# Supplementary material for: The near-field tsunami generated by the 15 January 2022 eruption of the Hunga Tonga-Hunga Ha’apai volcano and its impact on Tongatapu, Tonga
Source: Sci Rep. 2022 Sep 7;12:15187. doi: 10.1038/s41598-022-19486-w (PMC9452557; doi:10.1038/s41598-022-19486-w)
Supplement: Supplementary file 3 — Supplementary Information 3. [file 41598_2022_19486_MOESM3_ESM.zip › T125R3arr.asc]

ncols                      1800
nrows                      1260
xllcorner              -175.500
yllcorner               -21.300
cellsize      0.000277777784504
NODATA_value  -9999
     5.017     5.027     5.017     5.012     5.019     5.027     4.974     4.966     4.972     4.966     4.974     4.981     4.974     4.967     4.974     4.967     4.974     5.029     4.983     4.960     4.966     4.972     4.981     5.027     5.017     4.984     5.021     5.015     4.984     4.976     4.981     4.974     4.980     4.974     4.967     5.015     4.985     4.964     4.958     4.964     4.972     4.966     5.008     4.974     4.966     4.960     4.966     4.958     4.966     5.019     4.972     4.967     5.017     5.015     4.980     4.972     4.967     4.972     4.967     4.974     4.967     4.974     4.981     5.019     4.974     4.938     4.942     4.937     4.932     4.924     4.932     4.938     4.958     4.981     4.990     4.972     4.964     4.958     4.966     4.972     4.966     4.972     4.967     4.976     4.983     4.981     4.978     4.983     4.987     4.989     4.981     4.972     4.966     4.958     4.966     4.972     4.966     4.984     4.976     4.967     4.974     4.981     4.974     4.981     4.989     4.983     5.021     5.017     4.983     4.964     4.983     4.976     5.019     5.010     5.017     4.966     4.972     4.967     4.974     4.969     4.974     4.966     4.972     4.980     5.028     5.023     5.031     5.025     5.043     5.039     5.021     4.983     4.988     4.981     4.987     4.981     5.023     5.015     5.023     5.015     5.025     5.017     5.027     5.033     5.041     5.050     5.048     5.055     5.061     5.060     5.029     5.048     5.041     5.017     5.041     5.073     5.068     5.063     5.041     5.048     5.055     5.050     5.055     5.061     5.055     5.048     5.102     5.053     5.047     5.027     5.047     5.039     5.099     5.094     5.097     5.057     5.048     5.027     5.047     5.025     5.047     5.039     5.047     5.067     5.063     5.116     5.122     5.127     5.127     5.137     5.116     5.114     5.096     5.116     5.099     5.127     5.100     5.116     5.111     5.104     5.104     5.107     5.104     5.102     5.116     5.096     5.121     5.094     5.099     5.102     5.102     5.104     5.105     5.117     5.122     5.129     5.124     5.129     5.124     5.121     5.125     5.122     5.121     5.133     5.135     5.105     5.130     5.127     5.113     5.116     5.121     5.119     5.119     5.121     5.129     5.135     5.129     5.135     5.135     5.140     5.146     5.119     5.138     5.122     5.113     5.143     5.122     5.116     5.138     5.085     5.090     5.110     5.094     5.093     5.093     5.093     5.094     5.091     5.107     5.111     5.110     5.108     5.107     5.063     5.070     5.110     5.063     5.052     5.047     5.050     5.047     5.052     5.047     5.055     5.045     5.048     5.041     5.043     5.041     5.050     5.053     5.055     5.053     5.057     5.053     5.048     5.045     5.047     5.047     5.052     5.048     5.052     5.052     5.048     5.045     5.047     5.047     5.048     5.050     5.048     5.052     5.053     5.050     5.029     5.033     5.029     5.021     5.031     5.027     5.021     5.028     5.023     5.045     5.027     5.033     5.028     5.027     5.029     5.023     5.019     5.017     5.006     5.010     5.008     5.010     5.008     5.019     4.999     4.984     4.967     4.972     5.008     5.008     4.984     4.988     5.010     5.017     4.976     5.032     5.027     4.992     5.027     5.010     5.012     5.008     4.983     4.988     5.008     4.988     5.010     5.023     4.997     5.023     5.002     4.997     4.993     4.987     4.988     4.980     4.980     4.933     4.898     4.867     4.858     4.856     4.852     4.842     4.828     4.823     4.823     4.823     4.815     4.815     4.820     4.823     4.823     4.820     4.815     4.815     4.820     4.815     4.815     4.820     4.823     4.823     4.823     4.823     4.823     4.820     4.815     4.815     4.820     4.815     4.815     4.820     4.823     4.823     4.828     4.850     4.844     4.828     4.823     4.823     4.820     4.815     4.815     4.823     4.823     4.823     4.823     4.815     4.815     4.820     4.815     4.815     4.823     4.823     4.823     4.833     4.842     4.852     4.862     4.871     4.932     4.964     4.993     4.972     4.978     4.972     4.980     4.958     4.964     4.970     4.966     4.972     4.966     4.867     4.860     4.867     4.860     4.852     4.858     4.850     4.858     4.867     4.980     4.985     4.983     4.978     4.964     4.986     4.963     4.984     4.986     4.967     4.974     4.981     4.980     4.984     4.980     4.978     4.992     4.981     4.986     4.983     5.032     4.964     4.969     4.963     4.969     4.964     5.008     5.010     5.017     5.015     5.028     5.028     5.023     5.015     5.021     5.015     5.019     5.017     4.966     5.004     5.006     5.006     5.006     5.006     5.012     5.015     4.981     5.029     5.025     5.028     5.032     5.008     5.017     5.025     5.019     5.017     5.012     4.974     5.015     5.010     5.008     5.017     5.019     5.028     5.033     5.028     5.033     5.035     5.037     5.031     4.981     5.035     5.021     5.029     4.991     5.028     5.032     5.029     5.039     5.048     5.033     5.050     5.045     5.050     5.028     5.021     5.071     5.070     5.077     5.071     5.085     5.085     5.080     5.083     5.088     5.086     5.091     5.048     5.090     5.032     5.025     5.096     5.104     5.107     5.121     5.073     5.070     5.073     5.068     5.061     5.135     5.143     5.141     5.135     5.137     5.122     5.132     5.133     5.110     5.127     5.122     5.141     5.140     5.141     5.141     5.148     5.152     5.153     5.138     5.122     5.122     5.125     5.130     5.180     5.177     5.178     5.178     5.182     5.185     5.177     5.172     5.177     5.172     5.202     5.182     5.196     5.195     5.196     5.212     5.209     5.172     5.177     5.180     5.229     5.231     5.239     5.195     5.193     5.237     5.237     5.210     5.216     5.216     5.216     5.212     5.209     5.210     5.210     5.216     5.212     5.230     5.237     5.243     5.240     5.242     5.216     5.243     5.212     5.205     5.274     5.205     5.274     5.275     5.275     5.237     5.272     5.237     5.272     5.237     5.239     5.245     5.254     5.274     5.270     5.264     5.268     5.275     5.272     5.282     5.282     5.282     5.281     5.283     5.289     5.299     5.279     5.281     5.275     5.275     5.277     5.320     5.319     5.322     5.310     5.327     5.324     5.322     5.325     5.325     5.325     5.324     5.319     5.316     5.319     5.327     5.333     5.332     5.337     5.337     5.337     5.343     5.341     5.343     5.345     5.345     5.343     5.354     5.352     5.355     5.357     5.355     5.357     5.359     5.363     5.361     5.366     5.366     5.369     5.369     5.375     5.385     5.389     5.391     5.391     5.391     5.391     5.391     5.393     5.393     5.395     5.398     5.398     5.401     5.401     5.403     5.406     5.409     5.410     5.410     5.412     5.412     5.418     5.420     5.420     5.420     5.424     5.426     5.428     5.431     5.431     5.433     5.435     5.436     5.439     5.448     5.449     5.448     5.454     5.457     5.460     5.460     5.462     5.463     5.466     5.469     5.469     5.470     5.474     5.474     5.479     5.479     5.480     5.483     5.485     5.486     5.489     5.491     5.492     5.497     5.498     5.500     5.504     5.508     5.510     5.512     5.515     5.519     5.524     5.528     5.529     5.535     5.538     5.539     5.544     5.547     5.548     5.550     5.552     5.555     5.558     5.561     5.562     5.565     5.567     5.569     5.572     5.574     5.576     5.579     5.580     5.582     5.583     5.585     5.587     5.590     5.591     5.593     5.594     5.596     5.598     5.599     5.600     5.602     5.605     5.607     5.609     5.613     5.614     5.614     5.618     5.619     5.621     5.622     5.623     5.624     5.626     5.629     5.631     5.633     5.635     5.637     5.640     5.642     5.644     5.647     5.649     5.650     5.653     5.655     5.657     5.662     5.664     5.665     5.668     5.670     5.672     5.677     5.678     5.680     5.683     5.685     5.686     5.690     5.693     5.694     5.697     5.699     5.700     5.703     5.707     5.707     5.712     5.713     5.715     5.718     5.720     5.721     5.724     5.726     5.727     5.730     5.732     5.733     5.737     5.738     5.740     5.743     5.745     5.747     5.750     5.752     5.753     5.756     5.759     5.761     5.764     5.766     5.767     5.770     5.772     5.773     5.776     5.780     5.781     5.785     5.787     5.788     5.792     5.793     5.795     5.799     5.800     5.803     5.805     5.807     5.808     5.810     5.811     5.814     5.815     5.816     5.818     5.820     5.822     5.824     5.828     5.829     5.833     5.836     5.837     5.839     5.841     5.843     5.844     5.848     5.849     5.850     5.855     5.857     5.858     5.863     5.866     5.867     5.870     5.873     5.875     5.879     5.881     5.883     5.889     5.890     5.894     5.897     5.900     5.902     5.906     5.908     5.909     5.914     5.916     5.919     5.922     5.923     5.926     5.929     5.930     5.931     5.935     5.937     5.938     5.941     5.943     5.945     5.948     5.949     5.949     5.950     5.952     5.952     5.954     5.954     5.955     5.959     5.961     5.961     5.961     5.962     5.964     5.968     5.968     5.970     5.971     5.973     5.974     5.977     5.979     5.980     5.982     5.983     5.985     5.987     5.989     5.990     5.993     5.995     5.996     5.998     5.999     6.002     6.006     6.007     6.009     6.012     6.016     6.018     6.020     6.023     6.023     6.028     6.029     6.031     6.035     6.037     6.039     6.042     6.045     6.046     6.049     6.052     6.052     6.057     6.059     6.060     6.064     6.068     6.068     6.072     6.074     6.075     6.080     6.081     6.083     6.087     6.091     6.094     6.098     6.100     6.102     6.106     6.106     6.108     6.112     6.114     6.121     6.124     6.126     6.129     6.133     6.137     6.140     6.143     6.145     6.148     6.155     6.159     6.162     6.167     6.171     6.172     6.178     6.181     6.185     6.188     6.191     6.193     6.204     6.205     6.208     6.214     6.219     6.220     6.225     6.226     6.230     6.238     6.239     6.245     6.250     6.253     6.256     6.261     6.264     6.267     6.273     6.277     6.280     6.285     6.288     6.293     6.297     6.300     6.303     6.310     6.315     6.318     6.324     6.327     6.330     6.336     6.341     6.344     6.352     6.357     6.360     6.367     6.371     6.375     6.379     6.382     6.387     6.394     6.398     6.400     6.407     6.411     6.415     6.420     6.426     6.429     6.436     6.441     6.445     6.450     6.453     6.457     6.466     6.471     6.476     6.483     6.488     6.491     6.503     6.510     6.517     6.528     6.533     6.541     6.553     6.559     6.566     6.581     6.589     6.595     6.610     6.619     6.628     6.646     6.655     6.664     6.685     6.696     6.705     6.727     6.739     6.749     6.770     6.783     6.792     6.813     6.827     6.835     6.860     6.872     6.883     6.909     6.922     6.935     6.960     6.976     6.988     7.015     7.031     7.042     7.070     7.087     7.100     7.129     7.145     7.160     7.190     7.207     7.223     7.253     7.271     7.285     7.313     7.329     7.343     7.370     7.385     7.396     7.422     7.437     7.450     7.475     7.489     7.500     7.525     7.539     7.552     7.578     7.592     7.604     7.630     7.644     7.657     7.685     7.699     7.713     7.739     7.753     7.768     7.794     7.808     7.822     7.849     7.865     7.879     7.905     7.922     7.935     7.961     7.977     7.990     8.018     8.032     8.046     8.074     8.090     8.104     8.129     8.145     8.160     8.188     8.206     8.220     8.247     8.265     8.279     8.303     8.321     8.337     8.364     8.382     8.395     8.422     8.441     8.451     8.480     8.498     8.514     8.538     8.555     8.569     8.596     8.613     8.626     8.652     8.666     8.678     8.703     8.717     8.729     8.753     8.767     8.778     8.799     8.811     8.821     8.838     8.852     8.863     8.881     8.892     8.902     8.921     8.930     8.938     8.956     8.964     8.971     8.989     8.996     9.003     9.020     9.031     9.040     9.054     9.065     9.072     9.087     9.098     9.107     9.122     9.130     9.141     9.156     9.165     9.174     9.191     9.202     9.212     9.227     9.238     9.246     9.263     9.270     9.278     9.296     9.307     9.315     9.335     9.340     9.352     9.369     9.378     9.389     9.409     9.418     9.429     9.445     9.457     9.467     9.483     9.492     9.504     9.524     9.533     9.542     9.566     9.575     9.586     9.610     9.618     9.629     9.649     9.659     9.670     9.690     9.699     9.709     9.731     9.741     9.752     9.774     9.786     9.795     9.816     9.826     9.839     9.859     9.870     9.882     9.901     9.911     9.926     9.946     9.957     9.971     9.990    10.002    10.012    10.033    10.045    10.056    10.076    10.088    10.099    10.121    10.131    10.142    10.165    10.178    10.188    10.209    10.220    10.231    10.250    10.261    10.273    10.295    10.305    10.318    10.335    10.347    10.357    10.378    10.390    10.401    10.424    10.436    10.447    10.468    10.478    10.491    10.512    10.526    10.539    10.559    10.572    10.582    10.606    10.618    10.631    10.657    10.669    10.682    10.702    10.716    10.728    10.752    10.766    10.779    10.804    10.816    10.829    10.853    10.867    10.881    10.904    10.920    10.932    10.955    10.969    10.980    11.008    11.024    11.038    11.063    11.081    11.095    11.120    11.137    11.149    11.177    11.196    11.209    11.238    11.253    11.268    11.298    11.315    11.329    11.361    11.379    11.396    11.429    11.447    11.464    11.496    11.514    11.533    11.568    11.581    11.600    11.633    11.654    11.670    11.699    11.720    11.737    11.769    11.790    11.813    11.848    11.866    11.886    11.924    11.942    11.961    11.996    12.019    12.038    12.069    12.088    12.104    12.139    12.161    12.177    12.212    12.233    12.250    12.276    12.291    12.311    12.342    12.358    12.372    12.402    12.418    12.432    12.457    12.474    12.491    12.514    12.530    12.543    12.573    12.592    12.604    12.630    12.646    12.661    12.686    12.699    12.712    12.741    12.755    12.771    12.793    12.805    12.818    12.847    12.862    12.875    12.896    12.914    12.927    12.946    12.961    12.972    12.993    13.007    13.022    13.049    13.066    13.078    13.109    13.124    13.137    13.165    13.182    13.198    13.222    13.237    13.251    13.278    13.295    13.309    13.333    13.347    13.364    13.395    13.407    13.424    13.457    13.471    13.489    13.524    13.542    13.558    13.587    13.605    13.622    13.655    13.669    13.683    13.716    13.730    13.749    13.772    13.792    13.808    13.836    13.855    13.867    13.894    13.904    13.923    13.942    13.953    13.966    13.987    13.999    14.009    14.024    14.033    14.043    14.062    14.081    14.098    14.116    14.126    14.138    14.150    14.158    14.169    14.178    14.191    14.199    14.210    14.217    14.227    14.248    14.257    14.263    14.268    14.278    14.285    14.296    14.305    14.309    14.332    14.343    14.348    14.377    14.379    14.396    14.411    14.425    14.428    14.432    14.437    14.441    14.453    14.459    14.463    14.479    14.489    14.499    14.504    14.511    14.513    14.521    14.528    14.542    14.567    14.573    14.575    14.581    14.585    14.593    14.603    14.610    14.633    14.646    14.654    14.661    14.670    14.674    14.681    14.691    14.697    14.718    14.733    14.738    14.742    14.760    14.771    14.774    14.785    14.795    14.797    14.802    14.824    14.844    14.849    14.863    14.865    14.883    14.893    14.895    14.911    14.918    14.922    14.927    14.931    14.944    14.953    14.966    14.970    14.977    14.983    14.988    15.002    15.009    15.048    15.048    15.046    15.079    15.087    15.087    15.092    15.109    15.113    15.116    15.132    15.135    15.137    15.149    15.165    15.172    15.182    15.193    15.196    15.211    15.218    15.225    15.239    15.248    15.252    15.260    15.263    15.267    15.274    15.304    15.307    15.325    15.328    15.337    15.361    15.369    15.372    15.394    15.397    15.405    15.416    15.423    15.439    15.450    15.454    15.457    15.468    15.477    15.478    15.481    15.485    15.487    15.494    15.496    15.496    15.494    15.496    15.494    15.501    15.503    15.499    15.491    15.485    15.485    15.485    15.483    15.464    15.459    15.454    15.450    15.439    15.435    15.427    15.423    15.416    15.411    15.378    15.372    15.366    15.348    15.325    15.322    15.322    15.313    15.281    15.274    15.266    15.261    15.255    15.252    15.248    15.242    15.211    15.209    15.209    15.207    15.180    15.170    15.169    15.149    15.142    15.139    15.133    15.125    15.122    15.116    15.100    15.098    15.077    15.064    15.061    15.057    15.044    15.020    15.024    15.009    15.004    14.995    14.985    14.981    14.975    14.963    14.958    14.958    14.931    14.927    14.926    14.920    14.903    14.901    14.898    14.893    14.866    14.855    14.849    14.842    14.822    14.819    14.814
     5.008     5.017     5.010     4.980     5.028     5.017     4.981     4.972     4.966     4.972     4.981     5.017     4.981     4.974     4.967     4.974     4.981     5.039     5.032     4.967     4.972     4.967     5.028     5.017     4.983     5.017     5.027     5.010     5.017     4.981     4.972     4.967     4.972     4.967     4.974     4.969     4.990     4.972     4.964     4.958     4.964     4.972     4.988     4.966     4.958     4.937     4.933     4.938     4.972     5.015     4.966     4.972     4.967     5.017     4.958     4.937     4.958     4.966     4.958     4.966     4.960     4.966     4.974     5.012     4.967     4.958     4.938     4.932     4.924     4.932     4.926     4.932     4.966     4.963     4.983     4.964     4.972     4.938     4.958     4.966     4.960     4.966     4.960     4.981     4.978     4.985     4.981     4.974     4.980     4.972     4.974     4.967     4.958     4.964     4.972     4.964     4.972     4.966     4.969     4.963     4.967     4.960     4.966     4.972     4.967     4.976     5.023     4.983     4.976     4.981     4.974     4.967     4.974     5.017     4.967     4.972     4.966     4.972     4.967     4.974     4.980     4.972     4.978     4.972     4.981     5.025     5.023     5.028     5.033     5.027     5.027     4.988     4.981     4.974     4.967     4.974     5.015     5.008     5.015     5.025     5.017     4.986     5.017     5.028     5.047     5.047     5.039     5.048     5.029     5.063     5.048     5.039     5.047     5.025     5.047     5.055     5.028     5.055     5.047     5.028     5.047     5.027     5.050     5.057     5.048     5.028     5.102     5.047     5.027     5.032     5.025     5.047     5.094     5.097     5.104     5.099     5.041     5.033     5.025     5.032     5.023     5.031     5.025     5.047     5.028     5.111     5.107     5.122     5.129     5.122     5.050     5.028     5.141     5.110     5.104     5.100     5.104     5.121     5.100     5.105     5.110     5.105     5.108     5.104     5.110     5.111     5.116     5.099     5.104     5.100     5.104     5.110     5.108     5.111     5.116     5.111     5.129     5.028     5.127     5.129     5.127     5.127     5.122     5.116     5.122     5.127     5.133     5.110     5.114     5.121     5.116     5.122     5.125     5.127     5.122     5.124     5.138     5.137     5.141     5.114     5.146     5.137     5.117     5.150     5.117     5.100     5.093     5.121     5.117     5.122     5.107     5.104     5.097     5.100     5.094     5.097     5.104     5.096     5.114     5.114     5.086     5.039     5.063     5.068     5.065     5.096     5.055     5.050     5.052     5.048     5.055     5.050     5.053     5.050     5.047     5.053     5.047     5.041     5.047     5.053     5.058     5.061     5.058     5.055     5.061     5.055     5.050     5.057     5.052     5.052     5.055     5.050     5.053     5.057     5.052     5.053     5.050     5.052     5.057     5.053     5.057     5.058     5.055     5.052     5.058     5.063     5.029     5.025     5.055     5.028     5.048     5.028     5.041     5.033     5.028     5.033     5.033     5.027     5.019     5.025     5.025     5.023     5.008     5.012     5.019     5.017     4.981     4.986     4.980     4.972     4.980     5.004     5.010     5.019     5.008     5.017     5.008     5.021     4.995     4.980     4.972     5.033     5.019     5.010     4.966     4.974     4.981     5.012     5.006     5.023     5.010     5.025     5.015     4.999     4.997     5.002     5.002     5.004     4.981     4.985     4.938     4.905     4.871     4.865     4.856     4.852     4.842     4.828     4.823     4.823     4.820     4.820     4.820     4.820     4.823     4.823     4.820     4.820     4.820     4.820     4.820     4.820     4.820     4.823     4.823     4.823     4.823     4.823     4.820     4.820     4.820     4.820     4.820     4.820     4.820     4.823     4.823     4.828     4.842     4.842     4.828     4.823     4.823     4.820     4.820     4.820     4.820     4.823     4.823     4.820     4.820     4.820     4.820     4.820     4.820     4.820     4.823     4.823     4.828     4.842     4.852     4.854     4.864     4.924     4.954     4.995     4.980     4.956     4.964     4.958     4.937     4.972     4.938     4.972     4.966     4.972     4.872     4.867     4.860     4.854     4.860     4.852     4.858     4.867     4.980     4.974     4.969     4.986     4.981     4.988     5.002     4.969     4.989     4.991     4.974     4.983     4.986     4.985     4.981     4.984     4.983     4.981     4.985     4.989     4.983     4.976     5.002     4.963     4.970     4.966     4.972     4.967     5.021     5.023     5.033     5.021     5.027     5.029     5.021     5.015     5.019     5.015     5.012     5.008     5.015     5.008     5.012     5.012     5.015     5.019     4.983     5.019     5.023     5.032     5.033     5.033     5.031     5.025     5.031     5.028     5.023     4.972     4.980     5.010     5.015     5.019     5.012     5.027     5.017     5.027     5.019     5.029     5.047     5.041     5.039     5.033     4.981     5.032     5.027     5.031     5.033     5.032     5.037     5.033     5.037     5.052     5.047     5.052     5.028     5.050     5.028     5.079     5.068     5.085     5.088     5.086     5.088     5.085     5.090     5.085     5.088     5.047     5.041     5.096     5.039     5.063     5.039     5.107     5.110     5.076     5.093     5.141     5.068     5.071     5.065     5.141     5.143     5.145     5.130     5.135     5.138     5.135     5.132     5.138     5.108     5.140     5.145     5.148     5.146     5.146     5.150     5.153     5.133     5.169     5.130     5.172     5.177     5.174     5.172     5.170     5.182     5.185     5.166     5.191     5.170     5.188     5.193     5.185     5.209     5.209     5.193     5.200     5.216     5.216     5.212     5.216     5.212     5.212     5.233     5.235     5.203     5.198     5.243     5.240     5.240     5.235     5.216     5.219     5.219     5.216     5.216     5.216     5.214     5.221     5.218     5.217     5.223     5.245     5.245     5.239     5.245     5.250     5.252     5.248     5.231     5.266     5.209     5.279     5.279     5.281     5.277     5.240     5.277     5.277     5.264     5.275     5.277     5.272     5.277     5.279     5.275     5.281     5.287     5.287     5.283     5.287     5.283     5.292     5.293     5.302     5.284     5.279     5.285     5.281     5.320     5.325     5.322     5.327     5.328     5.332     5.328     5.325     5.327     5.320     5.325     5.325     5.319     5.322     5.325     5.322     5.337     5.341     5.340     5.338     5.341     5.346     5.346     5.348     5.345     5.348     5.352     5.359     5.355     5.361     5.359     5.361     5.361     5.364     5.364     5.366     5.371     5.372     5.371     5.373     5.385     5.389     5.389     5.391     5.395     5.395     5.395     5.396     5.398     5.401     5.400     5.401     5.403     5.404     5.404     5.407     5.409     5.413     5.413     5.414     5.416     5.420     5.424     5.424     5.424     5.424     5.429     5.431     5.431     5.433     5.435     5.437     5.439     5.441     5.444     5.452     5.454     5.454     5.455     5.458     5.465     5.465     5.466     5.466     5.470     5.472     5.474     5.475     5.477     5.480     5.482     5.483     5.485     5.488     5.489     5.491     5.494     5.495     5.498     5.500     5.504     5.505     5.508     5.511     5.514     5.519     5.521     5.526     5.529     5.533     5.536     5.541     5.544     5.547     5.550     5.554     5.555     5.556     5.559     5.562     5.565     5.567     5.569     5.572     5.574     5.574     5.577     5.579     5.582     5.583     5.585     5.587     5.588     5.590     5.593     5.594     5.596     5.598     5.599     5.602     5.604     5.605     5.605     5.607     5.611     5.613     5.614     5.616     5.618     5.618     5.620     5.622     5.624     5.625     5.628     5.629     5.631     5.632     5.635     5.637     5.640     5.644     5.644     5.645     5.649     5.652     5.653     5.655     5.659     5.660     5.662     5.665     5.667     5.670     5.672     5.675     5.677     5.680     5.683     5.685     5.688     5.690     5.691     5.694     5.696     5.699     5.702     5.703     5.705     5.708     5.710     5.712     5.715     5.718     5.720     5.723     5.724     5.726     5.727     5.730     5.732     5.735     5.737     5.738     5.742     5.743     5.745     5.748     5.750     5.752     5.755     5.756     5.758     5.761     5.762     5.766     5.768     5.770     5.772     5.775     5.776     5.780     5.781     5.785     5.787     5.788     5.792     5.793     5.795     5.799     5.800     5.803     5.804     5.807     5.808     5.810     5.812     5.814     5.816     5.818     5.820     5.822     5.824     5.826     5.828     5.829     5.833     5.835     5.837     5.839     5.841     5.843     5.845     5.847     5.849     5.854     5.855     5.857     5.860     5.861     5.864     5.869     5.870     5.870     5.875     5.878     5.881     5.883     5.885     5.889     5.892     5.896     5.899     5.902     5.903     5.906     5.909     5.913     5.916     5.917     5.920     5.923     5.926     5.927     5.930     5.931     5.935     5.937     5.940     5.941     5.945     5.946     5.949     5.950     5.952     5.952     5.954     5.955     5.955     5.959     5.959     5.961     5.962     5.964     5.966     5.967     5.967     5.968     5.970     5.973     5.974     5.974     5.976     5.977     5.979     5.982     5.983     5.985     5.987     5.989     5.990     5.992     5.993     5.995     5.998     5.999     6.002     6.004     6.007     6.007     6.011     6.012     6.014     6.017     6.021     6.023     6.025     6.026     6.029     6.031     6.033     6.037     6.040     6.042     6.043     6.046     6.049     6.052     6.055     6.057     6.059     6.060     6.064     6.067     6.070     6.071     6.074     6.077     6.078     6.081     6.083     6.087     6.091     6.093     6.096     6.100     6.101     6.105     6.106     6.109     6.113     6.116     6.121     6.122     6.126     6.129     6.133     6.135     6.140     6.145     6.146     6.150     6.153     6.156     6.159     6.162     6.167     6.171     6.174     6.178     6.183     6.186     6.190     6.193     6.196     6.199     6.207     6.210     6.213     6.219     6.222     6.226     6.230     6.233     6.238     6.241     6.245     6.250     6.255     6.258     6.261     6.265     6.268     6.272     6.277     6.281     6.285     6.289     6.293     6.297     6.302     6.305     6.310     6.315     6.320     6.323     6.327     6.332     6.336     6.341     6.346     6.350     6.357     6.362     6.366     6.371     6.375     6.379     6.385     6.389     6.394     6.400     6.404     6.407     6.411     6.417     6.422     6.426     6.431     6.436     6.442     6.446     6.452     6.455     6.460     6.466     6.471     6.476     6.483     6.490     6.494     6.500     6.508     6.517     6.524     6.532     6.541     6.549     6.559     6.568     6.577     6.589     6.599     6.609     6.621     6.632     6.642     6.655     6.669     6.680     6.695     6.709     6.723     6.739     6.754     6.767     6.783     6.798     6.812     6.829     6.845     6.858     6.877     6.893     6.908     6.928     6.943     6.959     6.978     6.997     7.013     7.033     7.052     7.067     7.088     7.107     7.124     7.147     7.166     7.183     7.207     7.227     7.245     7.268     7.289     7.307     7.329     7.348     7.364     7.387     7.405     7.420     7.442     7.459     7.473     7.494     7.510     7.525     7.544     7.560     7.576     7.596     7.611     7.627     7.646     7.663     7.680     7.700     7.716     7.735     7.755     7.771     7.788     7.808     7.828     7.843     7.865     7.882     7.900     7.920     7.940     7.955     7.974     7.994     8.011     8.031     8.049     8.066     8.086     8.106     8.124     8.143     8.161     8.180     8.202     8.220     8.237     8.259     8.276     8.296     8.316     8.335     8.353     8.378     8.396     8.414     8.435     8.453     8.469     8.493     8.512     8.530     8.552     8.569     8.585     8.608     8.626     8.644     8.665     8.680     8.697     8.717     8.732     8.748     8.767     8.783     8.798     8.815     8.828     8.841     8.857     8.870     8.883     8.897     8.909     8.922     8.935     8.948     8.959     8.973     8.983     8.994     9.005     9.014     9.026     9.041     9.052     9.063     9.075     9.085     9.096     9.107     9.119     9.128     9.142     9.153     9.164     9.176     9.186     9.196     9.211     9.222     9.233     9.248     9.258     9.269     9.280     9.294     9.303     9.316     9.328     9.338     9.354     9.363     9.373     9.387     9.400     9.413     9.425     9.438     9.450     9.466     9.478     9.489     9.502     9.514     9.525     9.540     9.551     9.568     9.583     9.596     9.609     9.626     9.638     9.652     9.667     9.679     9.692     9.707     9.720     9.733     9.746     9.760     9.775     9.789     9.804     9.818     9.832     9.848     9.862     9.877     9.890     9.906     9.920     9.935     9.948     9.964     9.978     9.990    10.007    10.021    10.033    10.050    10.064    10.076    10.091    10.107    10.120    10.137    10.152    10.165    10.182    10.197    10.209    10.224    10.239    10.252    10.267    10.281    10.293    10.309    10.325    10.337    10.352    10.365    10.379    10.394    10.409    10.422    10.439    10.454    10.468    10.483    10.496    10.510    10.526    10.541    10.557    10.575    10.591    10.603    10.620    10.636    10.652    10.670    10.686    10.702    10.718    10.732    10.747    10.766    10.782    10.799    10.819    10.833    10.850    10.868    10.885    10.898    10.919    10.936    10.952    10.971    10.987    11.003    11.023    11.043    11.059    11.077    11.096    11.114    11.134    11.152    11.171    11.190    11.208    11.231    11.252    11.267    11.287    11.309    11.331    11.352    11.376    11.396    11.416    11.439    11.461    11.481    11.507    11.526    11.550    11.576    11.594    11.616    11.640    11.665    11.688    11.711    11.736    11.754    11.783    11.805    11.828    11.859    11.879    11.904    11.929    11.956    11.976    12.005    12.029    12.055    12.077    12.100    12.124    12.149    12.171    12.196    12.220    12.244    12.264    12.286    12.306    12.326    12.353    12.374    12.391    12.413    12.433    12.452    12.470    12.489    12.510    12.528    12.547    12.563    12.583    12.605    12.622    12.642    12.661    12.680    12.700    12.718    12.733    12.755    12.774    12.793    12.811    12.825    12.842    12.864    12.881    12.896    12.915    12.932    12.951    12.967    12.983    12.998    13.016    13.032    13.050    13.069    13.089    13.108    13.133    13.148    13.166    13.186    13.207    13.227    13.246    13.263    13.280    13.304    13.321    13.339    13.361    13.376    13.395    13.418    13.433    13.454    13.476    13.495    13.519    13.543    13.565    13.582    13.605    13.626    13.648    13.669    13.690    13.706    13.730    13.750    13.769    13.792    13.812    13.828    13.852    13.870    13.887    13.906    13.923    13.935    13.949    13.961    13.976    13.987    13.999    14.011    14.023    14.033    14.043    14.054    14.068    14.085    14.098    14.111    14.127    14.143    14.152    14.163    14.172    14.186    14.194    14.205    14.212    14.221    14.237    14.249    14.257    14.265    14.273    14.282    14.295    14.301    14.305    14.312    14.332    14.341    14.346    14.350    14.361    14.413    14.420    14.426    14.433    14.437    14.444    14.451    14.456    14.465    14.472    14.489    14.497    14.508    14.513    14.518    14.524    14.528    14.537    14.565    14.572    14.577    14.580    14.587    14.595    14.603    14.618    14.628    14.645    14.658    14.664    14.671    14.677    14.685    14.693    14.699    14.712    14.731    14.737    14.745    14.757    14.763    14.780    14.785    14.795    14.800    14.805    14.814    14.842    14.849    14.854    14.861    14.885    14.887    14.889    14.908    14.918    14.926    14.933    14.935    14.945    14.953    14.955    14.969    14.977    14.988    14.990    15.002    15.006    15.044    15.048    15.046    15.064    15.078    15.075    15.100    15.104    15.112    15.118    15.128    15.137    15.139    15.144    15.164    15.172    15.180    15.189    15.195    15.204    15.215    15.222    15.230    15.245    15.252    15.260    15.264    15.270    15.276    15.283    15.310    15.323    15.329    15.339    15.347    15.350    15.374    15.380    15.399    15.405    15.418    15.421    15.431    15.454    15.455    15.459    15.465    15.477    15.480    15.483    15.487    15.489    15.492    15.494    15.496    15.496    15.496    15.496    15.498    15.498    15.494    15.491    15.487    15.485    15.483    15.470    15.465    15.460    15.455    15.450    15.443    15.437    15.430    15.426    15.418    15.398    15.389    15.374    15.370    15.353    15.343    15.326    15.325    15.319    15.281    15.276    15.270    15.263    15.258    15.255    15.248    15.242    15.215    15.211    15.213    15.198    15.182    15.175    15.174    15.160    15.146    15.144    15.135    15.125    15.122    15.118    15.104    15.085    15.080    15.073    15.066    15.057    15.046    15.041    15.029    15.011    15.004    14.995    14.989    14.985    14.975    14.969    14.960    14.957    14.952    14.931    14.926    14.922    14.911    14.906    14.900    14.891    14.865    14.859    14.857    14.846    14.827    14.824    14.824
     5.017     5.010     5.017     5.023     4.981     5.027     4.989     4.980     4.972     4.980     4.988     5.025     5.019     5.025     5.019     5.027     5.050     4.984     5.023     5.017     4.967     4.974     5.021     4.983     4.976     4.983     4.988     4.981     4.984     4.974     4.967     4.972     4.938     4.972     4.967     4.974     4.981     4.980     4.972     4.966     4.972     5.019     4.966     4.958     4.937     4.932     4.937     4.972     4.983     4.964     4.958     4.938     4.972     4.981     4.938     4.958     4.938     4.958     4.938     4.958     4.966     4.972     4.966     5.019     4.974     4.966     4.956     4.924     4.932     4.938     4.933     4.967     4.972     4.967     4.976     4.984     4.980     4.963     4.967     4.960     4.966     4.972     4.967     4.974     4.984     4.980     4.976     4.980     4.972     4.980     4.981     4.972     4.966     4.958     4.966     4.972     4.978     4.981     4.963     4.967     4.960     4.938     4.958     4.937     4.960     4.981     5.019     4.974     4.967     4.974     4.981     4.974     5.017     4.981     4.972     4.964     4.958     4.966     4.972     4.981     4.985     4.978     4.984     4.980     4.986     4.981     5.027     5.017     5.025     5.015     5.019     4.983     4.974     4.980     4.974     4.981     5.025     5.015     5.025     5.017     4.986     4.981     5.027     5.021     5.045     5.027     5.033     5.028     5.021     5.029     5.023     5.047     5.025     5.047     5.039     5.047     5.041     5.047     5.025     5.032     5.025     5.047     5.039     5.048     5.028     5.050     5.058     5.025     5.047     5.025     5.047     5.041     5.050     5.114     5.100     5.104     5.122     5.029     5.047     5.025     5.031     5.023     5.047     5.027     5.047     5.055     5.048     5.107     5.111     5.105     5.094     5.111     5.122     5.127     5.110     5.105     5.121     5.113     5.117     5.111     5.116     5.111     5.105     5.111     5.104     5.114     5.121     5.104     5.121     5.114     5.108     5.117     5.113     5.116     5.140     5.137     5.133     5.129     5.132     5.127     5.121     5.122     5.117     5.122     5.129     5.122     5.138     5.137     5.132     5.119     5.122     5.129     5.132     5.130     5.130     5.129     5.122     5.129     5.145     5.146     5.145     5.152     5.150     5.152     5.129     5.122     5.127     5.091     5.113     5.119     5.107     5.104     5.102     5.104     5.100     5.096     5.100     5.104     5.119     5.105     5.104     5.114     5.108     5.100     5.070     5.061     5.055     5.057     5.060     5.057     5.052     5.057     5.053     5.058     5.057     5.048     5.057     5.045     5.082     5.071     5.065     5.063     5.061     5.058     5.061     5.063     5.058     5.053     5.057     5.055     5.060     5.055     5.058     5.057     5.058     5.055     5.060     5.055     5.060     5.057     5.061     5.057     5.061     5.057     5.061     5.028     5.033     5.028     5.033     5.029     5.048     5.047     5.037     5.037     5.041     5.039     5.027     5.019     5.025     5.021     5.023     5.015     5.019     5.021     5.021     5.025     5.028     4.980     4.972     4.966     4.974     5.010     5.017     5.010     4.974     4.983     5.017     5.028     4.981     4.974     4.981     5.025     5.043     4.981     4.972     4.966     4.974     5.017     5.027     5.006     5.004     5.004     5.012     5.010     5.004     5.004     5.006     5.008     4.938     4.980     4.935     4.898     4.867     4.867     4.858     4.852     4.844     4.833     4.823     4.823     4.823     4.820     4.823     4.823     4.823     4.823     4.823     4.823     4.820     4.820     4.820     4.823     4.823     4.823     4.823     4.826     4.823     4.823     4.823     4.823     4.820     4.820     4.820     4.820     4.823     4.823     4.823     4.828     4.844     4.844     4.826     4.823     4.823     4.823     4.820     4.820     4.823     4.823     4.823     4.823     4.823     4.820     4.820     4.820     4.823     4.823     4.823     4.823     4.842     4.844     4.852     4.862     4.870     4.932     4.964     4.985     4.972     4.966     4.956     4.938     4.972     4.938     4.972     4.980     4.974     4.980     4.972     4.967     4.869     4.862     4.867     4.862     4.867     4.981     4.984     4.981     4.976     4.981     4.974     4.983     4.996     4.994     4.994     4.989     4.984     4.994     4.994     4.996     4.985     4.988     4.984     4.987     4.983     4.988     5.028     5.033     4.984     4.969     4.976     4.970     4.967     4.974     5.023     5.028     4.984     5.028     5.035     5.025     4.984     5.021     5.012     5.017     5.006     5.012     5.010     5.017     5.015     5.017     5.021     5.017     5.019     5.023     5.031     5.025     5.033     5.028     5.021     5.028     5.023     5.025     5.031     4.981     4.974     5.019     5.025     5.017     5.028     5.045     5.028     5.019     5.027     5.048     5.041     5.052     5.047     5.039     5.032     5.037     5.032     5.037     5.041     5.037     5.041     5.052     5.048     5.047     5.057     5.055     5.060     5.028     5.033     5.066     5.073     5.068     5.065     5.080     5.058     5.079     5.094     5.091     5.048     5.028     5.048     5.028     5.050     5.104     5.097     5.104     5.116     5.121     5.129     5.121     5.141     5.066     5.071     5.140     5.146     5.143     5.135     5.141     5.124     5.140     5.137     5.141     5.148     5.150     5.148     5.145     5.152     5.150     5.158     5.156     5.165     5.135     5.174     5.177     5.174     5.178     5.177     5.183     5.177     5.187     5.191     5.195     5.196     5.166     5.190     5.207     5.185     5.193     5.200     5.203     5.198     5.219     5.216     5.218     5.216     5.212     5.231     5.207     5.242     5.207     5.247     5.247     5.242     5.217     5.212     5.223     5.226     5.221     5.216     5.218     5.221     5.218     5.221     5.222     5.235     5.237     5.252     5.252     5.247     5.218     5.247     5.274     5.254     5.261     5.237     5.243     5.282     5.243     5.256     5.281     5.245     5.282     5.247     5.284     5.258     5.264     5.283     5.277     5.282     5.291     5.291     5.287     5.288     5.292     5.293     5.295     5.298     5.302     5.308     5.286     5.284     5.322     5.319     5.324     5.324     5.333     5.332     5.332     5.333     5.332     5.327     5.324     5.328     5.322     5.325     5.327     5.324     5.327     5.340     5.343     5.343     5.345     5.348     5.345     5.350     5.352     5.350     5.352     5.361     5.359     5.363     5.364     5.366     5.366     5.366     5.364     5.369     5.374     5.376     5.375     5.375     5.380     5.391     5.391     5.389     5.395     5.396     5.398     5.398     5.401     5.403     5.403     5.403     5.404     5.406     5.407     5.409     5.412     5.414     5.416     5.416     5.418     5.418     5.422     5.428     5.429     5.428     5.429     5.433     5.433     5.436     5.436     5.437     5.440     5.441     5.444     5.446     5.455     5.455     5.458     5.458     5.463     5.466     5.469     5.470     5.472     5.474     5.475     5.477     5.479     5.482     5.485     5.486     5.488     5.489     5.491     5.494     5.495     5.497     5.500     5.504     5.505     5.508     5.511     5.512     5.515     5.521     5.524     5.528     5.531     5.535     5.539     5.544     5.547     5.550     5.554     5.556     5.561     5.562     5.564     5.567     5.569     5.571     5.574     5.576     5.577     5.579     5.580     5.583     5.585     5.587     5.588     5.590     5.591     5.593     5.594     5.596     5.599     5.602     5.604     5.604     5.607     5.609     5.611     5.611     5.613     5.616     5.618     5.619     5.620     5.621     5.622     5.625     5.626     5.628     5.630     5.632     5.633     5.635     5.637     5.640     5.644     5.644     5.647     5.649     5.652     5.653     5.655     5.659     5.660     5.662     5.665     5.667     5.668     5.672     5.673     5.677     5.680     5.683     5.685     5.686     5.690     5.691     5.694     5.696     5.699     5.700     5.703     5.707     5.710     5.710     5.713     5.715     5.716     5.720     5.721     5.723     5.726     5.727     5.730     5.732     5.735     5.737     5.738     5.742     5.743     5.745     5.748     5.750     5.752     5.755     5.756     5.758     5.759     5.762     5.764     5.767     5.770     5.773     5.775     5.776     5.778     5.781     5.783     5.787     5.788     5.790     5.793     5.797     5.799     5.800     5.803     5.804     5.807     5.808     5.810     5.811     5.814     5.816     5.818     5.822     5.822     5.826     5.828     5.829     5.831     5.833     5.835     5.837     5.840     5.841     5.844     5.847     5.848     5.849     5.852     5.855     5.858     5.860     5.861     5.864     5.866     5.869     5.873     5.875     5.878     5.881     5.882     5.885     5.885     5.890     5.894     5.897     5.900     5.903     5.906     5.909     5.911     5.914     5.919     5.920     5.922     5.924     5.927     5.930     5.931     5.935     5.937     5.940     5.943     5.945     5.946     5.949     5.952     5.952     5.955     5.957     5.957     5.959     5.961     5.962     5.964     5.966     5.968     5.968     5.970     5.971     5.971     5.973     5.974     5.974     5.977     5.979     5.980     5.982     5.983     5.985     5.987     5.989     5.990     5.992     5.993     5.995     5.996     5.998     5.999     6.004     6.004     6.006     6.009     6.012     6.014     6.016     6.018     6.020     6.021     6.026     6.028     6.029     6.031     6.035     6.037     6.040     6.042     6.045     6.046     6.048     6.052     6.055     6.057     6.059     6.062     6.064     6.066     6.068     6.072     6.074     6.077     6.078     6.081     6.082     6.087     6.091     6.093     6.096     6.098     6.101     6.103     6.104     6.110     6.113     6.115     6.117     6.121     6.124     6.128     6.131     6.135     6.138     6.140     6.145     6.148     6.152     6.155     6.158     6.161     6.164     6.169     6.172     6.176     6.179     6.183     6.187     6.191     6.194     6.197     6.200     6.205     6.210     6.214     6.219     6.222     6.226     6.231     6.235     6.239     6.243     6.246     6.250     6.255     6.258     6.261     6.265     6.270     6.273     6.277     6.281     6.286     6.289     6.294     6.297     6.302     6.307     6.310     6.315     6.320     6.324     6.329     6.332     6.336     6.341     6.346     6.350     6.357     6.360     6.367     6.371     6.376     6.381     6.385     6.391     6.394     6.400     6.406     6.410     6.414     6.417     6.422     6.427     6.433     6.438     6.442     6.446     6.452     6.457     6.462     6.467     6.473     6.478     6.483     6.488     6.494     6.502     6.508     6.515     6.524     6.532     6.541     6.549     6.559     6.568     6.577     6.588     6.599     6.610     6.621     6.632     6.644     6.655     6.669     6.680     6.693     6.709     6.723     6.738     6.752     6.768     6.783     6.800     6.814     6.830     6.847     6.861     6.878     6.896     6.912     6.929     6.947     6.964     6.982     7.000     7.016     7.035     7.054     7.072     7.090     7.109     7.127     7.147     7.166     7.186     7.206     7.226     7.245     7.266     7.287     7.307     7.327     7.348     7.366     7.387     7.405     7.424     7.442     7.461     7.478     7.495     7.514     7.530     7.546     7.564     7.581     7.597     7.614     7.632     7.647     7.667     7.685     7.700     7.720     7.737     7.755     7.773     7.790     7.807     7.826     7.844     7.861     7.881     7.900     7.918     7.937     7.957     7.974     7.992     8.011     8.029     8.049     8.066     8.083     8.102     8.123     8.140     8.158     8.178     8.195     8.215     8.235     8.254     8.274     8.292     8.311     8.331     8.350     8.371     8.390     8.411     8.429     8.448     8.466     8.485     8.505     8.526     8.545     8.563     8.583     8.602     8.619     8.639     8.660     8.678     8.696     8.714     8.729     8.748     8.764     8.781     8.798     8.815     8.829     8.846     8.860     8.872     8.886     8.902     8.915     8.928     8.942     8.955     8.966     8.979     8.993     9.003     9.015     9.026     9.037     9.048     9.059     9.072     9.083     9.094     9.105     9.117     9.128     9.142     9.151     9.162     9.176     9.185     9.196     9.207     9.221     9.232     9.243     9.255     9.269     9.278     9.291     9.303     9.315     9.326     9.336     9.348     9.361     9.372     9.385     9.397     9.409     9.420     9.433     9.444     9.458     9.473     9.485     9.498     9.511     9.521     9.533     9.548     9.560     9.572     9.586     9.601     9.617     9.631     9.646     9.659     9.673     9.685     9.700     9.713     9.726     9.740     9.754     9.767     9.782     9.797     9.811     9.824     9.839     9.853     9.867     9.882     9.896     9.910     9.926     9.942     9.952     9.971     9.981     9.996    10.010    10.024    10.041    10.054    10.067    10.080    10.096    10.111    10.125    10.140    10.153    10.170    10.183    10.198    10.213    10.227    10.242    10.257    10.270    10.285    10.298    10.309    10.327    10.342    10.355    10.368    10.383    10.399    10.413    10.427    10.442    10.457    10.470    10.487    10.501    10.514    10.528    10.543    10.559    10.577    10.592    10.609    10.624    10.639    10.655    10.669    10.686    10.704    10.720    10.735    10.752    10.764    10.782    10.799    10.816    10.832    10.850    10.868    10.883    10.901    10.919    10.936    10.952    10.969    10.987    11.005    11.021    11.040    11.057    11.076    11.093    11.113    11.132    11.152    11.169    11.188    11.207    11.228    11.249    11.267    11.285    11.304    11.328    11.348    11.367    11.391    11.410    11.433    11.456    11.476    11.496    11.522    11.544    11.567    11.587    11.612    11.631    11.654    11.679    11.702    11.728    11.748    11.772    11.795    11.819    11.843    11.866    11.889    11.917    11.940    11.967    11.989    12.016    12.041    12.065    12.092    12.113    12.138    12.161    12.185    12.205    12.231    12.255    12.277    12.302    12.321    12.342    12.364    12.387    12.407    12.426    12.447    12.468    12.487    12.505    12.524    12.545    12.563    12.582    12.602    12.620    12.641    12.660    12.678    12.697    12.716    12.736    12.754    12.776    12.794    12.814    12.830    12.847    12.862    12.883    12.900    12.916    12.935    12.953    12.970    12.987    13.008    13.022    13.041    13.057    13.076    13.096    13.116    13.139    13.157    13.175    13.193    13.214    13.232    13.250    13.270    13.290    13.309    13.327    13.348    13.363    13.383    13.403    13.422    13.440    13.459    13.476    13.498    13.519    13.542    13.566    13.587    13.609    13.628    13.650    13.664    13.695    13.712    13.729    13.747    13.769    13.792    13.811    13.833    13.849    13.869    13.885    13.900    13.916    13.928    13.940    13.954    13.966    13.979    13.989    14.002    14.011    14.021    14.033    14.043    14.054    14.066    14.080    14.090    14.100    14.113    14.129    14.139    14.154    14.166    14.177    14.190    14.197    14.205    14.212    14.224    14.238    14.249    14.259    14.268    14.275    14.291    14.298    14.307    14.312    14.324    14.335    14.346    14.350    14.355    14.375    14.409    14.429    14.432    14.435    14.446    14.450    14.457    14.463    14.468    14.476    14.497    14.508    14.515    14.522    14.526    14.529    14.537    14.558    14.566    14.573    14.581    14.590    14.597    14.606    14.614    14.622    14.646    14.659    14.666    14.673    14.681    14.688    14.694    14.702    14.709    14.725    14.741    14.749    14.755    14.761    14.780    14.783    14.793    14.804    14.808    14.811    14.831    14.842    14.854    14.859    14.876    14.885    14.889    14.893    14.927    14.931    14.935    14.936    14.944    14.950    14.955    14.969    14.975    14.989    14.992    15.004    15.009    15.032    15.042    15.048    15.059    15.085    15.082    15.090    15.098    15.104    15.120    15.125    15.133    15.137    15.142    15.148    15.174    15.182    15.189    15.195    15.204    15.213    15.215    15.229    15.245    15.250    15.263    15.267    15.270    15.276    15.281    15.304    15.313    15.332    15.341    15.347    15.350    15.370    15.376    15.404    15.409    15.415    15.422    15.427    15.445    15.455    15.459    15.465    15.475    15.481    15.485    15.487    15.489    15.492    15.494    15.494    15.496    15.496    15.496    15.496    15.496    15.492    15.491    15.487    15.485    15.481    15.474    15.468    15.462    15.459    15.454    15.447    15.439    15.431    15.427    15.415    15.402    15.385    15.382    15.376    15.347    15.341    15.337    15.331    15.308    15.283    15.278    15.272    15.266    15.261    15.257    15.252    15.235    15.217    15.213    15.211    15.189    15.183    15.180    15.175    15.169    15.156    15.142    15.135    15.128    15.125    15.115    15.110    15.087    15.081    15.078    15.066    15.066    15.052    15.037    15.030    15.014    15.006    14.998    14.992    14.986    14.977    14.969    14.961    14.957    14.953    14.933    14.927    14.924    14.914    14.908    14.903    14.895    14.876    14.863    14.859    14.852    14.831    14.831    14.827
     5.027     5.017     5.028     5.019     5.025     5.019     4.983     4.988     4.981     4.974     5.025     4.984     5.019     4.981     4.974     4.981     5.033     5.025     4.981     5.021     5.025     5.021     4.984     4.988     4.981     4.976     4.981     4.974     4.980     4.984     4.974     4.966     4.972     4.966     4.960     4.966     4.972     4.966     5.019     4.976     4.981     4.981     4.972     4.938     4.932     4.937     4.933     4.967     4.964     4.956     4.938     4.943     4.938     4.972     5.027     4.966     4.972     4.966     4.943     4.938     4.958     4.966     4.974     5.023     4.981     4.972     4.966     4.958     4.938     4.958     4.967     4.963     4.967     4.963     4.969     4.976     5.023     4.983     4.963     4.969     4.960     4.981     4.976     4.972     4.978     4.984     5.019     5.010     5.021     4.981     4.972     4.966     4.960     4.966     4.989     4.972     4.967     4.972     4.967     4.960     4.966     4.958     4.937     4.933     4.967     4.976     4.985     4.981     4.974     4.967     5.017     5.021     4.981     4.974     4.966     4.958     4.966     4.972     4.981     4.980     4.972     4.981     4.989     4.984     5.017     5.008     5.017     5.008     5.015     5.023     5.012     5.017     4.981     4.974     4.980     5.021     5.019     5.027     5.017     5.010     5.017     5.010     5.019     5.028     5.027     5.028     5.028     5.021     5.028     5.023     5.031     5.023     5.031     5.025     5.047     5.027     5.033     5.025     5.033     5.025     5.033     5.028     5.048     5.029     5.048     5.028     5.053     5.047     5.027     5.047     5.041     5.110     5.107     5.116     5.105     5.111     5.107     5.050     5.041     5.047     5.027     5.047     5.027     5.047     5.028     5.048     5.116     5.111     5.129     5.111     5.146     5.148     5.113     5.122     5.107     5.122     5.119     5.121     5.116     5.117     5.113     5.121     5.114     5.116     5.122     5.119     5.127     5.122     5.140     5.110     5.137     5.141     5.117     5.114     5.143     5.129     5.130     5.135     5.132     5.133     5.124     5.129     5.124     5.130     5.138     5.140     5.130     5.138     5.129     5.122     5.129     5.122     5.129     5.133     5.132     5.141     5.127     5.148     5.143     5.146     5.124     5.143     5.122     5.156     5.122     5.129     5.148     5.122     5.099     5.116     5.048     5.105     5.110     5.105     5.104     5.111     5.114     5.108     5.119     5.111     5.117     5.097     5.104     5.070     5.065     5.121     5.060     5.057     5.060     5.066     5.065     5.061     5.060     5.065     5.061     5.055     5.076     5.055     5.050     5.057     5.073     5.063     5.065     5.063     5.068     5.066     5.063     5.058     5.057     5.060     5.058     5.058     5.061     5.061     5.058     5.058     5.061     5.058     5.060     5.063     5.058     5.061     5.066     5.063     5.041     5.047     5.029     5.033     5.029     5.033     5.028     5.048     5.041     5.039     5.039     5.037     5.033     5.027     5.033     5.028     5.021     5.033     5.025     5.027     5.000     5.025     4.981     4.987     4.980     4.986     5.008     5.017     5.012     5.017     5.006     5.017     4.986     4.980     4.972     4.980     5.023     5.019     5.006     4.974     4.967     4.974     5.029     5.023     5.012     5.027     5.019     5.006     5.012     5.006     5.004     5.008     5.004     5.004     5.012     4.987     4.966     4.932     4.912     4.867     4.858     4.854     4.846     4.842     4.833     4.823     4.823     4.823     4.823     4.823     4.826     4.826     4.823     4.823     4.823     4.823     4.823     4.823     4.823     4.823     4.828     4.833     4.828     4.823     4.823     4.823     4.823     4.823     4.823     4.823     4.823     4.823     4.826     4.842     4.844     4.844     4.833     4.826     4.823     4.823     4.823     4.823     4.823     4.828     4.826     4.823     4.823     4.823     4.823     4.823     4.823     4.823     4.823     4.833     4.842     4.852     4.854     4.856     4.930     4.937     4.956     4.983     4.964     4.958     4.966     4.972     4.938     4.972     4.967     4.974     4.981     4.987     4.981     4.986     4.981     4.870     4.983     4.990     4.991     4.983     4.989     4.984     4.980     4.986     5.004     4.994     4.994     4.996     5.002     4.986     4.997     5.002     4.991     5.004     4.991     4.986     4.990     4.995     4.988     5.032     5.027     5.031     4.972     4.970     4.972     4.967     4.974     5.025     5.039     4.985     5.029     5.033     5.035     5.031     5.025     4.986     4.981     4.985     4.978     4.972     5.025     5.017     5.021     5.019     5.017     5.021     5.027     5.029     5.025     5.032     5.027     5.021     5.028     5.039     5.028     5.015     5.025     5.032     5.025     5.025     5.021     5.017     5.023     5.032     5.045     5.028     5.035     5.039     5.028     5.023     5.028     5.047     5.039     5.047     5.039     5.043     5.045     5.043     5.050     5.047     5.053     5.048     5.028     5.048     5.028     5.033     5.028     5.047     5.079     5.088     5.070     5.083     5.091     5.094     5.093     5.097     5.028     5.048     5.028     5.102     5.105     5.099     5.113     5.102     5.121     5.111     5.105     5.122     5.150     5.141     5.068     5.145     5.150     5.152     5.146     5.137     5.143     5.146     5.141     5.138     5.143     5.148     5.117     5.124     5.153     5.158     5.156     5.161     5.165     5.180     5.170     5.174     5.180     5.177     5.183     5.185     5.182     5.190     5.196     5.200     5.172     5.175     5.209     5.187     5.191     5.219     5.222     5.222     5.222     5.223     5.216     5.222     5.217     5.218     5.235     5.237     5.205     5.216     5.250     5.248     5.247     5.240     5.216     5.231     5.212     5.231     5.222     5.225     5.225     5.229     5.229     5.226     5.227     5.230     5.259     5.256     5.243     5.247     5.256     5.266     5.261     5.275     5.242     5.264     5.245     5.250     5.247     5.248     5.256     5.287     5.250     5.256     5.281     5.282     5.282     5.288     5.287     5.296     5.285     5.302     5.302     5.293     5.296     5.302     5.302     5.296     5.308     5.314     5.320     5.324     5.322     5.330     5.332     5.335     5.317     5.335     5.335     5.332     5.330     5.327     5.325     5.328     5.330     5.327     5.335     5.328     5.348     5.348     5.348     5.348     5.352     5.354     5.352     5.352     5.359     5.359     5.364     5.361     5.364     5.368     5.368     5.368     5.372     5.374     5.373     5.378     5.379     5.378     5.381     5.382     5.387     5.389     5.395     5.398     5.398     5.400     5.401     5.404     5.407     5.406     5.409     5.409     5.412     5.412     5.414     5.416     5.416     5.418     5.420     5.424     5.424     5.429     5.431     5.431     5.433     5.433     5.436     5.437     5.439     5.440     5.444     5.444     5.446     5.448     5.452     5.458     5.460     5.463     5.463     5.466     5.470     5.470     5.472     5.474     5.477     5.479     5.480     5.485     5.486     5.489     5.491     5.492     5.494     5.497     5.498     5.500     5.502     5.505     5.508     5.510     5.512     5.515     5.519     5.522     5.526     5.529     5.533     5.536     5.541     5.545     5.550     5.554     5.558     5.561     5.564     5.569     5.571     5.572     5.574     5.576     5.579     5.580     5.582     5.583     5.585     5.587     5.588     5.590     5.591     5.593     5.594     5.596     5.598     5.599     5.602     5.604     5.607     5.609     5.609     5.611     5.613     5.614     5.616     5.618     5.620     5.622     5.622     5.624     5.626     5.628     5.630     5.631     5.632     5.635     5.637     5.640     5.642     5.644     5.645     5.647     5.650     5.650     5.653     5.655     5.659     5.660     5.662     5.665     5.667     5.668     5.672     5.675     5.677     5.680     5.682     5.685     5.688     5.688     5.691     5.693     5.696     5.697     5.700     5.702     5.705     5.708     5.712     5.713     5.715     5.716     5.720     5.721     5.724     5.726     5.727     5.730     5.732     5.733     5.737     5.738     5.742     5.743     5.745     5.748     5.750     5.752     5.755     5.756     5.758     5.759     5.762     5.764     5.767     5.768     5.772     5.775     5.778     5.780     5.781     5.783     5.787     5.788     5.792     5.793     5.795     5.797     5.800     5.803     5.804     5.805     5.808     5.810     5.812     5.814     5.816     5.818     5.820     5.824     5.826     5.829     5.831     5.833     5.835     5.836     5.839     5.840     5.843     5.844     5.845     5.848     5.852     5.854     5.855     5.857     5.860     5.863     5.864     5.866     5.869     5.870     5.873     5.876     5.879     5.881     5.883     5.889     5.890     5.892     5.896     5.899     5.902     5.905     5.906     5.909     5.913     5.914     5.919     5.922     5.924     5.926     5.929     5.931     5.935     5.937     5.940     5.943     5.945     5.948     5.949     5.952     5.954     5.957     5.959     5.961     5.962     5.964     5.966     5.967     5.968     5.970     5.971     5.973     5.973     5.974     5.976     5.977     5.977     5.979     5.980     5.982     5.983     5.985     5.987     5.989     5.990     5.992     5.993     5.995     5.996     5.998     5.999     6.002     6.004     6.007     6.009     6.011     6.012     6.014     6.018     6.018     6.020     6.023     6.025     6.026     6.031     6.033     6.035     6.037     6.039     6.042     6.045     6.046     6.049     6.052     6.055     6.057     6.059     6.062     6.066     6.067     6.070     6.071     6.072     6.077     6.078     6.081     6.082     6.087     6.089     6.093     6.094     6.098     6.101     6.103     6.106     6.106     6.113     6.115     6.116     6.119     6.122     6.126     6.129     6.133     6.137     6.140     6.143     6.146     6.150     6.153     6.156     6.159     6.162     6.165     6.169     6.172     6.178     6.181     6.185     6.187     6.191     6.194     6.198     6.202     6.207     6.210     6.214     6.219     6.223     6.226     6.231     6.235     6.239     6.243     6.248     6.252     6.255     6.258     6.262     6.265     6.270     6.273     6.278     6.281     6.286     6.291     6.294     6.297     6.302     6.307     6.310     6.315     6.320     6.323     6.329     6.333     6.336     6.343     6.346     6.352     6.357     6.362     6.366     6.371     6.376     6.381     6.385     6.391     6.394     6.400     6.406     6.410     6.414     6.418     6.424     6.429     6.433     6.438     6.444     6.448     6.453     6.459     6.464     6.470     6.475     6.479     6.485     6.490     6.496     6.502     6.508     6.515     6.522     6.531     6.539     6.548     6.557     6.567     6.577     6.588     6.598     6.609     6.621     6.632     6.644     6.655     6.667     6.680     6.693     6.707     6.722     6.735     6.752     6.767     6.783     6.798     6.814     6.830     6.847     6.863     6.880     6.896     6.914     6.933     6.948     6.967     6.985     7.003     7.019     7.038     7.057     7.075     7.093     7.111     7.131     7.148     7.169     7.186     7.206     7.226     7.245     7.265     7.285     7.305     7.326     7.346     7.364     7.385     7.405     7.424     7.444     7.461     7.479     7.499     7.517     7.533     7.552     7.568     7.583     7.602     7.618     7.635     7.652     7.670     7.687     7.703     7.720     7.737     7.756     7.773     7.792     7.810     7.826     7.844     7.863     7.880     7.898     7.917     7.935     7.955     7.972     7.990     8.009     8.028     8.046     8.064     8.083     8.102     8.121     8.140     8.158     8.176     8.194     8.211     8.231     8.250     8.269     8.289     8.308     8.327     8.346     8.363     8.385     8.405     8.423     8.444     8.462     8.480     8.499     8.520     8.539     8.560     8.578     8.596     8.616     8.635     8.652     8.672     8.690     8.709     8.728     8.746     8.762     8.779     8.796     8.813     8.829     8.846     8.861     8.876     8.891     8.905     8.919     8.931     8.945     8.959     8.971     8.985     8.998     9.009     9.022     9.036     9.045     9.057     9.068     9.079     9.092     9.104     9.114     9.127     9.137     9.150     9.162     9.174     9.185     9.196     9.205     9.217     9.229     9.240     9.254     9.264     9.275     9.288     9.302     9.311     9.323     9.335     9.348     9.359     9.370     9.382     9.394     9.407     9.416     9.430     9.442     9.454     9.469     9.480     9.492     9.505     9.518     9.531     9.542     9.554     9.568     9.582     9.594     9.609     9.622     9.636     9.649     9.664     9.679     9.694     9.707     9.720     9.735     9.748     9.760     9.774     9.788     9.804     9.817     9.831     9.844     9.857     9.872     9.887     9.901     9.916     9.930     9.945     9.960     9.976     9.990    10.004    10.014    10.030    10.044    10.059    10.071    10.085    10.099    10.114    10.128    10.144    10.158    10.173    10.189    10.204    10.217    10.232    10.247    10.261    10.275    10.290    10.303    10.317    10.330    10.346    10.359    10.372    10.385    10.403    10.417    10.430    10.446    10.459    10.476    10.489    10.504    10.520    10.533    10.548    10.561    10.575    10.592    10.610    10.626    10.641    10.655    10.672    10.689    10.705    10.721    10.739    10.753    10.768    10.783    10.800    10.816    10.835    10.850    10.870    10.887    10.903    10.920    10.935    10.952    10.969    10.987    11.005    11.021    11.038    11.056    11.073    11.092    11.110    11.132    11.148    11.169    11.187    11.205    11.224    11.244    11.267    11.285    11.304    11.324    11.344    11.363    11.385    11.406    11.427    11.449    11.470    11.491    11.513    11.535    11.559    11.580    11.604    11.626    11.645    11.667    11.689    11.714    11.740    11.760    11.788    11.810    11.833    11.856    11.879    11.906    11.926    11.956    11.977    12.002    12.027    12.055    12.075    12.103    12.127    12.149    12.177    12.199    12.221    12.244    12.270    12.293    12.315    12.335    12.358    12.380    12.402    12.422    12.440    12.462    12.481    12.504    12.520    12.540    12.561    12.580    12.598    12.618    12.635    12.656    12.674    12.694    12.714    12.733    12.754    12.772    12.791    12.812    12.832    12.852    12.867    12.883    12.903    12.922    12.939    12.955    12.976    12.994    13.012    13.030    13.048    13.067    13.085    13.103    13.122    13.145    13.166    13.185    13.205    13.223    13.243    13.258    13.274    13.294    13.316    13.332    13.354    13.372    13.389    13.407    13.429    13.444    13.466    13.483    13.504    13.523    13.548    13.565    13.589    13.609    13.629    13.650    13.669    13.689    13.709    13.732    13.752    13.769    13.792    13.809    13.828    13.843    13.861    13.876    13.891    13.904    13.916    13.931    13.944    13.955    13.964    13.977    13.989    14.002    14.011    14.019    14.032    14.040    14.054    14.064    14.075    14.085    14.092    14.102    14.116    14.127    14.141    14.150    14.166    14.178    14.186    14.196    14.203    14.215    14.230    14.241    14.252    14.259    14.268    14.285    14.296    14.308    14.312    14.320    14.330    14.344    14.349    14.354    14.359    14.377    14.402    14.413    14.437    14.443    14.446    14.454    14.460    14.466    14.474    14.481    14.504    14.515    14.525    14.532    14.537    14.541    14.550    14.554    14.569    14.580    14.592    14.602    14.610    14.616    14.622    14.630    14.664    14.671    14.674    14.687    14.690    14.694    14.699    14.704    14.725    14.741    14.749    14.754    14.766    14.774    14.781    14.787    14.796    14.810    14.814    14.826    14.846    14.852    14.855    14.861    14.893    14.889    14.910    14.910    14.929    14.935    14.939    14.947    14.952    14.957    14.965    14.974    14.989    14.996    15.002    15.009    15.018    15.042    15.048    15.054    15.072    15.083    15.087    15.093    15.098    15.115    15.122    15.130    15.133    15.141    15.148    15.169    15.179    15.188    15.198    15.206    15.211    15.217    15.219    15.240    15.245    15.258    15.266    15.272    15.276    15.283    15.305    15.311    15.323    15.339    15.345    15.348    15.370    15.376    15.404    15.409    15.413    15.426    15.431    15.440    15.450    15.459    15.464    15.474    15.481    15.485    15.485    15.489    15.491    15.492    15.494    15.494    15.494    15.496    15.496    15.494    15.491    15.491    15.489    15.485    15.481    15.475    15.472    15.465    15.460    15.455    15.450    15.442    15.437    15.422    15.415    15.398    15.389    15.374    15.369    15.347    15.343    15.341    15.331    15.316    15.285    15.280    15.274    15.269    15.266    15.261    15.245    15.233    15.223    15.213    15.209    15.196    15.189    15.183    15.179    15.174    15.169    15.144    15.139    15.132    15.130    15.120    15.102    15.093    15.082    15.079    15.072    15.059    15.049    15.039    15.032    15.019    15.007    15.004    14.999    14.986    14.977    14.972    14.965    14.958    14.947    14.936    14.931    14.926    14.920    14.914    14.900    14.895    14.885    14.863    14.859    14.854    14.838    14.832    14.827
     5.021     5.028     5.021     5.027     5.023     5.028     5.019     4.984     5.017     4.983     5.006     5.017     4.981     4.974     4.981     4.976     5.023     4.981     4.974     4.966     4.972     4.981     4.989     4.983     4.976     4.981     4.974     4.981     4.974     4.980     4.983     4.974     4.967     4.972     4.964     4.972     4.938     4.972     4.964     5.021     5.021     4.974     4.967     4.956     4.937     4.933     4.938     4.964     4.972     4.966     4.958     4.938     4.958     4.966     4.974     5.019     4.981     4.972     4.966     4.958     4.966     4.972     4.983     4.980     5.028     4.981     4.972     4.966     4.960     4.967     4.963     4.967     4.974     4.969     4.963     4.967     4.972     4.980     4.970     4.963     4.983     4.964     4.983     4.963     4.970     4.976     4.980     4.972     4.980     4.972     4.966     4.972     4.966     4.976     4.972     4.938     4.972     4.967     4.960     4.938     4.958     4.937     4.942     4.966     4.974     4.983     4.980     5.017     4.983     5.015     5.023     4.981     4.972     4.967     4.972     4.966     4.958     4.966     4.976     4.974     4.967     4.974     4.981     5.017     5.008     5.019     5.027     5.017     5.023     5.017     5.019     4.983     5.017     4.981     5.019     5.028     5.025     5.019     5.023     5.019     4.985     4.981     5.015     5.021     5.045     5.027     5.028     5.028     5.048     5.060     5.041     5.047     5.023     5.032     5.025     5.033     5.027     5.033     5.025     5.033     5.027     5.033     5.028     5.023     5.028     5.050     5.070     5.066     5.061     5.119     5.114     5.111     5.041     5.048     5.129     5.124     5.122     5.117     5.050     5.055     5.048     5.039     5.047     5.041     5.048     5.057     5.122     5.117     5.143     5.105     5.137     5.117     5.150     5.100     5.122     5.127     5.122     5.127     5.122     5.114     5.121     5.116     5.122     5.121     5.117     5.122     5.121     5.129     5.137     5.132     5.111     5.148     5.121     5.146     5.124     5.145     5.137     5.140     5.141     5.141     5.141     5.143     5.129     5.140     5.133     5.130     5.122     5.143     5.122     5.140     5.122     5.130     5.133     5.137     5.140     5.148     5.150     5.146     5.135     5.152     5.143     5.153     5.158     5.122     5.158     5.108     5.105     5.122     5.114     5.113     5.117     5.111     5.108     5.111     5.111     5.116     5.113     5.111     5.122     5.116     5.113     5.122     5.073     5.066     5.097     5.065     5.122     5.060     5.068     5.071     5.065     5.060     5.066     5.061     5.068     5.050     5.094     5.088     5.080     5.076     5.076     5.068     5.070     5.066     5.071     5.066     5.063     5.066     5.063     5.065     5.065     5.063     5.061     5.065     5.060     5.065     5.061     5.065     5.066     5.061     5.063     5.068     5.063     5.068     5.073     5.045     5.071     5.048     5.061     5.050     5.055     5.041     5.045     5.043     5.043     5.047     5.041     5.033     5.029     5.025     5.029     5.028     5.037     5.031     5.027     5.029     5.028     5.021     5.027     5.027     5.033     5.027     5.019     5.006     5.017     5.025     4.980     4.972     4.966     4.974     4.981     5.027     5.021     5.027     5.021     5.012     5.023     5.017     5.023     4.942     5.025     5.008     5.010     5.010     5.006     5.004     5.004     5.004     5.015     4.983     4.974     4.966     4.921     4.897     4.865     4.856     4.854     4.846     4.842     4.833     4.826     4.823     4.823     4.828     4.842     4.842     4.828     4.823     4.823     4.823     4.823     4.823     4.828     4.833     4.842     4.842     4.842     4.833     4.828     4.823     4.823     4.823     4.823     4.823     4.828     4.833     4.842     4.842     4.852     4.852     4.842     4.842     4.828     4.828     4.823     4.823     4.826     4.842     4.842     4.826     4.823     4.823     4.823     4.823     4.823     4.826     4.833     4.842     4.846     4.854     4.856     4.865     4.871     4.932     4.964     5.006     5.015     4.983     4.987     4.980     4.972     4.967     5.015     4.983     5.004     5.008     5.000     4.997     4.994     4.996     4.871     4.989     4.989     4.985     4.898     5.012     4.984     5.021     4.983     5.002     4.981     4.987     5.004     5.002     4.984     5.010     5.006     5.010     5.008     4.996     5.023     5.025     5.002     5.025     5.033     5.025     4.981     4.978     5.015     4.974     5.019     5.027     5.027     5.021     5.035     5.037     5.033     5.027     5.032     4.983     5.029     4.981     5.027     5.032     5.023     5.028     5.021     5.025     5.021     5.027     5.025     5.021     5.028     5.025     5.033     5.028     5.045     5.028     5.045     5.027     5.033     5.025     5.031     5.023     5.028     5.023     5.032     5.027     5.037     5.043     5.050     5.045     5.021     5.027     5.019     5.055     5.060     5.053     5.060     5.058     5.052     5.045     5.053     5.052     5.047     5.028     5.019     5.027     5.033     5.027     5.033     5.028     5.048     5.070     5.065     5.093     5.088     5.102     5.073     5.071     5.102     5.055     5.100     5.104     5.107     5.105     5.119     5.107     5.110     5.127     5.047     5.111     5.145     5.148     5.143     5.150     5.146     5.153     5.152     5.140     5.146     5.152     5.148     5.143     5.148     5.158     5.124     5.155     5.156     5.155     5.161     5.170     5.175     5.172     5.175     5.178     5.178     5.183     5.187     5.183     5.182     5.195     5.200     5.175     5.177     5.210     5.180     5.218     5.221     5.223     5.226     5.210     5.207     5.227     5.210     5.222     5.218     5.226     5.235     5.239     5.245     5.252     5.252     5.254     5.222     5.226     5.230     5.231     5.235     5.235     5.240     5.235     5.233     5.231     5.229     5.229     5.231     5.231     5.256     5.263     5.266     5.258     5.277     5.263     5.279     5.240     5.264     5.289     5.270     5.277     5.256     5.250     5.254     5.256     5.248     5.264     5.284     5.281     5.277     5.295     5.283     5.299     5.302     5.299     5.299     5.302     5.302     5.306     5.304     5.302     5.314     5.319     5.314     5.304     5.327     5.327     5.330     5.337     5.335     5.338     5.338     5.335     5.337     5.332     5.332     5.327     5.335     5.330     5.352     5.335     5.352     5.352     5.350     5.355     5.354     5.357     5.355     5.357     5.363     5.364     5.363     5.366     5.373     5.374     5.371     5.376     5.379     5.381     5.379     5.385     5.385     5.387     5.387     5.391     5.395     5.400     5.401     5.406     5.406     5.409     5.409     5.409     5.410     5.413     5.414     5.414     5.416     5.416     5.418     5.420     5.420     5.424     5.426     5.429     5.431     5.433     5.436     5.435     5.439     5.441     5.440     5.444     5.444     5.446     5.446     5.448     5.449     5.452     5.455     5.458     5.462     5.462     5.466     5.472     5.474     5.474     5.475     5.479     5.479     5.482     5.485     5.488     5.489     5.492     5.495     5.497     5.500     5.502     5.504     5.505     5.508     5.510     5.512     5.514     5.517     5.521     5.524     5.528     5.531     5.535     5.538     5.541     5.547     5.550     5.555     5.561     5.565     5.569     5.572     5.576     5.577     5.580     5.582     5.583     5.585     5.587     5.588     5.590     5.590     5.591     5.593     5.594     5.596     5.598     5.599     5.602     5.604     5.605     5.607     5.609     5.611     5.613     5.614     5.616     5.618     5.619     5.620     5.621     5.625     5.625     5.626     5.629     5.630     5.632     5.633     5.635     5.637     5.640     5.642     5.644     5.645     5.649     5.650     5.652     5.653     5.655     5.657     5.659     5.662     5.665     5.668     5.668     5.672     5.673     5.677     5.680     5.682     5.682     5.685     5.688     5.691     5.693     5.694     5.697     5.699     5.702     5.703     5.707     5.710     5.713     5.716     5.718     5.720     5.721     5.723     5.724     5.727     5.729     5.732     5.733     5.735     5.738     5.740     5.743     5.745     5.747     5.750     5.752     5.755     5.756     5.758     5.761     5.762     5.764     5.766     5.770     5.773     5.775     5.778     5.780     5.781     5.783     5.787     5.788     5.790     5.793     5.795     5.799     5.800     5.801     5.804     5.805     5.807     5.810     5.812     5.814     5.816     5.818     5.822     5.824     5.826     5.829     5.831     5.835     5.836     5.837     5.839     5.840     5.843     5.844     5.845     5.847     5.849     5.854     5.857     5.858     5.860     5.861     5.864     5.867     5.869     5.872     5.873     5.875     5.878     5.881     5.882     5.885     5.890     5.892     5.896     5.899     5.902     5.903     5.906     5.909     5.913     5.914     5.919     5.920     5.923     5.926     5.929     5.931     5.933     5.937     5.940     5.941     5.945     5.948     5.949     5.954     5.954     5.957     5.959     5.962     5.964     5.966     5.966     5.967     5.970     5.971     5.973     5.974     5.976     5.977     5.977     5.979     5.980     5.982     5.983     5.985     5.985     5.987     5.989     5.990     5.992     5.993     5.995     5.996     5.998     5.999     6.002     6.004     6.006     6.007     6.009     6.012     6.014     6.016     6.018     6.020     6.021     6.023     6.025     6.028     6.029     6.033     6.035     6.037     6.040     6.042     6.045     6.046     6.049     6.052     6.055     6.057     6.060     6.062     6.066     6.067     6.071     6.071     6.074     6.075     6.077     6.080     6.082     6.087     6.089     6.093     6.096     6.098     6.102     6.105     6.107     6.107     6.110     6.116     6.119     6.122     6.122     6.126     6.129     6.133     6.137     6.138     6.141     6.145     6.148     6.152     6.155     6.158     6.161     6.164     6.167     6.171     6.174     6.178     6.183     6.186     6.188     6.191     6.197     6.199     6.204     6.207     6.211     6.214     6.220     6.223     6.226     6.231     6.235     6.239     6.245     6.248     6.252     6.256     6.259     6.262     6.267     6.270     6.273     6.278     6.283     6.286     6.291     6.294     6.299     6.303     6.307     6.312     6.315     6.320     6.324     6.329     6.333     6.338     6.343     6.347     6.352     6.357     6.362     6.367     6.371     6.375     6.381     6.385     6.391     6.396     6.401     6.406     6.410     6.414     6.420     6.426     6.431     6.435     6.441     6.444     6.449     6.453     6.459     6.464     6.470     6.475     6.479     6.485     6.490     6.496     6.503     6.508     6.515     6.522     6.529     6.537     6.546     6.556     6.566     6.576     6.586     6.596     6.609     6.619     6.630     6.642     6.654     6.667     6.678     6.692     6.707     6.720     6.734     6.750     6.766     6.781     6.798     6.812     6.829     6.847     6.863     6.880     6.896     6.914     6.933     6.950     6.968     6.988     7.005     7.022     7.040     7.058     7.077     7.095     7.113     7.132     7.151     7.169     7.188     7.207     7.226     7.245     7.265     7.283     7.303     7.324     7.344     7.363     7.383     7.403     7.422     7.442     7.462     7.479     7.499     7.519     7.535     7.554     7.570     7.587     7.605     7.621     7.639     7.655     7.673     7.689     7.706     7.723     7.740     7.758     7.776     7.794     7.811     7.828     7.845     7.863     7.880     7.898     7.917     7.935     7.954     7.972     7.990     8.009     8.027     8.044     8.063     8.081     8.099     8.119     8.137     8.154     8.172     8.192     8.210     8.228     8.248     8.267     8.283     8.303     8.322     8.342     8.360     8.378     8.399     8.421     8.437     8.458     8.475     8.496     8.514     8.533     8.553     8.574     8.592     8.611     8.630     8.647     8.666     8.683     8.705     8.722     8.740     8.758     8.776     8.793     8.810     8.827     8.844     8.860     8.876     8.892     8.906     8.921     8.935     8.948     8.962     8.976     8.991     9.003     9.015     9.028     9.041     9.054     9.065     9.075     9.087     9.100     9.112     9.125     9.135     9.146     9.157     9.170     9.183     9.192     9.205     9.216     9.229     9.238     9.249     9.263     9.274     9.286     9.297     9.308     9.320     9.333     9.345     9.357     9.368     9.380     9.392     9.404     9.414     9.425     9.438     9.449     9.463     9.474     9.488     9.499     9.514     9.525     9.539     9.550     9.562     9.575     9.588     9.600     9.616     9.629     9.641     9.656     9.670     9.685     9.699     9.712     9.726     9.740     9.755     9.766     9.782     9.792     9.807     9.822     9.837     9.851     9.863     9.879     9.892     9.906     9.922     9.936     9.950     9.967     9.981     9.993    10.009    10.022    10.036    10.052    10.064    10.077    10.091    10.107    10.120    10.133    10.147    10.163    10.178    10.192    10.207    10.222    10.235    10.252    10.264    10.281    10.295    10.306    10.322    10.335    10.348    10.363    10.376    10.390    10.404    10.420    10.435    10.449    10.464    10.478    10.492    10.507    10.522    10.536    10.552    10.565    10.580    10.594    10.609    10.628    10.643    10.657    10.675    10.691    10.705    10.722    10.739    10.755    10.771    10.787    10.802    10.819    10.835    10.852    10.870    10.887    10.904    10.920    10.936    10.952    10.969    10.987    11.005    11.021    11.040    11.057    11.073    11.092    11.108    11.128    11.148    11.166    11.185    11.205    11.224    11.243    11.260    11.283    11.301    11.322    11.341    11.361    11.382    11.402    11.425    11.445    11.464    11.487    11.510    11.529    11.552    11.573    11.594    11.620    11.641    11.661    11.685    11.705    11.730    11.755    11.778    11.802    11.822    11.846    11.869    11.894    11.919    11.940    11.970    11.993    12.016    12.041    12.065    12.090    12.113    12.140    12.163    12.189    12.213    12.236    12.259    12.281    12.306    12.328    12.350    12.370    12.394    12.416    12.435    12.457    12.475    12.496    12.516    12.536    12.557    12.577    12.595    12.613    12.635    12.652    12.672    12.693    12.712    12.729    12.749    12.769    12.788    12.811    12.830    12.850    12.868    12.887    12.905    12.924    12.943    12.958    12.976    12.994    13.015    13.032    13.050    13.071    13.091    13.112    13.131    13.152    13.172    13.192    13.213    13.231    13.248    13.266    13.287    13.302    13.319    13.337    13.359    13.375    13.395    13.412    13.431    13.450    13.468    13.486    13.506    13.527    13.550    13.567    13.585    13.605    13.626    13.646    13.672    13.692    13.711    13.729    13.747    13.766    13.787    13.803    13.818    13.833    13.850    13.865    13.876    13.891    13.906    13.918    13.932    13.942    13.951    13.964    13.974    13.986    13.995    14.007    14.017    14.027    14.037    14.048    14.059    14.070    14.078    14.087    14.098    14.105    14.116    14.126    14.135    14.152    14.160    14.174    14.185    14.197    14.207    14.217    14.227    14.243    14.248    14.259    14.285    14.291    14.304    14.312    14.316    14.324    14.339    14.350    14.357    14.362    14.377    14.392    14.402    14.407    14.435    14.443    14.451    14.456    14.466    14.472    14.479    14.489    14.498    14.524    14.532    14.537    14.542    14.550    14.559    14.563    14.578    14.587    14.600    14.611    14.616    14.623    14.630    14.656    14.671    14.674    14.685    14.690    14.694    14.702    14.706    14.728    14.735    14.752    14.757    14.765    14.774    14.780    14.787    14.802    14.814    14.819    14.824    14.842    14.846    14.859    14.863    14.866    14.903    14.908    14.907    14.931    14.933    14.939    14.945    14.953    14.958    14.961    14.974    14.979    15.002    15.004    15.011    15.014    15.041    15.046    15.049    15.064    15.087    15.089    15.093    15.102    15.107    15.118    15.128    15.135    15.137    15.146    15.169    15.179    15.189    15.196    15.204    15.209    15.215    15.223    15.235    15.243    15.258    15.269    15.274    15.278    15.283    15.305    15.314    15.319    15.337    15.341    15.347    15.374    15.378    15.390    15.405    15.411    15.418    15.435    15.442    15.447    15.457    15.464    15.475    15.480    15.483    15.485    15.489    15.491    15.492    15.494    15.494    15.494    15.492    15.494    15.492    15.491    15.489    15.489    15.485    15.481    15.477    15.474    15.467    15.462    15.457    15.450    15.442    15.442    15.415    15.411    15.402    15.393    15.378    15.370    15.347    15.345    15.343    15.335    15.310    15.289    15.283    15.278    15.272    15.266    15.261    15.250    15.230    15.223    15.215    15.209    15.202    15.193    15.188    15.182    15.175    15.170    15.148    15.141    15.135    15.128    15.127    15.104    15.095    15.089    15.089    15.066    15.061    15.049    15.044    15.041    15.023    15.011    15.007    15.002    14.995    14.977    14.972    14.966    14.960    14.950    14.939    14.933    14.927    14.922    14.918    14.906    14.893    14.887    14.876    14.863    14.854    14.842    14.839    14.829
     5.029     5.021     5.032     5.023     5.027     5.023     5.028     5.032     5.021     5.023     5.017     4.984     4.976     4.981     4.974     4.981     5.027     4.974     4.967     4.972     4.966     4.974     4.981     4.974     4.981     4.974     4.967     4.974     4.981     4.972     5.017     4.983     4.976     4.981     4.972     4.938     4.967     4.938     4.972     4.980     5.019     4.983     4.974     4.938     4.958     4.938     4.963     4.970     4.980     4.974     4.981     4.972     4.966     4.958     4.966     4.974     5.017     4.980     4.972     4.938     4.972     4.967     4.978     4.972     4.981     5.017     4.967     4.972     4.966     4.960     4.967     4.972     4.966     4.963     4.967     4.972     4.966     4.974     4.978     4.981     4.974     4.981     4.963     4.969     4.963     4.967     4.972     4.966     4.972     4.966     4.972     4.938     4.972     4.984     4.964     4.972     4.938     4.972     4.938     4.958     4.937     4.932     4.937     4.972     4.981     4.980     4.984     5.019     5.023     5.021     4.967     4.972     4.967     4.976     4.981     4.974     4.967     4.972     4.981     4.980     4.974     4.981     5.017     5.027     5.021     5.015     5.025     5.023     5.025     5.021     5.006     5.015     4.983     5.017     4.984     5.019     5.028     5.027     5.019     4.986     5.019     5.023     5.021     5.029     5.025     5.047     5.063     5.057     5.048     5.055     5.048     5.039     5.047     5.023     5.033     5.027     5.033     5.028     5.033     5.027     5.033     5.028     5.023     5.028     5.023     5.028     5.050     5.083     5.121     5.041     5.047     5.041     5.111     5.127     5.122     5.113     5.132     5.135     5.057     5.063     5.129     5.063     5.055     5.111     5.129     5.140     5.121     5.113     5.146     5.150     5.153     5.122     5.117     5.153     5.121     5.121     5.125     5.125     5.121     5.129     5.127     5.122     5.127     5.125     5.124     5.130     5.138     5.122     5.130     5.129     5.150     5.122     5.145     5.122     5.145     5.141     5.137     5.140     5.143     5.145     5.137     5.146     5.140     5.152     5.152     5.152     5.129     5.135     5.122     5.140     5.141     5.124     5.143     5.138     5.141     5.146     5.143     5.138     5.145     5.150     5.146     5.141     5.158     5.143     5.108     5.104     5.110     5.104     5.124     5.117     5.122     5.119     5.110     5.116     5.116     5.119     5.121     5.121     5.119     5.121     5.127     5.132     5.107     5.097     5.105     5.102     5.063     5.066     5.083     5.065     5.068     5.071     5.068     5.070     5.065     5.102     5.090     5.086     5.091     5.093     5.093     5.077     5.070     5.065     5.070     5.074     5.068     5.071     5.070     5.070     5.066     5.065     5.066     5.071     5.066     5.068     5.066     5.070     5.065     5.066     5.074     5.076     5.073     5.071     5.070     5.041     5.068     5.041     5.047     5.060     5.053     5.047     5.050     5.045     5.048     5.045     5.050     5.045     5.041     5.037     5.037     5.035     5.037     5.023     5.031     5.025     5.035     5.028     5.032     5.029     5.037     5.033     5.027     5.019     5.027     5.017     4.986     4.980     4.972     4.981     5.027     5.019     5.012     5.021     5.012     5.021     5.017     5.023     5.017     4.937     5.015     5.017     5.012     5.012     5.010     5.006     5.004     5.015     5.008     5.015     4.981     4.960     4.926     4.917     4.871     4.858     4.856     4.854     4.846     4.844     4.842     4.842     4.842     4.842     4.852     4.844     4.842     4.842     4.833     4.833     4.833     4.842     4.842     4.844     4.844     4.846     4.844     4.844     4.842     4.833     4.833     4.833     4.833     4.842     4.842     4.844     4.844     4.852     4.862     4.862     4.852     4.844     4.844     4.842     4.842     4.840     4.842     4.846     4.844     4.842     4.840     4.842     4.840     4.840     4.840     4.842     4.842     4.846     4.854     4.856     4.864     4.871     4.932     4.964     4.972     5.017     4.995     5.025     5.017     5.012     4.990     5.004     5.004     5.006     5.002     5.000     5.008     5.006     4.991     4.995     4.981     4.987     4.991     5.002     5.002     5.006     5.010     5.012     5.017     5.010     4.974     4.967     4.974     5.010     5.010     4.984     5.006     5.004     5.010     5.004     5.004     5.023     5.004     4.997     5.035     5.045     4.978     4.985     4.980     4.986     5.025     5.033     5.028     5.029     5.037     5.041     5.037     5.033     5.032     5.028     4.983     5.025     5.017     5.023     5.028     5.023     5.027     5.032     5.025     5.031     5.032     5.028     5.021     5.028     5.043     5.023     5.041     5.047     5.028     5.033     5.028     5.031     5.023     5.015     5.021     5.029     5.025     5.031     5.037     5.045     5.041     5.060     5.028     5.021     5.027     5.063     5.057     5.058     5.048     5.053     5.045     5.052     5.048     5.058     5.028     5.019     5.027     5.033     5.027     5.033     5.027     5.048     5.070     5.073     5.068     5.076     5.080     5.100     5.104     5.063     5.070     5.100     5.105     5.110     5.108     5.111     5.119     5.124     5.122     5.130     5.152     5.155     5.152     5.156     5.152     5.146     5.148     5.143     5.148     5.158     5.153     5.148     5.153     5.150     5.158     5.161     5.163     5.162     5.169     5.175     5.177     5.188     5.191     5.193     5.190     5.187     5.183     5.188     5.185     5.188     5.196     5.198     5.202     5.177     5.183     5.180     5.200     5.203     5.230     5.230     5.230     5.205     5.209     5.233     5.229     5.218     5.222     5.229     5.235     5.209     5.250     5.212     5.237     5.254     5.227     5.223     5.242     5.235     5.237     5.237     5.237     5.245     5.242     5.235     5.239     5.233     5.250     5.256     5.264     5.266     5.268     5.254     5.256     5.279     5.261     5.266     5.268     5.266     5.258     5.254     5.261     5.256     5.281     5.263     5.297     5.294     5.279     5.285     5.302     5.304     5.302     5.306     5.304     5.304     5.310     5.304     5.304     5.308     5.304     5.306     5.310     5.314     5.320     5.327     5.322     5.327     5.337     5.335     5.341     5.343     5.340     5.337     5.341     5.330     5.335     5.337     5.341     5.345     5.355     5.355     5.354     5.357     5.359     5.355     5.361     5.361     5.359     5.363     5.366     5.364     5.370     5.369     5.375     5.377     5.377     5.378     5.385     5.383     5.385     5.387     5.389     5.389     5.393     5.395     5.401     5.406     5.406     5.410     5.410     5.412     5.412     5.414     5.416     5.416     5.418     5.420     5.420     5.422     5.422     5.424     5.426     5.428     5.429     5.431     5.433     5.436     5.439     5.440     5.441     5.443     5.445     5.446     5.449     5.449     5.452     5.454     5.457     5.460     5.460     5.463     5.465     5.466     5.470     5.474     5.477     5.479     5.480     5.482     5.485     5.485     5.488     5.491     5.494     5.497     5.500     5.502     5.504     5.507     5.508     5.510     5.512     5.514     5.517     5.521     5.522     5.526     5.529     5.533     5.536     5.539     5.544     5.548     5.552     5.556     5.562     5.567     5.572     5.577     5.580     5.585     5.587     5.588     5.588     5.590     5.591     5.593     5.594     5.594     5.596     5.598     5.598     5.599     5.602     5.604     5.605     5.607     5.609     5.611     5.613     5.614     5.616     5.618     5.619     5.620     5.622     5.623     5.624     5.628     5.630     5.630     5.631     5.632     5.635     5.637     5.640     5.642     5.644     5.645     5.647     5.650     5.652     5.653     5.655     5.657     5.659     5.660     5.662     5.665     5.667     5.668     5.672     5.673     5.675     5.678     5.682     5.683     5.685     5.688     5.690     5.693     5.696     5.697     5.699     5.702     5.703     5.707     5.708     5.712     5.715     5.718     5.720     5.721     5.723     5.724     5.726     5.729     5.730     5.733     5.735     5.738     5.740     5.742     5.745     5.747     5.750     5.752     5.753     5.756     5.758     5.759     5.762     5.764     5.766     5.770     5.770     5.773     5.776     5.778     5.781     5.783     5.785     5.788     5.790     5.793     5.795     5.797     5.799     5.801     5.803     5.805     5.807     5.810     5.812     5.814     5.815     5.818     5.822     5.824     5.828     5.829     5.831     5.835     5.836     5.839     5.840     5.841     5.843     5.844     5.845     5.848     5.849     5.852     5.855     5.858     5.860     5.863     5.864     5.866     5.869     5.872     5.875     5.876     5.878     5.881     5.882     5.887     5.889     5.890     5.896     5.897     5.900     5.903     5.905     5.906     5.911     5.914     5.917     5.920     5.922     5.926     5.927     5.930     5.933     5.935     5.938     5.941     5.943     5.946     5.949     5.952     5.954     5.957     5.959     5.962     5.964     5.967     5.968     5.970     5.970     5.971     5.974     5.976     5.977     5.979     5.980     5.982     5.982     5.983     5.985     5.987     5.989     5.990     5.992     5.993     5.993     5.995     5.996     5.999     6.000     6.004     6.004     6.006     6.007     6.009     6.011     6.012     6.014     6.017     6.020     6.020     6.021     6.025     6.026     6.028     6.029     6.033     6.035     6.039     6.042     6.042     6.045     6.048     6.049     6.053     6.055     6.057     6.060     6.062     6.066     6.068     6.070     6.071     6.074     6.075     6.080     6.081     6.085     6.085     6.087     6.091     6.094     6.098     6.101     6.104     6.107     6.111     6.113     6.116     6.121     6.122     6.126     6.126     6.129     6.133     6.135     6.138     6.141     6.145     6.148     6.152     6.155     6.156     6.159     6.162     6.165     6.169     6.172     6.176     6.179     6.183     6.188     6.191     6.193     6.196     6.202     6.205     6.208     6.213     6.216     6.220     6.222     6.228     6.231     6.235     6.241     6.245     6.248     6.253     6.256     6.259     6.264     6.267     6.270     6.275     6.278     6.283     6.288     6.291     6.294     6.299     6.303     6.307     6.312     6.317     6.320     6.324     6.329     6.333     6.338     6.343     6.347     6.352     6.357     6.362     6.367     6.371     6.376     6.382     6.385     6.391     6.396     6.401     6.407     6.411     6.415     6.420     6.426     6.431     6.436     6.441     6.446     6.450     6.455     6.460     6.466     6.471     6.476     6.481     6.485     6.491     6.496     6.502     6.508     6.515     6.522     6.529     6.537     6.546     6.554     6.564     6.574     6.583     6.595     6.607     6.618     6.629     6.642     6.653     6.664     6.678     6.690     6.705     6.718     6.733     6.747     6.763     6.779     6.796     6.811     6.827     6.845     6.861     6.878     6.896     6.914     6.933     6.952     6.970     6.988     7.007     7.025     7.043     7.061     7.079     7.098     7.116     7.135     7.153     7.170     7.189     7.209     7.227     7.245     7.265     7.283     7.303     7.322     7.343     7.361     7.382     7.402     7.420     7.440     7.459     7.478     7.497     7.517     7.535     7.553     7.572     7.592     7.607     7.624     7.642     7.658     7.676     7.692     7.709     7.726     7.742     7.760     7.776     7.795     7.812     7.829     7.847     7.865     7.880     7.900     7.916     7.935     7.954     7.971     7.989     8.007     8.026     8.044     8.061     8.079     8.097     8.117     8.133     8.154     8.172     8.189     8.208     8.226     8.243     8.263     8.279     8.299     8.318     8.337     8.356     8.376     8.395     8.414     8.433     8.453     8.472     8.491     8.510     8.528     8.547     8.566     8.585     8.607     8.626     8.642     8.663     8.680     8.699     8.718     8.737     8.755     8.771     8.790     8.806     8.824     8.841     8.858     8.876     8.891     8.906     8.924     8.936     8.953     8.966     8.979     8.993     9.007     9.020     9.035     9.046     9.059     9.072     9.083     9.096     9.107     9.119     9.131     9.144     9.156     9.169     9.180     9.190     9.202     9.214     9.226     9.238     9.249     9.260     9.272     9.283     9.296     9.307     9.316     9.330     9.340     9.354     9.367     9.377     9.390     9.402     9.414     9.425     9.435     9.449     9.458     9.473     9.485     9.496     9.509     9.522     9.533     9.548     9.559     9.572     9.583     9.596     9.607     9.624     9.635     9.650     9.661     9.677     9.692     9.707     9.719     9.733     9.748     9.760     9.775     9.788     9.802     9.816     9.828     9.844     9.856     9.870     9.883     9.897     9.912     9.928     9.941     9.957     9.971     9.985    10.001    10.015    10.028    10.042    10.056    10.071    10.083    10.098    10.113    10.126    10.140    10.153    10.167    10.182    10.195    10.211    10.227    10.240    10.254    10.268    10.283    10.298    10.313    10.327    10.340    10.354    10.366    10.380    10.394    10.409    10.424    10.438    10.452    10.464    10.482    10.498    10.512    10.524    10.539    10.554    10.569    10.585    10.598    10.613    10.629    10.644    10.660    10.677    10.694    10.709    10.724    10.742    10.756    10.773    10.790    10.804    10.819    10.837    10.852    10.868    10.887    10.901    10.920    10.937    10.954    10.971    10.987    11.005    11.021    11.040    11.057    11.074    11.092    11.110    11.128    11.145    11.165    11.183    11.202    11.221    11.241    11.260    11.279    11.300    11.320    11.339    11.360    11.379    11.400    11.420    11.439    11.463    11.482    11.505    11.524    11.547    11.568    11.589    11.610    11.633    11.657    11.676    11.699    11.719    11.744    11.769    11.793    11.813    11.837    11.859    11.883    11.907    11.931    11.954    11.979    12.004    12.029    12.054    12.080    12.103    12.129    12.152    12.172    12.202    12.225    12.247    12.272    12.296    12.318    12.341    12.362    12.383    12.405    12.431    12.452    12.471    12.492    12.509    12.530    12.550    12.572    12.592    12.613    12.630    12.650    12.671    12.689    12.709    12.729    12.746    12.769    12.786    12.807    12.827    12.845    12.868    12.887    12.904    12.924    12.941    12.959    12.976    12.995    13.015    13.035    13.055    13.074    13.096    13.116    13.136    13.157    13.179    13.200    13.220    13.241    13.258    13.274    13.291    13.311    13.327    13.347    13.364    13.382    13.400    13.414    13.433    13.450    13.470    13.486    13.509    13.529    13.548    13.566    13.585    13.607    13.626    13.648    13.666    13.692    13.708    13.725    13.745    13.762    13.777    13.792    13.809    13.823    13.838    13.849    13.864    13.876    13.888    13.904    13.917    13.928    13.939    13.949    13.961    13.970    13.979    13.987    14.002    14.013    14.021    14.035    14.047    14.056    14.066    14.074    14.080    14.092    14.100    14.108    14.120    14.131    14.138    14.152    14.166    14.174    14.183    14.194    14.205    14.218    14.231    14.240    14.249    14.261    14.285    14.291    14.308    14.313    14.320    14.325    14.343    14.361    14.367    14.377    14.387    14.392    14.402    14.411    14.427    14.446    14.454    14.465    14.470    14.478    14.490    14.492    14.506    14.533    14.535    14.548    14.553    14.558    14.562    14.572    14.585    14.597    14.610    14.616    14.623    14.632    14.656    14.666    14.676    14.682    14.691    14.694    14.702    14.706    14.730    14.730    14.745    14.758    14.765    14.771    14.780    14.785    14.802    14.814    14.819    14.822    14.829    14.852    14.855    14.865    14.885    14.898    14.903    14.912    14.920    14.926    14.944    14.948    14.953    14.960    14.963    14.975    14.977    14.999    15.004    15.011    15.019    15.037    15.042    15.048    15.062    15.089    15.087    15.100    15.104    15.109    15.115    15.122    15.130    15.137    15.146    15.169    15.180    15.185    15.195    15.202    15.209    15.215    15.223    15.235    15.240    15.252    15.266    15.274    15.280    15.283    15.304    15.311    15.320    15.335    15.339    15.345    15.369    15.378    15.390    15.402    15.411    15.415    15.435    15.442    15.448    15.454    15.462    15.472    15.478    15.481    15.485    15.489    15.491    15.492    15.492    15.492    15.492    15.492    15.491    15.491    15.491    15.491    15.487    15.485    15.483    15.478    15.474    15.470    15.464    15.459    15.450    15.445    15.428    15.415    15.411    15.404    15.386    15.382    15.370    15.348    15.345    15.343    15.322    15.310    15.302    15.286    15.280    15.274    15.266    15.261    15.250    15.233    15.225    15.215    15.211    15.204    15.198    15.190    15.185    15.177    15.172    15.149    15.142    15.133    15.128    15.122    15.116    15.100    15.095    15.087    15.068    15.062    15.055    15.042    15.035    15.024    15.016    15.011    15.007    14.998    14.981    14.972    14.969    14.960    14.957    14.942    14.936    14.927    14.924    14.918    14.912    14.896    14.893    14.891    14.863    14.857    14.849    14.844    14.829
     5.025     5.032     5.023     5.028     5.025     5.033     5.028     5.021     5.012     4.980     4.985     4.980     4.983     4.976     4.981     5.015     5.019     4.980     4.972     4.967     4.972     4.980     4.974     4.981     4.974     4.967     4.974     4.981     5.017     4.981     5.025     5.019     4.984     4.976     4.967     4.972     4.937     4.972     4.964     4.986     4.985     4.938     4.983     4.974     4.967     4.974     4.981     4.988     5.019     4.984     4.964     4.981     4.972     4.966     4.972     4.967     5.027     4.972     4.938     4.958     4.964     4.974     4.983     4.978     4.985     4.981     4.972     4.964     4.972     4.966     4.972     4.966     4.972     4.966     4.972     4.964     4.972     4.990     4.967     4.972     4.966     4.960     4.966     4.960     4.967     4.972     4.966     4.972     4.981     4.974     4.966     4.972     5.006     4.980     4.972     4.964     4.972     4.981     4.974     4.938     4.960     4.938     4.972     4.967     4.976     4.983     4.989     4.984     5.017     4.983     4.974     4.981     4.976     4.983     4.978     4.981     4.972     4.966     5.019     4.974     4.981     5.017     5.027     5.033     5.017     4.983     5.015     5.010     5.019     5.008     5.017     4.984     5.017     4.984     5.017     5.023     5.019     5.028     5.028     5.019     5.028     5.021     5.029     5.023     5.028     5.033     5.028     5.029     5.028     5.048     5.057     5.063     5.055     5.047     5.027     5.033     5.028     5.033     5.028     5.033     5.028     5.033     5.028     5.023     5.028     5.048     5.029     5.050     5.057     5.048     5.055     5.122     5.129     5.133     5.132     5.130     5.048     5.057     5.122     5.127     5.124     5.130     5.135     5.138     5.129     5.124     5.138     5.140     5.145     5.107     5.111     5.156     5.153     5.158     5.125     5.121     5.121     5.122     5.127     5.130     5.124     5.129     5.122     5.132     5.129     5.130     5.122     5.143     5.122     5.130     5.153     5.130     5.124     5.129     5.150     5.143     5.140     5.145     5.138     5.135     5.138     5.145     5.152     5.156     5.152     5.129     5.148     5.130     5.138     5.140     5.138     5.143     5.138     5.140     5.145     5.141     5.150     5.156     5.153     5.145     5.141     5.146     5.162     5.163     5.165     5.141     5.130     5.108     5.105     5.122     5.117     5.125     5.122     5.119     5.121     5.116     5.117     5.121     5.125     5.122     5.121     5.117     5.100     5.129     5.125     5.129     5.068     5.073     5.080     5.071     5.073     5.070     5.066     5.071     5.099     5.068     5.096     5.090     5.088     5.090     5.093     5.088     5.076     5.079     5.074     5.079     5.074     5.077     5.071     5.071     5.068     5.070     5.066     5.070     5.074     5.074     5.071     5.074     5.070     5.073     5.079     5.076     5.073     5.074     5.043     5.048     5.070     5.043     5.066     5.048     5.053     5.047     5.053     5.048     5.047     5.052     5.047     5.028     5.047     5.039     5.041     5.045     5.039     5.029     5.033     5.032     5.025     5.031     5.039     5.047     5.028     5.006     5.033     5.027     5.033     5.028     4.992     5.031     4.981     5.039     5.015     5.027     5.019     5.028     5.023     5.032     5.027     5.019     5.025     5.017     5.017     5.023     5.015     5.015     5.025     5.019     5.015     5.006     5.015     4.974     4.966     4.980     4.933     4.924     4.904     4.867     4.858     4.856     4.854     4.852     4.846     4.844     4.844     4.846     4.854     4.854     4.846     4.844     4.844     4.844     4.844     4.844     4.846     4.854     4.854     4.854     4.854     4.848     4.846     4.844     4.844     4.844     4.844     4.844     4.846     4.846     4.854     4.856     4.858     4.870     4.856     4.854     4.852     4.846     4.844     4.846     4.846     4.854     4.854     4.846     4.844     4.844     4.844     4.844     4.844     4.846     4.852     4.854     4.856     4.864     4.871     4.919     4.926     4.972     4.980     5.027     4.998     5.015     4.991     5.017     5.008     5.017     5.006     5.002     5.004     5.006     5.004     4.984     4.989     4.991     5.008     4.998     4.997     5.002     5.008     5.004     5.004     5.008     5.012     4.986     4.980     4.974     4.981     5.023     5.028     5.015     5.019     5.017     5.008     5.010     5.025     5.019     5.023     5.029     5.008     5.019     5.023     4.981     4.974     4.981     5.017     5.027     5.033     5.039     5.039     5.033     5.028     5.033     5.028     5.033     5.028     5.045     5.023     5.028     5.023     4.983     5.032     5.025     5.032     5.025     5.037     5.019     5.010     5.015     5.023     5.045     5.048     5.041     5.033     5.028     5.045     5.039     5.029     5.023     5.015     5.023     5.029     5.023     5.029     5.023     5.028     5.057     5.063     5.057     5.063     5.063     5.058     5.055     5.058     5.065     5.053     5.047     5.039     5.060     5.050     5.028     5.021     5.028     5.033     5.028     5.048     5.079     5.073     5.070     5.102     5.080     5.086     5.068     5.100     5.028     5.100     5.107     5.113     5.114     5.116     5.113     5.119     5.121     5.127     5.122     5.148     5.153     5.158     5.155     5.155     5.152     5.153     5.159     5.141     5.159     5.159     5.152     5.152     5.153     5.166     5.155     5.163     5.170     5.166     5.182     5.187     5.190     5.195     5.198     5.183     5.182     5.187     5.190     5.191     5.191     5.190     5.190     5.196     5.212     5.216     5.226     5.185     5.212     5.235     5.235     5.207     5.210     5.216     5.235     5.230     5.225     5.222     5.235     5.240     5.247     5.250     5.256     5.258     5.245     5.223     5.243     5.248     5.239     5.242     5.243     5.245     5.242     5.243     5.239     5.242     5.239     5.243     5.258     5.264     5.247     5.263     5.258     5.261     5.283     5.266     5.270     5.268     5.275     5.297     5.256     5.282     5.263     5.302     5.302     5.302     5.302     5.304     5.308     5.284     5.304     5.304     5.304     5.306     5.310     5.306     5.308     5.310     5.306     5.308     5.310     5.314     5.320     5.320     5.330     5.332     5.325     5.330     5.340     5.345     5.346     5.343     5.346     5.343     5.337     5.346     5.340     5.346     5.352     5.354     5.354     5.357     5.359     5.355     5.361     5.364     5.361     5.364     5.366     5.371     5.366     5.373     5.374     5.382     5.381     5.385     5.385     5.387     5.389     5.389     5.389     5.389     5.395     5.396     5.400     5.396     5.412     5.413     5.413     5.413     5.412     5.414     5.418     5.418     5.420     5.422     5.424     5.426     5.426     5.426     5.429     5.429     5.433     5.433     5.436     5.437     5.440     5.441     5.444     5.446     5.448     5.449     5.454     5.454     5.455     5.457     5.458     5.460     5.465     5.465     5.469     5.470     5.472     5.475     5.477     5.482     5.480     5.483     5.486     5.488     5.489     5.491     5.492     5.495     5.498     5.502     5.505     5.508     5.511     5.512     5.514     5.517     5.521     5.522     5.526     5.528     5.531     5.535     5.538     5.541     5.545     5.548     5.554     5.558     5.562     5.569     5.574     5.580     5.585     5.588     5.593     5.593     5.596     5.596     5.596     5.598     5.599     5.602     5.602     5.604     5.604     5.605     5.605     5.607     5.609     5.611     5.613     5.614     5.616     5.618     5.619     5.620     5.621     5.622     5.623     5.625     5.628     5.630     5.631     5.633     5.635     5.635     5.640     5.640     5.644     5.645     5.647     5.650     5.650     5.652     5.653     5.655     5.659     5.660     5.662     5.664     5.665     5.667     5.670     5.672     5.673     5.677     5.678     5.680     5.683     5.686     5.688     5.690     5.693     5.694     5.696     5.699     5.702     5.703     5.705     5.708     5.712     5.713     5.716     5.718     5.723     5.723     5.726     5.727     5.729     5.732     5.733     5.735     5.737     5.740     5.742     5.745     5.747     5.748     5.752     5.753     5.755     5.758     5.759     5.761     5.764     5.766     5.768     5.770     5.772     5.775     5.778     5.780     5.783     5.785     5.788     5.790     5.792     5.795     5.797     5.799     5.801     5.803     5.804     5.807     5.810     5.811     5.814     5.815     5.818     5.820     5.824     5.826     5.829     5.831     5.835     5.836     5.837     5.840     5.841     5.843     5.845     5.847     5.848     5.852     5.854     5.855     5.858     5.860     5.863     5.864     5.867     5.869     5.872     5.873     5.876     5.878     5.881     5.882     5.885     5.887     5.890     5.894     5.896     5.899     5.902     5.905     5.908     5.909     5.913     5.916     5.920     5.920     5.924     5.926     5.929     5.931     5.935     5.937     5.940     5.943     5.946     5.948     5.950     5.954     5.955     5.959     5.962     5.964     5.968     5.970     5.970     5.973     5.974     5.976     5.977     5.979     5.982     5.983     5.983     5.985     5.987     5.989     5.990     5.990     5.992     5.993     5.995     5.996     5.998     5.999     5.999     6.002     6.004     6.006     6.009     6.011     6.011     6.012     6.014     6.016     6.018     6.020     6.023     6.023     6.025     6.026     6.029     6.031     6.035     6.035     6.039     6.040     6.043     6.045     6.048     6.049     6.052     6.055     6.057     6.060     6.062     6.066     6.067     6.070     6.071     6.074     6.077     6.080     6.081     6.082     6.085     6.089     6.093     6.094     6.098     6.100     6.105     6.105     6.110     6.115     6.116     6.121     6.122     6.124     6.128     6.129     6.131     6.135     6.138     6.140     6.143     6.146     6.150     6.153     6.156     6.159     6.162     6.164     6.167     6.171     6.174     6.178     6.181     6.185     6.187     6.192     6.194     6.197     6.202     6.205     6.210     6.213     6.216     6.222     6.225     6.230     6.231     6.238     6.241     6.245     6.250     6.253     6.256     6.261     6.264     6.270     6.273     6.277     6.280     6.283     6.288     6.291     6.296     6.299     6.303     6.307     6.312     6.317     6.321     6.326     6.330     6.333     6.338     6.343     6.347     6.352     6.357     6.362     6.367     6.372     6.376     6.382     6.385     6.391     6.398     6.403     6.407     6.412     6.415     6.420     6.426     6.431     6.436     6.442     6.446     6.450     6.455     6.460     6.466     6.471     6.476     6.483     6.487     6.493     6.498     6.503     6.508     6.517     6.522     6.529     6.537     6.546     6.553     6.563     6.572     6.583     6.592     6.603     6.616     6.628     6.641     6.651     6.663     6.677     6.689     6.702     6.716     6.730     6.745     6.761     6.776     6.792     6.808     6.825     6.842     6.860     6.877     6.894     6.912     6.931     6.950     6.969     6.990     7.008     7.026     7.045     7.063     7.081     7.100     7.119     7.137     7.154     7.172     7.191     7.209     7.229     7.246     7.266     7.283     7.302     7.322     7.341     7.360     7.379     7.400     7.418     7.439     7.457     7.476     7.495     7.515     7.533     7.553     7.572     7.590     7.607     7.627     7.644     7.661     7.679     7.696     7.712     7.727     7.745     7.763     7.779     7.797     7.812     7.831     7.848     7.867     7.883     7.900     7.917     7.935     7.952     7.970     7.989     8.007     8.026     8.042     8.061     8.079     8.095     8.114     8.133     8.152     8.172     8.189     8.206     8.224     8.243     8.259     8.279     8.296     8.314     8.333     8.352     8.371     8.390     8.409     8.428     8.448     8.467     8.485     8.505     8.525     8.543     8.561     8.581     8.600     8.619     8.639     8.658     8.677     8.694     8.712     8.731     8.749     8.768     8.785     8.804     8.823     8.838     8.855     8.872     8.891     8.906     8.922     8.938     8.953     8.968     8.983     8.996     9.010     9.024     9.037     9.050     9.065     9.076     9.089     9.103     9.114     9.127     9.141     9.151     9.164     9.178     9.188     9.200     9.212     9.222     9.235     9.246     9.258     9.269     9.278     9.291     9.303     9.315     9.328     9.338     9.349     9.363     9.375     9.385     9.398     9.411     9.422     9.437     9.447     9.457     9.471     9.480     9.492     9.505     9.518     9.528     9.542     9.554     9.567     9.580     9.593     9.604     9.616     9.628     9.643     9.656     9.671     9.682     9.698     9.711     9.726     9.739     9.752     9.765     9.780     9.794     9.809     9.822     9.835     9.849     9.862     9.875     9.890     9.903     9.919     9.932     9.946     9.964     9.978     9.992    10.007    10.021    10.035    10.050    10.062    10.076    10.088    10.104    10.116    10.130    10.145    10.158    10.173    10.188    10.200    10.213    10.228    10.245    10.259    10.273    10.289    10.303    10.314    10.330    10.344    10.359    10.371    10.387    10.399    10.413    10.427    10.443    10.455    10.469    10.485    10.498    10.515    10.529    10.543    10.557    10.572    10.587    10.603    10.617    10.629    10.647    10.662    10.677    10.694    10.711    10.725    10.740    10.759    10.775    10.790    10.808    10.822    10.839    10.855    10.870    10.887    10.903    10.922    10.937    10.955    10.972    10.990    11.005    11.021    11.040    11.057    11.075    11.093    11.110    11.126    11.142    11.162    11.182    11.202    11.219    11.240    11.260    11.279    11.298    11.315    11.333    11.357    11.378    11.396    11.417    11.437    11.459    11.477    11.499    11.520    11.542    11.563    11.583    11.606    11.626    11.648    11.672    11.692    11.713    11.737    11.760    11.783    11.805    11.830    11.852    11.874    11.895    11.920    11.945    11.970    11.995    12.019    12.043    12.065    12.090    12.116    12.143    12.166    12.187    12.212    12.238    12.263    12.286    12.307    12.328    12.353    12.376    12.396    12.418    12.442    12.464    12.487    12.508    12.526    12.547    12.567    12.587    12.610    12.626    12.648    12.667    12.686    12.705    12.726    12.746    12.765    12.785    12.802    12.823    12.845    12.864    12.885    12.905    12.922    12.941    12.961    12.978    12.995    13.015    13.035    13.055    13.077    13.096    13.117    13.141    13.160    13.183    13.204    13.222    13.243    13.264    13.283    13.300    13.318    13.333    13.350    13.366    13.391    13.404    13.420    13.436    13.459    13.473    13.492    13.508    13.525    13.542    13.568    13.583    13.607    13.628    13.648    13.666    13.689    13.708    13.720    13.736    13.752    13.766    13.780    13.794    13.808    13.821    13.833    13.844    13.859    13.873    13.885    13.900    13.914    13.924    13.933    13.944    13.957    13.963    13.976    13.989    13.997    14.007    14.018    14.027    14.040    14.050    14.059    14.068    14.074    14.087    14.095    14.104    14.111    14.124    14.133    14.139    14.158    14.164    14.170    14.188    14.196    14.205    14.213    14.231    14.241    14.254    14.263    14.289    14.298    14.305    14.313    14.325    14.335    14.348    14.373    14.379    14.385    14.392    14.402    14.406    14.413    14.439    14.448    14.462    14.466    14.472    14.483    14.493    14.498    14.517    14.531    14.546    14.550    14.558    14.563    14.570    14.583    14.593    14.608    14.614    14.627    14.633    14.656    14.666    14.673    14.682    14.690    14.697    14.702    14.706    14.721    14.735    14.744    14.754    14.763    14.771    14.776    14.785    14.804    14.808    14.816    14.820    14.829    14.842    14.855    14.863    14.885    14.889    14.900    14.912    14.917    14.926    14.936    14.944    14.958    14.961    14.965    14.974    14.981    14.992    15.007    15.014    15.020    15.035    15.042    15.049    15.057    15.079    15.085    15.098    15.106    15.110    15.115    15.120    15.125    15.137    15.146    15.169    15.177    15.183    15.195    15.202    15.207    15.213    15.227    15.235    15.240    15.250    15.266    15.272    15.276    15.283    15.308    15.311    15.320    15.328    15.335    15.341    15.369    15.378    15.394    15.398    15.409    15.415    15.426    15.439    15.447    15.454    15.460    15.471    15.477    15.481    15.485    15.487    15.489    15.491    15.492    15.492    15.492    15.491    15.489    15.489    15.489    15.489    15.489    15.487    15.485    15.480    15.475    15.471    15.464    15.459    15.452    15.442    15.428    15.416    15.413    15.407    15.389    15.376    15.372    15.350    15.347    15.339    15.332    15.313    15.307    15.302    15.281    15.276    15.266    15.258    15.245    15.235    15.225    15.219    15.211    15.206    15.202    15.193    15.185    15.180    15.175    15.151    15.144    15.135    15.127    15.123    15.118    15.104    15.097    15.093    15.077    15.064    15.057    15.048    15.041    15.028    15.024    15.013    15.007    14.999    14.992    14.975    14.966    14.960    14.955    14.950    14.938    14.929    14.926    14.920    14.914    14.900    14.896    14.887    14.866    14.857    14.854    14.849    14.832
     5.033     5.025     5.028     5.027     5.032     5.039     5.039     5.028     5.019     4.985     4.980     4.985     5.017     4.984     5.015     5.021     4.981     4.974     4.981     4.974     4.981     4.974     4.981     4.976     4.981     4.988     4.981     5.017     4.983     5.017     4.983     5.015     5.019     4.983     4.972     4.966     4.972     4.966     4.972     5.027     4.980     4.972     4.980     4.984     4.988     4.983     5.017     5.028     5.027     4.964     4.983     4.974     4.967     4.972     4.966     4.974     5.027     4.966     4.970     4.964     4.972     4.981     4.964     4.984     5.017     5.027     4.980     4.972     4.964     4.972     4.980     4.972     4.966     4.972     4.966     4.972     4.980     4.981     4.972     4.966     4.958     4.966     4.958     4.966     4.972     4.966     4.974     4.983     4.978     4.983     4.989     4.985     4.981     4.972     4.980     4.974     4.983     4.989     4.981     4.974     4.967     4.972     4.967     4.974     4.981     4.978     4.984     4.978     4.984     4.990     4.984     4.989     4.984     4.980     4.984     4.989     4.967     4.972     5.012     4.981     4.976     5.025     5.041     5.021     4.983     5.017     4.981     5.019     5.010     5.019     4.985     5.017     4.985     5.017     4.985     5.019     5.023     5.019     5.028     5.047     5.025     5.047     5.027     5.041     5.033     5.025     5.017     5.027     5.021     5.029     5.025     5.047     5.076     5.039     5.041     5.028     5.029     5.028     5.047     5.041     5.048     5.057     5.025     5.031     5.023     5.028     5.050     5.057     5.124     5.129     5.124     5.129     5.124     5.130     5.133     5.048     5.041     5.048     5.145     5.132     5.130     5.137     5.130     5.137     5.135     5.140     5.141     5.122     5.130     5.111     5.130     5.124     5.159     5.152     5.124     5.132     5.127     5.127     5.125     5.124     5.129     5.122     5.130     5.132     5.137     5.140     5.143     5.137     5.140     5.140     5.158     5.137     5.130     5.150     5.146     5.153     5.146     5.137     5.143     5.140     5.143     5.140     5.155     5.153     5.156     5.153     5.155     5.150     5.152     5.145     5.133     5.135     5.140     5.146     5.141     5.153     5.138     5.155     5.158     5.146     5.146     5.153     5.146     5.141     5.166     5.135     5.155     5.122     5.125     5.133     5.127     5.122     5.129     5.113     5.117     5.122     5.127     5.121     5.122     5.127     5.135     5.137     5.130     5.122     5.105     5.133     5.132     5.129     5.071     5.076     5.071     5.079     5.121     5.077     5.122     5.094     5.097     5.093     5.091     5.088     5.086     5.090     5.074     5.082     5.079     5.076     5.079     5.076     5.073     5.083     5.080     5.077     5.082     5.076     5.080     5.073     5.077     5.073     5.074     5.079     5.074     5.073     5.071     5.077     5.070     5.068     5.073     5.037     5.029     5.053     5.060     5.053     5.050     5.029     5.052     5.057     5.053     5.033     5.025     5.047     5.050     5.047     5.041     5.047     5.035     5.029     5.032     5.021     5.045     5.027     5.019     5.010     5.021     5.045     5.025     4.983     5.053     5.050     5.041     5.048     5.039     5.019     5.012     5.021     5.032     5.025     5.033     5.027     5.019     5.017     5.023     5.015     5.023     4.972     4.964     5.023     5.025     5.017     5.010     4.964     4.972     5.028     4.966     4.933     4.912     4.904     4.867     4.865     4.856     4.856     4.854     4.854     4.854     4.854     4.870     4.858     4.854     4.854     4.854     4.854     4.854     4.854     4.854     4.856     4.856     4.856     4.858     4.856     4.854     4.854     4.854     4.854     4.854     4.854     4.854     4.856     4.858     4.858     4.930     4.930     4.858     4.858     4.856     4.854     4.854     4.854     4.854     4.911     4.864     4.854     4.854     4.854     4.854     4.854     4.854     4.854     4.856     4.856     4.865     4.871     4.919     4.924     4.972     4.980     5.027     5.019     5.028     5.008     5.015     5.025     5.021     5.010     5.006     5.004     5.006     5.006     5.008     5.012     4.983     5.004     5.006     4.998     4.999     5.004     5.006     5.010     5.004     5.019     5.012     4.983     4.986     4.981     4.987     5.028     5.021     5.025     5.010     5.017     5.012     5.008     5.015     5.029     5.010     5.025     5.015     4.985     4.980     4.986     4.981     5.017     5.008     5.021     5.028     5.050     5.047     5.028     5.023     5.010     5.033     5.027     5.033     5.028     5.032     5.027     5.028     5.033     5.025     5.021     5.028     5.043     5.047     5.028     5.019     5.027     5.047     5.048     5.045     5.050     5.028     5.023     5.039     5.045     5.037     5.032     5.025     5.047     5.048     5.029     5.023     5.028     5.033     5.028     5.033     5.028     5.063     5.057     5.061     5.060     5.066     5.017     5.065     5.041     5.048     5.057     5.068     5.070     5.066     5.063     5.066     5.061     5.079     5.074     5.102     5.076     5.107     5.105     5.055     5.104     5.108     5.073     5.029     5.076     5.119     5.119     5.124     5.121     5.121     5.127     5.048     5.041     5.048     5.148     5.153     5.150     5.155     5.156     5.158     5.155     5.145     5.155     5.163     5.158     5.159     5.159     5.170     5.169     5.166     5.174     5.170     5.187     5.188     5.180     5.198     5.185     5.180     5.203     5.203     5.202     5.196     5.196     5.196     5.203     5.212     5.193     5.187     5.235     5.235     5.235     5.240     5.205     5.242     5.216     5.243     5.242     5.237     5.231     5.227     5.223     5.245     5.250     5.243     5.227     5.261     5.248     5.256     5.247     5.256     5.245     5.240     5.245     5.243     5.245     5.248     5.245     5.247     5.245     5.247     5.264     5.270     5.268     5.256     5.263     5.283     5.282     5.270     5.274     5.275     5.282     5.277     5.256     5.261     5.304     5.264     5.268     5.308     5.306     5.312     5.306     5.310     5.304     5.306     5.312     5.308     5.306     5.306     5.310     5.308     5.310     5.314     5.316     5.319     5.317     5.327     5.325     5.330     5.337     5.345     5.343     5.346     5.346     5.350     5.350     5.352     5.350     5.354     5.340     5.352     5.359     5.364     5.361     5.363     5.363     5.361     5.364     5.368     5.366     5.371     5.370     5.376     5.381     5.383     5.385     5.383     5.385     5.387     5.391     5.389     5.389     5.393     5.398     5.396     5.400     5.403     5.406     5.403     5.410     5.413     5.416     5.414     5.418     5.420     5.422     5.422     5.424     5.426     5.428     5.429     5.429     5.431     5.433     5.435     5.436     5.436     5.441     5.441     5.444     5.446     5.448     5.449     5.449     5.455     5.457     5.458     5.458     5.460     5.462     5.463     5.466     5.469     5.472     5.472     5.474     5.479     5.480     5.485     5.486     5.488     5.489     5.492     5.492     5.495     5.498     5.500     5.504     5.507     5.508     5.511     5.514     5.517     5.519     5.522     5.526     5.528     5.531     5.533     5.536     5.539     5.544     5.547     5.550     5.554     5.558     5.564     5.569     5.576     5.580     5.587     5.593     5.596     5.599     5.602     5.604     5.604     5.605     5.605     5.607     5.607     5.609     5.609     5.611     5.611     5.613     5.614     5.614     5.616     5.618     5.619     5.620     5.621     5.623     5.624     5.624     5.625     5.629     5.630     5.631     5.633     5.635     5.637     5.640     5.642     5.644     5.647     5.647     5.649     5.652     5.655     5.655     5.657     5.659     5.660     5.662     5.664     5.667     5.668     5.670     5.672     5.675     5.677     5.680     5.682     5.683     5.685     5.688     5.690     5.691     5.694     5.696     5.699     5.700     5.703     5.705     5.708     5.710     5.713     5.715     5.716     5.720     5.721     5.724     5.727     5.729     5.732     5.733     5.737     5.738     5.740     5.742     5.745     5.747     5.748     5.750     5.753     5.755     5.758     5.759     5.761     5.764     5.766     5.768     5.772     5.772     5.775     5.776     5.780     5.781     5.785     5.787     5.790     5.792     5.795     5.797     5.799     5.800     5.804     5.804     5.805     5.808     5.811     5.814     5.815     5.818     5.820     5.824     5.826     5.829     5.831     5.835     5.836     5.839     5.840     5.841     5.843     5.845     5.847     5.849     5.852     5.854     5.857     5.858     5.860     5.863     5.864     5.867     5.869     5.872     5.875     5.876     5.878     5.881     5.882     5.887     5.889     5.890     5.892     5.896     5.897     5.900     5.903     5.906     5.908     5.911     5.914     5.917     5.920     5.922     5.924     5.927     5.930     5.933     5.937     5.940     5.941     5.945     5.948     5.952     5.952     5.955     5.957     5.961     5.964     5.967     5.968     5.971     5.973     5.976     5.977     5.979     5.982     5.983     5.985     5.987     5.989     5.990     5.992     5.992     5.993     5.995     5.995     5.996     5.998     5.999     6.002     6.004     6.006     6.007     6.007     6.009     6.011     6.012     6.014     6.016     6.018     6.020     6.021     6.023     6.025     6.028     6.029     6.031     6.033     6.035     6.037     6.040     6.040     6.043     6.045     6.048     6.049     6.052     6.055     6.057     6.060     6.062     6.066     6.068     6.070     6.071     6.074     6.075     6.078     6.081     6.085     6.087     6.089     6.091     6.094     6.098     6.100     6.102     6.107     6.111     6.115     6.117     6.121     6.122     6.126     6.128     6.129     6.133     6.135     6.138     6.140     6.143     6.145     6.148     6.152     6.155     6.158     6.161     6.164     6.167     6.171     6.172     6.176     6.179     6.183     6.186     6.188     6.191     6.196     6.198     6.202     6.207     6.210     6.214     6.219     6.222     6.226     6.230     6.233     6.238     6.241     6.246     6.250     6.253     6.258     6.261     6.265     6.268     6.273     6.277     6.280     6.285     6.288     6.291     6.296     6.299     6.303     6.307     6.312     6.317     6.321     6.326     6.329     6.335     6.338     6.343     6.347     6.352     6.357     6.362     6.368     6.372     6.376     6.381     6.385     6.392     6.396     6.401     6.407     6.411     6.417     6.422     6.426     6.431     6.436     6.442     6.446     6.452     6.455     6.460     6.466     6.471     6.478     6.483     6.488     6.493     6.498     6.503     6.510     6.517     6.522     6.531     6.537     6.544     6.553     6.561     6.570     6.581     6.591     6.602     6.614     6.625     6.637     6.650     6.662     6.673     6.687     6.700     6.712     6.727     6.742     6.758     6.773     6.789     6.805     6.823     6.840     6.856     6.874     6.893     6.910     6.929     6.948     6.969     6.990     7.008     7.028     7.047     7.064     7.082     7.101     7.120     7.138     7.156     7.174     7.192     7.211     7.230     7.248     7.266     7.285     7.303     7.322     7.341     7.360     7.379     7.396     7.416     7.435     7.456     7.475     7.494     7.513     7.532     7.553     7.570     7.589     7.607     7.625     7.644     7.663     7.680     7.697     7.715     7.730     7.747     7.765     7.782     7.799     7.815     7.831     7.849     7.868     7.883     7.902     7.919     7.935     7.954     7.971     7.989     8.007     8.025     8.042     8.061     8.077     8.095     8.114     8.133     8.149     8.169     8.185     8.206     8.224     8.241     8.259     8.276     8.294     8.313     8.331     8.350     8.369     8.386     8.405     8.425     8.443     8.461     8.480     8.499     8.520     8.539     8.557     8.577     8.596     8.615     8.633     8.653     8.672     8.691     8.709     8.726     8.744     8.762     8.781     8.799     8.817     8.835     8.854     8.870     8.888     8.904     8.921     8.936     8.953     8.968     8.983     8.998     9.013     9.028     9.041     9.056     9.069     9.081     9.094     9.107     9.120     9.133     9.146     9.158     9.172     9.183     9.196     9.207     9.219     9.230     9.243     9.257     9.267     9.278     9.290     9.302     9.311     9.323     9.336     9.348     9.359     9.371     9.381     9.395     9.407     9.420     9.433     9.444     9.454     9.469     9.481     9.492     9.504     9.514     9.526     9.535     9.549     9.562     9.573     9.588     9.600     9.613     9.626     9.638     9.650     9.663     9.677     9.690     9.704     9.717     9.730     9.745     9.758     9.772     9.786     9.800     9.814     9.826     9.842     9.854     9.870     9.883     9.897     9.911     9.926     9.939     9.952     9.967     9.979     9.996    10.012    10.028    10.042    10.055    10.069    10.082    10.094    10.111    10.125    10.135    10.150    10.163    10.178    10.192    10.206    10.219    10.233    10.249    10.262    10.278    10.292    10.306    10.322    10.333    10.348    10.363    10.378    10.390    10.406    10.418    10.433    10.447    10.461    10.474    10.489    10.503    10.516    10.529    10.548    10.561    10.575    10.589    10.605    10.620    10.633    10.648    10.663    10.680    10.696    10.712    10.727    10.742    10.759    10.776    10.795    10.808    10.826    10.840    10.857    10.871    10.888    10.906    10.924    10.938    10.955    10.972    10.988    11.006    11.023    11.041    11.057    11.074    11.093    11.108    11.126    11.145    11.162    11.180    11.202    11.219    11.236    11.259    11.276    11.294    11.315    11.336    11.354    11.372    11.394    11.415    11.435    11.456    11.474    11.495    11.514    11.535    11.557    11.580    11.601    11.620    11.641    11.663    11.688    11.708    11.730    11.752    11.778    11.802    11.823    11.844    11.871    11.892    11.914    11.940    11.960    11.985    12.005    12.033    12.055    12.082    12.104    12.131    12.152    12.178    12.199    12.228    12.252    12.277    12.299    12.323    12.344    12.367    12.390    12.413    12.431    12.457    12.477    12.500    12.524    12.541    12.561    12.581    12.604    12.620    12.644    12.661    12.682    12.702    12.720    12.740    12.761    12.780    12.800    12.822    12.840    12.862    12.883    12.904    12.924    12.937    12.959    12.978    12.994    13.015    13.033    13.054    13.076    13.096    13.118    13.140    13.162    13.185    13.205    13.223    13.246    13.266    13.285    13.300    13.319    13.337    13.356    13.369    13.387    13.408    13.426    13.440    13.462    13.476    13.497    13.511    13.529    13.546    13.567    13.589    13.605    13.626    13.646    13.664    13.681    13.698    13.711    13.725    13.739    13.752    13.766    13.781    13.792    13.806    13.820    13.831    13.844    13.858    13.870    13.883    13.896    13.907    13.917    13.928    13.937    13.949    13.961    13.974    13.983    13.993    13.998    14.011    14.023    14.035    14.047    14.056    14.062    14.072    14.081    14.092    14.100    14.110    14.118    14.127    14.133    14.143    14.154    14.161    14.177    14.188    14.196    14.205    14.217    14.233    14.243    14.255    14.266    14.291    14.300    14.305    14.320    14.329    14.343    14.369    14.377    14.385    14.392    14.399    14.406    14.413    14.437    14.444    14.454    14.463    14.472    14.481    14.489    14.502    14.511    14.529    14.539    14.548    14.554    14.559    14.572    14.580    14.593    14.606    14.613    14.625    14.639    14.656    14.663    14.673    14.682    14.693    14.694    14.704    14.712    14.720    14.726    14.745    14.754    14.760    14.769    14.778    14.785    14.802    14.807    14.814    14.820    14.827    14.841    14.854    14.863    14.885    14.889    14.896    14.910    14.918    14.922    14.933    14.942    14.953    14.963    14.966    14.972    14.982    14.988    15.002    15.011    15.024    15.029    15.044    15.049    15.057    15.064    15.087    15.090    15.106    15.112    15.116    15.122    15.127    15.133    15.144    15.163    15.172    15.177    15.195    15.199    15.207    15.213    15.227    15.233    15.239    15.252    15.260    15.272    15.278    15.283    15.304    15.308    15.322    15.328    15.332    15.339    15.348    15.374    15.386    15.399    15.407    15.415    15.427    15.439    15.447    15.452    15.459    15.470    15.478    15.483    15.485    15.487    15.489    15.491    15.491    15.491    15.491    15.489    15.489    15.489    15.489    15.491    15.489    15.487    15.485    15.483    15.477    15.474    15.465    15.457    15.447    15.439    15.430    15.416    15.413    15.402    15.394    15.374    15.372    15.362    15.345    15.341    15.335    15.316    15.310    15.302    15.292    15.276    15.270    15.264    15.245    15.237    15.231    15.219    15.215    15.209    15.204    15.198    15.188    15.182    15.172    15.163    15.146    15.139    15.128    15.122    15.120    15.109    15.106    15.098    15.085    15.066    15.055    15.052    15.041    15.035    15.030    15.014    15.007    15.002    14.992    14.985    14.969    14.961    14.957    14.950    14.942    14.933    14.929    14.920    14.915    14.903    14.898    14.891    14.887    14.866    14.855    14.854    14.849
     5.027     5.019     5.027     5.033     5.033     5.028     5.028     5.023     5.023     4.980     4.985     5.017     4.985     5.017     5.027     5.010     5.017     4.983     4.988     4.981     4.988     4.983     5.019     5.023     5.019     5.023     5.019     4.984     4.989     4.983     5.017     4.983     5.027     5.025     4.980     4.972     4.980     4.972     4.980     5.025     5.025     4.980     4.985     5.019     4.985     5.017     5.023     5.023     5.017     4.984     5.017     4.983     4.974     4.981     4.974     4.967     4.980     4.972     4.964     4.972     4.967     4.964     4.970     4.988     4.981     5.019     5.021     4.981     4.974     4.981     4.988     4.980     4.972     4.980     4.972     5.019     4.981     4.972     4.966     4.967     4.938     4.956     4.938     4.972     4.967     4.974     4.983     4.978     4.983     4.978     4.984     4.980     4.972     4.980     4.974     4.981     5.017     4.984     4.988     4.981     4.974     4.981     4.972     4.967     4.974     4.983     4.980     4.972     4.980     4.984     4.980     4.984     4.980     4.984     4.990     4.983     4.976     4.981     5.021     5.025     5.025     5.045     5.019     4.983     5.017     4.984     5.017     5.008     5.017     4.985     4.980     5.010     5.017     5.008     5.017     4.985     5.019     5.023     5.019     5.028     5.033     5.027     5.033     5.048     5.025     5.019     5.025     5.019     5.028     5.048     5.047     5.027     5.047     5.061     5.027     5.033     5.028     5.047     5.043     5.050     5.057     5.028     5.047     5.025     5.060     5.065     5.132     5.130     5.124     5.129     5.129     5.135     5.130     5.137     5.133     5.132     5.048     5.055     5.129     5.138     5.141     5.140     5.133     5.130     5.122     5.130     5.122     5.130     5.122     5.158     5.137     5.140     5.159     5.156     5.130     5.141     5.124     5.129     5.132     5.133     5.129     5.130     5.137     5.130     5.133     5.124     5.138     5.143     5.122     5.130     5.138     5.153     5.155     5.150     5.141     5.148     5.155     5.158     5.153     5.141     5.153     5.143     5.148     5.146     5.152     5.156     5.150     5.146     5.152     5.148     5.152     5.150     5.148     5.152     5.145     5.150     5.145     5.150     5.143     5.148     5.153     5.148     5.155     5.158     5.153     5.113     5.133     5.129     5.122     5.166     5.122     5.129     5.125     5.132     5.122     5.129     5.122     5.125     5.127     5.122     5.140     5.141     5.122     5.105     5.137     5.085     5.079     5.140     5.076     5.074     5.076     5.085     5.150     5.082     5.104     5.122     5.094     5.099     5.094     5.097     5.091     5.085     5.093     5.086     5.085     5.082     5.079     5.083     5.085     5.086     5.079     5.080     5.085     5.080     5.085     5.080     5.076     5.077     5.079     5.047     5.039     5.076     5.079     5.086     5.068     5.073     5.066     5.061     5.068     5.060     5.055     5.061     5.057     5.061     5.057     5.060     5.057     5.028     5.047     5.052     5.048     5.041     5.045     5.025     5.029     5.048     5.025     5.012     5.019     5.033     5.010     5.017     5.027     5.023     5.019     5.027     5.048     5.057     5.053     5.043     5.047     5.041     5.023     5.031     5.028     5.033     5.028     5.032     5.025     5.025     5.019     5.023     4.972     4.980     5.021     5.027     5.017     5.025     5.019     4.972     4.964     4.972     4.988     4.966     4.933     4.924     4.917     4.897     4.865     4.858     4.858     4.856     4.858     4.865     4.964     4.905     4.858     4.856     4.856     4.856     4.856     4.858     4.858     4.865     4.860     4.865     4.860     4.860     4.858     4.858     4.856     4.856     4.856     4.858     4.858     4.865     4.867     4.867     4.938     4.898     4.867     4.871     4.865     4.865     4.864     4.865     4.865     4.933     4.871     4.864     4.856     4.856     4.856     4.858     4.858     4.864     4.870     4.897     4.897     4.919     4.938     4.970     4.980     5.027     5.019     5.028     5.006     4.974     5.023     5.019     5.015     5.025     5.017     5.010     5.017     5.006     5.015     5.006     5.017     5.004     5.010     5.004     5.004     5.008     5.006     5.012     5.015     5.017     5.021     5.017     5.021     5.027     5.027     5.025     5.023     4.981     5.019     5.012     5.021     5.012     5.025     5.025     5.032     5.006     4.986     4.980     4.985     5.010     5.017     5.012     5.019     5.027     5.033     5.045     5.053     5.019     5.028     5.004     5.028     5.033     5.028     5.021     5.027     5.023     5.029     5.033     5.045     5.041     5.047     5.028     5.047     5.048     5.028     5.048     5.048     5.023     5.057     5.047     5.061     5.047     5.048     5.068     5.032     5.027     5.047     5.039     5.041     5.043     5.047     5.039     5.029     5.053     5.028     5.057     5.029     5.061     5.061     5.027     5.017     5.065     5.068     5.017     5.027     5.033     5.068     5.066     5.071     5.068     5.079     5.088     5.058     5.104     5.082     5.105     5.110     5.111     5.110     5.096     5.113     5.028     5.119     5.107     5.122     5.125     5.121     5.125     5.129     5.135     5.055     5.048     5.041     5.153     5.159     5.156     5.159     5.161     5.153     5.159     5.162     5.162     5.166     5.155     5.159     5.166     5.162     5.178     5.175     5.182     5.187     5.185     5.182     5.178     5.202     5.202     5.209     5.210     5.209     5.209     5.203     5.202     5.203     5.210     5.217     5.231     5.235     5.225     5.237     5.229     5.239     5.243     5.247     5.221     5.217     5.243     5.243     5.235     5.242     5.245     5.237     5.252     5.258     5.243     5.261     5.254     5.259     5.252     5.258     5.250     5.252     5.252     5.256     5.240     5.245     5.248     5.252     5.250     5.252     5.270     5.275     5.272     5.263     5.270     5.290     5.287     5.277     5.282     5.275     5.277     5.281     5.302     5.304     5.291     5.270     5.289     5.286     5.282     5.281     5.316     5.310     5.304     5.310     5.308     5.314     5.312     5.310     5.306     5.314     5.312     5.314     5.322     5.317     5.325     5.320     5.328     5.337     5.340     5.343     5.346     5.345     5.348     5.352     5.352     5.348     5.354     5.361     5.343     5.359     5.366     5.369     5.366     5.364     5.363     5.371     5.368     5.371     5.373     5.375     5.378     5.380     5.383     5.385     5.387     5.391     5.389     5.393     5.389     5.391     5.396     5.396     5.400     5.401     5.403     5.404     5.410     5.413     5.416     5.418     5.418     5.416     5.420     5.424     5.424     5.426     5.428     5.431     5.429     5.433     5.433     5.436     5.437     5.439     5.440     5.443     5.445     5.448     5.446     5.452     5.454     5.452     5.455     5.457     5.460     5.462     5.463     5.463     5.465     5.466     5.470     5.472     5.474     5.477     5.479     5.482     5.485     5.486     5.489     5.491     5.494     5.495     5.497     5.498     5.502     5.502     5.507     5.510     5.512     5.515     5.519     5.522     5.524     5.528     5.531     5.533     5.536     5.539     5.541     5.545     5.548     5.552     5.556     5.559     5.564     5.569     5.576     5.582     5.588     5.594     5.599     5.604     5.607     5.609     5.609     5.611     5.613     5.614     5.614     5.614     5.616     5.616     5.616     5.621     5.622     5.621     5.623     5.625     5.626     5.629     5.629     5.628     5.626     5.629     5.631     5.632     5.633     5.635     5.635     5.640     5.642     5.644     5.645     5.647     5.650     5.652     5.653     5.653     5.657     5.659     5.660     5.662     5.664     5.665     5.668     5.668     5.670     5.672     5.675     5.677     5.680     5.682     5.683     5.685     5.688     5.691     5.693     5.694     5.696     5.699     5.700     5.703     5.705     5.707     5.710     5.712     5.715     5.718     5.720     5.721     5.724     5.726     5.729     5.730     5.733     5.735     5.738     5.740     5.743     5.745     5.747     5.748     5.750     5.753     5.755     5.756     5.759     5.761     5.762     5.766     5.770     5.772     5.773     5.776     5.780     5.780     5.781     5.785     5.787     5.788     5.792     5.795     5.799     5.799     5.801     5.803     5.805     5.807     5.810     5.811     5.815     5.815     5.818     5.820     5.822     5.826     5.828     5.831     5.833     5.836     5.837     5.840     5.843     5.844     5.845     5.847     5.848     5.852     5.854     5.857     5.858     5.861     5.863     5.866     5.867     5.869     5.872     5.875     5.876     5.879     5.882     5.885     5.887     5.887     5.889     5.892     5.896     5.897     5.902     5.903     5.906     5.908     5.909     5.913     5.916     5.920     5.922     5.923     5.926     5.929     5.931     5.935     5.938     5.941     5.943     5.946     5.949     5.954     5.955     5.957     5.961     5.962     5.966     5.968     5.971     5.973     5.976     5.979     5.980     5.982     5.983     5.985     5.987     5.989     5.990     5.992     5.995     5.996     5.996     5.998     5.999     6.002     6.002     6.004     6.006     6.007     6.009     6.011     6.012     6.012     6.014     6.016     6.018     6.020     6.021     6.021     6.025     6.028     6.029     6.031     6.033     6.035     6.037     6.039     6.040     6.042     6.045     6.046     6.048     6.049     6.053     6.055     6.057     6.060     6.062     6.066     6.068     6.071     6.071     6.072     6.075     6.078     6.081     6.082     6.087     6.091     6.093     6.094     6.098     6.100     6.102     6.104     6.105     6.111     6.119     6.121     6.122     6.126     6.128     6.129     6.133     6.135     6.137     6.140     6.143     6.145     6.148     6.150     6.153     6.156     6.159     6.162     6.165     6.169     6.172     6.176     6.178     6.181     6.185     6.187     6.190     6.192     6.196     6.198     6.204     6.207     6.211     6.214     6.219     6.223     6.226     6.230     6.235     6.239     6.243     6.246     6.250     6.255     6.258     6.261     6.264     6.268     6.273     6.277     6.281     6.285     6.288     6.293     6.296     6.300     6.303     6.308     6.312     6.317     6.321     6.326     6.330     6.335     6.338     6.343     6.347     6.352     6.357     6.362     6.368     6.372     6.376     6.382     6.387     6.391     6.396     6.403     6.407     6.411     6.417     6.422     6.427     6.431     6.436     6.442     6.446     6.450     6.457     6.460     6.466     6.473     6.478     6.483     6.488     6.493     6.499     6.505     6.510     6.517     6.524     6.531     6.537     6.544     6.553     6.561     6.570     6.579     6.589     6.599     6.610     6.622     6.635     6.648     6.659     6.672     6.685     6.698     6.710     6.723     6.738     6.754     6.770     6.785     6.802     6.819     6.837     6.853     6.871     6.889     6.907     6.926     6.945     6.966     6.988     7.008     7.029     7.049     7.067     7.085     7.103     7.120     7.138     7.157     7.176     7.194     7.213     7.230     7.250     7.268     7.287     7.305     7.322     7.341     7.360     7.377     7.396     7.416     7.435     7.454     7.471     7.492     7.511     7.530     7.550     7.568     7.589     7.607     7.625     7.644     7.661     7.680     7.697     7.715     7.733     7.750     7.767     7.783     7.801     7.818     7.835     7.852     7.869     7.885     7.904     7.920     7.937     7.955     7.972     7.990     8.007     8.025     8.042     8.061     8.077     8.095     8.114     8.131     8.148     8.169     8.185     8.204     8.222     8.240     8.258     8.275     8.292     8.311     8.330     8.346     8.364     8.383     8.404     8.422     8.441     8.458     8.477     8.498     8.515     8.535     8.553     8.571     8.591     8.611     8.630     8.647     8.666     8.685     8.703     8.722     8.740     8.759     8.776     8.793     8.813     8.832     8.847     8.866     8.883     8.902     8.919     8.936     8.953     8.968     8.985     8.998     9.013     9.030     9.044     9.059     9.072     9.085     9.098     9.112     9.127     9.139     9.151     9.165     9.176     9.190     9.204     9.216     9.227     9.240     9.252     9.263     9.274     9.288     9.300     9.308     9.322     9.333     9.345     9.356     9.368     9.380     9.394     9.405     9.416     9.429     9.440     9.452     9.464     9.476     9.489     9.499     9.514     9.525     9.533     9.548     9.557     9.570     9.582     9.596     9.609     9.622     9.633     9.647     9.659     9.671     9.685     9.699     9.711     9.724     9.737     9.752     9.765     9.778     9.792     9.809     9.821     9.833     9.848     9.860     9.874     9.889     9.903     9.919     9.932     9.944     9.960     9.973     9.987    10.001    10.016    10.031    10.045    10.061    10.076    10.088    10.100    10.114    10.130    10.144    10.157    10.173    10.183    10.198    10.213    10.225    10.237    10.252    10.267    10.282    10.297    10.309    10.323    10.339    10.354    10.366    10.382    10.396    10.409    10.422    10.438    10.452    10.466    10.481    10.494    10.507    10.522    10.535    10.549    10.565    10.580    10.594    10.608    10.624    10.637    10.654    10.669    10.680    10.696    10.714    10.730    10.746    10.763    10.776    10.795    10.810    10.825    10.843    10.859    10.874    10.890    10.907    10.922    10.939    10.955    10.972    10.990    11.006    11.023    11.040    11.057    11.074    11.092    11.110    11.128    11.145    11.163    11.180    11.199    11.217    11.236    11.257    11.275    11.292    11.312    11.331    11.352    11.370    11.391    11.411    11.433    11.454    11.471    11.493    11.513    11.531    11.554    11.573    11.596    11.616    11.639    11.660    11.682    11.703    11.726    11.746    11.769    11.789    11.813    11.837    11.860    11.883    11.909    11.930    11.954    11.975    12.002    12.022    12.048    12.069    12.093    12.116    12.141    12.168    12.192    12.215    12.238    12.263    12.287    12.313    12.341    12.360    12.383    12.404    12.425    12.447    12.471    12.492    12.515    12.539    12.556    12.577    12.600    12.620    12.641    12.657    12.678    12.699    12.717    12.736    12.758    12.779    12.798    12.816    12.835    12.856    12.878    12.896    12.920    12.937    12.957    12.976    12.994    13.013    13.030    13.054    13.072    13.095    13.116    13.139    13.160    13.182    13.202    13.224    13.241    13.262    13.283    13.304    13.325    13.340    13.356    13.374    13.393    13.411    13.429    13.444    13.462    13.481    13.500    13.515    13.535    13.552    13.570    13.587    13.605    13.621    13.639    13.654    13.670    13.685    13.700    13.712    13.725    13.738    13.750    13.764    13.777    13.790    13.805    13.817    13.830    13.841    13.855    13.867    13.878    13.890    13.898    13.911    13.920    13.931    13.940    13.951    13.966    13.976    13.983    13.993    14.004    14.018    14.028    14.039    14.047    14.057    14.064    14.072    14.081    14.096    14.105    14.111    14.120    14.129    14.138    14.148    14.160    14.170    14.180    14.188    14.199    14.208    14.215    14.237    14.244    14.257    14.285    14.295    14.301    14.316    14.325    14.333    14.346    14.377    14.380    14.389    14.396    14.404    14.409    14.431    14.443    14.454    14.462    14.470    14.479    14.492    14.506    14.513    14.525    14.533    14.541    14.550    14.563    14.572    14.580    14.587    14.603    14.616    14.625    14.633    14.652    14.659    14.670    14.681    14.688    14.696    14.704    14.714    14.720    14.726    14.744    14.747    14.763    14.769    14.781    14.785    14.802    14.805    14.814    14.819    14.827    14.841    14.852    14.865    14.873    14.893    14.896    14.907    14.918    14.924    14.933    14.939    14.945    14.961    14.970    14.975    14.982    14.989    15.002    15.009    15.023    15.037    15.044    15.049    15.055    15.062    15.085    15.089    15.104    15.110    15.120    15.125    15.128    15.135    15.144    15.149    15.170    15.179    15.188    15.199    15.209    15.213    15.222    15.233    15.240    15.250    15.263    15.269    15.274    15.283    15.302    15.308    15.320    15.329    15.335    15.341    15.348    15.369    15.382    15.398    15.411    15.415    15.421    15.439    15.447    15.452    15.460    15.468    15.477    15.481    15.483    15.485    15.487    15.489    15.491    15.491    15.489    15.489    15.489    15.489    15.489    15.489    15.489    15.487    15.485    15.483    15.480    15.475    15.471    15.454    15.447    15.442    15.432    15.416    15.411    15.404    15.390    15.376    15.372    15.353    15.347    15.341    15.326    15.320    15.311    15.305    15.302    15.280    15.272    15.255    15.247    15.240    15.227    15.222    15.217    15.211    15.206    15.202    15.195    15.182    15.172    15.169    15.146    15.137    15.132    15.122    15.118    15.113    15.110    15.102    15.085    15.066    15.062    15.049    15.042    15.039    15.035    15.025    15.011    15.004    14.992    14.986    14.975    14.963    14.958    14.952    14.945    14.936    14.931    14.926    14.918    14.907    14.898    14.893    14.887    14.883    14.859    14.859    14.844
     5.019     5.025     5.028     5.025     5.028     5.019     5.027     5.015     5.021     5.021     4.981     5.010     5.017     5.023     5.048     5.017     4.983     4.989     4.984     5.017     4.984     5.019     5.015     5.023     5.015     5.023     5.029     5.017     4.983     5.017     4.981     5.017     5.025     5.017     5.010     4.980     4.985     4.980     4.985     4.981     5.019     4.984     5.019     4.984     5.017     4.986     4.981     5.028     4.983     4.974     4.984     5.019     4.984     5.017     4.983     4.976     4.984     4.980     4.972     4.967     4.974     4.969     4.978     4.983     5.019     5.019     5.027     5.019     5.021     5.019     4.981     5.019     4.980     4.986     5.017     4.981     4.972     4.967     4.972     4.966     4.972     4.966     4.972     4.966     4.974     4.981     4.978     4.983     4.976     4.983     4.978     4.984     4.980     4.985     4.981     5.033     5.028     5.017     4.984     4.984     4.981     4.974     4.981     4.974     4.981     5.017     4.985     4.980     4.985     4.980     4.985     4.980     4.985     4.980     4.984     5.017     4.984     5.019     5.023     5.021     5.028     5.019     4.981     5.017     4.983     5.017     5.008     5.017     5.027     5.017     4.985     5.019     5.023     5.019     5.021     5.017     4.985     5.019     5.028     5.033     5.028     5.021     5.027     5.047     5.047     5.025     5.028     5.027     5.033     5.057     5.027     5.028     5.028     5.104     5.033     5.027     5.047     5.055     5.048     5.055     5.063     5.094     5.055     5.048     5.130     5.135     5.130     5.132     5.135     5.132     5.122     5.129     5.122     5.130     5.133     5.135     5.140     5.146     5.146     5.145     5.138     5.141     5.145     5.137     5.150     5.135     5.129     5.122     5.130     5.135     5.158     5.137     5.137     5.150     5.135     5.143     5.130     5.122     5.130     5.137     5.132     5.137     5.130     5.124     5.145     5.150     5.145     5.150     5.143     5.124     5.161     5.155     5.124     5.158     5.161     5.155     5.159     5.153     5.159     5.148     5.155     5.150     5.145     5.150     5.158     5.153     5.158     5.150     5.150     5.141     5.145     5.153     5.148     5.152     5.148     5.155     5.150     5.148     5.159     5.155     5.159     5.155     5.158     5.155     5.148     5.117     5.170     5.162     5.129     5.122     5.129     5.138     5.132     5.140     5.129     5.122     5.129     5.135     5.129     5.148     5.145     5.140     5.141     5.138     5.143     5.104     5.137     5.080     5.083     5.133     5.085     5.132     5.080     5.111     5.122     5.129     5.099     5.102     5.102     5.094     5.102     5.088     5.094     5.096     5.093     5.086     5.088     5.085     5.088     5.088     5.083     5.086     5.090     5.088     5.082     5.083     5.085     5.082     5.086     5.090     5.048     5.091     5.091     5.090     5.085     5.065     5.060     5.068     5.048     5.027     5.048     5.057     5.060     5.063     5.063     5.057     5.061     5.058     5.053     5.063     5.061     5.045     5.025     5.017     5.023     5.027     5.019     5.027     5.047     5.028     5.019     5.010     5.019     5.066     5.025     5.029     5.023     5.045     5.048     5.057     5.057     5.050     5.031     5.053     5.035     5.029     5.033     5.027     5.017     5.023     5.027     5.019     5.023     5.029     5.025     5.032     5.025     5.019     5.025     4.980     4.972     4.966     4.984     4.938     4.964     4.956     4.926     4.932     4.897     4.898     4.871     4.867     4.871     4.932     4.972     4.924     4.897     4.870     4.865     4.867     4.865     4.871     4.867     4.871     4.905     4.898     4.898     4.871     4.867     4.867     4.865     4.858     4.865     4.867     4.867     4.871     4.917     4.912     4.970     4.958     4.898     4.904     4.897     4.904     4.897     4.930     4.937     4.966     4.933     4.897     4.871     4.871     4.867     4.871     4.897     4.897     4.917     4.924     4.932     4.938     4.972     4.980     5.012     5.021     4.984     5.021     5.028     5.023     5.017     5.021     5.027     5.017     5.010     5.017     5.025     5.012     5.008     5.015     5.025     5.021     5.006     5.015     5.008     5.008     5.017     4.966     4.974     4.981     5.012     5.023     5.025     5.021     5.032     5.025     4.981     4.974     5.027     5.021     5.015     5.023     5.015     5.027     5.035     5.041     5.031     5.021     5.028     5.019     5.027     5.019     5.028     5.033     4.981     5.063     5.048     5.028     5.021     5.028     5.047     5.043     5.021     5.028     5.021     5.027     5.033     5.027     5.047     5.050     5.027     5.017     5.028     5.050     5.055     5.029     5.025     5.031     5.023     5.061     5.058     5.050     5.041     5.048     5.055     5.052     5.073     5.073     5.047     5.050     5.066     5.047     5.055     5.071     5.070     5.061     5.068     5.065     5.066     5.061     5.025     5.070     5.063     5.027     5.019     5.028     5.050     5.070     5.073     5.070     5.077     5.097     5.104     5.108     5.107     5.108     5.096     5.119     5.116     5.111     5.082     5.100     5.082     5.125     5.121     5.121     5.125     5.127     5.129     5.135     5.165     5.145     5.143     5.148     5.100     5.162     5.155     5.159     5.159     5.165     5.163     5.169     5.174     5.159     5.177     5.162     5.166     5.170     5.177     5.174     5.188     5.183     5.178     5.185     5.193     5.198     5.212     5.212     5.203     5.209     5.207     5.205     5.203     5.203     5.221     5.200     5.193     5.227     5.195     5.233     5.200     5.245     5.225     5.242     5.221     5.247     5.252     5.252     5.248     5.242     5.237     5.237     5.259     5.263     5.261     5.263     5.254     5.261     5.254     5.256     5.247     5.250     5.263     5.243     5.261     5.258     5.259     5.264     5.256     5.248     5.275     5.302     5.298     5.297     5.292     5.281     5.283     5.277     5.282     5.279     5.291     5.306     5.270     5.310     5.316     5.314     5.317     5.319     5.317     5.310     5.316     5.304     5.319     5.314     5.319     5.317     5.320     5.316     5.322     5.314     5.322     5.319     5.324     5.328     5.333     5.337     5.340     5.335     5.340     5.352     5.352     5.350     5.354     5.355     5.359     5.357     5.366     5.363     5.366     5.372     5.370     5.373     5.373     5.374     5.369     5.372     5.369     5.374     5.381     5.383     5.385     5.387     5.391     5.389     5.395     5.395     5.391     5.398     5.396     5.398     5.401     5.403     5.404     5.404     5.409     5.410     5.416     5.422     5.424     5.426     5.424     5.428     5.431     5.429     5.431     5.433     5.433     5.436     5.436     5.437     5.440     5.441     5.444     5.444     5.445     5.448     5.452     5.454     5.457     5.457     5.457     5.458     5.462     5.465     5.465     5.466     5.469     5.470     5.474     5.475     5.475     5.479     5.480     5.483     5.486     5.489     5.491     5.494     5.495     5.497     5.500     5.502     5.504     5.507     5.510     5.512     5.515     5.517     5.521     5.522     5.526     5.529     5.533     5.536     5.538     5.541     5.544     5.547     5.550     5.554     5.556     5.561     5.565     5.571     5.574     5.580     5.587     5.594     5.600     5.605     5.611     5.613     5.614     5.616     5.619     5.619     5.619     5.622     5.625     5.625     5.629     5.631     5.630     5.632     5.632     5.633     5.635     5.632     5.632     5.632     5.635     5.635     5.637     5.637     5.637     5.640     5.642     5.644     5.645     5.647     5.649     5.650     5.652     5.653     5.655     5.657     5.659     5.660     5.662     5.665     5.667     5.668     5.670     5.672     5.673     5.675     5.677     5.680     5.682     5.683     5.686     5.690     5.691     5.694     5.694     5.696     5.699     5.700     5.703     5.705     5.708     5.710     5.713     5.715     5.716     5.718     5.721     5.723     5.724     5.727     5.730     5.732     5.735     5.737     5.740     5.742     5.745     5.748     5.750     5.752     5.753     5.755     5.756     5.758     5.761     5.762     5.764     5.767     5.772     5.772     5.775     5.776     5.780     5.781     5.783     5.787     5.788     5.790     5.793     5.797     5.799     5.800     5.803     5.804     5.807     5.810     5.812     5.814     5.815     5.818     5.820     5.822     5.826     5.828     5.831     5.833     5.835     5.837     5.839     5.841     5.844     5.845     5.847     5.849     5.852     5.854     5.857     5.858     5.861     5.863     5.866     5.867     5.870     5.872     5.873     5.876     5.879     5.881     5.885     5.885     5.889     5.890     5.892     5.896     5.899     5.900     5.902     5.905     5.906     5.909     5.911     5.914     5.919     5.922     5.924     5.926     5.929     5.930     5.933     5.937     5.938     5.941     5.945     5.948     5.950     5.955     5.957     5.961     5.962     5.966     5.968     5.970     5.973     5.974     5.977     5.980     5.982     5.985     5.987     5.989     5.992     5.993     5.995     5.995     5.998     5.999     6.000     6.002     6.004     6.006     6.007     6.009     6.009     6.011     6.012     6.014     6.016     6.018     6.018     6.020     6.021     6.023     6.026     6.026     6.028     6.031     6.033     6.033     6.035     6.037     6.040     6.042     6.043     6.045     6.046     6.049     6.052     6.053     6.055     6.059     6.060     6.062     6.066     6.067     6.071     6.072     6.075     6.077     6.078     6.080     6.082     6.085     6.089     6.093     6.096     6.098     6.100     6.104     6.107     6.107     6.114     6.119     6.122     6.124     6.126     6.128     6.131     6.133     6.137     6.138     6.140     6.141     6.145     6.148     6.150     6.153     6.156     6.158     6.161     6.164     6.167     6.171     6.174     6.178     6.179     6.183     6.186     6.188     6.191     6.193     6.196     6.199     6.204     6.208     6.211     6.216     6.220     6.223     6.226     6.231     6.235     6.239     6.245     6.248     6.252     6.255     6.258     6.262     6.265     6.268     6.275     6.278     6.281     6.286     6.289     6.293     6.296     6.300     6.305     6.310     6.313     6.317     6.321     6.324     6.329     6.333     6.338     6.343     6.347     6.352     6.357     6.362     6.367     6.372     6.376     6.381     6.385     6.392     6.396     6.401     6.407     6.412     6.417     6.422     6.427     6.433     6.438     6.442     6.446     6.452     6.457     6.462     6.467     6.473     6.478     6.483     6.488     6.494     6.499     6.505     6.512     6.517     6.522     6.531     6.537     6.544     6.551     6.560     6.568     6.577     6.588     6.598     6.609     6.619     6.632     6.644     6.657     6.670     6.683     6.695     6.707     6.722     6.734     6.750     6.766     6.781     6.798     6.814     6.832     6.850     6.866     6.885     6.902     6.921     6.940     6.962     6.983     7.005     7.026     7.047     7.068     7.087     7.104     7.122     7.140     7.159     7.178     7.195     7.214     7.232     7.250     7.270     7.287     7.305     7.324     7.343     7.360     7.377     7.396     7.414     7.433     7.452     7.471     7.490     7.510     7.529     7.548     7.566     7.586     7.605     7.624     7.642     7.661     7.679     7.697     7.716     7.733     7.752     7.768     7.785     7.801     7.820     7.836     7.854     7.870     7.889     7.905     7.921     7.939     7.957     7.973     7.990     8.009     8.025     8.044     8.061     8.077     8.095     8.114     8.131     8.149     8.167     8.183     8.202     8.220     8.237     8.256     8.275     8.292     8.310     8.327     8.346     8.363     8.382     8.399     8.418     8.437     8.455     8.474     8.493     8.512     8.531     8.550     8.568     8.587     8.605     8.626     8.644     8.661     8.681     8.699     8.718     8.737     8.753     8.771     8.790     8.808     8.827     8.846     8.863     8.881     8.897     8.915     8.931     8.950     8.966     8.983     9.000     9.014     9.030     9.045     9.059     9.073     9.087     9.103     9.117     9.130     9.144     9.156     9.170     9.183     9.196     9.207     9.221     9.233     9.246     9.260     9.270     9.283     9.294     9.307     9.318     9.331     9.342     9.354     9.365     9.377     9.390     9.404     9.413     9.426     9.437     9.449     9.461     9.474     9.486     9.496     9.512     9.522     9.533     9.546     9.556     9.567     9.578     9.593     9.604     9.618     9.629     9.642     9.654     9.666     9.680     9.694     9.707     9.719     9.731     9.745     9.757     9.772     9.786     9.800     9.814     9.826     9.840     9.854     9.868     9.882     9.896     9.909     9.924     9.937     9.949     9.965     9.979     9.993    10.005    10.022    10.036    10.052    10.065    10.079    10.091    10.109    10.122    10.135    10.149    10.162    10.176    10.189    10.204    10.218    10.230    10.244    10.259    10.271    10.285    10.298    10.314    10.330    10.343    10.359    10.371    10.387    10.400    10.415    10.427    10.440    10.455    10.469    10.483    10.498    10.512    10.528    10.540    10.552    10.568    10.585    10.598    10.612    10.628    10.641    10.655    10.672    10.686    10.699    10.716    10.732    10.749    10.766    10.781    10.796    10.813    10.829    10.845    10.860    10.877    10.893    10.908    10.926    10.941    10.955    10.972    10.991    11.006    11.023    11.043    11.059    11.076    11.095    11.111    11.130    11.147    11.163    11.182    11.198    11.215    11.233    11.253    11.272    11.291    11.309    11.329    11.349    11.367    11.389    11.408    11.427    11.449    11.470    11.491    11.511    11.529    11.550    11.571    11.591    11.612    11.633    11.655    11.675    11.697    11.722    11.741    11.764    11.786    11.805    11.828    11.854    11.876    11.898    11.923    11.945    11.965    11.992    12.011    12.038    12.061    12.085    12.107    12.131    12.157    12.180    12.207    12.229    12.253    12.276    12.300    12.323    12.350    12.376    12.394    12.419    12.440    12.460    12.485    12.506    12.530    12.550    12.572    12.592    12.613    12.631    12.657    12.676    12.693    12.714    12.732    12.754    12.772    12.793    12.812    12.832    12.852    12.871    12.892    12.910    12.933    12.955    12.974    12.990    13.010    13.029    13.049    13.071    13.091    13.111    13.133    13.157    13.179    13.199    13.222    13.241    13.263    13.280    13.298    13.319    13.339    13.356    13.376    13.391    13.411    13.431    13.444    13.466    13.483    13.502    13.515    13.532    13.552    13.567    13.582    13.594    13.613    13.628    13.641    13.655    13.667    13.681    13.693    13.709    13.722    13.735    13.745    13.760    13.775    13.790    13.800    13.812    13.826    13.836    13.847    13.861    13.870    13.881    13.891    13.902    13.909    13.924    13.933    13.946    13.955    13.966    13.977    13.987    13.998    14.011    14.019    14.028    14.040    14.050    14.059    14.068    14.077    14.085    14.100    14.107    14.115    14.124    14.135    14.143    14.155    14.164    14.175    14.183    14.194    14.203    14.210    14.218    14.237    14.252    14.261    14.285    14.298    14.312    14.324    14.332    14.341    14.348    14.377    14.385    14.391    14.399    14.404    14.435    14.443    14.451    14.462    14.468    14.478    14.493    14.504    14.515    14.522    14.529    14.535    14.548    14.561    14.570    14.578    14.590    14.602    14.618    14.625    14.637    14.652    14.658    14.670    14.671    14.693    14.696    14.704    14.712    14.721    14.728    14.738    14.752    14.761    14.771    14.774    14.791    14.795    14.804    14.810    14.822    14.829    14.838    14.854    14.865    14.866    14.891    14.895    14.904    14.920    14.926    14.933    14.941    14.945    14.958    14.966    14.977    14.982    14.989    15.002    15.007    15.021    15.037    15.046    15.052    15.055    15.061    15.075    15.089    15.095    15.110    15.118    15.125    15.128    15.135    15.142    15.148    15.175    15.180    15.185    15.204    15.207    15.213    15.217    15.239    15.243    15.250    15.261    15.269    15.274    15.280    15.307    15.310    15.316    15.329    15.335    15.343    15.350    15.372    15.380    15.387    15.413    15.416    15.423    15.435    15.443    15.452    15.459    15.468    15.475    15.480    15.483    15.485    15.487    15.489    15.491    15.489    15.489    15.489    15.489    15.489    15.489    15.489    15.489    15.489    15.485    15.485    15.480    15.475    15.472    15.454    15.447    15.442    15.435    15.415    15.409    15.402    15.393    15.380    15.376    15.369    15.343    15.339    15.329    15.322    15.316    15.307    15.302    15.278    15.270    15.264    15.250    15.243    15.235    15.223    15.218    15.215    15.209    15.204    15.198    15.185    15.174    15.172    15.148    15.139    15.130    15.125    15.122    15.116    15.110    15.104    15.089    15.066    15.062    15.054    15.048    15.042    15.035    15.028    15.014    15.004    14.998    14.986    14.979    14.969    14.960    14.953    14.945    14.939    14.933    14.927    14.920    14.906    14.901    14.895    14.889    14.885    14.863    14.863    14.859
     5.027     5.021     5.027     4.981     5.019     5.021     5.017     5.025     5.027     5.019     5.010     4.981     5.021     4.980     5.033     4.983     4.989     4.984     5.017     4.984     5.017     5.023     5.008     5.015     4.983     5.017     5.025     5.028     5.017     4.981     5.032     4.981     4.987     5.025     5.017     4.984     5.017     4.985     4.980     5.021     4.981     4.974     4.981     4.976     4.984     4.980     4.986     4.981     5.019     4.983     5.019     4.974     4.967     4.985     5.019     4.984     5.019     5.021     4.981     4.974     4.981     4.976     4.984     5.019     5.023     4.984     5.017     5.012     5.019     4.984     5.019     4.983     5.021     5.017     5.027     4.974     4.967     4.972     4.967     4.972     4.967     4.972     4.967     4.972     4.981     4.984     4.983     4.974     4.981     4.974     4.983     5.017     4.985     4.981     5.010     5.021     5.021     5.023     5.017     4.983     5.017     4.983     5.017     4.984     5.019     5.012     5.019     4.985     4.980     4.984     5.017     4.984     4.980     4.984     5.019     4.984     5.017     5.008     5.019     5.010     5.017     4.981     4.974     4.981     5.033     5.076     5.041     5.047     5.028     5.021     5.025     5.017     5.023     5.025     5.019     5.019     5.017     5.021     5.021     5.028     5.023     5.027     5.019     5.027     5.041     5.033     5.027     5.033     5.041     5.028     5.028     5.027     5.033     5.055     5.027     5.048     5.055     5.048     5.041     5.048     5.055     5.076     5.096     5.129     5.124     5.130     5.133     5.137     5.138     5.135     5.076     5.137     5.130     5.135     5.141     5.141     5.138     5.140     5.130     5.148     5.143     5.143     5.138     5.158     5.122     5.148     5.124     5.129     5.122     5.153     5.159     5.138     5.156     5.146     5.140     5.122     5.138     5.133     5.135     5.145     5.138     5.145     5.140     5.143     5.152     5.153     5.150     5.155     5.152     5.161     5.156     5.152     5.130     5.124     5.145     5.162     5.155     5.161     5.162     5.150     5.152     5.152     5.155     5.158     5.153     5.158     5.153     5.158     5.146     5.153     5.143     5.146     5.153     5.150     5.145     5.153     5.146     5.153     5.161     5.162     5.158     5.153     5.152     5.169     5.174     5.178     5.153     5.143     5.125     5.145     5.153     5.146     5.140     5.143     5.140     5.141     5.140     5.146     5.135     5.145     5.122     5.141     5.146     5.143     5.146     5.148     5.152     5.148     5.137     5.138     5.153     5.082     5.111     5.156     5.107     5.099     5.104     5.100     5.105     5.099     5.104     5.094     5.091     5.094     5.090     5.094     5.090     5.088     5.086     5.090     5.093     5.091     5.090     5.091     5.088     5.090     5.086     5.085     5.082     5.047     5.094     5.090     5.096     5.061     5.094     5.091     5.094     5.061     5.055     5.048     5.055     5.061     5.066     5.063     5.066     5.048     5.027     5.060     5.028     5.033     5.039     5.050     5.047     5.025     5.063     5.060     5.012     5.021     5.028     5.021     5.012     5.021     5.028     5.027     5.047     5.021     5.028     5.065     5.052     5.061     5.055     5.029     5.023     5.057     5.041     5.047     5.028     5.019     5.023     5.017     5.025     5.028     5.033     5.029     4.974     4.981     5.032     5.025     5.029     5.023     5.050     5.028     5.043     4.981     4.972     4.966     4.958     4.938     4.933     4.924     4.932     4.924     4.932     4.964     4.980     4.933     4.924     4.932     4.898     4.905     4.912     4.917     4.924     4.932     4.938     4.932     4.924     4.919     4.912     4.917     4.898     4.905     4.871     4.917     4.924     4.932     4.924     4.958     4.964     4.980     4.970     4.938     4.932     4.924     4.932     4.938     4.972     4.974     4.964     4.932     4.924     4.917     4.912     4.919     4.924     4.932     4.924     4.943     4.964     4.972     4.980     5.015     5.023     5.037     5.035     5.035     5.039     5.028     5.019     5.027     5.021     5.027     5.017     5.025     5.019     5.025     5.017     5.012     5.015     5.015     5.027     5.010     5.025     5.017     5.027     4.974     4.983     5.019     5.027     5.021     5.027     5.033     5.027     5.029     5.025     5.032     5.025     5.019     5.023     5.017     5.023     5.017     5.028     5.065     5.025     5.028     5.033     5.027     5.021     5.028     5.048     5.017     5.025     5.050     5.047     5.052     5.029     5.021     5.058     5.050     5.028     5.021     5.028     5.033     5.023     5.031     5.050     5.028     5.017     5.025     5.047     5.053     5.048     5.025     5.032     5.023     5.060     5.039     5.048     5.028     5.033     5.041     5.073     5.058     5.053     5.061     5.057     5.055     5.065     5.053     5.079     5.080     5.077     5.079     5.063     5.071     5.063     5.070     5.071     5.068     5.068     5.074     5.028     5.033     5.029     5.076     5.071     5.076     5.093     5.104     5.039     5.088     5.108     5.102     5.100     5.104     5.088     5.094     5.119     5.117     5.127     5.122     5.076     5.124     5.130     5.140     5.133     5.133     5.138     5.166     5.150     5.153     5.159     5.163     5.158     5.156     5.155     5.169     5.170     5.166     5.174     5.177     5.177     5.170     5.183     5.174     5.180     5.178     5.183     5.191     5.198     5.203     5.200     5.212     5.205     5.209     5.205     5.207     5.209     5.210     5.209     5.212     5.222     5.216     5.239     5.229     5.239     5.237     5.230     5.250     5.229     5.252     5.248     5.252     5.256     5.239     5.243     5.239     5.245     5.242     5.263     5.254     5.264     5.258     5.259     5.258     5.263     5.261     5.256     5.261     5.268     5.263     5.256     5.259     5.256     5.261     5.266     5.286     5.302     5.304     5.279     5.298     5.294     5.289     5.281     5.283     5.279     5.282     5.277     5.317     5.316     5.274     5.314     5.317     5.320     5.317     5.312     5.314     5.320     5.295     5.317     5.322     5.317     5.320     5.319     5.320     5.325     5.320     5.324     5.324     5.328     5.325     5.330     5.335     5.345     5.340     5.350     5.355     5.352     5.357     5.357     5.363     5.366     5.369     5.366     5.370     5.374     5.371     5.376     5.372     5.379     5.378     5.374     5.369     5.383     5.381     5.385     5.385     5.387     5.391     5.389     5.393     5.395     5.396     5.398     5.400     5.403     5.403     5.406     5.403     5.407     5.409     5.413     5.418     5.420     5.424     5.424     5.428     5.429     5.429     5.433     5.437     5.437     5.437     5.439     5.440     5.440     5.441     5.444     5.445     5.446     5.446     5.452     5.454     5.457     5.458     5.458     5.460     5.460     5.463     5.465     5.469     5.470     5.470     5.472     5.472     5.475     5.477     5.480     5.485     5.485     5.488     5.491     5.492     5.495     5.498     5.500     5.502     5.504     5.507     5.508     5.511     5.514     5.517     5.519     5.522     5.526     5.528     5.531     5.535     5.538     5.539     5.542     5.545     5.548     5.552     5.555     5.558     5.561     5.565     5.571     5.576     5.580     5.587     5.591     5.599     5.604     5.609     5.614     5.616     5.619     5.621     5.622     5.624     5.625     5.629     5.631     5.632     5.635     5.637     5.637     5.637     5.637     5.640     5.640     5.640     5.640     5.640     5.642     5.642     5.642     5.644     5.644     5.645     5.647     5.649     5.652     5.652     5.653     5.655     5.657     5.657     5.660     5.662     5.664     5.665     5.667     5.670     5.672     5.672     5.673     5.678     5.678     5.680     5.682     5.685     5.686     5.690     5.691     5.693     5.694     5.697     5.699     5.702     5.703     5.707     5.708     5.710     5.713     5.715     5.716     5.718     5.720     5.724     5.726     5.727     5.729     5.732     5.735     5.737     5.738     5.742     5.743     5.747     5.748     5.752     5.755     5.756     5.758     5.759     5.762     5.764     5.766     5.768     5.770     5.772     5.775     5.776     5.778     5.781     5.785     5.787     5.788     5.790     5.792     5.795     5.797     5.800     5.801     5.803     5.807     5.808     5.811     5.812     5.815     5.818     5.822     5.824     5.826     5.828     5.829     5.833     5.835     5.836     5.839     5.840     5.844     5.845     5.847     5.849     5.852     5.855     5.857     5.858     5.861     5.863     5.866     5.869     5.870     5.872     5.875     5.876     5.878     5.881     5.885     5.885     5.889     5.890     5.894     5.896     5.897     5.900     5.903     5.905     5.906     5.909     5.911     5.914     5.919     5.919     5.922     5.926     5.927     5.930     5.933     5.935     5.938     5.941     5.943     5.946     5.949     5.952     5.955     5.959     5.962     5.964     5.967     5.970     5.971     5.974     5.976     5.979     5.982     5.985     5.987     5.990     5.992     5.993     5.995     5.998     5.999     6.000     6.002     6.004     6.004     6.007     6.009     6.011     6.012     6.014     6.014     6.016     6.017     6.020     6.021     6.023     6.023     6.025     6.026     6.028     6.029     6.031     6.033     6.035     6.037     6.039     6.040     6.042     6.043     6.046     6.048     6.049     6.050     6.053     6.057     6.059     6.060     6.062     6.066     6.068     6.070     6.071     6.074     6.077     6.078     6.081     6.082     6.085     6.089     6.091     6.094     6.098     6.100     6.102     6.108     6.111     6.114     6.117     6.119     6.122     6.128     6.129     6.131     6.131     6.137     6.138     6.141     6.143     6.145     6.148     6.150     6.153     6.155     6.158     6.161     6.162     6.165     6.169     6.172     6.176     6.179     6.183     6.187     6.190     6.190     6.192     6.196     6.198     6.202     6.205     6.208     6.213     6.216     6.219     6.223     6.228     6.231     6.235     6.241     6.245     6.248     6.252     6.256     6.259     6.262     6.265     6.270     6.273     6.278     6.281     6.286     6.289     6.293     6.297     6.300     6.303     6.308     6.313     6.318     6.321     6.324     6.329     6.333     6.338     6.343     6.347     6.352     6.357     6.362     6.367     6.371     6.376     6.381     6.385     6.392     6.396     6.401     6.407     6.411     6.415     6.422     6.427     6.433     6.436     6.442     6.448     6.452     6.457     6.462     6.468     6.473     6.478     6.483     6.488     6.494     6.500     6.507     6.512     6.517     6.524     6.529     6.537     6.544     6.553     6.560     6.568     6.577     6.586     6.596     6.607     6.617     6.629     6.641     6.654     6.667     6.680     6.693     6.705     6.718     6.732     6.745     6.761     6.776     6.792     6.809     6.827     6.845     6.861     6.880     6.898     6.916     6.935     6.955     6.977     6.999     7.022     7.043     7.066     7.087     7.105     7.124     7.142     7.160     7.178     7.197     7.214     7.233     7.252     7.270     7.289     7.306     7.324     7.343     7.360     7.379     7.396     7.414     7.433     7.452     7.468     7.487     7.507     7.525     7.546     7.563     7.583     7.602     7.621     7.640     7.660     7.679     7.696     7.715     7.733     7.752     7.770     7.787     7.804     7.820     7.839     7.856     7.873     7.890     7.907     7.923     7.940     7.957     7.974     7.990     8.009     8.026     8.044     8.061     8.077     8.095     8.114     8.131     8.148     8.167     8.185     8.202     8.220     8.236     8.254     8.272     8.291     8.308     8.327     8.344     8.362     8.380     8.398     8.416     8.433     8.451     8.470     8.489     8.507     8.527     8.545     8.563     8.581     8.602     8.622     8.639     8.656     8.677     8.694     8.712     8.731     8.749     8.768     8.785     8.804     8.822     8.841     8.860     8.877     8.895     8.912     8.930     8.947     8.964     8.979     8.996     9.013     9.030     9.045     9.061     9.076     9.091     9.105     9.117     9.133     9.146     9.161     9.174     9.186     9.202     9.214     9.227     9.240     9.252     9.266     9.278     9.291     9.303     9.315     9.328     9.339     9.352     9.365     9.375     9.387     9.398     9.411     9.421     9.435     9.447     9.457     9.471     9.483     9.494     9.507     9.519     9.532     9.544     9.554     9.568     9.580     9.590     9.600     9.613     9.626     9.639     9.650     9.663     9.676     9.687     9.701     9.713     9.726     9.739     9.754     9.765     9.780     9.791     9.807     9.819     9.832     9.848     9.860     9.874     9.890     9.903     9.914     9.930     9.943     9.960     9.973     9.985    10.000    10.013    10.028    10.042    10.058    10.071    10.085    10.100    10.113    10.128    10.142    10.155    10.170    10.182    10.197    10.211    10.223    10.239    10.252    10.264    10.279    10.292    10.305    10.318    10.333    10.346    10.361    10.376    10.390    10.406    10.420    10.435    10.447    10.461    10.476    10.489    10.501    10.515    10.529    10.544    10.559    10.571    10.587    10.600    10.618    10.629    10.645    10.658    10.674    10.689    10.705    10.721    10.735    10.752    10.768    10.783    10.799    10.816    10.831    10.845    10.862    10.879    10.897    10.913    10.930    10.944    10.959    10.976    10.991    11.010    11.026    11.043    11.059    11.076    11.095    11.111    11.132    11.146    11.165    11.182    11.198    11.217    11.233    11.253    11.272    11.291    11.311    11.329    11.346    11.366    11.387    11.406    11.427    11.443    11.466    11.488    11.508    11.528    11.548    11.567    11.589    11.610    11.628    11.650    11.672    11.692    11.716    11.737    11.759    11.778    11.800    11.823    11.844    11.869    11.891    11.913    11.939    11.960    11.983    12.007    12.029    12.054    12.077    12.100    12.124    12.147    12.171    12.194    12.218    12.241    12.266    12.290    12.315    12.339    12.362    12.389    12.411    12.431    12.457    12.478    12.498    12.520    12.543    12.563    12.585    12.608    12.628    12.650    12.671    12.690    12.711    12.729    12.749    12.771    12.786    12.805    12.825    12.847    12.867    12.885    12.907    12.925    12.945    12.968    12.989    13.005    13.027    13.045    13.066    13.087    13.107    13.129    13.150    13.172    13.195    13.217    13.235    13.255    13.276    13.298    13.315    13.337    13.354    13.377    13.393    13.413    13.429    13.449    13.464    13.480    13.495    13.513    13.528    13.545    13.558    13.572    13.585    13.599    13.613    13.626    13.639    13.650    13.662    13.677    13.690    13.706    13.720    13.733    13.746    13.760    13.772    13.783    13.797    13.806    13.820    13.830    13.843    13.855    13.864    13.875    13.883    13.894    13.904    13.917    13.928    13.939    13.949    13.962    13.968    13.981    13.995    14.002    14.013    14.021    14.033    14.043    14.052    14.062    14.069    14.087    14.093    14.102    14.113    14.120    14.129    14.143    14.152    14.160    14.172    14.180    14.188    14.197    14.207    14.215    14.221    14.238    14.254    14.265    14.293    14.300    14.324    14.329    14.337    14.344    14.373    14.379    14.389    14.396    14.402    14.411    14.439    14.448    14.459    14.465    14.478    14.483    14.504    14.515    14.521    14.528    14.532    14.544    14.555    14.570    14.578    14.593    14.600    14.614    14.620    14.630    14.654    14.658    14.664    14.677    14.688    14.699    14.704    14.709    14.718    14.730    14.737    14.752    14.761    14.769    14.774    14.785    14.795    14.804    14.810    14.814    14.831    14.836    14.852    14.859    14.865    14.887    14.895    14.900    14.920    14.924    14.933    14.941    14.944    14.953    14.972    14.977    14.985    14.990    14.998    15.006    15.014    15.035    15.044    15.049    15.055    15.061    15.068    15.087    15.093    15.109    15.118    15.125    15.130    15.135    15.141    15.148    15.170    15.175    15.182    15.199    15.207    15.213    15.217    15.230    15.245    15.252    15.258    15.269    15.274    15.280    15.302    15.307    15.311    15.332    15.337    15.343    15.347    15.369    15.376    15.383    15.409    15.415    15.422    15.435    15.443    15.450    15.457    15.468    15.474    15.480    15.481    15.485    15.487    15.489    15.491    15.491    15.489    15.489    15.489    15.489    15.489    15.489    15.489    15.487    15.485    15.483    15.481    15.477    15.471    15.459    15.450    15.442    15.435    15.415    15.409    15.404    15.390    15.382    15.374    15.369    15.345    15.343    15.332    15.328    15.319    15.310    15.310    15.278    15.272    15.264    15.250    15.245    15.235    15.227    15.221    15.217    15.211    15.206    15.196    15.190    15.177    15.170    15.148    15.141    15.135    15.127    15.123    15.118    15.113    15.104    15.097    15.068    15.064    15.059    15.052    15.042    15.039    15.032    15.016    15.007    14.998    14.989    14.981    14.972    14.965    14.955    14.948    14.944    14.933    14.927    14.922    14.917    14.904    14.900    14.891    14.885    14.875    14.865    14.863
     5.023     5.028     5.043     5.021     5.028     5.019     5.019     5.017     5.025     5.032     5.019     5.012     4.980     5.028     4.981     5.019     4.984     5.017     4.984     5.017     5.010     5.021     5.015     4.984     5.017     5.027     5.021     5.031     4.981     5.025     4.980     4.986     4.980     5.012     5.025     5.017     4.985     5.019     5.023     5.021     4.988     4.981     4.974     4.981     5.019     4.985     5.017     5.028     4.984     5.019     5.029     5.021     5.017     5.021     5.023     5.019     5.025     5.023     5.017     4.983     4.989     4.984     4.978     4.974     4.981     4.976     4.983     5.017     4.985     5.019     4.983     4.976     4.981     5.027     5.019     5.015     5.019     4.980     4.974     4.981     4.976     4.981     4.976     4.981     5.017     4.983     4.974     4.967     4.972     4.981     4.976     4.984     5.017     5.010     5.021     5.015     5.023     5.033     5.028     5.019     5.023     5.019     5.015     5.023     5.015     5.021     5.010     5.017     4.984     5.017     4.984     5.017     4.985     5.019     5.008     5.019     5.010     5.017     5.010     5.017     4.981     4.987     4.980     5.028     5.017     5.027     5.017     5.027     5.017     5.027     5.019     5.025     5.027     5.021     5.028     5.017     5.021     5.019     5.028     5.023     5.029     5.033     5.027     5.047     5.063     5.027     5.028     5.028     5.047     5.055     5.028     5.033     5.028     5.105     5.100     5.082     5.063     5.055     5.047     5.028     5.047     5.055     5.099     5.107     5.143     5.127     5.130     5.143     5.135     5.141     5.138     5.141     5.138     5.141     5.143     5.140     5.143     5.148     5.150     5.143     5.150     5.148     5.145     5.137     5.129     5.153     5.145     5.158     5.146     5.161     5.163     5.145     5.138     5.145     5.146     5.141     5.135     5.138     5.143     5.138     5.141     5.146     5.145     5.150     5.146     5.148     5.153     5.153     5.159     5.165     5.153     5.155     5.124     5.166     5.162     5.158     5.153     5.163     5.162     5.153     5.152     5.158     5.159     5.161     5.156     5.153     5.159     5.152     5.150     5.153     5.148     5.153     5.148     5.153     5.153     5.158     5.152     5.152     5.162     5.163     5.158     5.156     5.170     5.175     5.177     5.155     5.158     5.177     5.148     5.127     5.146     5.135     5.155     5.135     5.145     5.138     5.143     5.150     5.152     5.148     5.141     5.145     5.143     5.148     5.150     5.152     5.155     5.158     5.161     5.158     5.161     5.138     5.114     5.163     5.161     5.159     5.156     5.105     5.108     5.094     5.099     5.104     5.102     5.100     5.093     5.096     5.096     5.097     5.091     5.093     5.093     5.094     5.097     5.096     5.097     5.097     5.096     5.097     5.093     5.099     5.097     5.094     5.096     5.093     5.096     5.093     5.090     5.093     5.048     5.027     5.048     5.068     5.065     5.066     5.048     5.027     5.048     5.041     5.048     5.028     5.048     5.065     5.027     5.047     5.027     5.057     5.050     5.029     5.050     5.028     5.048     5.028     5.037     5.033     5.025     5.029     5.023     5.061     5.058     5.053     5.060     5.053     5.048     5.052     5.025     5.039     5.033     5.027     5.033     5.037     5.041     4.981     5.028     5.021     4.981     5.043     5.037     5.045     5.052     5.028     5.068     5.060     5.028     5.032     4.981     4.972     4.966     4.972     4.964     4.970     4.938     4.970     4.964     4.972     5.045     4.966     4.972     4.964     4.933     4.926     4.933     4.938     4.960     4.966     4.972     4.966     4.958     4.964     4.933     4.939     4.933     4.939     4.933     4.964     4.956     4.964     4.972     4.966     4.972     5.025     4.980     4.972     4.964     4.972     4.964     4.972     4.980     5.023     4.972     4.964     4.958     4.938     4.933     4.938     4.933     4.938     4.958     4.966     4.972     4.980     5.028     5.027     5.033     5.027     5.019     5.025     4.981     5.021     5.027     5.019     5.025     5.021     5.027     5.019     5.023     5.019     5.023     5.019     5.025     5.025     5.017     5.021     5.019     5.027     5.015     5.023     5.019     5.027     5.021     5.027     5.032     5.027     5.032     5.023     5.031     5.028     5.033     5.028     5.015     5.023     5.015     5.023     5.050     5.023     5.017     5.023     5.028     5.032     5.025     5.047     5.021     5.025     5.017     5.028     5.023     5.019     5.027     5.060     5.065     5.055     5.063     5.057     5.061     5.041     5.058     5.050     5.027     5.019     5.025     5.017     5.025     5.048     5.025     5.032     5.025     5.032     5.025     5.047     5.028     5.048     5.028     5.060     5.048     5.028     5.073     5.055     5.050     5.048     5.055     5.047     5.053     5.048     5.053     5.063     5.070     5.074     5.068     5.080     5.066     5.080     5.076     5.077     5.048     5.028     5.074     5.071     5.077     5.073     5.077     5.082     5.113     5.116     5.094     5.096     5.094     5.121     5.093     5.088     5.121     5.127     5.082     5.129     5.122     5.141     5.140     5.143     5.138     5.140     5.143     5.152     5.155     5.158     5.165     5.161     5.169     5.170     5.174     5.161     5.166     5.169     5.170     5.175     5.172     5.185     5.174     5.191     5.178     5.183     5.190     5.195     5.190     5.196     5.214     5.216     5.210     5.205     5.209     5.214     5.209     5.205     5.210     5.219     5.225     5.237     5.235     5.235     5.240     5.245     5.248     5.254     5.248     5.252     5.254     5.247     5.254     5.258     5.250     5.243     5.243     5.250     5.247     5.266     5.258     5.261     5.264     5.264     5.270     5.266     5.275     5.270     5.279     5.263     5.268     5.272     5.261     5.256     5.261     5.304     5.263     5.306     5.308     5.304     5.302     5.282     5.286     5.288     5.283     5.286     5.294     5.319     5.317     5.312     5.319     5.281     5.317     5.282     5.325     5.304     5.317     5.322     5.325     5.324     5.320     5.322     5.317     5.324     5.322     5.325     5.328     5.328     5.330     5.330     5.333     5.343     5.346     5.348     5.346     5.352     5.361     5.361     5.363     5.368     5.364     5.371     5.372     5.373     5.375     5.382     5.380     5.383     5.385     5.387     5.385     5.382     5.385     5.387     5.387     5.387     5.391     5.391     5.393     5.396     5.398     5.400     5.400     5.404     5.404     5.407     5.409     5.412     5.414     5.413     5.414     5.420     5.424     5.428     5.428     5.433     5.436     5.435     5.437     5.436     5.437     5.440     5.443     5.445     5.445     5.445     5.446     5.449     5.450     5.454     5.455     5.457     5.458     5.460     5.463     5.463     5.466     5.466     5.469     5.474     5.474     5.475     5.477     5.480     5.480     5.485     5.486     5.488     5.489     5.492     5.494     5.497     5.500     5.502     5.505     5.507     5.510     5.511     5.514     5.515     5.519     5.521     5.524     5.526     5.529     5.533     5.536     5.539     5.541     5.544     5.547     5.550     5.552     5.556     5.559     5.562     5.567     5.571     5.576     5.580     5.585     5.590     5.596     5.602     5.609     5.614     5.618     5.621     5.623     5.624     5.626     5.629     5.631     5.633     5.635     5.637     5.640     5.642     5.642     5.644     5.644     5.644     5.644     5.645     5.647     5.645     5.647     5.647     5.647     5.649     5.649     5.650     5.652     5.653     5.655     5.657     5.659     5.660     5.664     5.662     5.664     5.665     5.668     5.670     5.672     5.673     5.675     5.677     5.678     5.682     5.683     5.685     5.686     5.690     5.691     5.693     5.696     5.697     5.699     5.702     5.705     5.707     5.707     5.710     5.712     5.715     5.716     5.718     5.720     5.723     5.724     5.727     5.729     5.730     5.733     5.735     5.738     5.742     5.743     5.745     5.748     5.752     5.753     5.755     5.756     5.759     5.761     5.764     5.766     5.768     5.770     5.772     5.775     5.776     5.778     5.781     5.783     5.787     5.788     5.790     5.793     5.795     5.797     5.799     5.801     5.803     5.804     5.807     5.810     5.812     5.815     5.816     5.820     5.822     5.826     5.828     5.829     5.831     5.835     5.836     5.840     5.840     5.841     5.844     5.847     5.849     5.852     5.855     5.857     5.860     5.861     5.863     5.866     5.867     5.870     5.872     5.875     5.876     5.879     5.881     5.882     5.885     5.889     5.890     5.892     5.896     5.899     5.900     5.903     5.905     5.908     5.908     5.911     5.913     5.916     5.919     5.922     5.926     5.926     5.929     5.931     5.935     5.938     5.940     5.943     5.946     5.948     5.950     5.954     5.957     5.959     5.962     5.966     5.968     5.973     5.974     5.976     5.979     5.980     5.983     5.987     5.989     5.992     5.993     5.995     5.998     5.999     6.004     6.006     6.007     6.009     6.009     6.011     6.012     6.014     6.016     6.017     6.020     6.020     6.020     6.023     6.025     6.026     6.026     6.028     6.031     6.033     6.033     6.035     6.037     6.039     6.040     6.042     6.043     6.045     6.046     6.048     6.052     6.053     6.055     6.057     6.059     6.062     6.064     6.066     6.070     6.071     6.074     6.075     6.077     6.080     6.081     6.082     6.087     6.089     6.091     6.094     6.096     6.100     6.104     6.106     6.107     6.113     6.116     6.119     6.122     6.124     6.128     6.129     6.133     6.135     6.138     6.140     6.143     6.145     6.148     6.150     6.153     6.155     6.158     6.159     6.162     6.165     6.167     6.171     6.174     6.178     6.181     6.185     6.188     6.191     6.192     6.196     6.198     6.199     6.204     6.207     6.210     6.214     6.219     6.222     6.225     6.230     6.233     6.238     6.241     6.245     6.250     6.253     6.256     6.259     6.262     6.265     6.270     6.273     6.280     6.283     6.286     6.289     6.294     6.297     6.302     6.305     6.308     6.313     6.318     6.321     6.326     6.329     6.333     6.338     6.343     6.347     6.352     6.357     6.362     6.367     6.372     6.376     6.381     6.385     6.391     6.396     6.401     6.406     6.411     6.415     6.422     6.427     6.433     6.436     6.444     6.448     6.452     6.457     6.464     6.468     6.475     6.478     6.485     6.490     6.496     6.500     6.507     6.512     6.518     6.524     6.531     6.537     6.544     6.553     6.560     6.568     6.576     6.585     6.595     6.605     6.616     6.626     6.639     6.651     6.663     6.677     6.689     6.702     6.716     6.728     6.742     6.756     6.771     6.787     6.803     6.821     6.838     6.856     6.874     6.893     6.911     6.929     6.950     6.970     6.993     7.015     7.038     7.061     7.082     7.103     7.122     7.142     7.160     7.180     7.198     7.216     7.233     7.252     7.271     7.289     7.307     7.324     7.343     7.361     7.379     7.396     7.414     7.433     7.450     7.468     7.487     7.505     7.524     7.542     7.562     7.581     7.600     7.618     7.639     7.657     7.676     7.694     7.715     7.732     7.750     7.770     7.788     7.805     7.822     7.840     7.857     7.874     7.890     7.907     7.925     7.942     7.959     7.975     7.992     8.011     8.027     8.046     8.063     8.079     8.096     8.115     8.131     8.149     8.167     8.183     8.202     8.220     8.238     8.256     8.272     8.289     8.306     8.325     8.344     8.361     8.378     8.396     8.414     8.432     8.448     8.467     8.488     8.503     8.523     8.541     8.560     8.578     8.597     8.615     8.633     8.652     8.672     8.690     8.709     8.726     8.744     8.764     8.781     8.799     8.818     8.835     8.854     8.872     8.889     8.908     8.926     8.944     8.961     8.978     8.994     9.010     9.028     9.044     9.061     9.076     9.091     9.105     9.122     9.135     9.149     9.164     9.178     9.192     9.205     9.219     9.232     9.245     9.257     9.270     9.283     9.297     9.310     9.323     9.335     9.348     9.361     9.372     9.385     9.397     9.407     9.420     9.433     9.444     9.455     9.469     9.480     9.491     9.504     9.516     9.526     9.540     9.551     9.565     9.577     9.588     9.599     9.610     9.624     9.633     9.646     9.659     9.671     9.685     9.699     9.708     9.720     9.733     9.749     9.760     9.774     9.786     9.800     9.814     9.825     9.840     9.854     9.868     9.882     9.896     9.909     9.922     9.937     9.948     9.965     9.978     9.993    10.007    10.021    10.035    10.048    10.061    10.076    10.090    10.105    10.118    10.133    10.147    10.162    10.176    10.189    10.202    10.217    10.230    10.244    10.257    10.270    10.283    10.298    10.311    10.325    10.339    10.352    10.366    10.380    10.394    10.410    10.424    10.440    10.454    10.468    10.481    10.494    10.508    10.520    10.533    10.548    10.563    10.578    10.591    10.606    10.620    10.636    10.652    10.665    10.678    10.692    10.707    10.724    10.739    10.753    10.768    10.785    10.802    10.819    10.833    10.848    10.866    10.882    10.898    10.915    10.932    10.948    10.964    10.977    10.993    11.010    11.026    11.044    11.061    11.076    11.096    11.113    11.130    11.146    11.165    11.185    11.202    11.215    11.235    11.253    11.271    11.291    11.309    11.328    11.346    11.365    11.383    11.406    11.427    11.445    11.464    11.482    11.504    11.524    11.547    11.568    11.587    11.606    11.626    11.645    11.669    11.689    11.710    11.730    11.754    11.774    11.799    11.820    11.841    11.864    11.886    11.907    11.928    11.950    11.975    11.998    12.022    12.045    12.069    12.093    12.116    12.139    12.159    12.185    12.208    12.229    12.256    12.281    12.304    12.331    12.353    12.376    12.399    12.425    12.448    12.470    12.492    12.514    12.533    12.557    12.580    12.602    12.625    12.646    12.666    12.687    12.705    12.724    12.743    12.765    12.786    12.805    12.822    12.840    12.864    12.883    12.901    12.922    12.943    12.963    12.983    13.002    13.025    13.042    13.062    13.083    13.103    13.122    13.144    13.166    13.188    13.209    13.231    13.250    13.270    13.294    13.313    13.331    13.352    13.370    13.389    13.407    13.422    13.440    13.459    13.471    13.486    13.500    13.515    13.531    13.543    13.557    13.568    13.583    13.595    13.609    13.621    13.637    13.650    13.663    13.677    13.689    13.703    13.718    13.730    13.743    13.757    13.766    13.775    13.790    13.803    13.811    13.821    13.835    13.846    13.858    13.867    13.878    13.887    13.898    13.909    13.920    13.931    13.939    13.950    13.958    13.974    13.987    13.994    14.004    14.015    14.026    14.035    14.048    14.059    14.064    14.080    14.089    14.096    14.110    14.116    14.124    14.135    14.147    14.158    14.163    14.175    14.185    14.194    14.203    14.212    14.218    14.230    14.244    14.255    14.265    14.291    14.305    14.327    14.333    14.343    14.352    14.379    14.387    14.394    14.399    14.407    14.437    14.444    14.460    14.465    14.472    14.479    14.499    14.511    14.521    14.526    14.533    14.544    14.551    14.559    14.581    14.595    14.598    14.613    14.618    14.633    14.652    14.658    14.668    14.679    14.685    14.697    14.706    14.711    14.721    14.728    14.737    14.745    14.758    14.771    14.776    14.783    14.795    14.804    14.808    14.820    14.826    14.839    14.852    14.855    14.863    14.887    14.891    14.898    14.922    14.924    14.927    14.938    14.945    14.960    14.966    14.972    14.986    14.993    15.002    15.007    15.013    15.037    15.044    15.048    15.055    15.061    15.066    15.085    15.092    15.104    15.116    15.127    15.130    15.135    15.141    15.148    15.169    15.172    15.188    15.199    15.207    15.211    15.217    15.235    15.243    15.250    15.260    15.269    15.274    15.280    15.299    15.308    15.313    15.332    15.337    15.343    15.348    15.361    15.374    15.382    15.387    15.415    15.418    15.435    15.440    15.447    15.455    15.465    15.474    15.481    15.485    15.487    15.489    15.489    15.491    15.491    15.491    15.491    15.489    15.489    15.489    15.489    15.489    15.487    15.485    15.483    15.481    15.475    15.470    15.457    15.454    15.442    15.435    15.415    15.409    15.405    15.397    15.382    15.372    15.365    15.347    15.343    15.337    15.333    15.323    15.314    15.302    15.281    15.272    15.266    15.254    15.247    15.242    15.231    15.225    15.217    15.213    15.207    15.202    15.189    15.179    15.174    15.146    15.142    15.133    15.130    15.127    15.122    15.115    15.109    15.097    15.085    15.064    15.061    15.055    15.049    15.042    15.039    15.030    15.007    15.002    14.992    14.981    14.975    14.969    14.958    14.952    14.947    14.935    14.929    14.924    14.920    14.915    14.906    14.896    14.889    14.879    14.873    14.859
     5.028     5.047     5.048     5.028     5.019     5.021     5.017     5.021     5.019     5.025     5.025     5.021     5.023     4.981     5.048     5.028     5.017     4.985     5.017     5.010     5.017     5.028     5.025     5.019     5.027     5.023     5.029     5.023     5.015     4.980     4.974     4.980     4.986     4.981     5.015     5.023     4.981     5.023     5.023     5.017     4.981     4.974     4.967     4.974     4.983     5.017     4.984     5.017     5.027     5.033     5.025     5.027     5.023     5.027     5.025     5.028     5.031     5.019     4.985     5.017     4.984     4.980     4.984     5.019     5.012     4.984     5.017     5.027     5.019     4.984     4.988     4.981     4.976     5.039     5.031     5.023     5.015     5.021     5.010     4.989     4.983     4.978     4.983     4.989     4.984     5.017     4.981     4.972     4.967     4.974     4.983     5.017     4.985     5.019     5.023     5.021     5.028     5.019     5.023     5.017     5.021     5.025     5.021     5.012     5.023     5.015     5.019     4.985     4.980     4.985     5.017     5.012     5.021     5.023     5.019     5.023     5.019     5.021     5.017     4.981     5.017     4.980     4.986     4.980     4.984     5.017     5.019     5.017     5.027     5.019     5.027     5.028     5.025     5.041     5.021     5.027     5.019     5.028     5.033     5.033     5.027     5.048     5.047     5.028     5.048     5.048     5.028     5.028     5.028     5.047     5.028     5.048     5.055     5.061     5.082     5.039     5.058     5.048     5.028     5.028     5.028     5.047     5.068     5.122     5.122     5.124     5.143     5.122     5.141     5.137     5.137     5.141     5.148     5.143     5.148     5.145     5.148     5.143     5.146     5.153     5.146     5.155     5.152     5.130     5.152     5.158     5.150     5.165     5.153     5.145     5.153     5.166     5.145     5.150     5.141     5.137     5.140     5.137     5.138     5.143     5.141     5.146     5.143     5.146     5.156     5.153     5.162     5.159     5.155     5.170     5.156     5.159     5.143     5.122     5.169     5.169     5.159     5.163     5.159     5.153     5.159     5.153     5.162     5.158     5.162     5.158     5.153     5.156     5.153     5.158     5.153     5.148     5.150     5.148     5.162     5.158     5.155     5.161     5.155     5.161     5.156     5.161     5.175     5.170     5.180     5.182     5.182     5.177     5.155     5.148     5.153     5.158     5.137     5.141     5.150     5.141     5.148     5.143     5.152     5.156     5.152     5.156     5.150     5.153     5.150     5.155     5.152     5.145     5.162     5.165     5.166     5.138     5.169     5.122     5.116     5.122     5.114     5.111     5.107     5.100     5.114     5.111     5.107     5.107     5.104     5.097     5.099     5.094     5.102     5.100     5.096     5.104     5.096     5.099     5.096     5.100     5.102     5.102     5.102     5.102     5.102     5.100     5.099     5.099     5.102     5.102     5.073     5.097     5.079     5.048     5.077     5.073     5.068     5.048     5.055     5.050     5.057     5.050     5.041     5.048     5.028     5.052     5.047     5.027     5.060     5.061     5.057     5.058     5.055     5.048     5.027     5.048     5.068     5.028     5.033     5.023     5.031     5.041     5.050     5.029     5.053     5.050     5.029     5.033     5.028     5.047     5.028     5.033     5.029     5.041     5.033     5.028     5.021     5.028     5.023     5.045     5.028     5.066     5.028     5.068     4.987     4.980     5.047     5.027     5.017     4.981     4.972     4.980     4.972     4.967     4.972     4.967     4.972     4.980     5.028     4.987     4.980     4.972     4.966     4.972     4.964     4.972     4.967     4.972     4.980     4.974     4.980     4.974     4.967     4.972     4.980     4.974     4.980     4.972     4.966     4.972     4.967     4.974     4.981     5.015     5.008     4.981     4.974     4.967     4.974     4.980     5.025     5.017     4.981     4.974     4.980     4.972     4.966     4.972     4.964     4.972     4.966     4.974     4.983     5.029     5.025     5.033     5.028     5.033     5.023     5.017     5.023     4.981     4.974     4.983     5.017     5.025     5.023     5.025     5.019     5.025     5.021     5.028     5.021     5.015     5.025     5.017     5.012     5.021     5.012     5.021     5.028     5.025     5.017     5.023     5.027     5.032     5.025     5.028     5.037     5.032     5.045     5.025     5.017     5.028     5.023     5.032     5.028     5.021     5.025     5.029     5.033     5.025     5.017     5.023     5.029     5.021     5.027     5.021     5.070     5.025     5.068     5.028     5.071     5.063     5.028     5.065     5.063     5.060     5.061     5.028     5.019     5.027     5.033     5.027     5.050     5.057     5.061     5.066     5.047     5.039     5.047     5.039     5.048     5.055     5.073     5.074     5.039     5.047     5.028     5.050     5.073     5.055     5.061     5.041     5.047     5.039     5.048     5.086     5.076     5.088     5.090     5.065     5.088     5.090     5.085     5.082     5.083     5.080     5.086     5.077     5.082     5.091     5.114     5.104     5.099     5.104     5.097     5.104     5.122     5.091     5.088     5.127     5.127     5.122     5.127     5.135     5.145     5.143     5.145     5.143     5.143     5.143     5.148     5.155     5.175     5.180     5.161     5.162     5.156     5.177     5.178     5.175     5.177     5.169     5.175     5.172     5.178     5.180     5.188     5.190     5.183     5.187     5.185     5.190     5.210     5.214     5.207     5.214     5.210     5.212     5.219     5.209     5.212     5.212     5.217     5.210     5.226     5.221     5.242     5.239     5.245     5.248     5.237     5.237     5.256     5.252     5.254     5.254     5.252     5.256     5.248     5.259     5.266     5.272     5.268     5.263     5.272     5.266     5.268     5.272     5.270     5.279     5.266     5.281     5.287     5.281     5.275     5.266     5.302     5.302     5.270     5.263     5.306     5.279     5.308     5.312     5.306     5.304     5.308     5.283     5.319     5.288     5.320     5.314     5.306     5.325     5.310     5.325     5.322     5.317     5.328     5.310     5.306     5.330     5.310     5.327     5.320     5.316     5.324     5.330     5.327     5.335     5.328     5.335     5.338     5.338     5.337     5.346     5.352     5.352     5.354     5.357     5.364     5.364     5.368     5.364     5.371     5.374     5.373     5.381     5.385     5.383     5.385     5.391     5.389     5.391     5.389     5.387     5.395     5.396     5.395     5.396     5.398     5.401     5.400     5.403     5.400     5.403     5.403     5.404     5.412     5.410     5.414     5.416     5.420     5.420     5.426     5.429     5.431     5.429     5.433     5.439     5.440     5.439     5.444     5.445     5.445     5.444     5.446     5.448     5.449     5.452     5.452     5.454     5.455     5.458     5.460     5.460     5.463     5.465     5.466     5.466     5.470     5.472     5.474     5.477     5.477     5.480     5.480     5.482     5.485     5.488     5.489     5.492     5.495     5.497     5.500     5.502     5.504     5.507     5.508     5.511     5.514     5.514     5.519     5.519     5.522     5.526     5.529     5.531     5.535     5.538     5.541     5.542     5.545     5.548     5.552     5.555     5.556     5.561     5.564     5.569     5.572     5.577     5.580     5.585     5.590     5.596     5.602     5.607     5.613     5.619     5.621     5.624     5.626     5.628     5.630     5.632     5.635     5.637     5.640     5.644     5.644     5.647     5.647     5.647     5.647     5.647     5.652     5.652     5.652     5.652     5.652     5.652     5.652     5.653     5.653     5.655     5.657     5.659     5.659     5.660     5.662     5.665     5.667     5.668     5.670     5.672     5.673     5.675     5.675     5.678     5.680     5.682     5.683     5.685     5.686     5.690     5.693     5.693     5.694     5.697     5.699     5.700     5.703     5.707     5.708     5.710     5.712     5.715     5.716     5.720     5.721     5.723     5.724     5.726     5.727     5.730     5.732     5.735     5.738     5.740     5.743     5.745     5.747     5.750     5.752     5.755     5.755     5.758     5.761     5.762     5.766     5.768     5.770     5.773     5.775     5.776     5.780     5.781     5.785     5.787     5.788     5.790     5.792     5.793     5.797     5.799     5.800     5.803     5.804     5.805     5.808     5.811     5.814     5.816     5.818     5.822     5.826     5.828     5.829     5.831     5.836     5.836     5.839     5.840     5.843     5.844     5.847     5.849     5.854     5.857     5.857     5.858     5.861     5.863     5.866     5.867     5.870     5.872     5.875     5.876     5.879     5.881     5.883     5.885     5.887     5.890     5.894     5.896     5.897     5.900     5.902     5.905     5.908     5.909     5.911     5.914     5.916     5.919     5.922     5.924     5.926     5.929     5.930     5.933     5.937     5.940     5.941     5.945     5.948     5.952     5.952     5.955     5.959     5.962     5.964     5.967     5.970     5.973     5.974     5.977     5.980     5.983     5.985     5.987     5.990     5.993     5.996     5.998     6.002     6.004     6.006     6.007     6.011     6.012     6.014     6.016     6.017     6.018     6.020     6.021     6.021     6.023     6.025     6.026     6.028     6.029     6.031     6.031     6.033     6.035     6.037     6.039     6.040     6.042     6.043     6.045     6.046     6.049     6.049     6.052     6.053     6.055     6.059     6.060     6.062     6.064     6.066     6.070     6.072     6.074     6.075     6.077     6.080     6.081     6.082     6.087     6.087     6.093     6.094     6.096     6.100     6.101     6.104     6.107     6.115     6.116     6.121     6.122     6.124     6.128     6.129     6.133     6.135     6.138     6.141     6.141     6.145     6.146     6.150     6.153     6.155     6.158     6.159     6.162     6.165     6.167     6.171     6.172     6.176     6.179     6.183     6.186     6.190     6.192     6.194     6.197     6.199     6.202     6.205     6.208     6.211     6.219     6.222     6.223     6.226     6.230     6.235     6.239     6.243     6.246     6.250     6.255     6.258     6.261     6.264     6.267     6.270     6.275     6.278     6.283     6.286     6.291     6.296     6.299     6.302     6.307     6.310     6.313     6.318     6.321     6.326     6.330     6.333     6.338     6.343     6.347     6.352     6.357     6.362     6.367     6.372     6.376     6.381     6.387     6.391     6.396     6.403     6.407     6.411     6.415     6.422     6.426     6.433     6.438     6.444     6.448     6.453     6.459     6.464     6.468     6.473     6.479     6.483     6.490     6.494     6.500     6.507     6.512     6.518     6.524     6.531     6.537     6.544     6.551     6.560     6.568     6.576     6.583     6.594     6.602     6.612     6.624     6.635     6.648     6.661     6.673     6.687     6.700     6.712     6.725     6.739     6.752     6.767     6.783     6.798     6.814     6.832     6.850     6.868     6.887     6.904     6.924     6.943     6.964     6.985     7.007     7.031     7.054     7.075     7.098     7.119     7.140     7.160     7.180     7.198     7.216     7.235     7.253     7.272     7.291     7.308     7.326     7.343     7.361     7.379     7.396     7.416     7.433     7.452     7.468     7.485     7.504     7.522     7.541     7.560     7.579     7.597     7.616     7.635     7.655     7.673     7.692     7.712     7.730     7.749     7.768     7.787     7.804     7.822     7.841     7.857     7.875     7.892     7.909     7.926     7.942     7.961     7.977     7.994     8.011     8.029     8.046     8.063     8.079     8.098     8.115     8.133     8.149     8.169     8.183     8.202     8.218     8.235     8.254     8.271     8.289     8.306     8.322     8.342     8.359     8.378     8.395     8.413     8.430     8.448     8.465     8.483     8.502     8.519     8.538     8.555     8.574     8.591     8.611     8.630     8.647     8.667     8.685     8.703     8.721     8.740     8.758     8.776     8.795     8.813     8.831     8.849     8.867     8.885     8.904     8.921     8.939     8.958     8.975     8.993     9.008     9.026     9.044     9.059     9.075     9.089     9.105     9.120     9.137     9.151     9.167     9.180     9.195     9.209     9.222     9.235     9.249     9.263     9.277     9.288     9.302     9.316     9.328     9.340     9.354     9.368     9.379     9.394     9.405     9.416     9.429     9.440     9.452     9.466     9.478     9.489     9.502     9.514     9.524     9.535     9.549     9.560     9.573     9.586     9.598     9.610     9.620     9.633     9.643     9.654     9.667     9.679     9.694     9.707     9.719     9.730     9.744     9.755     9.767     9.782     9.792     9.805     9.819     9.832     9.846     9.860     9.874     9.890     9.901     9.917     9.930     9.942     9.959     9.971     9.983     9.996    10.013    10.026    10.041    10.054    10.069    10.082    10.096    10.113    10.125    10.140    10.153    10.167    10.181    10.197    10.209    10.222    10.237    10.250    10.262    10.276    10.292    10.305    10.318    10.332    10.344    10.361    10.372    10.385    10.399    10.413    10.429    10.443    10.459    10.470    10.485    10.500    10.512    10.528    10.540    10.554    10.569    10.583    10.598    10.609    10.624    10.640    10.654    10.670    10.685    10.699    10.714    10.728    10.742    10.758    10.773    10.788    10.804    10.820    10.835    10.850    10.868    10.883    10.900    10.915    10.933    10.949    10.964    10.980    10.998    11.011    11.029    11.046    11.063    11.078    11.096    11.113    11.132    11.145    11.165    11.182    11.202    11.219    11.236    11.253    11.271    11.289    11.305    11.326    11.345    11.365    11.385    11.403    11.424    11.443    11.464    11.482    11.502    11.522    11.544    11.565    11.585    11.605    11.626    11.646    11.665    11.685    11.708    11.731    11.750    11.771    11.791    11.816    11.839    11.860    11.881    11.904    11.926    11.945    11.967    11.992    12.014    12.040    12.061    12.085    12.107    12.133    12.154    12.177    12.199    12.220    12.243    12.270    12.296    12.317    12.341    12.369    12.389    12.413    12.435    12.459    12.483    12.504    12.526    12.548    12.572    12.595    12.616    12.639    12.661    12.682    12.704    12.724    12.741    12.761    12.783    12.804    12.822    12.842    12.859    12.878    12.898    12.919    12.939    12.961    12.978    12.998    13.020    13.036    13.059    13.080    13.098    13.118    13.139    13.163    13.182    13.204    13.224    13.246    13.267    13.285    13.304    13.325    13.342    13.359    13.379    13.395    13.412    13.426    13.443    13.461    13.473    13.486    13.502    13.515    13.527    13.540    13.554    13.567    13.581    13.592    13.605    13.619    13.633    13.648    13.659    13.669    13.685    13.698    13.711    13.725    13.739    13.749    13.760    13.772    13.783    13.797    13.806    13.812    13.825    13.839    13.850    13.861    13.870    13.880    13.891    13.900    13.912    13.923    13.931    13.944    13.955    13.964    13.976    13.986    13.994    14.007    14.017    14.027    14.037    14.052    14.059    14.068    14.081    14.098    14.107    14.113    14.120    14.131    14.141    14.154    14.163    14.170    14.180    14.188    14.197    14.207    14.217    14.226    14.237    14.252    14.259    14.289    14.298    14.316    14.329    14.339    14.348    14.369    14.380    14.387    14.396    14.406    14.413    14.443    14.457    14.462    14.468    14.476    14.494    14.508    14.521    14.526    14.533    14.544    14.553    14.561    14.587    14.593    14.600    14.611    14.620    14.630    14.652    14.659    14.670    14.679    14.685    14.694    14.704    14.712    14.720    14.730    14.735    14.747    14.763    14.766    14.778    14.783    14.789    14.802    14.808    14.819    14.827    14.842    14.846    14.855    14.863    14.885    14.889    14.895    14.920    14.924    14.929    14.933    14.941    14.958    14.961    14.970    14.982    14.990    14.999    15.007    15.016    15.035    15.042    15.048    15.054    15.059    15.066    15.085    15.095    15.102    15.113    15.122    15.128    15.133    15.141    15.148    15.153    15.180    15.188    15.198    15.206    15.209    15.217    15.229    15.242    15.250    15.260    15.269    15.272    15.280    15.296    15.307    15.314    15.328    15.339    15.345    15.350    15.358    15.374    15.387    15.395    15.409    15.415    15.431    15.439    15.445    15.457    15.464    15.472    15.481    15.485    15.485    15.487    15.489    15.491    15.491    15.489    15.489    15.489    15.491    15.489    15.489    15.489    15.487    15.485    15.483    15.480    15.477    15.472    15.459    15.454    15.448    15.435    15.419    15.411    15.407    15.394    15.380    15.378    15.370    15.347    15.343    15.341    15.335    15.329    15.310    15.307    15.281    15.272    15.269    15.255    15.248    15.242    15.235    15.231    15.219    15.213    15.209    15.202    15.190    15.183    15.175    15.149    15.144    15.135    15.132    15.130    15.125    15.120    15.102    15.100    15.085    15.066    15.062    15.057    15.054    15.044    15.039    15.035    15.014    15.004    14.996    14.982    14.975    14.972    14.958    14.953    14.948    14.939    14.933    14.926    14.922    14.917    14.908    14.901    14.895    14.885    14.875    14.849
     5.033     5.025     5.029     5.021     5.021     5.019     5.021     5.019     5.027     5.027     5.021     5.023     5.021     5.027     5.033     5.025     5.028     5.019     5.021     5.017     5.021     5.017     5.047     5.027     5.028     5.028     5.025     5.025     5.023     4.986     4.980     4.972     4.980     5.012     5.021     4.983     5.021     4.983     5.019     4.983     4.988     4.981     4.974     4.981     4.989     4.983     5.017     4.983     5.017     4.980     5.028     5.027     5.028     5.027     5.047     5.048     5.025     5.025     5.019     5.010     4.980     4.984     5.019     4.985     5.021     5.025     5.023     5.028     5.028     5.033     4.983     5.019     5.027     5.033     5.025     5.019     5.025     5.017     5.023     4.985     4.980     4.984     5.017     4.985     5.019     4.984     4.974     4.967     4.972     4.981     5.017     4.984     5.017     4.985     5.019     5.028     5.017     5.025     5.032     5.021     5.028     5.019     5.025     5.023     5.015     5.021     5.012     4.980     4.985     4.980     5.010     5.021     5.015     5.023     4.981     5.021     5.028     5.017     4.983     5.017     4.981     4.974     4.980     4.985     5.017     5.008     5.017     5.027     5.019     5.028     5.047     5.053     5.041     5.047     5.028     5.028     5.028     5.029     5.041     5.027     5.021     5.028     5.048     5.047     5.028     5.060     5.063     5.028     5.048     5.028     5.028     5.027     5.028     5.028     5.048     5.057     5.063     5.041     5.033     5.028     5.041     5.055     5.063     5.156     5.117     5.146     5.148     5.141     5.122     5.141     5.122     5.143     5.145     5.148     5.152     5.148     5.143     5.146     5.143     5.150     5.146     5.150     5.145     5.150     5.158     5.153     5.158     5.124     5.170     5.153     5.150     5.148     5.177     5.146     5.153     5.145     5.137     5.145     5.140     5.140     5.150     5.145     5.145     5.172     5.169     5.155     5.161     5.165     5.161     5.165     5.170     5.166     5.170     5.166     5.170     5.175     5.156     5.159     5.165     5.158     5.155     5.165     5.161     5.165     5.159     5.153     5.170     5.174     5.159     5.155     5.158     5.152     5.158     5.153     5.159     5.155     5.159     5.156     5.172     5.170     5.124     5.165     5.170     5.163     5.185     5.161     5.155     5.183     5.148     5.153     5.146     5.153     5.158     5.153     5.159     5.150     5.143     5.148     5.158     5.161     5.148     5.159     5.153     5.159     5.153     5.152     5.150     5.153     5.146     5.166     5.169     5.141     5.122     5.129     5.122     5.121     5.130     5.122     5.111     5.114     5.113     5.107     5.104     5.121     5.119     5.104     5.097     5.097     5.102     5.108     5.105     5.108     5.104     5.104     5.099     5.104     5.104     5.108     5.104     5.097     5.102     5.099     5.100     5.097     5.099     5.102     5.102     5.076     5.074     5.079     5.074     5.073     5.077     5.041     5.048     5.055     5.061     5.057     5.048     5.028     5.048     5.070     5.065     5.060     5.061     5.066     5.048     5.070     5.053     5.057     5.063     5.070     5.065     5.061     5.068     5.073     5.025     5.047     5.028     5.050     5.031     5.057     5.023     5.028     5.035     5.029     5.047     5.031     5.037     5.033     5.027     5.021     5.028     5.023     5.029     5.025     5.039     5.073     5.053     5.076     4.981     4.974     5.039     5.033     5.025     5.017     5.025     5.017     4.983     5.015     4.983     5.012     5.021     5.015     5.019     5.023     5.015     4.980     4.972     4.966     4.972     4.980     4.987     4.981     5.015     4.983     5.017     4.984     4.988     4.983     5.017     4.983     5.017     4.981     4.987     4.980     4.988     4.981     5.017     4.981     4.974     4.981     5.025     5.029     5.025     5.029     5.033     5.025     5.057     5.047     5.037     4.981     4.974     4.967     4.972     4.967     4.987     5.023     5.043     5.010     5.017     5.027     5.021     5.025     5.017     5.025     5.032     5.039     4.984     5.032     5.025     5.032     5.028     5.023     5.025     5.032     5.028     5.023     5.019     5.027     5.033     5.027     5.019     5.028     5.023     5.047     5.028     5.050     5.027     5.039     5.035     5.039     5.032     5.025     5.031     5.035     5.027     5.017     5.025     5.021     5.028     5.066     5.023     5.027     5.021     5.074     5.028     5.017     5.023     5.045     5.039     5.029     5.033     5.027     5.074     5.070     5.028     5.066     5.074     5.071     5.076     5.070     5.068     5.070     5.068     5.048     5.027     5.033     5.053     5.050     5.068     5.063     5.066     5.071     5.066     5.073     5.068     5.074     5.068     5.048     5.066     5.068     5.048     5.027     5.047     5.068     5.071     5.052     5.083     5.094     5.039     5.047     5.052     5.093     5.083     5.090     5.091     5.093     5.083     5.091     5.082     5.085     5.080     5.048     5.041     5.048     5.096     5.090     5.119     5.110     5.119     5.121     5.127     5.100     5.129     5.124     5.116     5.124     5.121     5.135     5.130     5.133     5.146     5.141     5.141     5.148     5.141     5.150     5.178     5.177     5.182     5.183     5.183     5.170     5.177     5.180     5.183     5.183     5.165     5.187     5.183     5.178     5.178     5.182     5.187     5.195     5.188     5.207     5.207     5.212     5.216     5.219     5.223     5.222     5.217     5.227     5.226     5.227     5.229     5.218     5.214     5.217     5.219     5.218     5.250     5.245     5.237     5.240     5.243     5.261     5.254     5.263     5.256     5.263     5.256     5.252     5.256     5.248     5.270     5.252     5.263     5.270     5.264     5.272     5.275     5.272     5.275     5.286     5.285     5.282     5.286     5.283     5.277     5.270     5.304     5.308     5.274     5.283     5.279     5.283     5.277     5.310     5.316     5.308     5.316     5.312     5.319     5.319     5.320     5.310     5.304     5.306     5.317     5.330     5.316     5.312     5.314     5.333     5.335     5.328     5.330     5.330     5.333     5.320     5.330     5.327     5.332     5.337     5.337     5.341     5.341     5.341     5.340     5.343     5.350     5.350     5.355     5.363     5.359     5.363     5.368     5.369     5.374     5.371     5.381     5.383     5.385     5.387     5.391     5.391     5.395     5.393     5.395     5.400     5.396     5.398     5.401     5.400     5.404     5.406     5.404     5.401     5.406     5.407     5.406     5.409     5.414     5.416     5.416     5.422     5.422     5.424     5.429     5.429     5.433     5.433     5.439     5.441     5.443     5.444     5.446     5.446     5.449     5.448     5.449     5.452     5.455     5.454     5.455     5.458     5.460     5.460     5.463     5.465     5.469     5.469     5.472     5.474     5.475     5.475     5.479     5.479     5.480     5.485     5.485     5.485     5.489     5.492     5.494     5.497     5.500     5.502     5.504     5.507     5.508     5.511     5.512     5.515     5.517     5.519     5.522     5.524     5.528     5.529     5.533     5.536     5.539     5.542     5.544     5.547     5.550     5.554     5.556     5.558     5.561     5.564     5.569     5.572     5.577     5.582     5.585     5.590     5.594     5.599     5.605     5.611     5.616     5.622     5.626     5.629     5.630     5.633     5.637     5.637     5.640     5.644     5.645     5.647     5.647     5.650     5.652     5.652     5.653     5.655     5.655     5.653     5.653     5.657     5.655     5.655     5.657     5.657     5.660     5.660     5.662     5.664     5.664     5.665     5.668     5.670     5.670     5.672     5.673     5.673     5.678     5.680     5.682     5.683     5.685     5.686     5.688     5.690     5.691     5.693     5.694     5.697     5.699     5.700     5.703     5.707     5.708     5.710     5.713     5.715     5.718     5.718     5.720     5.723     5.724     5.726     5.727     5.730     5.732     5.735     5.737     5.740     5.742     5.743     5.747     5.748     5.750     5.753     5.756     5.758     5.759     5.762     5.764     5.768     5.768     5.772     5.773     5.776     5.778     5.781     5.785     5.787     5.788     5.790     5.792     5.795     5.797     5.799     5.801     5.804     5.805     5.807     5.810     5.812     5.814     5.816     5.818     5.820     5.824     5.828     5.829     5.831     5.835     5.836     5.839     5.840     5.843     5.845     5.847     5.852     5.852     5.854     5.858     5.858     5.861     5.863     5.866     5.867     5.870     5.872     5.873     5.876     5.879     5.881     5.883     5.887     5.889     5.890     5.892     5.896     5.899     5.900     5.902     5.906     5.908     5.909     5.911     5.914     5.916     5.920     5.922     5.923     5.926     5.929     5.930     5.933     5.935     5.938     5.941     5.943     5.946     5.949     5.954     5.955     5.957     5.961     5.964     5.968     5.970     5.973     5.974     5.977     5.979     5.982     5.985     5.987     5.990     5.993     5.995     5.998     6.000     6.004     6.007     6.009     6.012     6.012     6.014     6.016     6.018     6.020     6.021     6.023     6.023     6.026     6.028     6.029     6.031     6.031     6.033     6.035     6.035     6.037     6.039     6.040     6.042     6.043     6.045     6.046     6.048     6.049     6.052     6.053     6.055     6.057     6.059     6.060     6.064     6.066     6.068     6.068     6.070     6.074     6.075     6.078     6.080     6.081     6.085     6.087     6.089     6.093     6.094     6.098     6.100     6.104     6.107     6.108     6.115     6.121     6.121     6.122     6.126     6.126     6.129     6.133     6.135     6.138     6.140     6.141     6.145     6.146     6.150     6.152     6.155     6.158     6.159     6.162     6.164     6.167     6.171     6.172     6.176     6.178     6.181     6.185     6.187     6.191     6.193     6.196     6.199     6.202     6.205     6.207     6.210     6.214     6.217     6.222     6.225     6.230     6.231     6.235     6.239     6.243     6.248     6.252     6.255     6.258     6.261     6.265     6.268     6.272     6.275     6.280     6.283     6.288     6.293     6.296     6.299     6.303     6.307     6.310     6.315     6.318     6.323     6.326     6.330     6.333     6.338     6.343     6.347     6.352     6.357     6.362     6.367     6.371     6.376     6.381     6.385     6.391     6.396     6.401     6.407     6.411     6.415     6.422     6.426     6.433     6.436     6.442     6.448     6.453     6.459     6.464     6.468     6.473     6.478     6.483     6.490     6.496     6.502     6.507     6.513     6.518     6.525     6.532     6.539     6.546     6.551     6.559     6.568     6.576     6.583     6.592     6.602     6.612     6.622     6.633     6.644     6.657     6.670     6.683     6.696     6.709     6.723     6.735     6.750     6.763     6.778     6.794     6.809     6.827     6.845     6.861     6.880     6.898     6.919     6.937     6.957     6.977     7.000     7.022     7.045     7.068     7.091     7.113     7.135     7.156     7.178     7.197     7.216     7.235     7.255     7.274     7.291     7.309     7.327     7.344     7.361     7.379     7.396     7.414     7.433     7.452     7.468     7.485     7.504     7.520     7.539     7.558     7.576     7.596     7.614     7.632     7.652     7.670     7.689     7.709     7.729     7.747     7.766     7.785     7.804     7.822     7.840     7.857     7.875     7.893     7.911     7.927     7.944     7.961     7.977     7.995     8.013     8.029     8.047     8.064     8.081     8.097     8.117     8.133     8.150     8.169     8.185     8.202     8.218     8.235     8.254     8.271     8.287     8.306     8.324     8.341     8.359     8.376     8.395     8.413     8.428     8.446     8.463     8.482     8.499     8.518     8.533     8.553     8.571     8.587     8.607     8.626     8.642     8.661     8.680     8.699     8.718     8.735     8.755     8.771     8.790     8.808     8.826     8.844     8.861     8.881     8.897     8.915     8.935     8.953     8.970     8.987     9.005     9.022     9.040     9.057     9.072     9.089     9.105     9.120     9.135     9.150     9.167     9.181     9.197     9.211     9.226     9.238     9.252     9.266     9.278     9.293     9.307     9.318     9.333     9.346     9.359     9.372     9.387     9.398     9.411     9.425     9.437     9.449     9.463     9.476     9.486     9.498     9.511     9.522     9.533     9.544     9.557     9.570     9.582     9.594     9.606     9.618     9.631     9.642     9.654     9.666     9.677     9.692     9.701     9.713     9.726     9.739     9.752     9.762     9.777     9.789     9.802     9.816     9.828     9.840     9.854     9.868     9.882     9.897     9.910     9.924     9.938     9.950     9.964     9.978     9.990    10.005    10.019    10.033    10.047    10.061    10.074    10.088    10.104    10.116    10.131    10.144    10.158    10.173    10.186    10.202    10.215    10.227    10.242    10.257    10.268    10.285    10.297    10.309    10.325    10.337    10.350    10.363    10.378    10.392    10.406    10.422    10.433    10.449    10.461    10.478    10.492    10.503    10.516    10.529    10.547    10.561    10.575    10.589    10.600    10.617    10.629    10.644    10.658    10.672    10.688    10.702    10.718    10.731    10.747    10.761    10.776    10.791    10.807    10.822    10.839    10.853    10.870    10.887    10.903    10.920    10.935    10.952    10.969    10.985    11.002    11.016    11.032    11.049    11.065    11.079    11.098    11.114    11.132    11.146    11.163    11.185    11.200    11.219    11.235    11.255    11.272    11.291    11.307    11.324    11.346    11.365    11.385    11.402    11.424    11.441    11.463    11.481    11.500    11.518    11.541    11.561    11.582    11.603    11.624    11.642    11.663    11.682    11.703    11.724    11.747    11.769    11.788    11.810    11.831    11.855    11.878    11.899    11.920    11.940    11.963    11.987    12.010    12.031    12.056    12.077    12.101    12.124    12.145    12.171    12.192    12.215    12.236    12.261    12.285    12.307    12.328    12.353    12.380    12.405    12.425    12.450    12.472    12.498    12.520    12.543    12.565    12.587    12.610    12.633    12.653    12.676    12.697    12.718    12.740    12.758    12.779    12.798    12.816    12.835    12.854    12.875    12.892    12.914    12.933    12.953    12.974    12.991    13.010    13.033    13.054    13.073    13.093    13.113    13.133    13.154    13.175    13.193    13.216    13.235    13.257    13.278    13.296    13.313    13.332    13.348    13.364    13.380    13.396    13.412    13.427    13.442    13.459    13.471    13.483    13.498    13.513    13.525    13.539    13.552    13.568    13.579    13.592    13.604    13.621    13.631    13.644    13.655    13.667    13.680    13.692    13.705    13.716    13.729    13.740    13.753    13.764    13.777    13.787    13.797    13.806    13.820    13.828    13.838    13.852    13.861    13.872    13.885    13.894    13.907    13.916    13.924    13.937    13.946    13.957    13.970    13.981    13.989    13.999    14.011    14.019    14.032    14.045    14.056    14.064    14.070    14.085    14.104    14.110    14.118    14.127    14.137    14.150    14.158    14.166    14.175    14.185    14.193    14.203    14.213    14.221    14.231    14.240    14.255    14.265    14.291    14.309    14.324    14.329    14.343    14.362    14.373    14.380    14.391    14.402    14.411    14.437    14.454    14.459    14.465    14.472    14.493    14.506    14.518    14.525    14.532    14.542    14.551    14.562    14.585    14.590    14.602    14.608    14.620    14.628    14.652    14.658    14.671    14.677    14.687    14.690    14.697    14.711    14.718    14.730    14.735    14.749    14.757    14.771    14.774    14.778    14.785    14.796    14.805    14.820    14.827    14.842    14.849    14.854    14.863    14.880    14.895    14.898    14.918    14.922    14.929    14.933    14.938    14.953    14.963    14.970    14.982    14.992    15.004    15.009    15.016    15.029    15.042    15.049    15.054    15.059    15.066    15.080    15.098    15.104    15.112    15.118    15.127    15.132    15.141    15.146    15.157    15.174    15.185    15.196    15.204    15.209    15.215    15.233    15.240    15.248    15.261    15.266    15.272    15.280    15.297    15.302    15.316    15.331    15.339    15.345    15.348    15.353    15.374    15.386    15.399    15.407    15.413    15.416    15.439    15.448    15.455    15.464    15.475    15.480    15.481    15.485    15.487    15.489    15.491    15.491    15.489    15.489    15.491    15.489    15.489    15.489    15.489    15.487    15.485    15.483    15.480    15.477    15.471    15.460    15.455    15.450    15.435    15.419    15.411    15.405    15.395    15.383    15.380    15.364    15.348    15.345    15.343    15.337    15.329    15.319    15.304    15.283    15.276    15.269    15.263    15.250    15.243    15.239    15.231    15.222    15.215    15.209    15.204    15.195    15.188    15.175    15.164    15.146    15.141    15.135    15.128    15.125    15.122    15.104    15.098    15.090    15.080    15.064    15.061    15.055    15.049    15.044    15.039    15.016    15.009    15.002    14.990    14.977    14.972    14.963    14.955    14.952    14.942    14.939    14.931    14.927    14.922    14.911    14.903    14.900    14.889    14.882    14.869
     5.027     5.031     5.023     5.023     5.021     5.023     5.021     5.027     5.021     5.025     5.031     5.021     5.028     5.019     5.027     5.033     5.027     5.028     5.019     5.021     5.019     5.027     5.066     5.033     5.027     5.047     5.033     5.025     5.017     4.981     4.974     4.980     4.985     5.019     4.981     4.974     4.981     5.019     4.983     5.017     4.983     5.017     4.983     4.976     4.983     5.017     4.983     5.017     4.983     5.019     5.028     5.029     5.028     5.047     5.048     5.028     5.047     5.021     5.021     5.017     4.984     4.990     4.985     5.019     5.023     5.023     5.028     5.039     5.027     5.029     5.029     5.027     5.021     5.028     5.028     5.027     5.017     4.985     5.019     5.027     5.025     5.033     5.029     5.023     5.017     5.023     4.983     5.025     4.981     5.017     5.010     5.019     5.023     5.019     5.023     5.019     5.028     5.033     5.025     5.028     5.017     5.028     5.021     5.025     5.021     5.012     4.981     4.986     4.980     5.010     5.019     5.017     5.023     4.981     5.025     4.981     5.019     5.028     5.019     5.027     5.017     4.980     4.986     5.017     5.021     5.017     5.027     5.021     5.028     5.028     5.019     5.027     5.021     5.028     5.033     5.027     5.028     5.027     5.029     5.021     5.028     5.021     5.028     5.050     5.047     5.028     5.047     5.039     5.071     5.048     5.028     5.028     5.027     5.028     5.028     5.048     5.055     5.048     5.028     5.029     5.028     5.048     5.146     5.129     5.122     5.116     5.124     5.146     5.145     5.122     5.152     5.148     5.150     5.130     5.124     5.156     5.152     5.158     5.153     5.159     5.162     5.161     5.166     5.170     5.153     5.158     5.175     5.158     5.150     5.174     5.153     5.155     5.180     5.155     5.148     5.153     5.130     5.152     5.143     5.153     5.152     5.150     5.155     5.177     5.158     5.162     5.165     5.169     5.169     5.170     5.166     5.172     5.165     5.170     5.177     5.170     5.163     5.165     5.161     5.163     5.159     5.174     5.170     5.170     5.165     5.170     5.166     5.172     5.163     5.172     5.178     5.172     5.153     5.159     5.163     5.161     5.162     5.170     5.155     5.169     5.170     5.170     5.182     5.177     5.185     5.187     5.188     5.185     5.155     5.148     5.155     5.146     5.150     5.161     5.159     5.162     5.124     5.155     5.161     5.163     5.155     5.124     5.156     5.162     5.162     5.150     5.155     5.161     5.165     5.166     5.145     5.165     5.146     5.130     5.177     5.122     5.107     5.111     5.122     5.119     5.117     5.122     5.116     5.124     5.122     5.100     5.105     5.108     5.104     5.104     5.108     5.104     5.107     5.108     5.104     5.110     5.114     5.113     5.110     5.113     5.110     5.104     5.107     5.107     5.104     5.097     5.104     5.079     5.086     5.080     5.082     5.079     5.085     5.048     5.028     5.074     5.077     5.074     5.077     5.047     5.041     5.074     5.070     5.077     5.057     5.085     5.053     5.047     5.070     5.070     5.082     5.065     5.082     5.068     5.073     5.068     5.047     5.041     5.048     5.028     5.023     5.055     5.055     5.048     5.028     5.047     5.028     5.052     5.047     5.028     5.021     5.028     5.023     5.028     5.047     5.028     5.047     5.028     5.023     5.028     5.076     4.981     5.048     5.028     5.019     5.025     5.017     5.025     5.017     5.023     4.981     5.019     5.027     5.019     5.027     5.047     5.021     5.028     4.981     4.986     4.981     5.015     5.021     5.012     5.023     5.017     5.025     5.021     5.027     5.021     4.985     5.033     5.025     5.017     5.025     5.021     5.027     5.021     4.984     5.019     4.983     5.021     4.967     5.048     4.980     4.984     5.055     5.060     5.061     5.055     5.029     5.021     5.027     5.019     4.981     5.031     5.023     5.017     5.012     5.017     5.025     5.047     5.028     5.033     5.027     5.032     5.028     5.035     5.045     5.028     5.033     5.037     5.029     5.037     5.032     5.025     5.032     5.029     5.039     5.023     5.029     5.019     5.028     5.021     5.031     5.027     5.055     5.045     5.050     5.041     5.037     5.037     5.037     5.043     5.037     5.039     5.033     5.027     5.032     5.027     5.023     5.058     5.029     5.071     5.050     5.028     5.047     5.027     5.047     5.025     5.047     5.066     5.068     5.073     5.065     5.073     5.068     5.074     5.029     5.023     5.079     5.079     5.074     5.070     5.074     5.055     5.048     5.028     5.048     5.055     5.076     5.068     5.073     5.066     5.073     5.076     5.074     5.077     5.073     5.070     5.071     5.048     5.027     5.048     5.091     5.061     5.091     5.057     5.065     5.099     5.047     5.039     5.047     5.102     5.099     5.094     5.088     5.094     5.097     5.094     5.096     5.082     5.086     5.093     5.048     5.055     5.127     5.129     5.088     5.094     5.122     5.104     5.110     5.105     5.100     5.121     5.121     5.132     5.127     5.122     5.143     5.148     5.146     5.143     5.148     5.141     5.124     5.153     5.148     5.182     5.185     5.177     5.172     5.175     5.174     5.187     5.180     5.187     5.190     5.188     5.182     5.188     5.188     5.191     5.185     5.202     5.200     5.193     5.196     5.216     5.219     5.221     5.223     5.218     5.231     5.217     5.233     5.233     5.233     5.223     5.245     5.252     5.222     5.245     5.243     5.250     5.247     5.242     5.263     5.264     5.263     5.258     5.259     5.258     5.263     5.256     5.261     5.256     5.274     5.275     5.256     5.261     5.272     5.281     5.285     5.286     5.281     5.282     5.281     5.286     5.282     5.277     5.302     5.266     5.270     5.314     5.272     5.275     5.316     5.320     5.283     5.288     5.290     5.316     5.304     5.312     5.310     5.304     5.310     5.306     5.312     5.332     5.333     5.283     5.335     5.337     5.312     5.335     5.316     5.333     5.330     5.312     5.335     5.328     5.335     5.338     5.337     5.340     5.340     5.345     5.341     5.345     5.343     5.348     5.346     5.355     5.363     5.359     5.366     5.371     5.374     5.376     5.372     5.375     5.387     5.387     5.391     5.389     5.389     5.395     5.398     5.398     5.400     5.400     5.401     5.403     5.404     5.403     5.406     5.404     5.410     5.409     5.409     5.413     5.413     5.414     5.416     5.414     5.420     5.426     5.426     5.426     5.431     5.433     5.437     5.439     5.441     5.444     5.443     5.448     5.449     5.449     5.452     5.455     5.455     5.455     5.457     5.458     5.462     5.463     5.463     5.466     5.469     5.469     5.470     5.474     5.475     5.479     5.480     5.482     5.482     5.482     5.485     5.489     5.488     5.489     5.494     5.495     5.498     5.502     5.504     5.505     5.508     5.511     5.512     5.515     5.517     5.521     5.522     5.524     5.526     5.529     5.531     5.535     5.538     5.541     5.544     5.545     5.548     5.552     5.554     5.556     5.559     5.562     5.565     5.571     5.574     5.577     5.582     5.585     5.588     5.593     5.598     5.604     5.609     5.614     5.622     5.625     5.629     5.632     5.635     5.637     5.642     5.644     5.645     5.647     5.650     5.652     5.652     5.653     5.657     5.657     5.659     5.660     5.660     5.662     5.662     5.662     5.662     5.665     5.664     5.665     5.665     5.668     5.668     5.668     5.668     5.670     5.672     5.673     5.675     5.678     5.678     5.680     5.683     5.685     5.686     5.688     5.690     5.691     5.693     5.694     5.696     5.697     5.699     5.702     5.703     5.705     5.708     5.710     5.713     5.716     5.716     5.720     5.721     5.723     5.726     5.727     5.729     5.730     5.733     5.735     5.737     5.738     5.740     5.743     5.747     5.748     5.750     5.752     5.755     5.758     5.759     5.761     5.764     5.766     5.768     5.772     5.773     5.775     5.778     5.780     5.783     5.785     5.788     5.792     5.793     5.795     5.797     5.799     5.800     5.803     5.805     5.808     5.810     5.812     5.815     5.818     5.818     5.820     5.824     5.826     5.829     5.831     5.833     5.837     5.839     5.840     5.843     5.845     5.848     5.849     5.852     5.855     5.857     5.860     5.861     5.864     5.866     5.867     5.870     5.873     5.875     5.876     5.878     5.881     5.882     5.887     5.890     5.892     5.894     5.896     5.897     5.900     5.903     5.906     5.908     5.911     5.913     5.914     5.916     5.919     5.920     5.924     5.926     5.927     5.930     5.931     5.935     5.938     5.940     5.943     5.946     5.948     5.952     5.955     5.959     5.961     5.962     5.966     5.970     5.970     5.973     5.976     5.977     5.980     5.983     5.987     5.989     5.992     5.995     5.998     5.999     6.004     6.006     6.009     6.011     6.014     6.016     6.017     6.018     6.020     6.023     6.025     6.026     6.028     6.031     6.031     6.033     6.035     6.035     6.037     6.039     6.040     6.042     6.042     6.043     6.045     6.046     6.048     6.049     6.052     6.053     6.055     6.057     6.059     6.060     6.062     6.064     6.066     6.070     6.071     6.072     6.075     6.077     6.078     6.080     6.082     6.083     6.087     6.091     6.093     6.094     6.098     6.100     6.105     6.105     6.108     6.114     6.121     6.122     6.124     6.126     6.128     6.129     6.131     6.135     6.137     6.140     6.141     6.145     6.146     6.150     6.152     6.155     6.156     6.159     6.162     6.164     6.167     6.169     6.172     6.176     6.178     6.181     6.183     6.186     6.191     6.192     6.194     6.197     6.199     6.204     6.207     6.210     6.213     6.219     6.222     6.223     6.226     6.230     6.233     6.238     6.241     6.245     6.248     6.252     6.256     6.259     6.262     6.265     6.268     6.273     6.277     6.280     6.283     6.288     6.291     6.294     6.299     6.303     6.307     6.310     6.315     6.320     6.323     6.326     6.330     6.335     6.338     6.343     6.347     6.353     6.357     6.362     6.366     6.371     6.375     6.381     6.385     6.391     6.396     6.401     6.407     6.411     6.415     6.422     6.426     6.431     6.436     6.442     6.446     6.452     6.457     6.462     6.468     6.473     6.479     6.483     6.488     6.494     6.500     6.507     6.513     6.519     6.524     6.532     6.539     6.546     6.551     6.560     6.568     6.576     6.583     6.592     6.602     6.610     6.621     6.632     6.642     6.654     6.667     6.680     6.693     6.705     6.718     6.732     6.745     6.759     6.775     6.789     6.804     6.821     6.838     6.855     6.874     6.893     6.911     6.931     6.950     6.970     6.991     7.015     7.037     7.060     7.082     7.105     7.127     7.150     7.172     7.193     7.214     7.235     7.255     7.274     7.293     7.310     7.329     7.346     7.363     7.380     7.398     7.416     7.433     7.450     7.468     7.485     7.502     7.520     7.539     7.558     7.576     7.593     7.611     7.631     7.649     7.668     7.687     7.706     7.726     7.744     7.763     7.782     7.800     7.818     7.837     7.856     7.874     7.892     7.909     7.928     7.944     7.962     7.979     7.995     8.013     8.030     8.047     8.064     8.081     8.098     8.115     8.133     8.150     8.169     8.183     8.202     8.218     8.236     8.254     8.271     8.287     8.305     8.322     8.341     8.358     8.376     8.393     8.411     8.428     8.446     8.463     8.480     8.496     8.515     8.533     8.550     8.567     8.585     8.603     8.622     8.639     8.656     8.675     8.694     8.712     8.731     8.749     8.767     8.785     8.804     8.822     8.840     8.857     8.876     8.895     8.912     8.930     8.947     8.966     8.983     9.001     9.019     9.036     9.054     9.069     9.087     9.104     9.120     9.135     9.151     9.167     9.181     9.197     9.212     9.227     9.240     9.257     9.269     9.283     9.297     9.310     9.323     9.338     9.352     9.365     9.378     9.390     9.405     9.418     9.431     9.445     9.457     9.471     9.483     9.495     9.507     9.519     9.531     9.544     9.554     9.566     9.578     9.593     9.603     9.614     9.628     9.639     9.650     9.664     9.676     9.687     9.699     9.711     9.722     9.735     9.748     9.760     9.772     9.785     9.798     9.811     9.824     9.835     9.849     9.862     9.874     9.887     9.903     9.916     9.930     9.943     9.957     9.973     9.983     9.998    10.011    10.026    10.041    10.055    10.069    10.082    10.094    10.109    10.123    10.135    10.150    10.163    10.179    10.194    10.207    10.221    10.235    10.250    10.262    10.276    10.289    10.302    10.316    10.330    10.344    10.357    10.371    10.382    10.398    10.412    10.425    10.440    10.452    10.466    10.483    10.498    10.511    10.524    10.536    10.549    10.563    10.580    10.594    10.609    10.622    10.635    10.649    10.663    10.677    10.691    10.707    10.722    10.735    10.750    10.766    10.781    10.796    10.810    10.826    10.842    10.859    10.873    10.892    10.906    10.922    10.940    10.952    10.969    10.987    11.003    11.018    11.035    11.052    11.068    11.082    11.100    11.116    11.133    11.148    11.166    11.185    11.204    11.219    11.236    11.255    11.272    11.291    11.309    11.326    11.343    11.361    11.382    11.399    11.418    11.439    11.461    11.479    11.498    11.518    11.536    11.557    11.578    11.600    11.620    11.640    11.660    11.681    11.702    11.722    11.743    11.767    11.786    11.808    11.830    11.850    11.872    11.897    11.918    11.939    11.960    11.980    12.004    12.027    12.049    12.072    12.092    12.117    12.140    12.163    12.187    12.210    12.233    12.253    12.277    12.302    12.324    12.344    12.369    12.392    12.418    12.440    12.464    12.491    12.513    12.533    12.557    12.581    12.604    12.625    12.646    12.669    12.692    12.712    12.732    12.752    12.772    12.794    12.812    12.832    12.850    12.871    12.892    12.909    12.930    12.945    12.966    12.986    13.008    13.030    13.049    13.067    13.087    13.108    13.128    13.146    13.166    13.186    13.205    13.227    13.246    13.267    13.286    13.302    13.319    13.335    13.350    13.366    13.380    13.395    13.411    13.426    13.439    13.454    13.468    13.483    13.497    13.513    13.525    13.539    13.554    13.566    13.577    13.591    13.602    13.615    13.626    13.639    13.650    13.662    13.675    13.687    13.698    13.708    13.722    13.733    13.746    13.757    13.769    13.780    13.787    13.799    13.812    13.821    13.831    13.841    13.852    13.864    13.876    13.883    13.898    13.911    13.918    13.928    13.939    13.947    13.964    13.976    13.983    13.994    14.006    14.017    14.023    14.039    14.050    14.059    14.066    14.077    14.098    14.104    14.113    14.124    14.133    14.147    14.155    14.163    14.174    14.182    14.191    14.199    14.210    14.218    14.228    14.238    14.248    14.257    14.266    14.300    14.316    14.325    14.339    14.344    14.373    14.379    14.387    14.396    14.407    14.432    14.448    14.454    14.462    14.468    14.481    14.506    14.517    14.522    14.532    14.541    14.551    14.563    14.580    14.590    14.598    14.611    14.620    14.627    14.633    14.658    14.670    14.676    14.687    14.691    14.697    14.706    14.721    14.730    14.735    14.748    14.757    14.769    14.774    14.778    14.783    14.802    14.808    14.824    14.827    14.841    14.848    14.854    14.863    14.876    14.895    14.900    14.906    14.920    14.927    14.931    14.944    14.948    14.960    14.974    14.981    14.995    15.002    15.009    15.016    15.030    15.039    15.048    15.052    15.061    15.068    15.085    15.095    15.102    15.109    15.116    15.127    15.132    15.139    15.144    15.161    15.174    15.185    15.192    15.204    15.209    15.215    15.235    15.240    15.247    15.258    15.264    15.272    15.280    15.302    15.308    15.319    15.329    15.335    15.341    15.347    15.352    15.376    15.382    15.402    15.407    15.411    15.416    15.435    15.448    15.455    15.462    15.480    15.480    15.483    15.485    15.487    15.489    15.491    15.491    15.487    15.487    15.489    15.489    15.489    15.491    15.491    15.489    15.487    15.485    15.481    15.478    15.470    15.462    15.457    15.452    15.435    15.416    15.411    15.405    15.397    15.387    15.382    15.372    15.352    15.347    15.343    15.337    15.328    15.319    15.286    15.287    15.278    15.270    15.264    15.254    15.247    15.240    15.235    15.223    15.215    15.209    15.206    15.198    15.192    15.174    15.169    15.148    15.142    15.137    15.133    15.127    15.120    15.110    15.097    15.090    15.085    15.071    15.064    15.057    15.054    15.042    15.039    15.021    15.014    15.004    14.995    14.979    14.974    14.966    14.957    14.953    14.947    14.939    14.933    14.929    14.927    14.920    14.910    14.901    14.889    14.887    14.866
     5.029     5.023     5.028     5.021     5.023     5.023     5.047     5.053     5.055     5.047     5.025     5.028     5.028     5.025     5.028     5.025     5.045     5.023     5.028     5.019     5.028     5.021     5.047     5.027     5.028     5.028     5.027     5.027     4.983     5.017     4.981     4.986     5.019     5.021     4.974     4.981     4.988     4.981     5.017     5.019     5.017     4.983     5.017     4.983     5.017     4.981     5.017     4.983     5.017     5.027     5.021     5.028     5.048     5.021     5.028     5.021     5.028     5.031     5.019     5.008     5.017     4.985     5.019     5.012     5.021     5.025     5.025     5.041     5.029     5.025     5.028     5.028     5.028     5.047     5.028     5.019     5.008     5.017     5.027     5.019     5.012     4.981     5.010     5.017     5.025     5.017     5.010     5.017     5.027     5.028     5.025     5.029     5.021     5.028     5.021     5.028     5.023     5.029     5.028     5.019     5.027     5.019     5.029     5.021     5.023     5.019     5.010     4.980     5.010     5.019     5.023     5.021     5.025     5.023     4.981     5.052     5.028     5.021     5.028     5.021     5.028     5.027     5.019     5.021     5.019     5.028     5.021     5.029     5.028     5.021     5.027     5.019     5.027     5.029     5.027     5.028     5.025     5.041     5.053     5.028     5.021     5.028     5.021     5.028     5.063     5.047     5.028     5.047     5.027     5.130     5.047     5.028     5.041     5.028     5.047     5.041     5.048     5.029     5.048     5.028     5.048     5.070     5.124     5.161     5.121     5.140     5.146     5.161     5.150     5.159     5.158     5.124     5.129     5.124     5.155     5.152     5.158     5.152     5.153     5.153     5.159     5.156     5.170     5.153     5.172     5.169     5.159     5.155     5.161     5.155     5.159     5.180     5.158     5.161     5.155     5.188     5.137     5.143     5.140     5.146     5.153     5.158     5.155     5.158     5.175     5.170     5.162     5.166     5.169     5.174     5.172     5.166     5.170     5.177     5.170     5.172     5.180     5.165     5.172     5.170     5.177     5.174     5.175     5.169     5.172     5.169     5.170     5.169     5.172     5.169     5.161     5.165     5.159     5.165     5.161     5.165     5.169     5.165     5.172     5.177     5.180     5.175     5.182     5.183     5.188     5.190     5.191     5.191     5.161     5.155     5.195     5.155     5.153     5.158     5.155     5.150     5.155     5.150     5.165     5.169     5.169     5.166     5.163     5.159     5.166     5.162     5.169     5.152     5.153     5.156     5.152     5.158     5.137     5.135     5.129     5.122     5.125     5.130     5.114     5.132     5.127     5.121     5.127     5.125     5.129     5.132     5.108     5.110     5.110     5.107     5.110     5.114     5.116     5.107     5.110     5.113     5.119     5.116     5.114     5.114     5.113     5.108     5.105     5.097     5.094     5.104     5.097     5.088     5.083     5.085     5.083     5.085     5.082     5.086     5.086     5.085     5.070     5.076     5.070     5.076     5.070     5.076     5.047     5.066     5.048     5.055     5.047     5.041     5.093     5.074     5.090     5.083     5.066     5.071     5.066     5.079     5.076     5.048     5.068     5.050     5.029     5.060     5.060     5.053     5.047     5.028     5.047     5.061     5.039     5.033     5.028     5.021     5.028     5.047     5.028     5.033     5.028     5.047     5.028     5.023     5.073     5.074     5.029     5.023     5.028     5.021     5.027     5.021     5.027     5.071     5.017     4.981     5.015     5.025     5.017     5.061     4.981     5.019     5.008     5.021     5.028     5.021     5.029     5.021     5.012     5.019     5.047     5.015     5.033     5.028     5.047     5.039     5.047     5.027     5.033     5.027     5.023     5.025     5.015     5.025     5.019     5.027     5.015     5.025     5.061     5.023     5.010     5.048     5.028     5.083     5.080     5.010     5.019     5.028     5.080     5.021     5.012     5.037     5.047     5.029     5.050     5.055     5.048     5.028     5.023     5.027     5.045     5.041     5.047     5.045     5.037     5.031     5.023     5.029     5.023     5.032     5.028     5.047     4.981     4.974     4.981     5.045     5.021     5.015     5.028     5.035     5.047     5.053     5.027     5.019     5.025     5.045     5.048     5.037     5.047     5.033     5.027     5.033     5.053     5.048     5.057     5.029     5.057     5.050     5.043     5.047     5.028     5.047     5.037     5.047     5.039     5.071     5.076     5.066     5.073     5.066     5.071     5.028     5.073     5.079     5.023     5.047     5.080     5.074     5.071     5.063     5.028     5.048     5.055     5.048     5.055     5.048     5.055     5.073     5.070     5.050     5.077     5.048     5.080     5.083     5.082     5.028     5.048     5.065     5.097     5.094     5.097     5.094     5.097     5.102     5.105     5.107     5.108     5.105     5.048     5.102     5.107     5.102     5.093     5.088     5.091     5.097     5.093     5.114     5.057     5.048     5.132     5.090     5.132     5.110     5.130     5.122     5.107     5.110     5.135     5.138     5.140     5.141     5.122     5.117     5.138     5.153     5.145     5.153     5.150     5.148     5.155     5.148     5.180     5.175     5.170     5.187     5.190     5.190     5.180     5.188     5.190     5.183     5.190     5.178     5.191     5.183     5.188     5.198     5.202     5.196     5.205     5.198     5.203     5.210     5.221     5.214     5.230     5.235     5.237     5.222     5.237     5.231     5.227     5.226     5.254     5.243     5.218     5.252     5.254     5.242     5.245     5.264     5.268     5.261     5.256     5.261     5.256     5.261     5.266     5.263     5.270     5.264     5.274     5.277     5.281     5.281     5.279     5.286     5.287     5.282     5.286     5.279     5.284     5.281     5.302     5.283     5.277     5.283     5.275     5.316     5.275     5.272     5.279     5.324     5.295     5.320     5.316     5.310     5.316     5.306     5.304     5.308     5.308     5.310     5.317     5.338     5.325     5.330     5.325     5.341     5.340     5.340     5.312     5.343     5.346     5.322     5.340     5.322     5.328     5.343     5.343     5.340     5.346     5.345     5.348     5.346     5.352     5.359     5.364     5.348     5.366     5.364     5.359     5.364     5.382     5.378     5.377     5.387     5.387     5.389     5.391     5.389     5.393     5.398     5.401     5.401     5.403     5.406     5.406     5.404     5.409     5.409     5.409     5.413     5.412     5.416     5.412     5.418     5.414     5.420     5.420     5.426     5.426     5.426     5.429     5.429     5.431     5.436     5.441     5.444     5.445     5.446     5.449     5.452     5.455     5.454     5.455     5.457     5.458     5.460     5.460     5.463     5.465     5.465     5.466     5.470     5.470     5.472     5.474     5.479     5.479     5.482     5.485     5.486     5.486     5.486     5.492     5.494     5.494     5.498     5.497     5.498     5.502     5.505     5.507     5.510     5.511     5.514     5.517     5.519     5.521     5.524     5.528     5.529     5.533     5.535     5.536     5.539     5.541     5.544     5.547     5.550     5.552     5.555     5.558     5.561     5.564     5.567     5.571     5.576     5.577     5.582     5.585     5.588     5.594     5.598     5.604     5.607     5.613     5.619     5.631     5.632     5.635     5.640     5.642     5.644     5.647     5.649     5.650     5.652     5.653     5.655     5.657     5.659     5.660     5.664     5.664     5.665     5.665     5.665     5.665     5.667     5.668     5.668     5.667     5.670     5.672     5.672     5.675     5.675     5.673     5.675     5.678     5.678     5.680     5.682     5.683     5.685     5.686     5.688     5.690     5.691     5.693     5.694     5.697     5.699     5.700     5.702     5.703     5.705     5.708     5.710     5.713     5.715     5.716     5.720     5.721     5.723     5.724     5.726     5.729     5.730     5.732     5.735     5.737     5.738     5.740     5.742     5.745     5.748     5.750     5.752     5.753     5.756     5.758     5.761     5.762     5.766     5.767     5.770     5.772     5.775     5.776     5.780     5.781     5.785     5.788     5.790     5.792     5.795     5.799     5.800     5.801     5.803     5.805     5.807     5.810     5.812     5.814     5.816     5.818     5.822     5.824     5.826     5.828     5.831     5.833     5.835     5.837     5.839     5.841     5.843     5.847     5.848     5.852     5.854     5.857     5.858     5.861     5.863     5.866     5.869     5.872     5.872     5.873     5.878     5.879     5.881     5.882     5.887     5.887     5.892     5.894     5.896     5.897     5.900     5.903     5.905     5.908     5.909     5.913     5.914     5.916     5.919     5.922     5.923     5.924     5.927     5.930     5.931     5.935     5.937     5.940     5.941     5.945     5.948     5.949     5.952     5.955     5.959     5.962     5.964     5.968     5.970     5.973     5.974     5.977     5.979     5.982     5.985     5.989     5.990     5.993     5.996     5.999     6.002     6.006     6.007     6.011     6.014     6.016     6.018     6.020     6.021     6.023     6.025     6.026     6.029     6.031     6.033     6.035     6.037     6.039     6.040     6.040     6.042     6.043     6.045     6.046     6.046     6.048     6.049     6.052     6.053     6.055     6.057     6.059     6.060     6.062     6.064     6.066     6.068     6.068     6.070     6.072     6.075     6.077     6.078     6.080     6.082     6.087     6.089     6.091     6.093     6.096     6.098     6.100     6.103     6.107     6.109     6.119     6.122     6.122     6.124     6.126     6.128     6.131     6.133     6.135     6.138     6.140     6.141     6.145     6.146     6.150     6.152     6.155     6.156     6.159     6.161     6.164     6.165     6.169     6.171     6.174     6.178     6.181     6.183     6.188     6.191     6.193     6.196     6.197     6.199     6.202     6.205     6.208     6.211     6.214     6.219     6.222     6.225     6.228     6.231     6.235     6.239     6.243     6.246     6.250     6.253     6.256     6.259     6.262     6.265     6.270     6.275     6.278     6.281     6.285     6.288     6.291     6.296     6.299     6.303     6.307     6.312     6.315     6.320     6.323     6.327     6.330     6.335     6.338     6.343     6.347     6.352     6.357     6.360     6.366     6.369     6.375     6.381     6.385     6.391     6.396     6.400     6.406     6.411     6.415     6.420     6.426     6.433     6.436     6.441     6.446     6.452     6.457     6.462     6.468     6.473     6.479     6.483     6.490     6.494     6.500     6.507     6.513     6.519     6.524     6.531     6.539     6.546     6.553     6.560     6.567     6.576     6.583     6.592     6.602     6.610     6.619     6.630     6.641     6.653     6.664     6.677     6.690     6.703     6.716     6.728     6.742     6.756     6.771     6.785     6.800     6.817     6.832     6.850     6.867     6.885     6.904     6.924     6.943     6.964     6.985     7.007     7.028     7.050     7.074     7.096     7.120     7.143     7.166     7.188     7.211     7.232     7.252     7.272     7.293     7.311     7.329     7.348     7.364     7.382     7.400     7.416     7.433     7.452     7.468     7.485     7.502     7.520     7.539     7.555     7.574     7.592     7.611     7.628     7.647     7.666     7.685     7.703     7.722     7.742     7.760     7.779     7.797     7.815     7.835     7.854     7.873     7.892     7.909     7.927     7.944     7.962     7.980     7.997     8.013     8.031     8.047     8.064     8.083     8.097     8.117     8.135     8.152     8.169     8.185     8.202     8.220     8.236     8.252     8.271     8.287     8.305     8.321     8.339     8.357     8.374     8.392     8.409     8.426     8.444     8.462     8.479     8.498     8.515     8.531     8.549     8.567     8.583     8.602     8.619     8.637     8.655     8.674     8.690     8.707     8.726     8.746     8.762     8.781     8.799     8.818     8.835     8.852     8.872     8.891     8.908     8.926     8.944     8.962     8.979     8.996     9.014     9.031     9.049     9.065     9.083     9.100     9.119     9.135     9.150     9.167     9.181     9.197     9.212     9.227     9.241     9.257     9.270     9.286     9.299     9.313     9.328     9.340     9.354     9.367     9.382     9.397     9.411     9.422     9.437     9.449     9.464     9.478     9.489     9.502     9.516     9.526     9.539     9.551     9.563     9.575     9.588     9.599     9.612     9.624     9.637     9.648     9.659     9.673     9.685     9.698     9.708     9.722     9.733     9.745     9.755     9.769     9.782     9.792     9.807     9.818     9.831     9.844     9.857     9.870     9.883     9.896     9.909     9.924     9.938     9.950     9.965     9.978     9.990    10.005    10.019    10.033    10.045    10.061    10.074    10.088    10.104    10.116    10.131    10.144    10.157    10.171    10.185    10.198    10.213    10.227    10.240    10.254    10.268    10.281    10.295    10.308    10.323    10.336    10.350    10.363    10.378    10.390    10.403    10.418    10.430    10.445    10.461    10.472    10.487    10.500    10.515    10.529    10.544    10.556    10.569    10.581    10.598    10.613    10.628    10.641    10.655    10.669    10.683    10.695    10.712    10.727    10.740    10.755    10.771    10.785    10.800    10.816    10.831    10.845    10.862    10.877    10.895    10.910    10.926    10.939    10.959    10.971    10.990    11.005    11.021    11.038    11.054    11.070    11.087    11.104    11.119    11.135    11.154    11.169    11.187    11.204    11.221    11.238    11.257    11.273    11.292    11.308    11.328    11.345    11.363    11.381    11.400    11.420    11.437    11.457    11.477    11.495    11.514    11.536    11.554    11.574    11.596    11.614    11.636    11.658    11.678    11.699    11.720    11.741    11.762    11.783    11.805    11.827    11.848    11.871    11.892    11.913    11.937    11.958    11.978    11.999    12.021    12.043    12.067    12.088    12.113    12.135    12.156    12.181    12.203    12.226    12.249    12.272    12.292    12.313    12.333    12.362    12.386    12.409    12.433    12.455    12.480    12.505    12.526    12.547    12.572    12.596    12.616    12.641    12.662    12.683    12.705    12.727    12.746    12.767    12.790    12.807    12.828    12.847    12.864    12.887    12.903    12.924    12.941    12.961    12.983    13.000    13.024    13.042    13.064    13.081    13.101    13.120    13.140    13.162    13.179    13.196    13.217    13.233    13.253    13.272    13.289    13.304    13.321    13.333    13.352    13.366    13.380    13.393    13.409    13.426    13.439    13.452    13.468    13.481    13.497    13.511    13.524    13.535    13.548    13.561    13.572    13.585    13.596    13.607    13.618    13.632    13.642    13.659    13.669    13.683    13.692    13.703    13.716    13.727    13.738    13.747    13.759    13.769    13.783    13.790    13.802    13.815    13.821    13.831    13.844    13.854    13.869    13.878    13.891    13.904    13.911    13.921    13.931    13.940    13.949    13.968    13.977    13.991    13.999    14.013    14.022    14.030    14.039    14.054    14.062    14.077    14.085    14.100    14.111    14.120    14.129    14.138    14.152    14.161    14.169    14.178    14.190    14.197    14.207    14.215    14.223    14.235    14.246    14.255    14.263    14.289    14.305    14.316    14.335    14.343    14.364    14.375    14.380    14.389    14.404    14.423    14.439    14.450    14.460    14.465    14.476    14.504    14.513    14.524    14.531    14.541    14.550    14.566    14.578    14.585    14.593    14.603    14.625    14.628    14.639    14.654    14.670    14.676    14.682    14.693    14.697    14.706    14.714    14.728    14.737    14.748    14.755    14.766    14.771    14.778    14.783    14.799    14.804    14.820    14.826    14.839    14.846    14.855    14.861    14.875    14.885    14.903    14.908    14.917    14.924    14.933    14.942    14.948    14.961    14.972    14.979    14.990    15.002    15.011    15.016    15.032    15.041    15.046    15.054    15.061    15.068    15.082    15.089    15.102    15.110    15.116    15.122    15.132    15.137    15.146    15.172    15.175    15.182    15.202    15.204    15.209    15.213    15.227    15.239    15.248    15.255    15.266    15.270    15.280    15.302    15.305    15.319    15.326    15.335    15.339    15.347    15.369    15.374    15.382    15.402    15.405    15.411    15.416    15.428    15.440    15.452    15.465    15.477    15.480    15.483    15.487    15.487    15.489    15.491    15.491    15.491    15.491    15.489    15.489    15.491    15.491    15.491    15.491    15.489    15.489    15.483    15.478    15.470    15.464    15.460    15.443    15.437    15.421    15.415    15.409    15.402    15.385    15.382    15.370    15.353    15.347    15.343    15.339    15.328    15.322    15.302    15.288    15.281    15.270    15.264    15.255    15.248    15.240    15.235    15.230    15.215    15.211    15.207    15.202    15.188    15.182    15.174    15.149    15.144    15.141    15.135    15.127    15.120    15.118    15.100    15.093    15.085    15.082    15.066    15.061    15.057    15.046    15.039    15.035    15.016    15.006    14.999    14.981    14.974    14.966    14.961    14.953    14.950    14.941    14.935    14.931    14.927    14.922    14.917    14.907    14.896    14.887    14.868
     5.048     5.028     5.023     5.031     5.025     5.027     5.027     5.021     5.028     5.023     5.028     5.041     5.025     5.032     5.023     5.032     5.021     5.025     5.019     5.028     5.023     5.047     5.027     5.028     5.025     5.045     5.033     5.028     5.028     5.025     5.025     5.019     5.021     5.019     4.981     5.025     4.981     5.019     5.021     5.017     5.008     5.017     4.984     5.017     4.983     5.017     4.981     5.017     5.027     5.019     5.028     5.047     4.981     5.028     4.981     5.015     4.980     5.025     5.028     5.017     4.984     5.017     4.986     5.021     5.015     5.023     5.041     5.039     5.023     5.027     5.019     5.027     5.028     5.019     4.983     5.028     5.017     5.027     5.019     5.023     5.019     5.012     4.981     5.010     5.017     5.021     5.017     4.984     5.017     4.981     5.019     5.027     5.048     5.047     5.028     5.047     5.029     5.048     5.023     5.028     5.023     5.029     5.021     5.025     5.021     5.012     5.019     5.012     4.981     5.012     5.021     5.023     5.021     5.031     5.039     5.047     5.023     5.028     5.021     5.028     5.023     5.029     5.027     5.021     5.028     5.023     5.045     5.027     5.021     5.023     5.019     5.027     5.028     5.028     5.033     5.025     5.028     5.025     5.031     5.023     5.028     5.021     5.028     5.028     5.055     5.041     5.047     5.028     5.033     5.028     5.129     5.048     5.041     5.048     5.041     5.048     5.055     5.048     5.055     5.050     5.070     5.122     5.129     5.155     5.156     5.159     5.155     5.162     5.156     5.165     5.122     5.130     5.163     5.158     5.122     5.130     5.124     5.155     5.169     5.159     5.155     5.159     5.175     5.170     5.166     5.169     5.175     5.175     5.124     5.170     5.166     5.161     5.170     5.165     5.159     5.153     5.198     5.137     5.143     5.193     5.159     5.165     5.161     5.162     5.158     5.163     5.169     5.170     5.172     5.165     5.175     5.178     5.177     5.172     5.174     5.183     5.178     5.185     5.180     5.187     5.180     5.178     5.174     5.172     5.166     5.175     5.166     5.175     5.180     5.183     5.165     5.170     5.177     5.170     5.174     5.166     5.169     5.172     5.178     5.180     5.177     5.178     5.183     5.178     5.172     5.191     5.174     5.170     5.177     5.170     5.196     5.150     5.153     5.153     5.159     5.169     5.155     5.150     5.170     5.169     5.172     5.169     5.174     5.172     5.174     5.166     5.159     5.155     5.170     5.153     5.158     5.124     5.117     5.185     5.135     5.129     5.178     5.129     5.133     5.127     5.122     5.125     5.124     5.122     5.121     5.129     5.127     5.114     5.132     5.111     5.116     5.121     5.116     5.119     5.121     5.121     5.119     5.121     5.121     5.113     5.113     5.110     5.114     5.116     5.100     5.105     5.099     5.090     5.086     5.088     5.048     5.028     5.048     5.088     5.091     5.090     5.085     5.086     5.050     5.029     5.048     5.082     5.086     5.090     5.039     5.083     5.039     5.080     5.091     5.094     5.045     5.077     5.079     5.076     5.082     5.082     5.073     5.077     5.071     5.063     5.066     5.060     5.066     5.047     5.028     5.047     5.041     5.041     5.047     5.028     5.021     5.028     5.023     5.039     5.033     5.027     5.047     5.055     5.048     5.080     5.077     5.074     5.050     5.028     5.023     5.028     5.023     5.029     5.025     5.019     4.983     5.015     5.023     5.015     5.010     5.025     5.017     4.983     5.017     5.028     5.023     5.027     5.019     5.008     5.019     5.012     5.019     5.048     5.028     5.047     5.039     5.028     5.068     5.027     5.057     5.033     5.010     5.017     5.025     4.974     5.027     5.047     5.023     5.017     5.023     5.029     5.023     5.028     5.086     5.082     5.012     5.023     5.029     5.025     5.019     5.027     5.021     5.085     5.041     5.025     5.068     5.050     5.057     5.033     5.028     5.035     5.043     5.047     5.047     5.041     5.047     5.023     5.029     5.035     5.045     5.037     5.047     5.028     5.047     4.981     5.033     5.025     5.045     5.037     5.050     5.045     5.028     5.048     5.047     5.027     5.047     5.048     5.027     5.033     5.025     5.047     5.041     5.055     5.060     5.055     5.050     5.083     5.082     5.079     5.048     5.028     5.047     5.028     5.047     5.025     5.047     5.028     5.083     5.029     5.066     5.048     5.028     5.033     5.028     5.080     5.076     5.080     5.079     5.041     5.074     5.055     5.048     5.066     5.061     5.055     5.048     5.041     5.047     5.039     5.047     5.041     5.048     5.079     5.079     5.080     5.085     5.079     5.065     5.082     5.086     5.091     5.097     5.094     5.066     5.086     5.104     5.110     5.113     5.111     5.041     5.048     5.105     5.110     5.108     5.105     5.099     5.094     5.111     5.117     5.100     5.113     5.135     5.096     5.135     5.138     5.137     5.114     5.111     5.137     5.130     5.122     5.129     5.150     5.130     5.122     5.153     5.148     5.153     5.124     5.145     5.153     5.148     5.183     5.185     5.170     5.175     5.178     5.193     5.191     5.187     5.187     5.191     5.187     5.195     5.182     5.198     5.187     5.193     5.203     5.195     5.202     5.212     5.216     5.205     5.223     5.217     5.210     5.235     5.239     5.240     5.235     5.240     5.237     5.248     5.252     5.247     5.226     5.254     5.256     5.245     5.256     5.264     5.256     5.261     5.256     5.263     5.268     5.264     5.270     5.264     5.270     5.264     5.272     5.261     5.282     5.258     5.279     5.274     5.277     5.282     5.292     5.292     5.293     5.290     5.298     5.302     5.302     5.296     5.279     5.284     5.322     5.284     5.279     5.284     5.322     5.327     5.316     5.312     5.320     5.310     5.317     5.312     5.306     5.312     5.341     5.338     5.320     5.327     5.324     5.343     5.345     5.335     5.338     5.345     5.348     5.345     5.345     5.320     5.350     5.335     5.341     5.337     5.340     5.345     5.352     5.352     5.355     5.348     5.355     5.363     5.366     5.363     5.366     5.363     5.385     5.385     5.383     5.385     5.391     5.391     5.393     5.389     5.393     5.398     5.401     5.404     5.404     5.406     5.409     5.409     5.412     5.413     5.416     5.414     5.413     5.416     5.418     5.420     5.424     5.422     5.422     5.426     5.429     5.431     5.429     5.435     5.436     5.439     5.443     5.445     5.446     5.448     5.452     5.454     5.457     5.458     5.457     5.458     5.460     5.463     5.463     5.465     5.466     5.469     5.472     5.470     5.474     5.475     5.477     5.482     5.480     5.483     5.485     5.486     5.489     5.492     5.492     5.497     5.495     5.497     5.502     5.502     5.505     5.507     5.510     5.511     5.512     5.515     5.519     5.521     5.524     5.526     5.529     5.531     5.535     5.536     5.539     5.541     5.544     5.545     5.548     5.550     5.554     5.556     5.559     5.562     5.565     5.569     5.571     5.576     5.580     5.583     5.588     5.590     5.593     5.598     5.604     5.607     5.611     5.618     5.630     5.633     5.637     5.640     5.644     5.645     5.649     5.650     5.652     5.655     5.657     5.659     5.660     5.660     5.662     5.665     5.667     5.668     5.670     5.670     5.670     5.673     5.672     5.672     5.675     5.670     5.673     5.673     5.677     5.680     5.678     5.678     5.680     5.682     5.683     5.683     5.685     5.686     5.688     5.690     5.693     5.694     5.696     5.697     5.699     5.702     5.703     5.705     5.708     5.708     5.710     5.713     5.715     5.716     5.720     5.721     5.724     5.726     5.729     5.729     5.730     5.733     5.735     5.737     5.738     5.742     5.743     5.745     5.747     5.750     5.752     5.753     5.756     5.758     5.761     5.762     5.764     5.767     5.770     5.773     5.775     5.776     5.778     5.781     5.783     5.787     5.788     5.790     5.793     5.797     5.799     5.801     5.803     5.805     5.807     5.808     5.811     5.814     5.815     5.818     5.820     5.822     5.826     5.829     5.831     5.833     5.836     5.837     5.839     5.840     5.841     5.845     5.849     5.852     5.854     5.857     5.860     5.860     5.863     5.864     5.869     5.870     5.873     5.875     5.876     5.878     5.881     5.882     5.887     5.889     5.890     5.892     5.896     5.899     5.902     5.902     5.905     5.906     5.908     5.913     5.914     5.916     5.922     5.922     5.924     5.927     5.929     5.930     5.931     5.933     5.937     5.940     5.941     5.945     5.946     5.949     5.952     5.955     5.959     5.961     5.966     5.968     5.968     5.971     5.973     5.976     5.979     5.982     5.983     5.987     5.990     5.992     5.995     5.998     6.002     6.004     6.007     6.011     6.012     6.016     6.018     6.020     6.023     6.025     6.026     6.028     6.029     6.033     6.033     6.037     6.037     6.040     6.040     6.043     6.045     6.045     6.046     6.048     6.049     6.052     6.052     6.053     6.055     6.057     6.059     6.060     6.062     6.064     6.066     6.068     6.070     6.071     6.072     6.074     6.077     6.078     6.080     6.081     6.082     6.087     6.087     6.091     6.094     6.096     6.098     6.101     6.102     6.108     6.117     6.119     6.121     6.122     6.124     6.128     6.128     6.129     6.133     6.135     6.137     6.140     6.141     6.143     6.146     6.148     6.152     6.153     6.156     6.159     6.161     6.164     6.165     6.169     6.171     6.174     6.176     6.179     6.183     6.186     6.188     6.191     6.193     6.197     6.199     6.205     6.205     6.208     6.211     6.213     6.216     6.220     6.223     6.226     6.230     6.233     6.235     6.241     6.245     6.248     6.252     6.255     6.258     6.261     6.264     6.267     6.270     6.275     6.280     6.283     6.286     6.289     6.293     6.296     6.299     6.303     6.308     6.312     6.315     6.320     6.323     6.327     6.330     6.335     6.338     6.343     6.347     6.352     6.355     6.362     6.366     6.371     6.376     6.381     6.385     6.391     6.396     6.401     6.406     6.410     6.415     6.420     6.426     6.431     6.436     6.441     6.446     6.452     6.457     6.462     6.467     6.473     6.478     6.483     6.490     6.494     6.500     6.505     6.512     6.518     6.525     6.531     6.537     6.544     6.553     6.560     6.568     6.576     6.583     6.592     6.600     6.610     6.619     6.629     6.641     6.650     6.662     6.675     6.687     6.700     6.712     6.727     6.739     6.754     6.767     6.783     6.796     6.812     6.829     6.845     6.861     6.880     6.898     6.916     6.935     6.955     6.976     6.997     7.019     7.042     7.064     7.088     7.112     7.135     7.157     7.181     7.204     7.226     7.248     7.270     7.291     7.310     7.329     7.348     7.366     7.383     7.400     7.417     7.435     7.452     7.468     7.485     7.502     7.520     7.539     7.555     7.574     7.590     7.609     7.627     7.646     7.665     7.682     7.701     7.719     7.739     7.756     7.776     7.795     7.814     7.831     7.850     7.869     7.889     7.907     7.925     7.942     7.961     7.979     7.997     8.013     8.031     8.049     8.064     8.083     8.099     8.117     8.135     8.150     8.169     8.186     8.202     8.220     8.236     8.254     8.271     8.287     8.303     8.320     8.339     8.357     8.372     8.390     8.409     8.425     8.443     8.459     8.477     8.496     8.514     8.530     8.547     8.565     8.581     8.600     8.616     8.633     8.650     8.669     8.686     8.705     8.722     8.742     8.758     8.776     8.795     8.813     8.832     8.849     8.867     8.886     8.905     8.921     8.939     8.958     8.976     8.993     9.010     9.028     9.046     9.063     9.079     9.098     9.114     9.131     9.149     9.164     9.181     9.196     9.211     9.227     9.241     9.257     9.270     9.286     9.302     9.315     9.330     9.343     9.357     9.371     9.385     9.398     9.414     9.427     9.440     9.455     9.469     9.481     9.494     9.509     9.521     9.535     9.548     9.560     9.572     9.585     9.596     9.607     9.618     9.633     9.642     9.658     9.670     9.680     9.696     9.707     9.717     9.730     9.741     9.752     9.766     9.778     9.791     9.802     9.814     9.826     9.840     9.851     9.865     9.879     9.890     9.904     9.917     9.930     9.943     9.959     9.973     9.983     9.998    10.011    10.026    10.041    10.054    10.067    10.080    10.096    10.111    10.124    10.135    10.150    10.165    10.179    10.189    10.204    10.218    10.232    10.247    10.261    10.276    10.290    10.300    10.316    10.328    10.343    10.355    10.368    10.382    10.398    10.410    10.424    10.438    10.452    10.466    10.479    10.492    10.507    10.520    10.535    10.549    10.563    10.577    10.591    10.603    10.617    10.631    10.648    10.660    10.675    10.688    10.704    10.717    10.730    10.746    10.759    10.775    10.788    10.804    10.819    10.833    10.850    10.864    10.881    10.895    10.911    10.930    10.944    10.959    10.977    10.991    11.008    11.024    11.040    11.057    11.073    11.089    11.105    11.122    11.136    11.154    11.171    11.188    11.205    11.223    11.241    11.259    11.276    11.292    11.311    11.328    11.345    11.363    11.382    11.400    11.420    11.438    11.457    11.476    11.498    11.513    11.533    11.552    11.572    11.593    11.613    11.633    11.655    11.676    11.697    11.719    11.738    11.760    11.780    11.802    11.823    11.844    11.867    11.888    11.911    11.932    11.954    11.976    11.996    12.019    12.040    12.062    12.085    12.106    12.129    12.152    12.172    12.196    12.220    12.241    12.264    12.286    12.307    12.330    12.354    12.376    12.399    12.425    12.448    12.472    12.496    12.519    12.543    12.565    12.585    12.610    12.631    12.655    12.678    12.699    12.721    12.740    12.764    12.782    12.804    12.822    12.839    12.862    12.880    12.900    12.919    12.939    12.958    12.978    12.997    13.016    13.036    13.055    13.074    13.093    13.112    13.129    13.149    13.166    13.186    13.204    13.222    13.237    13.255    13.272    13.289    13.307    13.323    13.335    13.352    13.366    13.379    13.393    13.409    13.424    13.437    13.452    13.466    13.478    13.491    13.506    13.519    13.529    13.545    13.557    13.568    13.579    13.591    13.604    13.612    13.629    13.639    13.650    13.663    13.677    13.685    13.698    13.708    13.717    13.729    13.739    13.752    13.762    13.772    13.783    13.794    13.808    13.815    13.825    13.836    13.846    13.859    13.870    13.880    13.891    13.906    13.914    13.924    13.935    13.944    13.953    13.972    13.981    13.998    14.009    14.017    14.026    14.033    14.047    14.054    14.073    14.083    14.092    14.107    14.116    14.124    14.135    14.147    14.160    14.166    14.174    14.186    14.196    14.205    14.213    14.221    14.228    14.243    14.252    14.261    14.285    14.296    14.311    14.324    14.337    14.344    14.371    14.379    14.389    14.398    14.413    14.437    14.444    14.453    14.462    14.472    14.502    14.510    14.522    14.528    14.539    14.548    14.569    14.577    14.585    14.592    14.610    14.613    14.630    14.633    14.654    14.664    14.676    14.682    14.688    14.702    14.709    14.714    14.725    14.740    14.745    14.758    14.763    14.769    14.776    14.783    14.793    14.811    14.819    14.831    14.838    14.849    14.854    14.861    14.866    14.895    14.898    14.906    14.918    14.924    14.933    14.941    14.952    14.961    14.969    14.979    14.993    14.998    15.009    15.014    15.032    15.044    15.048    15.054    15.059    15.072    15.085    15.090    15.102    15.110    15.116    15.122    15.128    15.139    15.144    15.172    15.174    15.180    15.196    15.206    15.209    15.213    15.229    15.240    15.247    15.255    15.264    15.272    15.280    15.295    15.307    15.316    15.326    15.335    15.341    15.345    15.363    15.374    15.380    15.402    15.405    15.411    15.416    15.431    15.440    15.447    15.468    15.474    15.480    15.483    15.487    15.489    15.491    15.491    15.491    15.489    15.489    15.489    15.491    15.492    15.492    15.492    15.492    15.491    15.489    15.485    15.480    15.474    15.465    15.455    15.442    15.435    15.423    15.416    15.413    15.404    15.387    15.380    15.372    15.352    15.348    15.345    15.337    15.331    15.320    15.302    15.294    15.281    15.274    15.269    15.263    15.250    15.243    15.235    15.230    15.217    15.213    15.209    15.202    15.193    15.182    15.175    15.169    15.146    15.141    15.135    15.128    15.123    15.118    15.104    15.093    15.089    15.085    15.068    15.062    15.057    15.054    15.042    15.035    15.026    15.011    15.006    14.985    14.981    14.970    14.963    14.958    14.953    14.947    14.938    14.933    14.929    14.924    14.920    14.900    14.904    14.889    14.874
     5.028     5.028     5.027     5.028     5.021     5.021     5.019     5.021     5.019     5.028     5.029     5.028     5.032     5.023     5.025     5.021     5.025     5.021     5.028     5.023     5.033     5.027     5.028     5.025     5.031     5.021     5.028     5.021     5.028     5.028     5.023     5.023     5.019     5.028     5.021     4.981     5.023     5.028     5.019     5.021     5.019     5.028     5.019     5.028     5.023     5.028     5.023     5.027     5.021     5.028     5.048     5.033     5.028     5.019     5.025     4.981     5.029     4.981     5.021     5.010     5.019     4.985     5.021     5.023     5.023     5.041     5.039     5.048     5.028     5.033     5.025     5.031     5.019     5.027     5.017     5.025     5.045     5.023     5.023     5.021     5.023     5.019     5.012     5.019     5.025     5.019     4.984     5.017     4.981     5.017     5.027     5.021     5.028     5.021     5.031     5.025     5.047     5.025     5.029     5.023     5.029     5.023     5.028     5.021     5.023     5.021     5.023     5.021     5.023     5.023     5.017     5.023     5.032     5.023     5.029     5.055     5.029     5.023     5.029     5.023     5.032     5.025     5.033     5.028     5.048     5.033     5.028     5.019     5.023     5.019     5.027     5.019     5.025     5.039     5.023     5.027     5.025     5.033     5.028     5.047     5.063     5.028     5.033     5.028     5.048     5.153     5.041     5.047     5.028     5.047     5.029     5.132     5.050     5.055     5.048     5.055     5.048     5.057     5.050     5.105     5.122     5.129     5.133     5.170     5.153     5.158     5.159     5.155     5.161     5.163     5.159     5.156     5.161     5.163     5.166     5.122     5.166     5.169     5.159     5.153     5.159     5.165     5.177     5.170     5.170     5.166     5.170     5.178     5.170     5.166     5.172     5.190     5.155     5.161     5.153     5.159     5.153     5.170     5.195     5.170     5.155     5.159     5.187     5.165     5.170     5.166     5.178     5.177     5.169     5.172     5.177     5.172     5.183     5.180     5.175     5.178     5.187     5.180     5.188     5.183     5.172     5.187     5.183     5.177     5.170     5.177     5.172     5.177     5.183     5.163     5.166     5.162     5.185     5.170     5.170     5.172     5.178     5.182     5.175     5.178     5.185     5.182     5.180     5.185     5.178     5.172     5.177     5.174     5.198     5.161     5.153     5.159     5.200     5.195     5.155     5.175     5.159     5.165     5.174     5.172     5.172     5.170     5.177     5.172     5.170     5.174     5.170     5.161     5.165     5.159     5.153     5.143     5.150     5.143     5.138     5.180     5.177     5.135     5.137     5.122     5.138     5.130     5.124     5.132     5.129     5.122     5.121     5.132     5.127     5.121     5.121     5.125     5.121     5.116     5.127     5.122     5.122     5.121     5.125     5.121     5.119     5.114     5.121     5.124     5.121     5.088     5.083     5.086     5.083     5.085     5.055     5.048     5.028     5.048     5.055     5.074     5.094     5.097     5.028     5.048     5.028     5.088     5.082     5.096     5.094     5.090     5.083     5.088     5.094     5.086     5.096     5.082     5.088     5.083     5.079     5.074     5.079     5.079     5.074     5.055     5.048     5.077     5.073     5.066     5.047     5.039     5.057     5.048     5.028     5.021     5.027     5.019     5.028     5.047     5.028     5.047     5.039     5.048     5.079     5.074     5.076     5.080     5.079     5.052     5.031     5.023     5.017     5.023     5.019     5.025     5.033     5.025     5.017     5.025     5.023     5.015     5.023     5.015     5.008     5.047     5.028     5.033     5.028     5.021     5.028     5.021     5.028     5.057     5.023     5.010     5.033     5.057     5.025     5.017     5.025     5.039     5.019     5.025     5.017     5.027     5.019     5.025     5.028     5.021     5.028     5.023     5.029     5.086     5.088     5.083     5.083     5.047     5.039     5.047     5.027     5.017     5.039     5.028     5.033     5.028     5.023     5.029     5.025     5.029     5.023     5.028     5.048     5.053     5.048     5.055     5.060     5.029     5.023     5.047     5.041     5.047     5.029     5.047     5.037     5.047     5.039     5.047     5.028     5.047     5.068     5.052     5.048     5.063     5.053     5.058     5.052     5.028     5.033     5.025     5.017     5.025     5.047     5.043     5.050     5.047     5.088     5.058     5.088     5.065     5.070     5.073     5.055     5.048     5.039     5.047     5.025     5.074     5.029     5.066     5.047     5.028     5.033     5.027     5.047     5.076     5.077     5.077     5.080     5.085     5.097     5.073     5.068     5.063     5.091     5.086     5.055     5.048     5.039     5.047     5.055     5.048     5.080     5.076     5.091     5.076     5.080     5.077     5.082     5.086     5.055     5.105     5.104     5.108     5.096     5.090     5.094     5.091     5.097     5.091     5.048     5.041     5.048     5.104     5.104     5.107     5.104     5.113     5.104     5.122     5.105     5.122     5.129     5.122     5.138     5.141     5.122     5.140     5.117     5.145     5.148     5.125     5.148     5.130     5.124     5.143     5.122     5.153     5.162     5.161     5.162     5.159     5.155     5.180     5.172     5.175     5.180     5.187     5.183     5.187     5.187     5.191     5.190     5.193     5.196     5.195     5.198     5.193     5.200     5.207     5.205     5.210     5.212     5.218     5.221     5.222     5.222     5.235     5.240     5.242     5.240     5.235     5.240     5.245     5.247     5.250     5.256     5.245     5.256     5.263     5.250     5.266     5.261     5.268     5.254     5.261     5.272     5.263     5.268     5.264     5.270     5.266     5.270     5.263     5.268     5.261     5.281     5.274     5.279     5.302     5.302     5.302     5.286     5.290     5.292     5.294     5.293     5.306     5.298     5.306     5.298     5.310     5.327     5.327     5.328     5.324     5.332     5.286     5.337     5.338     5.340     5.308     5.316     5.312     5.317     5.345     5.335     5.343     5.345     5.330     5.346     5.345     5.338     5.332     5.352     5.346     5.350     5.352     5.343     5.355     5.328     5.333     5.341     5.359     5.357     5.359     5.354     5.352     5.357     5.361     5.357     5.361     5.363     5.366     5.382     5.389     5.387     5.387     5.387     5.389     5.389     5.396     5.396     5.393     5.398     5.401     5.403     5.406     5.407     5.410     5.414     5.416     5.418     5.420     5.422     5.424     5.420     5.424     5.426     5.422     5.426     5.424     5.431     5.429     5.433     5.433     5.435     5.441     5.444     5.446     5.452     5.452     5.454     5.457     5.457     5.460     5.460     5.460     5.462     5.465     5.469     5.469     5.469     5.472     5.472     5.475     5.475     5.477     5.479     5.483     5.482     5.488     5.486     5.488     5.491     5.494     5.494     5.497     5.500     5.502     5.504     5.507     5.508     5.510     5.511     5.512     5.515     5.519     5.522     5.524     5.526     5.528     5.531     5.533     5.536     5.538     5.539     5.542     5.545     5.547     5.550     5.552     5.555     5.558     5.561     5.564     5.565     5.569     5.572     5.576     5.579     5.583     5.587     5.591     5.594     5.598     5.604     5.607     5.611     5.616     5.626     5.635     5.637     5.640     5.645     5.647     5.649     5.652     5.653     5.657     5.659     5.660     5.662     5.664     5.665     5.667     5.668     5.672     5.673     5.673     5.675     5.677     5.678     5.677     5.680     5.677     5.678     5.677     5.682     5.678     5.680     5.682     5.683     5.685     5.686     5.686     5.688     5.690     5.691     5.693     5.696     5.697     5.699     5.700     5.702     5.703     5.705     5.708     5.710     5.712     5.713     5.715     5.716     5.720     5.721     5.723     5.726     5.727     5.729     5.732     5.733     5.735     5.737     5.738     5.742     5.743     5.745     5.747     5.748     5.752     5.755     5.756     5.759     5.761     5.762     5.764     5.768     5.768     5.772     5.775     5.776     5.778     5.780     5.783     5.785     5.788     5.790     5.793     5.795     5.799     5.800     5.803     5.804     5.805     5.808     5.811     5.812     5.815     5.816     5.820     5.822     5.824     5.828     5.829     5.831     5.836     5.837     5.839     5.841     5.843     5.844     5.848     5.852     5.855     5.855     5.858     5.861     5.864     5.866     5.869     5.869     5.872     5.873     5.878     5.879     5.881     5.882     5.885     5.887     5.890     5.892     5.896     5.897     5.902     5.903     5.906     5.906     5.908     5.909     5.913     5.916     5.919     5.922     5.923     5.927     5.930     5.931     5.933     5.935     5.937     5.940     5.941     5.945     5.946     5.949     5.952     5.955     5.959     5.961     5.964     5.966     5.968     5.971     5.973     5.976     5.977     5.980     5.983     5.985     5.989     5.992     5.993     5.996     5.999     6.002     6.006     6.009     6.012     6.014     6.017     6.020     6.021     6.025     6.028     6.029     6.031     6.033     6.035     6.037     6.039     6.042     6.043     6.045     6.046     6.048     6.049     6.050     6.052     6.053     6.055     6.057     6.057     6.059     6.060     6.062     6.064     6.066     6.068     6.070     6.072     6.074     6.075     6.077     6.077     6.078     6.081     6.082     6.085     6.087     6.091     6.093     6.094     6.098     6.100     6.101     6.108     6.111     6.114     6.119     6.122     6.124     6.126     6.128     6.129     6.131     6.133     6.135     6.138     6.140     6.141     6.143     6.146     6.148     6.152     6.153     6.156     6.158     6.161     6.164     6.165     6.169     6.171     6.174     6.176     6.179     6.183     6.185     6.187     6.190     6.193     6.196     6.198     6.202     6.205     6.208     6.211     6.213     6.216     6.219     6.222     6.225     6.230     6.231     6.235     6.239     6.241     6.246     6.250     6.253     6.256     6.259     6.262     6.265     6.268     6.272     6.275     6.280     6.283     6.288     6.291     6.294     6.297     6.302     6.305     6.310     6.313     6.317     6.320     6.323     6.327     6.332     6.335     6.340     6.343     6.347     6.352     6.357     6.360     6.366     6.371     6.376     6.381     6.385     6.389     6.396     6.400     6.404     6.410     6.415     6.420     6.426     6.431     6.436     6.441     6.445     6.450     6.457     6.462     6.468     6.473     6.478     6.483     6.490     6.494     6.500     6.507     6.512     6.517     6.525     6.531     6.539     6.546     6.553     6.560     6.568     6.576     6.583     6.592     6.600     6.609     6.618     6.629     6.639     6.650     6.661     6.672     6.685     6.698     6.710     6.723     6.737     6.750     6.764     6.779     6.794     6.808     6.825     6.840     6.856     6.874     6.893     6.910     6.929     6.948     6.968     6.990     7.011     7.033     7.057     7.079     7.103     7.126     7.148     7.172     7.195     7.220     7.242     7.265     7.287     7.307     7.327     7.348     7.366     7.383     7.402     7.418     7.435     7.452     7.468     7.487     7.504     7.520     7.539     7.555     7.574     7.590     7.607     7.625     7.644     7.661     7.680     7.699     7.717     7.735     7.753     7.773     7.790     7.810     7.828     7.847     7.867     7.883     7.904     7.922     7.940     7.959     7.976     7.995     8.013     8.029     8.047     8.064     8.083     8.097     8.117     8.135     8.152     8.169     8.186     8.202     8.218     8.236     8.254     8.271     8.287     8.305     8.321     8.339     8.357     8.372     8.389     8.407     8.425     8.443     8.459     8.477     8.494     8.512     8.529     8.547     8.563     8.580     8.597     8.616     8.633     8.649     8.666     8.683     8.702     8.719     8.737     8.753     8.773     8.792     8.810     8.827     8.846     8.863     8.881     8.900     8.919     8.936     8.953     8.971     8.989     9.006     9.024     9.041     9.059     9.076     9.094     9.110     9.128     9.146     9.162     9.178     9.195     9.211     9.226     9.241     9.257     9.270     9.288     9.302     9.316     9.330     9.345     9.361     9.373     9.387     9.402     9.414     9.429     9.442     9.458     9.473     9.485     9.499     9.514     9.526     9.540     9.553     9.566     9.578     9.591     9.604     9.616     9.629     9.639     9.654     9.664     9.677     9.690     9.703     9.715     9.728     9.737     9.750     9.762     9.774     9.786     9.800     9.812     9.824     9.835     9.848     9.860     9.874     9.887     9.899     9.911     9.926     9.938     9.952     9.965     9.979     9.992    10.004    10.019    10.031    10.047    10.061    10.074    10.087    10.100    10.114    10.130    10.144    10.158    10.173    10.185    10.198    10.211    10.225    10.239    10.252    10.266    10.281    10.295    10.308    10.322    10.335    10.348    10.363    10.376    10.389    10.401    10.417    10.429    10.443    10.457    10.470    10.485    10.498    10.512    10.526    10.540    10.554    10.571    10.585    10.598    10.610    10.622    10.636    10.649    10.665    10.680    10.694    10.709    10.721    10.737    10.747    10.766    10.779    10.795    10.808    10.823    10.840    10.853    10.868    10.885    10.900    10.914    10.932    10.948    10.964    10.979    10.996    11.013    11.027    11.044    11.059    11.074    11.093    11.108    11.124    11.140    11.155    11.171    11.190    11.208    11.226    11.243    11.259    11.278    11.294    11.312    11.329    11.348    11.365    11.385    11.399    11.418    11.439    11.457    11.474    11.496    11.517    11.531    11.554    11.572    11.593    11.612    11.633    11.652    11.673    11.696    11.716    11.737    11.757    11.780    11.800    11.822    11.844    11.865    11.886    11.907    11.929    11.952    11.974    11.995    12.016    12.035    12.058    12.080    12.101    12.124    12.146    12.168    12.192    12.217    12.233    12.258    12.283    12.300    12.323    12.346    12.369    12.391    12.416    12.437    12.460    12.485    12.510    12.530    12.554    12.577    12.600    12.623    12.646    12.666    12.690    12.716    12.733    12.755    12.779    12.798    12.818    12.837    12.856    12.876    12.896    12.912    12.932    12.954    12.970    12.989    13.008    13.029    13.046    13.064    13.082    13.101    13.118    13.136    13.155    13.172    13.191    13.207    13.224    13.243    13.258    13.274    13.289    13.305    13.323    13.339    13.354    13.366    13.379    13.395    13.407    13.418    13.433    13.444    13.461    13.473    13.483    13.500    13.515    13.525    13.539    13.550    13.560    13.574    13.585    13.597    13.607    13.619    13.631    13.644    13.655    13.664    13.675    13.692    13.702    13.709    13.722    13.730    13.743    13.755    13.769    13.778    13.789    13.796    13.809    13.818    13.828    13.839    13.849    13.864    13.875    13.883    13.897    13.909    13.918    13.929    13.939    13.947    13.959    13.976    13.983    14.002    14.011    14.022    14.035    14.042    14.050    14.057    14.073    14.090    14.102    14.111    14.120    14.129    14.144    14.154    14.161    14.170    14.178    14.193    14.203    14.212    14.220    14.228    14.240    14.248    14.257    14.266    14.295    14.301    14.316    14.332    14.341    14.348    14.375    14.385    14.396    14.407    14.435    14.441    14.453    14.460    14.474    14.481    14.504    14.519    14.525    14.537    14.548    14.559    14.573    14.585    14.590    14.605    14.613    14.627    14.645    14.656    14.661    14.668    14.682    14.688    14.702    14.707    14.712    14.721    14.735    14.748    14.755    14.761    14.769    14.778    14.785    14.789    14.810    14.814    14.827    14.835    14.849    14.854    14.859    14.875    14.891    14.898    14.900    14.920    14.924    14.931    14.939    14.950    14.958    14.969    14.974    14.992    14.998    15.007    15.019    15.035    15.041    15.048    15.054    15.061    15.066    15.087    15.092    15.102    15.106    15.118    15.122    15.127    15.135    15.142    15.169    15.172    15.188    15.196    15.204    15.209    15.213    15.230    15.237    15.247    15.254    15.266    15.274    15.281    15.295    15.304    15.314    15.326    15.335    15.341    15.347    15.353    15.378    15.380    15.398    15.405    15.411    15.415    15.431    15.440    15.448    15.468    15.474    15.480    15.485    15.487    15.489    15.491    15.492    15.492    15.492    15.489    15.487    15.491    15.492    15.492    15.492    15.492    15.491    15.489    15.485    15.481    15.475    15.465    15.454    15.443    15.440    15.428    15.416    15.411    15.405    15.395    15.380    15.374    15.366    15.348    15.345    15.337    15.329    15.319    15.310    15.305    15.281    15.278    15.267    15.261    15.255    15.245    15.237    15.229    15.221    15.215    15.209    15.206    15.192    15.185    15.174    15.172    15.149    15.144    15.137    15.130    15.125    15.118    15.113    15.095    15.092    15.087    15.078    15.062    15.061    15.054    15.048    15.044    15.029    15.014    15.009    14.999    14.981    14.975    14.966    14.960    14.955    14.947    14.942    14.935    14.931    14.926    14.922    14.918    14.907    14.898    14.893
     5.047     5.028     5.033     5.025     5.023     5.019     5.021     5.017     5.028     5.023     5.028     5.041     5.023     5.025     5.023     5.025     5.021     5.023     5.021     5.031     5.025     5.028     5.025     5.029     5.021     5.023     5.021     5.028     5.021     5.027     5.031     5.021     5.023     5.019     5.028     5.021     5.028     5.019     5.021     5.019     5.028     5.023     5.028     5.025     5.019     5.025     5.043     5.048     5.028     5.050     5.033     5.028     5.019     5.028     5.021     5.045     5.025     5.047     5.029     5.023     5.028     5.021     5.025     5.023     5.032     5.041     5.027     5.021     5.047     5.025     5.041     5.021     5.028     5.019     5.027     5.019     5.025     5.025     5.021     5.015     5.021     5.023     5.021     5.017     5.023     5.025     5.017     4.983     4.984     4.981     5.019     5.028     5.021     5.025     5.023     5.047     5.027     5.048     5.063     5.041     5.047     5.028     5.033     5.028     5.019     5.023     5.021     5.025     5.023     5.019     5.025     5.027     5.023     5.047     5.055     5.048     5.039     5.047     5.027     5.028     5.025     5.033     5.039     5.028     5.028     5.028     5.021     5.028     5.021     5.028     5.021     5.027     5.041     5.023     5.031     5.023     5.028     5.027     5.028     5.028     5.047     5.143     5.039     5.047     5.041     5.124     5.048     5.041     5.047     5.028     5.048     5.105     5.146     5.137     5.057     5.076     5.094     5.113     5.133     5.129     5.129     5.122     5.129     5.135     5.153     5.159     5.155     5.159     5.162     5.165     5.169     5.170     5.169     5.170     5.124     5.169     5.165     5.169     5.165     5.174     5.165     5.178     5.178     5.124     5.129     5.161     5.177     5.172     5.165     5.170     5.166     5.172     5.170     5.177     5.198     5.153     5.174     5.169     5.188     5.195     5.165     5.195     5.170     5.190     5.165     5.172     5.172     5.182     5.183     5.178     5.187     5.185     5.187     5.177     5.180     5.187     5.182     5.187     5.191     5.187     5.190     5.183     5.188     5.187     5.175     5.180     5.175     5.177     5.172     5.178     5.187     5.182     5.174     5.178     5.175     5.177     5.187     5.174     5.178     5.182     5.188     5.187     5.183     5.182     5.187     5.178     5.182     5.178     5.172     5.165     5.203     5.187     5.155     5.158     5.193     5.185     5.178     5.172     5.177     5.170     5.175     5.175     5.172     5.177     5.178     5.175     5.166     5.187     5.161     5.153     5.145     5.150     5.170     5.187     5.143     5.175     5.172     5.169     5.163     5.141     5.137     5.125     5.133     5.129     5.133     5.129     5.122     5.125     5.125     5.122     5.125     5.122     5.129     5.129     5.124     5.125     5.125     5.124     5.122     5.124     5.121     5.117     5.119     5.122     5.104     5.122     5.129     5.093     5.088     5.096     5.090     5.102     5.100     5.080     5.097     5.093     5.099     5.093     5.063     5.055     5.048     5.104     5.102     5.091     5.099     5.082     5.048     5.028     5.048     5.102     5.096     5.048     5.091     5.088     5.083     5.079     5.085     5.050     5.028     5.047     5.028     5.050     5.068     5.065     5.061     5.058     5.025     5.029     5.033     5.027     5.019     5.027     5.033     5.028     5.048     5.055     5.061     5.068     5.029     5.050     5.028     5.021     5.029     5.083     5.076     5.071     5.025     5.047     5.027     5.021     5.028     5.023     5.028     5.091     5.047     5.023     5.015     5.025     5.033     5.029     5.023     5.031     5.025     5.031     5.023     4.981     5.028     4.981     5.012     5.021     5.028     5.033     5.029     5.023     5.032     5.033     5.025     5.032     5.027     5.047     5.050     5.028     5.019     4.981     5.021     5.083     5.088     5.090     5.091     5.088     5.083     5.041     5.012     5.027     5.017     5.025     5.029     5.023     5.027     5.019     5.029     5.023     5.047     5.025     5.029     5.023     5.029     5.048     4.983     5.048     5.043     5.048     5.029     5.052     5.048     5.041     5.048     5.053     5.047     5.039     5.047     5.028     5.033     5.028     5.071     5.057     5.066     5.066     5.048     5.055     5.047     5.048     5.028     5.047     5.025     5.045     5.039     5.047     5.086     5.052     5.090     5.063     5.091     5.061     5.065     5.070     5.063     5.082     5.061     5.053     5.047     5.093     5.086     5.047     5.027     5.033     5.027     5.033     5.028     5.083     5.079     5.082     5.088     5.082     5.097     5.070     5.096     5.094     5.110     5.097     5.094     5.080     5.083     5.082     5.090     5.079     5.076     5.093     5.090     5.093     5.088     5.093     5.086     5.093     5.061     5.028     5.083     5.111     5.105     5.119     5.116     5.113     5.116     5.048     5.039     5.048     5.055     5.111     5.055     5.111     5.111     5.114     5.108     5.107     5.111     5.141     5.145     5.129     5.125     5.122     5.129     5.122     5.125     5.130     5.124     5.146     5.127     5.150     5.155     5.159     5.162     5.165     5.156     5.159     5.158     5.182     5.177     5.183     5.177     5.190     5.185     5.183     5.188     5.185     5.191     5.190     5.193     5.188     5.190     5.188     5.191     5.205     5.202     5.202     5.209     5.205     5.210     5.210     5.214     5.219     5.229     5.235     5.235     5.240     5.243     5.237     5.243     5.247     5.252     5.256     5.259     5.256     5.261     5.256     5.263     5.274     5.277     5.258     5.263     5.281     5.275     5.268     5.264     5.270     5.272     5.270     5.277     5.275     5.279     5.266     5.274     5.282     5.272     5.306     5.308     5.287     5.308     5.302     5.297     5.292     5.312     5.290     5.310     5.302     5.310     5.317     5.289     5.293     5.290     5.335     5.308     5.340     5.314     5.341     5.306     5.317     5.324     5.328     5.346     5.345     5.348     5.330     5.338     5.335     5.343     5.345     5.343     5.337     5.352     5.348     5.343     5.322     5.359     5.340     5.361     5.354     5.361     5.357     5.363     5.364     5.357     5.355     5.361     5.357     5.363     5.366     5.364     5.379     5.368     5.385     5.389     5.387     5.393     5.396     5.395     5.396     5.400     5.398     5.406     5.404     5.410     5.412     5.410     5.416     5.420     5.420     5.424     5.422     5.426     5.426     5.424     5.429     5.429     5.426     5.431     5.429     5.433     5.433     5.435     5.436     5.440     5.445     5.446     5.449     5.452     5.454     5.457     5.457     5.458     5.463     5.463     5.465     5.469     5.470     5.470     5.472     5.474     5.475     5.477     5.479     5.480     5.482     5.482     5.486     5.486     5.491     5.491     5.494     5.495     5.498     5.498     5.502     5.504     5.507     5.507     5.510     5.511     5.514     5.517     5.519     5.521     5.522     5.524     5.528     5.529     5.533     5.535     5.538     5.539     5.542     5.544     5.547     5.548     5.552     5.554     5.556     5.559     5.561     5.564     5.569     5.571     5.574     5.577     5.580     5.583     5.588     5.590     5.596     5.599     5.604     5.609     5.613     5.616     5.622     5.633     5.637     5.642     5.645     5.647     5.650     5.652     5.655     5.659     5.660     5.662     5.664     5.665     5.668     5.670     5.673     5.675     5.677     5.675     5.675     5.678     5.682     5.682     5.682     5.683     5.683     5.685     5.683     5.685     5.686     5.686     5.688     5.688     5.690     5.690     5.691     5.693     5.694     5.696     5.697     5.702     5.703     5.703     5.705     5.707     5.708     5.710     5.712     5.715     5.716     5.718     5.720     5.721     5.723     5.724     5.727     5.730     5.732     5.733     5.735     5.738     5.740     5.742     5.743     5.747     5.748     5.750     5.752     5.753     5.756     5.758     5.759     5.762     5.764     5.766     5.770     5.770     5.773     5.776     5.778     5.781     5.783     5.787     5.788     5.790     5.793     5.795     5.797     5.799     5.801     5.803     5.807     5.808     5.811     5.812     5.815     5.816     5.818     5.822     5.824     5.826     5.829     5.831     5.833     5.839     5.840     5.841     5.843     5.845     5.848     5.849     5.852     5.855     5.857     5.860     5.863     5.864     5.867     5.869     5.872     5.875     5.876     5.878     5.881     5.882     5.885     5.889     5.892     5.894     5.896     5.897     5.899     5.902     5.905     5.906     5.908     5.909     5.913     5.916     5.917     5.922     5.923     5.924     5.927     5.930     5.933     5.937     5.938     5.940     5.941     5.945     5.946     5.949     5.952     5.954     5.957     5.961     5.962     5.966     5.968     5.970     5.973     5.976     5.977     5.980     5.982     5.985     5.987     5.990     5.993     5.996     5.999     6.002     6.006     6.007     6.011     6.014     6.018     6.018     6.021     6.023     6.026     6.028     6.031     6.033     6.037     6.039     6.040     6.042     6.043     6.045     6.046     6.048     6.049     6.052     6.053     6.055     6.057     6.059     6.060     6.062     6.062     6.064     6.066     6.067     6.070     6.072     6.072     6.074     6.077     6.078     6.080     6.081     6.082     6.085     6.085     6.087     6.091     6.094     6.096     6.098     6.100     6.102     6.104     6.104     6.115     6.119     6.121     6.124     6.126     6.128     6.129     6.131     6.133     6.135     6.138     6.140     6.141     6.143     6.146     6.148     6.152     6.153     6.156     6.158     6.161     6.162     6.165     6.167     6.171     6.174     6.176     6.179     6.181     6.185     6.188     6.191     6.192     6.196     6.197     6.202     6.204     6.207     6.210     6.213     6.214     6.219     6.222     6.222     6.226     6.230     6.233     6.238     6.241     6.245     6.248     6.252     6.255     6.258     6.261     6.264     6.268     6.270     6.273     6.277     6.281     6.285     6.288     6.291     6.296     6.299     6.302     6.305     6.308     6.313     6.317     6.321     6.324     6.327     6.332     6.335     6.340     6.344     6.347     6.353     6.357     6.362     6.366     6.371     6.375     6.379     6.385     6.391     6.394     6.400     6.406     6.410     6.415     6.420     6.426     6.431     6.436     6.441     6.446     6.450     6.457     6.462     6.468     6.473     6.479     6.483     6.488     6.494     6.500     6.507     6.513     6.518     6.522     6.531     6.537     6.544     6.551     6.559     6.567     6.574     6.583     6.591     6.600     6.609     6.618     6.628     6.637     6.648     6.659     6.670     6.683     6.695     6.707     6.720     6.733     6.747     6.761     6.775     6.791     6.804     6.821     6.837     6.853     6.870     6.887     6.904     6.922     6.942     6.960     6.982     7.003     7.025     7.047     7.070     7.095     7.117     7.140     7.163     7.187     7.211     7.233     7.258     7.280     7.302     7.324     7.344     7.364     7.383     7.400     7.418     7.435     7.454     7.470     7.487     7.504     7.522     7.539     7.555     7.572     7.590     7.607     7.625     7.642     7.660     7.679     7.697     7.715     7.733     7.752     7.770     7.788     7.807     7.824     7.844     7.863     7.881     7.900     7.918     7.937     7.957     7.974     7.992     8.011     8.029     8.047     8.064     8.081     8.097     8.115     8.133     8.149     8.169     8.185     8.202     8.218     8.236     8.252     8.271     8.287     8.303     8.321     8.339     8.354     8.371     8.389     8.407     8.423     8.441     8.458     8.475     8.493     8.509     8.527     8.545     8.561     8.578     8.596     8.613     8.630     8.647     8.666     8.681     8.699     8.716     8.733     8.752     8.768     8.785     8.804     8.822     8.841     8.858     8.877     8.895     8.914     8.931     8.948     8.967     8.985     9.002     9.020     9.039     9.056     9.073     9.091     9.108     9.127     9.142     9.158     9.176     9.192     9.209     9.224     9.240     9.255     9.270     9.286     9.302     9.315     9.333     9.346     9.361     9.376     9.390     9.404     9.418     9.433     9.447     9.463     9.474     9.488     9.504     9.517     9.532     9.544     9.559     9.572     9.586     9.598     9.610     9.624     9.636     9.649     9.661     9.674     9.687     9.698     9.712     9.722     9.736     9.748     9.760     9.772     9.785     9.795     9.807     9.821     9.833     9.846     9.857     9.870     9.882     9.896     9.906     9.920     9.935     9.945     9.960     9.973     9.985    10.000    10.012    10.026    10.039    10.054    10.069    10.082    10.094    10.111    10.122    10.135    10.149    10.163    10.178    10.191    10.204    10.218    10.231    10.245    10.257    10.273    10.287    10.300    10.314    10.328    10.342    10.354    10.366    10.382    10.396    10.409    10.422    10.435    10.450    10.463    10.476    10.492    10.504    10.516    10.531    10.545    10.557    10.576    10.589    10.604    10.618    10.631    10.644    10.655    10.670    10.683    10.699    10.714    10.728    10.742    10.756    10.770    10.785    10.798    10.813    10.828    10.843    10.859    10.873    10.888    10.904    10.922    10.936    10.949    10.965    10.982    10.999    11.015    11.032    11.047    11.063    11.078    11.093    11.110    11.126    11.141    11.158    11.174    11.191    11.208    11.224    11.243    11.260    11.278    11.294    11.311    11.329    11.348    11.369    11.385    11.402    11.420    11.438    11.457    11.474    11.495    11.514    11.533    11.554    11.573    11.593    11.612    11.631    11.654    11.672    11.694    11.714    11.735    11.757    11.778    11.798    11.820    11.841    11.864    11.883    11.906    11.926    11.949    11.970    11.990    12.011    12.033    12.055    12.077    12.098    12.120    12.141    12.163    12.187    12.210    12.231    12.253    12.276    12.298    12.318    12.342    12.363    12.385    12.409    12.430    12.452    12.477    12.500    12.520    12.547    12.571    12.590    12.615    12.637    12.657    12.682    12.707    12.729    12.747    12.769    12.790    12.811    12.830    12.850    12.870    12.889    12.910    12.927    12.946    12.966    12.981    12.999    13.019    13.036    13.052    13.069    13.087    13.105    13.124    13.139    13.157    13.174    13.192    13.207    13.226    13.241    13.258    13.274    13.290    13.304    13.319    13.335    13.348    13.363    13.376    13.391    13.404    13.417    13.429    13.440    13.454    13.466    13.480    13.492    13.506    13.519    13.531    13.545    13.555    13.565    13.575    13.589    13.602    13.610    13.625    13.639    13.651    13.657    13.667    13.683    13.697    13.705    13.714    13.725    13.735    13.749    13.760    13.771    13.781    13.790    13.797    13.811    13.825    13.833    13.844    13.854    13.870    13.878    13.891    13.902    13.912    13.926    13.932    13.942    13.954    13.968    13.977    13.991    14.007    14.017    14.022    14.037    14.047    14.057    14.064    14.087    14.098    14.108    14.115    14.124    14.135    14.150    14.158    14.166    14.177    14.191    14.202    14.210    14.217    14.226    14.237    14.246    14.255    14.263    14.287    14.298    14.308    14.325    14.337    14.344    14.371    14.380    14.392    14.402    14.411    14.439    14.451    14.459    14.466    14.479    14.504    14.513    14.521    14.533    14.548    14.559    14.577    14.580    14.592    14.605    14.613    14.622    14.644    14.656    14.661    14.668    14.679    14.691    14.699    14.706    14.712    14.721    14.733    14.749    14.755    14.761    14.771    14.774    14.783    14.789    14.805    14.819    14.826    14.841    14.845    14.849    14.861    14.876    14.885    14.893    14.898    14.918    14.924    14.931    14.935    14.953    14.960    14.966    14.972    14.992    14.998    15.004    15.016    15.035    15.041    15.049    15.054    15.061    15.066    15.085    15.092    15.102    15.109    15.118    15.123    15.128    15.135    15.146    15.149    15.177    15.183    15.196    15.202    15.211    15.217    15.231    15.235    15.242    15.257    15.266    15.274    15.281    15.294    15.307    15.313    15.326    15.337    15.341    15.347    15.350    15.376    15.380    15.394    15.404    15.411    15.416    15.435    15.442    15.448    15.455    15.477    15.483    15.485    15.487    15.489    15.491    15.492    15.492    15.492    15.491    15.489    15.489    15.492    15.492    15.492    15.492    15.491    15.489    15.485    15.483    15.475    15.468    15.452    15.447    15.440    15.435    15.416    15.411    15.405    15.402    15.382    15.374    15.370    15.362    15.343    15.337    15.331    15.314    15.308    15.304    15.290    15.276    15.270    15.263    15.258    15.248    15.242    15.227    15.219    15.217    15.211    15.206    15.196    15.188    15.177    15.172    15.169    15.148    15.137    15.132    15.122    15.116    15.115    15.104    15.097    15.089    15.080    15.064    15.061    15.055    15.049    15.039    15.029    15.021    15.009    15.004    14.995    14.977    14.970    14.965    14.957    14.952    14.948    14.938    14.931    14.927    14.924    14.920    14.910    14.900    14.896
     5.041     5.041     5.027     5.029     5.021     5.023     5.019     5.028     5.021     5.028     5.029     5.039     5.029     5.021     5.029     5.021     5.025     5.021     5.023     5.021     5.025     5.023     5.025     5.021     5.023     5.019     5.028     5.021     5.028     5.021     5.025     5.028     5.019     5.021     5.019     5.028     5.019     5.023     5.019     5.028     5.023     5.028     5.025     5.017     5.025     5.033     5.027     5.057     5.025     5.033     5.027     5.021     5.028     5.019     5.028     5.027     5.047     5.080     5.028     5.047     5.023     5.025     5.023     5.017     5.023     5.028     5.019     5.028     5.039     5.033     5.023     5.029     5.021     5.028     5.021     5.027     5.033     5.021     5.023     5.021     5.025     5.023     5.027     5.023     5.015     5.023     5.023     5.017     4.983     5.017     5.028     5.021     5.025     5.023     5.031     5.025     5.047     5.029     5.066     5.047     5.025     5.047     5.027     5.033     5.028     5.021     5.028     5.053     5.033     5.027     5.027     5.027     5.041     5.055     5.050     5.055     5.025     5.028     5.028     5.027     5.028     5.025     5.029     5.021     5.028     5.019     5.028     5.023     5.029     5.025     5.029     5.050     5.055     5.028     5.023     5.039     5.028     5.033     5.028     5.028     5.028     5.048     5.048     5.041     5.047     5.129     5.158     5.048     5.041     5.048     5.055     5.122     5.143     5.159     5.178     5.145     5.138     5.122     5.129     5.122     5.129     5.129     5.124     5.129     5.122     5.129     5.161     5.178     5.143     5.175     5.170     5.166     5.174     5.169     5.174     5.166     5.174     5.170     5.170     5.169     5.178     5.170     5.175     5.170     5.178     5.175     5.183     5.178     5.170     5.166     5.185     5.195     5.158     5.196     5.202     5.182     5.180     5.174     5.165     5.205     5.202     5.165     5.203     5.205     5.172     5.195     5.175     5.190     5.185     5.172     5.180     5.190     5.178     5.183     5.188     5.183     5.190     5.183     5.188     5.193     5.187     5.191     5.183     5.191     5.187     5.190     5.178     5.195     5.191     5.190     5.180     5.183     5.178     5.190     5.175     5.187     5.180     5.188     5.183     5.191     5.187     5.188     5.191     5.178     5.183     5.202     5.174     5.175     5.178     5.205     5.209     5.162     5.159     5.195     5.185     5.193     5.187     5.178     5.170     5.174     5.175     5.178     5.175     5.180     5.174     5.170     5.165     5.141     5.124     5.170     5.150     5.190     5.188     5.148     5.178     5.159     5.153     5.130     5.146     5.153     5.143     5.130     5.140     5.135     5.130     5.135     5.141     5.122     5.127     5.130     5.129     5.125     5.122     5.125     5.130     5.127     5.124     5.122     5.129     5.130     5.122     5.127     5.125     5.130     5.133     5.135     5.132     5.127     5.094     5.113     5.094     5.100     5.096     5.099     5.102     5.097     5.091     5.097     5.057     5.048     5.055     5.099     5.104     5.096     5.096     5.100     5.028     5.033     5.028     5.105     5.047     5.039     5.048     5.083     5.093     5.094     5.096     5.055     5.048     5.028     5.033     5.055     5.073     5.077     5.057     5.052     5.029     5.050     5.028     5.033     5.028     5.047     5.055     5.063     5.068     5.086     5.066     5.068     5.050     5.028     5.048     5.028     5.023     5.060     5.068     5.086     5.080     5.096     5.028     5.068     5.063     5.102     5.102     5.047     5.025     5.032     5.023     5.033     5.028     5.025     5.033     5.025     5.031     5.023     4.981     4.974     4.981     5.027     5.019     5.027     5.021     5.027     5.033     5.031     5.023     5.031     5.068     5.028     5.088     5.021     5.027     5.019     5.027     5.019     5.028     5.085     5.097     5.088     5.050     5.028     5.094     5.088     5.027     5.047     5.027     5.085     5.033     5.027     5.019     5.028     5.023     5.029     5.025     5.047     5.068     5.045     5.053     5.071     5.048     5.041     5.047     5.028     5.050     5.061     5.055     5.050     5.053     5.055     5.058     5.070     5.055     5.047     5.039     5.048     5.055     5.058     5.053     5.047     5.027     5.047     5.028     5.057     5.048     5.041     5.047     5.041     5.047     5.053     5.091     5.088     5.070     5.097     5.099     5.097     5.068     5.065     5.080     5.063     5.057     5.060     5.096     5.090     5.096     5.028     5.033     5.027     5.033     5.028     5.048     5.082     5.083     5.091     5.029     5.048     5.099     5.102     5.102     5.104     5.100     5.057     5.114     5.105     5.088     5.093     5.086     5.093     5.090     5.093     5.096     5.090     5.104     5.088     5.104     5.090     5.105     5.048     5.055     5.114     5.119     5.121     5.125     5.122     5.061     5.055     5.048     5.055     5.119     5.055     5.061     5.122     5.121     5.113     5.111     5.125     5.129     5.148     5.148     5.150     5.150     5.152     5.152     5.152     5.152     5.158     5.122     5.122     5.130     5.153     5.162     5.155     5.161     5.166     5.166     5.159     5.155     5.187     5.172     5.188     5.193     5.177     5.182     5.188     5.183     5.188     5.191     5.193     5.198     5.196     5.198     5.193     5.203     5.198     5.200     5.209     5.214     5.214     5.210     5.218     5.214     5.222     5.230     5.235     5.240     5.243     5.247     5.247     5.243     5.250     5.258     5.254     5.254     5.256     5.268     5.266     5.274     5.279     5.282     5.268     5.282     5.279     5.272     5.272     5.279     5.275     5.274     5.281     5.272     5.277     5.270     5.290     5.296     5.272     5.275     5.274     5.277     5.312     5.306     5.310     5.304     5.312     5.288     5.310     5.304     5.304     5.328     5.312     5.332     5.328     5.296     5.337     5.304     5.312     5.345     5.343     5.317     5.324     5.330     5.346     5.330     5.335     5.348     5.346     5.337     5.337     5.345     5.340     5.345     5.340     5.343     5.355     5.359     5.363     5.354     5.361     5.363     5.359     5.366     5.363     5.366     5.363     5.361     5.366     5.366     5.361     5.368     5.363     5.376     5.387     5.395     5.389     5.393     5.395     5.398     5.393     5.398     5.401     5.404     5.401     5.406     5.409     5.412     5.416     5.414     5.420     5.424     5.422     5.422     5.426     5.428     5.428     5.429     5.428     5.428     5.433     5.429     5.433     5.433     5.436     5.439     5.443     5.445     5.448     5.452     5.455     5.457     5.458     5.460     5.460     5.463     5.465     5.466     5.469     5.470     5.475     5.474     5.477     5.479     5.480     5.480     5.482     5.485     5.486     5.489     5.489     5.491     5.492     5.495     5.497     5.498     5.500     5.502     5.508     5.508     5.511     5.512     5.514     5.515     5.519     5.521     5.522     5.526     5.528     5.529     5.533     5.535     5.536     5.539     5.541     5.544     5.545     5.548     5.552     5.554     5.555     5.558     5.561     5.564     5.567     5.569     5.572     5.577     5.579     5.580     5.583     5.587     5.591     5.594     5.598     5.602     5.607     5.611     5.616     5.619     5.628     5.637     5.642     5.645     5.647     5.650     5.652     5.655     5.660     5.662     5.662     5.665     5.668     5.672     5.673     5.673     5.673     5.678     5.677     5.678     5.682     5.682     5.685     5.683     5.685     5.685     5.686     5.686     5.688     5.690     5.691     5.690     5.691     5.691     5.693     5.694     5.696     5.697     5.699     5.700     5.702     5.703     5.705     5.708     5.710     5.712     5.713     5.715     5.716     5.718     5.721     5.723     5.724     5.727     5.729     5.730     5.732     5.733     5.737     5.738     5.740     5.742     5.745     5.747     5.748     5.750     5.752     5.753     5.756     5.758     5.761     5.762     5.764     5.768     5.768     5.770     5.773     5.776     5.778     5.780     5.783     5.785     5.787     5.790     5.792     5.795     5.797     5.799     5.801     5.804     5.805     5.810     5.811     5.812     5.815     5.816     5.818     5.822     5.824     5.828     5.831     5.831     5.833     5.836     5.839     5.841     5.843     5.845     5.847     5.849     5.852     5.854     5.858     5.860     5.861     5.864     5.866     5.869     5.870     5.873     5.876     5.878     5.879     5.882     5.885     5.887     5.889     5.892     5.896     5.897     5.900     5.902     5.905     5.906     5.908     5.909     5.913     5.914     5.917     5.920     5.922     5.924     5.927     5.929     5.931     5.935     5.937     5.940     5.941     5.945     5.946     5.948     5.952     5.954     5.957     5.961     5.962     5.966     5.967     5.970     5.971     5.974     5.977     5.980     5.982     5.985     5.987     5.990     5.992     5.995     5.998     6.002     6.004     6.007     6.009     6.012     6.016     6.018     6.020     6.023     6.025     6.028     6.029     6.033     6.037     6.039     6.040     6.043     6.045     6.046     6.048     6.049     6.052     6.053     6.055     6.057     6.059     6.060     6.062     6.064     6.066     6.066     6.068     6.070     6.071     6.072     6.074     6.075     6.077     6.080     6.080     6.081     6.082     6.085     6.087     6.091     6.093     6.094     6.096     6.098     6.101     6.105     6.107     6.109     6.115     6.121     6.122     6.124     6.126     6.128     6.129     6.133     6.135     6.137     6.138     6.140     6.141     6.143     6.146     6.148     6.152     6.153     6.156     6.158     6.159     6.162     6.165     6.167     6.171     6.172     6.176     6.178     6.181     6.185     6.186     6.190     6.194     6.194     6.198     6.199     6.204     6.207     6.208     6.211     6.214     6.219     6.222     6.223     6.226     6.228     6.231     6.235     6.239     6.243     6.246     6.250     6.253     6.256     6.259     6.262     6.265     6.268     6.272     6.275     6.278     6.281     6.285     6.288     6.293     6.296     6.299     6.303     6.307     6.310     6.313     6.318     6.321     6.324     6.329     6.332     6.336     6.340     6.344     6.347     6.352     6.357     6.362     6.367     6.369     6.374     6.379     6.385     6.391     6.394     6.400     6.407     6.410     6.417     6.420     6.424     6.431     6.436     6.441     6.446     6.450     6.457     6.462     6.467     6.473     6.479     6.483     6.488     6.496     6.502     6.505     6.512     6.518     6.524     6.529     6.535     6.542     6.549     6.557     6.564     6.574     6.581     6.589     6.599     6.607     6.618     6.628     6.637     6.648     6.658     6.669     6.681     6.693     6.705     6.718     6.732     6.745     6.759     6.773     6.787     6.801     6.817     6.832     6.848     6.866     6.883     6.900     6.917     6.935     6.955     6.974     6.995     7.016     7.038     7.061     7.085     7.108     7.131     7.154     7.178     7.202     7.224     7.248     7.272     7.296     7.319     7.339     7.360     7.380     7.400     7.417     7.435     7.452     7.470     7.487     7.505     7.522     7.539     7.555     7.574     7.590     7.607     7.625     7.642     7.660     7.677     7.696     7.713     7.730     7.749     7.768     7.787     7.804     7.822     7.841     7.859     7.879     7.897     7.916     7.935     7.952     7.971     7.990     8.009     8.027     8.044     8.063     8.079     8.097     8.115     8.133     8.149     8.167     8.185     8.202     8.218     8.235     8.252     8.269     8.285     8.305     8.321     8.337     8.354     8.371     8.388     8.405     8.423     8.441     8.457     8.475     8.493     8.509     8.526     8.543     8.560     8.578     8.594     8.611     8.629     8.646     8.663     8.681     8.697     8.716     8.732     8.749     8.766     8.783     8.802     8.819     8.837     8.854     8.872     8.891     8.908     8.926     8.945     8.962     8.981     8.998     9.016     9.035     9.052     9.069     9.087     9.103     9.122     9.139     9.156     9.172     9.188     9.205     9.221     9.237     9.254     9.269     9.285     9.300     9.315     9.331     9.346     9.361     9.376     9.392     9.405     9.421     9.435     9.449     9.464     9.478     9.491     9.505     9.519     9.533     9.548     9.562     9.577     9.590     9.603     9.617     9.629     9.641     9.654     9.668     9.682     9.694     9.707     9.719     9.731     9.746     9.757     9.770     9.782     9.794     9.805     9.817     9.829     9.842     9.854     9.865     9.879     9.892     9.903     9.914     9.930     9.943     9.954     9.967     9.981     9.992    10.008    10.019    10.035    10.048    10.061    10.072    10.088    10.102    10.114    10.129    10.142    10.158    10.171    10.183    10.198    10.213    10.225    10.239    10.252    10.264    10.279    10.293    10.305    10.320    10.333    10.347    10.359    10.374    10.387    10.401    10.416    10.429    10.440    10.455    10.470    10.483    10.496    10.510    10.524    10.537    10.549    10.565    10.577    10.594    10.608    10.622    10.636    10.652    10.665    10.677    10.689    10.705    10.718    10.732    10.746    10.763    10.776    10.788    10.804    10.817    10.833    10.850    10.864    10.879    10.893    10.908    10.922    10.939    10.954    10.969    10.983    11.002    11.015    11.033    11.052    11.067    11.082    11.098    11.114    11.130    11.143    11.162    11.176    11.193    11.209    11.228    11.243    11.260    11.278    11.296    11.315    11.331    11.349    11.366    11.387    11.402    11.422    11.441    11.457    11.476    11.496    11.514    11.535    11.554    11.573    11.593    11.610    11.633    11.654    11.673    11.694    11.714    11.735    11.755    11.776    11.797    11.819    11.839    11.860    11.881    11.904    11.925    11.945    11.967    11.987    12.008    12.029    12.049    12.070    12.093    12.114    12.137    12.159    12.180    12.203    12.226    12.247    12.272    12.292    12.313    12.332    12.355    12.378    12.400    12.423    12.447    12.470    12.494    12.515    12.539    12.561    12.581    12.604    12.628    12.652    12.672    12.693    12.718    12.736    12.761    12.780    12.798    12.823    12.840    12.859    12.883    12.900    12.919    12.937    12.955    12.972    12.989    13.005    13.024    13.042    13.059    13.077    13.095    13.111    13.128    13.142    13.163    13.177    13.195    13.209    13.226    13.241    13.257    13.272    13.289    13.304    13.318    13.331    13.343    13.357    13.372    13.385    13.396    13.411    13.424    13.436    13.447    13.461    13.473    13.485    13.497    13.511    13.525    13.535    13.548    13.557    13.568    13.582    13.592    13.602    13.613    13.632    13.642    13.653    13.663    13.673    13.685    13.697    13.708    13.716    13.729    13.740    13.755    13.762    13.772    13.785    13.792    13.806    13.815    13.828    13.836    13.846    13.859    13.873    13.885    13.896    13.904    13.914    13.929    13.937    13.944    13.958    13.974    13.983    14.002    14.011    14.021    14.031    14.042    14.054    14.062    14.074    14.092    14.107    14.115    14.122    14.129    14.148    14.155    14.166    14.177    14.183    14.197    14.208    14.215    14.224    14.235    14.243    14.254    14.261    14.285    14.295    14.307    14.320    14.330    14.339    14.356    14.382    14.389    14.398    14.407    14.435    14.444    14.459    14.466    14.474    14.502    14.511    14.521    14.533    14.542    14.557    14.573    14.578    14.590    14.605    14.610    14.622    14.632    14.654    14.659    14.668    14.674    14.693    14.697    14.704    14.715    14.721    14.730    14.735    14.757    14.763    14.769    14.774    14.783    14.796    14.805    14.816    14.824    14.835    14.841    14.855    14.861    14.866    14.887    14.895    14.898    14.911    14.927    14.929    14.939    14.948    14.958    14.963    14.975    14.985    14.999    15.006    15.011    15.030    15.041    15.048    15.054    15.059    15.066    15.089    15.092    15.102    15.112    15.116    15.123    15.128    15.135    15.144    15.149    15.170    15.188    15.195    15.207    15.209    15.217    15.230    15.237    15.242    15.252    15.266    15.274    15.281    15.299    15.307    15.314    15.322    15.335    15.339    15.345    15.364    15.376    15.380    15.395    15.402    15.411    15.416    15.435    15.443    15.448    15.459    15.474    15.483    15.487    15.489    15.492    15.492    15.492    15.492    15.492    15.492    15.491    15.489    15.492    15.492    15.492    15.492    15.491    15.489    15.485    15.481    15.475    15.470    15.454    15.447    15.442    15.437    15.419    15.413    15.407    15.398    15.393    15.378    15.376    15.363    15.343    15.337    15.329    15.314    15.308    15.304    15.294    15.280    15.272    15.270    15.261    15.250    15.243    15.235    15.219    15.217    15.213    15.207    15.202    15.195    15.180    15.174    15.169    15.149    15.139    15.135    15.127    15.118    15.116    15.109    15.100    15.093    15.085    15.066    15.062    15.055    15.048    15.041    15.037    15.028    15.011    15.006    14.998    14.982    14.975    14.970    14.963    14.957    14.952    14.941    14.935    14.929    14.924    14.922    14.908    14.900    14.895
     5.048     5.039     5.047     5.050     5.028     5.021     5.028     5.023     5.028     5.023     5.029     5.048     5.023     5.029     5.023     5.025     5.023     5.023     5.021     5.023     5.021     5.025     5.021     5.023     5.021     5.028     5.021     5.028     5.021     5.031     5.028     5.019     5.028     5.021     5.028     5.021     5.028     5.021     5.029     5.023     5.047     5.027     5.019     5.027     5.029     5.041     5.028     5.033     5.029     5.025     5.033     5.028     5.023     5.028     5.048     5.047     5.027     5.099     5.033     5.028     5.028     5.023     5.027     5.023     5.041     5.021     5.028     5.023     5.041     5.023     5.025     5.021     5.025     5.021     5.031     5.080     5.048     5.028     5.021     5.028     5.021     5.031     5.025     5.017     5.023     5.017     5.021     5.027     5.017     5.027     5.021     5.025     5.023     5.031     5.039     5.047     5.041     5.023     5.047     5.025     5.029     5.023     5.029     5.048     5.050     5.028     5.028     5.027     5.029     5.029     5.028     5.047     5.041     5.050     5.057     5.023     5.028     5.021     5.028     5.028     5.025     5.033     5.023     5.028     5.021     5.028     5.023     5.041     5.027     5.033     5.027     5.028     5.028     5.055     5.041     5.025     5.041     5.028     5.029     5.028     5.029     5.043     5.155     5.048     5.055     5.122     5.143     5.105     5.063     5.068     5.100     5.130     5.122     5.143     5.150     5.180     5.146     5.140     5.122     5.129     5.133     5.124     5.129     5.124     5.130     5.161     5.165     5.172     5.182     5.161     5.130     5.124     5.129     5.172     5.178     5.177     5.170     5.175     5.170     5.177     5.177     5.174     5.170     5.174     5.187     5.185     5.178     5.187     5.190     5.187     5.165     5.190     5.182     5.172     5.180     5.185     5.188     5.178     5.187     5.166     5.161     5.203     5.165     5.188     5.205     5.177     5.200     5.182     5.190     5.183     5.185     5.191     5.185     5.191     5.185     5.190     5.195     5.188     5.193     5.188     5.193     5.190     5.187     5.185     5.191     5.196     5.188     5.177     5.187     5.191     5.187     5.188     5.185     5.191     5.172     5.178     5.185     5.196     5.198     5.187     5.190     5.193     5.188     5.183     5.203     5.209     5.205     5.198     5.209     5.178     5.185     5.209     5.155     5.159     5.177     5.198     5.165     5.196     5.172     5.177     5.178     5.178     5.180     5.177     5.172     5.177     5.172     5.191     5.159     5.153     5.148     5.155     5.152     5.153     5.153     5.175     5.170     5.166     5.141     5.152     5.152     5.150     5.148     5.145     5.133     5.130     5.146     5.130     5.132     5.150     5.135     5.129     5.135     5.135     5.133     5.129     5.133     5.129     5.132     5.133     5.129     5.124     5.122     5.117     5.111     5.140     5.100     5.122     5.099     5.096     5.104     5.096     5.100     5.104     5.099     5.102     5.096     5.104     5.100     5.068     5.061     5.105     5.110     5.105     5.104     5.097     5.100     5.028     5.100     5.105     5.039     5.047     5.093     5.086     5.099     5.099     5.083     5.061     5.028     5.033     5.028     5.048     5.090     5.028     5.048     5.029     5.052     5.058     5.063     5.057     5.063     5.099     5.055     5.047     5.055     5.023     5.029     5.050     5.028     5.021     5.028     5.021     5.031     5.027     5.047     5.025     5.047     5.025     5.099     5.028     5.039     5.099     5.047     5.028     5.033     5.025     5.032     5.025     5.033     5.104     5.039     5.047     5.039     5.045     5.025     4.981     5.025     4.981     5.027     5.021     5.028     5.033     5.029     5.041     5.047     5.025     5.047     5.039     5.047     5.027     5.017     5.025     5.019     5.028     5.023     5.096     5.027     5.099     5.027     5.099     5.099     5.094     5.100     5.028     5.100     5.102     4.983     5.021     4.983     5.033     5.028     5.023     5.047     5.055     5.048     5.041     5.048     5.055     5.058     5.048     5.028     5.048     5.029     5.066     5.063     5.058     5.061     5.055     5.053     5.058     5.061     5.039     5.047     5.025     5.029     5.023     5.028     5.023     5.031     5.027     5.048     5.066     5.063     5.060     5.057     5.076     5.060     5.055     5.061     5.094     5.063     5.068     5.050     5.055     5.048     5.029     5.048     5.028     5.048     5.055     5.090     5.099     5.094     5.048     5.028     5.047     5.028     5.048     5.090     5.094     5.090     5.093     5.093     5.100     5.105     5.105     5.107     5.061     5.068     5.061     5.055     5.121     5.104     5.099     5.104     5.100     5.091     5.093     5.091     5.094     5.108     5.094     5.097     5.099     5.113     5.041     5.114     5.117     5.110     5.113     5.121     5.129     5.117     5.113     5.127     5.111     5.117     5.129     5.122     5.105     5.119     5.119     5.122     5.129     5.122     5.145     5.152     5.132     5.152     5.155     5.130     5.133     5.129     5.162     5.145     5.162     5.156     5.153     5.159     5.169     5.169     5.163     5.161     5.178     5.185     5.188     5.193     5.198     5.182     5.200     5.180     5.182     5.188     5.196     5.190     5.185     5.190     5.198     5.205     5.202     5.198     5.203     5.198     5.218     5.203     5.210     5.217     5.212     5.217     5.225     5.231     5.237     5.243     5.239     5.243     5.245     5.248     5.254     5.258     5.261     5.258     5.263     5.258     5.272     5.277     5.263     5.268     5.275     5.270     5.277     5.282     5.277     5.282     5.281     5.279     5.277     5.284     5.281     5.287     5.293     5.299     5.281     5.310     5.287     5.292     5.316     5.310     5.304     5.308     5.304     5.308     5.306     5.314     5.319     5.333     5.332     5.327     5.304     5.328     5.333     5.328     5.306     5.346     5.317     5.346     5.348     5.332     5.341     5.337     5.343     5.338     5.335     5.340     5.333     5.355     5.354     5.352     5.357     5.359     5.363     5.354     5.366     5.370     5.366     5.361     5.368     5.364     5.368     5.364     5.361     5.364     5.371     5.368     5.371     5.364     5.370     5.391     5.387     5.389     5.395     5.395     5.396     5.400     5.400     5.403     5.406     5.403     5.407     5.409     5.413     5.416     5.416     5.424     5.422     5.422     5.426     5.424     5.428     5.429     5.431     5.429     5.436     5.439     5.429     5.436     5.437     5.439     5.446     5.449     5.452     5.452     5.454     5.458     5.455     5.458     5.460     5.463     5.465     5.469     5.469     5.470     5.472     5.474     5.479     5.477     5.480     5.483     5.482     5.485     5.488     5.489     5.491     5.492     5.495     5.498     5.497     5.502     5.502     5.502     5.504     5.510     5.511     5.512     5.514     5.515     5.519     5.522     5.524     5.528     5.528     5.529     5.533     5.535     5.536     5.539     5.541     5.544     5.545     5.547     5.550     5.554     5.555     5.558     5.561     5.564     5.565     5.569     5.571     5.576     5.576     5.579     5.582     5.585     5.588     5.591     5.594     5.598     5.602     5.605     5.609     5.614     5.621     5.626     5.633     5.640     5.644     5.647     5.649     5.652     5.655     5.659     5.662     5.664     5.662     5.670     5.672     5.673     5.673     5.677     5.677     5.682     5.680     5.682     5.685     5.688     5.688     5.688     5.690     5.690     5.691     5.691     5.693     5.696     5.694     5.694     5.696     5.697     5.697     5.699     5.700     5.703     5.703     5.705     5.708     5.710     5.710     5.713     5.715     5.716     5.718     5.720     5.721     5.723     5.726     5.727     5.729     5.730     5.732     5.733     5.735     5.738     5.742     5.742     5.743     5.748     5.750     5.752     5.753     5.753     5.756     5.758     5.759     5.762     5.764     5.767     5.768     5.772     5.773     5.776     5.778     5.780     5.783     5.787     5.787     5.788     5.792     5.793     5.795     5.799     5.800     5.803     5.804     5.807     5.810     5.812     5.815     5.816     5.818     5.822     5.824     5.826     5.829     5.831     5.833     5.836     5.839     5.840     5.843     5.847     5.847     5.849     5.854     5.855     5.857     5.858     5.861     5.864     5.866     5.869     5.870     5.872     5.875     5.878     5.881     5.882     5.885     5.889     5.890     5.892     5.896     5.899     5.900     5.903     5.905     5.906     5.908     5.909     5.913     5.916     5.917     5.919     5.923     5.924     5.929     5.930     5.931     5.935     5.937     5.938     5.941     5.943     5.946     5.948     5.950     5.954     5.957     5.959     5.962     5.964     5.968     5.970     5.971     5.973     5.976     5.979     5.982     5.983     5.987     5.989     5.992     5.995     5.996     5.999     6.002     6.006     6.009     6.011     6.014     6.018     6.020     6.021     6.025     6.028     6.031     6.033     6.035     6.039     6.040     6.042     6.045     6.046     6.049     6.052     6.053     6.055     6.057     6.059     6.060     6.062     6.064     6.066     6.068     6.070     6.071     6.071     6.074     6.074     6.075     6.077     6.078     6.080     6.081     6.082     6.085     6.087     6.089     6.091     6.094     6.096     6.098     6.100     6.101     6.106     6.108     6.111     6.112     6.121     6.121     6.124     6.128     6.129     6.131     6.133     6.135     6.137     6.138     6.140     6.141     6.145     6.146     6.148     6.150     6.153     6.156     6.158     6.161     6.162     6.164     6.167     6.169     6.172     6.176     6.178     6.181     6.183     6.188     6.190     6.192     6.196     6.198     6.202     6.204     6.207     6.208     6.211     6.213     6.216     6.220     6.222     6.226     6.228     6.231     6.235     6.238     6.241     6.245     6.248     6.252     6.255     6.258     6.261     6.262     6.265     6.268     6.272     6.278     6.280     6.283     6.286     6.289     6.293     6.297     6.300     6.303     6.307     6.310     6.315     6.318     6.321     6.326     6.329     6.332     6.336     6.340     6.344     6.347     6.352     6.357     6.362     6.366     6.369     6.374     6.379     6.385     6.389     6.394     6.400     6.404     6.410     6.415     6.420     6.426     6.429     6.435     6.441     6.446     6.450     6.455     6.462     6.467     6.471     6.478     6.483     6.488     6.494     6.500     6.507     6.512     6.517     6.524     6.529     6.535     6.542     6.549     6.556     6.563     6.572     6.579     6.588     6.598     6.607     6.614     6.625     6.635     6.646     6.657     6.669     6.680     6.692     6.703     6.716     6.730     6.742     6.756     6.770     6.785     6.800     6.813     6.829     6.845     6.861     6.878     6.894     6.912     6.931     6.948     6.968     6.988     7.008     7.031     7.052     7.075     7.100     7.122     7.145     7.169     7.191     7.214     7.240     7.263     7.287     7.310     7.332     7.355     7.376     7.395     7.414     7.433     7.452     7.470     7.487     7.505     7.522     7.539     7.556     7.574     7.590     7.607     7.624     7.642     7.658     7.676     7.694     7.710     7.729     7.747     7.765     7.783     7.801     7.820     7.837     7.856     7.874     7.893     7.913     7.930     7.950     7.968     7.987     8.006     8.024     8.042     8.061     8.079     8.094     8.114     8.131     8.149     8.167     8.182     8.200     8.217     8.235     8.252     8.268     8.285     8.302     8.320     8.337     8.353     8.371     8.388     8.404     8.422     8.439     8.457     8.474     8.491     8.509     8.525     8.543     8.560     8.577     8.592     8.610     8.627     8.642     8.661     8.678     8.694     8.712     8.729     8.746     8.764     8.781     8.799     8.815     8.833     8.850     8.869     8.888     8.905     8.924     8.941     8.958     8.976     8.994     9.011     9.030     9.048     9.065     9.081     9.100     9.116     9.135     9.151     9.170     9.186     9.202     9.219     9.235     9.252     9.269     9.283     9.299     9.313     9.330     9.345     9.361     9.376     9.390     9.407     9.420     9.437     9.450     9.467     9.480     9.494     9.509     9.522     9.537     9.551     9.565     9.580     9.593     9.607     9.620     9.635     9.649     9.661     9.673     9.689     9.703     9.715     9.726     9.739     9.754     9.766     9.778     9.792     9.804     9.816     9.826     9.839     9.849     9.862     9.875     9.889     9.899     9.911     9.926     9.938     9.949     9.964     9.978     9.988    10.002    10.014    10.028    10.041    10.055    10.069    10.082    10.096    10.111    10.123    10.135    10.149    10.163    10.179    10.192    10.206    10.219    10.233    10.245    10.259    10.273    10.285    10.298    10.313    10.325    10.339    10.354    10.366    10.379    10.396    10.409    10.422    10.433    10.446    10.461    10.476    10.491    10.503    10.516    10.528    10.543    10.556    10.569    10.585    10.598    10.615    10.628    10.641    10.657    10.670    10.683    10.696    10.711    10.725    10.739    10.753    10.768    10.781    10.795    10.808    10.822    10.839    10.853    10.868    10.882    10.898    10.913    10.928    10.943    10.957    10.972    10.990    11.005    11.021    11.036    11.054    11.069    11.085    11.100    11.117    11.132    11.149    11.166    11.179    11.198    11.212    11.229    11.246    11.262    11.280    11.296    11.315    11.333    11.352    11.370    11.389    11.405    11.424    11.442    11.463    11.477    11.495    11.516    11.533    11.552    11.573    11.591    11.612    11.633    11.654    11.672    11.694    11.713    11.733    11.755    11.778    11.797    11.816    11.835    11.857    11.876    11.897    11.920    11.940    11.961    11.981    12.002    12.024    12.046    12.065    12.088    12.110    12.131    12.154    12.177    12.196    12.220    12.243    12.266    12.286    12.307    12.328    12.350    12.372    12.392    12.416    12.437    12.462    12.485    12.506    12.532    12.552    12.573    12.595    12.618    12.641    12.663    12.685    12.707    12.727    12.747    12.771    12.791    12.812    12.830    12.849    12.867    12.889    12.905    12.925    12.943    12.963    12.979    12.995    13.015    13.032    13.049    13.066    13.082    13.100    13.116    13.133    13.148    13.163    13.180    13.195    13.211    13.224    13.241    13.254    13.270    13.283    13.299    13.311    13.327    13.337    13.352    13.367    13.376    13.389    13.404    13.416    13.427    13.439    13.452    13.468    13.480    13.489    13.506    13.519    13.528    13.542    13.552    13.563    13.574    13.585    13.595    13.605    13.622    13.633    13.642    13.655    13.669    13.681    13.690    13.700    13.708    13.722    13.730    13.746    13.757    13.766    13.777    13.787    13.799    13.811    13.821    13.831    13.839    13.854    13.869    13.880    13.888    13.902    13.911    13.923    13.931    13.942    13.949    13.964    13.981    13.990    14.006    14.015    14.026    14.035    14.052    14.061    14.068    14.087    14.102    14.110    14.118    14.126    14.133    14.157    14.163    14.175    14.183    14.191    14.205    14.212    14.223    14.233    14.241    14.249    14.259    14.281    14.291    14.305    14.315    14.322    14.332    14.346    14.373    14.385    14.392    14.402    14.421    14.441    14.454    14.468    14.476    14.502    14.508    14.517    14.535    14.542    14.562    14.569    14.575    14.587    14.602    14.616    14.620    14.639    14.652    14.658    14.666    14.676    14.685    14.699    14.704    14.715    14.721    14.726    14.741    14.752    14.763    14.769    14.778    14.783    14.797    14.804    14.819    14.827    14.832    14.838    14.854    14.861    14.865    14.893    14.896    14.900    14.903    14.922    14.927    14.942    14.945    14.957    14.966    14.975    14.981    14.999    15.007    15.011    15.025    15.041    15.046    15.054    15.059    15.064    15.087    15.092    15.097    15.110    15.118    15.125    15.130    15.137    15.144    15.149    15.175    15.185    15.195    15.204    15.211    15.215    15.229    15.235    15.242    15.254    15.269    15.274    15.281    15.302    15.307    15.314    15.323    15.335    15.339    15.348    15.363    15.372    15.378    15.399    15.405    15.409    15.416    15.435    15.443    15.447    15.455    15.474    15.478    15.491    15.491    15.491    15.492    15.492    15.494    15.494    15.492    15.492    15.492    15.492    15.492    15.492    15.492    15.489    15.487    15.485    15.481    15.477    15.468    15.457    15.450    15.442    15.439    15.418    15.415    15.407    15.402    15.391    15.387    15.372    15.366    15.343    15.337    15.332    15.322    15.310    15.305    15.293    15.283    15.274    15.270    15.264    15.252    15.242    15.237    15.229    15.218    15.213    15.207    15.204    15.196    15.185    15.177    15.172    15.159    15.144    15.135    15.130    15.120    15.116    15.113    15.102    15.097    15.092    15.068    15.064    15.057    15.049    15.046    15.041    15.035    15.014    15.009    15.002    14.986    14.979    14.975    14.965    14.961    14.958    14.952    14.945    14.929    14.926    14.920    14.914    14.904    14.896
     5.041     5.047     5.039     5.047     5.050     5.029     5.025     5.043     5.048     5.055     5.050     5.057     5.029     5.023     5.027     5.025     5.025     5.023     5.023     5.021     5.023     5.021     5.025     5.025     5.027     5.027     5.047     5.025     5.048     5.027     5.033     5.027     5.028     5.028     5.025     5.045     5.023     5.032     5.025     5.047     5.029     5.025     5.028     5.023     5.041     5.027     5.019     5.027     5.021     5.028     5.027     5.047     5.028     5.047     5.094     5.028     5.047     5.055     5.028     5.021     5.027     5.028     5.025     5.041     5.039     5.047     5.025     5.033     5.025     5.028     5.023     5.031     5.021     5.025     5.023     5.033     5.027     5.019     5.027     5.017     5.025     5.017     5.028     5.027     5.033     5.025     5.028     5.019     5.027     5.019     5.028     5.023     5.031     5.023     5.028     5.055     5.048     5.055     5.065     5.071     5.050     5.028     5.023     5.028     5.028     5.028     5.025     5.032     5.025     5.047     5.027     5.048     5.029     5.105     5.088     5.028     5.021     5.028     5.028     5.027     5.028     5.025     5.047     5.057     5.039     5.047     5.122     5.041     5.033     5.028     5.028     5.028     5.048     5.047     5.025     5.028     5.028     5.041     5.028     5.041     5.039     5.050     5.156     5.057     5.050     5.130     5.169     5.124     5.130     5.124     5.155     5.150     5.153     5.129     5.122     5.130     5.137     5.141     5.188     5.187     5.124     5.129     5.153     5.159     5.188     5.163     5.146     5.153     5.150     5.143     5.122     5.130     5.124     5.130     5.124     5.182     5.180     5.124     5.177     5.180     5.172     5.177     5.185     5.180     5.183     5.180     5.188     5.193     5.187     5.195     5.174     5.178     5.172     5.203     5.185     5.180     5.185     5.187     5.180     5.172     5.214     5.177     5.200     5.209     5.202     5.191     5.183     5.187     5.196     5.187     5.183     5.187     5.193     5.196     5.191     5.185     5.198     5.191     5.196     5.193     5.190     5.190     5.193     5.190     5.195     5.188     5.191     5.187     5.191     5.195     5.193     5.185     5.191     5.187     5.202     5.183     5.190     5.200     5.193     5.191     5.195     5.196     5.198     5.183     5.207     5.188     5.210     5.203     5.212     5.216     5.175     5.200     5.205     5.205     5.200     5.202     5.183     5.166     5.196     5.177     5.180     5.185     5.178     5.185     5.177     5.172     5.193     5.196     5.177     5.161     5.155     5.190     5.158     5.162     5.159     5.155     5.169     5.143     5.135     5.156     5.152     5.152     5.141     5.137     5.145     5.150     5.140     5.150     5.141     5.148     5.143     5.138     5.133     5.130     5.135     5.138     5.135     5.137     5.140     5.138     5.133     5.140     5.129     5.135     5.117     5.137     5.122     5.121     5.119     5.127     5.146     5.153     5.119     5.122     5.104     5.108     5.104     5.110     5.105     5.110     5.104     5.110     5.105     5.111     5.117     5.116     5.097     5.104     5.110     5.104     5.047     5.104     5.094     5.107     5.102     5.094     5.077     5.079     5.048     5.028     5.047     5.107     5.110     5.048     5.028     5.050     5.047     5.065     5.071     5.107     5.073     5.028     5.047     5.027     5.047     5.028     5.023     5.029     5.023     5.028     5.021     5.028     5.088     5.047     5.027     5.047     5.023     5.047     5.102     5.055     5.097     5.105     5.039     5.033     5.027     5.033     5.025     5.033     5.041     5.113     5.047     5.041     5.048     5.041     5.047     5.025     5.019     5.027     5.021     5.027     5.033     5.039     5.025     5.033     5.027     5.033     5.037     5.047     5.027     5.033     5.027     5.019     5.027     5.021     5.028     5.099     5.104     5.096     5.047     5.099     5.104     5.099     5.105     5.104     5.029     5.105     5.048     5.028     5.047     5.028     5.023     5.029     5.025     5.070     5.073     5.070     5.039     5.073     5.077     5.028     5.070     5.063     5.055     5.047     5.055     5.047     5.055     5.061     5.057     5.068     5.065     5.047     5.053     5.060     5.053     5.028     5.021     5.029     5.023     5.047     5.039     5.068     5.061     5.058     5.063     5.068     5.066     5.048     5.028     5.050     5.055     5.050     5.028     5.048     5.028     5.047     5.028     5.021     5.028     5.050     5.094     5.111     5.105     5.104     5.048     5.041     5.048     5.093     5.096     5.090     5.096     5.088     5.096     5.102     5.110     5.113     5.113     5.068     5.061     5.116     5.061     5.094     5.096     5.100     5.102     5.105     5.096     5.104     5.097     5.104     5.114     5.048     5.104     5.110     5.105     5.125     5.122     5.122     5.116     5.129     5.125     5.132     5.133     5.132     5.124     5.129     5.133     5.135     5.130     5.122     5.152     5.122     5.129     5.124     5.121     5.140     5.156     5.138     5.156     5.135     5.135     5.130     5.163     5.145     5.165     5.124     5.156     5.152     5.155     5.170     5.170     5.165     5.163     5.161     5.190     5.193     5.198     5.180     5.183     5.202     5.188     5.190     5.193     5.187     5.196     5.190     5.209     5.209     5.212     5.214     5.217     5.198     5.205     5.219     5.222     5.226     5.212     5.218     5.235     5.235     5.237     5.231     5.237     5.247     5.250     5.248     5.252     5.252     5.258     5.263     5.263     5.268     5.270     5.268     5.275     5.270     5.275     5.281     5.275     5.283     5.279     5.282     5.285     5.282     5.281     5.281     5.279     5.290     5.293     5.299     5.302     5.306     5.317     5.310     5.316     5.310     5.316     5.310     5.319     5.310     5.314     5.319     5.320     5.312     5.316     5.337     5.333     5.330     5.333     5.328     5.332     5.335     5.317     5.322     5.354     5.355     5.330     5.335     5.352     5.350     5.343     5.340     5.355     5.335     5.338     5.359     5.354     5.350     5.370     5.370     5.372     5.373     5.371     5.374     5.376     5.374     5.368     5.372     5.376     5.374     5.377     5.371     5.378     5.368     5.372     5.396     5.395     5.389     5.393     5.391     5.395     5.400     5.404     5.407     5.407     5.404     5.409     5.413     5.413     5.413     5.420     5.418     5.424     5.428     5.429     5.428     5.431     5.428     5.436     5.435     5.433     5.437     5.443     5.444     5.441     5.449     5.452     5.455     5.454     5.457     5.458     5.458     5.463     5.463     5.462     5.463     5.465     5.469     5.474     5.472     5.475     5.477     5.479     5.479     5.482     5.482     5.485     5.488     5.489     5.492     5.492     5.495     5.495     5.498     5.500     5.502     5.505     5.505     5.507     5.508     5.511     5.514     5.515     5.519     5.521     5.522     5.526     5.528     5.529     5.533     5.536     5.539     5.539     5.541     5.544     5.545     5.547     5.548     5.552     5.555     5.556     5.559     5.562     5.565     5.569     5.571     5.574     5.576     5.580     5.582     5.583     5.587     5.590     5.593     5.594     5.598     5.602     5.605     5.609     5.614     5.619     5.624     5.633     5.637     5.644     5.647     5.650     5.653     5.659     5.660     5.664     5.664     5.665     5.668     5.670     5.677     5.678     5.677     5.680     5.685     5.683     5.685     5.686     5.688     5.690     5.691     5.693     5.693     5.694     5.694     5.696     5.697     5.699     5.699     5.702     5.700     5.703     5.703     5.703     5.705     5.708     5.710     5.710     5.712     5.713     5.715     5.716     5.718     5.720     5.721     5.723     5.724     5.727     5.729     5.730     5.733     5.735     5.737     5.738     5.740     5.742     5.745     5.747     5.748     5.750     5.755     5.755     5.756     5.759     5.761     5.762     5.764     5.766     5.768     5.772     5.775     5.776     5.778     5.780     5.781     5.785     5.787     5.790     5.792     5.793     5.797     5.799     5.800     5.801     5.804     5.805     5.810     5.811     5.812     5.816     5.818     5.820     5.824     5.826     5.828     5.831     5.833     5.835     5.837     5.840     5.841     5.844     5.847     5.849     5.854     5.857     5.857     5.858     5.861     5.864     5.867     5.867     5.869     5.872     5.875     5.876     5.879     5.881     5.885     5.887     5.890     5.892     5.894     5.897     5.899     5.902     5.905     5.906     5.908     5.909     5.913     5.914     5.917     5.920     5.920     5.923     5.926     5.929     5.931     5.933     5.935     5.938     5.940     5.943     5.946     5.948     5.952     5.954     5.957     5.959     5.961     5.964     5.966     5.970     5.971     5.973     5.976     5.979     5.980     5.983     5.985     5.989     5.990     5.993     5.996     5.999     6.002     6.006     6.007     6.011     6.012     6.016     6.020     6.021     6.023     6.028     6.029     6.033     6.035     6.039     6.040     6.042     6.045     6.046     6.049     6.052     6.055     6.057     6.059     6.060     6.062     6.064     6.066     6.067     6.070     6.070     6.072     6.074     6.075     6.077     6.078     6.078     6.081     6.081     6.082     6.085     6.087     6.089     6.091     6.093     6.094     6.096     6.100     6.101     6.102     6.109     6.112     6.119     6.117     6.121     6.122     6.124     6.126     6.129     6.131     6.133     6.135     6.138     6.140     6.141     6.143     6.145     6.146     6.150     6.152     6.153     6.155     6.158     6.161     6.162     6.164     6.167     6.169     6.172     6.174     6.178     6.179     6.183     6.186     6.190     6.192     6.194     6.199     6.202     6.204     6.207     6.208     6.211     6.213     6.216     6.219     6.222     6.225     6.226     6.230     6.233     6.238     6.241     6.243     6.246     6.250     6.253     6.256     6.259     6.262     6.264     6.268     6.270     6.273     6.277     6.280     6.283     6.288     6.291     6.294     6.297     6.302     6.305     6.308     6.312     6.315     6.318     6.323     6.326     6.329     6.333     6.336     6.341     6.344     6.349     6.353     6.359     6.362     6.366     6.369     6.375     6.378     6.383     6.389     6.394     6.400     6.403     6.408     6.414     6.418     6.424     6.429     6.435     6.441     6.445     6.449     6.455     6.460     6.466     6.471     6.478     6.483     6.488     6.493     6.500     6.505     6.510     6.517     6.524     6.529     6.535     6.541     6.548     6.556     6.563     6.570     6.577     6.586     6.595     6.603     6.614     6.624     6.633     6.644     6.654     6.666     6.678     6.690     6.702     6.714     6.727     6.740     6.754     6.768     6.783     6.796     6.810     6.827     6.842     6.858     6.874     6.891     6.908     6.926     6.943     6.962     6.982     7.002     7.024     7.045     7.068     7.090     7.113     7.137     7.160     7.183     7.206     7.230     7.253     7.277     7.300     7.324     7.348     7.370     7.390     7.410     7.429     7.449     7.467     7.485     7.504     7.522     7.539     7.555     7.572     7.590     7.607     7.624     7.642     7.658     7.676     7.692     7.710     7.727     7.745     7.763     7.781     7.799     7.816     7.835     7.854     7.871     7.890     7.907     7.926     7.945     7.966     7.983     8.002     8.020     8.040     8.057     8.076     8.092     8.111     8.128     8.146     8.164     8.182     8.199     8.215     8.233     8.250     8.268     8.285     8.302     8.318     8.335     8.353     8.371     8.386     8.404     8.422     8.437     8.455     8.472     8.489     8.507     8.524     8.541     8.558     8.575     8.591     8.608     8.626     8.641     8.658     8.677     8.694     8.710     8.726     8.744     8.761     8.779     8.795     8.811     8.831     8.847     8.866     8.883     8.902     8.917     8.936     8.955     8.973     8.991     9.007     9.024     9.044     9.061     9.076     9.094     9.112     9.128     9.147     9.165     9.183     9.199     9.216     9.233     9.249     9.266     9.282     9.297     9.313     9.328     9.345     9.359     9.376     9.392     9.405     9.420     9.435     9.450     9.467     9.481     9.496     9.511     9.525     9.539     9.554     9.568     9.582     9.598     9.610     9.624     9.638     9.652     9.666     9.680     9.696     9.708     9.722     9.736     9.749     9.762     9.775     9.786     9.798     9.812     9.824     9.837     9.848     9.862     9.874     9.885     9.896     9.909     9.922     9.933     9.945     9.960     9.973     9.983     9.998    10.010    10.022    10.035    10.050    10.062    10.076    10.090    10.104    10.116    10.130    10.144    10.157    10.171    10.185    10.200    10.213    10.226    10.240    10.254    10.266    10.279    10.292    10.305    10.317    10.332    10.346    10.361    10.372    10.387    10.399    10.415    10.427    10.440    10.455    10.467    10.481    10.494    10.508    10.522    10.536    10.549    10.563    10.576    10.591    10.603    10.617    10.631    10.648    10.662    10.675    10.689    10.702    10.716    10.732    10.744    10.758    10.773    10.787    10.802    10.814    10.829    10.843    10.859    10.873    10.887    10.903    10.917    10.933    10.946    10.962    10.980    10.996    11.010    11.024    11.040    11.056    11.071    11.089    11.105    11.120    11.136    11.152    11.169    11.187    11.202    11.217    11.233    11.250    11.267    11.282    11.300    11.316    11.333    11.354    11.370    11.391    11.406    11.425    11.442    11.463    11.481    11.499    11.516    11.535    11.556    11.573    11.594    11.610    11.631    11.652    11.670    11.691    11.714    11.733    11.754    11.774    11.797    11.815    11.835    11.856    11.876    11.895    11.919    11.937    11.958    11.980    11.999    12.019    12.043    12.062    12.083    12.106    12.127    12.148    12.171    12.194    12.217    12.238    12.259    12.281    12.302    12.326    12.344    12.366    12.386    12.407    12.431    12.454    12.477    12.500    12.520    12.543    12.565    12.589    12.612    12.633    12.657    12.676    12.697    12.718    12.738    12.758    12.780    12.800    12.818    12.840    12.857    12.876    12.894    12.911    12.932    12.951    12.970    12.986    13.002    13.022    13.038    13.057    13.073    13.089    13.105    13.120    13.137    13.150    13.165    13.179    13.195    13.209    13.222    13.237    13.251    13.269    13.280    13.295    13.307    13.319    13.331    13.347    13.359    13.374    13.385    13.396    13.408    13.420    13.435    13.449    13.461    13.473    13.485    13.497    13.511    13.523    13.533    13.545    13.557    13.566    13.579    13.589    13.599    13.612    13.624    13.635    13.648    13.664    13.675    13.687    13.697    13.702    13.714    13.723    13.742    13.749    13.762    13.771    13.780    13.794    13.806    13.817    13.826    13.836    13.847    13.864    13.873    13.883    13.896    13.906    13.916    13.924    13.932    13.944    13.966    13.974    13.991    13.998    14.009    14.022    14.032    14.043    14.059    14.066    14.073    14.096    14.104    14.115    14.122    14.131    14.154    14.157    14.175    14.180    14.191    14.202    14.210    14.218    14.231    14.240    14.249    14.257    14.266    14.291    14.304    14.312    14.320    14.329    14.344    14.371    14.377    14.389    14.402    14.409    14.444    14.450    14.460    14.474    14.491    14.506    14.515    14.533    14.541    14.550    14.566    14.577    14.587    14.600    14.616    14.620    14.633    14.654    14.658    14.666    14.677    14.685    14.690    14.711    14.712    14.723    14.726    14.735    14.748    14.755    14.771    14.778    14.781    14.799    14.802    14.819    14.826    14.831    14.836    14.854    14.861    14.865    14.885    14.896    14.901    14.906    14.920    14.927    14.935    14.948    14.957    14.963    14.974    14.982    14.996    15.006    15.011    15.025    15.039    15.044    15.054    15.059    15.066    15.082    15.089    15.102    15.113    15.118    15.123    15.128    15.137    15.144    15.149    15.170    15.185    15.193    15.204    15.209    15.215    15.222    15.235    15.248    15.252    15.270    15.274    15.281    15.297    15.310    15.316    15.323    15.335    15.343    15.348    15.359    15.370    15.378    15.393    15.405    15.409    15.415    15.430    15.442    15.448    15.454    15.472    15.475    15.485    15.491    15.491    15.492    15.492    15.494    15.494    15.494    15.492    15.491    15.494    15.494    15.494    15.492    15.491    15.489    15.485    15.480    15.474    15.465    15.459    15.452    15.445    15.435    15.423    15.416    15.411    15.407    15.402    15.383    15.376    15.353    15.345    15.341    15.339    15.322    15.316    15.310    15.287    15.283    15.278    15.272    15.266    15.258    15.243    15.239    15.231    15.222    15.215    15.211    15.206    15.196    15.192    15.179    15.172    15.165    15.146    15.139    15.130    15.125    15.122    15.116    15.106    15.098    15.092    15.083    15.066    15.061    15.052    15.049    15.042    15.039    15.016    15.009    15.002    14.990    14.981    14.975    14.970    14.965    14.960    14.955    14.953    14.931    14.927    14.927    14.918    14.912    14.900
[truncated: 22,285,239 more chars]
