# Supplementary material for: The near-field tsunami generated by the 15 January 2022 eruption of the Hunga Tonga-Hunga Ha’apai volcano and its impact on Tongatapu, Tonga
Source: Sci Rep. 2022 Sep 7;12:15187. doi: 10.1038/s41598-022-19486-w (PMC9452557; doi:10.1038/s41598-022-19486-w)
Supplement: Supplementary file 3 — Supplementary Information 3. [file 41598_2022_19486_MOESM3_ESM.zip › T150R3arr.asc]

ncols                      1800
nrows                      1260
xllcorner              -175.500
yllcorner               -21.300
cellsize      0.000277777784504
NODATA_value  -9999
     5.003     4.964     4.933     4.964     4.935     4.967     4.933     4.939     4.933     4.939     4.933     4.938     4.956     4.937     4.931     4.933     4.927     4.933     4.925     4.905     4.906     4.905     4.938     4.981     4.933     4.925     4.906     4.927     4.933     4.927     4.933     4.927     4.904     4.905     4.904     4.905     4.905     4.925     4.933     4.927     4.933     4.925     4.906     4.925     4.933     4.938     4.946     4.942     4.937     4.905     4.937     4.960     4.902     4.938     4.958     4.958     4.927     4.904     4.905     4.904     4.911     4.905     4.925     4.933     4.939     4.933     4.965     4.958     4.968     4.960     4.907     4.900     4.908     4.898     4.910     4.902     4.905     4.902     4.910     4.902     4.911     4.905     4.927     4.937     4.958     4.938     4.970     4.902     4.925     4.933     4.925     4.905     4.925     4.900     4.910     4.900     4.938     4.989     4.933     4.923     4.904     4.923     4.905     4.938     4.925     4.905     4.910     4.904     4.925     4.933     4.925     4.933     4.925     4.905     4.938     4.970     4.933     4.939     4.933     4.925     4.933     4.927     4.933     4.927     4.933     4.927     4.906     4.938     4.933     4.983     4.938     4.933     4.965     4.989     4.997     5.003     4.979     4.988     4.938     5.000     4.995     5.002     5.003     4.997     5.003     5.008     5.003     4.965     5.003     4.965     5.003     5.036     5.032     5.061     5.038     5.003     4.998     5.003     5.036     5.064     5.003     5.061     5.005     5.071     5.056     5.052     5.052     5.048     5.052     5.047     5.050     5.048     5.050     5.050     5.047     5.048     5.044     5.038     5.033     5.059     5.071     5.086     5.065     5.061     5.065     5.035     5.081     5.078     5.072     5.078     5.072     5.083     5.086     5.056     5.059     5.081     5.098     5.092     5.089     5.085     5.083     5.088     5.089     5.065     5.098     5.104     5.088     5.055     5.105     5.095     5.089     5.105     5.091     5.086     5.089     5.094     5.102     5.098     5.104     5.107     5.102     5.105     5.086     5.088     5.083     5.078     5.078     5.078     5.083     5.056     5.100     5.056     5.056     5.078     5.074     5.071     5.072     5.081     5.116     5.071     5.056     5.054     5.054     5.059     5.071     5.072     5.072     5.074     5.074     5.058     5.074     5.072     5.067     5.069     5.072     5.078     5.072     5.078     5.072     5.079     5.078     5.081     5.079     5.083     5.081     5.085     5.079     5.074     5.074     5.074     5.079     5.081     5.079     5.083     5.072     5.050     5.044     5.045     5.042     5.054     5.074     5.030     5.033     5.030     5.033     5.044     5.045     5.052     5.048     5.052     5.050     5.052     5.008     5.032     5.022     5.026     5.024     5.028     5.008     5.050     5.035     4.997     5.005     5.047     5.039     5.033     5.017     4.977     5.019     5.022     5.021     5.028     4.983     4.979     5.003     4.983     4.983     4.983     4.988     4.983     4.989     4.989     4.997     5.026     5.022     4.989     4.997     5.007     4.989     4.964     4.967     4.997     4.995     4.958     4.964     4.958     4.964     4.970     4.995     4.998     4.998     4.995     4.998     4.942     4.939     4.905     4.938     4.902     4.963     4.933     4.939     4.956     4.963     4.960     4.933     4.902     4.931     4.902     4.907     4.927     4.937     4.906     4.871     4.905     4.900     4.906     4.939     4.956     4.964     4.900     4.867     4.858     4.850     4.856     4.846     4.838     4.842     4.831     4.821     4.808     4.808     4.808     4.808     4.808     4.808     4.808     4.808     4.808     4.808     4.808     4.808     4.808     4.823     4.823     4.808     4.808     4.808     4.808     4.812     4.813     4.808     4.808     4.808     4.808     4.823     4.823     4.808     4.808     4.808     4.808     4.813     4.812     4.808     4.808     4.808     4.808     4.808     4.808     4.808     4.812     4.812     4.808     4.808     4.808     4.808     4.808     4.808     4.808     4.808     4.808     4.808     4.821     4.831     4.842     4.846     4.846     4.856     4.905     4.900     4.907     4.979     4.964     4.956     4.988     4.981     4.977     4.981     4.927     4.905     4.858     4.863     4.858     4.865     4.860     4.906     4.900     4.937     4.964     4.966     4.976     4.964     4.983     4.963     4.970     4.989     4.960     4.963     4.958     4.977     4.977     4.983     4.979     4.983     4.985     4.983     4.981     4.981     4.981     4.933     4.981     4.981     4.981     4.983     4.993     4.989     4.997     4.989     4.981     4.983     4.993     4.989     4.977     4.983     4.979     4.977     4.979     4.979     4.988     4.979     4.983     4.974     4.974     4.970     4.972     4.979     4.988     4.979     4.979     5.003     5.033     5.006     5.021     5.003     5.021     5.019     5.005     5.008     5.006     5.007     5.011     5.005     5.030     5.036     5.033     5.032     5.033     5.033     5.028     5.035     5.006     5.009     5.024     5.026     5.028     5.035     5.041     5.038     5.003     5.038     5.005     5.045     5.041     5.059     5.072     5.058     5.062     5.081     5.078     5.074     5.032     5.039     5.035     5.108     5.041     5.105     5.111     5.113     5.081     5.122     5.122     5.079     5.076     5.081     5.098     5.095     5.098     5.100     5.104     5.104     5.111     5.121     5.126     5.121     5.126     5.140     5.135     5.148     5.150     5.148     5.152     5.150     5.152     5.160     5.156     5.133     5.156     5.175     5.145     5.177     5.180     5.177     5.180     5.182     5.180     5.183     5.185     5.187     5.191     5.196     5.199     5.196     5.189     5.129     5.187     5.185     5.187     5.182     5.178     5.178     5.182     5.175     5.183     5.175     5.175     5.196     5.198     5.199     5.196     5.203     5.212     5.207     5.225     5.220     5.220     5.225     5.211     5.220     5.225     5.245     5.247     5.196     5.244     5.242     5.249     5.252     5.227     5.223     5.225     5.230     5.237     5.264     5.269     5.272     5.270     5.265     5.267     5.278     5.280     5.276     5.270     5.270     5.269     5.273     5.270     5.276     5.287     5.242     5.278     5.287     5.287     5.276     5.245     5.253     5.252     5.252     5.255     5.269     5.321     5.262     5.265     5.285     5.315     5.321     5.322     5.316     5.322     5.326     5.322     5.330     5.333     5.335     5.328     5.333     5.330     5.335     5.357     5.354     5.348     5.360     5.358     5.358     5.358     5.361     5.369     5.370     5.374     5.374     5.374     5.374     5.380     5.378     5.383     5.387     5.388     5.378     5.382     5.387     5.380     5.396     5.400     5.400     5.400     5.402     5.398     5.405     5.405     5.407     5.409     5.411     5.411     5.416     5.416     5.418     5.424     5.426     5.426     5.440     5.438     5.442     5.440     5.438     5.440     5.442     5.444     5.449     5.449     5.450     5.452     5.455     5.455     5.455     5.460     5.460     5.462     5.465     5.467     5.467     5.470     5.470     5.473     5.477     5.478     5.480     5.483     5.485     5.488     5.490     5.493     5.495     5.499     5.502     5.504     5.509     5.511     5.514     5.520     5.521     5.524     5.527     5.531     5.532     5.537     5.538     5.540     5.543     5.545     5.547     5.550     5.551     5.553     5.556     5.557     5.559     5.562     5.563     5.565     5.566     5.568     5.570     5.574     5.575     5.577     5.579     5.580     5.582     5.585     5.586     5.589     5.591     5.594     5.596     5.599     5.599     5.600     5.603     5.605     5.607     5.610     5.612     5.614     5.617     5.620     5.621     5.624     5.626     5.627     5.630     5.632     5.633     5.637     5.637     5.641     5.642     5.646     5.648     5.651     5.653     5.654     5.656     5.658     5.659     5.662     5.663     5.665     5.669     5.672     5.673     5.677     5.680     5.681     5.685     5.687     5.689     5.692     5.693     5.696     5.700     5.704     5.705     5.709     5.711     5.711     5.716     5.718     5.722     5.724     5.724     5.726     5.731     5.733     5.734     5.737     5.739     5.740     5.741     5.744     5.745     5.748     5.750     5.752     5.756     5.758     5.760     5.761     5.765     5.767     5.772     5.774     5.775     5.779     5.779     5.782     5.783     5.785     5.787     5.789     5.790     5.791     5.794     5.796     5.796     5.798     5.802     5.804     5.807     5.809     5.813     5.816     5.818     5.820     5.824     5.826     5.828     5.831     5.832     5.833     5.837     5.840     5.842     5.845     5.847     5.848     5.851     5.853     5.854     5.857     5.859     5.861     5.864     5.866     5.868     5.870     5.874     5.875     5.879     5.882     5.883     5.889     5.891     5.892     5.896     5.896     5.899     5.904     5.907     5.909     5.912     5.913     5.916     5.920     5.922     5.924     5.928     5.928     5.932     5.931     5.933     5.933     5.937     5.937     5.939     5.942     5.944     5.944     5.948     5.948     5.949     5.953     5.955     5.957     5.958     5.959     5.960     5.960     5.961     5.962     5.964     5.965     5.966     5.972     5.974     5.977     5.980     5.982     5.982     5.983     5.988     5.988     5.991     5.993     5.993     5.996     5.996     5.999     6.003     6.006     6.008     6.011     6.013     6.014     6.018     6.020     6.022     6.025     6.027     6.029     6.032     6.036     6.036     6.038     6.043     6.044     6.044     6.047     6.052     6.055     6.057     6.060     6.066     6.069     6.072     6.076     6.080     6.082     6.083     6.085     6.086     6.089     6.102     6.102     6.105     6.112     6.113     6.119     6.119     6.119     6.122     6.124     6.126     6.131     6.133     6.148     6.149     6.152     6.155     6.159     6.160     6.162     6.167     6.168     6.172     6.177     6.181     6.183     6.191     6.200     6.202     6.207     6.209     6.210     6.215     6.217     6.222     6.229     6.231     6.233     6.235     6.246     6.252     6.260     6.265     6.265     6.266     6.269     6.272     6.275     6.277     6.278     6.283     6.285     6.289     6.294     6.298     6.302     6.307     6.310     6.313     6.321     6.326     6.328     6.333     6.337     6.340     6.347     6.350     6.355     6.362     6.366     6.369     6.374     6.375     6.380     6.387     6.391     6.394     6.402     6.405     6.408     6.415     6.420     6.424     6.430     6.433     6.439     6.445     6.449     6.454     6.461     6.465     6.469     6.478     6.482     6.487     6.495     6.500     6.504     6.514     6.521     6.527     6.537     6.544     6.550     6.562     6.570     6.577     6.591     6.600     6.606     6.624     6.631     6.640     6.658     6.669     6.678     6.698     6.710     6.721     6.741     6.754     6.765     6.785     6.799     6.808     6.831     6.844     6.854     6.879     6.892     6.903     6.928     6.942     6.955     6.982     6.997     7.010     7.036     7.052     7.064     7.092     7.108     7.120     7.150     7.167     7.181     7.211     7.230     7.244     7.274     7.293     7.305     7.335     7.352     7.364     7.390     7.405     7.418     7.444     7.458     7.470     7.495     7.511     7.520     7.547     7.561     7.573     7.599     7.614     7.626     7.652     7.665     7.679     7.705     7.720     7.733     7.759     7.775     7.788     7.816     7.829     7.844     7.871     7.887     7.899     7.927     7.942     7.955     7.982     7.997     8.010     8.038     8.054     8.068     8.095     8.108     8.121     8.150     8.166     8.179     8.207     8.224     8.236     8.266     8.282     8.295     8.323     8.337     8.352     8.383     8.399     8.412     8.441     8.457     8.469     8.498     8.514     8.528     8.556     8.572     8.587     8.613     8.628     8.643     8.666     8.680     8.695     8.716     8.730     8.742     8.765     8.777     8.788     8.810     8.820     8.831     8.850     8.859     8.872     8.889     8.899     8.907     8.925     8.933     8.944     8.962     8.970     8.978     8.994     9.000     9.007     9.023     9.031     9.039     9.055     9.063     9.070     9.087     9.096     9.106     9.120     9.129     9.138     9.155     9.164     9.172     9.189     9.199     9.210     9.227     9.235     9.246     9.263     9.271     9.280     9.298     9.308     9.317     9.335     9.343     9.352     9.368     9.377     9.385     9.404     9.416     9.425     9.444     9.455     9.464     9.480     9.490     9.500     9.520     9.532     9.543     9.563     9.573     9.581     9.604     9.617     9.625     9.647     9.659     9.668     9.687     9.698     9.709     9.728     9.738     9.750     9.769     9.782     9.792     9.813     9.828     9.842     9.863     9.873     9.883     9.905     9.918     9.927     9.947     9.958     9.969     9.987    10.000    10.011    10.035    10.046    10.057    10.080    10.089    10.100    10.122    10.133    10.146    10.164    10.177    10.190    10.208    10.217    10.230    10.250    10.259    10.271    10.291    10.302    10.314    10.339    10.348    10.359    10.378    10.390    10.401    10.422    10.435    10.443    10.467    10.479    10.489    10.512    10.522    10.533    10.554    10.569    10.582    10.604    10.617    10.631    10.654    10.667    10.681    10.704    10.717    10.728    10.749    10.763    10.777    10.802    10.814    10.828    10.851    10.866    10.880    10.903    10.915    10.928    10.954    10.969    10.981    11.007    11.020    11.033    11.060    11.076    11.091    11.117    11.131    11.148    11.176    11.192    11.209    11.235    11.253    11.269    11.300    11.312    11.328    11.361    11.377    11.393    11.422    11.441    11.460    11.491    11.510    11.526    11.557    11.578    11.594    11.628    11.648    11.668    11.695    11.715    11.733    11.771    11.793    11.810    11.844    11.863    11.881    11.915    11.937    11.957    11.990    12.013    12.033    12.068    12.083    12.102    12.135    12.153    12.172    12.201    12.220    12.239    12.270    12.286    12.302    12.328    12.342    12.361    12.387    12.405    12.423    12.450    12.461    12.476    12.507    12.524    12.539    12.564    12.581    12.597    12.618    12.633    12.646    12.676    12.693    12.707    12.727    12.746    12.760    12.783    12.799    12.813    12.843    12.859    12.872    12.892    12.904    12.918    12.946    12.960    12.975    13.001    13.015    13.025    13.054    13.070    13.085    13.111    13.130    13.142    13.169    13.183    13.198    13.226    13.241    13.255    13.279    13.294    13.309    13.337    13.354    13.373    13.395    13.415    13.430    13.459    13.475    13.489    13.521    13.542    13.559    13.590    13.603    13.622    13.647    13.659    13.674    13.701    13.717    13.733    13.762    13.785    13.799    13.828    13.847    13.863    13.883    13.898    13.911    13.926    13.940    13.952    13.972    13.985    13.996    14.018    14.029    14.039    14.055    14.067    14.081    14.107    14.117    14.132    14.145    14.155    14.162    14.182    14.195    14.204    14.211    14.216    14.225    14.242    14.259    14.265    14.276    14.281    14.289    14.309    14.313    14.324    14.337    14.341    14.353    14.361    14.366    14.376    14.395    14.405    14.428    14.428    14.431    14.438    14.445    14.452    14.461    14.472    14.476    14.481    14.504    14.518    14.522    14.530    14.535    14.542    14.555    14.561    14.564    14.581    14.593    14.602    14.618    14.625    14.635    14.645    14.654    14.661    14.691    14.695    14.698    14.705    14.711    14.715    14.728    14.735    14.739    14.763    14.766    14.769    14.793    14.811    14.812    14.823    14.828    14.833    14.840    14.858    14.861    14.878    14.887    14.891    14.897    14.902    14.905    14.920    14.923    14.935    14.944    14.964    14.966    14.980    14.983    14.987    15.012    15.016    15.016    15.046    15.052    15.054    15.064    15.072    15.080    15.093    15.096    15.100    15.120    15.124    15.125    15.130    15.135    15.161    15.171    15.175    15.180    15.219    15.221    15.224    15.231    15.235    15.240    15.250    15.253    15.292    15.302    15.304    15.305    15.315    15.332    15.339    15.357    15.363    15.366    15.373    15.376    15.391    15.405    15.416    15.422    15.442    15.448    15.452    15.461    15.469    15.470    15.480    15.485    15.486    15.485    15.485    15.485    15.486    15.486    15.486    15.483    15.482    15.478    15.475    15.472    15.470    15.465    15.463    15.456    15.452    15.425    15.420    15.411    15.404    15.400    15.392    15.385    15.379    15.363    15.357    15.352    15.331    15.326    15.321    15.311    15.305    15.302    15.276    15.278    15.265    15.252    15.245    15.237    15.226    15.222    15.219    15.215    15.201    15.197    15.188    15.183    15.171    15.129    15.127    15.127    15.122    15.120    15.116    15.105    15.100    15.085    15.076    15.069    15.068    15.064    15.054    15.035    15.021    15.016    14.994    14.991    14.993    14.985    14.949    14.945    14.940    14.925    14.922    14.918    14.910    14.902    14.895    14.880    14.881    14.860    14.855    14.855    14.831    14.831    14.818    14.814
     4.997     4.989     4.981     4.933     4.965     4.933     4.925     4.933     4.927     4.933     4.939     4.933     4.937     4.931     4.935     4.927     4.933     4.925     4.905     4.905     4.905     4.905     4.931     4.933     4.925     4.905     4.911     4.933     4.925     4.933     4.925     4.905     4.905     4.904     4.905     4.904     4.905     4.906     4.927     4.933     4.925     4.905     4.905     4.905     4.927     4.979     4.943     4.938     4.904     4.933     4.931     4.902     4.908     4.902     4.937     4.966     4.904     4.905     4.902     4.905     4.904     4.911     4.905     4.925     4.933     4.939     4.933     4.938     4.933     4.939     4.902     4.908     4.900     4.908     4.900     4.904     4.902     4.904     4.900     4.905     4.902     4.923     4.935     4.902     4.911     4.905     4.900     4.927     4.904     4.911     4.905     4.910     4.902     4.905     4.900     4.910     4.902     4.938     4.923     4.904     4.905     4.904     4.911     4.931     4.906     4.905     4.904     4.905     4.902     4.923     4.933     4.923     4.905     4.925     4.943     4.935     4.927     4.933     4.923     4.905     4.925     4.906     4.925     4.905     4.925     4.905     4.925     4.933     4.939     4.964     4.970     4.938     4.985     4.995     4.989     4.979     4.972     4.938     4.933     4.979     5.002     5.032     4.998     5.003     4.998     5.003     4.965     4.972     4.979     5.003     4.979     5.003     5.022     5.064     5.005     4.997     4.989     4.997     5.003     5.067     5.069     5.003     5.067     5.005     5.062     5.062     5.058     5.054     5.056     5.052     5.056     5.054     5.054     5.055     5.054     5.047     5.054     5.058     5.039     5.067     5.038     5.044     5.097     5.065     5.059     5.085     5.076     5.030     5.078     5.074     5.081     5.086     5.083     5.058     5.083     5.078     5.065     5.071     5.086     5.089     5.089     5.085     5.091     5.088     5.094     5.104     5.097     5.104     5.095     5.092     5.108     5.089     5.108     5.105     5.104     5.097     5.102     5.105     5.108     5.091     5.108     5.108     5.092     5.111     5.116     5.085     5.104     5.102     5.100     5.062     5.091     5.107     5.061     5.083     5.078     5.038     5.074     5.072     5.092     5.091     5.058     5.062     5.059     5.065     5.067     5.069     5.058     5.071     5.061     5.074     5.078     5.067     5.071     5.071     5.074     5.072     5.078     5.072     5.078     5.078     5.074     5.079     5.085     5.083     5.085     5.081     5.083     5.081     5.078     5.079     5.085     5.079     5.038     5.071     5.064     5.069     5.048     5.048     5.052     5.059     5.064     5.081     5.036     5.071     5.036     5.059     5.050     5.055     5.054     5.013     5.054     5.054     5.013     5.028     5.032     5.032     5.028     5.033     5.038     5.042     5.039     5.003     5.041     5.036     5.042     5.021     5.019     5.021     5.019     5.028     5.024     5.024     5.030     5.026     5.021     4.989     5.044     4.995     4.988     4.989     5.030     4.995     5.003     5.032     4.983     5.026     5.022     5.000     4.995     4.970     4.964     5.002     4.970     4.964     4.958     4.964     4.968     4.997     4.991     4.997     4.965     4.970     4.948     5.000     4.989     4.938     4.902     4.964     4.902     4.939     4.933     4.938     4.968     4.933     4.900     4.906     4.900     4.906     4.871     4.906     4.933     4.856     4.863     4.854     4.905     4.900     4.906     4.925     4.943     4.867     4.860     4.852     4.858     4.850     4.848     4.844     4.833     4.823     4.815     4.808     4.808     4.808     4.808     4.808     4.808     4.808     4.808     4.808     4.808     4.808     4.808     4.808     4.823     4.829     4.808     4.808     4.808     4.808     4.813     4.823     4.808     4.808     4.808     4.808     4.831     4.829     4.808     4.808     4.808     4.808     4.831     4.813     4.808     4.808     4.808     4.808     4.808     4.808     4.808     4.813     4.813     4.808     4.808     4.808     4.808     4.808     4.808     4.808     4.808     4.808     4.808     4.815     4.825     4.833     4.844     4.854     4.858     4.870     4.902     4.902     4.963     4.985     4.991     4.983     4.985     4.983     4.938     4.905     4.856     4.863     4.856     4.848     4.856     4.858     4.858     4.906     4.900     4.970     4.966     4.970     4.985     4.963     4.970     4.993     4.991     4.965     4.968     4.939     4.906     4.974     4.979     4.983     4.988     4.985     4.989     4.933     4.988     4.985     4.938     4.989     4.933     4.938     4.989     4.997     4.998     4.993     4.972     4.989     4.995     4.991     4.997     4.983     4.981     4.981     4.983     4.981     4.983     4.981     4.988     4.983     4.989     4.972     4.976     4.974     4.974     4.966     4.983     5.003     5.008     5.003     5.022     5.003     5.008     5.011     5.005     5.009     5.012     5.008     5.009     5.032     5.008     5.026     5.035     5.030     5.039     5.030     5.035     5.032     5.039     5.032     5.028     5.033     5.035     5.032     5.039     5.042     5.042     5.045     5.003     5.045     5.054     5.071     5.067     5.064     5.074     5.079     5.113     5.061     5.038     5.055     5.038     5.085     5.048     5.045     5.108     5.111     5.116     5.119     5.083     5.079     5.085     5.081     5.108     5.104     5.102     5.107     5.110     5.107     5.107     5.110     5.113     5.126     5.129     5.143     5.138     5.152     5.154     5.148     5.156     5.156     5.154     5.160     5.143     5.163     5.168     5.150     5.178     5.180     5.183     5.187     5.187     5.183     5.157     5.187     5.189     5.189     5.192     5.198     5.202     5.198     5.204     5.156     5.192     5.194     5.189     5.185     5.189     5.182     5.182     5.185     5.185     5.182     5.178     5.180     5.177     5.206     5.216     5.194     5.208     5.212     5.228     5.227     5.220     5.225     5.220     5.220     5.219     5.220     5.202     5.198     5.202     5.247     5.245     5.250     5.253     5.258     5.259     5.227     5.237     5.264     5.270     5.273     5.272     5.270     5.273     5.280     5.281     5.281     5.280     5.276     5.275     5.273     5.276     5.275     5.244     5.245     5.292     5.294     5.292     5.292     5.287     5.285     5.256     5.261     5.259     5.262     5.261     5.324     5.326     5.285     5.291     5.333     5.289     5.326     5.321     5.328     5.326     5.332     5.336     5.333     5.338     5.335     5.344     5.336     5.339     5.357     5.354     5.361     5.361     5.360     5.361     5.360     5.365     5.372     5.372     5.375     5.377     5.377     5.380     5.383     5.382     5.387     5.387     5.390     5.383     5.388     5.383     5.387     5.395     5.387     5.404     5.404     5.407     5.407     5.409     5.407     5.413     5.413     5.414     5.418     5.418     5.419     5.425     5.427     5.432     5.435     5.444     5.444     5.445     5.444     5.442     5.447     5.445     5.449     5.453     5.453     5.455     5.455     5.457     5.460     5.460     5.462     5.465     5.468     5.470     5.472     5.472     5.473     5.477     5.480     5.482     5.483     5.486     5.488     5.489     5.492     5.495     5.498     5.500     5.504     5.507     5.511     5.514     5.518     5.520     5.524     5.527     5.531     5.533     5.537     5.540     5.543     5.545     5.547     5.550     5.551     5.553     5.556     5.557     5.559     5.560     5.562     5.565     5.566     5.568     5.570     5.572     5.574     5.577     5.579     5.580     5.582     5.583     5.585     5.588     5.589     5.591     5.592     5.596     5.599     5.600     5.602     5.603     5.605     5.609     5.610     5.612     5.615     5.617     5.620     5.621     5.623     5.626     5.627     5.630     5.632     5.635     5.637     5.639     5.641     5.642     5.644     5.648     5.650     5.652     5.654     5.656     5.657     5.659     5.661     5.663     5.665     5.669     5.672     5.675     5.677     5.678     5.681     5.685     5.685     5.690     5.692     5.695     5.696     5.698     5.702     5.705     5.707     5.709     5.711     5.714     5.716     5.720     5.722     5.726     5.727     5.729     5.731     5.734     5.735     5.737     5.741     5.743     5.744     5.746     5.748     5.749     5.752     5.754     5.756     5.760     5.761     5.765     5.767     5.770     5.772     5.775     5.779     5.781     5.781     5.783     5.786     5.787     5.789     5.791     5.793     5.795     5.797     5.798     5.800     5.802     5.806     5.807     5.809     5.813     5.814     5.818     5.820     5.823     5.824     5.828     5.831     5.832     5.833     5.837     5.838     5.842     5.843     5.847     5.850     5.851     5.853     5.856     5.857     5.859     5.861     5.863     5.866     5.868     5.872     5.874     5.875     5.879     5.881     5.885     5.885     5.889     5.892     5.896     5.897     5.900     5.901     5.904     5.907     5.910     5.913     5.916     5.919     5.920     5.924     5.928     5.929     5.933     5.937     5.937     5.937     5.937     5.939     5.942     5.944     5.946     5.948     5.949     5.950     5.953     5.953     5.955     5.956     5.958     5.961     5.962     5.964     5.965     5.965     5.966     5.967     5.970     5.972     5.975     5.977     5.979     5.982     5.985     5.988     5.988     5.989     5.991     5.994     5.996     5.999     5.999     5.999     6.002     6.005     6.008     6.011     6.014     6.016     6.018     6.020     6.022     6.025     6.027     6.030     6.032     6.035     6.036     6.038     6.039     6.042     6.047     6.048     6.050     6.052     6.057     6.058     6.065     6.069     6.071     6.072     6.076     6.082     6.085     6.088     6.089     6.090     6.094     6.105     6.107     6.107     6.112     6.115     6.116     6.121     6.124     6.124     6.128     6.129     6.131     6.135     6.137     6.157     6.157     6.159     6.159     6.162     6.163     6.168     6.170     6.174     6.175     6.183     6.183     6.186     6.202     6.205     6.207     6.210     6.213     6.215     6.218     6.222     6.227     6.231     6.235     6.241     6.244     6.254     6.255     6.263     6.266     6.269     6.270     6.273     6.275     6.278     6.281     6.283     6.287     6.291     6.294     6.298     6.304     6.307     6.310     6.314     6.318     6.326     6.331     6.333     6.339     6.342     6.346     6.350     6.355     6.362     6.366     6.370     6.374     6.378     6.382     6.387     6.392     6.396     6.402     6.406     6.411     6.415     6.419     6.426     6.430     6.435     6.440     6.446     6.452     6.454     6.461     6.467     6.472     6.478     6.483     6.489     6.493     6.502     6.505     6.512     6.521     6.527     6.535     6.543     6.551     6.561     6.570     6.579     6.589     6.600     6.610     6.620     6.633     6.643     6.655     6.669     6.680     6.693     6.708     6.722     6.736     6.754     6.768     6.782     6.799     6.813     6.827     6.846     6.861     6.875     6.895     6.912     6.927     6.946     6.962     6.978     6.998     7.017     7.033     7.054     7.072     7.089     7.111     7.128     7.145     7.169     7.187     7.206     7.229     7.248     7.267     7.290     7.311     7.328     7.352     7.371     7.387     7.409     7.425     7.443     7.462     7.480     7.495     7.514     7.530     7.546     7.565     7.582     7.597     7.615     7.633     7.649     7.668     7.685     7.702     7.722     7.738     7.754     7.775     7.792     7.809     7.831     7.848     7.864     7.887     7.903     7.920     7.941     7.958     7.975     7.996     8.013     8.031     8.052     8.070     8.087     8.108     8.124     8.143     8.163     8.181     8.199     8.220     8.239     8.257     8.277     8.295     8.313     8.335     8.352     8.372     8.394     8.413     8.429     8.450     8.470     8.488     8.509     8.528     8.546     8.567     8.587     8.604     8.624     8.644     8.661     8.679     8.696     8.713     8.730     8.746     8.760     8.779     8.793     8.808     8.824     8.838     8.851     8.865     8.879     8.891     8.906     8.918     8.930     8.942     8.954     8.965     8.980     8.989     8.998     9.013     9.023     9.032     9.043     9.054     9.062     9.073     9.085     9.096     9.106     9.117     9.127     9.140     9.149     9.163     9.173     9.185     9.196     9.208     9.220     9.232     9.245     9.257     9.268     9.280     9.292     9.303     9.315     9.327     9.340     9.352     9.365     9.377     9.389     9.400     9.411     9.424     9.435     9.446     9.461     9.477     9.487     9.499     9.512     9.525     9.537     9.552     9.566     9.581     9.593     9.607     9.620     9.635     9.649     9.666     9.678     9.691     9.706     9.717     9.731     9.747     9.759     9.774     9.789     9.801     9.815     9.830     9.848     9.863     9.881     9.893     9.905     9.921     9.935     9.949     9.964     9.978     9.990    10.004    10.018    10.033    10.050    10.064    10.080    10.095    10.109    10.121    10.139    10.155    10.164    10.181    10.197    10.211    10.227    10.237    10.250    10.265    10.277    10.292    10.307    10.319    10.332    10.353    10.367    10.378    10.394    10.407    10.422    10.437    10.452    10.465    10.481    10.494    10.509    10.526    10.539    10.554    10.569    10.585    10.602    10.618    10.635    10.650    10.667    10.685    10.700    10.719    10.733    10.749    10.766    10.781    10.798    10.816    10.830    10.848    10.865    10.883    10.899    10.917    10.931    10.948    10.967    10.985    11.002    11.021    11.039    11.054    11.074    11.094    11.109    11.131    11.150    11.170    11.189    11.207    11.229    11.248    11.269    11.287    11.310    11.330    11.348    11.371    11.391    11.414    11.435    11.456    11.477    11.503    11.526    11.548    11.567    11.593    11.614    11.639    11.663    11.682    11.706    11.726    11.752    11.782    11.803    11.826    11.854    11.878    11.899    11.925    11.948    11.972    12.000    12.025    12.046    12.073    12.097    12.120    12.146    12.165    12.189    12.211    12.232    12.255    12.277    12.300    12.321    12.340    12.361    12.381    12.400    12.421    12.442    12.463    12.478    12.500    12.518    12.539    12.557    12.578    12.593    12.613    12.635    12.650    12.667    12.689    12.711    12.727    12.746    12.763    12.783    12.802    12.819    12.837    12.860    12.880    12.894    12.909    12.927    12.942    12.964    12.980    12.998    13.020    13.038    13.054    13.076    13.093    13.113    13.135    13.155    13.172    13.193    13.211    13.228    13.249    13.265    13.282    13.299    13.317    13.337    13.360    13.378    13.397    13.416    13.439    13.460    13.480    13.495    13.517    13.539    13.563    13.587    13.610    13.628    13.645    13.666    13.685    13.703    13.720    13.739    13.754    13.780    13.805    13.821    13.842    13.864    13.883    13.900    13.913    13.924    13.935    13.947    13.960    13.977    13.988    13.998    14.011    14.024    14.037    14.048    14.059    14.074    14.088    14.104    14.117    14.130    14.145    14.159    14.171    14.183    14.194    14.200    14.209    14.221    14.228    14.248    14.259    14.272    14.278    14.283    14.292    14.315    14.325    14.332    14.337    14.347    14.358    14.364    14.374    14.385    14.391    14.395    14.429    14.432    14.442    14.447    14.452    14.460    14.468    14.476    14.481    14.486    14.502    14.512    14.530    14.535    14.539    14.552    14.556    14.564    14.569    14.572    14.600    14.606    14.621    14.631    14.641    14.654    14.663    14.687    14.696    14.698    14.703    14.713    14.722    14.729    14.739    14.743    14.754    14.765    14.769    14.789    14.811    14.811    14.820    14.827    14.833    14.842    14.855    14.860    14.868    14.885    14.890    14.897    14.904    14.910    14.920    14.925    14.933    14.939    14.944    14.971    14.978    14.982    14.989    15.005    15.016    15.016    15.046    15.052    15.061    15.066    15.074    15.085    15.092    15.095    15.107    15.116    15.125    15.127    15.135    15.141    15.148    15.176    15.178    15.183    15.192    15.224    15.226    15.235    15.237    15.243    15.248    15.253    15.263    15.302    15.305    15.307    15.315    15.326    15.340    15.352    15.357    15.366    15.375    15.380    15.385    15.407    15.413    15.416    15.438    15.447    15.455    15.461    15.466    15.470    15.480    15.485    15.485    15.485    15.485    15.485    15.485    15.485    15.485    15.483    15.483    15.480    15.477    15.474    15.470    15.466    15.465    15.455    15.452    15.429    15.422    15.416    15.409    15.401    15.394    15.389    15.380    15.361    15.354    15.340    15.332    15.328    15.321    15.315    15.305    15.298    15.283    15.273    15.263    15.253    15.248    15.237    15.235    15.227    15.224    15.222    15.209    15.205    15.195    15.183    15.169    15.137    15.130    15.127    15.124    15.120    15.115    15.108    15.096    15.087    15.078    15.072    15.069    15.070    15.052    15.035    15.016    15.011    15.002    14.993    14.989    14.971    14.954    14.945    14.942    14.930    14.925    14.922    14.916    14.905    14.898    14.893    14.885    14.861    14.858    14.863    14.833    14.830    14.820    14.812
     4.964     4.983     4.989     4.981     4.933     4.933     4.933     4.933     4.933     4.966     4.988     4.979     4.942     4.933     4.927     4.906     4.925     4.905     4.905     4.905     4.905     4.905     4.938     4.927     4.905     4.905     4.904     4.910     4.905     4.923     4.933     4.925     4.933     4.923     4.905     4.923     4.905     4.927     4.935     4.929     4.933     4.923     4.905     4.923     4.933     4.933     4.933     4.931     4.933     4.902     4.937     4.964     4.900     4.908     4.902     4.933     4.925     4.902     4.905     4.902     4.905     4.904     4.911     4.905     4.925     4.933     4.938     4.933     4.939     4.933     4.925     4.902     4.904     4.902     4.904     4.902     4.902     4.900     4.902     4.900     4.908     4.933     4.931     4.925     4.904     4.937     4.925     4.904     4.910     4.905     4.910     4.904     4.905     4.902     4.904     4.902     4.910     4.933     4.933     4.911     4.904     4.905     4.904     4.933     4.911     4.904     4.904     4.902     4.905     4.904     4.923     4.933     4.925     4.933     4.963     4.927     4.933     4.925     4.905     4.925     4.905     4.925     4.906     4.923     4.905     4.925     4.905     4.925     4.905     4.981     4.937     4.970     4.991     5.000     4.997     4.988     4.965     4.933     4.939     5.002     4.997     5.000     5.003     4.998     4.965     4.997     5.003     4.979     5.003     4.997     5.003     5.021     5.030     4.991     4.998     4.989     4.997     4.989     4.998     5.065     5.064     5.071     5.064     5.067     5.071     5.033     5.059     5.055     5.054     5.059     5.054     5.058     5.055     5.055     5.005     5.052     5.058     5.044     5.061     5.072     5.054     5.047     5.092     5.081     5.091     5.078     5.086     5.083     5.086     5.081     5.086     5.067     5.088     5.083     5.079     5.081     5.086     5.083     5.104     5.085     5.088     5.091     5.094     5.102     5.104     5.097     5.102     5.097     5.104     5.111     5.107     5.108     5.105     5.107     5.100     5.102     5.104     5.102     5.092     5.097     5.111     5.108     5.113     5.116     5.071     5.091     5.108     5.074     5.067     5.091     5.065     5.104     5.127     5.122     5.079     5.081     5.086     5.091     5.071     5.104     5.054     5.058     5.062     5.056     5.059     5.067     5.062     5.067     5.071     5.079     5.079     5.074     5.083     5.076     5.074     5.079     5.094     5.089     5.076     5.094     5.079     5.076     5.089     5.085     5.083     5.085     5.088     5.085     5.081     5.079     5.086     5.083     5.081     5.091     5.072     5.055     5.097     5.095     5.052     5.056     5.085     5.085     5.083     5.079     5.055     5.054     5.054     5.061     5.061     5.058     5.056     5.059     5.026     5.021     5.022     5.030     5.035     5.032     5.036     5.008     5.003     4.998     5.005     5.011     5.036     5.030     5.033     5.021     5.030     5.024     5.035     5.032     5.039     5.030     5.021     5.024     5.022     5.024     4.989     4.993     4.991     5.000     5.007     5.000     5.006     4.988     4.991     5.024     4.972     4.965     4.970     5.003     5.000     4.933     4.939     4.970     4.965     5.003     4.998     4.991     4.970     4.964     4.972     5.017     4.964     4.970     4.965     4.902     5.008     4.964     5.021     4.970     5.000     4.902     4.906     4.900     4.906     4.871     4.906     4.941     4.938     4.863     4.854     4.863     4.870     4.905     4.900     4.906     4.925     4.902     4.867     4.858     4.852     4.856     4.846     4.838     4.835     4.833     4.823     4.813     4.808     4.808     4.808     4.808     4.808     4.808     4.808     4.808     4.808     4.808     4.808     4.813     4.825     4.831     4.813     4.808     4.808     4.813     4.831     4.831     4.821     4.808     4.808     4.813     4.825     4.831     4.813     4.808     4.808     4.821     4.831     4.825     4.813     4.808     4.808     4.808     4.808     4.808     4.813     4.831     4.831     4.813     4.808     4.808     4.808     4.808     4.808     4.808     4.808     4.808     4.813     4.823     4.833     4.842     4.846     4.848     4.856     4.865     4.900     4.933     4.965     4.989     4.989     4.933     4.900     4.867     4.860     4.898     4.863     4.858     4.863     4.856     4.850     4.856     4.865     4.900     4.906     4.900     4.970     4.902     4.979     4.988     4.981     4.972     4.979     4.968     4.964     4.905     4.964     4.933     4.985     4.993     4.988     4.988     4.993     4.938     4.993     4.988     4.965     4.933     4.938     4.933     4.989     5.002     4.998     4.998     4.993     4.972     4.989     4.997     5.002     4.981     4.985     4.985     4.985     4.988     4.983     4.989     4.997     4.988     4.988     4.991     4.988     4.981     4.979     4.989     4.985     5.013     5.021     5.028     5.005     4.998     5.033     5.008     5.021     5.011     5.016     5.014     5.019     5.022     5.005     5.050     5.032     5.038     5.042     5.021     5.045     5.039     5.035     5.039     5.033     5.028     5.032     5.039     5.035     5.039     5.047     5.042     5.047     5.055     5.059     5.071     5.064     5.062     5.005     5.067     5.121     5.083     5.058     5.116     5.044     5.116     5.114     5.121     5.114     5.116     5.121     5.116     5.124     5.121     5.119     5.116     5.107     5.111     5.105     5.110     5.111     5.110     5.108     5.111     5.135     5.150     5.129     5.124     5.160     5.156     5.148     5.162     5.159     5.156     5.160     5.157     5.166     5.145     5.150     5.175     5.156     5.182     5.187     5.187     5.187     5.191     5.189     5.194     5.189     5.191     5.194     5.202     5.199     5.203     5.199     5.211     5.194     5.191     5.187     5.191     5.191     5.187     5.183     5.185     5.183     5.187     5.196     5.199     5.196     5.202     5.216     5.214     5.222     5.208     5.231     5.220     5.230     5.228     5.220     5.227     5.222     5.222     5.256     5.203     5.253     5.203     5.250     5.258     5.258     5.239     5.262     5.233     5.233     5.267     5.273     5.272     5.275     5.278     5.278     5.283     5.276     5.283     5.278     5.281     5.275     5.280     5.275     5.285     5.287     5.292     5.249     5.289     5.291     5.244     5.294     5.285     5.278     5.270     5.269     5.265     5.264     5.265     5.289     5.332     5.336     5.332     5.336     5.333     5.335     5.330     5.335     5.337     5.335     5.341     5.335     5.339     5.352     5.354     5.360     5.363     5.360     5.363     5.363     5.360     5.369     5.369     5.370     5.375     5.377     5.377     5.380     5.378     5.380     5.382     5.383     5.385     5.390     5.393     5.395     5.396     5.390     5.390     5.391     5.405     5.409     5.409     5.413     5.413     5.416     5.416     5.416     5.420     5.419     5.424     5.424     5.424     5.429     5.435     5.438     5.440     5.445     5.445     5.445     5.445     5.449     5.452     5.449     5.453     5.455     5.457     5.460     5.462     5.460     5.464     5.467     5.467     5.468     5.470     5.475     5.477     5.478     5.480     5.482     5.483     5.486     5.488     5.490     5.492     5.493     5.496     5.499     5.504     5.505     5.509     5.512     5.517     5.520     5.524     5.527     5.531     5.535     5.538     5.542     5.545     5.547     5.550     5.551     5.553     5.556     5.557     5.559     5.560     5.562     5.563     5.565     5.566     5.570     5.572     5.574     5.575     5.577     5.582     5.582     5.582     5.585     5.586     5.588     5.589     5.591     5.592     5.596     5.597     5.600     5.602     5.603     5.607     5.609     5.610     5.612     5.615     5.617     5.620     5.621     5.623     5.626     5.627     5.629     5.632     5.633     5.637     5.639     5.641     5.642     5.646     5.648     5.650     5.652     5.654     5.655     5.658     5.660     5.662     5.663     5.665     5.669     5.672     5.673     5.677     5.678     5.681     5.685     5.687     5.689     5.690     5.693     5.696     5.700     5.702     5.704     5.707     5.709     5.711     5.714     5.717     5.718     5.720     5.724     5.726     5.729     5.733     5.734     5.735     5.737     5.740     5.743     5.745     5.746     5.748     5.750     5.752     5.754     5.758     5.758     5.761     5.765     5.767     5.770     5.772     5.775     5.777     5.781     5.782     5.785     5.786     5.787     5.789     5.791     5.793     5.795     5.797     5.800     5.802     5.804     5.806     5.809     5.811     5.814     5.816     5.818     5.821     5.823     5.824     5.828     5.829     5.832     5.835     5.837     5.840     5.842     5.843     5.847     5.848     5.851     5.854     5.856     5.857     5.860     5.861     5.863     5.866     5.868     5.870     5.874     5.877     5.879     5.882     5.883     5.887     5.889     5.891     5.894     5.897     5.900     5.901     5.904     5.906     5.909     5.912     5.914     5.919     5.920     5.924     5.926     5.929     5.931     5.935     5.937     5.939     5.940     5.944     5.944     5.946     5.948     5.949     5.951     5.953     5.953     5.954     5.956     5.958     5.959     5.960     5.963     5.965     5.966     5.969     5.969     5.972     5.974     5.975     5.977     5.979     5.980     5.982     5.985     5.989     5.991     5.991     5.993     5.994     5.998     6.002     6.002     6.005     6.005     6.005     6.008     6.011     6.013     6.016     6.020     6.022     6.024     6.025     6.029     6.030     6.032     6.035     6.038     6.039     6.042     6.044     6.047     6.049     6.052     6.054     6.055     6.060     6.063     6.063     6.069     6.072     6.074     6.080     6.082     6.085     6.088     6.091     6.093     6.102     6.104     6.107     6.108     6.113     6.116     6.121     6.122     6.126     6.129     6.131     6.131     6.135     6.138     6.141     6.157     6.160     6.160     6.163     6.165     6.167     6.168     6.172     6.175     6.177     6.181     6.186     6.189     6.202     6.205     6.209     6.212     6.212     6.217     6.220     6.222     6.226     6.231     6.239     6.244     6.247     6.254     6.257     6.258     6.263     6.269     6.272     6.277     6.278     6.281     6.283     6.287     6.289     6.292     6.296     6.300     6.304     6.310     6.313     6.316     6.320     6.325     6.331     6.335     6.339     6.344     6.347     6.353     6.356     6.362     6.366     6.372     6.377     6.382     6.385     6.389     6.392     6.398     6.402     6.407     6.412     6.416     6.420     6.426     6.432     6.436     6.443     6.448     6.454     6.456     6.461     6.467     6.473     6.477     6.483     6.487     6.492     6.500     6.507     6.512     6.520     6.527     6.535     6.543     6.550     6.559     6.569     6.579     6.589     6.598     6.609     6.620     6.631     6.643     6.655     6.666     6.680     6.693     6.707     6.721     6.736     6.750     6.767     6.782     6.797     6.813     6.829     6.844     6.862     6.879     6.895     6.913     6.930     6.948     6.965     6.983     7.000     7.020     7.037     7.055     7.074     7.092     7.111     7.130     7.150     7.169     7.187     7.207     7.226     7.246     7.269     7.287     7.309     7.328     7.349     7.371     7.388     7.409     7.427     7.446     7.462     7.482     7.500     7.517     7.535     7.552     7.568     7.585     7.602     7.618     7.635     7.653     7.670     7.687     7.705     7.722     7.740     7.759     7.774     7.794     7.810     7.828     7.848     7.865     7.883     7.903     7.920     7.939     7.958     7.977     7.994     8.013     8.033     8.050     8.068     8.087     8.104     8.124     8.141     8.159     8.179     8.197     8.216     8.235     8.255     8.274     8.292     8.311     8.329     8.347     8.368     8.387     8.407     8.427     8.444     8.465     8.485     8.505     8.524     8.543     8.561     8.582     8.599     8.619     8.639     8.657     8.673     8.693     8.711     8.730     8.746     8.762     8.777     8.793     8.810     8.825     8.840     8.854     8.868     8.883     8.897     8.911     8.923     8.935     8.950     8.961     8.972     8.986     8.996     9.007     9.019     9.032     9.043     9.054     9.065     9.074     9.083     9.096     9.106     9.115     9.126     9.138     9.149     9.160     9.172     9.181     9.194     9.208     9.218     9.229     9.241     9.254     9.266     9.279     9.290     9.302     9.312     9.324     9.338     9.350     9.361     9.374     9.387     9.398     9.409     9.420     9.433     9.444     9.455     9.469     9.482     9.494     9.509     9.519     9.533     9.545     9.560     9.573     9.588     9.602     9.615     9.628     9.641     9.656     9.670     9.683     9.699     9.713     9.728     9.739     9.752     9.765     9.781     9.794     9.807     9.820     9.837     9.850     9.866     9.883     9.898     9.913     9.927     9.940     9.955     9.969     9.983     9.997    10.010    10.024    10.038    10.054    10.070    10.083    10.099    10.112    10.125    10.140    10.156    10.171    10.185    10.200    10.214    10.228    10.244    10.257    10.270    10.285    10.299    10.311    10.326    10.339    10.351    10.369    10.383    10.399    10.412    10.426    10.442    10.456    10.469    10.482    10.498    10.512    10.528    10.545    10.557    10.572    10.585    10.604    10.620    10.637    10.654    10.668    10.685    10.701    10.719    10.735    10.750    10.765    10.785    10.800    10.816    10.833    10.850    10.865    10.882    10.899    10.915    10.933    10.950    10.967    10.982    11.002    11.021    11.039    11.055    11.074    11.090    11.109    11.128    11.146    11.167    11.186    11.204    11.223    11.242    11.262    11.283    11.304    11.328    11.348    11.366    11.387    11.409    11.429    11.450    11.474    11.494    11.516    11.541    11.561    11.585    11.604    11.627    11.652    11.676    11.695    11.719    11.742    11.766    11.791    11.817    11.841    11.868    11.890    11.911    11.935    11.962    11.987    12.012    12.035    12.060    12.087    12.107    12.135    12.156    12.180    12.206    12.227    12.247    12.269    12.292    12.312    12.335    12.355    12.374    12.398    12.416    12.435    12.454    12.476    12.496    12.513    12.531    12.554    12.574    12.590    12.609    12.629    12.650    12.669    12.686    12.707    12.727    12.746    12.763    12.785    12.802    12.821    12.839    12.856    12.880    12.898    12.915    12.930    12.948    12.966    12.983    13.001    13.024    13.042    13.061    13.082    13.102    13.122    13.141    13.163    13.181    13.200    13.218    13.236    13.252    13.271    13.289    13.307    13.325    13.343    13.364    13.382    13.403    13.421    13.440    13.464    13.482    13.502    13.521    13.539    13.564    13.583    13.603    13.631    13.647    13.663    13.689    13.707    13.726    13.741    13.760    13.777    13.800    13.822    13.844    13.859    13.877    13.893    13.907    13.920    13.931    13.943    13.954    13.965    13.978    13.987    13.998    14.011    14.024    14.037    14.046    14.055    14.069    14.080    14.088    14.104    14.112    14.129    14.145    14.157    14.169    14.181    14.190    14.200    14.209    14.221    14.237    14.250    14.268    14.273    14.280    14.285    14.297    14.319    14.327    14.332    14.344    14.352    14.361    14.371    14.383    14.391    14.396    14.407    14.419    14.425    14.432    14.445    14.455    14.468    14.474    14.481    14.486    14.493    14.502    14.525    14.535    14.539    14.547    14.552    14.562    14.569    14.573    14.596    14.606    14.615    14.624    14.639    14.654    14.661    14.681    14.693    14.700    14.704    14.713    14.720    14.729    14.741    14.743    14.760    14.769    14.769    14.782    14.796    14.807    14.814    14.821    14.835    14.843    14.852    14.856    14.861    14.881    14.893    14.902    14.905    14.912    14.920    14.927    14.935    14.940    14.944    14.949    14.980    14.980    14.989    15.002    15.014    15.016    15.046    15.052    15.057    15.066    15.076    15.083    15.089    15.100    15.105    15.118    15.125    15.130    15.135    15.142    15.150    15.173    15.180    15.185    15.193    15.200    15.224    15.229    15.229    15.241    15.248    15.252    15.270    15.288    15.305    15.307    15.316    15.324    15.339    15.348    15.357    15.363    15.378    15.383    15.387    15.396    15.419    15.422    15.424    15.445    15.455    15.461    15.469    15.470    15.477    15.482    15.483    15.485    15.485    15.485    15.485    15.485    15.485    15.483    15.483    15.482    15.478    15.475    15.472    15.469    15.461    15.455    15.441    15.432    15.425    15.420    15.411    15.404    15.398    15.392    15.383    15.363    15.348    15.340    15.335    15.326    15.318    15.311    15.305    15.288    15.281    15.272    15.266    15.262    15.250    15.246    15.238    15.231    15.227    15.221    15.215    15.206    15.198    15.185    15.150    15.142    15.132    15.129    15.125    15.124    15.120    15.108    15.102    15.087    15.080    15.077    15.076    15.072    15.048    15.029    15.014    15.011    15.005    14.987    14.980    14.973    14.966    14.947    14.942    14.935    14.929    14.923    14.920    14.910    14.902    14.897    14.885    14.878    14.873    14.870    14.837    14.835    14.821    14.811
     4.983     4.964     4.983     4.989     4.981     4.988     4.966     4.988     4.997     4.964     4.972     4.997     4.933     4.927     4.933     4.925     4.905     4.906     4.905     4.906     4.927     4.925     4.997     4.933     4.905     4.904     4.905     4.904     4.905     4.904     4.923     4.933     4.931     4.938     4.968     4.960     4.981     4.938     4.905     4.938     4.966     4.905     4.923     4.933     4.931     4.925     4.905     4.925     4.933     4.937     4.927     4.905     4.910     4.902     4.937     4.925     4.904     4.904     4.902     4.905     4.904     4.905     4.904     4.911     4.933     4.970     4.939     4.933     4.937     4.931     4.933     4.905     4.902     4.904     4.902     4.904     4.900     4.902     4.900     4.902     4.902     4.923     4.937     4.904     4.937     4.931     4.905     4.911     4.905     4.910     4.902     4.905     4.904     4.905     4.904     4.905     4.904     4.933     4.929     4.905     4.923     4.905     4.937     4.925     4.904     4.905     4.902     4.904     4.904     4.905     4.905     4.925     4.933     4.983     4.939     4.933     4.925     4.933     4.925     4.905     4.925     4.933     4.925     4.905     4.905     4.905     4.925     4.933     4.927     4.933     4.983     4.964     4.997     4.991     5.000     4.995     4.985     4.981     5.002     5.030     5.021     5.003     4.997     4.989     4.972     4.989     4.998     4.991     4.997     5.003     4.998     5.003     5.071     4.998     4.989     4.998     5.003     4.998     5.003     5.072     5.071     5.039     5.032     5.038     5.005     5.000     5.003     5.021     5.064     5.059     5.059     5.062     5.059     5.054     5.054     5.059     5.056     5.061     5.067     5.048     5.078     5.078     5.055     5.097     5.083     5.081     5.086     5.089     5.083     5.088     5.083     5.089     5.085     5.089     5.083     5.113     5.079     5.074     5.102     5.079     5.104     5.097     5.104     5.107     5.110     5.105     5.108     5.105     5.113     5.116     5.110     5.104     5.111     5.105     5.108     5.104     5.110     5.105     5.111     5.113     5.104     5.113     5.108     5.111     5.091     5.110     5.091     5.097     5.104     5.104     5.097     5.097     5.104     5.131     5.086     5.085     5.083     5.074     5.078     5.126     5.059     5.062     5.110     5.102     5.071     5.062     5.067     5.061     5.078     5.078     5.072     5.074     5.078     5.083     5.079     5.094     5.091     5.071     5.089     5.094     5.088     5.094     5.095     5.094     5.092     5.089     5.086     5.086     5.091     5.085     5.088     5.085     5.088     5.083     5.098     5.102     5.102     5.100     5.095     5.092     5.089     5.088     5.083     5.059     5.054     5.058     5.059     5.054     5.065     5.065     5.021     5.058     5.079     5.076     5.026     5.042     5.038     5.036     5.042     5.045     5.009     5.003     5.011     5.059     5.061     5.022     5.032     5.028     4.997     5.003     4.997     5.032     5.017     5.013     5.009     5.006     5.000     4.993     4.997     4.998     5.006     4.997     5.002     5.005     5.000     4.989     5.030     5.033     4.979     4.983     5.007     4.983     4.977     4.981     4.976     5.002     4.970     5.000     5.003     5.002     5.008     4.991     4.998     4.989     4.958     4.964     4.902     5.030     4.964     4.958     4.965     4.970     4.964     4.933     4.900     4.905     4.900     4.906     4.902     4.938     4.906     4.870     4.863     4.856     4.905     4.898     4.905     4.900     4.905     4.911     4.862     4.867     4.858     4.850     4.850     4.846     4.835     4.835     4.831     4.823     4.823     4.813     4.815     4.813     4.813     4.813     4.813     4.813     4.815     4.815     4.823     4.823     4.833     4.833     4.823     4.823     4.823     4.825     4.833     4.840     4.831     4.823     4.823     4.825     4.833     4.833     4.825     4.823     4.823     4.831     4.838     4.833     4.825     4.821     4.813     4.813     4.813     4.821     4.823     4.833     4.833     4.823     4.821     4.813     4.813     4.813     4.813     4.815     4.815     4.823     4.823     4.833     4.835     4.838     4.846     4.854     4.858     4.858     4.902     4.902     4.985     4.995     4.997     4.939     4.867     4.872     4.867     4.933     4.900     4.892     4.860     4.865     4.858     4.865     4.871     4.906     4.900     4.979     4.979     4.976     4.976     4.981     4.988     4.965     4.970     4.964     4.933     4.964     4.933     4.965     4.933     4.995     4.991     4.993     4.991     4.995     4.997     4.993     4.933     4.939     4.998     4.993     4.997     5.003     5.002     5.002     5.000     5.007     5.002     5.005     4.998     5.003     4.988     4.991     4.989     4.995     4.991     4.995     4.989     4.995     4.988     5.009     4.983     5.019     5.016     5.021     4.989     5.009     5.028     5.005     5.008     5.030     5.014     5.022     5.030     5.014     5.019     5.019     5.021     5.014     5.011     5.032     5.038     5.035     5.045     5.044     5.044     5.048     5.042     5.035     5.039     5.041     5.033     5.038     5.038     5.035     5.054     5.047     5.050     5.054     5.056     5.079     5.071     5.074     5.065     5.072     5.100     5.078     5.061     5.092     5.122     5.121     5.121     5.124     5.121     5.122     5.121     5.121     5.127     5.129     5.138     5.111     5.111     5.116     5.119     5.105     5.110     5.105     5.121     5.119     5.154     5.111     5.122     5.162     5.137     5.160     5.156     5.160     5.156     5.160     5.163     5.160     5.162     5.168     5.173     5.156     5.162     5.187     5.185     5.189     5.192     5.189     5.196     5.198     5.196     5.199     5.199     5.202     5.209     5.203     5.207     5.214     5.211     5.199     5.194     5.198     5.203     5.196     5.202     5.189     5.189     5.191     5.199     5.205     5.202     5.204     5.222     5.215     5.231     5.235     5.231     5.235     5.233     5.230     5.222     5.223     5.231     5.237     5.228     5.208     5.255     5.259     5.261     5.264     5.261     5.267     5.269     5.269     5.269     5.272     5.272     5.275     5.280     5.283     5.280     5.285     5.283     5.283     5.280     5.285     5.278     5.278     5.281     5.285     5.292     5.289     5.295     5.295     5.299     5.294     5.270     5.269     5.273     5.275     5.270     5.265     5.270     5.269     5.278     5.335     5.338     5.333     5.289     5.295     5.332     5.336     5.332     5.336     5.342     5.345     5.332     5.352     5.357     5.360     5.354     5.366     5.369     5.369     5.365     5.366     5.370     5.370     5.374     5.375     5.378     5.382     5.382     5.383     5.388     5.385     5.387     5.396     5.395     5.395     5.398     5.390     5.395     5.391     5.398     5.409     5.411     5.413     5.416     5.418     5.413     5.420     5.424     5.422     5.428     5.427     5.428     5.435     5.435     5.438     5.442     5.444     5.449     5.447     5.449     5.449     5.447     5.450     5.452     5.455     5.459     5.462     5.462     5.464     5.465     5.468     5.470     5.472     5.473     5.475     5.478     5.480     5.482     5.483     5.486     5.488     5.490     5.492     5.495     5.496     5.499     5.502     5.505     5.509     5.512     5.514     5.520     5.523     5.526     5.529     5.533     5.538     5.542     5.545     5.548     5.551     5.554     5.557     5.559     5.560     5.562     5.563     5.565     5.566     5.568     5.570     5.572     5.574     5.575     5.577     5.579     5.580     5.582     5.585     5.586     5.588     5.589     5.591     5.592     5.594     5.597     5.599     5.600     5.602     5.605     5.607     5.609     5.612     5.614     5.615     5.618     5.620     5.623     5.623     5.624     5.627     5.630     5.632     5.633     5.637     5.639     5.642     5.644     5.646     5.648     5.650     5.651     5.653     5.655     5.658     5.659     5.662     5.664     5.665     5.669     5.672     5.673     5.677     5.678     5.681     5.683     5.687     5.689     5.692     5.693     5.696     5.698     5.702     5.704     5.705     5.709     5.712     5.714     5.716     5.717     5.720     5.724     5.726     5.727     5.731     5.734     5.736     5.738     5.740     5.741     5.746     5.747     5.749     5.752     5.754     5.756     5.758     5.761     5.763     5.765     5.767     5.770     5.772     5.774     5.775     5.779     5.782     5.785     5.786     5.788     5.789     5.791     5.794     5.796     5.797     5.800     5.802     5.804     5.807     5.809     5.813     5.814     5.816     5.820     5.821     5.823     5.824     5.828     5.829     5.832     5.833     5.837     5.840     5.842     5.845     5.847     5.850     5.851     5.853     5.856     5.857     5.860     5.861     5.864     5.866     5.868     5.872     5.874     5.877     5.879     5.882     5.883     5.889     5.889     5.892     5.894     5.897     5.899     5.901     5.904     5.906     5.909     5.912     5.913     5.916     5.919     5.922     5.926     5.929     5.932     5.932     5.935     5.939     5.942     5.944     5.946     5.948     5.949     5.951     5.953     5.954     5.955     5.957     5.958     5.959     5.960     5.961     5.963     5.965     5.969     5.970     5.974     5.974     5.975     5.977     5.980     5.982     5.983     5.985     5.985     5.988     5.991     5.994     5.996     5.996     5.998     6.002     6.003     6.005     6.008     6.008     6.010     6.013     6.014     6.016     6.017     6.022     6.025     6.027     6.029     6.030     6.033     6.035     6.037     6.038     6.042     6.043     6.048     6.052     6.054     6.055     6.057     6.058     6.060     6.066     6.069     6.072     6.078     6.078     6.082     6.085     6.090     6.095     6.096     6.098     6.102     6.105     6.107     6.110     6.112     6.116     6.119     6.122     6.126     6.129     6.135     6.136     6.139     6.141     6.152     6.154     6.155     6.163     6.168     6.168     6.170     6.172     6.172     6.175     6.179     6.183     6.189     6.192     6.205     6.207     6.210     6.212     6.215     6.217     6.222     6.224     6.227     6.231     6.240     6.245     6.249     6.254     6.258     6.260     6.261     6.266     6.272     6.275     6.280     6.283     6.287     6.289     6.292     6.294     6.298     6.302     6.305     6.308     6.311     6.318     6.321     6.326     6.331     6.337     6.340     6.346     6.349     6.353     6.358     6.363     6.369     6.372     6.377     6.383     6.387     6.391     6.396     6.400     6.403     6.408     6.413     6.416     6.422     6.428     6.433     6.437     6.444     6.448     6.454     6.457     6.463     6.468     6.475     6.481     6.483     6.489     6.495     6.500     6.505     6.512     6.520     6.525     6.533     6.541     6.550     6.558     6.567     6.577     6.587     6.598     6.608     6.620     6.631     6.643     6.655     6.666     6.678     6.692     6.705     6.721     6.733     6.749     6.765     6.780     6.796     6.813     6.828     6.844     6.862     6.879     6.897     6.913     6.931     6.949     6.967     6.985     7.003     7.022     7.039     7.059     7.077     7.096     7.114     7.132     7.152     7.170     7.188     7.207     7.227     7.246     7.267     7.286     7.307     7.326     7.346     7.367     7.388     7.407     7.427     7.446     7.463     7.482     7.502     7.520     7.537     7.556     7.571     7.587     7.604     7.623     7.640     7.655     7.674     7.690     7.709     7.726     7.742     7.759     7.778     7.795     7.812     7.829     7.848     7.865     7.883     7.900     7.920     7.938     7.958     7.975     7.993     8.012     8.031     8.048     8.066     8.085     8.103     8.123     8.140     8.159     8.176     8.196     8.214     8.233     8.252     8.272     8.289     8.308     8.327     8.346     8.364     8.383     8.402     8.422     8.441     8.461     8.478     8.498     8.516     8.537     8.558     8.575     8.594     8.614     8.633     8.652     8.669     8.689     8.707     8.724     8.744     8.758     8.775     8.793     8.808     8.824     8.840     8.855     8.870     8.886     8.899     8.913     8.929     8.941     8.954     8.967     8.982     8.991     9.005     9.018     9.028     9.039     9.052     9.063     9.074     9.085     9.096     9.104     9.117     9.127     9.138     9.147     9.160     9.172     9.181     9.191     9.203     9.215     9.227     9.238     9.252     9.263     9.276     9.285     9.298     9.311     9.321     9.335     9.346     9.359     9.370     9.381     9.396     9.407     9.420     9.432     9.442     9.454     9.465     9.477     9.489     9.501     9.514     9.527     9.541     9.552     9.567     9.581     9.593     9.609     9.622     9.633     9.649     9.663     9.676     9.688     9.703     9.717     9.733     9.746     9.758     9.774     9.783     9.799     9.813     9.828     9.840     9.856     9.870     9.885     9.902     9.918     9.932     9.947     9.961     9.975     9.990    10.004    10.017    10.029    10.045    10.059    10.074    10.086    10.100    10.116    10.129    10.146    10.159    10.174    10.190    10.203    10.216    10.233    10.247    10.261    10.276    10.288    10.302    10.316    10.330    10.344    10.356    10.370    10.385    10.400    10.414    10.431    10.443    10.459    10.475    10.489    10.503    10.516    10.530    10.547    10.561    10.576    10.590    10.606    10.622    10.639    10.652    10.670    10.687    10.704    10.720    10.736    10.752    10.768    10.783    10.802    10.817    10.833    10.850    10.869    10.883    10.899    10.919    10.936    10.950    10.969    10.983    11.000    11.018    11.037    11.055    11.072    11.091    11.107    11.127    11.145    11.163    11.185    11.204    11.222    11.241    11.262    11.281    11.301    11.320    11.341    11.364    11.383    11.405    11.425    11.450    11.469    11.489    11.508    11.529    11.555    11.576    11.599    11.620    11.642    11.668    11.687    11.711    11.733    11.756    11.779    11.805    11.828    11.855    11.879    11.904    11.926    11.949    11.970    11.998    12.025    12.048    12.074    12.100    12.123    12.144    12.170    12.194    12.219    12.241    12.261    12.285    12.305    12.328    12.352    12.373    12.389    12.409    12.431    12.452    12.472    12.493    12.511    12.528    12.547    12.570    12.589    12.609    12.627    12.646    12.663    12.683    12.702    12.725    12.744    12.764    12.783    12.802    12.821    12.839    12.860    12.880    12.896    12.915    12.931    12.950    12.966    12.987    13.006    13.024    13.046    13.066    13.087    13.108    13.130    13.148    13.170    13.191    13.211    13.228    13.243    13.260    13.279    13.298    13.314    13.330    13.351    13.369    13.389    13.408    13.426    13.449    13.467    13.485    13.503    13.521    13.541    13.556    13.579    13.601    13.626    13.648    13.666    13.691    13.707    13.729    13.745    13.766    13.783    13.802    13.822    13.839    13.854    13.869    13.883    13.897    13.911    13.922    13.933    13.944    13.954    13.967    13.975    13.987    13.998    14.008    14.024    14.033    14.044    14.055    14.066    14.074    14.083    14.089    14.107    14.116    14.135    14.147    14.161    14.169    14.177    14.185    14.195    14.205    14.223    14.242    14.256    14.268    14.275    14.280    14.289    14.299    14.322    14.327    14.333    14.347    14.358    14.366    14.378    14.385    14.395    14.407    14.414    14.420    14.431    14.435    14.452    14.464    14.472    14.479    14.486    14.488    14.504    14.512    14.536    14.539    14.542    14.547    14.552    14.569    14.573    14.579    14.602    14.613    14.622    14.635    14.652    14.661    14.668    14.687    14.701    14.708    14.713    14.726    14.729    14.739    14.737    14.760    14.766    14.770    14.780    14.792    14.805    14.811    14.823    14.828    14.840    14.852    14.856    14.861    14.877    14.890    14.900    14.907    14.915    14.920    14.927    14.935    14.940    14.945    14.949    14.977    14.985    14.989    14.994    15.011    15.016    15.035    15.054    15.057    15.064    15.079    15.085    15.092    15.102    15.107    15.116    15.124    15.130    15.137    15.142    15.150    15.169    15.178    15.185    15.192    15.200    15.221    15.226    15.232    15.237    15.256    15.256    15.269    15.285    15.307    15.311    15.315    15.321    15.332    15.352    15.355    15.361    15.372    15.383    15.387    15.394    15.409    15.422    15.425    15.438    15.442    15.463    15.469    15.472    15.477    15.478    15.480    15.483    15.486    15.485    15.485    15.485    15.485    15.483    15.483    15.482    15.480    15.477    15.472    15.466    15.463    15.448    15.442    15.435    15.429    15.422    15.412    15.407    15.400    15.391    15.382    15.363    15.350    15.340    15.335    15.326    15.316    15.309    15.302    15.288    15.281    15.275    15.269    15.262    15.253    15.248    15.241    15.237    15.229    15.224    15.216    15.209    15.195    15.188    15.169    15.144    15.135    15.132    15.127    15.125    15.120    15.110    15.107    15.089    15.085    15.081    15.082    15.061    15.049    15.041    15.012    15.011    15.002    14.991    14.983    14.978    14.971    14.953    14.945    14.939    14.932    14.927    14.922    14.916    14.905    14.898    14.890    14.878    14.871    14.870    14.842    14.837    14.823    14.814
     4.979     4.985     5.006     4.998     4.991     4.997     4.989     4.997     4.964     4.933     4.938     4.933     4.983     4.933     4.927     4.906     4.923     4.905     4.925     4.927     4.925     4.933     4.958     4.923     4.904     4.904     4.904     4.905     4.904     4.905     4.905     4.929     4.923     4.905     4.925     4.906     4.925     4.905     4.925     4.933     4.965     4.939     4.933     4.989     4.937     4.904     4.923     4.905     4.938     4.965     4.933     4.925     4.902     4.904     4.904     4.933     4.905     4.904     4.905     4.905     4.923     4.905     4.923     4.931     4.960     4.925     4.931     4.925     4.904     4.935     4.925     4.905     4.905     4.904     4.905     4.904     4.904     4.900     4.902     4.902     4.923     4.933     4.931     4.923     4.931     4.937     4.925     4.905     4.910     4.902     4.905     4.904     4.905     4.904     4.905     4.905     4.923     4.933     4.972     4.927     4.933     4.938     4.981     4.905     4.905     4.904     4.904     4.904     4.905     4.905     4.923     4.933     4.929     4.963     4.933     4.938     4.933     4.933     4.906     4.927     4.933     4.927     4.933     4.925     4.905     4.925     4.933     4.935     4.933     4.940     4.989     4.983     4.989     4.997     4.991     4.998     5.003     4.998     5.003     5.009     5.003     4.997     4.991     4.997     4.964     4.985     4.991     4.998     4.991     4.997     4.991     5.022     5.083     5.005     4.998     5.005     4.998     5.003     5.022     5.005     5.076     5.078     5.038     5.005     5.000     5.003     5.022     5.005     5.022     5.064     5.064     5.061     5.054     5.059     5.054     5.059     5.062     5.047     5.069     5.055     5.050     5.085     5.081     5.102     5.074     5.094     5.092     5.085     5.074     5.079     5.088     5.085     5.089     5.071     5.089     5.116     5.097     5.107     5.100     5.110     5.104     5.100     5.097     5.102     5.104     5.108     5.113     5.111     5.107     5.113     5.119     5.114     5.117     5.110     5.114     5.108     5.105     5.110     5.116     5.111     5.111     5.107     5.110     5.122     5.122     5.092     5.097     5.116     5.098     5.127     5.122     5.104     5.097     5.088     5.091     5.089     5.086     5.124     5.127     5.076     5.085     5.079     5.110     5.061     5.078     5.067     5.076     5.062     5.079     5.071     5.074     5.079     5.086     5.079     5.085     5.092     5.088     5.091     5.088     5.088     5.097     5.091     5.094     5.097     5.089     5.092     5.094     5.091     5.092     5.092     5.097     5.095     5.102     5.089     5.104     5.071     5.105     5.102     5.055     5.045     5.092     5.089     5.052     5.079     5.072     5.071     5.064     5.065     5.064     5.024     5.033     5.028     5.078     5.030     5.054     5.033     5.038     5.045     5.039     5.045     5.014     5.035     5.069     5.032     5.065     5.028     5.054     5.033     5.030     4.997     5.003     4.998     5.003     5.009     5.003     5.006     5.003     4.998     5.003     4.997     4.998     5.007     5.003     4.997     4.991     5.039     5.008     4.988     4.983     5.016     4.989     4.981     5.008     4.977     5.009     5.012     4.979     5.014     5.005     5.008     5.005     4.972     4.964     4.933     4.938     4.958     4.965     4.976     4.933     4.939     4.956     4.964     4.956     4.964     4.933     4.925     4.906     4.965     4.938     4.933     4.925     4.905     4.870     4.905     4.871     4.906     4.900     4.905     4.871     4.905     4.905     4.900     4.867     4.858     4.850     4.848     4.846     4.838     4.835     4.833     4.833     4.827     4.825     4.825     4.823     4.825     4.823     4.825     4.825     4.825     4.827     4.833     4.842     4.842     4.833     4.833     4.831     4.833     4.833     4.850     4.835     4.833     4.833     4.833     4.842     4.842     4.833     4.833     4.833     4.842     4.848     4.835     4.833     4.831     4.825     4.825     4.825     4.831     4.833     4.835     4.844     4.833     4.831     4.825     4.825     4.823     4.825     4.825     4.831     4.833     4.833     4.835     4.844     4.846     4.854     4.858     4.858     4.867     4.900     4.935     4.905     5.002     5.002     4.933     4.939     4.933     4.995     4.991     4.985     4.902     4.906     4.900     4.906     4.898     4.906     4.900     4.938     4.983     4.979     4.972     4.979     4.974     4.979     4.970     4.964     4.933     4.925     4.933     4.939     4.933     4.939     5.000     4.998     5.000     4.995     5.002     4.997     5.000     4.995     4.933     4.993     5.002     5.006     5.009     5.007     5.007     5.002     5.008     5.003     5.007     5.003     5.002     5.007     4.997     4.993     4.991     4.997     4.993     4.995     4.989     4.997     4.989     5.022     5.021     4.991     5.016     5.016     5.014     5.062     5.009     5.005     5.011     5.067     5.021     5.021     5.026     5.022     5.028     5.030     5.017     5.014     5.050     5.052     5.041     5.045     5.047     5.045     5.050     5.045     5.036     5.039     5.035     5.039     5.044     5.041     5.038     5.033     5.091     5.055     5.059     5.079     5.008     5.005     5.071     5.071     5.074     5.097     5.131     5.092     5.088     5.055     5.061     5.095     5.127     5.124     5.129     5.124     5.131     5.132     5.124     5.142     5.154     5.119     5.156     5.157     5.162     5.156     5.110     5.105     5.121     5.116     5.156     5.168     5.168     5.168     5.156     5.162     5.156     5.165     5.156     5.160     5.166     5.172     5.177     5.170     5.148     5.183     5.185     5.192     5.194     5.192     5.198     5.194     5.198     5.199     5.204     5.208     5.204     5.212     5.207     5.219     5.216     5.212     5.219     5.220     5.203     5.198     5.203     5.196     5.219     5.213     5.209     5.203     5.199     5.204     5.157     5.222     5.220     5.235     5.240     5.235     5.235     5.235     5.239     5.223     5.230     5.237     5.262     5.231     5.252     5.259     5.261     5.265     5.261     5.264     5.270     5.270     5.270     5.273     5.275     5.280     5.278     5.283     5.285     5.291     5.291     5.292     5.285     5.285     5.287     5.289     5.285     5.289     5.295     5.292     5.294     5.299     5.294     5.291     5.297     5.276     5.272     5.278     5.278     5.275     5.269     5.276     5.273     5.343     5.344     5.340     5.335     5.346     5.333     5.339     5.345     5.346     5.352     5.352     5.347     5.335     5.354     5.360     5.365     5.366     5.370     5.366     5.370     5.369     5.374     5.369     5.372     5.377     5.382     5.385     5.385     5.385     5.388     5.388     5.393     5.393     5.398     5.396     5.396     5.402     5.400     5.398     5.396     5.404     5.416     5.418     5.416     5.419     5.421     5.423     5.425     5.428     5.432     5.435     5.435     5.435     5.438     5.440     5.442     5.444     5.450     5.450     5.452     5.452     5.455     5.455     5.457     5.457     5.462     5.464     5.465     5.465     5.468     5.470     5.470     5.473     5.475     5.477     5.480     5.483     5.485     5.486     5.489     5.490     5.493     5.495     5.498     5.499     5.502     5.505     5.507     5.511     5.514     5.517     5.520     5.524     5.529     5.532     5.537     5.540     5.545     5.548     5.553     5.556     5.559     5.562     5.565     5.566     5.566     5.568     5.570     5.572     5.574     5.574     5.575     5.577     5.579     5.580     5.582     5.585     5.585     5.588     5.589     5.591     5.594     5.596     5.596     5.597     5.599     5.602     5.603     5.605     5.609     5.610     5.612     5.612     5.615     5.620     5.620     5.621     5.623     5.624     5.626     5.629     5.632     5.633     5.637     5.639     5.641     5.644     5.646     5.648     5.650     5.652     5.653     5.655     5.657     5.660     5.661     5.663     5.666     5.669     5.672     5.673     5.677     5.680     5.681     5.683     5.685     5.689     5.692     5.693     5.696     5.698     5.702     5.704     5.707     5.709     5.711     5.714     5.716     5.718     5.720     5.722     5.726     5.727     5.729     5.733     5.735     5.737     5.740     5.741     5.743     5.747     5.749     5.752     5.754     5.754     5.758     5.760     5.763     5.765     5.768     5.770     5.772     5.775     5.777     5.779     5.781     5.783     5.786     5.788     5.789     5.791     5.794     5.796     5.797     5.800     5.802     5.806     5.807     5.811     5.813     5.814     5.818     5.820     5.821     5.823     5.826     5.828     5.829     5.832     5.835     5.837     5.838     5.842     5.845     5.847     5.850     5.851     5.853     5.856     5.857     5.860     5.861     5.864     5.866     5.870     5.872     5.874     5.877     5.881     5.882     5.883     5.887     5.889     5.892     5.894     5.897     5.899     5.901     5.903     5.907     5.910     5.912     5.913     5.916     5.919     5.920     5.924     5.928     5.930     5.932     5.935     5.937     5.940     5.944     5.948     5.949     5.951     5.954     5.953     5.955     5.957     5.958     5.959     5.960     5.962     5.963     5.964     5.966     5.969     5.972     5.974     5.977     5.979     5.979     5.982     5.982     5.985     5.985     5.988     5.991     5.993     5.993     5.996     5.998     5.999     6.002     6.005     6.005     6.006     6.010     6.011     6.013     6.016     6.018     6.018     6.022     6.024     6.027     6.030     6.032     6.033     6.036     6.037     6.038     6.041     6.047     6.048     6.050     6.052     6.055     6.057     6.060     6.062     6.063     6.069     6.071     6.076     6.080     6.082     6.085     6.090     6.093     6.102     6.102     6.105     6.107     6.107     6.110     6.112     6.115     6.119     6.121     6.124     6.126     6.129     6.133     6.141     6.143     6.144     6.149     6.155     6.155     6.163     6.167     6.168     6.170     6.174     6.175     6.181     6.181     6.185     6.187     6.202     6.205     6.207     6.212     6.213     6.215     6.218     6.222     6.226     6.227     6.231     6.241     6.249     6.252     6.257     6.258     6.260     6.263     6.265     6.270     6.275     6.280     6.283     6.287     6.291     6.294     6.296     6.300     6.304     6.307     6.313     6.314     6.320     6.326     6.328     6.333     6.339     6.342     6.347     6.350     6.355     6.360     6.366     6.369     6.372     6.377     6.383     6.387     6.392     6.396     6.402     6.405     6.409     6.414     6.419     6.424     6.430     6.435     6.440     6.445     6.450     6.454     6.457     6.463     6.469     6.476     6.481     6.485     6.490     6.497     6.502     6.507     6.514     6.520     6.525     6.532     6.541     6.550     6.557     6.566     6.576     6.585     6.596     6.606     6.618     6.629     6.641     6.653     6.666     6.678     6.690     6.704     6.717     6.731     6.747     6.763     6.777     6.794     6.810     6.827     6.843     6.861     6.877     6.895     6.912     6.931     6.949     6.968     6.986     7.005     7.023     7.042     7.059     7.078     7.098     7.115     7.133     7.153     7.172     7.190     7.209     7.227     7.246     7.267     7.286     7.305     7.325     7.346     7.366     7.385     7.405     7.425     7.444     7.463     7.483     7.502     7.520     7.539     7.557     7.574     7.592     7.609     7.626     7.643     7.659     7.676     7.692     7.710     7.728     7.745     7.763     7.778     7.797     7.812     7.832     7.850     7.866     7.885     7.903     7.920     7.938     7.956     7.974     7.993     8.012     8.028     8.048     8.066     8.083     8.102     8.121     8.138     8.157     8.174     8.194     8.212     8.229     8.247     8.267     8.286     8.306     8.324     8.343     8.360     8.380     8.399     8.416     8.437     8.458     8.475     8.492     8.513     8.530     8.551     8.570     8.589     8.608     8.628     8.648     8.666     8.685     8.704     8.721     8.739     8.755     8.773     8.790     8.808     8.824     8.840     8.856     8.870     8.886     8.902     8.917     8.930     8.946     8.958     8.970     8.985     8.996     9.009     9.023     9.033     9.046     9.059     9.071     9.083     9.094     9.106     9.117     9.127     9.140     9.147     9.160     9.170     9.179     9.192     9.205     9.215     9.225     9.235     9.249     9.261     9.273     9.283     9.297     9.306     9.317     9.332     9.343     9.356     9.367     9.381     9.391     9.404     9.417     9.428     9.441     9.453     9.463     9.475     9.487     9.499     9.511     9.524     9.535     9.548     9.561     9.573     9.588     9.599     9.615     9.628     9.643     9.656     9.670     9.683     9.696     9.711     9.724     9.737     9.752     9.765     9.779     9.794     9.806     9.820     9.833     9.847     9.862     9.876     9.891     9.907     9.922     9.937     9.952     9.966     9.982     9.997    10.007    10.024    10.037    10.050    10.064    10.078    10.091    10.107    10.120    10.135    10.150    10.164    10.179    10.192    10.208    10.222    10.236    10.252    10.265    10.279    10.294    10.307    10.319    10.333    10.348    10.362    10.375    10.390    10.404    10.420    10.433    10.447    10.463    10.477    10.491    10.504    10.520    10.535    10.547    10.565    10.580    10.595    10.609    10.623    10.640    10.655    10.671    10.689    10.702    10.720    10.739    10.754    10.769    10.785    10.804    10.818    10.835    10.851    10.866    10.885    10.899    10.915    10.933    10.952    10.969    10.987    11.004    11.020    11.037    11.055    11.074    11.093    11.109    11.127    11.143    11.160    11.180    11.199    11.221    11.239    11.259    11.280    11.300    11.319    11.337    11.358    11.379    11.400    11.422    11.443    11.464    11.485    11.505    11.525    11.546    11.567    11.588    11.612    11.635    11.657    11.680    11.700    11.728    11.747    11.771    11.794    11.816    11.839    11.867    11.894    11.915    11.939    11.962    11.986    12.013    12.035    12.057    12.083    12.110    12.135    12.157    12.183    12.209    12.229    12.252    12.277    12.297    12.320    12.342    12.366    12.385    12.404    12.426    12.448    12.469    12.489    12.509    12.527    12.546    12.565    12.585    12.604    12.623    12.644    12.662    12.682    12.698    12.721    12.741    12.759    12.780    12.804    12.818    12.839    12.856    12.876    12.898    12.917    12.937    12.951    12.970    12.987    13.009    13.027    13.049    13.070    13.091    13.111    13.133    13.155    13.175    13.196    13.218    13.237    13.254    13.269    13.289    13.305    13.324    13.343    13.361    13.376    13.393    13.411    13.428    13.451    13.469    13.488    13.507    13.525    13.542    13.560    13.579    13.604    13.624    13.647    13.668    13.683    13.706    13.727    13.749    13.765    13.785    13.797    13.812    13.831    13.844    13.855    13.869    13.883    13.895    13.909    13.922    13.935    13.945    13.955    13.963    13.975    13.985    13.996    14.007    14.021    14.032    14.044    14.053    14.061    14.071    14.080    14.088    14.099    14.112    14.123    14.139    14.148    14.159    14.168    14.178    14.185    14.200    14.209    14.220    14.248    14.252    14.268    14.276    14.283    14.291    14.299    14.320    14.325    14.339    14.355    14.362    14.372    14.380    14.395    14.404    14.410    14.422    14.429    14.435    14.449    14.458    14.468    14.477    14.489    14.490    14.502    14.512    14.525    14.533    14.539    14.546    14.556    14.562    14.573    14.576    14.594    14.611    14.620    14.627    14.644    14.661    14.666    14.674    14.700    14.705    14.708    14.720    14.731    14.741    14.744    14.755    14.774    14.774    14.778    14.783    14.798    14.807    14.816    14.833    14.838    14.852    14.858    14.863    14.868    14.891    14.895    14.908    14.913    14.920    14.927    14.932    14.940    14.945    14.949    14.973    14.985    14.985    15.002    15.011    15.014    15.044    15.049    15.055    15.061    15.080    15.089    15.093    15.100    15.105    15.115    15.122    15.130    15.137    15.142    15.148    15.171    15.178    15.185    15.192    15.200    15.219    15.227    15.232    15.241    15.246    15.252    15.269    15.283    15.296    15.304    15.313    15.318    15.329    15.346    15.357    15.361    15.366    15.383    15.387    15.394    15.409    15.422    15.427    15.432    15.444    15.456    15.470    15.475    15.475    15.478    15.480    15.483    15.486    15.485    15.483    15.485    15.485    15.485    15.485    15.483    15.478    15.477    15.475    15.466    15.461    15.450    15.442    15.438    15.430    15.425    15.416    15.408    15.400    15.392    15.376    15.364    15.352    15.346    15.335    15.326    15.316    15.307    15.299    15.289    15.283    15.276    15.272    15.265    15.256    15.252    15.246    15.240    15.232    15.226    15.221    15.209    15.193    15.190    15.173    15.144    15.139    15.135    15.129    15.125    15.120    15.115    15.107    15.095    15.090    15.083    15.079    15.064    15.042    15.037    15.016    15.009    15.005    14.989    14.985    14.980    14.975    14.951    14.945    14.940    14.935    14.929    14.923    14.918    14.910    14.904    14.898    14.885    14.876    14.873    14.861    14.845    14.837    14.816
     4.991     4.997     4.989     4.981     4.988     4.965     4.985     4.977     4.933     4.939     4.933     4.983     4.935     4.929     4.933     4.927     4.906     4.925     4.933     4.927     4.933     4.981     4.979     4.933     4.906     4.904     4.905     4.904     4.905     4.904     4.925     4.933     4.931     4.925     4.906     4.925     4.933     4.925     4.933     4.925     4.933     4.972     4.964     4.937     4.902     4.925     4.905     4.938     4.938     4.933     4.923     4.905     4.927     4.904     4.937     4.929     4.905     4.905     4.905     4.927     4.960     4.977     4.968     4.933     4.925     4.905     4.905     4.905     4.937     4.927     4.906     4.906     4.905     4.905     4.904     4.905     4.904     4.905     4.902     4.904     4.904     4.927     4.923     4.905     4.923     4.931     4.933     4.905     4.904     4.905     4.904     4.905     4.904     4.905     4.905     4.923     4.933     4.981     4.964     4.958     4.964     4.939     4.906     4.906     4.905     4.905     4.904     4.905     4.905     4.905     4.906     4.927     4.933     4.970     4.964     4.933     4.938     4.933     4.967     4.933     4.967     4.933     4.933     4.933     4.927     4.933     4.979     4.935     4.983     4.989     4.983     4.960     4.991     4.989     4.995     4.989     4.997     4.989     4.981     5.003     4.979     5.003     4.997     4.989     4.997     4.991     4.998     4.991     4.998     4.989     4.997     5.005     5.078     5.036     5.005     5.000     5.003     4.998     5.003     5.038     5.032     5.074     5.030     5.022     5.003     5.022     5.028     5.022     5.072     5.069     5.065     5.065     5.061     5.055     5.061     5.065     5.059     5.062     5.089     5.085     5.056     5.085     5.102     5.072     5.079     5.078     5.097     5.089     5.085     5.097     5.081     5.091     5.086     5.091     5.095     5.074     5.079     5.100     5.114     5.105     5.110     5.104     5.100     5.116     5.107     5.113     5.111     5.119     5.114     5.119     5.113     5.117     5.111     5.114     5.119     5.119     5.113     5.116     5.119     5.116     5.122     5.117     5.121     5.126     5.105     5.121     5.119     5.113     5.089     5.122     5.105     5.110     5.104     5.104     5.110     5.092     5.095     5.122     5.079     5.086     5.081     5.072     5.089     5.122     5.071     5.085     5.072     5.069     5.092     5.076     5.094     5.095     5.083     5.086     5.089     5.094     5.092     5.097     5.089     5.108     5.105     5.102     5.097     5.100     5.098     5.094     5.095     5.095     5.092     5.098     5.100     5.095     5.104     5.079     5.072     5.079     5.107     5.079     5.059     5.065     5.094     5.055     5.052     5.058     5.061     5.076     5.071     5.067     5.069     5.069     5.072     5.036     5.085     5.035     5.030     5.038     5.033     5.050     5.047     5.054     5.056     5.054     5.069     5.024     5.069     5.072     5.032     5.038     5.032     5.050     5.022     5.005     5.008     5.039     5.044     5.007     5.038     5.005     5.000     5.003     5.008     5.014     4.998     5.005     4.997     5.033     5.044     5.032     5.009     4.989     5.009     5.017     5.003     5.009     4.989     5.017     5.019     5.005     5.008     4.965     4.933     4.938     4.931     4.938     4.931     4.939     4.970     4.995     4.979     4.972     4.965     4.933     4.964     4.970     4.965     4.970     4.995     4.938     4.905     4.900     4.906     4.902     4.933     4.900     4.907     4.900     4.906     4.900     4.892     4.900     4.905     4.904     4.900     4.865     4.858     4.850     4.848     4.846     4.838     4.838     4.835     4.835     4.833     4.833     4.833     4.833     4.833     4.833     4.833     4.835     4.835     4.838     4.846     4.852     4.842     4.835     4.835     4.835     4.844     4.858     4.846     4.842     4.844     4.844     4.852     4.852     4.844     4.844     4.844     4.844     4.850     4.844     4.835     4.835     4.833     4.835     4.835     4.835     4.835     4.844     4.846     4.838     4.835     4.835     4.835     4.833     4.835     4.835     4.835     4.835     4.838     4.846     4.846     4.854     4.858     4.858     4.890     4.900     4.933     4.904     4.938     4.997     5.003     4.965     4.998     4.939     4.933     4.995     4.993     4.998     4.979     4.933     4.902     4.985     4.995     4.989     4.905     4.938     4.933     4.977     4.989     4.979     4.974     4.977     4.970     4.965     4.933     4.964     4.933     4.939     4.933     4.965     5.002     5.003     5.002     5.000     5.003     5.005     5.002     4.939     5.000     5.006     5.003     5.008     5.005     5.005     5.007     5.009     5.011     5.003     5.006     5.003     5.005     5.007     5.002     4.997     5.003     4.997     5.000     4.998     5.032     5.036     5.030     5.009     5.003     5.024     5.000     5.064     5.008     5.005     5.069     5.033     5.071     5.071     5.026     5.030     5.026     5.022     5.022     5.019     5.054     5.042     5.048     5.047     5.050     5.044     5.052     5.052     5.052     5.052     5.039     5.044     5.042     5.041     5.035     5.028     5.089     5.092     5.062     5.085     5.078     5.005     5.011     5.074     5.076     5.078     5.104     5.092     5.071     5.067     5.091     5.132     5.129     5.122     5.129     5.135     5.132     5.131     5.137     5.129     5.122     5.156     5.122     5.162     5.122     5.165     5.124     5.114     5.113     5.121     5.127     5.177     5.165     5.166     5.170     5.165     5.172     5.173     5.172     5.160     5.168     5.170     5.165     5.182     5.148     5.182     5.185     5.189     5.194     5.198     5.196     5.196     5.199     5.178     5.206     5.203     5.208     5.168     5.212     5.219     5.219     5.219     5.219     5.219     5.213     5.220     5.203     5.199     5.227     5.220     5.198     5.213     5.208     5.220     5.244     5.247     5.249     5.247     5.230     5.237     5.242     5.242     5.242     5.237     5.228     5.237     5.245     5.267     5.250     5.267     5.265     5.245     5.264     5.269     5.273     5.275     5.273     5.275     5.278     5.280     5.281     5.285     5.291     5.289     5.294     5.294     5.289     5.294     5.289     5.283     5.291     5.297     5.300     5.302     5.297     5.297     5.305     5.307     5.283     5.278     5.283     5.276     5.280     5.273     5.278     5.276     5.276     5.281     5.276     5.280     5.281     5.287     5.350     5.347     5.354     5.355     5.355     5.354     5.357     5.354     5.354     5.358     5.361     5.363     5.366     5.369     5.370     5.372     5.369     5.372     5.378     5.375     5.383     5.385     5.388     5.387     5.388     5.391     5.395     5.395     5.400     5.402     5.402     5.404     5.404     5.409     5.411     5.413     5.416     5.416     5.420     5.419     5.422     5.425     5.430     5.431     5.433     5.435     5.438     5.438     5.440     5.440     5.440     5.445     5.449     5.450     5.453     5.455     5.455     5.460     5.457     5.464     5.460     5.465     5.467     5.470     5.470     5.470     5.473     5.473     5.475     5.480     5.482     5.483     5.485     5.489     5.490     5.492     5.495     5.498     5.499     5.502     5.505     5.507     5.511     5.512     5.516     5.520     5.523     5.526     5.529     5.533     5.538     5.543     5.547     5.553     5.556     5.560     5.563     5.568     5.570     5.572     5.574     5.575     5.577     5.577     5.579     5.579     5.580     5.582     5.583     5.586     5.586     5.588     5.589     5.591     5.592     5.594     5.597     5.597     5.599     5.600     5.602     5.603     5.605     5.609     5.610     5.612     5.614     5.617     5.618     5.620     5.623     5.624     5.626     5.627     5.630     5.632     5.635     5.637     5.637     5.641     5.644     5.646     5.648     5.651     5.651     5.653     5.656     5.657     5.659     5.660     5.663     5.666     5.669     5.670     5.673     5.677     5.678     5.681     5.683     5.685     5.689     5.690     5.693     5.695     5.698     5.702     5.704     5.705     5.709     5.711     5.714     5.716     5.718     5.722     5.724     5.726     5.727     5.729     5.731     5.733     5.737     5.740     5.741     5.743     5.746     5.750     5.752     5.754     5.756     5.758     5.760     5.761     5.765     5.767     5.770     5.772     5.775     5.777     5.779     5.781     5.783     5.786     5.788     5.789     5.793     5.794     5.796     5.797     5.800     5.802     5.806     5.807     5.811     5.813     5.816     5.818     5.820     5.821     5.824     5.826     5.828     5.831     5.832     5.835     5.837     5.838     5.842     5.843     5.847     5.850     5.851     5.853     5.856     5.857     5.860     5.861     5.864     5.866     5.870     5.870     5.874     5.877     5.879     5.882     5.885     5.887     5.889     5.892     5.894     5.896     5.899     5.901     5.903     5.907     5.907     5.910     5.914     5.917     5.920     5.922     5.924     5.928     5.929     5.931     5.933     5.937     5.940     5.944     5.948     5.949     5.951     5.953     5.955     5.956     5.957     5.958     5.959     5.963     5.963     5.965     5.966     5.969     5.970     5.972     5.975     5.977     5.980     5.982     5.983     5.983     5.985     5.988     5.989     5.993     5.994     5.996     5.999     6.002     6.002     6.003     6.005     6.008     6.010     6.010     6.013     6.014     6.016     6.018     6.020     6.024     6.025     6.027     6.030     6.032     6.035     6.036     6.037     6.039     6.042     6.044     6.049     6.052     6.054     6.058     6.060     6.062     6.063     6.066     6.066     6.071     6.072     6.076     6.078     6.083     6.089     6.092     6.093     6.102     6.105     6.107     6.110     6.110     6.112     6.115     6.116     6.119     6.121     6.124     6.128     6.131     6.135     6.142     6.145     6.146     6.149     6.154     6.157     6.162     6.167     6.168     6.172     6.175     6.177     6.181     6.185     6.189     6.197     6.204     6.207     6.210     6.212     6.215     6.217     6.218     6.222     6.226     6.229     6.233     6.239     6.247     6.252     6.257     6.260     6.263     6.266     6.269     6.270     6.273     6.278     6.283     6.287     6.291     6.294     6.298     6.302     6.305     6.310     6.313     6.318     6.321     6.326     6.328     6.333     6.337     6.342     6.349     6.351     6.356     6.360     6.366     6.370     6.374     6.378     6.383     6.387     6.394     6.398     6.402     6.406     6.410     6.413     6.422     6.424     6.430     6.433     6.441     6.445     6.450     6.456     6.459     6.465     6.471     6.476     6.482     6.487     6.492     6.497     6.504     6.509     6.514     6.520     6.525     6.532     6.541     6.548     6.557     6.564     6.574     6.583     6.594     6.605     6.615     6.627     6.640     6.652     6.664     6.675     6.688     6.702     6.714     6.730     6.743     6.759     6.776     6.791     6.808     6.824     6.841     6.858     6.875     6.892     6.910     6.928     6.948     6.967     6.986     7.005     7.023     7.042     7.061     7.079     7.098     7.117     7.135     7.155     7.172     7.191     7.211     7.229     7.248     7.269     7.286     7.305     7.323     7.345     7.363     7.383     7.404     7.423     7.443     7.462     7.482     7.500     7.518     7.539     7.557     7.575     7.594     7.611     7.628     7.645     7.662     7.679     7.696     7.715     7.730     7.747     7.764     7.781     7.799     7.816     7.833     7.851     7.867     7.885     7.903     7.920     7.938     7.956     7.974     7.993     8.010     8.028     8.047     8.063     8.083     8.100     8.119     8.137     8.157     8.173     8.192     8.210     8.228     8.246     8.264     8.283     8.304     8.321     8.340     8.357     8.376     8.395     8.414     8.432     8.452     8.472     8.489     8.507     8.526     8.546     8.565     8.585     8.603     8.624     8.641     8.661     8.680     8.698     8.716     8.737     8.753     8.773     8.788     8.805     8.822     8.838     8.854     8.870     8.887     8.904     8.918     8.933     8.948     8.962     8.974     8.989     9.000     9.016     9.028     9.042     9.054     9.065     9.078     9.090     9.101     9.113     9.126     9.136     9.147     9.158     9.170     9.179     9.191     9.202     9.213     9.224     9.233     9.246     9.257     9.270     9.283     9.293     9.305     9.317     9.327     9.338     9.352     9.365     9.377     9.389     9.400     9.412     9.425     9.437     9.449     9.462     9.474     9.487     9.498     9.509     9.519     9.532     9.543     9.556     9.569     9.581     9.593     9.607     9.622     9.633     9.647     9.663     9.675     9.688     9.703     9.718     9.731     9.743     9.758     9.772     9.785     9.800     9.813     9.825     9.840     9.853     9.866     9.882     9.896     9.912     9.925     9.942     9.958     9.974     9.987    10.001    10.015    10.029    10.044    10.055    10.070    10.082    10.096    10.111    10.125    10.140    10.155    10.171    10.185    10.198    10.213    10.227    10.242    10.255    10.270    10.283    10.297    10.312    10.326    10.339    10.353    10.367    10.380    10.395    10.409    10.424    10.436    10.452    10.465    10.481    10.496    10.510    10.524    10.537    10.552    10.566    10.581    10.598    10.613    10.626    10.642    10.659    10.672    10.691    10.706    10.722    10.740    10.755    10.769    10.789    10.804    10.821    10.837    10.851    10.869    10.885    10.900    10.919    10.933    10.952    10.971    10.985    11.004    11.021    11.037    11.054    11.070    11.091    11.109    11.128    11.145    11.163    11.181    11.199    11.218    11.239    11.255    11.277    11.296    11.317    11.337    11.355    11.375    11.395    11.417    11.439    11.460    11.481    11.503    11.520    11.543    11.562    11.585    11.607    11.629    11.649    11.673    11.693    11.717    11.740    11.764    11.788    11.810    11.830    11.855    11.878    11.904    11.929    11.951    11.976    12.000    12.022    12.048    12.072    12.099    12.122    12.146    12.170    12.194    12.219    12.242    12.269    12.292    12.310    12.335    12.358    12.377    12.398    12.421    12.440    12.463    12.481    12.502    12.524    12.542    12.560    12.578    12.598    12.618    12.639    12.661    12.678    12.697    12.717    12.735    12.755    12.776    12.796    12.817    12.839    12.856    12.878    12.891    12.911    12.932    12.953    12.970    12.990    13.009    13.029    13.048    13.071    13.093    13.113    13.135    13.161    13.181    13.201    13.226    13.244    13.262    13.278    13.298    13.314    13.335    13.350    13.363    13.383    13.400    13.418    13.433    13.455    13.474    13.492    13.508    13.525    13.544    13.561    13.581    13.601    13.621    13.642    13.664    13.683    13.703    13.724    13.744    13.760    13.774    13.790    13.802    13.814    13.827    13.842    13.857    13.869    13.883    13.897    13.909    13.917    13.931    13.941    13.952    13.962    13.972    13.983    13.995    14.007    14.015    14.028    14.042    14.051    14.059    14.067    14.076    14.085    14.093    14.104    14.117    14.130    14.139    14.152    14.161    14.169    14.180    14.189    14.200    14.207    14.235    14.252    14.259    14.272    14.278    14.287    14.292    14.311    14.319    14.330    14.346    14.355    14.362    14.374    14.385    14.402    14.407    14.422    14.429    14.435    14.445    14.456    14.463    14.474    14.483    14.488    14.502    14.514    14.525    14.532    14.539    14.546    14.555    14.561    14.569    14.573    14.594    14.607    14.616    14.627    14.643    14.659    14.664    14.680    14.695    14.708    14.709    14.718    14.733    14.737    14.746    14.754    14.769    14.774    14.778    14.780    14.795    14.805    14.812    14.830    14.837    14.847    14.858    14.863    14.873    14.890    14.897    14.905    14.915    14.920    14.925    14.932    14.940    14.945    14.949    14.973    14.982    14.987    14.993    15.011    15.014    15.035    15.046    15.057    15.061    15.066    15.087    15.093    15.098    15.104    15.113    15.122    15.129    15.135    15.141    15.148    15.171    15.176    15.185    15.193    15.200    15.219    15.226    15.235    15.245    15.250    15.252    15.256    15.280    15.290    15.302    15.309    15.323    15.329    15.342    15.355    15.361    15.366    15.382    15.389    15.392    15.407    15.420    15.425    15.435    15.441    15.455    15.469    15.470    15.474    15.477    15.480    15.482    15.483    15.485    15.485    15.485    15.483    15.483    15.483    15.483    15.478    15.477    15.474    15.469    15.458    15.452    15.445    15.439    15.432    15.427    15.420    15.411    15.401    15.372    15.368    15.363    15.355    15.344    15.336    15.326    15.315    15.305    15.298    15.292    15.285    15.278    15.273    15.266    15.258    15.253    15.248    15.241    15.238    15.227    15.221    15.207    15.197    15.192    15.171    15.148    15.142    15.137    15.130    15.127    15.120    15.113    15.110    15.100    15.095    15.085    15.076    15.052    15.042    15.039    15.016    15.011    15.004    14.993    14.987    14.983    14.980    14.955    14.947    14.942    14.937    14.930    14.925    14.920    14.913    14.908    14.902    14.890    14.883    14.878    14.864    14.850    14.840    14.833
     4.998     4.977     4.983     4.964     4.979     4.972     4.965     4.972     4.938     4.972     4.981     4.937     4.970     4.935     4.929     4.933     4.925     4.933     4.927     4.933     4.967     4.933     4.938     4.931     4.933     4.925     4.905     4.905     4.905     4.923     4.905     4.925     4.964     4.933     4.927     4.933     4.925     4.933     4.925     4.933     4.927     4.960     4.970     4.963     4.938     4.933     4.925     4.989     4.905     4.905     4.905     4.925     4.905     4.927     4.905     4.937     4.970     4.966     4.933     4.925     4.905     4.925     4.905     4.923     4.905     4.905     4.905     4.925     4.958     4.906     4.906     4.906     4.923     4.905     4.905     4.905     4.923     4.905     4.905     4.904     4.905     4.933     4.931     4.905     4.904     4.925     4.942     4.905     4.905     4.905     4.905     4.905     4.905     4.905     4.923     4.933     4.964     4.937     4.931     4.938     4.983     4.933     4.923     4.905     4.905     4.905     4.905     4.905     4.906     4.905     4.925     4.933     4.983     4.964     4.972     4.979     4.960     4.979     4.960     4.983     4.963     4.983     4.960     4.981     4.958     4.981     4.964     4.970     4.938     4.983     4.989     4.991     4.963     4.966     4.972     4.981     4.988     4.997     4.988     4.995     5.003     4.997     5.003     4.997     4.989     4.997     4.991     4.998     5.003     4.998     4.991     5.036     5.085     5.030     4.998     5.005     5.000     5.003     5.022     5.030     5.038     5.081     5.038     5.005     5.022     5.030     5.081     5.071     5.076     5.071     5.072     5.069     5.065     5.061     5.055     5.059     5.055     5.058     5.086     5.059     5.086     5.092     5.088     5.098     5.094     5.097     5.092     5.102     5.098     5.081     5.085     5.102     5.089     5.097     5.104     5.079     5.098     5.095     5.111     5.092     5.107     5.110     5.105     5.121     5.119     5.117     5.111     5.114     5.119     5.121     5.121     5.124     5.091     5.122     5.116     5.122     5.116     5.111     5.119     5.122     5.119     5.122     5.127     5.121     5.121     5.126     5.121     5.116     5.111     5.086     5.108     5.105     5.137     5.135     5.089     5.111     5.091     5.124     5.083     5.081     5.076     5.081     5.085     5.091     5.126     5.089     5.083     5.102     5.083     5.100     5.102     5.081     5.086     5.092     5.086     5.104     5.098     5.104     5.097     5.113     5.108     5.102     5.102     5.100     5.100     5.102     5.094     5.092     5.098     5.102     5.088     5.104     5.108     5.111     5.078     5.072     5.072     5.062     5.067     5.061     5.072     5.095     5.092     5.055     5.061     5.078     5.056     5.071     5.071     5.072     5.074     5.081     5.058     5.039     5.044     5.085     5.054     5.044     5.054     5.058     5.054     5.064     5.061     5.067     5.039     5.059     5.038     5.033     5.054     5.047     5.045     5.039     5.041     5.044     5.008     5.011     5.056     5.008     5.003     5.007     5.005     5.009     5.005     4.998     4.991     4.998     4.991     4.998     4.989     5.036     4.989     4.983     5.026     5.028     5.019     5.013     5.021     5.024     5.030     4.972     4.938     4.933     4.938     4.931     4.938     4.933     4.965     4.970     5.021     4.983     4.989     4.981     4.989     4.981     5.013     5.024     5.016     4.933     4.925     4.905     4.900     4.933     4.902     4.933     4.902     4.933     4.900     4.906     4.900     4.906     4.923     4.904     4.896     4.862     4.865     4.858     4.850     4.850     4.848     4.846     4.846     4.840     4.840     4.838     4.838     4.838     4.838     4.838     4.838     4.838     4.846     4.846     4.848     4.854     4.846     4.844     4.846     4.846     4.852     4.865     4.854     4.852     4.846     4.852     4.856     4.862     4.852     4.846     4.848     4.854     4.858     4.854     4.846     4.846     4.844     4.844     4.844     4.846     4.846     4.854     4.854     4.846     4.846     4.844     4.838     4.838     4.838     4.840     4.846     4.846     4.846     4.848     4.856     4.858     4.860     4.890     4.900     4.933     4.902     4.938     4.933     4.965     5.000     5.003     4.995     4.988     4.995     5.000     5.002     4.997     4.991     4.997     5.002     5.006     5.003     4.997     4.989     4.933     5.000     4.988     4.983     4.989     4.995     4.985     4.991     4.983     4.991     4.985     4.964     4.933     4.938     4.972     5.005     5.009     5.007     5.005     5.008     5.003     5.007     4.933     4.965     5.005     5.008     5.005     5.008     5.008     5.013     5.009     5.013     5.009     5.008     5.003     5.011     5.005     5.007     5.002     5.007     5.006     5.000     5.033     5.041     5.008     5.045     5.052     5.055     5.035     5.005     5.067     5.003     5.072     5.009     5.013     5.078     5.022     5.026     5.030     5.024     5.028     5.028     5.022     5.032     5.044     5.047     5.045     5.044     5.050     5.052     5.052     5.045     5.045     5.045     5.039     5.041     5.081     5.085     5.032     5.083     5.039     5.078     5.079     5.071     5.104     5.072     5.079     5.085     5.104     5.129     5.133     5.131     5.135     5.140     5.059     5.138     5.105     5.147     5.142     5.133     5.148     5.154     5.148     5.156     5.162     5.129     5.168     5.127     5.122     5.129     5.122     5.178     5.121     5.175     5.182     5.183     5.129     5.122     5.177     5.175     5.156     5.175     5.154     5.157     5.162     5.156     5.178     5.185     5.187     5.192     5.192     5.196     5.196     5.196     5.202     5.204     5.207     5.208     5.208     5.172     5.212     5.219     5.220     5.220     5.220     5.223     5.222     5.211     5.210     5.214     5.228     5.203     5.239     5.235     5.242     5.209     5.227     5.250     5.228     5.252     5.252     5.237     5.242     5.239     5.239     5.237     5.244     5.231     5.235     5.239     5.265     5.269     5.272     5.273     5.270     5.269     5.273     5.278     5.280     5.250     5.280     5.281     5.285     5.285     5.292     5.289     5.294     5.297     5.295     5.297     5.299     5.295     5.292     5.299     5.299     5.302     5.305     5.303     5.302     5.310     5.305     5.308     5.313     5.310     5.289     5.285     5.283     5.275     5.281     5.275     5.280     5.283     5.345     5.352     5.289     5.354     5.354     5.354     5.355     5.360     5.361     5.361     5.360     5.363     5.363     5.365     5.361     5.365     5.369     5.374     5.375     5.370     5.378     5.382     5.385     5.385     5.391     5.388     5.390     5.395     5.393     5.396     5.402     5.402     5.404     5.407     5.407     5.409     5.413     5.409     5.416     5.421     5.425     5.427     5.427     5.425     5.429     5.432     5.438     5.438     5.440     5.440     5.442     5.442     5.444     5.450     5.450     5.453     5.455     5.455     5.459     5.457     5.462     5.465     5.465     5.468     5.470     5.472     5.473     5.473     5.473     5.477     5.480     5.482     5.485     5.483     5.486     5.489     5.492     5.495     5.498     5.499     5.502     5.505     5.507     5.511     5.512     5.516     5.520     5.521     5.524     5.527     5.531     5.535     5.540     5.545     5.548     5.554     5.559     5.565     5.568     5.574     5.577     5.579     5.580     5.580     5.582     5.583     5.585     5.585     5.586     5.588     5.588     5.589     5.591     5.592     5.592     5.594     5.596     5.597     5.599     5.600     5.602     5.603     5.605     5.607     5.609     5.610     5.612     5.614     5.617     5.618     5.620     5.623     5.624     5.626     5.627     5.630     5.632     5.635     5.637     5.639     5.641     5.644     5.646     5.648     5.651     5.652     5.654     5.656     5.657     5.660     5.662     5.663     5.666     5.669     5.672     5.673     5.677     5.678     5.681     5.683     5.685     5.687     5.690     5.693     5.695     5.698     5.700     5.702     5.705     5.707     5.711     5.714     5.716     5.718     5.722     5.722     5.726     5.727     5.729     5.731     5.733     5.736     5.739     5.741     5.743     5.746     5.749     5.752     5.754     5.756     5.758     5.761     5.763     5.763     5.767     5.770     5.772     5.774     5.777     5.781     5.782     5.782     5.785     5.787     5.789     5.793     5.794     5.796     5.797     5.800     5.804     5.806     5.807     5.811     5.814     5.816     5.818     5.820     5.823     5.824     5.826     5.829     5.831     5.832     5.837     5.837     5.840     5.842     5.845     5.847     5.848     5.851     5.854     5.856     5.857     5.860     5.861     5.864     5.866     5.868     5.870     5.874     5.875     5.879     5.882     5.883     5.887     5.889     5.891     5.894     5.896     5.899     5.901     5.904     5.907     5.909     5.912     5.913     5.916     5.919     5.922     5.924     5.928     5.931     5.931     5.935     5.937     5.940     5.944     5.946     5.949     5.950     5.954     5.955     5.957     5.958     5.960     5.962     5.964     5.966     5.966     5.969     5.970     5.974     5.975     5.977     5.979     5.980     5.983     5.985     5.988     5.988     5.989     5.993     5.994     5.996     5.998     5.999     6.000     6.002     6.005     6.006     6.008     6.010     6.013     6.014     6.016     6.018     6.020     6.022     6.025     6.027     6.029     6.030     6.033     6.035     6.036     6.038     6.041     6.042     6.044     6.048     6.052     6.055     6.057     6.060     6.060     6.065     6.066     6.066     6.071     6.072     6.076     6.078     6.080     6.083     6.092     6.096     6.102     6.107     6.108     6.110     6.110     6.113     6.115     6.115     6.116     6.121     6.122     6.126     6.128     6.131     6.138     6.149     6.150     6.152     6.155     6.155     6.157     6.162     6.168     6.170     6.172     6.175     6.179     6.181     6.192     6.196     6.199     6.205     6.207     6.210     6.212     6.213     6.217     6.220     6.224     6.227     6.231     6.235     6.239     6.249     6.254     6.257     6.260     6.263     6.266     6.269     6.272     6.275     6.280     6.285     6.289     6.292     6.296     6.300     6.302     6.308     6.310     6.313     6.318     6.321     6.326     6.329     6.335     6.337     6.344     6.349     6.353     6.358     6.362     6.367     6.370     6.375     6.378     6.383     6.389     6.394     6.398     6.403     6.408     6.412     6.416     6.420     6.426     6.430     6.436     6.441     6.448     6.450     6.456     6.461     6.465     6.471     6.477     6.482     6.487     6.493     6.498     6.502     6.509     6.516     6.521     6.525     6.532     6.539     6.546     6.556     6.563     6.572     6.581     6.591     6.602     6.614     6.626     6.638     6.649     6.661     6.673     6.687     6.700     6.713     6.726     6.741     6.756     6.771     6.788     6.804     6.821     6.837     6.855     6.872     6.891     6.908     6.927     6.946     6.965     6.985     7.005     7.023     7.043     7.063     7.081     7.099     7.118     7.136     7.155     7.174     7.193     7.211     7.230     7.248     7.269     7.286     7.305     7.323     7.343     7.361     7.382     7.402     7.421     7.441     7.460     7.480     7.499     7.518     7.537     7.556     7.575     7.594     7.612     7.630     7.646     7.664     7.681     7.698     7.717     7.734     7.752     7.767     7.785     7.802     7.818     7.835     7.852     7.871     7.887     7.903     7.922     7.939     7.956     7.974     7.993     8.010     8.028     8.047     8.064     8.083     8.098     8.119     8.137     8.154     8.173     8.190     8.209     8.228     8.244     8.264     8.282     8.299     8.318     8.338     8.355     8.373     8.390     8.411     8.429     8.448     8.467     8.485     8.505     8.524     8.541     8.560     8.579     8.597     8.619     8.636     8.657     8.673     8.693     8.711     8.730     8.749     8.769     8.785     8.803     8.820     8.837     8.854     8.870     8.886     8.904     8.917     8.935     8.950     8.965     8.980     8.991     9.005     9.019     9.031     9.046     9.060     9.071     9.085     9.096     9.108     9.122     9.133     9.146     9.158     9.170     9.179     9.191     9.203     9.213     9.224     9.232     9.245     9.256     9.266     9.279     9.290     9.302     9.314     9.324     9.338     9.349     9.361     9.374     9.385     9.398     9.408     9.422     9.433     9.444     9.457     9.474     9.485     9.496     9.509     9.520     9.530     9.539     9.553     9.566     9.580     9.588     9.604     9.615     9.630     9.641     9.656     9.668     9.681     9.696     9.710     9.724     9.737     9.750     9.765     9.778     9.792     9.806     9.820     9.835     9.848     9.860     9.875     9.887     9.903     9.917     9.931     9.945     9.961     9.977     9.992    10.007    10.020    10.035    10.049    10.064    10.076    10.090    10.104    10.116    10.129    10.144    10.158    10.174    10.189    10.203    10.214    10.232    10.247    10.261    10.274    10.288    10.304    10.317    10.330    10.344    10.356    10.372    10.385    10.399    10.412    10.427    10.441    10.456    10.471    10.487    10.498    10.513    10.528    10.541    10.557    10.571    10.583    10.600    10.614    10.630    10.645    10.660    10.677    10.694    10.707    10.724    10.740    10.757    10.773    10.789    10.807    10.822    10.841    10.855    10.870    10.887    10.901    10.919    10.936    10.952    10.968    10.985    11.002    11.021    11.039    11.054    11.074    11.091    11.109    11.128    11.145    11.163    11.181    11.199    11.217    11.237    11.255    11.274    11.293    11.312    11.333    11.354    11.373    11.393    11.414    11.432    11.456    11.475    11.498    11.520    11.539    11.561    11.582    11.602    11.623    11.644    11.666    11.688    11.709    11.733    11.756    11.777    11.802    11.823    11.844    11.868    11.892    11.918    11.941    11.966    11.989    12.013    12.038    12.062    12.085    12.112    12.135    12.160    12.185    12.209    12.233    12.256    12.282    12.309    12.325    12.350    12.370    12.392    12.412    12.435    12.454    12.476    12.497    12.517    12.539    12.558    12.576    12.595    12.615    12.633    12.654    12.674    12.694    12.711    12.731    12.751    12.770    12.791    12.815    12.837    12.856    12.876    12.892    12.911    12.930    12.953    12.969    12.987    13.006    13.027    13.048    13.068    13.091    13.114    13.137    13.158    13.181    13.202    13.226    13.247    13.266    13.283    13.302    13.319    13.335    13.354    13.370    13.387    13.403    13.423    13.440    13.458    13.472    13.492    13.508    13.527    13.546    13.566    13.588    13.605    13.621    13.641    13.661    13.679    13.698    13.718    13.737    13.750    13.765    13.780    13.791    13.807    13.817    13.829    13.844    13.857    13.868    13.879    13.893    13.907    13.914    13.926    13.938    13.948    13.960    13.970    13.981    13.991    14.002    14.013    14.025    14.037    14.042    14.051    14.060    14.069    14.076    14.088    14.102    14.111    14.120    14.130    14.139    14.154    14.162    14.166    14.187    14.194    14.202    14.212    14.252    14.254    14.266    14.275    14.280    14.289    14.297    14.311    14.320    14.332    14.344    14.358    14.366    14.380    14.391    14.394    14.420    14.426    14.435    14.445    14.455    14.461    14.472    14.479    14.491    14.502    14.510    14.523    14.530    14.541    14.547    14.555    14.561    14.569    14.576    14.585    14.606    14.615    14.622    14.641    14.652    14.661    14.663    14.691    14.698    14.707    14.718    14.729    14.733    14.749    14.758    14.769    14.775    14.780    14.782    14.795    14.804    14.811    14.827    14.837    14.845    14.858    14.863    14.871    14.885    14.894    14.905    14.913    14.918    14.925    14.935    14.940    14.945    14.959    14.973    14.980    14.987    14.993    15.004    15.012    15.035    15.042    15.054    15.059    15.064    15.087    15.095    15.100    15.105    15.111    15.120    15.127    15.132    15.139    15.146    15.169    15.178    15.187    15.193    15.203    15.209    15.231    15.235    15.245    15.250    15.255    15.258    15.281    15.292    15.298    15.307    15.315    15.328    15.346    15.355    15.361    15.366    15.372    15.389    15.394    15.405    15.419    15.425    15.435    15.442    15.452    15.458    15.470    15.474    15.478    15.480    15.482    15.483    15.485    15.485    15.485    15.483    15.483    15.483    15.482    15.480    15.477    15.474    15.469    15.460    15.453    15.447    15.441    15.433    15.427    15.422    15.412    15.398    15.387    15.373    15.371    15.357    15.350    15.337    15.320    15.313    15.305    15.299    15.293    15.288    15.280    15.275    15.269    15.259    15.255    15.250    15.241    15.237    15.224    15.221    15.208    15.198    15.190    15.173    15.150    15.144    15.139    15.132    15.127    15.122    15.116    15.113    15.108    15.095    15.092    15.083    15.049    15.046    15.042    15.035    15.011    15.004    14.994    14.991    14.985    14.980    14.975    14.949    14.944    14.939    14.932    14.927    14.920    14.915    14.910    14.902    14.894    14.885    14.880    14.874    14.849    14.843    14.837
     4.993     4.983     4.989     4.983     4.988     4.979     4.970     4.938     4.972     4.981     4.989     4.983     4.937     4.970     4.933     4.983     4.933     4.941     4.933     4.964     4.960     4.965     4.958     4.937     4.929     4.933     4.925     4.905     4.925     4.906     4.925     4.905     4.939     4.993     4.935     4.968     4.933     4.925     4.933     4.925     4.933     4.968     4.937     4.970     4.935     4.927     4.933     4.933     4.925     4.905     4.925     4.933     4.968     4.963     4.979     4.958     4.938     4.905     4.905     4.905     4.905     4.905     4.905     4.905     4.906     4.905     4.923     4.933     4.933     4.923     4.906     4.925     4.927     4.923     4.906     4.923     4.927     4.923     4.905     4.905     4.904     4.925     4.937     4.904     4.905     4.905     4.937     4.927     4.906     4.923     4.905     4.905     4.905     4.923     4.902     4.925     4.937     4.931     4.925     4.905     4.933     4.925     4.933     4.925     4.906     4.925     4.906     4.925     4.906     4.925     4.933     4.968     4.937     4.970     4.938     4.963     4.981     4.988     4.991     4.965     4.970     4.964     4.970     4.964     4.983     4.989     4.983     4.964     4.972     4.964     4.983     4.989     4.979     4.970     4.964     4.972     4.995     4.989     4.997     4.989     4.997     5.003     5.009     5.003     4.998     4.989     4.997     4.989     4.998     5.005     5.036     5.083     5.032     5.038     5.003     4.998     5.003     5.038     5.030     5.061     5.081     5.083     5.083     5.038     5.030     5.038     5.081     5.076     5.071     5.078     5.071     5.076     5.074     5.076     5.072     5.054     5.061     5.055     5.086     5.054     5.059     5.089     5.095     5.092     5.098     5.078     5.110     5.110     5.092     5.088     5.081     5.088     5.085     5.091     5.098     5.100     5.122     5.100     5.092     5.110     5.111     5.111     5.121     5.116     5.122     5.114     5.121     5.110     5.116     5.121     5.127     5.122     5.127     5.129     5.124     5.127     5.122     5.127     5.121     5.113     5.122     5.131     5.131     5.127     5.122     5.127     5.122     5.127     5.121     5.114     5.108     5.111     5.105     5.138     5.137     5.140     5.113     5.117     5.119     5.122     5.085     5.122     5.104     5.110     5.124     5.131     5.086     5.089     5.111     5.083     5.078     5.114     5.092     5.088     5.091     5.102     5.105     5.102     5.110     5.111     5.105     5.107     5.104     5.104     5.105     5.105     5.100     5.097     5.104     5.104     5.110     5.111     5.113     5.113     5.110     5.110     5.111     5.108     5.071     5.114     5.108     5.104     5.098     5.059     5.085     5.081     5.071     5.054     5.076     5.079     5.041     5.078     5.038     5.091     5.086     5.048     5.045     5.048     5.092     5.067     5.062     5.061     5.062     5.064     5.059     5.041     5.072     5.054     5.048     5.042     5.044     5.047     5.039     5.014     5.012     5.050     5.065     5.014     5.011     5.013     5.009     5.005     5.009     5.003     4.997     5.003     5.022     5.026     5.036     5.035     5.032     5.022     5.030     5.021     5.028     5.022     5.030     5.024     4.998     4.979     4.970     4.938     4.933     4.938     4.931     4.938     4.933     4.965     4.970     4.991     4.988     5.028     5.022     5.032     4.977     5.028     5.003     4.939     4.933     4.939     4.933     4.979     4.964     4.970     4.964     4.902     4.933     4.900     4.907     4.925     4.931     4.923     4.904     4.902     4.900     4.867     4.858     4.852     4.856     4.850     4.850     4.848     4.848     4.846     4.846     4.846     4.848     4.848     4.848     4.848     4.848     4.848     4.856     4.856     4.848     4.854     4.848     4.854     4.858     4.900     4.856     4.856     4.854     4.856     4.870     4.870     4.856     4.854     4.856     4.856     4.860     4.858     4.856     4.848     4.850     4.848     4.848     4.848     4.856     4.858     4.863     4.856     4.848     4.848     4.846     4.848     4.846     4.848     4.848     4.856     4.856     4.856     4.860     4.860     4.892     4.900     4.933     4.904     4.937     4.933     4.939     4.972     5.006     5.005     4.972     4.964     4.998     5.005     5.002     5.005     5.011     5.008     5.008     5.002     5.008     5.005     4.997     4.989     4.991     4.985     4.991     4.997     5.003     4.995     5.013     5.011     5.009     5.006     4.983     4.964     4.905     4.964     5.009     5.013     5.008     5.012     5.011     5.009     5.012     5.008     5.012     5.006     5.012     5.009     5.012     4.965     5.013     5.014     5.012     5.014     5.019     5.017     5.016     5.013     5.012     5.003     4.998     5.003     5.000     5.047     5.045     5.013     5.050     5.039     5.033     5.008     5.035     5.041     5.045     5.026     5.005     5.054     5.081     5.039     5.045     5.033     5.030     5.035     5.030     5.074     5.041     5.054     5.050     5.044     5.054     5.052     5.055     5.050     5.050     5.050     5.052     5.058     5.079     5.085     5.088     5.079     5.038     5.081     5.071     5.072     5.083     5.074     5.119     5.124     5.081     5.110     5.138     5.138     5.110     5.142     5.145     5.142     5.147     5.147     5.148     5.145     5.140     5.143     5.152     5.122     5.140     5.166     5.170     5.131     5.150     5.129     5.175     5.177     5.129     5.133     5.178     5.129     5.147     5.156     5.177     5.156     5.170     5.175     5.156     5.177     5.180     5.185     5.189     5.185     5.183     5.191     5.182     5.189     5.196     5.202     5.198     5.198     5.208     5.205     5.215     5.203     5.215     5.222     5.220     5.222     5.223     5.220     5.220     5.223     5.220     5.209     5.211     5.222     5.206     5.237     5.227     5.240     5.204     5.220     5.223     5.244     5.255     5.239     5.242     5.244     5.244     5.237     5.244     5.240     5.235     5.256     5.261     5.264     5.272     5.275     5.276     5.262     5.278     5.281     5.283     5.280     5.281     5.283     5.287     5.287     5.291     5.294     5.294     5.299     5.299     5.299     5.302     5.289     5.294     5.297     5.291     5.295     5.307     5.303     5.303     5.308     5.312     5.308     5.313     5.319     5.287     5.294     5.285     5.291     5.315     5.347     5.310     5.289     5.287     5.313     5.355     5.300     5.297     5.358     5.358     5.360     5.357     5.365     5.363     5.369     5.369     5.369     5.369     5.366     5.372     5.377     5.380     5.378     5.378     5.383     5.387     5.388     5.391     5.391     5.398     5.396     5.400     5.402     5.402     5.402     5.405     5.407     5.411     5.411     5.413     5.413     5.414     5.420     5.414     5.430     5.431     5.428     5.435     5.433     5.438     5.440     5.442     5.442     5.444     5.445     5.447     5.447     5.453     5.452     5.455     5.459     5.460     5.459     5.464     5.465     5.468     5.470     5.472     5.473     5.473     5.473     5.478     5.480     5.482     5.482     5.485     5.485     5.489     5.492     5.493     5.496     5.499     5.502     5.504     5.507     5.511     5.512     5.514     5.517     5.521     5.524     5.526     5.529     5.532     5.537     5.540     5.545     5.551     5.556     5.560     5.566     5.572     5.577     5.580     5.583     5.586     5.588     5.589     5.589     5.589     5.591     5.591     5.591     5.592     5.594     5.596     5.597     5.597     5.599     5.599     5.600     5.602     5.603     5.607     5.607     5.609     5.610     5.612     5.614     5.615     5.617     5.618     5.620     5.623     5.624     5.626     5.629     5.630     5.632     5.633     5.637     5.639     5.641     5.644     5.646     5.650     5.651     5.653     5.654     5.657     5.658     5.661     5.662     5.664     5.666     5.669     5.670     5.673     5.677     5.680     5.681     5.683     5.685     5.687     5.690     5.692     5.695     5.696     5.700     5.702     5.705     5.707     5.709     5.712     5.716     5.718     5.720     5.724     5.724     5.727     5.729     5.733     5.734     5.736     5.739     5.740     5.743     5.745     5.749     5.752     5.754     5.756     5.758     5.761     5.763     5.765     5.767     5.768     5.770     5.774     5.777     5.779     5.782     5.785     5.786     5.787     5.789     5.791     5.793     5.795     5.797     5.800     5.804     5.806     5.809     5.811     5.813     5.816     5.820     5.821     5.824     5.824     5.826     5.829     5.831     5.833     5.835     5.837     5.840     5.843     5.845     5.847     5.848     5.851     5.853     5.856     5.857     5.860     5.861     5.863     5.866     5.868     5.872     5.874     5.877     5.879     5.882     5.883     5.887     5.891     5.891     5.894     5.897     5.899     5.901     5.904     5.904     5.909     5.912     5.913     5.914     5.919     5.920     5.922     5.926     5.929     5.933     5.937     5.939     5.940     5.944     5.946     5.949     5.951     5.953     5.954     5.957     5.957     5.961     5.962     5.964     5.966     5.969     5.970     5.972     5.975     5.977     5.979     5.980     5.982     5.985     5.985     5.988     5.991     5.991     5.993     5.996     5.998     5.999     6.002     6.003     6.005     6.005     6.008     6.010     6.011     6.013     6.014     6.016     6.020     6.022     6.024     6.025     6.027     6.030     6.032     6.033     6.036     6.037     6.038     6.039     6.044     6.045     6.047     6.052     6.052     6.058     6.058     6.060     6.063     6.066     6.071     6.072     6.072     6.076     6.078     6.083     6.083     6.091     6.097     6.102     6.102     6.107     6.107     6.112     6.113     6.115     6.116     6.119     6.121     6.122     6.124     6.128     6.129     6.133     6.136     6.152     6.152     6.154     6.157     6.159     6.160     6.162     6.168     6.172     6.175     6.175     6.181     6.187     6.195     6.202     6.204     6.207     6.207     6.210     6.213     6.215     6.218     6.220     6.224     6.227     6.231     6.235     6.237     6.244     6.254     6.260     6.261     6.265     6.266     6.270     6.273     6.277     6.280     6.285     6.289     6.292     6.296     6.300     6.304     6.307     6.311     6.316     6.318     6.323     6.326     6.331     6.335     6.339     6.342     6.349     6.353     6.356     6.363     6.369     6.374     6.377     6.382     6.387     6.391     6.394     6.400     6.403     6.409     6.413     6.419     6.422     6.428     6.432     6.439     6.443     6.448     6.452     6.456     6.459     6.467     6.472     6.478     6.483     6.489     6.493     6.498     6.505     6.511     6.516     6.521     6.527     6.533     6.541     6.546     6.553     6.563     6.570     6.581     6.591     6.600     6.610     6.622     6.635     6.647     6.659     6.672     6.685     6.697     6.710     6.724     6.738     6.752     6.768     6.783     6.800     6.817     6.835     6.851     6.869     6.887     6.905     6.924     6.942     6.962     6.983     7.003     7.023     7.044     7.063     7.082     7.099     7.118     7.138     7.156     7.174     7.193     7.213     7.230     7.250     7.269     7.287     7.305     7.323     7.342     7.361     7.381     7.399     7.420     7.439     7.458     7.477     7.496     7.516     7.536     7.554     7.574     7.592     7.611     7.630     7.648     7.665     7.683     7.700     7.717     7.735     7.754     7.770     7.787     7.803     7.819     7.837     7.855     7.872     7.890     7.906     7.922     7.941     7.956     7.975     7.993     8.010     8.028     8.047     8.063     8.083     8.099     8.115     8.133     8.154     8.170     8.189     8.207     8.226     8.243     8.262     8.279     8.298     8.315     8.335     8.352     8.372     8.389     8.407     8.425     8.444     8.465     8.481     8.502     8.519     8.539     8.557     8.574     8.594     8.613     8.632     8.652     8.669     8.689     8.707     8.726     8.744     8.764     8.782     8.798     8.816     8.833     8.851     8.868     8.886     8.902     8.917     8.931     8.950     8.965     8.980     8.995     9.009     9.023     9.037     9.048     9.063     9.077     9.090     9.101     9.114     9.126     9.140     9.152     9.164     9.176     9.188     9.199     9.213     9.224     9.232     9.244     9.256     9.266     9.279     9.288     9.298     9.312     9.323     9.335     9.346     9.359     9.371     9.383     9.394     9.405     9.419     9.430     9.442     9.454     9.467     9.480     9.492     9.506     9.515     9.528     9.537     9.550     9.562     9.573     9.587     9.600     9.612     9.623     9.635     9.649     9.661     9.676     9.688     9.703     9.718     9.729     9.743     9.758     9.771     9.785     9.799     9.812     9.825     9.838     9.853     9.869     9.882     9.893     9.908     9.924     9.937     9.950     9.964     9.982     9.997    10.011    10.026    10.042    10.055    10.070    10.082    10.095    10.109    10.122    10.137    10.152    10.164    10.179    10.193    10.206    10.222    10.236    10.250    10.265    10.282    10.292    10.307    10.321    10.333    10.350    10.362    10.377    10.390    10.403    10.417    10.431    10.445    10.459    10.472    10.487    10.504    10.519    10.532    10.543    10.561    10.575    10.589    10.602    10.617    10.633    10.650    10.662    10.678    10.692    10.709    10.726    10.743    10.757    10.776    10.792    10.807    10.824    10.841    10.855    10.872    10.889    10.903    10.920    10.936    10.956    10.968    10.987    11.004    11.021    11.039    11.055    11.074    11.093    11.107    11.128    11.143    11.163    11.180    11.199    11.217    11.235    11.254    11.272    11.293    11.308    11.328    11.351    11.371    11.388    11.410    11.432    11.451    11.472    11.494    11.513    11.533    11.555    11.576    11.596    11.618    11.641    11.661    11.682    11.704    11.729    11.749    11.773    11.794    11.817    11.839    11.863    11.886    11.906    11.932    11.954    11.978    12.000    12.025    12.052    12.076    12.100    12.125    12.149    12.170    12.197    12.222    12.245    12.272    12.292    12.318    12.344    12.363    12.382    12.405    12.427    12.452    12.472    12.490    12.511    12.531    12.553    12.572    12.593    12.611    12.629    12.648    12.672    12.690    12.709    12.729    12.746    12.769    12.789    12.809    12.827    12.850    12.867    12.889    12.909    12.928    12.948    12.969    12.985    13.007    13.025    13.045    13.066    13.091    13.113    13.135    13.157    13.178    13.200    13.220    13.243    13.263    13.285    13.305    13.327    13.343    13.357    13.376    13.390    13.411    13.426    13.444    13.467    13.480    13.498    13.517    13.527    13.550    13.566    13.585    13.602    13.621    13.641    13.657    13.674    13.693    13.710    13.726    13.737    13.752    13.765    13.777    13.790    13.805    13.817    13.829    13.842    13.855    13.864    13.879    13.889    13.902    13.909    13.920    13.930    13.941    13.950    13.963    13.973    13.985    13.996    14.011    14.021    14.031    14.035    14.046    14.056    14.064    14.071    14.081    14.098    14.105    14.114    14.122    14.132    14.142    14.155    14.159    14.173    14.190    14.197    14.205    14.235    14.248    14.254    14.268    14.275    14.283    14.296    14.304    14.310    14.327    14.335    14.349    14.358    14.372    14.380    14.385    14.414    14.422    14.435    14.442    14.450    14.458    14.468    14.477    14.485    14.500    14.510    14.520    14.530    14.538    14.547    14.555    14.561    14.569    14.576    14.585    14.599    14.613    14.620    14.637    14.643    14.652    14.668    14.689    14.698    14.700    14.722    14.728    14.731    14.754    14.755    14.762    14.775    14.778    14.785    14.791    14.802    14.812    14.827    14.838    14.842    14.858    14.866    14.873    14.880    14.893    14.905    14.910    14.923    14.927    14.932    14.940    14.945    14.962    14.973    14.980    14.987    14.994    15.004    15.011    15.016    15.039    15.048    15.059    15.074    15.081    15.092    15.100    15.105    15.111    15.118    15.125    15.130    15.137    15.146    15.169    15.178    15.187    15.193    15.206    15.213    15.221    15.238    15.248    15.250    15.258    15.263    15.273    15.288    15.295    15.305    15.315    15.321    15.344    15.355    15.361    15.369    15.376    15.387    15.394    15.400    15.416    15.427    15.435    15.442    15.447    15.461    15.465    15.475    15.478    15.478    15.480    15.482    15.483    15.483    15.483    15.482    15.482    15.483    15.482    15.480    15.477    15.474    15.469    15.461    15.455    15.448    15.444    15.435    15.429    15.424    15.415    15.394    15.385    15.378    15.372    15.364    15.359    15.331    15.321    15.315    15.307    15.302    15.296    15.289    15.281    15.276    15.270    15.262    15.256    15.250    15.241    15.237    15.224    15.222    15.206    15.198    15.187    15.175    15.169    15.148    15.142    15.137    15.132    15.124    15.118    15.115    15.111    15.098    15.093    15.085    15.061    15.049    15.044    15.041    15.014    15.011    14.994    14.993    14.987    14.978    14.973    14.962    14.945    14.940    14.935    14.930    14.922    14.916    14.910    14.905    14.897    14.888    14.885    14.880    14.856    14.843    14.838
     5.000     4.991     4.985     4.989     4.981     4.972     4.964     4.970     4.965     4.989     4.991     4.964     4.983     4.933     4.983     4.933     4.983     4.935     4.929     4.937     4.970     4.998     4.964     4.983     4.933     4.925     4.933     4.927     4.933     4.925     4.933     4.927     4.933     4.964     4.970     4.937     4.965     4.935     4.929     4.933     4.929     4.937     4.942     4.937     4.968     4.906     4.938     4.965     4.931     4.925     4.933     4.979     4.933     4.906     4.939     4.977     4.933     4.925     4.905     4.905     4.905     4.905     4.905     4.905     4.905     4.923     4.933     4.972     4.925     4.905     4.925     4.927     4.925     4.905     4.923     4.933     4.925     4.927     4.923     4.904     4.905     4.905     4.929     4.937     4.931     4.925     4.931     4.933     4.925     4.933     4.925     4.933     4.927     4.933     4.968     4.902     4.958     4.933     4.933     4.938     4.998     4.933     4.927     4.933     4.927     4.935     4.929     4.933     4.940     4.933     4.964     4.937     4.970     4.938     4.970     4.938     4.972     4.964     4.972     4.998     4.965     4.933     4.938     4.970     4.979     4.998     4.991     4.985     4.979     4.998     4.965     4.997     4.989     4.964     4.970     4.964     5.003     4.997     5.003     4.998     5.003     5.009     5.005     5.022     5.003     4.998     4.989     4.998     5.005     5.038     5.083     5.044     5.038     5.005     5.000     5.005     5.036     5.030     5.088     5.086     5.091     5.091     5.085     5.089     5.081     5.086     5.078     5.085     5.076     5.072     5.078     5.072     5.067     5.071     5.072     5.076     5.079     5.061     5.092     5.104     5.088     5.102     5.091     5.113     5.092     5.097     5.091     5.111     5.113     5.116     5.121     5.122     5.116     5.097     5.104     5.095     5.102     5.097     5.122     5.113     5.117     5.114     5.119     5.122     5.127     5.122     5.111     5.116     5.122     5.117     5.122     5.127     5.122     5.124     5.129     5.122     5.127     5.121     5.124     5.127     5.122     5.132     5.104     5.110     5.127     5.122     5.117     5.122     5.105     5.122     5.121     5.105     5.110     5.105     5.142     5.145     5.142     5.113     5.121     5.114     5.122     5.110     5.142     5.122     5.140     5.122     5.083     5.088     5.085     5.089     5.122     5.119     5.113     5.092     5.100     5.105     5.100     5.104     5.107     5.105     5.111     5.107     5.108     5.107     5.104     5.107     5.100     5.104     5.107     5.110     5.105     5.116     5.114     5.111     5.116     5.111     5.110     5.114     5.083     5.116     5.114     5.089     5.104     5.061     5.059     5.091     5.054     5.074     5.081     5.078     5.045     5.041     5.091     5.055     5.089     5.086     5.091     5.054     5.059     5.064     5.059     5.056     5.058     5.056     5.064     5.045     5.079     5.058     5.039     5.045     5.050     5.045     5.041     5.016     5.021     5.069     5.054     5.024     5.014     5.038     5.012     5.009     5.005     5.011     5.003     5.021     5.024     5.061     5.005     5.000     5.036     5.003     5.024     5.032     5.024     5.028     5.000     5.033     5.038     5.000     4.964     4.970     4.938     4.933     4.938     4.933     4.965     4.983     4.979     5.033     5.022     5.036     4.983     4.965     4.972     5.022     4.979     4.933     4.939     4.933     4.964     4.989     4.972     4.938     4.970     5.003     4.965     4.933     4.977     4.933     4.927     4.931     4.923     4.904     4.902     4.900     4.867     4.860     4.860     4.858     4.858     4.858     4.852     4.850     4.850     4.850     4.850     4.852     4.850     4.852     4.852     4.858     4.865     4.902     4.856     4.858     4.856     4.863     4.870     4.933     4.904     4.858     4.865     4.870     4.905     4.905     4.870     4.865     4.870     4.902     4.892     4.870     4.858     4.858     4.858     4.856     4.858     4.858     4.858     4.871     4.871     4.858     4.856     4.856     4.856     4.852     4.856     4.856     4.856     4.858     4.858     4.865     4.871     4.894     4.900     4.933     4.902     4.938     4.933     4.938     4.970     4.964     5.012     5.011     4.964     4.972     4.964     5.009     5.005     5.009     5.009     5.012     5.005     5.007     5.012     5.007     4.970     4.965     4.997     4.989     4.997     4.993     4.989     4.998     5.014     5.019     5.021     5.012     5.017     4.972     4.939     5.013     5.017     5.017     5.012     5.014     5.009     5.012     5.014     5.014     5.011     5.012     5.014     5.012     5.019     5.013     5.017     5.016     5.021     5.012     5.021     5.019     5.024     5.011     5.021     5.009     5.005     5.007     5.007     5.012     5.052     5.054     5.058     5.005     5.008     5.012     5.069     5.045     5.054     5.009     5.054     5.047     5.085     5.083     5.035     5.030     5.035     5.030     5.035     5.078     5.071     5.064     5.054     5.055     5.059     5.045     5.054     5.058     5.054     5.058     5.048     5.067     5.059     5.065     5.083     5.088     5.055     5.088     5.089     5.094     5.074     5.081     5.078     5.127     5.086     5.088     5.108     5.135     5.138     5.142     5.142     5.148     5.143     5.147     5.143     5.154     5.143     5.156     5.157     5.145     5.156     5.156     5.147     5.150     5.173     5.156     5.180     5.137     5.132     5.182     5.177     5.180     5.182     5.177     5.182     5.177     5.156     5.170     5.178     5.168     5.162     5.192     5.191     5.194     5.199     5.183     5.202     5.199     5.204     5.202     5.206     5.210     5.212     5.219     5.219     5.222     5.220     5.222     5.220     5.223     5.222     5.227     5.230     5.230     5.235     5.239     5.237     5.228     5.220     5.244     5.227     5.235     5.256     5.258     5.255     5.250     5.237     5.244     5.237     5.242     5.239     5.239     5.240     5.247     5.253     5.252     5.259     5.247     5.275     5.280     5.280     5.276     5.281     5.276     5.280     5.285     5.285     5.287     5.265     5.292     5.294     5.295     5.297     5.300     5.302     5.302     5.305     5.295     5.303     5.299     5.294     5.299     5.310     5.312     5.308     5.313     5.315     5.315     5.319     5.316     5.324     5.291     5.330     5.339     5.344     5.352     5.289     5.294     5.289     5.313     5.315     5.360     5.360     5.363     5.363     5.365     5.363     5.322     5.366     5.370     5.370     5.369     5.374     5.378     5.380     5.382     5.378     5.380     5.383     5.387     5.385     5.390     5.391     5.396     5.400     5.400     5.402     5.404     5.404     5.407     5.405     5.411     5.409     5.413     5.413     5.416     5.421     5.416     5.422     5.431     5.431     5.431     5.440     5.440     5.444     5.444     5.447     5.445     5.447     5.449     5.447     5.450     5.453     5.455     5.457     5.460     5.462     5.464     5.467     5.468     5.472     5.472     5.475     5.477     5.478     5.480     5.482     5.483     5.483     5.486     5.489     5.490     5.493     5.495     5.498     5.500     5.504     5.505     5.509     5.512     5.516     5.517     5.520     5.523     5.526     5.531     5.532     5.535     5.538     5.542     5.547     5.551     5.556     5.560     5.566     5.572     5.579     5.585     5.589     5.591     5.594     5.594     5.596     5.596     5.597     5.597     5.599     5.599     5.600     5.602     5.602     5.602     5.603     5.603     5.605     5.607     5.607     5.609     5.610     5.612     5.614     5.614     5.615     5.618     5.621     5.621     5.623     5.624     5.627     5.629     5.630     5.632     5.635     5.637     5.639     5.641     5.644     5.646     5.650     5.651     5.653     5.656     5.656     5.658     5.660     5.663     5.665     5.666     5.670     5.672     5.673     5.677     5.678     5.681     5.683     5.685     5.689     5.689     5.692     5.695     5.696     5.700     5.702     5.704     5.707     5.709     5.712     5.714     5.716     5.718     5.722     5.726     5.727     5.729     5.733     5.734     5.736     5.738     5.740     5.743     5.745     5.747     5.750     5.754     5.754     5.756     5.760     5.763     5.765     5.768     5.770     5.772     5.774     5.775     5.779     5.781     5.783     5.786     5.787     5.789     5.791     5.793     5.795     5.797     5.800     5.802     5.806     5.809     5.811     5.814     5.816     5.820     5.821     5.824     5.826     5.828     5.829     5.831     5.833     5.835     5.837     5.840     5.842     5.845     5.847     5.850     5.851     5.853     5.856     5.857     5.860     5.861     5.863     5.866     5.867     5.870     5.874     5.877     5.879     5.882     5.883     5.887     5.889     5.891     5.894     5.897     5.899     5.901     5.903     5.904     5.907     5.912     5.914     5.916     5.919     5.920     5.924     5.926     5.929     5.932     5.932     5.939     5.942     5.944     5.948     5.949     5.951     5.953     5.954     5.956     5.957     5.959     5.963     5.964     5.966     5.970     5.970     5.974     5.975     5.979     5.980     5.982     5.985     5.985     5.988     5.989     5.991     5.994     5.996     5.998     5.999     6.002     6.003     6.005     6.006     6.010     6.011     6.011     6.013     6.014     6.016     6.018     6.020     6.022     6.024     6.027     6.029     6.030     6.032     6.035     6.036     6.037     6.039     6.042     6.043     6.045     6.048     6.049     6.054     6.055     6.060     6.060     6.063     6.065     6.066     6.071     6.074     6.076     6.078     6.082     6.083     6.089     6.088     6.102     6.102     6.107     6.110     6.110     6.112     6.115     6.116     6.121     6.121     6.122     6.124     6.128     6.129     6.133     6.139     6.144     6.152     6.152     6.155     6.157     6.160     6.162     6.163     6.168     6.170     6.174     6.177     6.183     6.190     6.200     6.204     6.207     6.207     6.210     6.212     6.215     6.218     6.220     6.222     6.226     6.229     6.233     6.236     6.240     6.255     6.258     6.258     6.261     6.265     6.269     6.272     6.275     6.278     6.281     6.285     6.289     6.292     6.298     6.300     6.305     6.307     6.313     6.314     6.320     6.323     6.328     6.331     6.335     6.340     6.344     6.347     6.353     6.359     6.362     6.369     6.372     6.377     6.383     6.387     6.391     6.396     6.400     6.404     6.409     6.414     6.419     6.424     6.428     6.435     6.440     6.444     6.448     6.452     6.457     6.461     6.468     6.472     6.480     6.483     6.489     6.493     6.500     6.505     6.511     6.517     6.522     6.528     6.535     6.541     6.548     6.555     6.562     6.570     6.579     6.589     6.600     6.609     6.620     6.631     6.644     6.656     6.669     6.681     6.695     6.707     6.721     6.733     6.749     6.765     6.780     6.796     6.813     6.829     6.848     6.864     6.882     6.900     6.919     6.939     6.959     6.978     7.000     7.022     7.043     7.064     7.082     7.102     7.120     7.138     7.156     7.176     7.194     7.213     7.231     7.250     7.269     7.289     7.305     7.325     7.343     7.361     7.379     7.399     7.418     7.437     7.456     7.475     7.495     7.514     7.533     7.552     7.571     7.590     7.609     7.630     7.646     7.665     7.683     7.702     7.719     7.736     7.754     7.771     7.790     7.805     7.823     7.841     7.857     7.874     7.891     7.908     7.925     7.942     7.959     7.975     7.993     8.010     8.028     8.045     8.063     8.081     8.099     8.115     8.133     8.152     8.168     8.189     8.206     8.224     8.243     8.261     8.279     8.296     8.315     8.333     8.350     8.368     8.387     8.405     8.422     8.441     8.460     8.478     8.498     8.516     8.535     8.554     8.570     8.590     8.607     8.628     8.646     8.665     8.683     8.702     8.721     8.739     8.757     8.777     8.795     8.814     8.831     8.849     8.867     8.883     8.902     8.917     8.933     8.950     8.965     8.982     8.995     9.011     9.025     9.039     9.054     9.065     9.081     9.094     9.107     9.122     9.133     9.144     9.158     9.172     9.183     9.197     9.208     9.220     9.231     9.242     9.254     9.265     9.277     9.287     9.298     9.309     9.320     9.333     9.344     9.358     9.367     9.379     9.392     9.404     9.414     9.427     9.441     9.452     9.463     9.477     9.489     9.499     9.513     9.525     9.535     9.548     9.561     9.572     9.583     9.596     9.609     9.622     9.633     9.646     9.658     9.672     9.683     9.696     9.710     9.722     9.737     9.752     9.765     9.778     9.790     9.804     9.816     9.832     9.847     9.860     9.873     9.887     9.900     9.915     9.929     9.944     9.958     9.972     9.985    10.001    10.017    10.033    10.047    10.060    10.076    10.087    10.100    10.114    10.128    10.142    10.155    10.170    10.182    10.197    10.213    10.227    10.242    10.255    10.268    10.283    10.297    10.314    10.327    10.339    10.354    10.369    10.381    10.395    10.409    10.422    10.437    10.450    10.463    10.477    10.491    10.504    10.519    10.535    10.550    10.563    10.578    10.593    10.607    10.622    10.635    10.652    10.665    10.683    10.696    10.711    10.730    10.744    10.759    10.775    10.793    10.811    10.825    10.841    10.858    10.875    10.890    10.905    10.922    10.940    10.954    10.969    10.987    11.005    11.021    11.039    11.055    11.074    11.093    11.109    11.126    11.145    11.163    11.180    11.199    11.217    11.235    11.253    11.272    11.289    11.308    11.327    11.344    11.365    11.388    11.409    11.428    11.450    11.469    11.489    11.508    11.531    11.551    11.572    11.594    11.614    11.635    11.655    11.676    11.696    11.719    11.745    11.766    11.790    11.812    11.833    11.858    11.878    11.902    11.922    11.946    11.970    11.992    12.017    12.043    12.067    12.089    12.115    12.139    12.161    12.187    12.211    12.233    12.256    12.283    12.307    12.331    12.355    12.379    12.399    12.419    12.442    12.463    12.487    12.504    12.525    12.547    12.567    12.590    12.609    12.627    12.646    12.665    12.686    12.705    12.725    12.744    12.762    12.783    12.804    12.824    12.844    12.869    12.885    12.906    12.926    12.944    12.966    12.983    13.003    13.022    13.043    13.062    13.088    13.110    13.133    13.154    13.175    13.198    13.220    13.236    13.260    13.282    13.299    13.321    13.341    13.360    13.379    13.398    13.413    13.431    13.450    13.469    13.485    13.499    13.514    13.535    13.553    13.570    13.585    13.605    13.619    13.635    13.650    13.664    13.679    13.693    13.710    13.722    13.736    13.748    13.763    13.775    13.791    13.802    13.815    13.828    13.839    13.850    13.861    13.875    13.883    13.895    13.904    13.913    13.926    13.933    13.946    13.960    13.967    13.981    13.993    14.003    14.013    14.024    14.028    14.041    14.050    14.060    14.067    14.083    14.090    14.099    14.111    14.118    14.125    14.138    14.144    14.150    14.161    14.185    14.194    14.202    14.230    14.242    14.248    14.263    14.268    14.278    14.292    14.299    14.309    14.320    14.330    14.341    14.349    14.362    14.374    14.382    14.407    14.413    14.431    14.441    14.445    14.456    14.464    14.474    14.481    14.499    14.508    14.520    14.528    14.538    14.546    14.553    14.561    14.569    14.578    14.585    14.596    14.613    14.625    14.635    14.639    14.643    14.659    14.687    14.691    14.696    14.716    14.722    14.733    14.749    14.754    14.765    14.770    14.777    14.788    14.793    14.802    14.809    14.824    14.837    14.843    14.853    14.868    14.873    14.883    14.894    14.902    14.913    14.916    14.927    14.932    14.940    14.944    14.965    14.973    14.978    14.985    14.993    15.004    15.011    15.016    15.037    15.052    15.057    15.072    15.082    15.090    15.096    15.108    15.113    15.118    15.124    15.129    15.133    15.144    15.169    15.178    15.187    15.195    15.202    15.214    15.222    15.235    15.246    15.250    15.252    15.266    15.272    15.288    15.292    15.304    15.311    15.326    15.328    15.355    15.363    15.369    15.373    15.387    15.392    15.400    15.419    15.429    15.433    15.442    15.448    15.458    15.466    15.472    15.477    15.478    15.480    15.482    15.483    15.483    15.483    15.482    15.482    15.482    15.482    15.480    15.477    15.474    15.469    15.463    15.455    15.448    15.444    15.435    15.429    15.422    15.408    15.398    15.389    15.380    15.375    15.364    15.354    15.329    15.323    15.316    15.309    15.304    15.296    15.290    15.283    15.276    15.272    15.265    15.258    15.252    15.245    15.229    15.224    15.221    15.208    15.193    15.188    15.176    15.171    15.150    15.144    15.139    15.135    15.125    15.122    15.116    15.108    15.102    15.085    15.080    15.062    15.055    15.048    15.035    15.016    15.012    15.009    14.994    14.989    14.985    14.980    14.965    14.947    14.940    14.935    14.930    14.923    14.918    14.910    14.905    14.898    14.891    14.887    14.878    14.866    14.852    14.842
     5.006     4.998     4.991     4.997     4.988     4.965     4.970     4.965     4.972     4.997     4.989     4.983     4.989     4.983     4.989     4.983     4.964     4.970     4.937     4.970     4.964     4.989     4.983     4.933     4.933     4.933     4.927     4.933     4.927     4.933     4.981     4.937     4.981     4.972     4.964     4.958     4.937     4.931     4.935     4.929     4.937     4.965     4.964     4.968     4.933     4.933     4.933     4.972     4.933     4.931     4.965     4.939     4.906     4.925     4.933     4.939     4.965     4.933     4.905     4.905     4.906     4.905     4.923     4.905     4.923     4.933     4.981     4.933     4.905     4.925     4.927     4.925     4.906     4.925     4.933     4.925     4.933     4.925     4.933     4.923     4.905     4.923     4.933     4.960     4.938     4.933     4.964     4.983     4.933     4.927     4.933     4.968     4.937     4.970     4.964     4.972     4.965     4.933     4.938     4.933     4.993     4.997     4.935     4.964     4.937     4.964     4.937     4.964     4.960     4.983     4.963     4.970     4.964     4.970     4.979     4.972     4.977     4.970     4.938     5.005     4.989     4.965     4.958     4.964     5.000     5.030     5.000     5.005     4.998     4.993     4.998     5.003     4.997     4.972     4.965     5.003     4.997     5.003     4.998     5.003     5.024     5.030     5.036     5.030     5.024     5.005     4.998     5.005     5.000     5.033     5.042     5.036     5.005     5.000     5.005     5.038     5.032     5.061     5.055     5.097     5.095     5.095     5.089     5.085     5.089     5.083     5.086     5.078     5.085     5.079     5.086     5.083     5.086     5.071     5.076     5.095     5.079     5.074     5.081     5.098     5.083     5.097     5.122     5.089     5.085     5.105     5.110     5.105     5.097     5.121     5.104     5.110     5.114     5.122     5.097     5.104     5.098     5.094     5.100     5.122     5.100     5.117     5.121     5.126     5.121     5.127     5.116     5.111     5.117     5.124     5.129     5.121     5.124     5.104     5.122     5.105     5.124     5.122     5.129     5.124     5.129     5.122     5.132     5.135     5.135     5.132     5.138     5.114     5.135     5.117     5.124     5.132     5.127     5.111     5.135     5.150     5.148     5.147     5.105     5.110     5.104     5.094     5.132     5.131     5.154     5.129     5.086     5.142     5.122     5.127     5.124     5.102     5.107     5.098     5.104     5.100     5.108     5.111     5.113     5.111     5.114     5.111     5.114     5.111     5.110     5.113     5.110     5.104     5.110     5.105     5.110     5.111     5.119     5.119     5.086     5.119     5.104     5.110     5.105     5.097     5.116     5.114     5.107     5.102     5.065     5.086     5.079     5.072     5.079     5.086     5.083     5.086     5.085     5.089     5.086     5.088     5.097     5.098     5.071     5.061     5.064     5.059     5.058     5.054     5.059     5.069     5.072     5.047     5.044     5.055     5.047     5.054     5.059     5.041     5.044     5.021     5.028     5.026     5.021     5.030     5.061     5.019     5.022     5.014     5.021     5.014     5.064     5.006     5.028     5.035     5.005     5.038     5.032     5.035     5.028     5.000     4.993     5.041     5.035     5.016     5.000     4.964     4.970     4.964     4.972     4.979     4.983     4.991     5.003     4.998     4.991     5.045     5.042     4.989     5.026     4.977     4.933     4.939     4.933     4.939     4.958     4.981     5.003     4.998     4.938     4.998     4.933     4.979     4.988     4.979     4.970     4.939     4.931     4.925     4.905     4.905     4.902     4.894     4.898     4.867     4.860     4.860     4.858     4.858     4.858     4.860     4.858     4.860     4.858     4.860     4.860     4.867     4.900     4.898     4.892     4.870     4.865     4.871     4.902     4.905     4.900     4.900     4.898     4.905     4.900     4.938     4.905     4.900     4.905     4.905     4.900     4.900     4.871     4.865     4.870     4.865     4.871     4.867     4.871     4.906     4.906     4.871     4.865     4.858     4.860     4.858     4.860     4.858     4.865     4.871     4.890     4.900     4.902     4.902     4.935     4.979     4.989     4.983     4.939     4.933     4.964     5.012     4.902     4.965     4.972     5.016     5.012     5.011     5.008     4.905     5.014     5.012     5.013     5.019     5.013     4.998     4.965     4.998     5.005     4.995     4.991     4.998     4.998     5.033     5.026     5.022     5.028     4.997     5.003     4.997     5.003     5.021     5.022     5.019     5.021     5.012     5.016     5.014     5.019     5.016     5.022     5.026     5.021     5.021     5.024     5.019     5.021     5.022     5.021     5.024     5.014     5.028     5.022     5.019     5.028     5.014     5.009     5.055     5.056     5.055     5.059     5.019     5.014     5.039     5.005     5.065     5.072     5.022     5.045     5.054     5.048     5.054     5.078     5.044     5.039     5.033     5.038     5.033     5.032     5.083     5.078     5.071     5.059     5.062     5.064     5.050     5.058     5.054     5.058     5.055     5.054     5.071     5.065     5.083     5.086     5.081     5.091     5.078     5.085     5.110     5.078     5.119     5.122     5.132     5.129     5.092     5.133     5.143     5.142     5.111     5.114     5.147     5.148     5.147     5.152     5.147     5.156     5.154     5.148     5.154     5.145     5.150     5.156     5.160     5.156     5.177     5.137     5.131     5.180     5.131     5.138     5.180     5.187     5.182     5.187     5.180     5.175     5.173     5.170     5.163     5.166     5.165     5.168     5.180     5.208     5.206     5.185     5.206     5.198     5.214     5.202     5.215     5.216     5.219     5.222     5.225     5.227     5.228     5.230     5.233     5.228     5.231     5.233     5.235     5.233     5.222     5.244     5.239     5.245     5.237     5.230     5.233     5.235     5.255     5.231     5.262     5.261     5.256     5.253     5.242     5.242     5.245     5.247     5.250     5.250     5.258     5.261     5.258     5.281     5.283     5.285     5.272     5.275     5.278     5.289     5.294     5.292     5.292     5.292     5.295     5.299     5.303     5.307     5.303     5.307     5.305     5.308     5.312     5.312     5.310     5.297     5.315     5.313     5.310     5.313     5.316     5.289     5.313     5.322     5.328     5.316     5.297     5.333     5.333     5.341     5.336     5.354     5.355     5.358     5.363     5.310     5.303     5.365     5.366     5.366     5.369     5.372     5.374     5.374     5.375     5.377     5.375     5.383     5.385     5.378     5.387     5.382     5.387     5.382     5.385     5.387     5.395     5.402     5.404     5.404     5.404     5.407     5.405     5.411     5.409     5.413     5.414     5.414     5.420     5.418     5.427     5.418     5.423     5.438     5.438     5.438     5.440     5.444     5.445     5.449     5.449     5.450     5.449     5.452     5.453     5.453     5.457     5.460     5.457     5.460     5.464     5.467     5.470     5.470     5.473     5.475     5.477     5.480     5.482     5.483     5.485     5.488     5.489     5.489     5.490     5.493     5.496     5.498     5.499     5.502     5.505     5.509     5.511     5.514     5.518     5.520     5.523     5.524     5.529     5.531     5.533     5.538     5.542     5.545     5.548     5.553     5.557     5.562     5.566     5.574     5.579     5.585     5.591     5.594     5.597     5.599     5.600     5.602     5.602     5.602     5.603     5.603     5.607     5.605     5.607     5.607     5.607     5.609     5.610     5.610     5.612     5.612     5.614     5.615     5.618     5.618     5.620     5.623     5.623     5.624     5.626     5.629     5.630     5.632     5.633     5.635     5.637     5.639     5.641     5.644     5.646     5.650     5.651     5.652     5.654     5.658     5.659     5.660     5.665     5.666     5.669     5.670     5.673     5.675     5.677     5.680     5.681     5.683     5.685     5.689     5.690     5.692     5.693     5.696     5.698     5.702     5.704     5.707     5.709     5.712     5.714     5.718     5.720     5.722     5.726     5.727     5.729     5.733     5.733     5.735     5.739     5.740     5.743     5.745     5.747     5.749     5.752     5.756     5.758     5.760     5.763     5.765     5.768     5.770     5.772     5.774     5.775     5.777     5.781     5.782     5.785     5.787     5.789     5.791     5.794     5.795     5.797     5.800     5.802     5.806     5.809     5.811     5.814     5.816     5.820     5.821     5.824     5.826     5.828     5.831     5.832     5.833     5.837     5.837     5.840     5.842     5.845     5.847     5.850     5.851     5.853     5.854     5.857     5.859     5.861     5.863     5.866     5.868     5.870     5.872     5.875     5.879     5.882     5.883     5.887     5.889     5.891     5.894     5.896     5.899     5.901     5.903     5.906     5.907     5.910     5.912     5.914     5.919     5.920     5.922     5.926     5.928     5.930     5.935     5.937     5.942     5.944     5.946     5.949     5.951     5.955     5.955     5.957     5.959     5.961     5.964     5.965     5.966     5.970     5.972     5.975     5.977     5.980     5.982     5.983     5.985     5.988     5.988     5.991     5.993     5.994     5.998     5.999     6.002     6.003     6.005     6.006     6.010     6.011     6.013     6.014     6.016     6.018     6.020     6.020     6.022     6.024     6.025     6.027     6.029     6.032     6.033     6.035     6.038     6.039     6.041     6.044     6.045     6.047     6.048     6.052     6.054     6.057     6.058     6.062     6.065     6.065     6.069     6.071     6.074     6.076     6.080     6.082     6.083     6.088     6.092     6.096     6.102     6.105     6.107     6.110     6.112     6.115     6.121     6.122     6.122     6.126     6.128     6.129     6.129     6.133     6.135     6.139     6.145     6.154     6.159     6.160     6.160     6.162     6.165     6.167     6.168     6.170     6.174     6.177     6.181     6.185     6.204     6.205     6.207     6.212     6.213     6.215     6.217     6.218     6.222     6.224     6.227     6.233     6.238     6.244     6.252     6.254     6.260     6.263     6.263     6.265     6.269     6.273     6.275     6.280     6.283     6.285     6.289     6.292     6.296     6.302     6.305     6.310     6.313     6.318     6.321     6.325     6.328     6.333     6.337     6.340     6.344     6.347     6.353     6.358     6.363     6.369     6.372     6.377     6.383     6.387     6.392     6.396     6.400     6.404     6.409     6.414     6.420     6.424     6.430     6.433     6.440     6.445     6.448     6.454     6.457     6.463     6.468     6.473     6.480     6.485     6.489     6.495     6.500     6.505     6.511     6.517     6.522     6.530     6.535     6.543     6.548     6.556     6.563     6.570     6.577     6.587     6.596     6.606     6.617     6.629     6.641     6.653     6.666     6.680     6.692     6.705     6.719     6.731     6.745     6.761     6.776     6.791     6.808     6.825     6.843     6.859     6.877     6.895     6.915     6.933     6.953     6.975     6.995     7.018     7.040     7.063     7.082     7.102     7.120     7.139     7.158     7.176     7.194     7.213     7.231     7.250     7.270     7.287     7.307     7.325     7.343     7.361     7.379     7.398     7.417     7.435     7.453     7.474     7.492     7.513     7.530     7.550     7.569     7.589     7.607     7.626     7.645     7.664     7.683     7.700     7.719     7.737     7.755     7.773     7.790     7.807     7.826     7.843     7.858     7.878     7.893     7.911     7.927     7.945     7.961     7.978     7.994     8.012     8.030     8.047     8.063     8.081     8.100     8.115     8.135     8.152     8.169     8.187     8.204     8.222     8.240     8.259     8.277     8.295     8.313     8.331     8.349     8.367     8.385     8.402     8.422     8.439     8.458     8.475     8.493     8.511     8.529     8.550     8.569     8.587     8.604     8.624     8.643     8.661     8.677     8.698     8.716     8.735     8.752     8.771     8.788     8.808     8.825     8.845     8.862     8.879     8.898     8.915     8.931     8.948     8.963     8.980     8.995     9.011     9.026     9.040     9.055     9.070     9.083     9.096     9.111     9.124     9.138     9.152     9.164     9.176     9.189     9.203     9.216     9.227     9.240     9.250     9.263     9.276     9.285     9.297     9.306     9.318     9.329     9.343     9.354     9.367     9.378     9.389     9.400     9.413     9.425     9.437     9.449     9.459     9.472     9.485     9.496     9.510     9.520     9.532     9.545     9.558     9.570     9.583     9.593     9.604     9.618     9.630     9.643     9.654     9.667     9.680     9.691     9.703     9.716     9.731     9.742     9.758     9.771     9.785     9.798     9.810     9.827     9.838     9.853     9.866     9.881     9.893     9.908     9.922     9.935     9.949     9.964     9.978     9.993    10.007    10.020    10.037    10.052    10.067    10.080    10.093    10.109    10.121    10.135    10.147    10.161    10.176    10.190    10.202    10.216    10.232    10.247    10.261    10.274    10.288    10.302    10.318    10.331    10.346    10.360    10.372    10.389    10.400    10.414    10.427    10.442    10.457    10.467    10.482    10.496    10.510    10.524    10.540    10.554    10.568    10.581    10.595    10.611    10.626    10.640    10.654    10.671    10.687    10.700    10.716    10.732    10.748    10.761    10.778    10.793    10.811    10.828    10.844    10.860    10.878    10.892    10.906    10.924    10.941    10.956    10.972    10.987    11.007    11.021    11.040    11.058    11.074    11.094    11.109    11.128    11.146    11.163    11.180    11.199    11.218    11.235    11.253    11.274    11.291    11.309    11.327    11.346    11.363    11.383    11.405    11.425    11.446    11.466    11.488    11.510    11.526    11.548    11.567    11.588    11.611    11.632    11.652    11.674    11.693    11.713    11.738    11.761    11.782    11.803    11.827    11.850    11.872    11.895    11.918    11.939    11.962    11.986    12.008    12.031    12.055    12.080    12.104    12.129    12.151    12.175    12.199    12.224    12.247    12.270    12.295    12.321    12.347    12.370    12.393    12.414    12.437    12.457    12.478    12.499    12.520    12.540    12.562    12.583    12.604    12.625    12.644    12.663    12.682    12.699    12.721    12.741    12.762    12.778    12.802    12.821    12.841    12.859    12.881    12.899    12.921    12.941    12.960    12.980    13.001    13.020    13.042    13.061    13.083    13.105    13.130    13.150    13.170    13.193    13.212    13.235    13.254    13.275    13.296    13.318    13.337    13.356    13.376    13.397    13.415    13.435    13.454    13.469    13.485    13.498    13.515    13.531    13.550    13.567    13.585    13.600    13.613    13.626    13.638    13.655    13.668    13.678    13.693    13.706    13.720    13.733    13.743    13.757    13.770    13.785    13.793    13.809    13.822    13.833    13.844    13.854    13.868    13.877    13.885    13.897    13.907    13.918    13.928    13.940    13.955    13.963    13.977    13.988    13.998    14.003    14.016    14.025    14.035    14.044    14.052    14.071    14.080    14.090    14.099    14.107    14.114    14.122    14.129    14.139    14.145    14.154    14.161    14.185    14.204    14.211    14.239    14.245    14.254    14.265    14.268    14.285    14.296    14.309    14.316    14.325    14.339    14.346    14.356    14.369    14.376    14.383    14.404    14.419    14.435    14.442    14.455    14.461    14.472    14.479    14.495    14.508    14.518    14.528    14.538    14.544    14.552    14.561    14.569    14.576    14.587    14.596    14.613    14.624    14.633    14.639    14.644    14.655    14.682    14.691    14.696    14.712    14.724    14.731    14.745    14.752    14.765    14.769    14.772    14.785    14.792    14.802    14.811    14.816    14.838    14.845    14.852    14.866    14.878    14.881    14.888    14.902    14.915    14.920    14.925    14.932    14.939    14.944    14.969    14.973    14.980    14.985    14.991    15.004    15.011    15.016    15.037    15.049    15.061    15.064    15.079    15.089    15.095    15.105    15.115    15.118    15.124    15.130    15.137    15.142    15.150    15.173    15.187    15.195    15.203    15.219    15.224    15.229    15.243    15.252    15.256    15.269    15.273    15.285    15.293    15.302    15.311    15.323    15.326    15.347    15.359    15.368    15.372    15.387    15.392    15.398    15.415    15.429    15.435    15.442    15.448    15.458    15.463    15.470    15.474    15.477    15.480    15.482    15.482    15.483    15.483    15.482    15.482    15.482    15.482    15.480    15.477    15.475    15.469    15.463    15.456    15.452    15.444    15.438    15.430    15.425    15.409    15.398    15.389    15.383    15.378    15.363    15.359    15.331    15.324    15.318    15.311    15.305    15.299    15.292    15.285    15.280    15.272    15.265    15.259    15.253    15.245    15.235    15.226    15.219    15.209    15.195    15.187    15.183    15.176    15.169    15.148    15.142    15.137    15.129    15.125    15.120    15.111    15.104    15.092    15.085    15.062    15.059    15.055    15.037    15.016    15.012    15.007    15.004    14.994    14.987    14.982    14.975    14.949    14.944    14.939    14.932    14.927    14.918    14.913    14.907    14.902    14.893    14.890    14.877    14.868    14.863    14.852
     5.024     5.005     4.997     4.989     4.981     4.972     4.979     4.988     4.981     4.989     4.997     4.989     4.998     4.989     4.993     4.989     4.983     4.964     4.972     4.979     5.002     4.997     4.964     4.983     4.933     4.933     4.933     4.983     4.937     4.970     4.937     4.970     4.938     4.983     4.988     4.979     4.972     4.937     4.970     4.937     4.970     4.964     4.983     4.960     4.939     4.933     4.965     4.989     4.958     4.938     4.989     4.933     4.933     4.906     4.925     4.933     4.958     4.933     4.905     4.925     4.933     4.927     4.933     4.925     4.933     4.929     4.938     4.933     4.923     4.905     4.925     4.933     4.927     4.933     4.925     4.933     4.927     4.933     4.925     4.905     4.923     4.905     4.925     4.989     4.933     4.939     4.985     4.933     4.933     4.933     4.981     4.938     4.933     4.938     4.958     4.979     4.960     4.965     4.933     4.965     4.972     4.979     4.970     4.964     4.965     4.938     4.958     4.964     4.983     4.964     4.983     4.964     4.983     4.964     4.985     4.965     4.970     4.964     4.970     4.964     5.022     4.989     4.979     5.002     4.997     5.003     5.030     4.998     4.991     4.998     5.005     5.009     5.003     4.981     4.989     5.009     5.005     5.022     5.005     5.036     5.005     5.036     5.032     5.038     5.032     5.038     5.005     5.000     5.044     5.054     5.036     5.030     5.022     5.005     5.022     5.032     5.059     5.083     5.100     5.102     5.102     5.098     5.095     5.097     5.094     5.088     5.092     5.086     5.079     5.088     5.083     5.088     5.085     5.089     5.085     5.083     5.086     5.081     5.072     5.104     5.100     5.095     5.104     5.083     5.113     5.107     5.104     5.116     5.119     5.104     5.110     5.104     5.107     5.113     5.105     5.095     5.104     5.098     5.105     5.124     5.122     5.121     5.124     5.121     5.129     5.117     5.133     5.114     5.122     5.138     5.122     5.127     5.132     5.129     5.132     5.129     5.122     5.129     5.137     5.138     5.137     5.138     5.113     5.110     5.132     5.137     5.133     5.137     5.116     5.124     5.121     5.132     5.122     5.116     5.097     5.117     5.126     5.132     5.111     5.127     5.122     5.122     5.129     5.150     5.110     5.091     5.131     5.147     5.143     5.110     5.129     5.126     5.104     5.122     5.126     5.104     5.121     5.122     5.119     5.124     5.119     5.117     5.116     5.114     5.113     5.116     5.116     5.111     5.126     5.108     5.113     5.116     5.119     5.116     5.121     5.119     5.121     5.104     5.122     5.121     5.111     5.088     5.111     5.092     5.098     5.095     5.072     5.091     5.083     5.086     5.091     5.091     5.089     5.092     5.098     5.097     5.102     5.067     5.071     5.065     5.061     5.069     5.072     5.055     5.072     5.079     5.047     5.088     5.048     5.088     5.083     5.078     5.036     5.042     5.047     5.024     5.022     5.021     5.022     5.024     5.016     5.021     5.054     5.021     5.016     5.052     5.033     5.038     5.033     5.069     5.038     5.033     5.033     5.041     5.033     4.995     5.047     5.045     5.041     5.003     5.009     5.003     5.009     5.003     4.995     4.989     5.041     5.035     5.041     5.045     5.047     5.047     5.005     4.998     4.991     4.933     4.939     4.933     4.964     4.933     4.964     4.972     5.008     5.003     4.998     5.003     4.965     4.972     4.995     5.000     4.979     4.972     4.964     4.933     4.938     4.905     4.905     4.902     4.902     4.900     4.894     4.900     4.867     4.872     4.867     4.894     4.867     4.894     4.892     4.900     4.894     4.902     4.904     4.905     4.900     4.902     4.900     4.906     4.965     4.938     4.906     4.900     4.906     4.902     4.907     4.970     4.938     4.931     4.925     4.931     4.937     4.900     4.902     4.900     4.900     4.900     4.900     4.900     4.904     4.939     4.902     4.902     4.900     4.892     4.898     4.892     4.898     4.894     4.900     4.902     4.900     4.933     4.904     4.937     4.970     4.965     4.997     4.965     4.972     4.965     4.972     5.019     4.964     4.972     4.979     5.013     5.017     5.016     4.933     5.024     5.021     5.013     5.009     5.003     5.008     5.003     5.009     5.003     5.009     5.003     4.997     5.003     5.006     5.030     5.036     5.011     5.007     5.003     4.997     5.003     5.021     5.026     5.021     5.024     5.028     5.024     5.022     5.026     5.026     5.022     5.028     5.024     5.028     5.021     5.024     5.026     5.026     5.022     5.030     5.030     5.033     5.032     5.032     5.024     5.035     5.050     5.021     5.014     5.061     5.035     5.041     5.021     5.028     5.005     5.039     5.032     5.055     5.059     5.054     5.076     5.054     5.078     5.039     5.076     5.071     5.041     5.069     5.035     5.038     5.058     5.078     5.079     5.074     5.054     5.054     5.062     5.055     5.056     5.061     5.058     5.062     5.064     5.095     5.079     5.083     5.092     5.095     5.098     5.081     5.104     5.085     5.124     5.085     5.091     5.122     5.129     5.133     5.147     5.124     5.143     5.143     5.147     5.150     5.150     5.159     5.152     5.154     5.154     5.152     5.159     5.163     5.156     5.152     5.157     5.177     5.137     5.157     5.163     5.143     5.137     5.138     5.157     5.192     5.187     5.182     5.189     5.189     5.194     5.175     5.199     5.205     5.208     5.209     5.187     5.180     5.204     5.198     5.219     5.192     5.219     5.220     5.212     5.214     5.225     5.220     5.223     5.228     5.231     5.233     5.231     5.235     5.233     5.235     5.228     5.240     5.245     5.249     5.231     5.249     5.228     5.231     5.256     5.256     5.237     5.265     5.264     5.253     5.250     5.247     5.265     5.249     5.252     5.252     5.255     5.256     5.253     5.264     5.283     5.285     5.287     5.291     5.287     5.275     5.299     5.278     5.297     5.297     5.292     5.295     5.302     5.303     5.307     5.310     5.308     5.308     5.313     5.308     5.310     5.315     5.316     5.316     5.303     5.310     5.315     5.316     5.319     5.324     5.321     5.328     5.322     5.326     5.333     5.330     5.307     5.335     5.355     5.358     5.357     5.321     5.361     5.369     5.305     5.308     5.369     5.370     5.372     5.374     5.377     5.380     5.378     5.382     5.385     5.387     5.385     5.383     5.391     5.387     5.390     5.387     5.388     5.396     5.396     5.402     5.407     5.407     5.409     5.409     5.411     5.411     5.413     5.418     5.420     5.418     5.424     5.427     5.428     5.430     5.435     5.442     5.442     5.444     5.445     5.449     5.452     5.450     5.452     5.452     5.455     5.455     5.459     5.457     5.460     5.462     5.465     5.465     5.470     5.470     5.473     5.477     5.478     5.480     5.482     5.485     5.486     5.488     5.489     5.490     5.492     5.493     5.495     5.498     5.500     5.502     5.505     5.507     5.511     5.512     5.516     5.520     5.520     5.523     5.526     5.529     5.532     5.535     5.538     5.543     5.545     5.548     5.553     5.557     5.562     5.566     5.572     5.579     5.583     5.591     5.596     5.599     5.602     5.603     5.605     5.607     5.607     5.609     5.610     5.610     5.610     5.612     5.612     5.615     5.615     5.614     5.615     5.615     5.618     5.617     5.620     5.621     5.623     5.624     5.624     5.627     5.627     5.629     5.630     5.632     5.633     5.635     5.637     5.641     5.642     5.644     5.648     5.650     5.651     5.654     5.657     5.659     5.660     5.664     5.664     5.666     5.669     5.670     5.673     5.675     5.677     5.680     5.681     5.685     5.685     5.687     5.690     5.693     5.695     5.696     5.700     5.702     5.704     5.707     5.709     5.712     5.714     5.716     5.720     5.722     5.724     5.727     5.729     5.731     5.736     5.735     5.739     5.740     5.743     5.745     5.746     5.749     5.752     5.754     5.756     5.760     5.761     5.765     5.767     5.768     5.772     5.774     5.775     5.779     5.781     5.783     5.786     5.787     5.789     5.791     5.794     5.795     5.797     5.800     5.802     5.806     5.807     5.811     5.813     5.816     5.820     5.821     5.824     5.826     5.828     5.831     5.832     5.833     5.837     5.838     5.840     5.842     5.845     5.847     5.848     5.851     5.853     5.856     5.857     5.859     5.861     5.863     5.866     5.868     5.870     5.874     5.877     5.879     5.881     5.883     5.887     5.889     5.891     5.894     5.897     5.897     5.900     5.903     5.906     5.907     5.910     5.913     5.914     5.916     5.920     5.922     5.924     5.928     5.933     5.935     5.937     5.940     5.942     5.946     5.949     5.951     5.954     5.954     5.957     5.959     5.962     5.963     5.965     5.969     5.970     5.974     5.975     5.979     5.980     5.982     5.983     5.985     5.989     5.991     5.993     5.993     5.996     5.998     6.000     6.003     6.005     6.006     6.008     6.010     6.013     6.014     6.016     6.018     6.020     6.022     6.024     6.025     6.027     6.029     6.029     6.030     6.032     6.035     6.037     6.038     6.039     6.042     6.045     6.048     6.050     6.050     6.052     6.054     6.058     6.062     6.062     6.063     6.066     6.069     6.071     6.074     6.076     6.080     6.082     6.083     6.086     6.088     6.095     6.099     6.104     6.108     6.110     6.112     6.115     6.116     6.119     6.124     6.124     6.126     6.129     6.133     6.133     6.138     6.146     6.152     6.154     6.157     6.157     6.160     6.162     6.165     6.167     6.168     6.170     6.172     6.177     6.177     6.183     6.191     6.202     6.207     6.209     6.210     6.212     6.217     6.218     6.220     6.224     6.226     6.229     6.233     6.242     6.248     6.252     6.255     6.260     6.263     6.265     6.266     6.270     6.273     6.277     6.281     6.285     6.287     6.291     6.294     6.298     6.302     6.305     6.308     6.313     6.316     6.321     6.325     6.328     6.331     6.337     6.340     6.344     6.347     6.353     6.358     6.364     6.369     6.374     6.377     6.382     6.387     6.391     6.396     6.400     6.405     6.410     6.413     6.420     6.424     6.430     6.433     6.440     6.445     6.450     6.454     6.457     6.465     6.468     6.475     6.480     6.485     6.492     6.495     6.502     6.507     6.511     6.518     6.524     6.528     6.535     6.543     6.548     6.556     6.563     6.570     6.577     6.587     6.594     6.604     6.614     6.626     6.638     6.650     6.663     6.675     6.688     6.702     6.714     6.728     6.741     6.756     6.771     6.787     6.802     6.820     6.837     6.854     6.872     6.891     6.908     6.928     6.948     6.968     6.989     7.013     7.035     7.057     7.079     7.100     7.120     7.139     7.158     7.176     7.195     7.213     7.231     7.250     7.270     7.289     7.307     7.325     7.343     7.361     7.379     7.398     7.417     7.435     7.452     7.472     7.490     7.509     7.528     7.547     7.567     7.585     7.604     7.625     7.643     7.662     7.681     7.699     7.719     7.736     7.755     7.773     7.790     7.807     7.826     7.844     7.861     7.878     7.894     7.912     7.929     7.945     7.962     7.980     7.996     8.013     8.031     8.048     8.066     8.083     8.099     8.116     8.135     8.152     8.168     8.185     8.204     8.222     8.239     8.257     8.275     8.293     8.311     8.330     8.347     8.365     8.383     8.401     8.420     8.437     8.455     8.474     8.492     8.511     8.528     8.546     8.563     8.583     8.600     8.620     8.639     8.657     8.673     8.693     8.711     8.730     8.747     8.766     8.785     8.804     8.822     8.840     8.859     8.876     8.893     8.913     8.929     8.944     8.962     8.978     8.994     9.011     9.026     9.042     9.057     9.073     9.087     9.099     9.115     9.129     9.141     9.155     9.169     9.182     9.196     9.208     9.220     9.235     9.247     9.259     9.271     9.283     9.295     9.306     9.317     9.329     9.341     9.350     9.363     9.375     9.387     9.400     9.411     9.424     9.435     9.446     9.457     9.470     9.482     9.494     9.506     9.519     9.530     9.541     9.555     9.567     9.578     9.591     9.604     9.615     9.626     9.640     9.652     9.664     9.675     9.687     9.700     9.713     9.726     9.737     9.750     9.765     9.776     9.790     9.804     9.820     9.833     9.847     9.859     9.875     9.887     9.902     9.915     9.928     9.944     9.955     9.970     9.985     9.998    10.013    10.026    10.039    10.055    10.070    10.085    10.099    10.112    10.127    10.140    10.156    10.168    10.181    10.195    10.210    10.223    10.237    10.252    10.266    10.280    10.294    10.307    10.321    10.337    10.351    10.363    10.378    10.394    10.406    10.420    10.436    10.448    10.461    10.476    10.489    10.503    10.514    10.528    10.543    10.555    10.571    10.585    10.602    10.613    10.630    10.643    10.659    10.672    10.689    10.705    10.719    10.735    10.750    10.766    10.780    10.797    10.812    10.826    10.846    10.860    10.878    10.895    10.912    10.928    10.944    10.959    10.973    10.992    11.005    11.024    11.042    11.059    11.074    11.094    11.109    11.128    11.145    11.163    11.181    11.199    11.217    11.235    11.253    11.272    11.289    11.308    11.328    11.348    11.365    11.385    11.404    11.425    11.445    11.464    11.485    11.507    11.526    11.546    11.564    11.586    11.605    11.627    11.648    11.671    11.692    11.713    11.733    11.755    11.777    11.802    11.819    11.843    11.864    11.889    11.909    11.933    11.954    11.976    11.999    12.023    12.048    12.073    12.095    12.116    12.144    12.169    12.190    12.215    12.238    12.263    12.286    12.309    12.333    12.361    12.382    12.405    12.430    12.448    12.472    12.494    12.517    12.535    12.555    12.576    12.599    12.619    12.639    12.659    12.678    12.698    12.716    12.735    12.758    12.776    12.796    12.817    12.835    12.855    12.876    12.896    12.915    12.935    12.955    12.977    13.000    13.020    13.039    13.057    13.081    13.102    13.123    13.145    13.167    13.191    13.210    13.231    13.252    13.271    13.291    13.311    13.335    13.353    13.370    13.392    13.408    13.430    13.449    13.469    13.483    13.496    13.512    13.528    13.541    13.557    13.572    13.588    13.598    13.612    13.624    13.638    13.650    13.663    13.676    13.691    13.703    13.717    13.729    13.741    13.750    13.765    13.778    13.790    13.802    13.812    13.825    13.833    13.847    13.859    13.868    13.876    13.889    13.898    13.907    13.920    13.932    13.945    13.960    13.973    13.983    13.995    13.999    14.005    14.013    14.022    14.037    14.048    14.066    14.074    14.081    14.095    14.100    14.109    14.120    14.125    14.135    14.141    14.152    14.157    14.166    14.200    14.205    14.230    14.240    14.250    14.259    14.265    14.278    14.292    14.304    14.312    14.324    14.333    14.342    14.353    14.359    14.372    14.380    14.391    14.419    14.425    14.438    14.453    14.460    14.466    14.477    14.483    14.506    14.516    14.523    14.536    14.542    14.552    14.559    14.567    14.575    14.587    14.597    14.611    14.622    14.628    14.639    14.646    14.657    14.663    14.681    14.689    14.708    14.718    14.731    14.741    14.758    14.762    14.766    14.775    14.785    14.793    14.804    14.811    14.816    14.835    14.845    14.850    14.861    14.877    14.883    14.890    14.904    14.907    14.920    14.925    14.930    14.939    14.944    14.969    14.975    14.980    14.985    14.991    15.004    15.009    15.014    15.035    15.052    15.059    15.062    15.081    15.087    15.095    15.105    15.113    15.118    15.124    15.130    15.137    15.142    15.148    15.175    15.190    15.193    15.206    15.214    15.224    15.232    15.241    15.250    15.259    15.266    15.273    15.285    15.289    15.304    15.307    15.316    15.328    15.348    15.357    15.364    15.378    15.387    15.392    15.398    15.415    15.424    15.432    15.444    15.450    15.458    15.463    15.466    15.472    15.475    15.478    15.482    15.482    15.483    15.483    15.482    15.482    15.482    15.482    15.480    15.477    15.474    15.470    15.465    15.456    15.452    15.445    15.438    15.429    15.424    15.405    15.400    15.392    15.385    15.373    15.364    15.354    15.339    15.326    15.320    15.313    15.307    15.302    15.298    15.288    15.281    15.272    15.265    15.259    15.255    15.243    15.233    15.231    15.219    15.210    15.197    15.188    15.183    15.175    15.169    15.148    15.144    15.139    15.130    15.127    15.122    15.116    15.102    15.089    15.085    15.066    15.062    15.052    15.042    15.020    15.014    15.009    15.004    14.994    14.989    14.982    14.975    14.969    14.949    14.940    14.935    14.927    14.922    14.916    14.907    14.902    14.895    14.888    14.877    14.868    14.863    14.856
     5.030     5.022     5.003     4.995     5.003     4.979     4.989     4.995     4.989     4.997     4.991     4.998     4.991     4.998     4.991     4.998     4.991     4.998     4.991     5.000     4.997     4.989     4.991     4.963     4.981     4.933     4.983     4.964     4.970     4.938     4.970     4.938     4.983     4.989     4.997     4.988     4.981     4.988     4.979     4.972     4.964     4.983     4.960     4.979     4.933     4.965     4.933     4.979     4.989     4.983     4.988     4.965     4.933     4.927     4.933     4.940     4.979     4.933     4.933     4.933     4.933     4.933     4.927     4.933     4.927     4.937     4.933     4.933     4.906     4.925     4.933     4.968     4.935     4.941     4.933     4.941     4.933     4.929     4.933     4.925     4.933     4.925     4.933     4.997     4.964     4.933     4.981     4.937     4.933     4.939     4.965     4.956     4.938     4.933     4.939     4.960     4.979     4.972     4.966     4.958     4.979     4.972     4.964     4.970     4.964     4.958     4.965     4.972     4.979     4.983     4.989     4.983     4.989     4.998     4.993     4.985     4.979     4.972     4.965     5.002     5.039     5.033     5.003     5.022     5.003     5.033     5.038     5.030     4.998     4.991     5.000     5.005     5.009     4.989     5.022     5.030     5.038     5.032     5.038     5.032     5.038     5.032     5.038     5.032     5.039     5.055     5.039     5.104     5.107     5.098     5.054     5.038     5.005     5.011     5.005     5.038     5.081     5.100     5.104     5.100     5.107     5.092     5.102     5.092     5.097     5.081     5.085     5.094     5.088     5.085     5.086     5.085     5.088     5.094     5.079     5.088     5.083     5.133     5.132     5.091     5.097     5.094     5.121     5.105     5.108     5.088     5.108     5.111     5.116     5.105     5.107     5.108     5.113     5.108     5.137     5.117     5.122     5.105     5.100     5.105     5.122     5.127     5.122     5.127     5.131     5.124     5.117     5.122     5.116     5.122     5.129     5.138     5.131     5.137     5.116     5.122     5.129     5.142     5.135     5.116     5.121     5.142     5.122     5.129     5.137     5.142     5.138     5.145     5.122     5.147     5.122     5.156     5.127     5.121     5.121     5.124     5.121     5.156     5.154     5.145     5.129     5.105     5.138     5.131     5.122     5.105     5.110     5.145     5.104     5.145     5.104     5.100     5.133     5.135     5.132     5.122     5.127     5.116     5.116     5.094     5.126     5.116     5.121     5.121     5.119     5.121     5.122     5.117     5.124     5.114     5.122     5.121     5.119     5.122     5.121     5.124     5.127     5.110     5.126     5.083     5.086     5.081     5.119     5.111     5.107     5.100     5.081     5.086     5.079     5.085     5.089     5.088     5.097     5.102     5.085     5.079     5.108     5.074     5.095     5.072     5.065     5.072     5.110     5.071     5.054     5.095     5.055     5.086     5.055     5.091     5.054     5.058     5.072     5.035     5.065     5.083     5.078     5.028     5.083     5.078     5.021     5.072     5.024     5.028     5.022     5.054     5.058     5.035     5.041     5.035     5.048     5.038     5.042     5.038     5.033     5.005     5.045     5.039     5.003     5.009     5.003     5.009     5.056     5.056     5.050     5.041     5.036     5.041     5.035     5.052     5.041     5.045     5.009     5.003     4.998     4.964     4.933     4.938     4.933     4.939     4.933     4.964     4.970     4.965     5.003     4.997     5.003     4.997     5.002     4.997     5.000     4.991     4.972     4.964     4.970     4.938     4.906     4.925     4.905     4.905     4.902     4.904     4.902     4.902     4.902     4.902     4.902     4.902     4.902     4.904     4.904     4.905     4.905     4.925     4.933     4.927     4.933     4.965     4.985     4.906     4.938     4.933     4.902     4.958     4.993     4.965     4.933     4.938     4.906     4.938     4.933     4.937     4.904     4.937     4.902     4.904     4.902     4.937     4.904     4.972     4.938     4.904     4.935     4.902     4.904     4.902     4.904     4.902     4.935     4.904     4.937     4.931     4.938     4.997     4.991     4.998     5.005     5.022     5.030     5.026     5.021     5.019     4.972     4.964     5.003     5.019     5.024     5.021     4.979     5.021     5.024     4.979     4.972     4.965     4.972     5.009     5.003     5.009     5.032     5.036     5.003     4.964     5.041     5.006     5.038     5.012     5.026     5.008     5.005     5.022     5.028     5.024     5.024     5.030     5.026     5.024     5.026     5.022     5.028     5.030     5.024     5.030     5.024     5.022     5.026     5.028     5.026     5.030     5.026     5.032     5.028     5.024     5.028     5.022     5.026     5.022     5.026     5.062     5.035     5.039     5.058     5.041     5.033     5.038     5.033     5.035     5.030     5.024     5.059     5.054     5.059     5.081     5.045     5.071     5.047     5.048     5.045     5.094     5.058     5.064     5.059     5.054     5.078     5.072     5.074     5.058     5.059     5.055     5.061     5.064     5.069     5.076     5.095     5.085     5.091     5.091     5.089     5.098     5.086     5.085     5.091     5.086     5.129     5.124     5.122     5.124     5.129     5.156     5.160     5.137     5.160     5.156     5.150     5.157     5.154     5.157     5.154     5.160     5.157     5.150     5.166     5.175     5.157     5.178     5.156     5.162     5.156     5.160     5.137     5.132     5.156     5.177     5.189     5.191     5.192     5.185     5.182     5.199     5.170     5.206     5.170     5.175     5.172     5.177     5.219     5.182     5.203     5.194     5.198     5.222     5.220     5.219     5.219     5.220     5.225     5.227     5.230     5.233     5.235     5.237     5.240     5.237     5.237     5.239     5.235     5.247     5.230     5.237     5.253     5.255     5.239     5.262     5.264     5.261     5.269     5.272     5.253     5.275     5.273     5.269     5.256     5.262     5.259     5.255     5.256     5.253     5.281     5.276     5.287     5.292     5.273     5.294     5.270     5.295     5.272     5.300     5.289     5.302     5.302     5.305     5.308     5.312     5.313     5.315     5.313     5.315     5.316     5.316     5.305     5.315     5.321     5.324     5.308     5.324     5.319     5.322     5.321     5.324     5.322     5.328     5.333     5.328     5.336     5.330     5.333     5.360     5.363     5.355     5.361     5.366     5.369     5.370     5.369     5.374     5.377     5.375     5.378     5.383     5.380     5.383     5.382     5.385     5.388     5.390     5.391     5.393     5.396     5.398     5.400     5.402     5.398     5.402     5.405     5.409     5.413     5.414     5.413     5.414     5.418     5.418     5.422     5.422     5.428     5.430     5.432     5.433     5.435     5.435     5.440     5.444     5.449     5.449     5.447     5.452     5.455     5.455     5.453     5.459     5.460     5.460     5.462     5.465     5.468     5.470     5.472     5.477     5.475     5.480     5.480     5.482     5.485     5.486     5.488     5.489     5.490     5.493     5.495     5.498     5.499     5.502     5.504     5.505     5.507     5.511     5.512     5.516     5.517     5.520     5.523     5.524     5.527     5.531     5.533     5.537     5.540     5.543     5.547     5.550     5.553     5.559     5.563     5.568     5.572     5.577     5.582     5.588     5.594     5.599     5.602     5.605     5.609     5.610     5.612     5.614     5.614     5.615     5.615     5.618     5.618     5.618     5.620     5.620     5.620     5.621     5.621     5.623     5.626     5.626     5.624     5.627     5.629     5.630     5.632     5.633     5.635     5.637     5.637     5.639     5.641     5.642     5.646     5.648     5.650     5.651     5.652     5.655     5.659     5.661     5.663     5.666     5.669     5.672     5.672     5.673     5.675     5.678     5.680     5.681     5.683     5.685     5.687     5.689     5.692     5.695     5.698     5.700     5.702     5.704     5.707     5.709     5.711     5.714     5.716     5.718     5.720     5.724     5.726     5.729     5.731     5.733     5.737     5.739     5.741     5.743     5.746     5.748     5.750     5.754     5.754     5.756     5.758     5.761     5.763     5.767     5.768     5.770     5.772     5.775     5.779     5.781     5.782     5.786     5.788     5.789     5.791     5.794     5.796     5.797     5.800     5.802     5.806     5.807     5.811     5.814     5.816     5.820     5.821     5.824     5.826     5.828     5.831     5.832     5.833     5.837     5.837     5.840     5.843     5.845     5.847     5.850     5.851     5.853     5.854     5.857     5.859     5.861     5.863     5.864     5.867     5.870     5.874     5.875     5.877     5.881     5.883     5.885     5.889     5.891     5.892     5.896     5.899     5.900     5.903     5.906     5.907     5.910     5.913     5.914     5.917     5.919     5.922     5.926     5.928     5.930     5.932     5.937     5.939     5.942     5.946     5.949     5.951     5.953     5.955     5.957     5.960     5.962     5.964     5.965     5.969     5.970     5.974     5.975     5.979     5.982     5.983     5.985     5.988     5.989     5.989     5.993     5.996     5.998     5.999     6.000     6.003     6.005     6.008     6.010     6.013     6.014     6.016     6.017     6.020     6.022     6.024     6.025     6.027     6.029     6.030     6.032     6.033     6.035     6.035     6.037     6.039     6.041     6.044     6.047     6.048     6.049     6.054     6.054     6.055     6.058     6.060     6.063     6.066     6.069     6.069     6.074     6.074     6.076     6.078     6.082     6.085     6.089     6.091     6.090     6.102     6.104     6.107     6.110     6.112     6.115     6.116     6.119     6.121     6.122     6.126     6.128     6.133     6.135     6.141     6.142     6.146     6.150     6.154     6.159     6.159     6.160     6.163     6.165     6.168     6.170     6.172     6.175     6.177     6.181     6.189     6.202     6.204     6.210     6.210     6.212     6.215     6.217     6.220     6.222     6.224     6.229     6.231     6.235     6.239     6.250     6.255     6.258     6.260     6.261     6.265     6.266     6.270     6.277     6.277     6.281     6.287     6.289     6.292     6.296     6.298     6.302     6.307     6.310     6.313     6.317     6.321     6.325     6.328     6.331     6.339     6.340     6.346     6.349     6.355     6.359     6.364     6.369     6.374     6.377     6.383     6.387     6.391     6.396     6.402     6.405     6.409     6.414     6.420     6.426     6.430     6.435     6.441     6.445     6.452     6.454     6.459     6.465     6.469     6.475     6.481     6.485     6.492     6.497     6.502     6.509     6.512     6.520     6.525     6.530     6.535     6.543     6.548     6.557     6.563     6.570     6.577     6.587     6.594     6.603     6.613     6.624     6.635     6.647     6.659     6.673     6.687     6.698     6.711     6.724     6.738     6.752     6.767     6.782     6.797     6.813     6.831     6.848     6.866     6.885     6.903     6.922     6.942     6.962     6.983     7.005     7.027     7.050     7.074     7.096     7.117     7.138     7.156     7.176     7.195     7.213     7.233     7.251     7.270     7.289     7.307     7.325     7.343     7.361     7.379     7.398     7.415     7.435     7.452     7.470     7.489     7.509     7.525     7.544     7.565     7.583     7.602     7.622     7.640     7.659     7.677     7.697     7.715     7.734     7.754     7.773     7.790     7.809     7.826     7.844     7.861     7.879     7.896     7.914     7.930     7.948     7.965     7.982     7.997     8.015     8.033     8.050     8.066     8.085     8.101     8.119     8.135     8.152     8.168     8.187     8.204     8.222     8.239     8.257     8.274     8.292     8.311     8.329     8.346     8.364     8.383     8.400     8.419     8.435     8.453     8.474     8.489     8.509     8.525     8.543     8.561     8.580     8.597     8.616     8.633     8.652     8.671     8.687     8.707     8.726     8.744     8.761     8.781     8.797     8.816     8.833     8.854     8.872     8.890     8.907     8.926     8.942     8.961     8.978     8.993     9.009     9.026     9.040     9.057     9.073     9.087     9.101     9.117     9.131     9.144     9.160     9.172     9.185     9.199     9.213     9.225     9.239     9.252     9.265     9.279     9.288     9.303     9.314     9.326     9.340     9.349     9.363     9.372     9.385     9.396     9.407     9.419     9.432     9.444     9.456     9.469     9.480     9.490     9.503     9.516     9.527     9.537     9.550     9.563     9.573     9.587     9.600     9.612     9.625     9.635     9.649     9.661     9.672     9.685     9.696     9.709     9.720     9.733     9.744     9.758     9.769     9.783     9.798     9.812     9.823     9.840     9.853     9.866     9.881     9.893     9.908     9.922     9.935     9.950     9.964     9.977     9.992    10.004    10.018    10.035    10.047    10.060    10.076    10.089    10.105    10.118    10.132    10.146    10.159    10.174    10.189    10.202    10.214    10.228    10.242    10.257    10.270    10.283    10.300    10.314    10.327    10.341    10.356    10.370    10.383    10.397    10.410    10.426    10.438    10.454    10.465    10.481    10.494    10.510    10.522    10.535    10.548    10.561    10.577    10.589    10.606    10.620    10.633    10.648    10.664    10.677    10.692    10.707    10.722    10.740    10.754    10.771    10.785    10.798    10.817    10.830    10.848    10.861    10.878    10.895    10.913    10.930    10.945    10.963    10.980    10.993    11.010    11.026    11.042    11.060    11.078    11.095    11.111    11.127    11.145    11.163    11.180    11.199    11.217    11.235    11.253    11.272    11.289    11.308    11.325    11.346    11.366    11.383    11.400    11.424    11.441    11.462    11.483    11.503    11.525    11.543    11.563    11.583    11.605    11.624    11.644    11.665    11.685    11.706    11.729    11.750    11.771    11.793    11.816    11.839    11.859    11.881    11.904    11.926    11.948    11.970    11.994    12.019    12.040    12.064    12.085    12.107    12.135    12.156    12.182    12.207    12.229    12.253    12.275    12.298    12.322    12.344    12.370    12.396    12.419    12.442    12.463    12.488    12.509    12.531    12.553    12.574    12.594    12.613    12.633    12.657    12.674    12.693    12.711    12.731    12.750    12.770    12.790    12.811    12.830    12.850    12.870    12.890    12.911    12.931    12.953    12.973    12.992    13.012    13.036    13.057    13.073    13.096    13.117    13.137    13.161    13.181    13.205    13.228    13.248    13.265    13.289    13.307    13.328    13.350    13.365    13.385    13.405    13.423    13.440    13.460    13.475    13.490    13.503    13.517    13.530    13.546    13.560    13.574    13.585    13.598    13.609    13.622    13.635    13.650    13.661    13.674    13.689    13.700    13.713    13.722    13.735    13.745    13.758    13.770    13.783    13.793    13.807    13.815    13.832    13.844    13.852    13.863    13.870    13.878    13.892    13.900    13.913    13.928    13.938    13.950    13.967    13.975    13.978    13.991    13.998    14.007    14.015    14.031    14.042    14.061    14.069    14.080    14.092    14.098    14.105    14.114    14.125    14.132    14.138    14.145    14.155    14.162    14.190    14.200    14.209    14.237    14.247    14.254    14.260    14.272    14.276    14.297    14.306    14.324    14.328    14.339    14.349    14.358    14.369    14.378    14.385    14.402    14.414    14.435    14.447    14.455    14.464    14.474    14.481    14.502    14.514    14.523    14.532    14.542    14.550    14.558    14.567    14.575    14.585    14.602    14.607    14.620    14.622    14.637    14.652    14.655    14.663    14.685    14.689    14.715    14.722    14.729    14.739    14.754    14.760    14.766    14.772    14.788    14.792    14.802    14.809    14.814    14.831    14.847    14.852    14.858    14.874    14.883    14.893    14.905    14.908    14.915    14.923    14.930    14.939    14.942    14.963    14.975    14.980    14.985    14.993    15.004    15.009    15.014    15.035    15.048    15.052    15.064    15.066    15.089    15.098    15.104    15.110    15.120    15.125    15.129    15.137    15.142    15.148    15.171    15.187    15.193    15.208    15.213    15.226    15.232    15.241    15.248    15.256    15.269    15.276    15.283    15.292    15.302    15.305    15.316    15.326    15.348    15.354    15.366    15.382    15.387    15.392    15.398    15.419    15.424    15.429    15.442    15.452    15.456    15.461    15.469    15.472    15.475    15.478    15.482    15.482    15.483    15.483    15.483    15.482    15.482    15.482    15.480    15.474    15.474    15.470    15.465    15.458    15.453    15.448    15.439    15.432    15.420    15.408    15.400    15.394    15.387    15.380    15.364    15.354    15.340    15.331    15.321    15.316    15.309    15.304    15.298    15.290    15.285    15.276    15.265    15.260    15.252    15.243    15.237    15.229    15.219    15.208    15.200    15.187    15.181    15.176    15.171    15.166    15.144    15.141    15.132    15.127    15.124    15.115    15.102    15.093    15.089    15.068    15.064    15.054    15.039    15.031    15.027    15.012    15.005    15.004    14.991    14.987    14.977    14.971    14.958    14.944    14.940    14.930    14.923    14.920    14.915    14.902    14.897    14.891    14.877    14.873    14.864    14.860
     5.038     5.003     4.995     5.003     4.979     5.003     5.008     5.003     4.998     5.003     4.998     5.003     5.000     5.005     4.998     4.991     4.998     4.993     5.000     5.022     5.003     4.997     4.989     4.991     4.989     4.983     4.989     4.983     4.938     4.970     4.938     4.960     4.979     4.998     4.989     4.997     4.989     4.995     4.989     4.991     4.997     4.989     4.938     4.960     4.967     4.958     4.966     4.933     4.981     4.988     4.981     4.960     4.966     4.933     4.933     4.933     4.989     4.979     4.933     4.967     4.935     4.963     4.933     4.967     4.933     4.970     4.964     4.933     4.933     4.933     4.981     4.938     4.970     4.963     4.983     4.960     4.968     4.937     4.968     4.933     4.933     4.933     4.939     4.991     4.933     4.939     4.958     4.997     4.964     4.997     4.933     4.939     4.933     4.933     4.958     4.979     4.960     4.979     4.960     4.981     4.960     4.981     4.988     4.979     4.972     4.979     4.988     4.993     4.998     4.989     4.983     4.989     4.998     4.991     4.998     5.032     5.000     5.022     5.003     5.022     5.032     5.039     5.036     5.030     5.036     5.005     5.036     5.061     5.030     5.022     5.030     5.022     5.030     5.036     5.032     5.039     5.081     5.078     5.083     5.074     5.083     5.088     5.094     5.061     5.102     5.102     5.098     5.081     5.074     5.079     5.100     5.032     5.038     5.005     5.022     5.032     5.074     5.104     5.104     5.085     5.104     5.108     5.104     5.088     5.055     5.088     5.092     5.088     5.092     5.095     5.095     5.089     5.094     5.091     5.095     5.104     5.108     5.127     5.110     5.092     5.110     5.122     5.117     5.111     5.117     5.110     5.111     5.107     5.111     5.116     5.121     5.104     5.107     5.111     5.135     5.121     5.129     5.122     5.129     5.110     5.104     5.122     5.127     5.127     5.122     5.129     5.124     5.142     5.124     5.142     5.122     5.131     5.124     5.142     5.122     5.143     5.143     5.111     5.117     5.147     5.145     5.138     5.142     5.122     5.143     5.122     5.145     5.138     5.147     5.154     5.129     5.154     5.122     5.121     5.127     5.119     5.124     5.119     5.122     5.131     5.124     5.140     5.131     5.124     5.100     5.150     5.154     5.150     5.107     5.137     5.107     5.138     5.105     5.110     5.137     5.135     5.129     5.126     5.121     5.126     5.122     5.126     5.122     5.127     5.121     5.126     5.126     5.121     5.127     5.122     5.127     5.121     5.121     5.126     5.105     5.113     5.110     5.131     5.135     5.089     5.083     5.086     5.126     5.119     5.113     5.107     5.086     5.083     5.100     5.102     5.095     5.092     5.102     5.102     5.100     5.110     5.111     5.071     5.074     5.111     5.071     5.069     5.074     5.104     5.072     5.065     5.061     5.055     5.059     5.094     5.054     5.059     5.064     5.065     5.035     5.028     5.059     5.035     5.032     5.081     5.085     5.076     5.050     5.058     5.054     5.059     5.055     5.058     5.055     5.078     5.038     5.033     5.039     5.044     5.038     5.036     5.041     5.003     4.997     5.003     5.011     5.045     5.039     5.055     4.991     5.052     5.042     5.047     5.041     5.058     5.056     5.054     5.042     5.000     4.991     4.933     4.938     4.933     4.933     4.933     4.938     4.933     4.939     4.933     4.995     5.003     5.009     5.003     5.009     5.038     5.032     5.000     4.993     4.998     4.965     4.970     4.964     4.933     4.938     4.931     4.925     4.905     4.905     4.904     4.905     4.904     4.905     4.904     4.905     4.905     4.925     4.931     4.938     4.933     4.964     4.960     4.966     4.985     4.997     4.979     4.983     4.902     4.985     4.993     5.002     4.998     4.965     4.958     4.964     4.933     4.938     4.933     4.937     4.904     4.925     4.904     4.938     4.933     4.938     4.981     5.021     4.938     4.931     4.938     4.905     4.937     4.905     4.937     4.931     4.938     4.983     4.964     4.997     5.003     5.009     5.013     5.022     5.032     5.024     5.030     5.022     4.972     4.964     5.003     5.021     5.005     5.021     4.979     5.022     5.028     5.028     5.024     4.979     4.933     4.965     4.972     4.965     5.013     5.038     5.003     4.964     4.988     4.964     5.000     5.035     5.041     5.033     5.042     5.028     5.035     5.032     5.030     5.033     5.024     5.026     5.032     5.033     5.026     5.030     5.026     5.030     5.036     5.033     5.028     5.036     5.038     5.032     5.035     5.033     5.038     5.035     5.033     5.038     5.026     5.048     5.028     5.054     5.058     5.039     5.056     5.074     5.048     5.076     5.076     5.067     5.030     5.079     5.079     5.085     5.088     5.083     5.089     5.095     5.047     5.067     5.052     5.095     5.061     5.094     5.058     5.083     5.085     5.081     5.064     5.071     5.065     5.071     5.069     5.071     5.064     5.071     5.105     5.102     5.085     5.088     5.088     5.085     5.089     5.102     5.092     5.119     5.092     5.110     5.127     5.100     5.165     5.163     5.129     5.156     5.160     5.159     5.157     5.156     5.162     5.160     5.156     5.162     5.157     5.154     5.159     5.177     5.154     5.160     5.156     5.148     5.156     5.189     5.140     5.199     5.166     5.162     5.156     5.194     5.194     5.191     5.198     5.191     5.183     5.212     5.182     5.177     5.202     5.178     5.222     5.198     5.187     5.198     5.225     5.228     5.228     5.227     5.222     5.222     5.225     5.228     5.228     5.233     5.237     5.237     5.242     5.239     5.240     5.242     5.247     5.237     5.253     5.256     5.237     5.242     5.237     5.262     5.270     5.269     5.272     5.272     5.259     5.273     5.273     5.272     5.262     5.261     5.259     5.259     5.264     5.269     5.273     5.287     5.272     5.292     5.295     5.280     5.300     5.295     5.289     5.303     5.305     5.303     5.305     5.305     5.310     5.312     5.313     5.315     5.316     5.312     5.315     5.315     5.321     5.310     5.308     5.326     5.326     5.321     5.321     5.326     5.330     5.324     5.330     5.330     5.333     5.328     5.333     5.340     5.343     5.337     5.363     5.366     5.361     5.369     5.370     5.370     5.374     5.374     5.377     5.380     5.387     5.385     5.388     5.387     5.387     5.393     5.391     5.396     5.393     5.396     5.398     5.402     5.402     5.404     5.407     5.404     5.404     5.407     5.413     5.414     5.414     5.418     5.420     5.423     5.421     5.426     5.427     5.430     5.433     5.435     5.438     5.440     5.442     5.444     5.444     5.445     5.452     5.453     5.457     5.459     5.457     5.462     5.462     5.465     5.464     5.465     5.468     5.472     5.475     5.480     5.478     5.480     5.485     5.485     5.488     5.488     5.490     5.492     5.495     5.496     5.498     5.499     5.502     5.504     5.505     5.507     5.511     5.512     5.514     5.517     5.520     5.521     5.523     5.526     5.529     5.532     5.535     5.538     5.542     5.545     5.548     5.551     5.554     5.557     5.562     5.566     5.572     5.577     5.580     5.588     5.592     5.597     5.602     5.607     5.610     5.614     5.615     5.617     5.618     5.618     5.621     5.621     5.621     5.621     5.624     5.623     5.624     5.626     5.626     5.627     5.629     5.629     5.632     5.630     5.633     5.633     5.635     5.637     5.639     5.641     5.641     5.642     5.644     5.646     5.648     5.650     5.651     5.654     5.656     5.659     5.663     5.662     5.665     5.669     5.670     5.673     5.673     5.677     5.678     5.680     5.681     5.685     5.685     5.687     5.690     5.692     5.693     5.696     5.700     5.702     5.704     5.707     5.709     5.711     5.714     5.716     5.718     5.722     5.722     5.726     5.727     5.729     5.733     5.734     5.739     5.742     5.743     5.746     5.748     5.750     5.752     5.756     5.756     5.758     5.761     5.763     5.767     5.768     5.770     5.772     5.775     5.779     5.781     5.782     5.785     5.787     5.790     5.791     5.794     5.795     5.797     5.800     5.802     5.806     5.807     5.811     5.813     5.816     5.820     5.821     5.824     5.826     5.828     5.829     5.832     5.833     5.837     5.838     5.840     5.842     5.845     5.848     5.850     5.851     5.853     5.856     5.857     5.859     5.861     5.863     5.866     5.868     5.870     5.874     5.875     5.879     5.881     5.882     5.885     5.887     5.889     5.892     5.896     5.899     5.900     5.903     5.904     5.906     5.909     5.913     5.914     5.916     5.920     5.922     5.924     5.928     5.932     5.931     5.935     5.939     5.942     5.944     5.948     5.950     5.953     5.955     5.956     5.960     5.961     5.965     5.967     5.970     5.972     5.974     5.975     5.979     5.982     5.983     5.985     5.988     5.991     5.993     5.993     5.996     5.999     6.002     6.003     6.005     6.006     6.008     6.010     6.013     6.014     6.017     6.018     6.020     6.024     6.025     6.027     6.029     6.030     6.032     6.033     6.035     6.036     6.037     6.038     6.041     6.044     6.047     6.048     6.052     6.052     6.054     6.057     6.058     6.060     6.062     6.063     6.066     6.069     6.071     6.074     6.076     6.080     6.080     6.082     6.085     6.091     6.093     6.096     6.099     6.104     6.105     6.108     6.108     6.113     6.115     6.116     6.116     6.122     6.126     6.129     6.131     6.135     6.141     6.143     6.146     6.152     6.154     6.155     6.157     6.162     6.163     6.165     6.168     6.170     6.172     6.174     6.177     6.181     6.185     6.190     6.202     6.205     6.209     6.212     6.215     6.215     6.218     6.222     6.226     6.227     6.231     6.233     6.235     6.247     6.257     6.258     6.260     6.261     6.263     6.266     6.269     6.272     6.277     6.280     6.283     6.289     6.292     6.294     6.296     6.300     6.304     6.307     6.311     6.316     6.320     6.321     6.326     6.329     6.333     6.337     6.340     6.346     6.349     6.356     6.359     6.364     6.369     6.374     6.378     6.383     6.387     6.392     6.396     6.402     6.405     6.410     6.414     6.420     6.426     6.432     6.436     6.441     6.446     6.452     6.456     6.461     6.465     6.471     6.476     6.482     6.487     6.492     6.497     6.504     6.509     6.514     6.520     6.525     6.531     6.537     6.543     6.550     6.556     6.563     6.570     6.577     6.587     6.594     6.603     6.611     6.622     6.633     6.644     6.658     6.670     6.683     6.697     6.710     6.722     6.734     6.749     6.763     6.777     6.793     6.808     6.825     6.843     6.861     6.879     6.897     6.917     6.935     6.955     6.975     6.997     7.018     7.042     7.066     7.089     7.111     7.133     7.153     7.174     7.194     7.213     7.233     7.251     7.270     7.289     7.307     7.325     7.343     7.361     7.379     7.398     7.415     7.433     7.451     7.470     7.489     7.507     7.525     7.543     7.561     7.580     7.599     7.620     7.638     7.658     7.676     7.695     7.714     7.733     7.752     7.771     7.788     7.807     7.826     7.844     7.861     7.879     7.896     7.915     7.932     7.950     7.967     7.982     7.999     8.017     8.035     8.050     8.068     8.085     8.102     8.121     8.137     8.154     8.171     8.189     8.206     8.222     8.239     8.257     8.275     8.291     8.310     8.327     8.346     8.362     8.380     8.399     8.416     8.433     8.450     8.470     8.488     8.505     8.524     8.541     8.560     8.577     8.596     8.613     8.632     8.649     8.666     8.685     8.704     8.721     8.739     8.755     8.775     8.793     8.811     8.829     8.847     8.867     8.885     8.904     8.922     8.939     8.957     8.974     8.990     9.007     9.023     9.039     9.055     9.071     9.087     9.103     9.117     9.133     9.146     9.161     9.176     9.191     9.203     9.216     9.231     9.244     9.256     9.270     9.283     9.297     9.309     9.321     9.335     9.347     9.358     9.370     9.382     9.394     9.404     9.417     9.430     9.441     9.452     9.463     9.477     9.489     9.500     9.514     9.524     9.537     9.548     9.562     9.572     9.583     9.594     9.609     9.622     9.631     9.644     9.658     9.670     9.681     9.693     9.706     9.718     9.729     9.742     9.756     9.768     9.778     9.792     9.803     9.820     9.833     9.845     9.859     9.873     9.887     9.899     9.915     9.928     9.942     9.957     9.972     9.983    10.000    10.011    10.026    10.039    10.054    10.069    10.082    10.095    10.109    10.122    10.139    10.152    10.167    10.182    10.195    10.208    10.222    10.236    10.248    10.265    10.276    10.289    10.305    10.317    10.331    10.346    10.360    10.374    10.390    10.401    10.416    10.431    10.445    10.459    10.472    10.485    10.500    10.513    10.526    10.541    10.555    10.568    10.582    10.595    10.609    10.623    10.639    10.654    10.667    10.681    10.696    10.711    10.726    10.743    10.755    10.773    10.789    10.804    10.817    10.837    10.850    10.865    10.882    10.895    10.912    10.930    10.948    10.965    10.981    10.995    11.013    11.027    11.044    11.060    11.078    11.094    11.109    11.127    11.146    11.162    11.181    11.198    11.217    11.235    11.250    11.272    11.289    11.307    11.327    11.346    11.364    11.385    11.402    11.422    11.439    11.462    11.482    11.502    11.522    11.541    11.561    11.582    11.602    11.623    11.642    11.663    11.682    11.706    11.726    11.745    11.768    11.790    11.810    11.833    11.855    11.878    11.899    11.921    11.944    11.965    11.989    12.008    12.031    12.055    12.079    12.099    12.125    12.149    12.170    12.196    12.220    12.244    12.269    12.288    12.312    12.340    12.363    12.385    12.409    12.433    12.459    12.480    12.504    12.521    12.547    12.568    12.587    12.609    12.629    12.650    12.670    12.693    12.713    12.730    12.750    12.767    12.787    12.807    12.826    12.844    12.864    12.885    12.906    12.926    12.948    12.967    12.989    13.009    13.027    13.052    13.068    13.090    13.111    13.131    13.152    13.173    13.196    13.217    13.239    13.263    13.278    13.302    13.321    13.337    13.356    13.375    13.395    13.411    13.428    13.444    13.459    13.474    13.488    13.503    13.517    13.528    13.544    13.557    13.570    13.583    13.598    13.610    13.622    13.635    13.648    13.657    13.668    13.681    13.693    13.704    13.716    13.726    13.737    13.750    13.762    13.774    13.788    13.797    13.809    13.819    13.835    13.846    13.855    13.863    13.873    13.885    13.893    13.911    13.924    13.935    13.940    13.957    13.967    13.972    13.981    13.993    13.999    14.011    14.018    14.041    14.048    14.061    14.076    14.086    14.093    14.102    14.111    14.120    14.129    14.135    14.144    14.150    14.159    14.185    14.197    14.205    14.218    14.237    14.250    14.260    14.266    14.273    14.289    14.306    14.319    14.325    14.333    14.347    14.355    14.361    14.374    14.383    14.393    14.411    14.419    14.438    14.452    14.460    14.470    14.477    14.495    14.508    14.520    14.532    14.541    14.549    14.558    14.565    14.575    14.585    14.599    14.609    14.616    14.622    14.639    14.643    14.654    14.664    14.668    14.693    14.700    14.718    14.722    14.733    14.752    14.758    14.769    14.775    14.788    14.795    14.802    14.807    14.816    14.824    14.838    14.849    14.858    14.873    14.880    14.897    14.904    14.912    14.918    14.923    14.932    14.937    14.942    14.964    14.971    14.980    14.985    14.993    15.004    15.011    15.016    15.035    15.048    15.052    15.057    15.066    15.090    15.095    15.104    15.108    15.118    15.124    15.129    15.135    15.142    15.148    15.171    15.181    15.190    15.208    15.216    15.227    15.232    15.241    15.250    15.258    15.273    15.278    15.283    15.293    15.302    15.305    15.315    15.326    15.344    15.355    15.359    15.379    15.389    15.392    15.400    15.415    15.422    15.430    15.438    15.452    15.456    15.461    15.469    15.474    15.477    15.478    15.482    15.482    15.483    15.483    15.482    15.480    15.482    15.482    15.480    15.477    15.474    15.470    15.465    15.460    15.455    15.450    15.438    15.430    15.420    15.409    15.400    15.394    15.387    15.373    15.363    15.355    15.348    15.331    15.326    15.318    15.311    15.307    15.296    15.292    15.288    15.278    15.270    15.265    15.250    15.243    15.238    15.231    15.221    15.209    15.200    15.190    15.183    15.180    15.173    15.162    15.146    15.141    15.132    15.125    15.122    15.115    15.104    15.093    15.089    15.076    15.064    15.059    15.044    15.035    15.024    15.016    15.012    15.005    14.993    14.989    14.978    14.975    14.961    14.947    14.940    14.932    14.929    14.922    14.916    14.908    14.902    14.885    14.877    14.873    14.867    14.863
     5.032     5.036     5.003     5.009     5.003     5.008     5.003     5.009     5.005     4.998     5.003     5.000     5.005     5.022     5.005     5.021     5.030     5.022     5.032     5.005     5.022     5.003     4.998     4.991     4.998     4.991     4.985     4.979     4.960     4.938     4.972     4.938     4.989     4.938     4.998     4.991     4.997     4.989     4.997     5.000     4.989     4.979     4.972     4.979     4.960     4.979     4.960     4.979     4.988     4.991     4.989     4.981     4.960     4.966     4.958     4.965     4.983     4.989     4.983     4.963     4.983     4.958     4.983     4.935     4.983     4.964     4.985     4.981     4.963     4.981     4.964     4.983     4.989     4.983     4.989     4.983     4.960     4.968     4.937     4.970     4.960     4.981     4.989     4.998     4.939     4.933     4.979     4.991     4.997     4.933     4.933     4.933     4.933     4.933     4.979     4.960     4.981     4.988     4.981     4.963     4.983     4.989     4.997     4.989     4.997     4.989     4.997     5.000     4.989     4.997     4.989     4.998     4.991     4.998     4.989     4.998     5.006     5.054     5.036     5.005     5.038     5.032     5.055     5.061     5.032     5.036     5.030     5.095     5.061     5.032     5.038     5.032     5.050     5.055     5.088     5.085     5.030     5.036     5.079     5.095     5.105     5.083     5.102     5.098     5.095     5.100     5.067     5.072     5.081     5.072     5.081     5.100     5.033     5.061     5.032     5.111     5.108     5.105     5.108     5.105     5.108     5.110     5.108     5.108     5.104     5.094     5.100     5.095     5.092     5.097     5.102     5.095     5.100     5.094     5.098     5.122     5.129     5.097     5.129     5.111     5.129     5.127     5.122     5.117     5.088     5.121     5.111     5.119     5.116     5.113     5.105     5.110     5.113     5.114     5.111     5.129     5.124     5.132     5.135     5.105     5.122     5.131     5.137     5.133     5.129     5.122     5.129     5.124     5.129     5.122     5.131     5.143     5.132     5.138     5.124     5.152     5.122     5.117     5.122     5.117     5.150     5.145     5.124     5.147     5.137     5.131     5.124     5.145     5.154     5.133     5.148     5.142     5.111     5.129     5.122     5.156     5.159     5.124     5.132     5.163     5.157     5.132     5.150     5.129     5.122     5.147     5.126     5.132     5.111     5.129     5.137     5.142     5.111     5.129     5.108     5.131     5.124     5.132     5.124     5.129     5.131     5.127     5.127     5.124     5.127     5.122     5.122     5.129     5.124     5.127     5.108     5.132     5.127     5.126     5.135     5.135     5.129     5.094     5.107     5.140     5.088     5.145     5.083     5.122     5.116     5.072     5.078     5.100     5.104     5.102     5.100     5.095     5.092     5.105     5.104     5.110     5.107     5.110     5.081     5.110     5.083     5.116     5.083     5.110     5.079     5.102     5.083     5.058     5.085     5.098     5.098     5.079     5.067     5.078     5.071     5.036     5.064     5.076     5.036     5.035     5.081     5.054     5.059     5.050     5.059     5.055     5.059     5.054     5.059     5.076     5.083     5.050     5.044     5.041     5.003     5.039     5.003     5.009     5.003     5.062     5.059     5.050     5.054     5.059     5.050     5.045     5.047     5.054     5.047     5.030     5.059     5.058     5.050     5.055     4.998     4.964     4.933     4.938     4.933     4.938     4.933     4.938     4.905     4.939     4.933     5.022     5.005     5.038     5.021     5.005     5.028     5.019     5.016     5.005     4.998     4.991     4.972     4.965     4.970     4.964     4.933     4.938     4.931     4.925     4.905     4.906     4.905     4.925     4.906     4.933     4.933     4.938     4.958     4.964     4.983     4.991     5.000     5.032     5.009     5.013     5.014     5.011     5.006     5.002     4.997     5.003     5.019     5.007     5.000     4.991     4.983     4.964     4.933     4.938     4.904     4.925     4.905     4.938     4.983     5.028     5.024     5.000     4.979     4.985     4.938     4.933     4.938     4.931     4.938     4.970     4.964     5.008     5.005     5.017     5.041     5.016     5.026     5.028     5.035     5.022     5.028     4.964     4.958     4.965     5.026     5.035     5.028     5.032     5.026     5.022     5.026     5.030     5.003     4.938     4.933     4.965     5.003     5.038     5.041     5.021     5.003     4.997     5.002     5.007     5.041     5.045     5.042     5.005     5.036     5.041     5.033     5.038     5.032     5.033     5.030     5.035     5.030     5.032     5.035     5.033     5.036     5.039     5.036     5.038     5.039     5.035     5.036     5.033     5.039     5.035     5.033     5.036     5.033     5.058     5.032     5.064     5.059     5.039     5.071     5.074     5.078     5.048     5.054     5.072     5.081     5.065     5.076     5.072     5.078     5.092     5.092     5.065     5.100     5.067     5.061     5.100     5.092     5.095     5.058     5.092     5.088     5.065     5.085     5.071     5.065     5.071     5.067     5.072     5.065     5.074     5.107     5.079     5.085     5.083     5.092     5.085     5.089     5.108     5.092     5.111     5.095     5.152     5.156     5.111     5.105     5.124     5.168     5.129     5.124     5.159     5.163     5.156     5.159     5.162     5.165     5.163     5.165     5.170     5.170     5.175     5.182     5.180     5.157     5.162     5.156     5.162     5.198     5.162     5.205     5.202     5.204     5.205     5.196     5.198     5.199     5.207     5.202     5.205     5.183     5.206     5.203     5.198     5.223     5.219     5.213     5.220     5.227     5.231     5.233     5.227     5.208     5.228     5.227     5.227     5.231     5.233     5.237     5.240     5.242     5.245     5.240     5.244     5.242     5.245     5.252     5.237     5.244     5.261     5.264     5.267     5.270     5.245     5.278     5.276     5.264     5.273     5.272     5.272     5.273     5.265     5.270     5.272     5.270     5.262     5.270     5.264     5.289     5.295     5.299     5.300     5.280     5.303     5.308     5.308     5.307     5.297     5.307     5.312     5.312     5.315     5.316     5.316     5.321     5.316     5.321     5.324     5.321     5.315     5.310     5.330     5.328     5.326     5.321     5.330     5.322     5.328     5.332     5.333     5.332     5.328     5.342     5.344     5.348     5.352     5.341     5.365     5.322     5.354     5.372     5.377     5.375     5.378     5.378     5.383     5.387     5.390     5.388     5.391     5.395     5.396     5.400     5.398     5.400     5.400     5.404     5.404     5.407     5.405     5.409     5.407     5.405     5.411     5.416     5.416     5.422     5.423     5.421     5.428     5.428     5.430     5.431     5.433     5.435     5.438     5.438     5.442     5.442     5.442     5.447     5.445     5.450     5.453     5.457     5.457     5.460     5.460     5.464     5.467     5.467     5.468     5.470     5.472     5.477     5.480     5.480     5.485     5.486     5.486     5.489     5.490     5.492     5.493     5.496     5.498     5.502     5.504     5.505     5.507     5.509     5.511     5.512     5.514     5.516     5.520     5.521     5.523     5.524     5.527     5.531     5.533     5.535     5.540     5.543     5.547     5.548     5.553     5.554     5.560     5.563     5.566     5.570     5.575     5.580     5.586     5.591     5.597     5.602     5.605     5.610     5.614     5.618     5.618     5.620     5.621     5.623     5.624     5.626     5.627     5.627     5.629     5.629     5.632     5.632     5.633     5.633     5.635     5.635     5.637     5.639     5.639     5.641     5.641     5.644     5.644     5.644     5.646     5.648     5.652     5.651     5.653     5.653     5.654     5.658     5.665     5.669     5.669     5.670     5.672     5.673     5.675     5.677     5.680     5.681     5.683     5.685     5.687     5.689     5.690     5.692     5.695     5.696     5.698     5.702     5.704     5.707     5.709     5.711     5.712     5.716     5.718     5.720     5.724     5.726     5.727     5.729     5.731     5.734     5.737     5.742     5.744     5.747     5.748     5.752     5.754     5.756     5.758     5.760     5.761     5.763     5.767     5.768     5.770     5.774     5.775     5.777     5.781     5.783     5.785     5.787     5.789     5.791     5.794     5.796     5.797     5.800     5.802     5.806     5.807     5.811     5.813     5.816     5.818     5.821     5.824     5.824     5.828     5.831     5.832     5.833     5.837     5.838     5.840     5.843     5.845     5.848     5.850     5.851     5.854     5.856     5.857     5.859     5.861     5.863     5.866     5.868     5.870     5.874     5.875     5.877     5.881     5.885     5.887     5.891     5.891     5.892     5.894     5.897     5.900     5.903     5.904     5.907     5.909     5.912     5.913     5.916     5.920     5.922     5.926     5.926     5.929     5.935     5.935     5.939     5.940     5.944     5.946     5.949     5.953     5.954     5.957     5.958     5.961     5.963     5.965     5.969     5.972     5.974     5.977     5.979     5.982     5.983     5.985     5.989     5.991     5.993     5.996     5.998     5.999     6.000     6.003     6.006     6.008     6.010     6.011     6.013     6.016     6.017     6.020     6.022     6.024     6.025     6.029     6.030     6.032     6.033     6.035     6.036     6.037     6.039     6.041     6.042     6.044     6.045     6.049     6.050     6.054     6.055     6.057     6.058     6.062     6.063     6.065     6.066     6.069     6.072     6.074     6.076     6.078     6.080     6.085     6.085     6.088     6.091     6.102     6.104     6.105     6.105     6.107     6.108     6.112     6.113     6.116     6.121     6.122     6.124     6.128     6.129     6.133     6.138     6.143     6.146     6.150     6.152     6.155     6.157     6.159     6.162     6.165     6.167     6.172     6.174     6.174     6.177     6.179     6.183     6.190     6.194     6.204     6.207     6.210     6.212     6.215     6.217     6.218     6.224     6.226     6.227     6.229     6.235     6.245     6.249     6.255     6.260     6.263     6.263     6.265     6.266     6.270     6.273     6.275     6.280     6.283     6.289     6.292     6.296     6.298     6.302     6.305     6.308     6.313     6.316     6.320     6.323     6.326     6.331     6.335     6.339     6.342     6.346     6.353     6.356     6.362     6.366     6.372     6.375     6.378     6.385     6.389     6.394     6.398     6.402     6.406     6.410     6.415     6.420     6.426     6.430     6.436     6.441     6.445     6.452     6.456     6.461     6.465     6.472     6.476     6.481     6.487     6.490     6.495     6.504     6.509     6.516     6.520     6.525     6.531     6.537     6.544     6.550     6.558     6.564     6.570     6.577     6.585     6.594     6.602     6.610     6.620     6.631     6.643     6.653     6.667     6.680     6.693     6.705     6.719     6.731     6.744     6.759     6.773     6.787     6.804     6.820     6.837     6.854     6.872     6.891     6.910     6.928     6.948     6.968     6.989     7.011     7.033     7.057     7.079     7.103     7.125     7.148     7.170     7.190     7.211     7.231     7.251     7.270     7.289     7.307     7.326     7.343     7.361     7.379     7.398     7.415     7.433     7.451     7.469     7.488     7.505     7.523     7.540     7.559     7.577     7.597     7.615     7.635     7.655     7.674     7.692     7.712     7.730     7.750     7.770     7.788     7.805     7.824     7.843     7.861     7.879     7.896     7.914     7.932     7.950     7.967     7.983     8.002     8.018     8.035     8.052     8.068     8.087     8.103     8.119     8.138     8.155     8.171     8.189     8.204     8.224     8.239     8.259     8.275     8.291     8.310     8.327     8.344     8.360     8.380     8.397     8.415     8.432     8.450     8.469     8.485     8.504     8.522     8.541     8.557     8.575     8.594     8.610     8.628     8.646     8.665     8.680     8.699     8.719     8.735     8.752     8.771     8.788     8.808     8.825     8.844     8.862     8.879     8.897     8.917     8.935     8.953     8.970     8.989     9.005     9.021     9.039     9.055     9.070     9.087     9.101     9.118     9.133     9.147     9.163     9.178     9.191     9.206     9.218     9.233     9.247     9.261     9.274     9.287     9.302     9.314     9.327     9.340     9.352     9.365     9.377     9.389     9.403     9.414     9.425     9.439     9.449     9.462     9.474     9.485     9.498     9.511     9.522     9.535     9.545     9.558     9.570     9.583     9.593     9.606     9.617     9.630     9.641     9.654     9.666     9.678     9.690     9.703     9.716     9.728     9.739     9.752     9.765     9.776     9.789     9.800     9.813     9.825     9.840     9.851     9.865     9.881     9.894     9.908     9.921     9.933     9.950     9.964     9.977     9.993    10.004    10.018    10.033    10.046    10.060    10.074    10.085    10.100    10.114    10.128    10.144    10.158    10.173    10.187    10.202    10.213    10.228    10.242    10.255    10.268    10.283    10.297    10.309    10.323    10.337    10.350    10.364    10.378    10.394    10.406    10.422    10.437    10.450    10.463    10.479    10.493    10.505    10.519    10.533    10.547    10.561    10.575    10.587    10.602    10.616    10.628    10.643    10.659    10.671    10.685    10.700    10.714    10.730    10.744    10.761    10.776    10.790    10.809    10.824    10.839    10.852    10.870    10.885    10.899    10.915    10.933    10.950    10.967    10.983    11.000    11.016    11.032    11.049    11.063    11.080    11.096    11.115    11.128    11.146    11.166    11.180    11.198    11.217    11.237    11.253    11.272    11.289    11.306    11.324    11.344    11.364    11.385    11.402    11.419    11.439    11.459    11.479    11.500    11.520    11.539    11.557    11.580    11.599    11.621    11.641    11.661    11.683    11.702    11.722    11.744    11.764    11.786    11.807    11.828    11.851    11.872    11.894    11.915    11.937    11.959    11.980    12.005    12.027    12.048    12.074    12.095    12.116    12.140    12.165    12.185    12.213    12.232    12.260    12.282    12.305    12.325    12.355    12.379    12.399    12.423    12.447    12.470    12.493    12.517    12.539    12.561    12.581    12.602    12.625    12.644    12.666    12.686    12.707    12.727    12.746    12.767    12.786    12.804    12.823    12.841    12.859    12.880    12.898    12.921    12.941    12.960    12.981    13.003    13.024    13.042    13.064    13.085    13.108    13.125    13.148    13.169    13.187    13.208    13.229    13.250    13.271    13.291    13.311    13.324    13.345    13.361    13.376    13.395    13.410    13.425    13.440    13.454    13.467    13.483    13.496    13.512    13.524    13.539    13.551    13.567    13.577    13.592    13.602    13.619    13.630    13.641    13.652    13.663    13.674    13.687    13.695    13.706    13.718    13.731    13.744    13.755    13.766    13.780    13.794    13.802    13.810    13.828    13.839    13.849    13.857    13.867    13.878    13.892    13.904    13.914    13.928    13.935    13.947    13.959    13.968    13.975    13.985    13.995    14.005    14.013    14.024    14.039    14.050    14.071    14.081    14.090    14.098    14.107    14.116    14.125    14.132    14.141    14.147    14.157    14.166    14.190    14.204    14.211    14.226    14.245    14.254    14.263    14.270    14.281    14.296    14.310    14.320    14.330    14.342    14.350    14.359    14.372    14.382    14.390    14.402    14.411    14.432    14.441    14.460    14.468    14.476    14.481    14.506    14.514    14.525    14.541    14.547    14.556    14.567    14.575    14.581    14.596    14.607    14.613    14.624    14.635    14.639    14.644    14.657    14.673    14.687    14.705    14.720    14.724    14.726    14.741    14.762    14.769    14.774    14.783    14.795    14.802    14.807    14.816    14.830    14.838    14.847    14.856    14.870    14.876    14.898    14.905    14.910    14.916    14.925    14.930    14.935    14.944    14.959    14.971    14.978    14.987    14.993    15.004    15.011    15.016    15.035    15.041    15.046    15.059    15.066    15.085    15.095    15.105    15.110    15.116    15.124    15.129    15.135    15.142    15.148    15.173    15.176    15.188    15.210    15.214    15.222    15.232    15.243    15.248    15.259    15.272    15.278    15.288    15.295    15.302    15.307    15.311    15.323    15.332    15.354    15.359    15.382    15.389    15.396    15.400    15.413    15.422    15.430    15.438    15.447    15.456    15.463    15.470    15.475    15.478    15.480    15.482    15.482    15.483    15.483    15.482    15.480    15.482    15.482    15.480    15.477    15.474    15.472    15.466    15.461    15.455    15.450    15.438    15.430    15.422    15.409    15.403    15.392    15.387    15.372    15.364    15.357    15.352    15.332    15.326    15.320    15.315    15.307    15.299    15.293    15.288    15.278    15.273    15.260    15.250    15.243    15.237    15.229    15.222    15.211    15.198    15.193    15.187    15.180    15.176    15.165    15.150    15.142    15.132    15.127    15.120    15.116    15.104    15.100    15.089    15.085    15.066    15.055    15.049    15.044    15.035    15.024    15.014    15.007    15.005    14.991    14.985    14.975    14.971    14.956    14.942    14.935    14.930    14.929    14.925    14.915    14.902    14.885    14.878    14.874    14.870    14.864
     5.110     5.081     5.038     5.003     5.038     5.003     5.038     5.005     5.022     5.005     4.998     5.003     5.022     5.005     5.024     5.005     5.038     5.032     5.038     5.032     5.024     5.005     4.998     5.003     5.009     5.002     4.997     4.989     4.981     4.989     4.995     4.989     4.997     4.991     5.030     4.998     4.991     4.997     5.003     5.030     4.997     4.989     4.983     4.989     4.981     4.960     4.981     4.988     4.991     4.989     4.997     4.989     4.979     4.972     4.979     4.988     4.991     4.983     4.964     4.983     4.963     4.983     4.964     4.970     4.964     4.983     4.993     4.964     4.983     4.989     4.997     4.989     4.997     4.989     4.983     4.960     4.983     4.960     4.970     4.938     4.970     4.964     4.998     4.997     4.989     4.997     5.003     4.998     4.991     4.997     4.933     4.997     4.935     4.981     4.960     4.979     4.972     4.981     4.989     4.983     4.964     4.983     4.989     4.997     4.989     4.998     5.005     5.005     4.997     4.991     4.998     4.995     4.988     4.965     4.972     4.979     5.000     5.005     5.079     5.085     5.079     5.083     5.086     5.054     5.038     5.030     5.036     5.108     5.055     5.038     5.005     5.038     5.030     5.061     5.083     5.032     5.022     5.006     5.039     5.092     5.055     5.107     5.088     5.081     5.074     5.032     5.050     5.067     5.072     5.081     5.104     5.083     5.114     5.116     5.089     5.113     5.114     5.111     5.114     5.111     5.107     5.104     5.104     5.111     5.097     5.104     5.095     5.100     5.097     5.100     5.098     5.098     5.097     5.100     5.092     5.104     5.107     5.119     5.122     5.116     5.111     5.117     5.124     5.116     5.121     5.119     5.116     5.116     5.122     5.127     5.124     5.121     5.122     5.142     5.116     5.122     5.145     5.129     5.133     5.137     5.138     5.140     5.133     5.132     5.122     5.129     5.122     5.131     5.122     5.129     5.122     5.142     5.138     5.132     5.131     5.124     5.105     5.122     5.117     5.122     5.129     5.122     5.131     5.152     5.142     5.122     5.143     5.150     5.147     5.138     5.154     5.145     5.152     5.132     5.156     5.162     5.152     5.131     5.154     5.131     5.124     5.138     5.142     5.122     5.143     5.137     5.147     5.132     5.105     5.133     5.113     5.133     5.129     5.110     5.143     5.122     5.129     5.122     5.129     5.133     5.129     5.133     5.131     5.133     5.132     5.127     5.129     5.124     5.129     5.122     5.135     5.135     5.113     5.138     5.137     5.131     5.107     5.098     5.138     5.142     5.092     5.129     5.126     5.083     5.137     5.076     5.081     5.102     5.104     5.100     5.067     5.100     5.100     5.108     5.102     5.107     5.111     5.114     5.079     5.079     5.085     5.121     5.079     5.104     5.100     5.104     5.074     5.054     5.059     5.055     5.059     5.072     5.083     5.072     5.079     5.072     5.078     5.042     5.089     5.041     5.059     5.055     5.054     5.059     5.058     5.062     5.055     5.071     5.067     5.064     5.078     5.089     5.083     5.047     5.041     5.003     5.009     5.003     5.021     5.044     5.061     5.062     5.061     5.058     5.047     5.050     5.050     4.991     5.064     5.059     5.054     5.058     5.006     5.000     5.006     4.998     4.965     4.933     4.939     4.972     4.965     4.958     4.938     4.933     4.939     5.032     5.038     5.035     5.030     5.026     5.047     5.026     5.044     5.024     5.005     4.998     4.993     4.998     4.993     4.998     4.979     4.970     4.964     4.933     4.938     4.933     4.927     4.931     4.933     4.933     4.964     4.972     4.979     4.998     4.993     5.022     5.021     4.964     5.013     5.017     5.003     5.011     5.019     5.009     5.003     5.017     4.972     4.964     5.011     5.017     5.005     4.998     4.965     4.933     4.939     4.905     4.938     4.933     4.979     5.024     5.028     5.030     5.035     4.995     4.985     4.938     4.933     4.938     4.958     4.964     5.000     5.017     5.022     5.044     5.014     5.039     5.014     5.038     5.039     5.030     5.022     5.003     4.965     4.988     5.022     5.003     5.024     5.030     5.030     5.035     5.032     5.038     5.033     5.030     5.035     5.039     5.038     5.005     5.038     5.003     5.041     5.003     5.039     5.045     5.048     5.052     5.005     5.022     5.003     5.021     5.042     5.038     5.035     5.041     5.036     5.032     5.036     5.042     5.038     5.036     5.041     5.035     5.041     5.044     5.038     5.035     5.042     5.035     5.038     5.041     5.039     5.052     5.052     5.032     5.061     5.067     5.042     5.074     5.045     5.081     5.047     5.052     5.058     5.088     5.083     5.047     5.078     5.069     5.071     5.095     5.067     5.061     5.102     5.104     5.105     5.061     5.067     5.092     5.097     5.094     5.065     5.072     5.081     5.072     5.071     5.078     5.072     5.067     5.069     5.104     5.071     5.086     5.083     5.086     5.113     5.104     5.098     5.104     5.098     5.094     5.148     5.154     5.157     5.159     5.122     5.170     5.172     5.173     5.172     5.124     5.154     5.162     5.157     5.170     5.166     5.166     5.172     5.168     5.172     5.165     5.182     5.187     5.189     5.156     5.162     5.202     5.160     5.166     5.202     5.207     5.203     5.205     5.202     5.202     5.206     5.208     5.194     5.198     5.213     5.219     5.207     5.225     5.225     5.220     5.214     5.225     5.230     5.235     5.240     5.239     5.235     5.235     5.235     5.233     5.237     5.242     5.240     5.244     5.245     5.249     5.247     5.250     5.249     5.245     5.256     5.261     5.249     5.265     5.242     5.239     5.270     5.250     5.278     5.278     5.267     5.267     5.267     5.267     5.273     5.267     5.264     5.270     5.275     5.270     5.276     5.270     5.297     5.302     5.302     5.278     5.305     5.287     5.310     5.312     5.303     5.302     5.305     5.315     5.319     5.319     5.319     5.321     5.326     5.326     5.326     5.322     5.328     5.324     5.316     5.333     5.333     5.322     5.326     5.333     5.326     5.332     5.328     5.332     5.341     5.346     5.347     5.352     5.352     5.352     5.346     5.370     5.354     5.372     5.375     5.378     5.378     5.378     5.383     5.388     5.390     5.393     5.391     5.395     5.398     5.398     5.402     5.402     5.404     5.405     5.411     5.411     5.409     5.413     5.413     5.411     5.414     5.416     5.416     5.420     5.422     5.424     5.423     5.429     5.432     5.435     5.435     5.438     5.440     5.440     5.444     5.442     5.444     5.444     5.449     5.449     5.450     5.459     5.460     5.464     5.465     5.468     5.468     5.470     5.472     5.473     5.475     5.477     5.478     5.483     5.483     5.486     5.486     5.490     5.492     5.493     5.496     5.498     5.499     5.502     5.504     5.507     5.509     5.512     5.514     5.516     5.517     5.518     5.521     5.523     5.524     5.527     5.529     5.532     5.533     5.537     5.540     5.545     5.548     5.551     5.554     5.556     5.559     5.563     5.566     5.570     5.575     5.580     5.586     5.591     5.596     5.602     5.605     5.610     5.614     5.617     5.620     5.621     5.623     5.624     5.627     5.629     5.630     5.632     5.633     5.633     5.637     5.639     5.637     5.641     5.639     5.641     5.641     5.644     5.644     5.646     5.644     5.646     5.648     5.650     5.650     5.652     5.655     5.657     5.657     5.657     5.663     5.666     5.663     5.669     5.672     5.673     5.675     5.677     5.678     5.680     5.681     5.683     5.685     5.687     5.689     5.690     5.693     5.695     5.696     5.700     5.702     5.705     5.705     5.707     5.711     5.712     5.716     5.718     5.720     5.722     5.726     5.727     5.729     5.731     5.733     5.740     5.740     5.743     5.744     5.750     5.752     5.754     5.756     5.758     5.760     5.761     5.763     5.767     5.768     5.770     5.774     5.775     5.777     5.779     5.782     5.786     5.787     5.789     5.791     5.794     5.796     5.797     5.800     5.802     5.806     5.807     5.811     5.813     5.814     5.818     5.820     5.823     5.824     5.828     5.829     5.832     5.833     5.837     5.838     5.842     5.843     5.845     5.848     5.850     5.851     5.854     5.856     5.857     5.860     5.861     5.863     5.866     5.868     5.868     5.872     5.875     5.877     5.881     5.882     5.887     5.889     5.891     5.892     5.894     5.897     5.899     5.901     5.904     5.906     5.909     5.912     5.913     5.916     5.917     5.920     5.924     5.928     5.929     5.933     5.939     5.939     5.940     5.946     5.948     5.949     5.950     5.953     5.955     5.958     5.961     5.965     5.966     5.969     5.972     5.974     5.977     5.980     5.982     5.983     5.985     5.989     5.991     5.993     5.996     5.998     6.000     6.003     6.005     6.005     6.008     6.010     6.013     6.014     6.016     6.018     6.022     6.024     6.025     6.027     6.029     6.030     6.032     6.035     6.036     6.037     6.039     6.041     6.042     6.043     6.044     6.047     6.049     6.052     6.054     6.055     6.058     6.060     6.062     6.063     6.066     6.069     6.071     6.072     6.074     6.078     6.080     6.082     6.083     6.085     6.090     6.091     6.096     6.102     6.105     6.107     6.108     6.110     6.113     6.113     6.115     6.116     6.121     6.124     6.126     6.129     6.133     6.139     6.143     6.145     6.150     6.154     6.155     6.157     6.159     6.160     6.162     6.165     6.168     6.170     6.174     6.177     6.179     6.181     6.188     6.198     6.202     6.207     6.207     6.212     6.213     6.217     6.218     6.220     6.224     6.227     6.231     6.233     6.235     6.244     6.252     6.255     6.258     6.263     6.266     6.266     6.269     6.272     6.273     6.277     6.280     6.285     6.289     6.292     6.296     6.300     6.302     6.305     6.310     6.313     6.318     6.321     6.325     6.328     6.331     6.335     6.339     6.342     6.346     6.355     6.356     6.362     6.366     6.370     6.374     6.378     6.385     6.391     6.392     6.398     6.403     6.407     6.411     6.414     6.420     6.426     6.430     6.437     6.443     6.446     6.449     6.456     6.461     6.468     6.472     6.477     6.482     6.487     6.492     6.497     6.504     6.509     6.514     6.521     6.527     6.533     6.537     6.544     6.550     6.558     6.564     6.570     6.579     6.587     6.594     6.603     6.610     6.618     6.629     6.640     6.652     6.664     6.677     6.690     6.702     6.716     6.728     6.741     6.756     6.770     6.785     6.799     6.815     6.830     6.848     6.866     6.883     6.902     6.921     6.940     6.961     6.982     7.003     7.025     7.048     7.071     7.094     7.117     7.141     7.163     7.186     7.207     7.229     7.248     7.269     7.289     7.307     7.326     7.345     7.363     7.381     7.398     7.415     7.433     7.451     7.469     7.488     7.505     7.522     7.540     7.559     7.576     7.595     7.614     7.633     7.652     7.670     7.689     7.709     7.728     7.746     7.766     7.785     7.803     7.822     7.841     7.858     7.878     7.894     7.914     7.930     7.948     7.967     7.983     8.002     8.018     8.037     8.052     8.068     8.087     8.104     8.121     8.138     8.155     8.171     8.189     8.207     8.224     8.240     8.259     8.275     8.292     8.310     8.327     8.343     8.362     8.380     8.397     8.413     8.430     8.448     8.466     8.483     8.502     8.518     8.537     8.554     8.572     8.589     8.607     8.626     8.641     8.661     8.679     8.696     8.714     8.733     8.749     8.769     8.785     8.804     8.822     8.838     8.858     8.878     8.894     8.913     8.930     8.948     8.967     8.983     9.000     9.019     9.037     9.054     9.070     9.085     9.100     9.118     9.133     9.149     9.163     9.178     9.192     9.206     9.224     9.237     9.249     9.263     9.277     9.292     9.305     9.318     9.331     9.344     9.358     9.371     9.383     9.398     9.409     9.422     9.433     9.446     9.457     9.470     9.485     9.496     9.508     9.519     9.530     9.541     9.554     9.567     9.578     9.590     9.602     9.615     9.626     9.637     9.652     9.664     9.675     9.687     9.699     9.711     9.724     9.737     9.749     9.759     9.772     9.785     9.798     9.809     9.822     9.835     9.848     9.860     9.873     9.887     9.900     9.913     9.929     9.942     9.955     9.969     9.985     9.998    10.013    10.026    10.039    10.054    10.069    10.083    10.093    10.107    10.121    10.135    10.149    10.164    10.177    10.192    10.205    10.220    10.233    10.248    10.263    10.274    10.288    10.304    10.318    10.330    10.343    10.359    10.372    10.383    10.399    10.412    10.427    10.441    10.454    10.468    10.482    10.494    10.512    10.526    10.537    10.552    10.565    10.580    10.593    10.607    10.619    10.635    10.650    10.662    10.677    10.692    10.705    10.722    10.733    10.748    10.765    10.778    10.793    10.809    10.825    10.843    10.857    10.874    10.889    10.904    10.920    10.936    10.950    10.971    10.985    11.002    11.018    11.035    11.049    11.067    11.083    11.098    11.115    11.133    11.150    11.166    11.181    11.202    11.217    11.237    11.253    11.272    11.289    11.307    11.324    11.344    11.361    11.382    11.402    11.421    11.439    11.460    11.481    11.500    11.519    11.539    11.556    11.576    11.596    11.618    11.639    11.658    11.679    11.702    11.722    11.742    11.763    11.783    11.805    11.825    11.848    11.868    11.891    11.911    11.933    11.955    11.978    11.999    12.022    12.045    12.066    12.089    12.113    12.135    12.157    12.180    12.204    12.227    12.250    12.274    12.297    12.322    12.344    12.368    12.390    12.414    12.439    12.461    12.486    12.509    12.530    12.554    12.576    12.595    12.618    12.639    12.661    12.682    12.704    12.723    12.743    12.763    12.780    12.802    12.819    12.839    12.856    12.876    12.895    12.915    12.932    12.953    12.973    12.997    13.016    13.038    13.057    13.079    13.099    13.122    13.140    13.161    13.180    13.200    13.218    13.240    13.258    13.276    13.294    13.312    13.329    13.347    13.360    13.376    13.392    13.406    13.420    13.433    13.447    13.460    13.478    13.492    13.505    13.521    13.532    13.544    13.559    13.570    13.582    13.597    13.611    13.621    13.633    13.642    13.654    13.666    13.674    13.685    13.698    13.713    13.729    13.735    13.745    13.762    13.774    13.788    13.796    13.807    13.819    13.831    13.839    13.847    13.859    13.870    13.885    13.892    13.907    13.918    13.935    13.944    13.955    13.963    13.972    13.980    13.990    13.999    14.008    14.016    14.029    14.044    14.069    14.076    14.086    14.093    14.104    14.114    14.122    14.129    14.136    14.147    14.157    14.164    14.189    14.198    14.207    14.216    14.237    14.248    14.257    14.263    14.278    14.285    14.299    14.315    14.325    14.339    14.347    14.358    14.369    14.378    14.385    14.391    14.413    14.429    14.439    14.445    14.464    14.472    14.479    14.502    14.512    14.525    14.538    14.544    14.552    14.564    14.573    14.585    14.596    14.606    14.613    14.618    14.635    14.639    14.643    14.657    14.675    14.695    14.698    14.709    14.718    14.728    14.731    14.752    14.769    14.772    14.778    14.795    14.804    14.809    14.814    14.824    14.838    14.847    14.863    14.871    14.877    14.893    14.904    14.913    14.916    14.923    14.929    14.935    14.942    14.964    14.973    14.978    14.987    14.993    15.004    15.011    15.016    15.035    15.042    15.046    15.057    15.062    15.068    15.092    15.100    15.113    15.116    15.122    15.127    15.132    15.144    15.148    15.175    15.176    15.181    15.207    15.219    15.222    15.226    15.243    15.248    15.260    15.269    15.273    15.285    15.293    15.302    15.307    15.313    15.324    15.331    15.352    15.357    15.373    15.385    15.394    15.404    15.419    15.422    15.432    15.438    15.445    15.455    15.461    15.470    15.474    15.477    15.480    15.482    15.483    15.483    15.483    15.482    15.482    15.482    15.480    15.480    15.478    15.475    15.472    15.466    15.463    15.455    15.447    15.439    15.429    15.424    15.419    15.401    15.398    15.387    15.371    15.366    15.359    15.352    15.340    15.329    15.321    15.316    15.309    15.304    15.298    15.290    15.283    15.272    15.262    15.250    15.246    15.238    15.229    15.224    15.219    15.198    15.195    15.190    15.181    15.176    15.171    15.148    15.142    15.137    15.127    15.122    15.118    15.107    15.096    15.092    15.082    15.066    15.057    15.049    15.044    15.039    15.029    15.014    15.009    15.005    14.994    14.987    14.980    14.973    14.969    14.945    14.940    14.933    14.930    14.927    14.923    14.907    14.900    14.880    14.876    14.868    14.864
     5.129     5.089     5.081     5.061     5.045     5.038     5.003     5.022     5.005     5.022     5.003     4.998     5.005     5.036     5.030     5.038     5.032     5.038     5.032     5.022     4.991     4.997     4.989     4.997     4.989     4.997     4.989     4.991     4.989     4.997     4.989     4.997     4.964     4.985     5.038     5.003     4.998     5.003     5.009     5.024     5.005     4.998     4.965     4.983     4.963     4.983     4.963     4.983     4.989     4.997     4.989     4.997     4.988     4.979     4.989     4.997     4.998     4.989     4.983     4.964     4.972     4.964     4.970     4.938     4.970     4.991     5.000     4.998     4.991     4.997     4.972     5.009     5.005     4.998     4.989     4.997     4.958     4.983     4.964     4.972     4.964     4.998     5.005     5.003     4.997     5.003     5.022     4.997     4.988     4.993     4.998     4.989     4.983     4.989     4.979     4.972     4.979     4.989     4.997     4.989     4.997     4.989     4.997     4.989     4.997     4.991     5.000     5.032     5.003     5.079     5.036     4.989     4.981     4.988     4.964     4.972     5.088     4.998     5.005     4.998     5.091     5.095     5.091     5.088     5.083     5.091     5.055     5.081     5.038     5.003     5.009     5.003     4.998     5.030     5.072     5.104     5.005     5.036     5.033     5.104     5.121     5.055     5.081     5.072     5.032     5.038     5.032     5.062     5.005     5.113     5.085     5.079     5.085     5.116     5.089     5.117     5.114     5.111     5.116     5.110     5.119     5.114     5.107     5.111     5.104     5.110     5.100     5.104     5.102     5.097     5.100     5.104     5.102     5.095     5.111     5.116     5.114     5.110     5.105     5.121     5.117     5.122     5.121     5.119     5.122     5.117     5.122     5.117     5.127     5.122     5.129     5.124     5.116     5.121     5.145     5.117     5.126     5.140     5.147     5.140     5.147     5.135     5.142     5.137     5.145     5.122     5.129     5.138     5.129     5.122     5.131     5.137     5.133     5.138     5.148     5.129     5.122     5.129     5.122     5.129     5.122     5.129     5.122     5.131     5.122     5.129     5.150     5.143     5.150     5.140     5.145     5.156     5.160     5.122     5.131     5.122     5.131     5.152     5.122     5.143     5.140     5.143     5.124     5.170     5.170     5.166     5.168     5.162     5.156     5.142     5.117     5.111     5.147     5.127     5.122     5.116     5.122     5.129     5.133     5.129     5.124     5.131     5.133     5.131     5.137     5.133     5.122     5.129     5.135     5.131     5.140     5.138     5.140     5.142     5.133     5.138     5.102     5.105     5.145     5.098     5.150     5.086     5.132     5.124     5.085     5.143     5.121     5.104     5.107     5.104     5.108     5.107     5.116     5.110     5.104     5.119     5.116     5.111     5.119     5.083     5.121     5.092     5.086     5.081     5.078     5.074     5.079     5.108     5.081     5.062     5.104     5.078     5.072     5.067     5.072     5.076     5.042     5.048     5.044     5.047     5.042     5.058     5.050     5.054     5.052     5.067     5.061     5.076     5.074     5.050     5.089     5.088     5.059     5.054     5.047     5.054     5.003     5.083     5.097     5.054     5.058     5.055     5.055     5.038     5.055     5.058     5.055     5.059     5.069     5.065     5.058     5.062     5.011     5.058     5.000     4.993     4.988     4.965     4.972     4.979     5.000     4.964     4.972     4.965     4.972     5.036     5.041     5.041     5.047     5.005     5.021     5.021     5.028     5.032     5.021     5.005     5.021     5.005     4.965     5.028     4.965     4.993     4.988     4.964     4.958     4.964     4.933     4.938     4.933     4.939     4.972     4.993     5.022     5.024     4.965     4.933     4.938     5.000     4.964     5.013     5.009     5.005     5.022     5.022     5.014     5.012     5.014     4.972     4.964     5.000     5.016     5.013     5.000     4.991     4.970     4.939     4.933     4.979     5.002     5.032     5.032     5.038     5.032     5.036     4.993     4.972     4.964     4.958     4.964     5.000     4.997     5.003     5.009     5.003     5.041     5.005     5.039     5.033     5.036     5.039     5.005     4.997     5.003     5.022     5.003     5.022     5.005     5.038     5.033     5.038     5.036     5.032     5.038     5.035     5.038     5.030     5.048     5.032     5.032     5.039     5.005     5.041     5.045     5.052     5.052     5.055     5.050     5.005     4.998     5.005     5.047     5.044     5.036     5.039     5.044     5.038     5.042     5.045     5.039     5.044     5.042     5.041     5.044     5.047     5.044     5.050     5.052     5.050     5.048     5.044     5.044     5.048     5.050     5.058     5.054     5.074     5.038     5.044     5.081     5.081     5.055     5.059     5.054     5.059     5.085     5.078     5.071     5.072     5.081     5.102     5.061     5.079     5.104     5.083     5.110     5.108     5.104     5.102     5.098     5.094     5.094     5.078     5.074     5.081     5.078     5.072     5.079     5.072     5.100     5.108     5.111     5.114     5.119     5.119     5.104     5.097     5.119     5.119     5.129     5.111     5.104     5.156     5.160     5.137     5.170     5.173     5.177     5.177     5.156     5.175     5.173     5.175     5.173     5.168     5.170     5.175     5.172     5.172     5.170     5.163     5.165     5.191     5.192     5.163     5.166     5.162     5.166     5.160     5.210     5.207     5.202     5.213     5.203     5.213     5.214     5.216     5.219     5.220     5.219     5.222     5.227     5.205     5.228     5.228     5.220     5.202     5.203     5.244     5.210     5.242     5.220     5.237     5.233     5.240     5.244     5.245     5.244     5.247     5.252     5.253     5.252     5.255     5.252     5.250     5.253     5.247     5.253     5.269     5.273     5.259     5.265     5.270     5.272     5.270     5.272     5.270     5.265     5.278     5.276     5.276     5.270     5.276     5.270     5.276     5.283     5.303     5.305     5.307     5.307     5.305     5.308     5.312     5.294     5.321     5.322     5.322     5.307     5.322     5.312     5.324     5.322     5.328     5.324     5.332     5.328     5.330     5.332     5.335     5.332     5.338     5.336     5.330     5.335     5.328     5.332     5.338     5.333     5.346     5.345     5.349     5.352     5.336     5.358     5.365     5.341     5.374     5.375     5.378     5.377     5.380     5.385     5.387     5.390     5.393     5.391     5.395     5.395     5.398     5.398     5.402     5.404     5.404     5.407     5.411     5.411     5.413     5.416     5.414     5.416     5.413     5.420     5.414     5.419     5.430     5.432     5.429     5.430     5.432     5.435     5.438     5.438     5.440     5.444     5.442     5.445     5.447     5.447     5.450     5.453     5.455     5.452     5.464     5.464     5.470     5.472     5.470     5.473     5.473     5.477     5.478     5.480     5.482     5.483     5.486     5.486     5.489     5.492     5.493     5.495     5.498     5.499     5.502     5.504     5.507     5.509     5.512     5.514     5.516     5.517     5.520     5.521     5.524     5.526     5.527     5.531     5.532     5.533     5.535     5.540     5.543     5.547     5.548     5.553     5.556     5.557     5.560     5.563     5.566     5.572     5.575     5.579     5.585     5.589     5.594     5.600     5.605     5.609     5.614     5.618     5.621     5.623     5.624     5.627     5.629     5.630     5.632     5.633     5.635     5.637     5.639     5.641     5.642     5.642     5.644     5.644     5.644     5.646     5.648     5.651     5.654     5.655     5.650     5.651     5.655     5.658     5.662     5.659     5.664     5.664     5.669     5.669     5.670     5.672     5.673     5.675     5.677     5.678     5.681     5.683     5.683     5.687     5.687     5.689     5.692     5.693     5.695     5.696     5.698     5.702     5.704     5.707     5.709     5.711     5.712     5.714     5.718     5.722     5.724     5.726     5.727     5.729     5.731     5.733     5.739     5.740     5.744     5.746     5.749     5.752     5.754     5.756     5.758     5.760     5.761     5.763     5.765     5.768     5.770     5.772     5.775     5.779     5.781     5.782     5.783     5.786     5.788     5.790     5.793     5.795     5.797     5.800     5.802     5.806     5.807     5.811     5.813     5.814     5.818     5.821     5.823     5.824     5.828     5.829     5.832     5.833     5.835     5.838     5.840     5.843     5.847     5.848     5.850     5.853     5.854     5.856     5.857     5.860     5.861     5.864     5.866     5.870     5.870     5.874     5.875     5.877     5.881     5.882     5.885     5.889     5.892     5.892     5.894     5.897     5.899     5.901     5.903     5.906     5.909     5.910     5.913     5.914     5.919     5.920     5.922     5.924     5.928     5.932     5.935     5.939     5.942     5.944     5.948     5.949     5.953     5.954     5.955     5.956     5.959     5.965     5.969     5.969     5.972     5.974     5.977     5.980     5.982     5.983     5.985     5.988     5.991     5.993     5.996     5.998     6.000     6.002     6.005     6.008     6.010     6.011     6.013     6.016     6.018     6.020     6.022     6.024     6.025     6.027     6.030     6.032     6.033     6.035     6.037     6.038     6.039     6.042     6.043     6.044     6.045     6.048     6.049     6.052     6.054     6.057     6.058     6.060     6.063     6.065     6.066     6.069     6.072     6.074     6.076     6.078     6.080     6.082     6.085     6.086     6.089     6.091     6.094     6.102     6.104     6.105     6.108     6.110     6.112     6.113     6.115     6.116     6.121     6.122     6.126     6.128     6.129     6.137     6.142     6.148     6.150     6.152     6.155     6.157     6.160     6.160     6.162     6.163     6.167     6.168     6.170     6.172     6.179     6.181     6.185     6.196     6.202     6.204     6.207     6.209     6.212     6.215     6.217     6.218     6.222     6.224     6.227     6.229     6.235     6.244     6.247     6.254     6.258     6.258     6.261     6.265     6.270     6.270     6.272     6.275     6.278     6.281     6.287     6.289     6.292     6.296     6.300     6.304     6.308     6.311     6.314     6.318     6.323     6.326     6.328     6.333     6.337     6.340     6.344     6.347     6.353     6.358     6.364     6.367     6.372     6.375     6.380     6.385     6.389     6.394     6.398     6.402     6.407     6.411     6.415     6.420     6.424     6.432     6.436     6.441     6.448     6.450     6.456     6.461     6.467     6.472     6.477     6.482     6.489     6.492     6.498     6.502     6.509     6.516     6.522     6.528     6.532     6.537     6.544     6.550     6.557     6.563     6.570     6.579     6.587     6.594     6.603     6.610     6.620     6.629     6.640     6.650     6.661     6.673     6.687     6.698     6.711     6.726     6.738     6.752     6.765     6.780     6.794     6.810     6.826     6.843     6.859     6.877     6.895     6.915     6.933     6.953     6.973     6.995     7.017     7.039     7.063     7.085     7.109     7.132     7.155     7.178     7.202     7.223     7.244     7.266     7.287     7.307     7.326     7.345     7.363     7.381     7.398     7.415     7.433     7.451     7.469     7.488     7.504     7.522     7.539     7.557     7.576     7.594     7.612     7.630     7.649     7.667     7.686     7.705     7.724     7.744     7.763     7.781     7.800     7.819     7.839     7.857     7.876     7.894     7.912     7.930     7.948     7.965     7.983     8.000     8.018     8.035     8.052     8.068     8.087     8.104     8.121     8.138     8.155     8.172     8.190     8.207     8.224     8.240     8.259     8.275     8.292     8.310     8.327     8.344     8.360     8.378     8.395     8.413     8.430     8.448     8.465     8.481     8.499     8.517     8.535     8.551     8.569     8.589     8.606     8.624     8.640     8.657     8.675     8.693     8.711     8.728     8.747     8.765     8.782     8.800     8.816     8.835     8.853     8.872     8.889     8.909     8.925     8.941     8.962     8.980     8.998     9.015     9.032     9.050     9.067     9.083     9.099     9.115     9.133     9.147     9.163     9.178     9.192     9.208     9.224     9.237     9.252     9.265     9.279     9.295     9.306     9.321     9.335     9.349     9.361     9.376     9.389     9.403     9.416     9.428     9.442     9.453     9.466     9.478     9.490     9.502     9.517     9.527     9.541     9.552     9.565     9.575     9.588     9.600     9.612     9.625     9.635     9.649     9.659     9.673     9.683     9.695     9.707     9.722     9.733     9.744     9.758     9.769     9.782     9.794     9.806     9.818     9.830     9.843     9.856     9.870     9.882     9.894     9.908     9.922     9.935     9.949     9.963     9.977     9.992    10.006    10.018    10.033    10.047    10.060    10.074    10.086    10.100    10.114    10.127    10.140    10.155    10.168    10.183    10.197    10.211    10.227    10.240    10.254    10.268    10.283    10.296    10.309    10.322    10.337    10.350    10.363    10.375    10.390    10.404    10.418    10.433    10.446    10.459    10.476    10.489    10.500    10.517    10.530    10.544    10.557    10.571    10.583    10.598    10.613    10.628    10.642    10.655    10.667    10.683    10.698    10.711    10.724    10.739    10.755    10.768    10.785    10.798    10.814    10.830    10.844    10.861    10.875    10.892    10.906    10.922    10.940    10.956    10.972    10.985    11.002    11.021    11.039    11.054    11.067    11.086    11.100    11.115    11.135    11.151    11.169    11.185    11.202    11.217    11.237    11.250    11.272    11.289    11.308    11.327    11.343    11.363    11.382    11.400    11.421    11.441    11.460    11.479    11.498    11.516    11.535    11.555    11.574    11.594    11.614    11.635    11.657    11.679    11.698    11.718    11.738    11.761    11.782    11.803    11.823    11.846    11.866    11.889    11.909    11.929    11.951    11.974    11.995    12.017    12.040    12.062    12.083    12.106    12.130    12.152    12.175    12.199    12.220    12.241    12.266    12.288    12.309    12.335    12.358    12.381    12.404    12.428    12.452    12.474    12.502    12.524    12.549    12.570    12.593    12.615    12.633    12.654    12.676    12.695    12.718    12.739    12.758    12.778    12.796    12.817    12.833    12.855    12.872    12.892    12.909    12.928    12.950    12.970    12.989    13.010    13.032    13.052    13.070    13.091    13.113    13.133    13.150    13.170    13.189    13.208    13.226    13.245    13.262    13.281    13.298    13.314    13.330    13.343    13.356    13.372    13.387    13.402    13.417    13.431    13.445    13.461    13.474    13.488    13.499    13.512    13.524    13.539    13.553    13.563    13.577    13.590    13.603    13.612    13.624    13.633    13.645    13.657    13.669    13.681    13.693    13.701    13.716    13.724    13.737    13.755    13.770    13.778    13.790    13.802    13.814    13.819    13.831    13.842    13.854    13.863    13.881    13.890    13.900    13.911    13.920    13.937    13.952    13.963    13.968    13.977    13.985    13.996    14.005    14.013    14.024    14.037    14.048    14.072    14.081    14.089    14.096    14.109    14.118    14.125    14.136    14.142    14.155    14.162    14.185    14.197    14.205    14.212    14.220    14.243    14.256    14.262    14.268    14.285    14.294    14.306    14.325    14.335    14.344    14.355    14.366    14.376    14.385    14.390    14.402    14.419    14.438    14.445    14.461    14.468    14.476    14.483    14.508    14.523    14.533    14.542    14.552    14.562    14.575    14.585    14.593    14.606    14.611    14.621    14.635    14.639    14.643    14.661    14.666    14.695    14.698    14.709    14.712    14.718    14.736    14.741    14.754    14.774    14.778    14.798    14.804    14.807    14.816    14.826    14.837    14.847    14.858    14.870    14.878    14.894    14.900    14.912    14.916    14.923    14.929    14.935    14.944    14.957    14.973    14.977    14.987    14.993    15.004    15.009    15.014    15.031    15.041    15.049    15.057    15.062    15.078    15.087    15.105    15.111    15.118    15.122    15.125    15.135    15.142    15.148    15.173    15.180    15.183    15.200    15.221    15.221    15.231    15.241    15.246    15.260    15.266    15.273    15.281    15.292    15.302    15.307    15.313    15.323    15.326    15.340    15.364    15.375    15.379    15.392    15.400    15.419    15.425    15.432    15.439    15.444    15.453    15.458    15.470    15.475    15.477    15.480    15.482    15.483    15.483    15.483    15.483    15.482    15.482    15.480    15.480    15.478    15.477    15.472    15.466    15.460    15.455    15.447    15.442    15.435    15.422    15.416    15.403    15.396    15.387    15.375    15.366    15.361    15.352    15.344    15.335    15.323    15.318    15.311    15.307    15.299    15.293    15.285    15.275    15.259    15.252    15.246    15.240    15.231    15.226    15.219    15.207    15.197    15.192    15.187    15.176    15.171    15.148    15.142    15.137    15.127    15.124    15.116    15.111    15.098    15.093    15.087    15.071    15.059    15.054    15.046    15.041    15.035    15.018    15.014    15.009    15.002    14.991    14.982    14.977    14.971    14.947    14.942    14.937    14.930    14.927    14.923    14.920    14.915    14.885    14.878    14.868    14.866
     5.152     5.085     5.088     5.081     5.061     5.003     5.009     5.003     5.038     5.005     5.022     5.030     5.038     5.032     5.038     5.032     5.038     5.032     5.024     5.005     4.997     4.989     4.997     4.989     4.991     4.989     4.983     4.989     4.991     4.989     4.998     4.979     4.972     4.965     5.003     5.009     5.003     5.022     5.028     5.033     5.002     4.995     4.972     4.965     4.983     4.963     4.983     4.964     4.983     4.989     4.997     4.989     4.981     5.003     5.036     4.997     4.988     4.981     4.989     4.997     4.979     4.972     4.964     4.970     4.979     4.998     5.032     4.995     5.038     5.000     4.964     4.998     4.991     5.030     5.009     5.003     4.966     4.960     4.997     4.989     4.998     4.993     5.000     5.030     5.039     5.003     4.997     4.988     4.979     4.972     4.938     4.985     4.991     4.997     4.989     4.979     4.989     4.997     4.991     4.997     4.991     4.997     4.989     4.997     4.991     4.998     5.005     5.000     5.032     5.036     5.003     4.997     4.989     4.997     5.003     5.022     5.003     5.086     5.092     5.091     5.094     5.038     5.032     5.104     5.086     5.089     5.110     5.038     5.003     5.009     5.003     4.998     5.005     5.036     5.067     5.071     5.121     5.005     5.091     5.110     5.105     5.126     5.074     5.055     5.038     5.005     5.038     5.032     5.062     5.122     5.079     5.072     5.078     5.085     5.119     5.121     5.121     5.117     5.121     5.114     5.116     5.110     5.104     5.107     5.110     5.108     5.104     5.102     5.110     5.108     5.104     5.110     5.105     5.111     5.121     5.113     5.110     5.113     5.110     5.117     5.111     5.117     5.122     5.121     5.126     5.122     5.131     5.122     5.126     5.124     5.135     5.132     5.122     5.129     5.122     5.129     5.135     5.150     5.154     5.137     5.122     5.129     5.124     5.129     5.124     5.129     5.124     5.145     5.133     5.131     5.135     5.131     5.154     5.129     5.147     5.154     5.129     5.122     5.117     5.122     5.129     5.122     5.129     5.122     5.162     5.148     5.156     5.147     5.143     5.145     5.142     5.150     5.122     5.117     5.122     5.131     5.122     5.147     5.138     5.162     5.143     5.138     5.140     5.135     5.170     5.132     5.170     5.105     5.126     5.157     5.154     5.117     5.154     5.121     5.117     5.122     5.119     5.124     5.131     5.135     5.138     5.133     5.132     5.135     5.132     5.138     5.127     5.122     5.132     5.137     5.140     5.140     5.138     5.138     5.137     5.143     5.140     5.140     5.135     5.114     5.108     5.159     5.092     5.127     5.091     5.150     5.145     5.122     5.108     5.098     5.105     5.116     5.116     5.119     5.121     5.124     5.121     5.113     5.085     5.086     5.081     5.086     5.122     5.104     5.100     5.085     5.113     5.113     5.085     5.108     5.110     5.076     5.110     5.072     5.078     5.083     5.079     5.083     5.047     5.042     5.048     5.102     5.054     5.102     5.097     5.102     5.078     5.072     5.074     5.078     5.085     5.094     5.054     5.061     5.055     5.003     5.054     5.089     5.095     5.059     5.054     5.059     5.059     5.071     5.072     5.039     5.074     5.072     5.054     5.069     5.062     5.069     5.067     5.064     5.067     5.059     5.064     5.002     4.995     5.038     4.993     5.003     4.965     4.972     4.965     5.002     5.036     5.047     5.052     5.022     5.047     5.021     5.047     5.028     5.033     5.000     5.005     5.022     5.005     5.036     5.032     5.038     5.032     5.000     4.979     4.972     4.965     4.972     4.965     5.000     5.032     5.028     5.033     5.030     5.036     4.964     4.933     4.964     4.972     5.024     5.005     5.024     5.019     5.019     5.017     5.016     5.021     4.964     5.002     4.995     4.988     5.006     5.042     4.998     4.993     4.988     4.965     4.988     5.030     5.003     5.044     5.039     5.033     5.035     5.038     5.033     4.972     4.964     4.972     4.964     5.003     5.009     5.005     5.045     5.052     5.042     5.052     5.050     5.047     5.045     5.039     5.035     5.038     5.044     5.038     5.045     5.041     5.047     5.048     5.039     5.044     5.039     5.033     5.039     5.045     5.044     5.054     5.039     5.036     5.055     5.054     5.047     5.050     5.058     5.052     5.054     5.056     5.052     5.005     5.048     5.044     5.052     5.052     5.041     5.047     5.042     5.047     5.044     5.047     5.042     5.039     5.052     5.052     5.050     5.052     5.050     5.055     5.052     5.050     5.054     5.052     5.054     5.061     5.052     5.058     5.079     5.058     5.041     5.086     5.076     5.059     5.055     5.085     5.085     5.095     5.097     5.102     5.105     5.078     5.085     5.079     5.110     5.083     5.113     5.114     5.114     5.113     5.078     5.072     5.089     5.079     5.085     5.078     5.085     5.078     5.079     5.074     5.078     5.092     5.081     5.078     5.113     5.121     5.124     5.098     5.100     5.122     5.129     5.132     5.105     5.140     5.105     5.111     5.131     5.116     5.138     5.178     5.180     5.180     5.182     5.178     5.177     5.170     5.168     5.178     5.178     5.177     5.173     5.170     5.182     5.189     5.162     5.194     5.202     5.187     5.168     5.204     5.215     5.219     5.219     5.219     5.209     5.156     5.210     5.219     5.223     5.225     5.227     5.225     5.231     5.233     5.235     5.237     5.235     5.235     5.240     5.245     5.247     5.244     5.239     5.239     5.245     5.244     5.239     5.242     5.244     5.247     5.250     5.253     5.255     5.258     5.255     5.249     5.252     5.256     5.252     5.269     5.250     5.256     5.276     5.280     5.280     5.273     5.276     5.275     5.278     5.285     5.270     5.273     5.283     5.280     5.285     5.276     5.283     5.278     5.308     5.310     5.308     5.287     5.315     5.289     5.294     5.326     5.322     5.302     5.328     5.326     5.330     5.332     5.324     5.330     5.324     5.328     5.333     5.332     5.335     5.333     5.330     5.342     5.326     5.345     5.346     5.344     5.342     5.337     5.342     5.337     5.348     5.340     5.352     5.345     5.360     5.335     5.369     5.369     5.370     5.377     5.382     5.385     5.387     5.387     5.390     5.395     5.395     5.398     5.398     5.400     5.400     5.404     5.407     5.407     5.409     5.413     5.414     5.416     5.416     5.420     5.422     5.420     5.423     5.425     5.423     5.424     5.430     5.435     5.435     5.440     5.438     5.442     5.438     5.442     5.442     5.447     5.445     5.449     5.452     5.452     5.452     5.457     5.457     5.459     5.465     5.468     5.472     5.472     5.475     5.475     5.478     5.480     5.480     5.482     5.483     5.486     5.490     5.492     5.493     5.495     5.496     5.499     5.502     5.504     5.507     5.509     5.511     5.514     5.516     5.518     5.520     5.521     5.524     5.526     5.529     5.531     5.532     5.535     5.537     5.538     5.542     5.545     5.548     5.550     5.553     5.556     5.559     5.562     5.565     5.570     5.572     5.575     5.579     5.585     5.589     5.594     5.599     5.603     5.607     5.614     5.618     5.621     5.626     5.627     5.629     5.630     5.632     5.633     5.637     5.639     5.641     5.642     5.644     5.644     5.646     5.648     5.648     5.652     5.654     5.650     5.660     5.662     5.659     5.658     5.663     5.665     5.669     5.669     5.665     5.669     5.672     5.672     5.673     5.673     5.675     5.677     5.678     5.680     5.681     5.683     5.683     5.687     5.689     5.690     5.690     5.693     5.695     5.696     5.698     5.702     5.704     5.707     5.707     5.711     5.712     5.716     5.717     5.720     5.722     5.724     5.727     5.729     5.731     5.734     5.735     5.739     5.743     5.745     5.748     5.752     5.754     5.756     5.758     5.761     5.761     5.765     5.767     5.768     5.770     5.770     5.774     5.775     5.779     5.782     5.785     5.787     5.788     5.789     5.791     5.795     5.796     5.798     5.802     5.806     5.807     5.811     5.813     5.816     5.818     5.820     5.823     5.824     5.826     5.829     5.832     5.833     5.835     5.838     5.842     5.843     5.845     5.847     5.850     5.851     5.854     5.856     5.859     5.860     5.861     5.863     5.866     5.867     5.870     5.874     5.875     5.879     5.881     5.882     5.885     5.889     5.889     5.894     5.897     5.897     5.900     5.903     5.903     5.904     5.907     5.910     5.912     5.914     5.919     5.920     5.924     5.926     5.928     5.930     5.933     5.937     5.940     5.946     5.948     5.949     5.951     5.954     5.955     5.958     5.960     5.963     5.966     5.969     5.974     5.975     5.977     5.980     5.982     5.985     5.985     5.989     5.991     5.993     5.996     5.999     6.000     6.003     6.005     6.008     6.010     6.013     6.014     6.016     6.018     6.022     6.024     6.025     6.027     6.029     6.030     6.032     6.036     6.037     6.037     6.038     6.039     6.042     6.044     6.045     6.048     6.049     6.050     6.054     6.055     6.057     6.058     6.062     6.063     6.066     6.066     6.071     6.072     6.074     6.076     6.078     6.082     6.083     6.085     6.089     6.091     6.093     6.096     6.102     6.105     6.107     6.108     6.112     6.113     6.116     6.116     6.119     6.121     6.122     6.124     6.128     6.131     6.133     6.141     6.143     6.145     6.152     6.155     6.157     6.159     6.160     6.163     6.165     6.167     6.168     6.170     6.174     6.177     6.181     6.185     6.190     6.197     6.202     6.207     6.207     6.212     6.213     6.217     6.218     6.218     6.222     6.224     6.227     6.233     6.238     6.242     6.252     6.257     6.258     6.260     6.261     6.265     6.269     6.273     6.273     6.278     6.281     6.285     6.287     6.291     6.294     6.298     6.302     6.307     6.308     6.313     6.316     6.318     6.323     6.326     6.329     6.333     6.337     6.340     6.344     6.347     6.350     6.354     6.364     6.369     6.372     6.375     6.378     6.383     6.389     6.392     6.398     6.402     6.407     6.411     6.416     6.420     6.426     6.432     6.436     6.441     6.446     6.452     6.457     6.461     6.467     6.473     6.478     6.482     6.487     6.493     6.500     6.504     6.509     6.516     6.521     6.528     6.533     6.539     6.544     6.551     6.557     6.562     6.570     6.579     6.587     6.594     6.602     6.610     6.618     6.629     6.638     6.649     6.659     6.672     6.683     6.697     6.710     6.722     6.736     6.749     6.763     6.777     6.791     6.806     6.822     6.839     6.854     6.872     6.889     6.908     6.927     6.946     6.967     6.986     7.008     7.030     7.054     7.077     7.099     7.123     7.147     7.170     7.193     7.217     7.239     7.262     7.283     7.304     7.325     7.345     7.363     7.381     7.399     7.417     7.433     7.451     7.469     7.488     7.504     7.522     7.539     7.557     7.575     7.592     7.611     7.630     7.648     7.665     7.683     7.704     7.722     7.741     7.759     7.777     7.797     7.816     7.835     7.854     7.872     7.891     7.911     7.929     7.945     7.965     7.982     7.999     8.017     8.035     8.052     8.070     8.087     8.104     8.123     8.138     8.155     8.172     8.190     8.207     8.224     8.240     8.257     8.275     8.292     8.310     8.327     8.344     8.360     8.378     8.395     8.413     8.430     8.448     8.465     8.481     8.499     8.516     8.533     8.551     8.569     8.587     8.603     8.620     8.639     8.655     8.673     8.690     8.708     8.726     8.744     8.762     8.779     8.797     8.814     8.831     8.850     8.868     8.886     8.904     8.922     8.939     8.958     8.976     8.994     9.011     9.028     9.046     9.063     9.080     9.097     9.114     9.131     9.146     9.164     9.179     9.192     9.210     9.224     9.239     9.254     9.268     9.282     9.297     9.309     9.324     9.338     9.352     9.365     9.378     9.392     9.407     9.419     9.433     9.448     9.461     9.472     9.485     9.499     9.512     9.524     9.537     9.548     9.562     9.572     9.587     9.594     9.609     9.620     9.631     9.646     9.656     9.668     9.680     9.695     9.706     9.718     9.728     9.740     9.754     9.767     9.779     9.790     9.803     9.815     9.827     9.838     9.853     9.863     9.878     9.891     9.902     9.915     9.929     9.944     9.955     9.970     9.985     9.997    10.011    10.026    10.039    10.052    10.067    10.082    10.091    10.109    10.121    10.133    10.147    10.161    10.176    10.189    10.203    10.218    10.232    10.246    10.259    10.273    10.288    10.304    10.317    10.330    10.343    10.355    10.369    10.383    10.397    10.409    10.424    10.437    10.452    10.465    10.481    10.493    10.509    10.522    10.536    10.552    10.565    10.577    10.590    10.604    10.618    10.632    10.645    10.660    10.675    10.689    10.702    10.719    10.728    10.747    10.757    10.775    10.789    10.802    10.818    10.832    10.848    10.865    10.882    10.895    10.912    10.926    10.944    10.957    10.977    10.990    11.007    11.020    11.039    11.055    11.070    11.090    11.104    11.119    11.137    11.151    11.169    11.186    11.204    11.219    11.239    11.254    11.274    11.289    11.307    11.327    11.346    11.365    11.383    11.400    11.419    11.439    11.457    11.479    11.498    11.516    11.535    11.554    11.572    11.593    11.614    11.633    11.653    11.676    11.696    11.717    11.737    11.760    11.780    11.800    11.822    11.844    11.864    11.885    11.906    11.927    11.949    11.970    11.991    12.013    12.035    12.057    12.079    12.102    12.123    12.148    12.170    12.192    12.217    12.235    12.260    12.280    12.302    12.327    12.350    12.374    12.396    12.418    12.443    12.466    12.493    12.515    12.537    12.561    12.583    12.606    12.630    12.648    12.669    12.691    12.711    12.731    12.754    12.772    12.791    12.811    12.831    12.850    12.869    12.887    12.906    12.923    12.944    12.963    12.985    13.004    13.024    13.043    13.062    13.082    13.102    13.119    13.138    13.158    13.173    13.193    13.212    13.229    13.248    13.263    13.279    13.296    13.311    13.327    13.341    13.354    13.369    13.382    13.395    13.411    13.428    13.442    13.455    13.467    13.482    13.493    13.505    13.521    13.531    13.546    13.557    13.568    13.583    13.593    13.603    13.614    13.624    13.635    13.645    13.659    13.668    13.680    13.695    13.706    13.717    13.727    13.752    13.760    13.772    13.778    13.793    13.803    13.810    13.822    13.837    13.846    13.857    13.864    13.887    13.897    13.907    13.914    13.926    13.943    13.959    13.965    13.973    13.981    13.993    14.002    14.010    14.019    14.029    14.042    14.069    14.078    14.083    14.096    14.105    14.114    14.123    14.132    14.139    14.152    14.159    14.175    14.195    14.200    14.211    14.229    14.237    14.250    14.259    14.272    14.280    14.292    14.297    14.319    14.330    14.337    14.352    14.362    14.374    14.383    14.389    14.404    14.416    14.435    14.444    14.453    14.463    14.470    14.481    14.506    14.518    14.530    14.541    14.547    14.558    14.572    14.585    14.594    14.606    14.611    14.616    14.628    14.637    14.644    14.655    14.666    14.687    14.696    14.700    14.712    14.726    14.731    14.744    14.754    14.765    14.777    14.795    14.799    14.811    14.814    14.830    14.835    14.847    14.855    14.866    14.880    14.887    14.902    14.913    14.918    14.923    14.929    14.937    14.942    14.949    14.973    14.978    14.985    14.993    15.007    15.009    15.016    15.025    15.041    15.054    15.057    15.062    15.080    15.087    15.102    15.110    15.115    15.120    15.130    15.135    15.142    15.148    15.173    15.180    15.187    15.200    15.219    15.221    15.227    15.240    15.252    15.256    15.269    15.273    15.283    15.296    15.302    15.307    15.313    15.321    15.324    15.342    15.361    15.373    15.378    15.392    15.398    15.420    15.425    15.430    15.439    15.444    15.452    15.461    15.472    15.475    15.478    15.480    15.482    15.483    15.483    15.482    15.482    15.483    15.482    15.482    15.480    15.478    15.477    15.472    15.469    15.460    15.453    15.447    15.442    15.435    15.429    15.416    15.409    15.396    15.389    15.376    15.366    15.361    15.355    15.348    15.335    15.326    15.321    15.313    15.307    15.304    15.295    15.288    15.276    15.263    15.252    15.248    15.243    15.237    15.226    15.221    15.208    15.198    15.193    15.188    15.180    15.173    15.148    15.142    15.137    15.129    15.124    15.118    15.111    15.102    15.095    15.089    15.079    15.062    15.055    15.049    15.044    15.039    15.024    15.016    15.012    15.005    14.993    14.985    14.977    14.973    14.963    14.945    14.939    14.932    14.929    14.923    14.918    14.912    14.907    14.876    14.870    14.863
     5.138     5.138     5.083     5.074     5.003     5.036     5.003     5.009     5.003     5.038     5.005     5.038     5.032     5.038     5.030     5.038     5.032     5.038     5.005     4.998     4.989     4.997     4.989     4.983     4.989     4.983     4.989     4.991     4.989     4.998     5.033     4.989     4.979     4.989     4.997     5.003     5.009     5.030     5.038     5.030     5.035     5.003     4.995     4.998     4.989     4.983     4.989     4.983     4.989     4.997     4.989     4.997     5.003     4.991     4.997     4.972     4.965     4.972     4.979     4.989     5.000     4.979     4.972     4.979     4.989     4.998     4.965     5.002     4.997     4.991     4.983     4.989     4.997     4.991     4.998     5.022     4.960     4.997     4.991     4.998     5.006     5.000     5.006     5.022     5.003     4.997     5.003     4.979     4.972     4.965     4.970     4.965     4.998     4.989     4.997     4.989     4.997     5.003     5.000     5.005     4.998     5.003     4.997     4.989     4.997     4.991     5.000     5.030     5.022     5.005     4.998     4.991     4.997     4.991     4.998     5.005     5.038     5.055     5.088     5.097     5.097     5.005     5.022     5.030     5.102     5.083     5.105     5.005     4.998     5.003     5.022     5.003     5.022     5.005     5.074     5.079     5.085     5.105     5.111     5.117     5.083     5.089     5.127     5.074     5.032     5.061     5.032     5.089     5.121     5.117     5.122     5.117     5.127     5.121     5.122     5.126     5.104     5.110     5.117     5.121     5.122     5.114     5.110     5.104     5.108     5.105     5.111     5.108     5.113     5.111     5.111     5.114     5.122     5.121     5.119     5.114     5.114     5.122     5.117     5.111     5.104     5.111     5.129     5.148     5.124     5.105     5.133     5.129     5.133     5.129     5.135     5.138     5.105     5.122     5.129     5.122     5.131     5.156     5.147     5.147     5.150     5.147     5.127     5.150     5.131     5.150     5.132     5.140     5.150     5.138     5.143     5.138     5.122     5.154     5.140     5.152     5.156     5.117     5.122     5.131     5.122     5.129     5.122     5.129     5.124     5.154     5.172     5.122     5.162     5.150     5.145     5.156     5.145     5.122     5.162     5.122     5.145     5.152     5.145     5.156     5.145     5.172     5.162     5.157     5.122     5.138     5.132     5.168     5.131     5.150     5.145     5.122     5.160     5.140     5.122     5.129     5.150     5.129     5.148     5.145     5.138     5.142     5.138     5.133     5.138     5.129     5.124     5.142     5.143     5.131     5.135     5.138     5.143     5.138     5.142     5.148     5.143     5.150     5.145     5.150     5.105     5.138     5.098     5.137     5.131     5.091     5.142     5.145     5.104     5.124     5.111     5.113     5.111     5.121     5.126     5.104     5.126     5.127     5.122     5.091     5.086     5.089     5.129     5.122     5.126     5.089     5.121     5.072     5.116     5.074     5.071     5.071     5.078     5.074     5.083     5.062     5.085     5.086     5.054     5.050     5.091     5.052     5.058     5.052     5.081     5.097     5.074     5.069     5.072     5.071     5.078     5.083     5.095     5.055     5.005     5.022     5.005     5.085     5.088     5.097     5.069     5.062     5.071     5.065     5.074     5.076     5.078     5.076     5.072     5.074     5.071     5.065     5.071     5.069     5.069     5.054     5.045     5.069     5.038     5.036     5.032     5.024     5.003     5.038     5.003     5.039     5.047     5.052     5.052     5.030     5.022     5.032     5.030     5.035     5.041     5.005     5.022     5.005     5.039     5.033     5.039     5.035     5.030     5.022     5.002     5.035     5.000     5.007     5.002     5.032     5.048     5.052     5.054     5.033     5.032     5.035     5.030     5.000     4.965     5.022     5.028     5.014     5.026     5.022     5.022     5.021     5.026     5.028     5.019     5.002     5.035     5.000     5.045     5.038     5.000     4.993     5.000     4.979     5.000     5.039     5.052     5.045     5.038     5.005     5.045     5.039     5.035     5.003     5.036     5.003     4.965     5.030     5.038     5.054     5.045     5.052     5.050     5.035     5.041     5.042     5.045     5.039     5.044     5.052     5.052     5.050     5.052     5.052     5.050     5.047     5.048     5.044     5.039     5.047     5.041     5.052     5.039     5.033     5.055     5.058     5.059     5.054     5.059     5.054     5.056     5.005     5.061     5.058     5.054     5.059     5.052     5.056     5.055     5.050     5.045     5.054     5.045     5.052     5.055     5.050     5.052     5.055     5.052     5.052     5.055     5.050     5.054     5.058     5.054     5.058     5.054     5.059     5.064     5.058     5.081     5.056     5.081     5.083     5.078     5.094     5.092     5.061     5.062     5.061     5.098     5.061     5.105     5.108     5.108     5.085     5.081     5.113     5.116     5.119     5.076     5.111     5.114     5.083     5.078     5.081     5.086     5.079     5.085     5.083     5.088     5.081     5.079     5.076     5.083     5.086     5.113     5.094     5.121     5.098     5.094     5.122     5.104     5.127     5.133     5.110     5.104     5.111     5.116     5.111     5.150     5.178     5.160     5.138     5.148     5.156     5.170     5.124     5.178     5.173     5.168     5.180     5.178     5.177     5.180     5.172     5.168     5.192     5.170     5.163     5.168     5.187     5.219     5.203     5.220     5.170     5.219     5.220     5.223     5.228     5.227     5.202     5.207     5.228     5.231     5.235     5.215     5.239     5.220     5.213     5.240     5.220     5.223     5.252     5.250     5.237     5.253     5.252     5.247     5.242     5.244     5.247     5.250     5.253     5.258     5.258     5.262     5.262     5.261     5.255     5.259     5.256     5.273     5.270     5.278     5.280     5.283     5.281     5.283     5.275     5.275     5.272     5.278     5.291     5.280     5.289     5.287     5.280     5.291     5.280     5.289     5.313     5.315     5.287     5.291     5.294     5.319     5.299     5.321     5.328     5.324     5.330     5.330     5.332     5.332     5.328     5.326     5.332     5.335     5.339     5.336     5.340     5.337     5.336     5.330     5.352     5.324     5.350     5.352     5.336     5.342     5.340     5.349     5.352     5.355     5.352     5.354     5.358     5.369     5.336     5.370     5.372     5.370     5.387     5.387     5.390     5.390     5.393     5.396     5.400     5.402     5.405     5.404     5.405     5.409     5.411     5.413     5.411     5.416     5.418     5.418     5.422     5.419     5.428     5.430     5.432     5.432     5.431     5.430     5.438     5.438     5.438     5.442     5.442     5.440     5.445     5.445     5.447     5.449     5.450     5.453     5.457     5.457     5.457     5.457     5.459     5.464     5.467     5.470     5.473     5.475     5.478     5.478     5.480     5.483     5.483     5.486     5.490     5.490     5.492     5.495     5.498     5.499     5.502     5.505     5.507     5.509     5.511     5.512     5.516     5.517     5.520     5.523     5.524     5.526     5.527     5.529     5.532     5.535     5.535     5.538     5.540     5.543     5.545     5.550     5.551     5.554     5.557     5.560     5.563     5.566     5.568     5.574     5.577     5.580     5.583     5.586     5.594     5.597     5.603     5.607     5.612     5.617     5.621     5.624     5.627     5.630     5.633     5.635     5.637     5.639     5.642     5.642     5.644     5.646     5.648     5.648     5.650     5.655     5.661     5.664     5.665     5.669     5.669     5.669     5.669     5.670     5.672     5.673     5.673     5.672     5.672     5.673     5.673     5.675     5.677     5.678     5.680     5.680     5.681     5.685     5.687     5.687     5.689     5.690     5.692     5.693     5.696     5.698     5.700     5.702     5.704     5.707     5.709     5.711     5.712     5.716     5.718     5.720     5.722     5.726     5.726     5.727     5.731     5.734     5.738     5.737     5.742     5.745     5.746     5.750     5.754     5.756     5.758     5.761     5.763     5.763     5.765     5.768     5.770     5.772     5.774     5.775     5.777     5.782     5.783     5.787     5.788     5.789     5.791     5.794     5.797     5.798     5.802     5.804     5.807     5.811     5.813     5.816     5.818     5.820     5.823     5.824     5.828     5.829     5.831     5.832     5.835     5.838     5.842     5.843     5.847     5.848     5.850     5.851     5.853     5.856     5.859     5.860     5.861     5.864     5.866     5.868     5.872     5.874     5.875     5.879     5.881     5.882     5.885     5.889     5.889     5.892     5.896     5.897     5.899     5.903     5.903     5.906     5.907     5.910     5.912     5.914     5.916     5.920     5.922     5.926     5.928     5.932     5.937     5.935     5.939     5.942     5.946     5.949     5.951     5.953     5.954     5.956     5.961     5.962     5.965     5.970     5.974     5.977     5.979     5.980     5.983     5.985     5.985     5.989     5.991     5.994     5.996     5.999     6.002     6.003     6.005     6.008     6.010     6.013     6.014     6.016     6.020     6.022     6.024     6.025     6.029     6.030     6.032     6.033     6.035     6.037     6.039     6.041     6.043     6.044     6.045     6.048     6.049     6.050     6.052     6.055     6.057     6.058     6.060     6.062     6.065     6.066     6.069     6.071     6.072     6.074     6.078     6.080     6.082     6.083     6.086     6.088     6.089     6.094     6.097     6.102     6.104     6.107     6.108     6.110     6.112     6.113     6.116     6.119     6.121     6.122     6.124     6.126     6.131     6.133     6.139     6.141     6.143     6.152     6.154     6.155     6.157     6.160     6.162     6.165     6.167     6.170     6.172     6.172     6.175     6.177     6.181     6.185     6.196     6.202     6.204     6.205     6.210     6.212     6.213     6.217     6.220     6.222     6.224     6.229     6.233     6.233     6.239     6.250     6.252     6.257     6.258     6.261     6.263     6.266     6.269     6.272     6.277     6.280     6.283     6.285     6.289     6.291     6.294     6.298     6.304     6.305     6.308     6.313     6.318     6.321     6.325     6.328     6.329     6.333     6.337     6.342     6.346     6.349     6.354     6.358     6.366     6.372     6.375     6.377     6.380     6.383     6.389     6.392     6.396     6.402     6.407     6.412     6.416     6.422     6.426     6.432     6.436     6.441     6.448     6.452     6.457     6.461     6.467     6.473     6.478     6.485     6.489     6.493     6.498     6.504     6.511     6.517     6.521     6.527     6.533     6.537     6.546     6.550     6.557     6.562     6.570     6.577     6.587     6.594     6.602     6.610     6.618     6.627     6.636     6.647     6.659     6.670     6.681     6.695     6.707     6.721     6.733     6.745     6.759     6.774     6.788     6.802     6.818     6.833     6.850     6.867     6.883     6.902     6.921     6.939     6.959     6.978     7.000     7.022     7.044     7.067     7.090     7.114     7.138     7.161     7.185     7.207     7.231     7.255     7.278     7.299     7.321     7.342     7.361     7.381     7.399     7.417     7.435     7.451     7.469     7.488     7.504     7.522     7.539     7.556     7.574     7.592     7.609     7.628     7.646     7.664     7.683     7.700     7.719     7.738     7.755     7.774     7.794     7.812     7.832     7.850     7.871     7.888     7.908     7.925     7.944     7.962     7.980     7.997     8.017     8.035     8.052     8.070     8.087     8.103     8.121     8.138     8.155     8.172     8.190     8.207     8.224     8.242     8.259     8.275     8.291     8.310     8.326     8.343     8.360     8.378     8.394     8.413     8.429     8.448     8.465     8.481     8.499     8.516     8.530     8.550     8.566     8.583     8.601     8.619     8.637     8.654     8.671     8.689     8.705     8.723     8.740     8.755     8.777     8.792     8.811     8.829     8.847     8.864     8.881     8.899     8.918     8.935     8.953     8.972     8.989     9.007     9.025     9.043     9.060     9.077     9.094     9.110     9.127     9.144     9.161     9.176     9.192     9.208     9.222     9.239     9.254     9.268     9.283     9.298     9.312     9.326     9.340     9.354     9.368     9.380     9.394     9.409     9.424     9.439     9.450     9.465     9.478     9.492     9.504     9.519     9.530     9.545     9.555     9.569     9.581     9.593     9.604     9.618     9.630     9.641     9.654     9.666     9.678     9.688     9.701     9.714     9.726     9.738     9.750     9.763     9.775     9.785     9.799     9.812     9.825     9.837     9.848     9.860     9.873     9.885     9.898     9.910     9.924     9.937     9.952     9.966     9.977     9.990    10.004    10.018    10.031    10.046    10.060    10.074    10.087    10.102    10.114    10.127    10.140    10.155    10.168    10.182    10.195    10.210    10.223    10.236    10.250    10.266    10.279    10.294    10.309    10.322    10.335    10.350    10.362    10.375    10.389    10.403    10.416    10.431    10.443    10.459    10.471    10.482    10.498    10.514    10.526    10.541    10.555    10.571    10.585    10.597    10.609    10.624    10.639    10.652    10.665    10.680    10.694    10.709    10.722    10.735    10.749    10.763    10.778    10.795    10.807    10.822    10.839    10.851    10.867    10.883    10.899    10.914    10.930    10.946    10.959    10.977    10.993    11.010    11.026    11.044    11.058    11.072    11.093    11.106    11.124    11.141    11.155    11.172    11.190    11.206    11.221    11.241    11.255    11.275    11.291    11.307    11.325    11.344    11.362    11.380    11.400    11.418    11.435    11.456    11.479    11.497    11.516    11.535    11.554    11.572    11.591    11.612    11.632    11.652    11.673    11.693    11.715    11.735    11.756    11.779    11.800    11.821    11.843    11.862    11.885    11.906    11.926    11.946    11.966    11.989    12.010    12.030    12.053    12.075    12.097    12.118    12.142    12.164    12.189    12.212    12.230    12.253    12.275    12.297    12.320    12.342    12.366    12.389    12.414    12.435    12.457    12.480    12.504    12.530    12.554    12.578    12.597    12.621    12.642    12.665    12.686    12.704    12.725    12.746    12.769    12.789    12.806    12.827    12.846    12.864    12.883    12.902    12.921    12.937    12.957    12.978    12.998    13.016    13.036    13.054    13.073    13.090    13.105    13.125    13.142    13.161    13.180    13.198    13.215    13.229    13.249    13.265    13.279    13.296    13.311    13.324    13.337    13.354    13.364    13.378    13.393    13.408    13.423    13.437    13.449    13.460    13.477    13.488    13.499    13.512    13.524    13.539    13.550    13.566    13.577    13.583    13.595    13.604    13.614    13.628    13.636    13.647    13.657    13.672    13.691    13.698    13.713    13.726    13.741    13.752    13.762    13.772    13.783    13.794    13.803    13.812    13.825    13.839    13.846    13.861    13.866    13.892    13.904    13.911    13.920    13.928    13.952    13.962    13.970    13.978    13.990    13.998    14.007    14.013    14.025    14.039    14.048    14.066    14.078    14.092    14.104    14.111    14.122    14.129    14.138    14.147    14.159    14.166    14.190    14.197    14.205    14.218    14.235    14.242    14.262    14.272    14.276    14.285    14.294    14.303    14.327    14.330    14.349    14.359    14.369    14.380    14.391    14.402    14.411    14.420    14.439    14.452    14.460    14.466    14.479    14.502    14.516    14.527    14.538    14.546    14.553    14.569    14.585    14.591    14.602    14.613    14.618    14.621    14.637    14.652    14.659    14.664    14.685    14.691    14.704    14.709    14.718    14.728    14.741    14.758    14.762    14.770    14.786    14.805    14.809    14.814    14.828    14.840    14.847    14.856    14.864    14.877    14.891    14.902    14.912    14.915    14.923    14.929    14.935    14.940    14.949    14.971    14.978    14.985    14.993    15.004    15.009    15.016    15.029    15.041    15.054    15.059    15.062    15.068    15.087    15.102    15.108    15.111    15.122    15.127    15.130    15.142    15.148    15.171    15.185    15.187    15.203    15.219    15.221    15.226    15.243    15.252    15.255    15.265    15.272    15.281    15.296    15.304    15.307    15.315    15.320    15.328    15.344    15.361    15.366    15.380    15.392    15.396    15.419    15.424    15.430    15.441    15.447    15.452    15.461    15.470    15.475    15.477    15.480    15.482    15.483    15.485    15.483    15.483    15.483    15.483    15.482    15.480    15.480    15.477    15.474    15.469    15.463    15.455    15.448    15.442    15.435    15.429    15.420    15.404    15.398    15.387    15.379    15.368    15.363    15.357    15.350    15.339    15.331    15.324    15.315    15.309    15.304    15.296    15.288    15.272    15.265    15.256    15.250    15.243    15.238    15.229    15.221    15.211    15.200    15.195    15.187    15.180    15.173    15.150    15.142    15.135    15.129    15.124    15.118    15.113    15.104    15.100    15.087    15.081    15.064    15.057    15.055    15.048    15.041    15.019    15.016    15.012    15.009    14.994    14.991    14.982    14.977    14.969    14.949    14.944    14.933    14.930    14.923    14.918    14.913    14.907    14.897    14.894    14.885
     5.133     5.132     5.137     5.079     5.061     5.003     5.009     5.003     5.009     5.003     5.009     5.030     5.038     5.030     5.036     5.005     5.024     5.005     5.000     4.991     4.997     4.989     4.991     4.989     4.983     4.989     4.991     4.989     4.998     5.032     4.989     4.997     4.989     4.997     4.989     4.997     5.005     5.024     5.032     5.024     5.003     4.998     5.003     5.030     4.998     4.989     4.997     4.989     4.983     4.989     4.997     5.005     5.003     4.997     4.989     4.979     4.972     4.979     4.972     4.979     5.005     5.002     4.979     4.988     4.997     4.965     4.972     4.979     4.989     4.983     4.989     4.997     4.989     4.997     4.991     5.000     5.024     4.989     4.998     5.006     5.038     5.032     5.022     5.003     4.997     4.991     4.997     4.972     4.965     4.970     4.965     4.972     4.993     4.998     5.003     4.998     5.003     5.009     5.030     5.022     5.005     4.998     4.989     4.997     4.989     4.997     5.003     5.022     5.005     4.998     4.991     4.998     4.991     4.998     4.991     4.998     5.006     5.088     5.095     5.091     5.032     5.038     5.003     5.036     5.083     5.089     5.108     5.074     5.005     5.038     5.030     5.022     5.005     5.122     5.092     5.122     5.116     5.079     5.074     5.079     5.116     5.121     5.089     5.122     5.088     5.121     5.127     5.121     5.126     5.121     5.121     5.088     5.122     5.127     5.124     5.127     5.126     5.105     5.122     5.122     5.114     5.111     5.104     5.110     5.117     5.111     5.114     5.111     5.108     5.113     5.119     5.110     5.127     5.113     5.117     5.121     5.122     5.117     5.110     5.104     5.110     5.127     5.105     5.122     5.129     5.154     5.148     5.131     5.138     5.132     5.138     5.133     5.124     5.148     5.154     5.131     5.138     5.131     5.142     5.145     5.147     5.143     5.154     5.145     5.124     5.145     5.140     5.147     5.140     5.150     5.138     5.142     5.140     5.145     5.138     5.143     5.150     5.156     5.160     5.154     5.162     5.154     5.160     5.154     5.156     5.162     5.122     5.129     5.124     5.162     5.124     5.148     5.156     5.162     5.156     5.162     5.122     5.160     5.156     5.160     5.156     5.131     5.124     5.162     5.142     5.122     5.150     5.140     5.124     5.143     5.140     5.160     5.156     5.160     5.142     5.122     5.154     5.150     5.133     5.140     5.142     5.143     5.143     5.138     5.145     5.148     5.131     5.137     5.142     5.147     5.145     5.138     5.137     5.133     5.148     5.143     5.122     5.143     5.111     5.143     5.097     5.129     5.122     5.129     5.137     5.131     5.122     5.105     5.122     5.105     5.122     5.113     5.116     5.126     5.105     5.110     5.129     5.127     5.092     5.086     5.091     5.095     5.131     5.089     5.108     5.111     5.107     5.121     5.119     5.110     5.092     5.116     5.119     5.116     5.059     5.081     5.061     5.104     5.052     5.072     5.054     5.058     5.054     5.058     5.055     5.104     5.067     5.072     5.085     5.079     5.085     5.088     5.085     5.088     5.022     5.104     5.064     5.033     5.083     5.062     5.071     5.065     5.067     5.078     5.083     5.071     5.074     5.005     5.072     5.071     5.076     5.074     5.065     5.074     5.054     5.074     5.079     5.061     5.041     5.042     5.038     5.030     5.038     5.030     5.038     5.054     5.058     5.054     5.045     5.024     5.030     5.052     5.039     5.033     5.036     5.036     5.033     5.038     5.033     5.036     5.041     5.047     5.048     5.044     5.047     5.003     5.052     5.041     5.055     5.039     5.044     5.041     5.035     5.041     5.035     5.054     5.032     5.033     5.026     5.044     5.022     5.030     5.032     5.028     5.032     5.032     5.024     5.022     5.003     5.052     5.002     5.045     5.038     5.044     5.050     5.032     5.022     5.045     4.995     5.000     5.056     5.003     5.044     5.048     5.045     5.047     5.041     5.038     5.042     5.036     5.041     5.033     5.054     5.039     5.054     5.044     5.047     5.054     5.005     5.045     5.039     5.044     5.047     5.054     5.052     5.011     5.054     5.048     5.047     5.052     5.052     5.054     5.045     5.041     5.047     5.054     5.047     5.054     5.058     5.054     5.054     5.059     5.055     5.058     5.059     5.058     5.058     5.062     5.059     5.054     5.056     5.058     5.055     5.058     5.054     5.058     5.050     5.058     5.054     5.059     5.054     5.058     5.055     5.052     5.054     5.059     5.062     5.062     5.059     5.064     5.059     5.065     5.059     5.064     5.076     5.054     5.076     5.065     5.071     5.074     5.071     5.098     5.097     5.104     5.097     5.094     5.110     5.113     5.114     5.086     5.110     5.119     5.124     5.121     5.081     5.079     5.110     5.088     5.081     5.110     5.081     5.088     5.089     5.086     5.083     5.091     5.094     5.081     5.085     5.091     5.085     5.107     5.127     5.100     5.110     5.105     5.122     5.137     5.113     5.132     5.122     5.127     5.127     5.122     5.124     5.145     5.122     5.187     5.189     5.148     5.189     5.170     5.185     5.183     5.185     5.182     5.180     5.182     5.175     5.180     5.173     5.170     5.204     5.183     5.178     5.220     5.223     5.227     5.228     5.227     5.228     5.225     5.220     5.227     5.231     5.233     5.228     5.227     5.237     5.231     5.204     5.233     5.237     5.233     5.227     5.247     5.220     5.227     5.231     5.256     5.258     5.256     5.255     5.250     5.247     5.250     5.253     5.256     5.264     5.264     5.262     5.261     5.269     5.272     5.270     5.262     5.270     5.262     5.280     5.285     5.278     5.285     5.280     5.278     5.287     5.292     5.292     5.287     5.291     5.295     5.291     5.287     5.285     5.281     5.313     5.319     5.295     5.291     5.295     5.316     5.295     5.321     5.330     5.322     5.322     5.326     5.333     5.328     5.332     5.332     5.336     5.333     5.338     5.343     5.344     5.341     5.352     5.352     5.352     5.354     5.330     5.335     5.355     5.333     5.354     5.360     5.358     5.360     5.360     5.358     5.358     5.361     5.366     5.375     5.370     5.377     5.387     5.388     5.393     5.395     5.355     5.400     5.404     5.404     5.404     5.405     5.405     5.411     5.407     5.413     5.411     5.416     5.419     5.421     5.426     5.428     5.430     5.431     5.433     5.435     5.440     5.440     5.442     5.445     5.442     5.444     5.442     5.445     5.445     5.452     5.447     5.450     5.455     5.455     5.457     5.459     5.462     5.462     5.462     5.468     5.467     5.473     5.473     5.475     5.477     5.480     5.483     5.485     5.488     5.489     5.490     5.495     5.498     5.499     5.500     5.504     5.504     5.507     5.511     5.512     5.514     5.516     5.518     5.518     5.521     5.524     5.526     5.527     5.531     5.532     5.533     5.537     5.538     5.540     5.543     5.545     5.547     5.550     5.553     5.556     5.559     5.562     5.565     5.566     5.570     5.574     5.577     5.580     5.585     5.588     5.594     5.599     5.602     5.607     5.610     5.615     5.620     5.624     5.630     5.633     5.635     5.637     5.639     5.641     5.642     5.644     5.648     5.646     5.650     5.650     5.661     5.662     5.660     5.664     5.664     5.669     5.670     5.670     5.670     5.672     5.672     5.673     5.677     5.678     5.678     5.677     5.677     5.678     5.681     5.681     5.683     5.683     5.685     5.687     5.687     5.690     5.692     5.693     5.695     5.696     5.698     5.702     5.704     5.705     5.707     5.709     5.711     5.714     5.716     5.718     5.720     5.722     5.724     5.726     5.729     5.731     5.733     5.735     5.740     5.740     5.745     5.746     5.749     5.752     5.754     5.758     5.760     5.761     5.763     5.767     5.768     5.770     5.772     5.775     5.777     5.779     5.781     5.783     5.786     5.788     5.790     5.793     5.794     5.796     5.798     5.802     5.804     5.807     5.809     5.813     5.814     5.818     5.820     5.823     5.824     5.826     5.829     5.832     5.833     5.835     5.837     5.840     5.843     5.845     5.848     5.850     5.851     5.853     5.856     5.857     5.859     5.861     5.863     5.866     5.868     5.872     5.874     5.875     5.879     5.881     5.882     5.887     5.889     5.891     5.892     5.896     5.897     5.900     5.903     5.906     5.906     5.907     5.910     5.912     5.913     5.916     5.919     5.922     5.924     5.928     5.933     5.937     5.939     5.939     5.942     5.944     5.948     5.951     5.951     5.956     5.958     5.960     5.963     5.965     5.970     5.972     5.975     5.979     5.980     5.982     5.983     5.985     5.989     5.993     5.994     5.996     5.999     6.002     6.005     6.006     6.008     6.011     6.013     6.014     6.018     6.020     6.022     6.024     6.027     6.029     6.030     6.032     6.035     6.037     6.037     6.038     6.041     6.042     6.044     6.045     6.048     6.050     6.052     6.055     6.057     6.058     6.060     6.062     6.063     6.065     6.066     6.071     6.072     6.074     6.076     6.078     6.080     6.082     6.085     6.086     6.093     6.095     6.095     6.099     6.104     6.105     6.107     6.108     6.110     6.113     6.115     6.116     6.121     6.121     6.122     6.128     6.128     6.129     6.133     6.139     6.142     6.143     6.152     6.152     6.155     6.159     6.162     6.163     6.165     6.168     6.168     6.170     6.174     6.175     6.177     6.181     6.183     6.188     6.202     6.204     6.205     6.207     6.209     6.213     6.215     6.217     6.220     6.222     6.226     6.229     6.233     6.240     6.248     6.254     6.260     6.258     6.261     6.263     6.265     6.269     6.270     6.275     6.278     6.281     6.285     6.289     6.291     6.294     6.296     6.300     6.304     6.307     6.311     6.314     6.320     6.323     6.325     6.328     6.331     6.335     6.339     6.342     6.346     6.349     6.354     6.359     6.369     6.370     6.374     6.377     6.380     6.383     6.389     6.392     6.396     6.402     6.406     6.411     6.416     6.422     6.426     6.432     6.436     6.443     6.448     6.452     6.456     6.461     6.467     6.472     6.478     6.483     6.489     6.492     6.497     6.505     6.511     6.514     6.522     6.528     6.532     6.537     6.544     6.551     6.558     6.562     6.570     6.577     6.585     6.594     6.602     6.609     6.617     6.627     6.636     6.647     6.658     6.669     6.680     6.692     6.705     6.719     6.731     6.744     6.757     6.771     6.785     6.799     6.815     6.829     6.846     6.863     6.880     6.897     6.915     6.933     6.952     6.972     6.992     7.013     7.035     7.059     7.081     7.105     7.128     7.152     7.174     7.198     7.222     7.246     7.270     7.293     7.316     7.337     7.358     7.378     7.398     7.415     7.433     7.451     7.469     7.488     7.504     7.522     7.539     7.557     7.574     7.592     7.609     7.626     7.645     7.662     7.679     7.698     7.715     7.735     7.754     7.773     7.790     7.809     7.828     7.846     7.865     7.885     7.903     7.922     7.941     7.959     7.977     7.996     8.013     8.033     8.050     8.068     8.085     8.103     8.121     8.138     8.155     8.172     8.190     8.206     8.224     8.240     8.259     8.275     8.291     8.310     8.326     8.343     8.360     8.376     8.394     8.412     8.429     8.446     8.464     8.480     8.498     8.516     8.532     8.548     8.566     8.582     8.599     8.617     8.633     8.652     8.669     8.685     8.704     8.721     8.737     8.754     8.771     8.788     8.807     8.825     8.842     8.860     8.878     8.894     8.915     8.931     8.948     8.967     8.985     9.004     9.021     9.037     9.055     9.073     9.092     9.108     9.124     9.141     9.158     9.175     9.189     9.208     9.222     9.237     9.254     9.268     9.282     9.298     9.312     9.329     9.341     9.354     9.370     9.383     9.400     9.411     9.427     9.441     9.454     9.469     9.482     9.496     9.509     9.524     9.535     9.548     9.563     9.575     9.587     9.600     9.615     9.625     9.635     9.649     9.663     9.675     9.685     9.698     9.710     9.722     9.735     9.747     9.758     9.771     9.783     9.796     9.809     9.818     9.830     9.847     9.859     9.870     9.883     9.894     9.907     9.919     9.932     9.945     9.958     9.972     9.985    10.000    10.013    10.026    10.038    10.052    10.065    10.080    10.092    10.107    10.121    10.135    10.149    10.163    10.176    10.189    10.202    10.216    10.230    10.244    10.259    10.271    10.285    10.299    10.314    10.324    10.343    10.354    10.369    10.383    10.395    10.409    10.422    10.435    10.450    10.463    10.477    10.491    10.504    10.517    10.533    10.547    10.561    10.576    10.589    10.602    10.618    10.630    10.645    10.659    10.672    10.685    10.701    10.714    10.728    10.744    10.757    10.769    10.785    10.800    10.812    10.828    10.844    10.857    10.872    10.889    10.904    10.919    10.936    10.950    10.967    10.982    10.996    11.013    11.029    11.044    11.062    11.078    11.095    11.109    11.127    11.143    11.159    11.176    11.190    11.209    11.223    11.241    11.257    11.274    11.293    11.311    11.330    11.346    11.366    11.382    11.402    11.418    11.437    11.457    11.477    11.495    11.515    11.533    11.550    11.572    11.591    11.611    11.630    11.652    11.673    11.693    11.713    11.735    11.756    11.777    11.799    11.819    11.841    11.860    11.883    11.904    11.925    11.944    11.966    11.989    12.007    12.028    12.050    12.069    12.092    12.115    12.137    12.158    12.182    12.207    12.230    12.249    12.270    12.294    12.317    12.337    12.358    12.381    12.405    12.428    12.452    12.472    12.494    12.515    12.542    12.568    12.589    12.611    12.635    12.655    12.678    12.698    12.719    12.739    12.759    12.782    12.802    12.819    12.843    12.859    12.878    12.896    12.915    12.935    12.953    12.970    12.989    13.009    13.027    13.043    13.061    13.078    13.093    13.113    13.130    13.147    13.164    13.181    13.198    13.217    13.233    13.248    13.263    13.278    13.292    13.311    13.323    13.335    13.350    13.361    13.372    13.389    13.402    13.418    13.430    13.442    13.456    13.470    13.480    13.492    13.507    13.517    13.531    13.542    13.553    13.564    13.577    13.587    13.598    13.609    13.621    13.633    13.642    13.654    13.666    13.680    13.693    13.710    13.724    13.731    13.745    13.752    13.765    13.772    13.790    13.797    13.807    13.817    13.829    13.840    13.852    13.861    13.885    13.897    13.905    13.914    13.922    13.948    13.960    13.963    13.970    13.985    13.996    14.005    14.011    14.021    14.035    14.046    14.056    14.072    14.083    14.098    14.105    14.116    14.123    14.135    14.139    14.155    14.162    14.182    14.192    14.204    14.212    14.232    14.242    14.257    14.266    14.273    14.283    14.292    14.299    14.320    14.327    14.341    14.356    14.369    14.378    14.385    14.402    14.411    14.422    14.435    14.449    14.455    14.463    14.476    14.502    14.508    14.522    14.533    14.546    14.556    14.565    14.585    14.585    14.602    14.607    14.615    14.622    14.639    14.644    14.659    14.664    14.685    14.695    14.698    14.716    14.718    14.728    14.735    14.754    14.760    14.772    14.780    14.802    14.805    14.823    14.830    14.840    14.849    14.858    14.864    14.871    14.894    14.898    14.905    14.916    14.923    14.930    14.937    14.942    14.949    14.971    14.977    14.982    14.993    15.004    15.009    15.014    15.031    15.044    15.052    15.057    15.062    15.078    15.089    15.096    15.104    15.116    15.120    15.129    15.132    15.141    15.148    15.176    15.185    15.188    15.200    15.211    15.219    15.224    15.245    15.252    15.256    15.262    15.276    15.285    15.295    15.302    15.307    15.315    15.321    15.328    15.350    15.359    15.366    15.383    15.389    15.398    15.412    15.422    15.427    15.441    15.448    15.455    15.465    15.470    15.474    15.477    15.480    15.483    15.485    15.485    15.485    15.483    15.482    15.483    15.482    15.482    15.480    15.477    15.472    15.469    15.465    15.456    15.448    15.442    15.438    15.429    15.422    15.416    15.394    15.387    15.382    15.372    15.364    15.359    15.352    15.342    15.332    15.328    15.316    15.311    15.305    15.296    15.288    15.275    15.266    15.256    15.252    15.246    15.241    15.231    15.222    15.215    15.210    15.197    15.188    15.181    15.175    15.150    15.144    15.139    15.129    15.125    15.120    15.113    15.105    15.100    15.090    15.085    15.066    15.061    15.057    15.052    15.042    15.037    15.023    15.012    15.009    15.005    14.991    14.985    14.980    14.973    14.949    14.945    14.940    14.935    14.925    14.922    14.915    14.905    14.902    14.888    14.883
     5.131     5.137     5.131     5.074     5.055     5.038     5.003     5.038     5.005     5.009     5.003     5.009     5.005     5.038     5.003     4.998     5.003     4.998     4.991     4.997     4.989     4.997     4.989     4.991     4.989     4.998     4.993     4.998     5.005     5.005     4.997     4.989     4.997     4.989     4.998     5.003     5.022     5.030     5.024     5.030     4.998     5.003     4.998     5.003     5.030     4.998     4.989     4.983     4.989     4.997     4.991     5.039     4.998     4.989     4.997     4.989     4.979     4.972     4.965     4.988     4.997     5.033     4.989     4.997     4.989     4.998     4.993     5.003     4.997     4.989     4.983     4.989     4.983     4.989     4.997     4.989     5.036     5.038     5.005     5.038     5.033     5.039     5.030     4.997     4.991     4.997     4.989     4.965     4.970     4.938     4.970     4.965     5.000     5.033     5.038     5.005     5.036     5.030     5.038     5.030     5.009     4.991     4.997     4.989     4.997     5.003     5.022     5.005     4.998     4.991     4.998     4.991     4.998     4.991     4.998     4.993     5.050     5.095     5.104     5.102     5.038     5.005     5.022     5.055     5.088     5.083     5.105     5.121     5.089     5.083     5.079     5.085     5.104     5.110     5.122     5.113     5.122     5.086     5.079     5.131     5.121     5.129     5.088     5.091     5.083     5.091     5.122     5.129     5.088     5.079     5.086     5.111     5.129     5.122     5.129     5.132     5.129     5.129     5.124     5.129     5.122     5.104     5.110     5.113     5.116     5.119     5.116     5.113     5.114     5.122     5.121     5.127     5.122     5.117     5.122     5.116     5.127     5.122     5.129     5.122     5.129     5.108     5.111     5.131     5.152     5.124     5.129     5.122     5.143     5.135     5.142     5.143     5.143     5.138     5.152     5.137     5.131     5.122     5.148     5.154     5.147     5.154     5.147     5.154     5.129     5.122     5.131     5.154     5.150     5.140     5.145     5.143     5.148     5.156     5.147     5.150     5.156     5.160     5.156     5.162     5.166     5.162     5.170     5.156     5.162     5.124     5.131     5.124     5.162     5.124     5.131     5.156     5.160     5.156     5.162     5.156     5.143     5.154     5.180     5.156     5.177     5.124     5.129     5.145     5.170     5.162     5.156     5.145     5.138     5.143     5.150     5.143     5.137     5.156     5.133     5.154     5.145     5.152     5.142     5.145     5.140     5.143     5.147     5.143     5.150     5.152     5.135     5.131     5.137     5.140     5.148     5.135     5.154     5.154     5.154     5.124     5.157     5.154     5.157     5.150     5.160     5.097     5.129     5.166     5.104     5.168     5.127     5.122     5.129     5.137     5.135     5.121     5.135     5.129     5.129     5.105     5.132     5.131     5.095     5.127     5.086     5.091     5.135     5.132     5.132     5.089     5.124     5.104     5.110     5.104     5.116     5.079     5.085     5.091     5.111     5.059     5.105     5.110     5.111     5.108     5.104     5.065     5.059     5.105     5.058     5.110     5.091     5.094     5.113     5.079     5.078     5.055     5.091     5.095     5.091     5.085     5.061     5.081     5.091     5.108     5.104     5.102     5.098     5.081     5.074     5.041     5.005     5.076     5.078     5.072     5.079     5.079     5.076     5.083     5.078     5.072     5.035     5.041     5.044     5.038     5.083     5.038     5.032     5.038     5.030     5.022     5.033     5.038     5.062     5.045     5.045     5.054     5.048     5.048     5.045     5.033     5.038     5.005     5.038     5.005     5.052     5.050     5.047     5.052     5.045     5.054     5.047     5.056     5.056     5.047     5.042     5.047     5.039     5.044     5.054     5.048     5.054     5.041     5.045     5.041     5.044     5.042     5.032     5.033     5.030     5.028     5.028     5.005     4.997     5.003     4.995     5.003     5.042     5.048     5.045     5.050     5.032     5.050     5.002     4.965     4.972     4.965     5.042     5.047     5.041     5.055     5.059     5.064     5.035     5.041     5.035     5.065     5.035     5.041     5.045     5.041     5.039     5.005     5.067     5.003     5.067     5.047     5.054     5.058     5.048     5.054     5.058     5.054     5.059     5.058     5.052     5.058     5.061     5.061     5.064     5.048     5.065     5.065     5.055     5.069     5.061     5.056     5.067     5.064     5.055     5.069     5.055     5.061     5.067     5.061     5.069     5.069     5.059     5.065     5.059     5.054     5.058     5.054     5.058     5.061     5.062     5.059     5.061     5.064     5.059     5.065     5.067     5.065     5.062     5.059     5.067     5.065     5.061     5.078     5.067     5.072     5.085     5.074     5.083     5.072     5.078     5.107     5.081     5.107     5.092     5.111     5.113     5.116     5.119     5.095     5.104     5.124     5.092     5.124     5.088     5.086     5.121     5.086     5.116     5.081     5.088     5.083     5.095     5.092     5.086     5.088     5.094     5.086     5.083     5.086     5.091     5.110     5.102     5.135     5.105     5.111     5.114     5.122     5.143     5.126     5.117     5.122     5.121     5.124     5.131     5.156     5.143     5.124     5.163     5.140     5.192     5.166     5.168     5.189     5.189     5.183     5.185     5.183     5.178     5.173     5.198     5.177     5.183     5.213     5.183     5.191     5.223     5.225     5.227     5.231     5.231     5.235     5.235     5.235     5.235     5.230     5.225     5.231     5.242     5.237     5.244     5.240     5.210     5.239     5.249     5.256     5.258     5.259     5.261     5.261     5.262     5.245     5.250     5.245     5.252     5.259     5.256     5.258     5.262     5.265     5.265     5.269     5.275     5.275     5.276     5.275     5.270     5.264     5.287     5.262     5.292     5.291     5.283     5.281     5.297     5.287     5.289     5.294     5.289     5.299     5.294     5.289     5.294     5.312     5.295     5.324     5.321     5.326     5.321     5.326     5.333     5.336     5.333     5.328     5.328     5.321     5.336     5.328     5.336     5.340     5.339     5.336     5.345     5.347     5.346     5.349     5.348     5.352     5.352     5.354     5.357     5.357     5.360     5.338     5.360     5.339     5.343     5.365     5.361     5.365     5.369     5.370     5.375     5.372     5.377     5.385     5.382     5.395     5.398     5.400     5.402     5.405     5.407     5.405     5.409     5.409     5.413     5.416     5.413     5.418     5.418     5.424     5.424     5.425     5.427     5.429     5.431     5.435     5.440     5.442     5.445     5.447     5.447     5.445     5.447     5.447     5.445     5.452     5.455     5.453     5.453     5.459     5.455     5.459     5.459     5.462     5.462     5.465     5.470     5.470     5.473     5.475     5.473     5.482     5.485     5.483     5.489     5.489     5.493     5.492     5.495     5.498     5.502     5.504     5.505     5.507     5.509     5.512     5.514     5.516     5.517     5.520     5.523     5.523     5.524     5.527     5.529     5.532     5.533     5.537     5.538     5.542     5.542     5.545     5.547     5.550     5.551     5.554     5.557     5.560     5.563     5.566     5.568     5.572     5.575     5.579     5.582     5.586     5.589     5.592     5.597     5.603     5.609     5.612     5.615     5.620     5.624     5.627     5.632     5.635     5.639     5.641     5.642     5.642     5.644     5.648     5.653     5.651     5.653     5.664     5.664     5.663     5.664     5.665     5.672     5.673     5.672     5.672     5.675     5.675     5.677     5.678     5.678     5.680     5.680     5.681     5.681     5.683     5.685     5.685     5.687     5.689     5.689     5.690     5.692     5.695     5.695     5.698     5.698     5.702     5.704     5.705     5.707     5.709     5.712     5.714     5.716     5.718     5.720     5.722     5.724     5.726     5.727     5.731     5.733     5.737     5.740     5.743     5.743     5.747     5.748     5.752     5.754     5.756     5.760     5.761     5.763     5.765     5.768     5.770     5.772     5.775     5.777     5.779     5.781     5.782     5.785     5.787     5.789     5.791     5.794     5.796     5.798     5.800     5.804     5.806     5.809     5.813     5.814     5.818     5.820     5.821     5.824     5.826     5.829     5.831     5.833     5.837     5.838     5.840     5.842     5.845     5.847     5.850     5.851     5.853     5.856     5.857     5.859     5.861     5.863     5.866     5.868     5.872     5.874     5.877     5.879     5.881     5.882     5.885     5.887     5.889     5.892     5.894     5.897     5.900     5.903     5.904     5.906     5.909     5.910     5.912     5.914     5.916     5.919     5.922     5.924     5.928     5.929     5.937     5.939     5.940     5.942     5.946     5.948     5.949     5.951     5.954     5.958     5.959     5.961     5.965     5.966     5.970     5.974     5.977     5.980     5.982     5.983     5.985     5.988     5.991     5.994     5.996     5.999     6.003     6.005     6.006     6.008     6.011     6.013     6.014     6.018     6.020     6.022     6.025     6.027     6.029     6.030     6.033     6.035     6.036     6.037     6.039     6.041     6.042     6.044     6.048     6.048     6.052     6.054     6.055     6.058     6.062     6.062     6.065     6.065     6.066     6.069     6.071     6.072     6.074     6.078     6.080     6.082     6.083     6.085     6.090     6.091     6.096     6.096     6.099     6.104     6.105     6.110     6.110     6.112     6.113     6.115     6.119     6.121     6.122     6.126     6.128     6.129     6.129     6.135     6.135     6.143     6.152     6.152     6.152     6.159     6.159     6.159     6.162     6.163     6.167     6.170     6.172     6.174     6.175     6.177     6.179     6.183     6.189     6.194     6.204     6.205     6.207     6.210     6.212     6.213     6.218     6.220     6.222     6.224     6.227     6.231     6.235     6.248     6.254     6.255     6.258     6.261     6.261     6.266     6.269     6.270     6.272     6.277     6.278     6.283     6.287     6.291     6.294     6.296     6.300     6.302     6.307     6.310     6.314     6.318     6.321     6.323     6.326     6.329     6.333     6.337     6.340     6.342     6.346     6.353     6.356     6.362     6.366     6.370     6.375     6.377     6.380     6.383     6.387     6.392     6.396     6.402     6.405     6.410     6.415     6.420     6.426     6.432     6.436     6.441     6.448     6.452     6.456     6.461     6.467     6.473     6.477     6.482     6.489     6.493     6.498     6.504     6.511     6.516     6.521     6.528     6.532     6.539     6.544     6.550     6.556     6.563     6.570     6.577     6.585     6.593     6.601     6.608     6.616     6.626     6.636     6.646     6.656     6.669     6.680     6.692     6.704     6.716     6.730     6.742     6.756     6.768     6.783     6.796     6.811     6.827     6.843     6.858     6.875     6.892     6.910     6.927     6.946     6.965     6.985     7.005     7.027     7.050     7.072     7.096     7.120     7.142     7.166     7.188     7.213     7.237     7.260     7.285     7.307     7.330     7.352     7.373     7.393     7.414     7.431     7.450     7.469     7.485     7.504     7.522     7.539     7.556     7.573     7.590     7.607     7.626     7.643     7.661     7.679     7.697     7.714     7.733     7.752     7.770     7.788     7.807     7.824     7.844     7.862     7.881     7.899     7.919     7.936     7.956     7.975     7.993     8.012     8.031     8.048     8.066     8.083     8.100     8.119     8.137     8.154     8.171     8.189     8.206     8.222     8.240     8.259     8.275     8.291     8.308     8.326     8.343     8.359     8.376     8.394     8.411     8.427     8.446     8.462     8.480     8.496     8.513     8.529     8.548     8.565     8.582     8.597     8.616     8.632     8.649     8.666     8.683     8.699     8.719     8.735     8.753     8.769     8.787     8.804     8.820     8.840     8.856     8.874     8.891     8.909     8.927     8.944     8.963     8.982     8.999     9.016     9.033     9.050     9.068     9.087     9.106     9.120     9.138     9.155     9.172     9.188     9.205     9.220     9.236     9.252     9.268     9.283     9.298     9.312     9.327     9.343     9.356     9.370     9.385     9.400     9.413     9.427     9.442     9.455     9.470     9.485     9.499     9.515     9.527     9.539     9.552     9.569     9.581     9.594     9.607     9.620     9.631     9.647     9.658     9.670     9.683     9.695     9.706     9.718     9.731     9.743     9.756     9.768     9.781     9.792     9.804     9.816     9.830     9.842     9.853     9.866     9.881     9.891     9.903     9.917     9.929     9.942     9.955     9.966     9.980     9.993    10.006    10.018    10.031    10.046    10.060    10.074    10.087    10.102    10.114    10.128    10.142    10.156    10.170    10.182    10.197    10.210    10.225    10.236    10.250    10.263    10.277    10.292    10.305    10.319    10.333    10.346    10.359    10.374    10.389    10.401    10.414    10.429    10.441    10.454    10.468    10.482    10.494    10.512    10.522    10.536    10.550    10.566    10.580    10.597    10.609    10.623    10.637    10.650    10.665    10.678    10.694    10.706    10.720    10.733    10.749    10.763    10.777    10.789    10.804    10.818    10.833    10.848    10.861    10.878    10.892    10.907    10.922    10.937    10.952    10.969    10.985    11.002    11.016    11.030    11.048    11.064    11.080    11.096    11.115    11.131    11.145    11.162    11.180    11.195    11.213    11.229    11.244    11.261    11.278    11.294    11.311    11.330    11.346    11.364    11.382    11.402    11.419    11.439    11.459    11.477    11.495    11.515    11.535    11.552    11.572    11.591    11.611    11.630    11.652    11.671    11.690    11.713    11.735    11.753    11.774    11.797    11.817    11.837    11.860    11.883    11.902    11.923    11.942    11.963    11.987    12.004    12.027    12.046    12.066    12.090    12.110    12.132    12.155    12.177    12.199    12.225    12.244    12.267    12.289    12.310    12.333    12.355    12.373    12.398    12.418    12.443    12.466    12.489    12.511    12.535    12.557    12.581    12.604    12.625    12.646    12.670    12.690    12.713    12.735    12.754    12.772    12.794    12.815    12.835    12.855    12.874    12.892    12.909    12.928    12.946    12.962    12.980    12.998    13.015    13.032    13.048    13.064    13.083    13.102    13.120    13.135    13.152    13.167    13.183    13.202    13.220    13.231    13.245    13.262    13.274    13.291    13.305    13.319    13.331    13.347    13.358    13.370    13.382    13.398    13.411    13.421    13.435    13.445    13.461    13.474    13.488    13.502    13.512    13.527    13.535    13.546    13.559    13.570    13.575    13.588    13.600    13.612    13.624    13.636    13.650    13.664    13.676    13.695    13.706    13.714    13.724    13.739    13.752    13.758    13.766    13.783    13.791    13.799    13.812    13.824    13.833    13.844    13.855    13.863    13.892    13.898    13.909    13.916    13.926    13.952    13.959    13.965    13.977    13.995    14.003    14.008    14.016    14.028    14.042    14.051    14.060    14.083    14.093    14.102    14.111    14.123    14.130    14.142    14.152    14.159    14.168    14.190    14.202    14.209    14.235    14.237    14.256    14.263    14.270    14.278    14.289    14.297    14.316    14.324    14.339    14.344    14.362    14.376    14.382    14.396    14.411    14.422    14.435    14.444    14.453    14.460    14.470    14.483    14.504    14.522    14.530    14.536    14.553    14.567    14.579    14.585    14.602    14.606    14.613    14.624    14.637    14.643    14.655    14.663    14.675    14.693    14.700    14.713    14.716    14.722    14.735    14.752    14.757    14.762    14.778    14.791    14.802    14.820    14.828    14.838    14.849    14.858    14.863    14.873    14.890    14.898    14.907    14.912    14.923    14.929    14.937    14.940    14.947    14.971    14.982    14.985    14.991    15.005    15.011    15.014    15.035    15.041    15.052    15.057    15.062    15.085    15.089    15.093    15.102    15.115    15.120    15.129    15.135    15.139    15.146    15.175    15.185    15.190    15.203    15.213    15.219    15.232    15.243    15.248    15.252    15.260    15.275    15.285    15.292    15.302    15.309    15.316    15.323    15.329    15.342    15.357    15.366    15.376    15.391    15.396    15.411    15.422    15.432    15.439    15.450    15.455    15.463    15.466    15.475    15.478    15.482    15.483    15.485    15.486    15.486    15.485    15.485    15.485    15.483    15.482    15.480    15.478    15.474    15.469    15.463    15.460    15.450    15.444    15.435    15.430    15.420    15.416    15.396    15.391    15.380    15.375    15.368    15.363    15.355    15.343    15.336    15.329    15.318    15.311    15.307    15.299    15.289    15.275    15.269    15.260    15.252    15.248    15.243    15.237    15.224    15.216    15.213    15.200    15.190    15.181    15.173    15.169    15.144    15.137    15.130    15.125    15.120    15.115    15.107    15.102    15.093    15.083    15.079    15.062    15.057    15.054    15.048    15.037    15.028    15.014    15.011    15.007    15.000    14.985    14.980    14.977    14.969    14.949    14.940    14.937    14.932    14.925    14.920    14.907    14.902    14.890    14.883
     5.196     5.162     5.138     5.081     5.088     5.055     5.061     5.055     5.038     5.005     5.022     5.003     5.038     5.003     5.009     5.003     5.009     5.003     4.998     4.991     4.998     4.991     4.998     4.991     4.998     4.993     4.998     5.005     5.022     5.059     5.005     4.998     5.003     5.000     5.005     5.022     5.003     5.022     5.005     5.009     5.003     4.998     5.003     4.998     5.003     5.030     4.998     4.989     4.997     4.991     5.000     5.022     4.991     4.997     4.989     4.997     4.989     4.991     4.988     4.981     4.989     5.024     4.997     4.989     4.997     4.991     5.000     5.022     4.991     4.997     4.989     4.983     4.989     4.983     4.989     4.997     5.005     5.036     5.079     5.032     5.039     5.045     5.038     5.003     4.997     5.003     4.997     4.988     4.979     4.970     4.979     5.002     4.995     5.042     5.044     5.050     5.033     5.050     5.033     5.024     5.003     4.998     5.003     4.997     5.003     5.038     5.030     5.022     4.991     4.998     4.991     4.998     4.991     4.998     4.993     5.000     5.083     5.003     5.108     5.102     5.030     5.022     5.005     5.061     5.110     5.105     5.111     5.030     5.036     5.030     5.035     5.005     5.072     5.081     5.133     5.122     5.117     5.124     5.131     5.129     5.124     5.129     5.124     5.088     5.135     5.085     5.081     5.124     5.131     5.129     5.127     5.140     5.137     5.132     5.135     5.131     5.135     5.122     5.129     5.110     5.104     5.086     5.116     5.124     5.124     5.119     5.113     5.116     5.111     5.126     5.121     5.122     5.117     5.122     5.127     5.122     5.154     5.156     5.138     5.131     5.135     5.140     5.140     5.147     5.150     5.117     5.122     5.131     5.124     5.105     5.122     5.142     5.124     5.129     5.156     5.160     5.154     5.131     5.138     5.131     5.154     5.148     5.138     5.148     5.154     5.147     5.154     5.147     5.140     5.150     5.142     5.150     5.157     5.150     5.162     5.156     5.166     5.152     5.166     5.160     5.165     5.163     5.173     5.172     5.168     5.173     5.156     5.178     5.182     5.162     5.157     5.162     5.154     5.178     5.124     5.185     5.163     5.143     5.162     5.156     5.183     5.154     5.148     5.173     5.163     5.156     5.148     5.187     5.147     5.160     5.140     5.154     5.132     5.137     5.156     5.159     5.142     5.147     5.148     5.143     5.143     5.148     5.143     5.154     5.145     5.154     5.132     5.154     5.143     5.152     5.154     5.143     5.150     5.159     5.152     5.156     5.154     5.132     5.152     5.166     5.124     5.131     5.165     5.163     5.172     5.129     5.137     5.127     5.122     5.129     5.129     5.140     5.137     5.135     5.137     5.140     5.122     5.121     5.127     5.124     5.102     5.095     5.143     5.094     5.129     5.122     5.100     5.137     5.140     5.104     5.083     5.129     5.078     5.126     5.121     5.097     5.107     5.102     5.110     5.104     5.065     5.100     5.064     5.113     5.064     5.088     5.119     5.072     5.081     5.086     5.081     5.089     5.085     5.091     5.095     5.105     5.086     5.091     5.108     5.089     5.094     5.107     5.102     5.097     5.092     5.095     5.038     5.030     5.022     5.079     5.074     5.081     5.079     5.083     5.078     5.005     5.081     5.085     5.079     5.032     5.036     5.030     5.022     5.005     5.022     5.030     5.062     5.033     5.064     5.064     5.052     5.047     5.054     5.050     5.047     5.039     5.042     5.036     5.005     5.050     5.005     5.048     5.050     5.055     5.050     5.052     5.050     5.052     5.059     5.054     5.067     5.055     5.061     5.058     5.048     5.054     5.045     5.054     5.039     5.035     5.041     5.035     5.039     5.035     5.030     5.032     5.038     5.036     5.042     5.059     5.039     5.044     5.038     5.045     5.050     5.045     5.048     5.054     5.008     5.002     4.965     5.003     5.048     5.054     5.061     5.042     5.067     5.041     5.071     5.044     5.041     5.069     5.064     5.045     5.065     5.047     5.071     5.054     5.005     5.069     5.071     5.054     5.069     5.054     5.058     5.054     5.059     5.055     5.059     5.055     5.059     5.052     5.069     5.064     5.058     5.054     5.071     5.069     5.072     5.059     5.072     5.062     5.072     5.069     5.061     5.055     5.069     5.069     5.072     5.071     5.074     5.074     5.067     5.062     5.064     5.071     5.074     5.058     5.067     5.065     5.062     5.067     5.059     5.065     5.071     5.072     5.069     5.071     5.067     5.071     5.064     5.071     5.091     5.064     5.095     5.091     5.102     5.079     5.074     5.111     5.098     5.081     5.086     5.105     5.108     5.110     5.105     5.098     5.104     5.097     5.094     5.091     5.127     5.127     5.122     5.127     5.089     5.124     5.121     5.126     5.102     5.102     5.100     5.092     5.098     5.091     5.089     5.083     5.140     5.092     5.140     5.143     5.140     5.121     5.138     5.129     5.122     5.116     5.143     5.122     5.122     5.119     5.122     5.150     5.156     5.148     5.138     5.191     5.157     5.162     5.182     5.173     5.177     5.192     5.187     5.182     5.183     5.189     5.192     5.180     5.175     5.182     5.189     5.219     5.192     5.219     5.220     5.222     5.228     5.235     5.235     5.239     5.237     5.237     5.233     5.235     5.240     5.228     5.247     5.244     5.240     5.222     5.253     5.256     5.258     5.244     5.239     5.237     5.242     5.267     5.265     5.269     5.247     5.252     5.256     5.253     5.264     5.269     5.269     5.269     5.270     5.273     5.275     5.278     5.273     5.270     5.285     5.289     5.267     5.289     5.270     5.299     5.303     5.305     5.303     5.299     5.292     5.297     5.303     5.302     5.295     5.299     5.305     5.292     5.289     5.328     5.302     5.332     5.324     5.335     5.338     5.333     5.337     5.332     5.338     5.332     5.337     5.332     5.342     5.333     5.336     5.354     5.355     5.352     5.352     5.354     5.358     5.354     5.354     5.354     5.358     5.361     5.366     5.361     5.365     5.369     5.369     5.369     5.369     5.369     5.372     5.374     5.370     5.383     5.380     5.393     5.398     5.393     5.396     5.400     5.404     5.405     5.407     5.407     5.411     5.414     5.413     5.419     5.418     5.416     5.425     5.428     5.429     5.435     5.438     5.438     5.438     5.435     5.442     5.445     5.444     5.449     5.447     5.450     5.452     5.455     5.457     5.455     5.455     5.459     5.459     5.462     5.460     5.460     5.462     5.465     5.465     5.470     5.472     5.475     5.475     5.477     5.480     5.486     5.489     5.489     5.492     5.493     5.498     5.498     5.499     5.502     5.504     5.505     5.509     5.511     5.512     5.516     5.518     5.520     5.521     5.523     5.526     5.527     5.529     5.531     5.535     5.535     5.538     5.540     5.545     5.545     5.548     5.550     5.553     5.553     5.556     5.557     5.562     5.565     5.568     5.570     5.574     5.575     5.579     5.582     5.585     5.588     5.594     5.597     5.602     5.609     5.610     5.615     5.618     5.623     5.627     5.632     5.635     5.639     5.642     5.644     5.646     5.646     5.650     5.655     5.658     5.656     5.669     5.669     5.669     5.669     5.670     5.669     5.670     5.675     5.675     5.677     5.678     5.678     5.680     5.681     5.681     5.683     5.683     5.685     5.685     5.687     5.689     5.692     5.692     5.693     5.693     5.695     5.696     5.698     5.700     5.704     5.705     5.705     5.707     5.709     5.712     5.714     5.716     5.718     5.720     5.722     5.724     5.726     5.727     5.731     5.733     5.735     5.740     5.741     5.745     5.746     5.750     5.754     5.754     5.758     5.760     5.763     5.763     5.765     5.768     5.768     5.772     5.775     5.777     5.781     5.782     5.783     5.783     5.787     5.788     5.790     5.794     5.796     5.797     5.800     5.804     5.806     5.809     5.811     5.814     5.818     5.820     5.821     5.823     5.826     5.829     5.831     5.833     5.835     5.838     5.840     5.843     5.845     5.847     5.850     5.851     5.853     5.856     5.857     5.859     5.861     5.863     5.864     5.868     5.870     5.874     5.875     5.879     5.881     5.882     5.887     5.887     5.891     5.892     5.894     5.896     5.899     5.901     5.904     5.906     5.909     5.910     5.913     5.914     5.916     5.919     5.922     5.924     5.928     5.929     5.933     5.937     5.940     5.942     5.944     5.948     5.949     5.951     5.955     5.956     5.957     5.964     5.964     5.966     5.970     5.972     5.975     5.979     5.980     5.983     5.988     5.989     5.991     5.993     5.996     5.999     6.002     6.005     6.006     6.010     6.011     6.013     6.014     6.018     6.020     6.022     6.025     6.027     6.029     6.032     6.033     6.035     6.038     6.039     6.041     6.042     6.044     6.045     6.048     6.050     6.052     6.055     6.058     6.058     6.062     6.065     6.065     6.066     6.071     6.071     6.072     6.074     6.076     6.078     6.080     6.083     6.085     6.086     6.088     6.089     6.092     6.095     6.099     6.104     6.105     6.108     6.110     6.113     6.115     6.116     6.119     6.121     6.122     6.124     6.126     6.129     6.133     6.135     6.141     6.141     6.150     6.154     6.154     6.155     6.159     6.159     6.162     6.163     6.167     6.168     6.172     6.175     6.177     6.179     6.181     6.183     6.187     6.199     6.202     6.204     6.210     6.210     6.212     6.213     6.215     6.217     6.222     6.224     6.226     6.229     6.231     6.239     6.252     6.255     6.257     6.260     6.261     6.263     6.265     6.269     6.272     6.273     6.275     6.280     6.285     6.287     6.291     6.294     6.298     6.302     6.304     6.308     6.311     6.316     6.320     6.321     6.325     6.328     6.331     6.335     6.339     6.342     6.344     6.347     6.354     6.356     6.363     6.369     6.369     6.375     6.378     6.382     6.385     6.389     6.392     6.398     6.402     6.405     6.410     6.414     6.422     6.428     6.432     6.436     6.441     6.448     6.452     6.456     6.461     6.467     6.473     6.477     6.482     6.487     6.493     6.498     6.505     6.509     6.516     6.521     6.527     6.533     6.539     6.543     6.550     6.556     6.561     6.569     6.576     6.583     6.591     6.600     6.607     6.615     6.626     6.635     6.644     6.655     6.666     6.677     6.688     6.702     6.714     6.726     6.739     6.754     6.767     6.780     6.794     6.810     6.824     6.839     6.855     6.872     6.887     6.905     6.922     6.940     6.959     6.978     6.998     7.018     7.040     7.063     7.087     7.111     7.133     7.156     7.180     7.204     7.227     7.251     7.276     7.299     7.322     7.345     7.367     7.388     7.409     7.428     7.448     7.465     7.485     7.502     7.520     7.537     7.556     7.573     7.590     7.607     7.625     7.643     7.659     7.677     7.695     7.714     7.731     7.749     7.767     7.785     7.803     7.822     7.841     7.858     7.878     7.896     7.914     7.933     7.952     7.970     7.990     8.008     8.027     8.047     8.063     8.081     8.099     8.115     8.135     8.154     8.170     8.187     8.204     8.222     8.239     8.257     8.275     8.291     8.308     8.326     8.343     8.359     8.376     8.392     8.408     8.427     8.444     8.462     8.478     8.495     8.513     8.529     8.546     8.563     8.580     8.597     8.614     8.632     8.648     8.665     8.680     8.698     8.716     8.733     8.751     8.769     8.787     8.801     8.818     8.837     8.853     8.872     8.887     8.907     8.925     8.941     8.959     8.978     8.995     9.013     9.030     9.046     9.065     9.083     9.100     9.118     9.135     9.152     9.169     9.185     9.202     9.218     9.233     9.249     9.266     9.282     9.298     9.312     9.326     9.341     9.358     9.373     9.387     9.400     9.413     9.430     9.442     9.458     9.472     9.487     9.500     9.514     9.528     9.545     9.557     9.570     9.585     9.597     9.612     9.625     9.637     9.652     9.666     9.678     9.690     9.704     9.716     9.728     9.739     9.754     9.765     9.778     9.789     9.801     9.813     9.827     9.838     9.851     9.863     9.876     9.887     9.899     9.913     9.927     9.937     9.950     9.963     9.977     9.990    10.003    10.014    10.029    10.041    10.054    10.067    10.082    10.093    10.111    10.122    10.135    10.149    10.163    10.177    10.190    10.205    10.217    10.230    10.244    10.259    10.270    10.283    10.297    10.312    10.323    10.339    10.353    10.366    10.380    10.395    10.407    10.420    10.433    10.448    10.461    10.475    10.487    10.503    10.514    10.530    10.545    10.559    10.571    10.585    10.600    10.616    10.629    10.643    10.657    10.670    10.687    10.698    10.712    10.728    10.741    10.754    10.768    10.782    10.798    10.809    10.824    10.841    10.855    10.869    10.882    10.899    10.912    10.928    10.944    10.959    10.973    10.989    11.004    11.021    11.037    11.053    11.069    11.082    11.099    11.115    11.132    11.146    11.163    11.181    11.198    11.213    11.230    11.244    11.263    11.281    11.298    11.312    11.332    11.349    11.369    11.383    11.402    11.421    11.439    11.459    11.477    11.495    11.516    11.533    11.552    11.572    11.591    11.611    11.632    11.649    11.673    11.692    11.713    11.732    11.753    11.773    11.796    11.812    11.837    11.858    11.879    11.899    11.922    11.941    11.962    11.981    12.002    12.025    12.043    12.064    12.085    12.106    12.127    12.149    12.172    12.196    12.216    12.239    12.261    12.283    12.305    12.325    12.349    12.370    12.392    12.412    12.437    12.460    12.483    12.506    12.525    12.549    12.572    12.593    12.618    12.641    12.658    12.683    12.704    12.725    12.744    12.766    12.786    12.807    12.827    12.846    12.866    12.885    12.902    12.918    12.937    12.954    12.972    12.987    13.006    13.024    13.039    13.059    13.073    13.090    13.108    13.122    13.140    13.154    13.170    13.185    13.201    13.216    13.231    13.244    13.260    13.274    13.289    13.300    13.314    13.327    13.341    13.354    13.365    13.378    13.392    13.406    13.416    13.428    13.440    13.450    13.467    13.483    13.492    13.502    13.519    13.530    13.539    13.553    13.557    13.574    13.585    13.593    13.604    13.617    13.630    13.644    13.659    13.671    13.689    13.698    13.707    13.722    13.727    13.741    13.757    13.763    13.777    13.785    13.793    13.809    13.817    13.828    13.840    13.849    13.861    13.885    13.893    13.904    13.911    13.920    13.945    13.954    13.965    13.970    13.985    13.998    14.007    14.015    14.021    14.037    14.048    14.055    14.072    14.090    14.098    14.112    14.118    14.127    14.142    14.148    14.157    14.164    14.185    14.200    14.207    14.216    14.235    14.252    14.259    14.266    14.276    14.285    14.296    14.312    14.324    14.335    14.342    14.355    14.372    14.378    14.395    14.407    14.425    14.431    14.439    14.450    14.458    14.468    14.481    14.504    14.512    14.527    14.538    14.549    14.564    14.572    14.585    14.594    14.606    14.615    14.618    14.637    14.644    14.655    14.663    14.685    14.689    14.703    14.708    14.720    14.726    14.736    14.746    14.758    14.760    14.777    14.783    14.798    14.812    14.831    14.843    14.850    14.856    14.864    14.878    14.887    14.897    14.907    14.910    14.922    14.930    14.935    14.940    14.947    14.969    14.980    14.987    14.991    15.004    15.007    15.018    15.028    15.042    15.052    15.054    15.062    15.080    15.089    15.093    15.107    15.113    15.118    15.125    15.135    15.141    15.148    15.173    15.185    15.190    15.200    15.215    15.219    15.235    15.241    15.248    15.253    15.265    15.272    15.285    15.293    15.299    15.311    15.316    15.326    15.332    15.346    15.355    15.363    15.378    15.387    15.400    15.407    15.425    15.435    15.441    15.450    15.456    15.461    15.470    15.475    15.480    15.482    15.483    15.485    15.486    15.486    15.486    15.485    15.483    15.483    15.482    15.482    15.478    15.475    15.470    15.465    15.460    15.453    15.447    15.435    15.429    15.420    15.413    15.398    15.391    15.382    15.379    15.369    15.364    15.355    15.348    15.337    15.329    15.324    15.315    15.309    15.298    15.293    15.280    15.270    15.263    15.258    15.250    15.246    15.240    15.227    15.221    15.211    15.206    15.195    15.180    15.175    15.169    15.146    15.139    15.132    15.127    15.122    15.116    15.107    15.104    15.092    15.087    15.078    15.066    15.061    15.055    15.052    15.042    15.041    15.016    15.012    15.009    15.004    14.989    14.980    14.978    14.971    14.962    14.944    14.937    14.932    14.929    14.923    14.910    14.902    14.893    14.885
     5.191     5.152     5.147     5.138     5.131     5.113     5.081     5.088     5.056     5.061     5.030     5.038     5.005     5.038     5.003     5.022     5.005     5.009     5.003     4.998     5.003     4.998     5.006     5.022     5.030     5.024     5.030     5.024     5.030     5.078     5.036     5.005     5.022     5.030     5.024     5.005     5.022     5.003     4.997     5.003     4.998     5.003     4.998     5.003     4.998     5.003     5.032     4.998     5.005     5.000     5.035     5.003     4.998     4.991     4.997     4.989     4.997     4.989     4.991     4.989     4.997     5.003     5.003     4.997     4.989     4.997     4.991     5.083     4.998     4.989     4.997     4.989     4.983     4.964     4.983     4.989     4.998     5.030     5.074     5.038     5.044     5.039     4.985     4.993     5.003     5.009     4.989     4.997     4.989     4.995     4.989     4.997     5.003     5.038     5.081     5.078     5.078     5.083     5.074     5.055     5.024     5.005     5.022     5.005     5.038     5.032     5.061     5.032     5.000     4.991     4.998     5.005     4.998     5.006     5.000     5.072     5.003     5.038     5.003     5.108     5.100     5.005     5.022     5.032     5.113     5.111     5.081     5.061     5.030     5.036     5.030     5.061     5.005     5.086     5.081     5.129     5.122     5.129     5.138     5.127     5.135     5.133     5.129     5.143     5.142     5.079     5.140     5.133     5.138     5.122     5.117     5.122     5.142     5.140     5.133     5.129     5.124     5.104     5.100     5.104     5.122     5.105     5.111     5.131     5.129     5.122     5.131     5.124     5.127     5.121     5.124     5.117     5.122     5.129     5.126     5.122     5.129     5.150     5.122     5.132     5.154     5.159     5.143     5.152     5.145     5.122     5.105     5.122     5.131     5.137     5.131     5.154     5.145     5.124     5.131     5.140     5.131     5.124     5.131     5.122     5.160     5.154     5.150     5.154     5.152     5.152     5.147     5.156     5.148     5.156     5.148     5.159     5.152     5.159     5.156     5.166     5.150     5.156     5.147     5.154     5.162     5.156     5.173     5.156     5.162     5.166     5.165     5.182     5.183     5.166     5.162     5.154     5.160     5.183     5.143     5.124     5.172     5.191     5.156     5.160     5.154     5.159     5.173     5.162     5.173     5.162     5.157     5.187     5.183     5.156     5.148     5.143     5.154     5.145     5.137     5.152     5.148     5.154     5.145     5.150     5.148     5.154     5.150     5.159     5.154     5.147     5.154     5.160     5.137     5.145     5.156     5.148     5.157     5.154     5.148     5.154     5.159     5.156     5.159     5.165     5.168     5.122     5.160     5.137     5.107     5.133     5.131     5.156     5.129     5.122     5.132     5.138     5.142     5.129     5.122     5.127     5.143     5.143     5.142     5.129     5.143     5.097     5.100     5.097     5.094     5.100     5.137     5.138     5.104     5.110     5.138     5.131     5.079     5.086     5.124     5.126     5.100     5.127     5.121     5.121     5.072     5.116     5.111     5.121     5.092     5.104     5.121     5.091     5.086     5.081     5.121     5.085     5.088     5.092     5.117     5.089     5.105     5.095     5.104     5.107     5.098     5.092     5.095     5.089     5.086     5.083     5.005     5.088     5.030     5.072     5.079     5.076     5.079     5.086     5.028     5.022     5.086     5.039     5.086     5.038     5.030     5.038     5.003     5.022     5.005     5.055     5.059     5.059     5.003     5.059     5.054     5.054     5.058     5.062     5.041     5.045     5.039     5.044     5.036     5.003     5.050     5.056     5.054     5.056     5.054     5.054     5.058     5.056     5.055     5.061     5.067     5.047     5.065     5.054     5.052     5.052     5.048     5.042     5.048     5.039     5.045     5.041     5.044     5.030     5.033     5.039     5.042     5.045     5.039     5.064     5.041     5.058     5.065     5.041     5.045     5.061     5.061     5.061     5.056     5.061     5.003     5.048     5.003     5.067     5.059     5.065     5.072     5.039     5.045     5.041     5.072     5.069     5.074     5.067     5.074     5.071     5.058     5.005     5.055     5.059     5.055     5.071     5.055     5.059     5.067     5.059     5.055     5.059     5.065     5.061     5.071     5.071     5.069     5.058     5.054     5.072     5.064     5.067     5.076     5.072     5.078     5.071     5.078     5.071     5.074     5.071     5.074     5.071     5.071     5.071     5.076     5.078     5.071     5.069     5.071     5.065     5.071     5.064     5.061     5.055     5.074     5.074     5.067     5.071     5.069     5.074     5.072     5.074     5.071     5.079     5.071     5.069     5.072     5.079     5.085     5.088     5.081     5.111     5.114     5.078     5.114     5.102     5.100     5.100     5.108     5.104     5.119     5.105     5.100     5.126     5.122     5.095     5.104     5.098     5.127     5.092     5.110     5.127     5.098     5.121     5.104     5.098     5.094     5.098     5.104     5.094     5.150     5.104     5.095     5.095     5.148     5.124     5.104     5.126     5.140     5.122     5.127     5.122     5.138     5.129     5.135     5.165     5.154     5.156     5.133     5.156     5.145     5.140     5.163     5.168     5.199     5.196     5.196     5.173     5.178     5.183     5.189     5.185     5.196     5.191     5.199     5.192     5.212     5.187     5.219     5.189     5.233     5.235     5.230     5.233     5.237     5.233     5.242     5.240     5.237     5.244     5.249     5.250     5.228     5.249     5.244     5.256     5.258     5.255     5.262     5.237     5.242     5.245     5.267     5.249     5.270     5.244     5.250     5.275     5.276     5.278     5.273     5.276     5.275     5.272     5.275     5.280     5.276     5.278     5.285     5.275     5.295     5.270     5.289     5.294     5.302     5.289     5.294     5.303     5.297     5.299     5.300     5.295     5.308     5.307     5.297     5.299     5.321     5.326     5.332     5.335     5.308     5.328     5.333     5.341     5.332     5.346     5.330     5.336     5.332     5.337     5.333     5.345     5.335     5.326     5.357     5.358     5.355     5.354     5.355     5.358     5.357     5.360     5.358     5.358     5.354     5.369     5.369     5.372     5.369     5.369     5.363     5.365     5.370     5.375     5.370     5.378     5.383     5.387     5.385     5.382     5.388     5.395     5.398     5.407     5.405     5.411     5.411     5.413     5.413     5.419     5.419     5.422     5.418     5.429     5.432     5.435     5.435     5.438     5.438     5.440     5.440     5.442     5.444     5.445     5.452     5.447     5.452     5.453     5.457     5.455     5.457     5.460     5.459     5.460     5.462     5.459     5.468     5.468     5.470     5.472     5.468     5.473     5.477     5.480     5.478     5.482     5.486     5.490     5.492     5.495     5.495     5.498     5.499     5.499     5.504     5.505     5.507     5.511     5.512     5.516     5.518     5.520     5.521     5.523     5.526     5.529     5.531     5.532     5.533     5.537     5.537     5.540     5.543     5.545     5.547     5.548     5.551     5.553     5.554     5.557     5.560     5.562     5.565     5.568     5.572     5.575     5.577     5.580     5.583     5.586     5.589     5.592     5.596     5.603     5.605     5.609     5.614     5.618     5.623     5.629     5.630     5.637     5.641     5.641     5.644     5.648     5.648     5.654     5.657     5.662     5.662     5.661     5.669     5.669     5.669     5.670     5.672     5.673     5.675     5.677     5.678     5.680     5.681     5.683     5.685     5.685     5.687     5.689     5.689     5.690     5.690     5.693     5.695     5.696     5.696     5.698     5.698     5.702     5.704     5.704     5.705     5.707     5.709     5.711     5.712     5.714     5.716     5.718     5.722     5.724     5.727     5.729     5.729     5.731     5.733     5.737     5.740     5.744     5.746     5.747     5.749     5.752     5.754     5.756     5.760     5.761     5.763     5.765     5.768     5.770     5.772     5.775     5.777     5.779     5.782     5.785     5.786     5.787     5.788     5.790     5.793     5.795     5.797     5.800     5.804     5.806     5.807     5.811     5.814     5.816     5.820     5.821     5.823     5.826     5.828     5.831     5.835     5.835     5.837     5.840     5.843     5.845     5.847     5.848     5.851     5.853     5.856     5.857     5.859     5.860     5.863     5.864     5.868     5.870     5.872     5.875     5.877     5.881     5.882     5.885     5.887     5.892     5.892     5.894     5.896     5.899     5.900     5.903     5.904     5.907     5.910     5.912     5.914     5.916     5.919     5.922     5.922     5.926     5.929     5.932     5.937     5.939     5.942     5.944     5.948     5.949     5.953     5.953     5.955     5.958     5.961     5.969     5.969     5.972     5.972     5.975     5.977     5.980     5.983     5.985     5.988     5.991     5.994     5.996     5.999     6.002     6.005     6.006     6.010     6.011     6.014     6.016     6.018     6.020     6.022     6.025     6.027     6.030     6.032     6.033     6.035     6.037     6.039     6.042     6.043     6.045     6.047     6.048     6.052     6.054     6.055     6.057     6.060     6.062     6.063     6.065     6.069     6.069     6.072     6.074     6.076     6.078     6.080     6.082     6.083     6.085     6.090     6.091     6.092     6.093     6.099     6.104     6.104     6.105     6.108     6.110     6.113     6.115     6.116     6.119     6.121     6.122     6.124     6.128     6.129     6.131     6.133     6.138     6.141     6.145     6.152     6.155     6.157     6.159     6.162     6.162     6.163     6.167     6.168     6.172     6.174     6.175     6.177     6.181     6.183     6.186     6.190     6.199     6.202     6.205     6.207     6.210     6.213     6.213     6.217     6.220     6.222     6.226     6.227     6.231     6.233     6.245     6.252     6.255     6.257     6.258     6.261     6.265     6.266     6.269     6.275     6.277     6.278     6.281     6.287     6.289     6.291     6.296     6.298     6.304     6.307     6.310     6.311     6.314     6.321     6.323     6.326     6.329     6.333     6.335     6.339     6.342     6.346     6.349     6.353     6.356     6.366     6.370     6.374     6.375     6.378     6.382     6.385     6.389     6.394     6.400     6.402     6.410     6.416     6.416     6.420     6.426     6.433     6.436     6.441     6.448     6.452     6.456     6.461     6.465     6.472     6.478     6.483     6.487     6.492     6.498     6.505     6.511     6.516     6.521     6.527     6.532     6.539     6.543     6.550     6.556     6.560     6.567     6.574     6.581     6.589     6.598     6.605     6.614     6.622     6.633     6.643     6.653     6.664     6.675     6.687     6.700     6.711     6.724     6.737     6.750     6.765     6.777     6.791     6.806     6.821     6.837     6.853     6.869     6.885     6.902     6.919     6.937     6.955     6.973     6.992     7.013     7.033     7.055     7.078     7.102     7.125     7.148     7.170     7.195     7.218     7.241     7.266     7.290     7.313     7.337     7.360     7.381     7.404     7.424     7.444     7.462     7.482     7.499     7.518     7.536     7.554     7.571     7.589     7.607     7.623     7.641     7.659     7.676     7.694     7.712     7.730     7.746     7.764     7.783     7.800     7.819     7.837     7.856     7.874     7.893     7.912     7.930     7.948     7.967     7.986     8.005     8.024     8.042     8.062     8.079     8.096     8.113     8.132     8.149     8.168     8.185     8.202     8.220     8.237     8.255     8.272     8.290     8.306     8.324     8.341     8.357     8.375     8.392     8.408     8.425     8.443     8.460     8.477     8.493     8.511     8.528     8.546     8.562     8.579     8.596     8.613     8.630     8.648     8.665     8.679     8.696     8.714     8.731     8.749     8.766     8.782     8.800     8.817     8.833     8.851     8.868     8.883     8.902     8.921     8.939     8.955     8.974     8.991     9.009     9.026     9.043     9.060     9.078     9.096     9.114     9.131     9.147     9.166     9.183     9.199     9.216     9.232     9.247     9.263     9.279     9.295     9.311     9.327     9.341     9.356     9.371     9.385     9.401     9.416     9.432     9.446     9.459     9.474     9.489     9.502     9.519     9.532     9.545     9.558     9.573     9.588     9.602     9.614     9.630     9.643     9.656     9.670     9.683     9.698     9.710     9.722     9.736     9.750     9.761     9.775     9.785     9.799     9.809     9.822     9.835     9.848     9.859     9.873     9.885     9.898     9.910     9.922     9.933     9.947     9.960     9.972     9.985     9.997    10.008    10.022    10.033    10.049    10.062    10.076    10.086    10.102    10.116    10.128    10.144    10.156    10.171    10.183    10.197    10.211    10.225    10.239    10.252    10.266    10.280    10.291    10.304    10.316    10.330    10.344    10.359    10.372    10.387    10.400    10.413    10.429    10.440    10.452    10.468    10.481    10.494    10.509    10.520    10.535    10.548    10.563    10.577    10.592    10.606    10.619    10.633    10.648    10.662    10.678    10.691    10.705    10.719    10.732    10.745    10.759    10.775    10.787    10.802    10.817    10.830    10.846    10.859    10.874    10.889    10.900    10.919    10.933    10.946    10.965    10.977    10.992    11.007    11.024    11.039    11.058    11.072    11.089    11.102    11.119    11.135    11.150    11.164    11.185    11.199    11.217    11.235    11.248    11.266    11.281    11.300    11.314    11.333    11.349    11.371    11.385    11.405    11.422    11.439    11.459    11.477    11.497    11.516    11.537    11.554    11.572    11.591    11.611    11.633    11.649    11.673    11.690    11.713    11.735    11.752    11.771    11.794    11.812    11.831    11.854    11.874    11.895    11.915    11.937    11.958    11.976    11.999    12.022    12.040    12.062    12.081    12.102    12.123    12.146    12.166    12.189    12.212    12.233    12.255    12.278    12.297    12.320    12.342    12.364    12.387    12.407    12.428    12.454    12.474    12.495    12.517    12.540    12.561    12.583    12.607    12.629    12.653    12.672    12.695    12.714    12.737    12.758    12.778    12.798    12.818    12.837    12.855    12.874    12.892    12.911    12.928    12.944    12.963    12.980    12.998    13.015    13.029    13.048    13.062    13.079    13.096    13.113    13.127    13.141    13.157    13.172    13.185    13.198    13.215    13.231    13.244    13.257    13.271    13.282    13.296    13.311    13.322    13.337    13.349    13.363    13.373    13.385    13.402    13.410    13.421    13.433    13.445    13.459    13.475    13.489    13.498    13.512    13.522    13.530    13.542    13.554    13.566    13.579    13.587    13.597    13.611    13.624    13.636    13.654    13.666    13.680    13.697    13.701    13.710    13.722    13.731    13.752    13.758    13.772    13.780    13.786    13.803    13.812    13.819    13.835    13.846    13.857    13.866    13.889    13.898    13.905    13.918    13.935    13.955    13.963    13.970    13.975    13.988    14.005    14.011    14.018    14.031    14.042    14.061    14.069    14.083    14.093    14.107    14.116    14.123    14.139    14.145    14.154    14.162    14.174    14.200    14.207    14.216    14.235    14.247    14.260    14.266    14.273    14.283    14.292    14.309    14.320    14.333    14.339    14.352    14.366    14.376    14.383    14.407    14.423    14.429    14.438    14.447    14.456    14.464    14.476    14.504    14.514    14.523    14.538    14.546    14.564    14.573    14.578    14.593    14.604    14.613    14.616    14.637    14.643    14.654    14.661    14.685    14.689    14.698    14.707    14.720    14.724    14.733    14.745    14.752    14.765    14.774    14.785    14.795    14.812    14.837    14.838    14.849    14.856    14.868    14.876    14.887    14.894    14.904    14.910    14.922    14.929    14.932    14.940    14.945    14.963    14.980    14.987    14.993    14.999    15.007    15.016    15.020    15.039    15.049    15.054    15.066    15.080    15.089    15.096    15.107    15.113    15.118    15.125    15.132    15.139    15.148    15.161    15.185    15.190    15.205    15.210    15.222    15.229    15.240    15.250    15.256    15.262    15.275    15.281    15.296    15.302    15.309    15.315    15.329    15.336    15.347    15.355    15.363    15.383    15.389    15.396    15.413    15.420    15.432    15.442    15.453    15.456    15.463    15.470    15.478    15.480    15.483    15.485    15.486    15.488    15.488    15.486    15.486    15.485    15.483    15.483    15.482    15.478    15.475    15.472    15.466    15.460    15.455    15.448    15.438    15.429    15.420    15.413    15.400    15.394    15.383    15.379    15.373    15.364    15.359    15.352    15.339    15.331    15.324    15.315    15.311    15.298    15.292    15.285    15.273    15.269    15.258    15.253    15.250    15.243    15.229    15.222    15.219    15.209    15.192    15.187    15.176    15.173    15.148    15.141    15.135    15.129    15.124    15.118    15.108    15.105    15.093    15.089    15.085    15.072    15.066    15.055    15.052    15.046    15.042    15.024    15.016    15.012    15.005    14.993    14.982    14.978    14.975    14.965    14.947    14.939    14.935    14.932    14.927    14.910    14.910    14.897    14.891
[truncated: 22,285,239 more chars]
