# Supplementary material for: The near-field tsunami generated by the 15 January 2022 eruption of the Hunga Tonga-Hunga Ha’apai volcano and its impact on Tongatapu, Tonga
Source: Sci Rep. 2022 Sep 7;12:15187. doi: 10.1038/s41598-022-19486-w (PMC9452557; doi:10.1038/s41598-022-19486-w)
Supplement: Supplementary file 3 — Supplementary Information 3. [file 41598_2022_19486_MOESM3_ESM.zip › T175R3arr.asc]

ncols                      1800
nrows                      1260
xllcorner              -175.500
yllcorner               -21.300
cellsize      0.000277777784504
NODATA_value  -9999
     4.907     4.885     4.893     4.909     4.885     4.887     4.885     4.887     4.885     4.887     4.885     4.889     4.885     4.894     4.900     4.907     4.910     4.887     4.894     4.885     4.893     4.898     4.889     4.896     4.903     4.922     4.924     4.902     4.894     4.885     4.894     4.885     4.889     4.887     4.894     4.900     4.907     4.912     4.907     4.910     4.903     4.896     4.887     4.896     4.887     4.894     4.883     4.893     4.885     4.903     4.896     4.889     4.894     4.885     4.894     4.887     4.894     4.922     4.887     4.893     4.883     4.887     4.883     4.887     4.885     4.889     4.883     4.893     4.885     4.894     4.852     4.894     4.885     4.893     4.883     4.893     4.883     4.875     4.883     4.893     4.885     4.891     4.896     4.889     4.896     4.887     4.894     4.885     4.894     4.885     4.893     4.924     4.916     4.909     4.887     4.894     4.887     4.881     4.887     4.896     4.889     4.896     4.891     4.883     4.894     4.889     4.894     4.887     4.889     4.883     4.877     4.883     4.893     4.885     4.922     4.955     4.917     4.912     4.955     4.914     4.896     4.902     4.894     4.887     4.893     4.885     4.894     4.902     4.910     4.917     4.912     4.916     4.894     4.887     4.922     4.999     4.917     4.909     4.917     4.924     4.948     4.914     4.893     4.916     4.963     4.996     4.997     5.004     4.997     4.997     5.005     4.997     5.007     5.015     5.007     5.000     5.020     5.015     5.021     5.015     5.007     5.016     5.022     5.016     5.046     5.050     5.046     5.050     5.055     5.050     5.052     5.046     5.044     5.046     5.053     5.046     5.053     5.063     5.074     5.041     5.048     5.044     5.039     5.044     5.089     5.052     5.058     5.085     5.082     5.087     5.085     5.079     5.071     5.076     5.070     5.063     5.018     5.063     5.058     5.060     5.056     5.060     5.073     5.078     5.073     5.076     5.074     5.073     5.073     5.071     5.073     5.079     5.081     5.082     5.081     5.078     5.079     5.076     5.082     5.079     5.063     5.068     5.065     5.065     5.063     5.068     5.066     5.079     5.061     5.053     5.056     5.053     5.056     5.053     5.052     5.053     5.050     5.046     5.060     5.056     5.071     5.055     5.073     5.071     5.070     5.070     5.073     5.071     5.061     5.042     5.073     5.071     5.058     5.061     5.058     5.053     5.055     5.053     5.056     5.060     5.055     5.046     5.046     5.044     5.046     5.046     5.052     5.060     5.055     5.060     5.060     5.060     5.061     5.015     5.056     5.053     5.046     5.041     5.042     5.046     5.042     5.039     5.044     5.044     5.046     5.041     5.044     5.048     5.048     5.044     5.039     5.037     5.037     5.037     5.009     5.005     5.009     5.007     5.011     5.015     5.013     5.009     5.011     5.011     5.013     5.009     5.015     5.021     5.013     5.011     5.011     5.009     5.009     5.005     5.005     5.002     5.007     4.999     5.007     5.009     5.009     5.013     4.955     4.974     4.970     4.969     4.966     4.999     4.994     4.971     4.966     4.970     4.970     4.974     4.977     4.980     4.955     4.946     4.949     4.997     4.979     4.999     4.992     4.977     4.975     4.990     4.971     4.990     4.957     4.959     4.997     4.963     4.957     4.966     4.917     4.894     4.889     4.896     4.903     4.903     4.907     4.902     4.905     4.900     4.891     4.893     4.804     4.809     4.802     4.806     4.798     4.787     4.785     4.783     4.775     4.767     4.763     4.759     4.754     4.754     4.763     4.766     4.775     4.783     4.785     4.787     4.787     4.783     4.775     4.766     4.763     4.754     4.754     4.761     4.761     4.754     4.754     4.754     4.754     4.754     4.761     4.761     4.754     4.754     4.763     4.763     4.773     4.777     4.785     4.787     4.796     4.806     4.804     4.796     4.802     4.796     4.804     4.811     4.816     4.808     4.806     4.798     4.794     4.783     4.775     4.766     4.763     4.754     4.754     4.759     4.763     4.767     4.775     4.785     4.794     4.804     4.808     4.808     4.855     4.891     4.900     4.907     4.941     4.963     4.957     4.963     4.959     4.948     4.909     4.952     4.883     4.889     4.966     4.961     4.964     4.957     4.894     4.902     4.933     4.929     4.949     4.941     4.944     4.949     4.935     4.942     4.974     4.939     4.964     4.966     4.887     4.893     4.887     4.891     4.900     4.981     4.997     4.990     4.990     4.887     4.996     5.005     5.002     4.992     4.992     4.992     4.996     5.002     4.905     4.898     4.907     5.000     5.004     4.929     4.994     4.990     4.997     4.996     5.004     4.969     4.964     4.971     5.009     4.975     4.999     4.994     4.996     4.994     4.992     4.994     4.994     4.996     4.996     4.997     5.005     4.997     5.004     4.996     4.997     4.994     4.996     4.994     5.042     5.019     5.044     5.046     5.021     5.037     5.023     5.015     5.018     5.035     5.035     5.035     5.037     5.037     5.035     5.016     5.048     5.050     5.025     5.020     5.016     5.039     5.044     5.042     5.052     5.056     5.055     5.061     5.068     5.071     5.070     5.071     5.070     5.078     5.073     5.087     5.089     5.090     5.089     5.079     5.078     5.090     5.083     5.085     5.082     5.082     5.085     5.090     5.094     5.094     5.094     5.089     5.090     5.094     5.089     5.085     5.087     5.115     5.058     5.056     5.058     5.053     5.131     5.137     5.148     5.120     5.122     5.120     5.087     5.126     5.157     5.156     5.144     5.144     5.148     5.141     5.139     5.142     5.169     5.178     5.181     5.154     5.160     5.183     5.166     5.183     5.165     5.187     5.189     5.187     5.183     5.189     5.185     5.187     5.189     5.189     5.196     5.196     5.196     5.198     5.193     5.193     5.202     5.200     5.201     5.200     5.212     5.214     5.219     5.219     5.219     5.222     5.220     5.220     5.225     5.225     5.222     5.224     5.227     5.224     5.229     5.232     5.230     5.232     5.227     5.230     5.229     5.230     5.230     5.232     5.232     5.235     5.232     5.248     5.248     5.248     5.246     5.246     5.249     5.248     5.256     5.261     5.265     5.261     5.263     5.266     5.268     5.268     5.266     5.268     5.272     5.275     5.277     5.278     5.280     5.278     5.283     5.286     5.285     5.286     5.302     5.302     5.302     5.302     5.306     5.306     5.306     5.310     5.313     5.313     5.315     5.318     5.318     5.318     5.323     5.323     5.324     5.325     5.328     5.328     5.330     5.331     5.335     5.337     5.337     5.337     5.343     5.346     5.345     5.350     5.350     5.350     5.353     5.354     5.352     5.361     5.375     5.372     5.374     5.375     5.375     5.375     5.377     5.380     5.380     5.382     5.383     5.385     5.387     5.387     5.393     5.393     5.395     5.396     5.396     5.398     5.403     5.405     5.408     5.410     5.412     5.414     5.419     5.420     5.422     5.427     5.429     5.431     5.433     5.435     5.438     5.442     5.445     5.445     5.450     5.455     5.458     5.462     5.463     5.467     5.473     5.474     5.478     5.482     5.483     5.487     5.490     5.492     5.494     5.498     5.498     5.500     5.503     5.505     5.508     5.508     5.509     5.510     5.513     5.514     5.516     5.519     5.519     5.520     5.524     5.526     5.530     5.533     5.533     5.535     5.536     5.537     5.543     5.543     5.543     5.544     5.545     5.546     5.548     5.552     5.554     5.556     5.561     5.563     5.565     5.567     5.568     5.569     5.572     5.573     5.576     5.577     5.577     5.579     5.583     5.587     5.587     5.591     5.594     5.596     5.600     5.603     5.603     5.607     5.608     5.611     5.613     5.614     5.616     5.619     5.622     5.625     5.628     5.630     5.631     5.635     5.639     5.640     5.645     5.647     5.648     5.652     5.655     5.656     5.659     5.661     5.662     5.665     5.667     5.669     5.672     5.676     5.678     5.681     5.683     5.687     5.689     5.690     5.690     5.692     5.693     5.696     5.698     5.700     5.702     5.707     5.709     5.711     5.715     5.716     5.718     5.721     5.723     5.724     5.726     5.726     5.727     5.732     5.733     5.735     5.740     5.740     5.742     5.745     5.747     5.748     5.752     5.753     5.755     5.758     5.760     5.761     5.765     5.766     5.768     5.771     5.772     5.774     5.775     5.777     5.778     5.781     5.783     5.785     5.788     5.790     5.791     5.794     5.797     5.797     5.802     5.802     5.805     5.808     5.811     5.813     5.816     5.819     5.823     5.826     5.828     5.831     5.835     5.838     5.840     5.842     5.844     5.847     5.850     5.854     5.856     5.859     5.862     5.864     5.868     5.871     5.873     5.876     5.878     5.879     5.883     5.885     5.885     5.889     5.890     5.892     5.896     5.897     5.899     5.899     5.901     5.901     5.903     5.903     5.904     5.907     5.908     5.907     5.908     5.909     5.910     5.912     5.913     5.914     5.919     5.920     5.922     5.925     5.927     5.927     5.930     5.932     5.932     5.935     5.935     5.938     5.940     5.942     5.945     5.948     5.949     5.952     5.955     5.957     5.959     5.962     5.964     5.966     5.970     5.973     5.975     5.976     5.979     5.981     5.982     5.983     5.985     5.989     5.990     5.994     5.997     6.000     6.002     6.005     6.007     6.011     6.014     6.018     6.019     6.026     6.028     6.030     6.031     6.033     6.035     6.044     6.046     6.047     6.056     6.056     6.058     6.061     6.063     6.064     6.070     6.071     6.075     6.079     6.083     6.085     6.090     6.094     6.095     6.099     6.102     6.102     6.106     6.108     6.116     6.119     6.120     6.124     6.129     6.133     6.135     6.141     6.144     6.148     6.153     6.155     6.159     6.162     6.164     6.170     6.178     6.180     6.183     6.188     6.190     6.193     6.196     6.202     6.207     6.211     6.214     6.218     6.225     6.231     6.233     6.239     6.241     6.243     6.248     6.252     6.255     6.263     6.269     6.272     6.278     6.281     6.283     6.291     6.294     6.297     6.305     6.310     6.313     6.320     6.322     6.325     6.331     6.333     6.337     6.345     6.349     6.354     6.360     6.363     6.367     6.374     6.378     6.381     6.389     6.392     6.395     6.401     6.406     6.409     6.418     6.422     6.428     6.438     6.444     6.445     6.456     6.463     6.470     6.481     6.487     6.494     6.506     6.513     6.520     6.533     6.542     6.550     6.565     6.575     6.582     6.600     6.611     6.620     6.639     6.652     6.661     6.682     6.694     6.705     6.726     6.739     6.749     6.770     6.783     6.793     6.817     6.830     6.841     6.867     6.881     6.892     6.919     6.935     6.946     6.974     6.989     7.002     7.029     7.046     7.058     7.089     7.105     7.118     7.148     7.167     7.181     7.212     7.230     7.243     7.272     7.289     7.301     7.328     7.342     7.355     7.380     7.395     7.407     7.431     7.447     7.458     7.483     7.498     7.510     7.538     7.552     7.562     7.589     7.604     7.616     7.642     7.657     7.671     7.698     7.714     7.726     7.752     7.767     7.781     7.809     7.823     7.835     7.862     7.878     7.892     7.920     7.935     7.948     7.973     7.991     8.003     8.031     8.047     8.062     8.086     8.102     8.117     8.144     8.159     8.174     8.200     8.216     8.231     8.261     8.276     8.293     8.318     8.335     8.350     8.377     8.394     8.409     8.436     8.453     8.468     8.495     8.511     8.525     8.552     8.566     8.579     8.605     8.621     8.632     8.655     8.670     8.683     8.704     8.717     8.728     8.750     8.760     8.772     8.792     8.803     8.815     8.831     8.842     8.852     8.867     8.876     8.885     8.902     8.909     8.918     8.935     8.943     8.952     8.967     8.974     8.982     8.999     9.009     9.020     9.033     9.041     9.048     9.068     9.077     9.085     9.100     9.108     9.119     9.135     9.144     9.155     9.172     9.182     9.190     9.207     9.217     9.225     9.241     9.251     9.259     9.278     9.287     9.297     9.313     9.323     9.332     9.350     9.362     9.370     9.390     9.399     9.407     9.425     9.436     9.448     9.467     9.478     9.490     9.510     9.520     9.533     9.553     9.564     9.574     9.593     9.604     9.615     9.635     9.646     9.657     9.676     9.687     9.700     9.718     9.730     9.743     9.763     9.774     9.785     9.806     9.817     9.830     9.850     9.859     9.872     9.894     9.906     9.916     9.938     9.950     9.963     9.981     9.993    10.005    10.024    10.035    10.048    10.069    10.078    10.090    10.111    10.123    10.135    10.154    10.167    10.179    10.202    10.209    10.219    10.242    10.257    10.266    10.285    10.296    10.305    10.328    10.339    10.349    10.372    10.383    10.392    10.415    10.425    10.439    10.459    10.474    10.485    10.505    10.516    10.530    10.554    10.567    10.578    10.601    10.615    10.628    10.652    10.663    10.675    10.698    10.710    10.722    10.749    10.762    10.773    10.797    10.810    10.824    10.847    10.864    10.875    10.900    10.913    10.927    10.952    10.966    10.979    11.004    11.020    11.035    11.065    11.080    11.095    11.122    11.139    11.155    11.181    11.198    11.213    11.242    11.259    11.277    11.310    11.327    11.344    11.375    11.393    11.408    11.439    11.458    11.474    11.510    11.528    11.545    11.579    11.595    11.612    11.649    11.665    11.683    11.719    11.738    11.755    11.793    11.813    11.831    11.865    11.883    11.904    11.939    11.957    11.975    12.009    12.028    12.050    12.083    12.104    12.120    12.149    12.170    12.189    12.218    12.235    12.248    12.278    12.296    12.310    12.337    12.352    12.368    12.396    12.416    12.433    12.457    12.475    12.491    12.516    12.532    12.550    12.573    12.593    12.609    12.635    12.650    12.667    12.692    12.705    12.720    12.750    12.765    12.776    12.802    12.819    12.831    12.852    12.863    12.877    12.897    12.913    12.924    12.950    12.965    12.976    12.997    13.011    13.023    13.050    13.066    13.082    13.111    13.123    13.135    13.163    13.182    13.199    13.220    13.237    13.252    13.276    13.295    13.311    13.339    13.353    13.368    13.396    13.411    13.427    13.460    13.477    13.494    13.520    13.542    13.562    13.588    13.605    13.622    13.655    13.666    13.685    13.720    13.732    13.748    13.776    13.795    13.809    13.828    13.846    13.863    13.881    13.897    13.907    13.925    13.935    13.948    13.969    13.980    13.988    14.007    14.022    14.035    14.057    14.066    14.074    14.087    14.094    14.107    14.124    14.137    14.143    14.165    14.171    14.183    14.202    14.212    14.217    14.227    14.233    14.240    14.254    14.259    14.262    14.281    14.289    14.296    14.319    14.328    14.333    14.345    14.354    14.365    14.372    14.375    14.380    14.387    14.393    14.402    14.415    14.435    14.443    14.458    14.463    14.466    14.476    14.482    14.487    14.496    14.503    14.509    14.522    14.524    14.533    14.541    14.559    14.572    14.580    14.585    14.593    14.620    14.626    14.642    14.652    14.657    14.665    14.678    14.685    14.693    14.700    14.704    14.708    14.732    14.749    14.754    14.761    14.767    14.785    14.795    14.798    14.800    14.814    14.818    14.820    14.848    14.850    14.855    14.865    14.892    14.894    14.903    14.909    14.914    14.932    14.949    14.956    14.958    14.958    14.971    14.982    14.994    14.994    15.018    15.024    15.028    15.031    15.054    15.056    15.062    15.074    15.078    15.111    15.119    15.121    15.126    15.128    15.132    15.154    15.154    15.160    15.172    15.175    15.182    15.208    15.213    15.216    15.229    15.235    15.238    15.244    15.277    15.281    15.289    15.294    15.302    15.314    15.327    15.331    15.349    15.356    15.361    15.370    15.393    15.393    15.410    15.419    15.420    15.428    15.432    15.433    15.435    15.435    15.433    15.430    15.428    15.430    15.439    15.440    15.437    15.433    15.430    15.426    15.419    15.408    15.404    15.400    15.396    15.366    15.359    15.356    15.349    15.341    15.335    15.323    15.303    15.299    15.285    15.278    15.274    15.252    15.247    15.232    15.227    15.220    15.219    15.202    15.179    15.173    15.170    15.163    15.152    15.148    15.145    15.142    15.137    15.119    15.116    15.104    15.088    15.082    15.074    15.066    15.061    15.057    15.026    15.018    15.014    14.997    14.996    14.994    14.979    14.966    14.960    14.949    14.942    14.935    14.927    14.924    14.920    14.909    14.905    14.900    14.886    14.880    14.877    14.855    14.850    14.852    14.844    14.831    14.826    14.809    14.798    14.795    14.785    14.774    14.771
     4.900     4.894     4.912     4.900     4.885     4.883     4.885     4.885     4.885     4.885     4.885     4.885     4.887     4.885     4.894     4.898     4.887     4.894     4.887     4.894     4.900     4.889     4.896     4.887     4.894     4.885     4.891     4.894     4.885     4.887     4.885     4.887     4.887     4.889     4.885     4.909     4.910     4.903     4.898     4.903     4.896     4.887     4.889     4.887     4.889     4.885     4.893     4.885     4.894     4.896     4.885     4.889     4.885     4.887     4.885     4.887     4.887     4.914     4.894     4.883     4.875     4.883     4.875     4.883     4.887     4.885     4.877     4.855     4.885     4.883     4.887     4.852     4.877     4.883     4.887     4.883     4.875     4.883     4.893     4.889     4.905     4.894     4.887     4.889     4.852     4.889     4.885     4.887     4.885     4.894     4.887     4.914     4.907     4.885     4.894     4.883     4.889     4.887     4.889     4.887     4.894     4.887     4.909     4.910     4.887     4.894     4.887     4.889     4.885     4.887     4.883     4.885     4.885     4.894     4.903     4.914     4.894     4.891     4.898     4.907     4.902     4.894     4.887     4.887     4.885     4.885     4.885     4.894     4.902     4.910     4.903     4.896     4.885     4.894     4.902     4.966     4.909     4.887     4.896     4.917     4.939     4.907     4.885     4.907     4.929     5.000     4.924     4.971     5.004     5.052     4.970     5.004     4.970     5.005     4.997     5.005     5.015     5.021     5.015     5.007     5.000     5.007     5.015     5.022     5.016     5.053     5.019     5.015     5.050     5.055     5.050     5.053     5.050     5.052     5.048     5.053     5.050     5.060     5.061     5.056     5.065     5.087     5.078     5.021     5.016     5.022     5.092     5.087     5.020     5.015     5.090     5.087     5.081     5.079     5.078     5.018     5.068     5.018     5.061     5.065     5.061     5.017     5.063     5.071     5.078     5.081     5.078     5.076     5.079     5.074     5.089     5.089     5.089     5.083     5.087     5.085     5.083     5.082     5.081     5.085     5.085     5.073     5.076     5.073     5.078     5.073     5.081     5.081     5.063     5.060     5.065     5.061     5.058     5.061     5.058     5.056     5.053     5.058     5.063     5.060     5.076     5.061     5.070     5.074     5.070     5.073     5.073     5.079     5.068     5.046     5.052     5.046     5.053     5.050     5.065     5.063     5.060     5.061     5.058     5.063     5.060     5.050     5.048     5.048     5.048     5.050     5.058     5.055     5.063     5.022     5.058     5.063     5.061     5.019     5.061     5.060     5.050     5.046     5.042     5.048     5.041     5.044     5.046     5.046     5.050     5.048     5.050     5.052     5.029     5.048     5.042     5.037     5.037     5.041     5.011     5.016     5.009     5.013     5.018     5.021     5.015     5.018     5.011     5.015     5.011     5.015     5.021     5.015     5.018     5.016     5.009     5.015     5.009     5.011     5.013     5.007     5.002     5.005     5.015     5.009     5.013     5.009     5.015     5.020     4.971     4.974     4.971     5.007     5.000     5.004     4.972     4.980     4.997     5.002     4.994     4.955     4.996     4.954     4.948     4.944     4.997     4.994     4.999     4.910     4.891     4.896     4.970     4.990     4.997     4.887     4.893     4.885     4.926     4.928     4.922     4.887     4.896     4.885     4.907     4.907     4.902     4.894     4.900     4.891     4.894     4.885     4.811     4.802     4.808     4.808     4.798     4.794     4.783     4.775     4.775     4.767     4.763     4.761     4.759     4.761     4.763     4.766     4.767     4.775     4.783     4.785     4.785     4.777     4.767     4.766     4.763     4.761     4.761     4.761     4.761     4.761     4.754     4.754     4.754     4.761     4.761     4.761     4.761     4.761     4.763     4.766     4.767     4.773     4.783     4.787     4.796     4.800     4.804     4.796     4.796     4.796     4.804     4.804     4.809     4.800     4.798     4.796     4.785     4.777     4.767     4.766     4.763     4.761     4.759     4.761     4.763     4.767     4.775     4.785     4.787     4.796     4.804     4.809     4.850     4.808     4.893     4.900     4.922     4.955     4.964     4.961     4.963     4.952     4.973     4.912     4.891     4.912     4.974     4.966     4.971     4.924     4.885     4.894     4.889     4.922     4.941     4.942     4.937     4.982     4.942     4.975     4.941     4.994     4.988     4.900     4.893     4.885     4.891     4.883     4.893     4.900     4.994     4.972     4.994     4.896     5.007     4.997     4.996     4.999     5.007     4.996     4.970     4.922     4.900     4.891     4.900     4.909     5.000     5.005     4.999     5.002     4.994     5.013     5.007     5.009     4.971     4.974     4.971     5.005     5.011     4.999     4.994     4.996     4.996     4.994     4.999     5.002     4.999     4.997     5.002     5.011     4.999     5.000     5.004     5.000     5.042     5.041     5.044     5.048     5.021     5.025     5.041     5.035     5.031     5.020     5.042     5.041     5.042     5.041     5.037     5.041     5.042     5.050     5.046     5.019     5.022     5.056     5.055     5.058     5.061     5.065     5.066     5.063     5.071     5.070     5.073     5.068     5.074     5.073     5.074     5.085     5.085     5.090     5.081     5.096     5.094     5.081     5.094     5.087     5.090     5.087     5.090     5.087     5.089     5.087     5.092     5.097     5.097     5.096     5.097     5.103     5.071     5.078     5.107     5.119     5.139     5.061     5.106     5.058     5.066     5.100     5.122     5.100     5.146     5.087     5.129     5.087     5.160     5.087     5.149     5.151     5.144     5.139     5.146     5.151     5.146     5.183     5.185     5.185     5.187     5.163     5.187     5.178     5.172     5.191     5.193     5.191     5.187     5.189     5.193     5.191     5.193     5.194     5.196     5.200     5.198     5.202     5.200     5.198     5.206     5.203     5.206     5.205     5.201     5.206     5.220     5.220     5.222     5.222     5.224     5.225     5.229     5.230     5.227     5.229     5.232     5.232     5.232     5.232     5.233     5.235     5.232     5.235     5.233     5.235     5.235     5.235     5.235     5.241     5.248     5.246     5.252     5.248     5.254     5.252     5.256     5.252     5.262     5.268     5.268     5.270     5.272     5.268     5.272     5.273     5.273     5.277     5.277     5.275     5.281     5.281     5.283     5.285     5.288     5.290     5.291     5.290     5.306     5.306     5.308     5.308     5.310     5.310     5.311     5.313     5.317     5.317     5.320     5.320     5.321     5.323     5.324     5.325     5.327     5.328     5.331     5.331     5.335     5.335     5.339     5.341     5.341     5.341     5.346     5.350     5.351     5.354     5.354     5.358     5.358     5.357     5.358     5.377     5.377     5.379     5.379     5.380     5.379     5.380     5.380     5.382     5.383     5.387     5.387     5.393     5.391     5.393     5.396     5.396     5.398     5.400     5.402     5.403     5.407     5.409     5.410     5.413     5.417     5.419     5.422     5.426     5.429     5.432     5.433     5.437     5.438     5.442     5.443     5.447     5.450     5.452     5.457     5.460     5.463     5.467     5.470     5.474     5.478     5.481     5.483     5.489     5.490     5.494     5.498     5.499     5.501     5.503     5.505     5.507     5.509     5.512     5.513     5.513     5.514     5.516     5.520     5.522     5.522     5.524     5.526     5.528     5.531     5.533     5.536     5.539     5.540     5.541     5.541     5.544     5.544     5.544     5.546     5.549     5.549     5.552     5.552     5.557     5.557     5.561     5.565     5.568     5.569     5.571     5.572     5.573     5.576     5.577     5.580     5.581     5.583     5.585     5.589     5.591     5.594     5.596     5.598     5.601     5.604     5.607     5.608     5.609     5.612     5.614     5.619     5.619     5.622     5.623     5.627     5.630     5.633     5.635     5.637     5.640     5.643     5.645     5.648     5.652     5.652     5.656     5.658     5.661     5.662     5.665     5.667     5.669     5.672     5.674     5.678     5.681     5.683     5.685     5.687     5.689     5.691     5.693     5.695     5.697     5.698     5.699     5.702     5.707     5.709     5.711     5.715     5.716     5.718     5.721     5.723     5.724     5.726     5.729     5.730     5.730     5.733     5.737     5.738     5.740     5.743     5.745     5.748     5.750     5.752     5.753     5.757     5.758     5.760     5.763     5.765     5.766     5.770     5.771     5.772     5.774     5.775     5.778     5.780     5.781     5.783     5.787     5.788     5.790     5.793     5.794     5.795     5.798     5.800     5.804     5.805     5.808     5.810     5.813     5.816     5.819     5.823     5.824     5.826     5.831     5.833     5.835     5.838     5.841     5.844     5.847     5.848     5.852     5.856     5.859     5.860     5.864     5.867     5.868     5.871     5.875     5.878     5.881     5.883     5.885     5.889     5.890     5.892     5.894     5.896     5.897     5.900     5.901     5.903     5.905     5.905     5.905     5.908     5.908     5.909     5.910     5.912     5.912     5.913     5.914     5.916     5.917     5.919     5.920     5.924     5.927     5.927     5.930     5.932     5.935     5.935     5.938     5.939     5.938     5.940     5.943     5.945     5.948     5.949     5.953     5.955     5.955     5.960     5.962     5.964     5.966     5.969     5.973     5.976     5.978     5.979     5.982     5.983     5.985     5.987     5.987     5.990     5.994     5.997     5.999     6.002     6.004     6.007     6.009     6.012     6.016     6.018     6.021     6.023     6.030     6.033     6.035     6.035     6.037     6.044     6.049     6.050     6.054     6.059     6.063     6.064     6.066     6.070     6.068     6.073     6.076     6.079     6.085     6.087     6.089     6.094     6.097     6.101     6.102     6.106     6.108     6.112     6.115     6.119     6.124     6.125     6.129     6.135     6.137     6.144     6.146     6.150     6.153     6.157     6.160     6.169     6.170     6.172     6.176     6.183     6.189     6.190     6.193     6.194     6.198     6.202     6.207     6.213     6.216     6.218     6.229     6.231     6.235     6.237     6.242     6.247     6.249     6.255     6.258     6.263     6.269     6.272     6.276     6.281     6.285     6.291     6.294     6.299     6.305     6.310     6.313     6.318     6.322     6.327     6.331     6.335     6.340     6.345     6.350     6.356     6.360     6.364     6.369     6.374     6.379     6.383     6.388     6.394     6.398     6.403     6.407     6.412     6.418     6.424     6.429     6.435     6.444     6.449     6.456     6.463     6.471     6.478     6.487     6.494     6.503     6.514     6.523     6.531     6.542     6.553     6.563     6.575     6.585     6.597     6.611     6.623     6.635     6.650     6.664     6.678     6.694     6.709     6.723     6.741     6.755     6.769     6.785     6.800     6.815     6.833     6.850     6.865     6.885     6.902     6.917     6.937     6.954     6.970     6.991     7.009     7.026     7.048     7.066     7.083     7.105     7.124     7.142     7.165     7.185     7.205     7.227     7.248     7.265     7.289     7.307     7.325     7.345     7.362     7.379     7.400     7.416     7.431     7.452     7.468     7.483     7.502     7.517     7.533     7.554     7.571     7.586     7.605     7.623     7.639     7.659     7.676     7.694     7.712     7.730     7.748     7.769     7.785     7.802     7.822     7.841     7.857     7.878     7.895     7.912     7.933     7.952     7.968     7.989     8.007     8.022     8.044     8.063     8.080     8.102     8.118     8.137     8.159     8.177     8.192     8.213     8.231     8.250     8.272     8.291     8.309     8.331     8.350     8.367     8.389     8.408     8.427     8.449     8.468     8.485     8.506     8.525     8.545     8.564     8.581     8.598     8.617     8.635     8.651     8.670     8.685     8.700     8.718     8.733     8.747     8.764     8.778     8.791     8.808     8.820     8.833     8.849     8.861     8.872     8.885     8.896     8.906     8.918     8.929     8.939     8.952     8.964     8.973     8.987     8.996     9.007     9.018     9.028     9.041     9.053     9.063     9.074     9.087     9.095     9.107     9.120     9.130     9.141     9.154     9.165     9.178     9.190     9.202     9.215     9.226     9.237     9.248     9.260     9.272     9.283     9.295     9.307     9.319     9.332     9.345     9.357     9.370     9.381     9.394     9.407     9.420     9.432     9.445     9.459     9.471     9.485     9.497     9.512     9.526     9.540     9.554     9.570     9.583     9.598     9.611     9.625     9.637     9.654     9.666     9.680     9.693     9.709     9.721     9.737     9.750     9.763     9.780     9.792     9.806     9.823     9.837     9.850     9.867     9.880     9.894     9.910     9.924     9.938     9.955     9.969     9.982     9.998    10.014    10.025    10.043    10.055    10.069    10.085    10.098    10.111    10.127    10.141    10.154    10.168    10.183    10.199    10.215    10.229    10.241    10.258    10.274    10.287    10.300    10.313    10.327    10.342    10.358    10.370    10.387    10.402    10.415    10.429    10.442    10.456    10.474    10.490    10.504    10.519    10.535    10.552    10.570    10.583    10.599    10.617    10.633    10.646    10.663    10.680    10.698    10.713    10.729    10.743    10.762    10.780    10.794    10.812    10.828    10.842    10.864    10.879    10.896    10.912    10.933    10.949    10.966    10.985    11.002    11.020    11.035    11.055    11.076    11.095    11.113    11.135    11.155    11.174    11.196    11.215    11.232    11.257    11.275    11.294    11.318    11.342    11.364    11.388    11.408    11.425    11.451    11.470    11.494    11.519    11.542    11.564    11.589    11.610    11.631    11.656    11.679    11.702    11.727    11.748    11.773    11.800    11.823    11.848    11.874    11.896    11.918    11.946    11.968    11.992    12.019    12.042    12.063    12.089    12.114    12.137    12.161    12.185    12.206    12.228    12.248    12.268    12.289    12.311    12.330    12.350    12.368    12.385    12.407    12.430    12.446    12.468    12.491    12.509    12.530    12.549    12.567    12.587    12.608    12.630    12.648    12.667    12.687    12.707    12.724    12.742    12.766    12.783    12.800    12.819    12.839    12.855    12.870    12.885    12.900    12.918    12.936    12.952    12.969    12.985    13.004    13.022    13.038    13.052    13.074    13.094    13.111    13.132    13.150    13.166    13.187    13.206    13.224    13.243    13.261    13.278    13.293    13.317    13.339    13.358    13.378    13.399    13.417    13.437    13.455    13.479    13.500    13.520    13.545    13.566    13.585    13.608    13.626    13.647    13.670    13.685    13.710    13.737    13.750    13.767    13.788    13.811    13.826    13.846    13.863    13.877    13.890    13.904    13.916    13.929    13.939    13.952    13.963    13.976    13.983    13.996    14.009    14.023    14.041    14.052    14.065    14.077    14.085    14.097    14.109    14.127    14.137    14.153    14.168    14.181    14.194    14.202    14.211    14.217    14.226    14.237    14.245    14.250    14.257    14.266    14.282    14.287    14.296    14.320    14.326    14.333    14.348    14.355    14.363    14.371    14.380    14.387    14.392    14.400    14.406    14.413    14.428    14.449    14.461    14.466    14.474    14.480    14.487    14.495    14.503    14.511    14.518    14.527    14.537    14.542    14.552    14.576    14.585    14.591    14.596    14.601    14.619    14.642    14.652    14.659    14.665    14.678    14.687    14.694    14.698    14.700    14.719    14.724    14.732    14.752    14.757    14.765    14.781    14.791    14.798    14.807    14.816    14.820    14.824    14.848    14.852    14.857    14.866    14.870    14.895    14.905    14.912    14.918    14.922    14.937    14.956    14.960    14.961    14.970    14.985    14.991    14.996    15.007    15.022    15.028    15.031    15.033    15.054    15.062    15.070    15.082    15.088    15.102    15.121    15.126    15.131    15.139    15.154    15.157    15.163    15.172    15.175    15.180    15.185    15.214    15.219    15.229    15.238    15.241    15.247    15.260    15.271    15.275    15.290    15.294    15.310    15.325    15.332    15.352    15.357    15.363    15.370    15.380    15.389    15.396    15.422    15.420    15.426    15.428    15.428    15.430    15.432    15.430    15.428    15.428    15.428    15.432    15.432    15.432    15.432    15.430    15.424    15.422    15.412    15.408    15.400    15.374    15.366    15.361    15.359    15.349    15.342    15.335    15.315    15.305    15.297    15.289    15.283    15.280    15.252    15.250    15.241    15.229    15.225    15.192    15.188    15.182    15.177    15.172    15.168    15.161    15.152    15.145    15.143    15.135    15.119    15.115    15.104    15.087    15.088    15.078    15.069    15.061    15.057    15.029    15.020    15.016    15.001    14.997    14.992    14.982    14.966    14.963    14.949    14.944    14.939    14.931    14.927    14.922    14.914    14.909    14.903    14.888    14.880    14.874    14.862    14.857    14.854    14.846    14.836    14.820    14.809    14.801    14.796    14.793    14.781    14.771
     4.907     4.887     4.905     4.896     4.885     4.885     4.883     4.885     4.885     4.887     4.885     4.885     4.883     4.893     4.900     4.889     4.891     4.887     4.894     4.889     4.903     4.894     4.887     4.889     4.883     4.893     4.898     4.887     4.887     4.885     4.885     4.885     4.887     4.887     4.896     4.909     4.885     4.894     4.887     4.894     4.887     4.889     4.887     4.889     4.887     4.889     4.889     4.896     4.907     4.885     4.887     4.885     4.879     4.885     4.877     4.885     4.894     4.909     4.885     4.877     4.856     4.875     4.883     4.875     4.885     4.879     4.885     4.877     4.855     4.875     4.883     4.875     4.883     4.875     4.885     4.875     4.883     4.893     4.889     4.885     4.893     4.885     4.889     4.885     4.877     4.885     4.877     4.885     4.889     4.889     4.898     4.891     4.883     4.893     4.883     4.877     4.883     4.887     4.885     4.889     4.885     4.893     4.883     4.891     4.896     4.887     4.889     4.885     4.887     4.885     4.885     4.883     4.885     4.885     4.896     4.893     4.885     4.896     4.889     4.896     4.917     4.917     4.896     4.887     4.885     4.885     4.885     4.885     4.894     4.916     4.910     4.889     4.894     4.887     4.910     4.959     4.902     4.896     4.889     4.924     4.946     4.914     4.907     4.928     4.963     5.005     4.889     4.964     4.971     5.055     4.963     4.970     5.005     4.970     5.005     5.013     5.021     5.015     5.021     5.000     5.007     5.000     5.009     5.016     5.023     5.019     5.000     5.056     5.056     5.060     5.056     5.060     5.058     5.053     5.053     5.052     5.055     5.052     5.056     5.053     5.083     5.065     5.058     5.023     5.020     5.053     5.021     5.020     5.015     5.092     5.087     5.090     5.085     5.078     5.082     5.078     5.070     5.066     5.066     5.063     5.066     5.071     5.066     5.078     5.082     5.081     5.078     5.082     5.085     5.082     5.089     5.092     5.089     5.087     5.087     5.089     5.083     5.087     5.082     5.082     5.087     5.087     5.071     5.078     5.082     5.079     5.076     5.079     5.071     5.066     5.068     5.065     5.066     5.065     5.066     5.060     5.058     5.066     5.060     5.068     5.060     5.066     5.076     5.070     5.071     5.078     5.074     5.076     5.073     5.078     5.044     5.076     5.073     5.068     5.063     5.065     5.063     5.061     5.063     5.058     5.063     5.056     5.052     5.058     5.053     5.060     5.053     5.071     5.071     5.071     5.066     5.066     5.063     5.066     5.061     5.066     5.066     5.052     5.048     5.053     5.046     5.052     5.048     5.052     5.048     5.053     5.055     5.050     5.053     5.048     5.050     5.044     5.044     5.048     5.044     5.016     5.021     5.018     5.022     5.026     5.026     5.024     5.016     5.009     5.018     5.023     5.018     5.020     5.023     5.022     5.016     5.011     5.015     5.011     5.011     5.016     5.009     5.015     5.009     5.013     5.018     5.013     5.021     5.022     5.016     4.971     4.974     5.000     5.009     4.971     4.997     4.996     5.002     4.999     5.004     4.957     4.997     4.994     4.999     4.997     4.994     4.990     4.912     4.905     4.912     4.996     4.896     4.997     4.974     5.000     5.005     4.970     4.885     4.891     4.885     4.894     4.900     4.894     4.912     4.912     4.907     4.900     4.891     4.883     4.889     4.889     4.829     4.809     4.811     4.806     4.796     4.796     4.785     4.783     4.775     4.767     4.766     4.763     4.763     4.763     4.766     4.767     4.767     4.775     4.777     4.785     4.777     4.775     4.773     4.767     4.766     4.763     4.763     4.763     4.766     4.763     4.761     4.761     4.761     4.763     4.763     4.763     4.763     4.763     4.766     4.766     4.767     4.775     4.775     4.785     4.796     4.806     4.804     4.796     4.804     4.796     4.804     4.811     4.809     4.800     4.796     4.787     4.787     4.783     4.773     4.767     4.766     4.763     4.763     4.763     4.766     4.767     4.775     4.785     4.794     4.798     4.800     4.808     4.855     4.875     4.885     4.894     4.916     4.806     4.963     4.959     4.964     4.973     4.957     4.973     4.970     4.973     4.970     4.963     4.966     4.928     4.894     4.885     4.894     4.916     4.948     4.954     4.941     4.944     4.939     4.946     4.990     4.994     4.982     4.894     4.885     4.893     4.883     4.891     4.900     4.909     4.997     4.990     4.990     5.005     5.002     5.004     5.009     5.002     4.997     5.009     4.922     4.902     4.905     4.885     4.905     4.902     5.007     5.000     5.004     4.996     5.018     5.011     5.013     5.015     5.015     5.009     5.011     5.009     5.011     5.005     5.004     5.004     5.004     5.000     5.005     5.004     5.002     5.004     5.011     5.007     5.004     5.007     5.002     5.007     5.044     5.042     5.048     5.050     5.024     5.048     5.041     5.037     5.028     5.024     5.022     5.048     5.042     5.041     5.044     5.039     5.044     5.048     5.055     5.023     5.056     5.056     5.056     5.035     5.037     5.035     5.068     5.065     5.071     5.073     5.070     5.076     5.071     5.078     5.078     5.085     5.083     5.081     5.087     5.094     5.087     5.085     5.090     5.087     5.092     5.092     5.090     5.094     5.094     5.097     5.092     5.097     5.101     5.100     5.101     5.097     5.078     5.107     5.116     5.123     5.129     5.112     5.137     5.129     5.131     5.144     5.137     5.078     5.141     5.132     5.083     5.132     5.153     5.160     5.120     5.149     5.153     5.156     5.151     5.170     5.175     5.187     5.189     5.181     5.163     5.170     5.187     5.191     5.187     5.194     5.196     5.193     5.194     5.193     5.189     5.196     5.193     5.200     5.204     5.201     5.202     5.205     5.202     5.210     5.211     5.206     5.210     5.210     5.215     5.222     5.220     5.224     5.224     5.227     5.224     5.227     5.229     5.230     5.232     5.235     5.233     5.235     5.239     5.237     5.239     5.239     5.237     5.239     5.237     5.241     5.239     5.239     5.241     5.244     5.244     5.254     5.256     5.254     5.257     5.254     5.257     5.259     5.268     5.273     5.275     5.275     5.277     5.275     5.272     5.277     5.278     5.277     5.278     5.278     5.281     5.286     5.288     5.288     5.291     5.293     5.296     5.304     5.310     5.306     5.308     5.311     5.311     5.313     5.317     5.320     5.318     5.320     5.323     5.323     5.325     5.327     5.327     5.328     5.331     5.333     5.335     5.337     5.339     5.339     5.341     5.345     5.345     5.346     5.351     5.354     5.354     5.359     5.359     5.361     5.363     5.365     5.369     5.375     5.379     5.379     5.382     5.380     5.383     5.383     5.383     5.387     5.389     5.391     5.393     5.393     5.395     5.396     5.398     5.402     5.402     5.403     5.405     5.407     5.413     5.414     5.416     5.419     5.420     5.424     5.426     5.431     5.433     5.437     5.438     5.440     5.443     5.447     5.449     5.452     5.455     5.458     5.462     5.465     5.468     5.473     5.476     5.479     5.483     5.487     5.490     5.494     5.498     5.501     5.504     5.507     5.508     5.509     5.513     5.514     5.516     5.517     5.519     5.522     5.522     5.524     5.526     5.528     5.530     5.531     5.533     5.535     5.536     5.537     5.540     5.541     5.543     5.544     5.545     5.548     5.549     5.552     5.554     5.554     5.556     5.559     5.559     5.563     5.565     5.569     5.569     5.571     5.573     5.575     5.576     5.577     5.580     5.581     5.583     5.585     5.589     5.591     5.594     5.596     5.598     5.601     5.603     5.605     5.607     5.609     5.611     5.613     5.616     5.619     5.622     5.625     5.627     5.628     5.631     5.633     5.637     5.639     5.640     5.643     5.647     5.650     5.652     5.655     5.656     5.659     5.662     5.664     5.667     5.669     5.670     5.674     5.678     5.680     5.681     5.685     5.688     5.688     5.691     5.691     5.695     5.697     5.698     5.700     5.702     5.706     5.709     5.711     5.715     5.716     5.718     5.721     5.723     5.724     5.727     5.729     5.730     5.732     5.735     5.737     5.740     5.742     5.743     5.745     5.748     5.750     5.752     5.755     5.757     5.758     5.760     5.763     5.765     5.768     5.770     5.771     5.774     5.775     5.777     5.778     5.781     5.783     5.783     5.787     5.788     5.791     5.793     5.794     5.797     5.798     5.800     5.804     5.805     5.808     5.810     5.813     5.815     5.819     5.821     5.823     5.826     5.830     5.833     5.837     5.838     5.840     5.842     5.845     5.848     5.852     5.854     5.857     5.860     5.862     5.865     5.868     5.870     5.873     5.876     5.879     5.883     5.885     5.887     5.890     5.892     5.896     5.897     5.899     5.900     5.901     5.904     5.907     5.907     5.908     5.909     5.909     5.910     5.912     5.913     5.914     5.916     5.919     5.919     5.919     5.922     5.924     5.925     5.927     5.928     5.930     5.932     5.935     5.938     5.939     5.940     5.942     5.943     5.945     5.946     5.948     5.952     5.953     5.957     5.959     5.960     5.964     5.966     5.967     5.972     5.972     5.973     5.976     5.979     5.981     5.983     5.985     5.987     5.990     5.992     5.994     5.995     5.999     6.002     6.004     6.007     6.009     6.012     6.016     6.018     6.020     6.022     6.025     6.030     6.035     6.037     6.040     6.042     6.044     6.049     6.054     6.056     6.061     6.064     6.066     6.070     6.071     6.073     6.075     6.078     6.081     6.085     6.089     6.092     6.095     6.099     6.101     6.104     6.107     6.111     6.114     6.119     6.120     6.127     6.129     6.132     6.137     6.139     6.143     6.148     6.152     6.154     6.161     6.169     6.170     6.174     6.178     6.180     6.187     6.188     6.193     6.194     6.198     6.199     6.204     6.207     6.213     6.218     6.218     6.225     6.231     6.233     6.237     6.242     6.248     6.252     6.255     6.260     6.263     6.269     6.273     6.276     6.281     6.287     6.291     6.294     6.300     6.305     6.310     6.313     6.318     6.324     6.328     6.333     6.337     6.342     6.345     6.350     6.356     6.360     6.366     6.371     6.376     6.379     6.385     6.389     6.394     6.398     6.403     6.407     6.413     6.418     6.426     6.429     6.436     6.442     6.449     6.456     6.461     6.470     6.477     6.485     6.494     6.503     6.513     6.521     6.533     6.542     6.553     6.563     6.575     6.585     6.598     6.609     6.623     6.635     6.648     6.664     6.678     6.692     6.708     6.723     6.739     6.755     6.770     6.785     6.802     6.819     6.835     6.853     6.869     6.887     6.905     6.922     6.939     6.958     6.976     6.992     7.011     7.030     7.048     7.069     7.087     7.105     7.126     7.145     7.163     7.183     7.205     7.225     7.246     7.265     7.285     7.306     7.326     7.345     7.366     7.381     7.400     7.419     7.436     7.454     7.471     7.488     7.505     7.522     7.540     7.555     7.574     7.591     7.607     7.625     7.642     7.659     7.677     7.696     7.711     7.731     7.748     7.767     7.786     7.804     7.821     7.839     7.859     7.877     7.893     7.913     7.931     7.949     7.968     7.985     8.004     8.022     8.040     8.058     8.079     8.098     8.115     8.133     8.153     8.174     8.190     8.212     8.230     8.246     8.264     8.285     8.306     8.323     8.344     8.363     8.383     8.403     8.422     8.442     8.462     8.481     8.500     8.518     8.539     8.559     8.578     8.596     8.614     8.632     8.650     8.667     8.685     8.702     8.717     8.733     8.750     8.765     8.781     8.795     8.810     8.824     8.840     8.852     8.867     8.878     8.890     8.902     8.915     8.927     8.938     8.949     8.961     8.972     8.985     8.994     9.007     9.016     9.027     9.041     9.050     9.060     9.074     9.082     9.093     9.108     9.120     9.130     9.141     9.152     9.162     9.174     9.187     9.199     9.211     9.222     9.233     9.246     9.259     9.270     9.282     9.294     9.305     9.318     9.331     9.343     9.354     9.365     9.376     9.390     9.402     9.413     9.427     9.439     9.452     9.466     9.478     9.492     9.505     9.520     9.533     9.546     9.558     9.574     9.588     9.602     9.617     9.631     9.644     9.659     9.672     9.686     9.700     9.713     9.728     9.743     9.758     9.770     9.785     9.799     9.813     9.827     9.842     9.857     9.870     9.885     9.900     9.914     9.930     9.942     9.958     9.974     9.990    10.002    10.016    10.033    10.044    10.060    10.076    10.091    10.102    10.117    10.132    10.145    10.159    10.172    10.189    10.204    10.218    10.233    10.248    10.262    10.277    10.291    10.304    10.319    10.333    10.344    10.361    10.376    10.388    10.404    10.418    10.432    10.446    10.460    10.476    10.492    10.507    10.522    10.537    10.552    10.568    10.585    10.600    10.616    10.635    10.650    10.669    10.683    10.698    10.715    10.731    10.747    10.762    10.780    10.794    10.814    10.831    10.845    10.861    10.880    10.896    10.914    10.933    10.947    10.964    10.983    11.002    11.018    11.037    11.054    11.072    11.094    11.113    11.132    11.150    11.172    11.191    11.211    11.229    11.250    11.272    11.294    11.313    11.333    11.357    11.380    11.402    11.424    11.444    11.465    11.489    11.510    11.533    11.557    11.578    11.602    11.624    11.646    11.670    11.694    11.716    11.739    11.763    11.785    11.812    11.835    11.863    11.888    11.910    11.933    11.959    11.983    12.006    12.031    12.052    12.075    12.100    12.125    12.149    12.174    12.197    12.220    12.240    12.262    12.283    12.305    12.324    12.345    12.367    12.383    12.401    12.422    12.444    12.463    12.485    12.504    12.526    12.542    12.563    12.581    12.603    12.622    12.645    12.667    12.685    12.705    12.725    12.742    12.760    12.783    12.802    12.820    12.839    12.859    12.876    12.893    12.907    12.926    12.941    12.959    12.977    12.995    13.013    13.029    13.047    13.066    13.085    13.104    13.121    13.141    13.159    13.175    13.190    13.210    13.230    13.248    13.266    13.286    13.302    13.321    13.340    13.366    13.385    13.406    13.420    13.440    13.460    13.476    13.499    13.524    13.540    13.562    13.583    13.607    13.626    13.650    13.663    13.682    13.707    13.727    13.752    13.767    13.788    13.807    13.825    13.840    13.856    13.870    13.883    13.894    13.907    13.916    13.930    13.942    13.950    13.961    13.974    13.986    13.995    14.009    14.018    14.032    14.039    14.051    14.066    14.078    14.085    14.094    14.112    14.125    14.137    14.153    14.173    14.185    14.194    14.204    14.209    14.217    14.228    14.235    14.247    14.252    14.262    14.270    14.281    14.291    14.298    14.317    14.328    14.333    14.348    14.357    14.363    14.377    14.383    14.390    14.398    14.407    14.415    14.423    14.439    14.449    14.467    14.474    14.480    14.489    14.496    14.503    14.511    14.517    14.527    14.537    14.543    14.552    14.559    14.585    14.591    14.598    14.605    14.606    14.631    14.656    14.663    14.667    14.674    14.693    14.696    14.700    14.709    14.719    14.722    14.728    14.754    14.757    14.769    14.785    14.789    14.796    14.809    14.816    14.822    14.828    14.845    14.852    14.865    14.869    14.874    14.889    14.902    14.907    14.920    14.925    14.935    14.949    14.958    14.963    14.971    14.985    14.992    14.997    15.004    15.018    15.026    15.031    15.043    15.056    15.059    15.066    15.074    15.083    15.102    15.111    15.125    15.135    15.142    15.148    15.158    15.165    15.170    15.173    15.182    15.188    15.213    15.220    15.225    15.238    15.242    15.250    15.258    15.269    15.277    15.281    15.294    15.297    15.310    15.325    15.342    15.359    15.366    15.373    15.385    15.389    15.393    15.414    15.420    15.424    15.426    15.424    15.428    15.428    15.430    15.428    15.426    15.424    15.426    15.428    15.432    15.428    15.426    15.422    15.422    15.413    15.410    15.391    15.375    15.370    15.366    15.359    15.352    15.342    15.335    15.314    15.307    15.299    15.292    15.285    15.269    15.252    15.248    15.241    15.233    15.229    15.202    15.191    15.187    15.182    15.175    15.170    15.165    15.154    15.146    15.142    15.139    15.121    15.115    15.102    15.091    15.089    15.082    15.072    15.061    15.054    15.031    15.022    15.020    15.004    14.999    14.996    14.980    14.970    14.964    14.953    14.946    14.940    14.935    14.930    14.925    14.918    14.910    14.902    14.892    14.880    14.877    14.866    14.860    14.858    14.845    14.841    14.826    14.818    14.803    14.798    14.793    14.787    14.773
     4.900     4.905     4.898     4.889     4.887     4.885     4.885     4.885     4.887     4.885     4.887     4.885     4.894     4.900     4.891     4.891     4.889     4.889     4.889     4.922     4.896     4.887     4.889     4.885     4.887     4.885     4.918     4.889     4.885     4.887     4.885     4.887     4.885     4.894     4.946     4.885     4.885     4.883     4.885     4.885     4.887     4.885     4.887     4.885     4.889     4.887     4.896     4.905     4.885     4.887     4.883     4.885     4.883     4.887     4.885     4.894     4.902     4.889     4.887     4.883     4.875     4.883     4.887     4.885     4.881     4.887     4.881     4.885     4.877     4.883     4.875     4.883     4.877     4.885     4.879     4.885     4.894     4.887     4.898     4.893     4.885     4.887     4.883     4.875     4.855     4.877     4.885     4.877     4.887     4.885     4.891     4.883     4.885     4.883     4.885     4.883     4.875     4.883     4.887     4.885     4.887     4.885     4.891     4.883     4.887     4.889     4.885     4.889     4.887     4.889     4.885     4.885     4.885     4.887     4.889     4.885     4.894     4.887     4.889     4.887     4.894     4.900     4.905     4.896     4.885     4.885     4.883     4.893     4.900     4.922     4.929     4.924     4.916     4.896     4.917     4.926     4.922     4.916     4.971     4.963     4.929     4.922     4.928     4.948     4.970     4.929     4.924     4.929     4.966     5.015     4.970     4.963     4.970     5.005     5.013     5.061     5.058     5.061     5.015     5.030     5.015     5.021     5.016     5.011     5.018     5.015     5.060     5.015     5.063     5.058     5.063     5.058     5.063     5.060     5.060     5.056     5.060     5.055     5.058     5.056     5.060     5.055     5.094     5.089     5.055     5.024     5.058     5.016     5.089     5.092     5.090     5.089     5.087     5.083     5.078     5.083     5.079     5.073     5.071     5.067     5.070     5.074     5.071     5.082     5.085     5.082     5.082     5.085     5.089     5.087     5.094     5.089     5.090     5.089     5.090     5.087     5.087     5.083     5.079     5.087     5.082     5.089     5.078     5.083     5.082     5.078     5.082     5.074     5.074     5.071     5.066     5.065     5.068     5.068     5.066     5.061     5.066     5.063     5.070     5.063     5.067     5.063     5.068     5.083     5.081     5.079     5.081     5.076     5.085     5.083     5.078     5.073     5.078     5.071     5.070     5.063     5.068     5.066     5.063     5.066     5.060     5.063     5.058     5.055     5.060     5.058     5.078     5.079     5.074     5.071     5.070     5.070     5.066     5.065     5.065     5.061     5.065     5.056     5.055     5.050     5.056     5.046     5.053     5.056     5.055     5.058     5.053     5.058     5.052     5.056     5.055     5.052     5.044     5.048     5.018     5.020     5.046     5.050     5.041     5.035     5.035     5.035     5.035     5.035     5.027     5.027     5.023     5.027     5.024     5.024     5.021     5.018     5.019     5.022     5.024     5.009     5.013     5.016     5.009     5.024     5.018     5.020     5.019     5.024     4.976     4.975     5.022     5.030     5.004     4.970     4.994     5.000     5.005     5.004     4.997     5.005     4.992     4.999     5.004     5.004     4.996     5.002     4.918     4.927     4.922     4.941     4.999     5.004     5.011     5.007     4.999     4.999     4.891     4.883     4.891     4.900     4.907     4.887     4.894     4.914     4.912     4.893     4.885     4.891     4.896     4.885     4.875     4.844     4.809     4.808     4.806     4.796     4.787     4.785     4.783     4.775     4.773     4.767     4.767     4.767     4.767     4.773     4.775     4.777     4.785     4.785     4.785     4.775     4.775     4.773     4.767     4.767     4.767     4.767     4.767     4.767     4.766     4.766     4.766     4.767     4.767     4.767     4.766     4.767     4.767     4.767     4.775     4.775     4.783     4.787     4.796     4.800     4.809     4.804     4.806     4.806     4.850     4.829     4.808     4.800     4.798     4.796     4.785     4.785     4.775     4.767     4.767     4.767     4.767     4.767     4.767     4.775     4.783     4.787     4.796     4.798     4.808     4.809     4.850     4.883     4.893     4.887     4.909     4.905     4.912     4.905     4.912     4.969     4.918     4.977     4.980     4.970     4.964     4.969     4.929     4.893     4.887     4.893     4.885     4.922     4.990     4.942     4.952     4.942     4.946     4.942     4.948     4.903     4.909     4.902     4.893     4.900     4.893     4.900     4.907     4.916     4.988     4.948     4.900     4.905     5.004     4.999     4.912     4.996     5.013     5.018     4.916     4.907     4.914     4.893     4.900     4.922     4.929     5.007     5.016     5.000     4.996     5.018     5.015     5.018     5.020     5.015     5.015     5.016     5.013     5.009     5.009     5.002     5.002     5.005     5.007     5.004     5.007     5.009     5.009     5.015     5.009     5.007     5.005     5.041     5.013     5.037     5.037     5.052     5.056     5.056     5.060     5.058     5.026     5.046     5.050     5.046     5.037     5.048     5.052     5.050     5.052     5.052     5.058     5.058     5.053     5.063     5.060     5.037     5.068     5.066     5.066     5.073     5.076     5.076     5.074     5.079     5.078     5.079     5.085     5.081     5.094     5.097     5.096     5.090     5.090     5.092     5.099     5.094     5.094     5.092     5.096     5.097     5.094     5.099     5.096     5.103     5.100     5.106     5.103     5.078     5.106     5.076     5.120     5.125     5.119     5.135     5.142     5.148     5.126     5.148     5.141     5.144     5.137     5.133     5.139     5.137     5.157     5.162     5.154     5.159     5.153     5.156     5.156     5.154     5.157     5.170     5.189     5.189     5.183     5.187     5.194     5.198     5.196     5.200     5.196     5.198     5.198     5.200     5.194     5.194     5.200     5.196     5.201     5.206     5.207     5.203     5.206     5.215     5.211     5.214     5.216     5.219     5.220     5.229     5.229     5.229     5.229     5.232     5.229     5.232     5.233     5.232     5.235     5.235     5.237     5.239     5.242     5.241     5.241     5.242     5.244     5.242     5.246     5.242     5.242     5.246     5.244     5.244     5.248     5.248     5.256     5.259     5.259     5.268     5.268     5.268     5.275     5.278     5.277     5.277     5.277     5.280     5.275     5.281     5.278     5.280     5.283     5.283     5.286     5.289     5.287     5.293     5.296     5.295     5.299     5.304     5.306     5.310     5.315     5.311     5.313     5.317     5.321     5.320     5.320     5.323     5.324     5.325     5.327     5.330     5.331     5.333     5.335     5.337     5.339     5.341     5.343     5.343     5.346     5.346     5.350     5.352     5.356     5.357     5.357     5.360     5.363     5.363     5.365     5.370     5.372     5.374     5.379     5.382     5.383     5.385     5.387     5.387     5.391     5.393     5.393     5.395     5.395     5.398     5.400     5.402     5.405     5.405     5.406     5.409     5.411     5.414     5.419     5.419     5.420     5.422     5.426     5.427     5.431     5.433     5.437     5.440     5.443     5.445     5.449     5.452     5.454     5.457     5.460     5.463     5.467     5.470     5.473     5.478     5.481     5.485     5.489     5.494     5.496     5.501     5.505     5.508     5.512     5.514     5.516     5.519     5.520     5.522     5.524     5.524     5.526     5.528     5.530     5.531     5.533     5.533     5.536     5.537     5.537     5.539     5.540     5.541     5.544     5.545     5.546     5.548     5.549     5.554     5.556     5.556     5.559     5.559     5.561     5.563     5.565     5.568     5.569     5.572     5.573     5.576     5.577     5.579     5.580     5.583     5.583     5.587     5.589     5.591     5.592     5.596     5.600     5.601     5.603     5.605     5.607     5.608     5.611     5.613     5.616     5.619     5.620     5.623     5.627     5.630     5.631     5.633     5.635     5.639     5.642     5.643     5.645     5.648     5.650     5.653     5.656     5.658     5.661     5.662     5.665     5.669     5.670     5.674     5.676     5.680     5.681     5.685     5.686     5.688     5.689     5.692     5.695     5.697     5.698     5.700     5.704     5.706     5.707     5.711     5.715     5.716     5.720     5.721     5.723     5.726     5.727     5.729     5.732     5.733     5.735     5.738     5.740     5.742     5.745     5.747     5.748     5.750     5.753     5.755     5.757     5.758     5.761     5.763     5.765     5.768     5.770     5.771     5.774     5.775     5.778     5.780     5.781     5.783     5.785     5.788     5.790     5.791     5.793     5.795     5.797     5.798     5.802     5.804     5.805     5.808     5.810     5.813     5.815     5.819     5.821     5.824     5.826     5.828     5.831     5.835     5.837     5.840     5.841     5.844     5.847     5.850     5.854     5.857     5.859     5.862     5.865     5.867     5.870     5.871     5.875     5.878     5.881     5.885     5.887     5.890     5.892     5.896     5.897     5.901     5.901     5.903     5.904     5.905     5.908     5.909     5.910     5.912     5.913     5.914     5.916     5.917     5.919     5.919     5.922     5.924     5.925     5.925     5.927     5.928     5.930     5.932     5.935     5.935     5.938     5.940     5.943     5.943     5.945     5.946     5.948     5.949     5.952     5.953     5.957     5.959     5.962     5.964     5.966     5.969     5.969     5.972     5.975     5.976     5.978     5.981     5.983     5.985     5.989     5.990     5.992     5.995     5.997     5.999     6.002     6.004     6.007     6.009     6.012     6.016     6.018     6.019     6.022     6.023     6.028     6.035     6.037     6.039     6.042     6.044     6.047     6.054     6.054     6.058     6.061     6.064     6.068     6.071     6.073     6.076     6.078     6.079     6.083     6.087     6.090     6.094     6.097     6.100     6.102     6.106     6.108     6.112     6.115     6.119     6.122     6.125     6.130     6.133     6.137     6.141     6.144     6.148     6.153     6.157     6.164     6.170     6.172     6.176     6.180     6.181     6.185     6.187     6.193     6.196     6.202     6.204     6.206     6.209     6.214     6.218     6.224     6.227     6.231     6.235     6.239     6.246     6.252     6.255     6.257     6.261     6.264     6.269     6.273     6.278     6.283     6.287     6.293     6.296     6.300     6.305     6.310     6.315     6.320     6.324     6.328     6.333     6.338     6.344     6.349     6.352     6.357     6.361     6.366     6.371     6.376     6.381     6.386     6.391     6.395     6.400     6.404     6.409     6.415     6.420     6.426     6.431     6.437     6.444     6.450     6.454     6.461     6.468     6.475     6.485     6.492     6.502     6.511     6.521     6.531     6.542     6.551     6.563     6.575     6.585     6.597     6.609     6.622     6.635     6.648     6.662     6.676     6.692     6.706     6.722     6.738     6.753     6.770     6.785     6.802     6.819     6.837     6.853     6.871     6.889     6.907     6.924     6.943     6.960     6.978     6.996     7.015     7.033     7.051     7.070     7.089     7.107     7.126     7.146     7.165     7.183     7.204     7.224     7.244     7.264     7.283     7.304     7.325     7.343     7.364     7.383     7.402     7.421     7.439     7.458     7.474     7.493     7.508     7.526     7.543     7.561     7.576     7.594     7.609     7.626     7.643     7.663     7.678     7.696     7.715     7.731     7.750     7.767     7.785     7.805     7.822     7.841     7.859     7.877     7.893     7.912     7.929     7.948     7.967     7.985     8.004     8.020     8.040     8.055     8.075     8.095     8.113     8.132     8.149     8.168     8.188     8.208     8.225     8.245     8.262     8.279     8.302     8.320     8.340     8.360     8.378     8.397     8.417     8.436     8.455     8.476     8.494     8.515     8.533     8.553     8.573     8.591     8.610     8.627     8.644     8.663     8.680     8.699     8.716     8.733     8.749     8.765     8.781     8.797     8.812     8.828     8.841     8.857     8.869     8.883     8.897     8.909     8.922     8.935     8.946     8.957     8.968     8.981     8.992     9.004     9.015     9.025     9.037     9.046     9.060     9.072     9.082     9.093     9.104     9.115     9.128     9.139     9.152     9.162     9.174     9.185     9.196     9.211     9.221     9.232     9.244     9.256     9.269     9.280     9.290     9.302     9.314     9.325     9.337     9.350     9.363     9.374     9.386     9.398     9.410     9.424     9.435     9.448     9.461     9.473     9.485     9.499     9.512     9.526     9.541     9.554     9.566     9.579     9.593     9.609     9.622     9.637     9.651     9.665     9.680     9.693     9.706     9.719     9.732     9.750     9.763     9.778     9.791     9.804     9.818     9.832     9.848     9.864     9.878     9.893     9.906     9.920     9.933     9.949     9.963     9.976     9.992    10.007    10.020    10.035    10.050    10.064    10.078    10.094    10.107    10.121    10.135    10.151    10.166    10.179    10.193    10.206    10.221    10.235    10.250    10.265    10.278    10.294    10.307    10.322    10.335    10.348    10.364    10.378    10.392    10.406    10.422    10.435    10.450    10.465    10.480    10.493    10.509    10.525    10.540    10.555    10.570    10.587    10.603    10.619    10.635    10.652    10.671    10.687    10.699    10.716    10.732    10.748    10.762    10.781    10.797    10.814    10.829    10.847    10.864    10.881    10.898    10.914    10.931    10.949    10.966    10.982    11.000    11.020    11.037    11.055    11.074    11.093    11.109    11.130    11.150    11.168    11.187    11.207    11.229    11.246    11.265    11.287    11.309    11.329    11.352    11.372    11.393    11.416    11.439    11.459    11.481    11.504    11.527    11.547    11.572    11.595    11.618    11.637    11.658    11.683    11.708    11.731    11.754    11.779    11.800    11.826    11.848    11.874    11.902    11.924    11.946    11.969    11.995    12.018    12.045    12.068    12.092    12.112    12.137    12.164    12.188    12.211    12.233    12.253    12.274    12.298    12.316    12.340    12.361    12.381    12.398    12.419    12.437    12.456    12.477    12.496    12.520    12.539    12.559    12.580    12.598    12.620    12.641    12.659    12.682    12.703    12.722    12.744    12.763    12.783    12.800    12.819    12.838    12.857    12.876    12.895    12.913    12.929    12.947    12.965    12.982    13.002    13.024    13.041    13.060    13.076    13.095    13.113    13.132    13.153    13.168    13.182    13.200    13.216    13.237    13.255    13.273    13.289    13.309    13.327    13.347    13.368    13.388    13.406    13.425    13.444    13.463    13.479    13.505    13.524    13.544    13.566    13.583    13.602    13.622    13.645    13.665    13.682    13.704    13.726    13.748    13.770    13.786    13.799    13.817    13.832    13.846    13.860    13.870    13.885    13.897    13.907    13.918    13.930    13.939    13.948    13.960    13.972    13.982    13.995    14.004    14.012    14.026    14.032    14.044    14.052    14.066    14.077    14.087    14.099    14.113    14.120    14.137    14.153    14.166    14.176    14.191    14.199    14.209    14.216    14.222    14.235    14.248    14.257    14.264    14.270    14.282    14.294    14.303    14.320    14.328    14.344    14.349    14.357    14.363    14.379    14.385    14.398    14.407    14.413    14.419    14.435    14.445    14.461    14.474    14.480    14.487    14.493    14.503    14.509    14.518    14.527    14.536    14.543    14.550    14.559    14.582    14.589    14.596    14.605    14.612    14.620    14.642    14.654    14.673    14.673    14.691    14.694    14.706    14.710    14.719    14.720    14.730    14.757    14.756    14.763    14.767    14.787    14.793    14.805    14.820    14.826    14.831    14.842    14.860    14.865    14.870    14.872    14.891    14.897    14.905    14.916    14.927    14.932    14.944    14.949    14.968    14.973    14.985    14.992    14.996    15.003    15.011    15.028    15.031    15.040    15.052    15.061    15.064    15.070    15.080    15.102    15.111    15.116    15.137    15.143    15.150    15.158    15.165    15.170    15.173    15.182    15.189    15.202    15.216    15.224    15.238    15.242    15.254    15.260    15.266    15.275    15.283    15.289    15.302    15.305    15.321    15.346    15.356    15.366    15.372    15.380    15.387    15.393    15.414    15.424    15.424    15.426    15.426    15.428    15.430    15.430    15.428    15.424    15.424    15.422    15.424    15.428    15.424    15.422    15.419    15.419    15.413    15.406    15.389    15.385    15.373    15.368    15.361    15.352    15.342    15.335    15.314    15.310    15.297    15.292    15.285    15.271    15.254    15.250    15.245    15.235    15.229    15.204    15.195    15.189    15.183    15.179    15.172    15.166    15.161    15.148    15.145    15.139    15.126    15.111    15.102    15.094    15.088    15.082    15.066    15.064    15.054    15.041    15.026    15.020    15.007    15.006    14.994    14.985    14.971    14.966    14.955    14.949    14.944    14.939    14.932    14.927    14.920    14.910    14.903    14.892    14.880    14.877    14.869    14.863    14.862    14.854    14.837    14.826    14.822    14.805    14.805    14.795    14.791    14.782
     4.907     4.898     4.889     4.889     4.887     4.887     4.887     4.887     4.887     4.889     4.887     4.889     4.902     4.905     4.896     4.889     4.889     4.889     4.896     4.912     4.889     4.889     4.887     4.887     4.885     4.894     4.946     4.885     4.887     4.885     4.887     4.885     4.894     4.902     4.916     4.887     4.883     4.877     4.883     4.885     4.883     4.885     4.883     4.885     4.887     4.889     4.891     4.887     4.893     4.883     4.887     4.883     4.893     4.885     4.894     4.887     4.905     4.896     4.885     4.887     4.883     4.877     4.885     4.889     4.887     4.889     4.887     4.889     4.885     4.887     4.887     4.896     4.893     4.898     4.889     4.896     4.885     4.893     4.900     4.907     4.912     4.887     4.887     4.883     4.877     4.885     4.879     4.885     4.889     4.891     4.883     4.885     4.883     4.887     4.885     4.885     4.883     4.877     4.885     4.887     4.887     4.894     4.898     4.887     4.887     4.883     4.885     4.887     4.891     4.889     4.894     4.885     4.887     4.885     4.889     4.903     4.903     4.894     4.887     4.887     4.885     4.894     4.885     4.955     4.909     4.885     4.887     4.885     4.909     4.896     4.887     4.909     4.966     4.929     4.924     4.918     4.924     4.931     4.924     4.917     4.922     4.917     4.924     4.957     5.005     5.004     4.929     4.964     4.971     5.019     5.005     4.997     5.005     5.013     5.009     5.065     5.063     5.018     5.048     5.017     5.022     5.016     5.011     5.016     5.070     5.066     5.065     5.061     5.018     5.063     5.068     5.063     5.061     5.058     5.063     5.060     5.055     5.060     5.056     5.061     5.056     5.097     5.089     5.094     5.100     5.096     5.096     5.090     5.096     5.092     5.094     5.094     5.087     5.090     5.082     5.078     5.081     5.078     5.070     5.073     5.076     5.071     5.078     5.085     5.089     5.087     5.083     5.089     5.087     5.092     5.090     5.094     5.089     5.092     5.089     5.087     5.092     5.090     5.087     5.092     5.096     5.090     5.081     5.079     5.081     5.083     5.079     5.087     5.083     5.076     5.079     5.070     5.070     5.073     5.073     5.070     5.065     5.068     5.065     5.070     5.065     5.068     5.087     5.089     5.092     5.087     5.090     5.083     5.085     5.082     5.083     5.081     5.074     5.071     5.074     5.068     5.071     5.066     5.066     5.063     5.065     5.060     5.063     5.060     5.066     5.083     5.083     5.078     5.073     5.074     5.076     5.073     5.068     5.071     5.068     5.068     5.063     5.055     5.060     5.055     5.056     5.058     5.063     5.058     5.060     5.056     5.060     5.063     5.060     5.039     5.048     5.058     5.052     5.056     5.056     5.061     5.024     5.042     5.042     5.035     5.041     5.037     5.041     5.039     5.023     5.030     5.026     5.026     5.029     5.021     5.018     5.022     5.024     5.021     5.028     5.030     5.018     5.022     5.024     5.023     5.025     5.029     5.030     5.030     5.027     4.988     5.027     5.021     4.999     4.994     5.000     5.009     5.011     5.005     5.007     5.007     4.999     5.005     4.970     5.007     5.004     4.992     5.000     5.004     4.928     4.975     4.971     5.004     4.966     4.970     4.946     5.009     4.900     4.891     4.883     4.891     4.900     4.922     4.914     4.957     4.909     4.900     4.891     4.883     4.889     4.894     4.883     4.850     4.829     4.808     4.800     4.800     4.796     4.787     4.787     4.785     4.775     4.775     4.773     4.775     4.775     4.777     4.777     4.785     4.785     4.785     4.785     4.785     4.779     4.777     4.775     4.775     4.773     4.775     4.773     4.767     4.767     4.767     4.767     4.767     4.773     4.775     4.773     4.775     4.775     4.775     4.777     4.785     4.787     4.787     4.796     4.806     4.829     4.852     4.806     4.887     4.844     4.811     4.809     4.808     4.798     4.798     4.796     4.785     4.777     4.775     4.775     4.775     4.775     4.775     4.775     4.785     4.787     4.796     4.798     4.806     4.809     4.809     4.844     4.875     4.883     4.894     4.903     4.809     4.905     4.912     4.964     4.971     4.961     4.980     4.983     4.985     4.970     4.916     4.922     4.900     4.893     4.900     4.922     4.939     4.996     4.948     4.929     4.924     4.929     4.896     4.916     4.909     4.917     4.994     4.929     4.963     4.902     4.907     5.004     4.996     4.990     4.994     4.970     4.997     5.002     5.011     4.917     5.013     4.917     5.009     5.018     4.916     4.920     4.914     4.907     4.914     5.011     5.022     5.018     4.996     5.018     5.021     5.024     5.021     5.016     5.019     5.021     5.002     5.019     5.015     5.016     5.009     5.009     5.009     5.007     5.009     5.007     5.015     5.011     5.013     5.009     5.015     5.011     5.046     5.041     5.044     5.035     5.039     5.055     5.060     5.061     5.060     5.050     5.046     5.053     5.052     5.046     5.018     5.048     5.056     5.053     5.058     5.061     5.058     5.063     5.060     5.066     5.068     5.065     5.071     5.076     5.070     5.076     5.078     5.081     5.079     5.071     5.089     5.092     5.087     5.090     5.099     5.092     5.096     5.101     5.103     5.103     5.099     5.099     5.099     5.103     5.101     5.100     5.096     5.104     5.107     5.103     5.109     5.107     5.109     5.076     5.081     5.119     5.123     5.128     5.137     5.120     5.151     5.154     5.125     5.142     5.148     5.142     5.141     5.160     5.165     5.166     5.157     5.153     5.159     5.156     5.160     5.165     5.160     5.162     5.196     5.193     5.185     5.178     5.194     5.187     5.202     5.198     5.202     5.200     5.202     5.200     5.198     5.203     5.200     5.204     5.207     5.206     5.211     5.212     5.210     5.210     5.213     5.216     5.215     5.219     5.215     5.225     5.230     5.229     5.232     5.232     5.235     5.232     5.237     5.239     5.237     5.239     5.241     5.241     5.242     5.246     5.244     5.246     5.244     5.248     5.246     5.249     5.246     5.246     5.246     5.249     5.248     5.252     5.254     5.261     5.257     5.268     5.272     5.270     5.275     5.278     5.275     5.278     5.278     5.280     5.278     5.283     5.286     5.283     5.283     5.287     5.293     5.294     5.293     5.297     5.298     5.299     5.308     5.308     5.308     5.313     5.317     5.313     5.317     5.318     5.321     5.324     5.323     5.325     5.327     5.328     5.331     5.333     5.333     5.335     5.337     5.341     5.343     5.343     5.345     5.346     5.346     5.351     5.351     5.353     5.357     5.354     5.361     5.362     5.365     5.369     5.372     5.372     5.374     5.374     5.377     5.382     5.385     5.389     5.389     5.391     5.391     5.393     5.395     5.396     5.400     5.398     5.402     5.403     5.405     5.408     5.409     5.413     5.413     5.417     5.419     5.420     5.422     5.424     5.426     5.429     5.432     5.435     5.437     5.440     5.443     5.447     5.450     5.454     5.457     5.458     5.462     5.465     5.468     5.471     5.474     5.479     5.482     5.487     5.490     5.496     5.499     5.504     5.508     5.512     5.516     5.519     5.520     5.524     5.526     5.528     5.530     5.531     5.533     5.533     5.535     5.536     5.539     5.539     5.539     5.540     5.541     5.541     5.543     5.544     5.545     5.548     5.549     5.552     5.554     5.556     5.557     5.559     5.561     5.565     5.565     5.567     5.568     5.569     5.571     5.573     5.575     5.576     5.579     5.580     5.581     5.585     5.587     5.591     5.594     5.594     5.596     5.600     5.601     5.604     5.605     5.607     5.609     5.611     5.612     5.614     5.619     5.620     5.622     5.625     5.628     5.631     5.633     5.637     5.639     5.640     5.642     5.645     5.648     5.650     5.652     5.655     5.658     5.659     5.662     5.664     5.667     5.669     5.672     5.676     5.678     5.681     5.683     5.686     5.688     5.689     5.691     5.693     5.696     5.698     5.700     5.704     5.706     5.709     5.711     5.715     5.716     5.720     5.721     5.724     5.726     5.727     5.730     5.732     5.733     5.737     5.738     5.740     5.743     5.745     5.747     5.748     5.752     5.753     5.755     5.758     5.760     5.761     5.763     5.765     5.768     5.770     5.771     5.774     5.775     5.778     5.780     5.781     5.785     5.785     5.787     5.790     5.793     5.794     5.795     5.797     5.800     5.802     5.804     5.805     5.808     5.810     5.813     5.815     5.819     5.821     5.824     5.826     5.830     5.831     5.835     5.835     5.840     5.841     5.842     5.847     5.848     5.852     5.856     5.859     5.862     5.864     5.867     5.868     5.871     5.873     5.876     5.879     5.881     5.885     5.889     5.892     5.896     5.897     5.900     5.901     5.903     5.905     5.908     5.909     5.910     5.912     5.913     5.914     5.916     5.917     5.919     5.922     5.922     5.924     5.925     5.927     5.928     5.930     5.932     5.933     5.933     5.935     5.938     5.939     5.940     5.942     5.943     5.946     5.948     5.949     5.952     5.953     5.955     5.957     5.959     5.962     5.964     5.967     5.969     5.970     5.973     5.975     5.976     5.979     5.979     5.982     5.985     5.989     5.990     5.992     5.995     5.999     6.000     6.002     6.005     6.007     6.009     6.012     6.014     6.018     6.020     6.022     6.023     6.027     6.032     6.035     6.037     6.042     6.046     6.047     6.052     6.052     6.056     6.059     6.061     6.064     6.068     6.071     6.075     6.078     6.079     6.083     6.087     6.089     6.092     6.095     6.099     6.101     6.104     6.107     6.109     6.113     6.116     6.120     6.124     6.127     6.130     6.133     6.137     6.141     6.144     6.148     6.153     6.161     6.162     6.170     6.174     6.180     6.181     6.183     6.186     6.188     6.192     6.199     6.202     6.206     6.207     6.211     6.216     6.220     6.224     6.227     6.233     6.237     6.240     6.246     6.252     6.255     6.258     6.261     6.266     6.270     6.273     6.278     6.283     6.287     6.293     6.297     6.302     6.307     6.310     6.315     6.321     6.324     6.330     6.335     6.338     6.344     6.349     6.354     6.358     6.363     6.369     6.372     6.378     6.383     6.388     6.392     6.397     6.401     6.406     6.410     6.416     6.422     6.428     6.431     6.438     6.444     6.450     6.456     6.461     6.470     6.475     6.483     6.492     6.500     6.509     6.520     6.529     6.540     6.551     6.562     6.573     6.585     6.597     6.608     6.620     6.633     6.647     6.661     6.675     6.689     6.705     6.720     6.735     6.752     6.769     6.785     6.802     6.819     6.837     6.853     6.871     6.889     6.907     6.926     6.944     6.962     6.979     6.999     7.017     7.035     7.053     7.072     7.090     7.109     7.129     7.147     7.167     7.185     7.204     7.224     7.243     7.262     7.282     7.301     7.322     7.342     7.362     7.381     7.402     7.421     7.438     7.458     7.476     7.494     7.510     7.530     7.545     7.562     7.581     7.597     7.614     7.631     7.648     7.665     7.681     7.698     7.716     7.733     7.752     7.769     7.788     7.804     7.822     7.841     7.859     7.877     7.893     7.912     7.929     7.946     7.967     7.985     8.003     8.020     8.039     8.055     8.074     8.092     8.111     8.129     8.149     8.167     8.187     8.204     8.224     8.241     8.261     8.278     8.297     8.315     8.335     8.354     8.373     8.392     8.411     8.432     8.452     8.470     8.489     8.508     8.529     8.548     8.567     8.586     8.603     8.623     8.642     8.659     8.677     8.694     8.711     8.729     8.747     8.764     8.781     8.797     8.812     8.826     8.844     8.857     8.873     8.887     8.902     8.915     8.927     8.939     8.954     8.966     8.977     8.987     8.999     9.011     9.025     9.035     9.046     9.057     9.068     9.081     9.093     9.104     9.114     9.126     9.137     9.150     9.161     9.172     9.183     9.194     9.206     9.218     9.230     9.241     9.253     9.266     9.278     9.289     9.302     9.311     9.326     9.335     9.346     9.359     9.370     9.385     9.397     9.407     9.420     9.432     9.443     9.455     9.468     9.478     9.494     9.507     9.518     9.533     9.548     9.560     9.576     9.587     9.600     9.615     9.628     9.642     9.658     9.672     9.685     9.698     9.713     9.727     9.739     9.754     9.767     9.785     9.796     9.811     9.826     9.839     9.853     9.867     9.881     9.900     9.913     9.927     9.941     9.955     9.969     9.982     9.996    10.011    10.027    10.041    10.055    10.069    10.083    10.097    10.113    10.125    10.141    10.158    10.168    10.185    10.198    10.211    10.226    10.239    10.254    10.267    10.283    10.298    10.311    10.325    10.341    10.355    10.370    10.381    10.394    10.410    10.424    10.437    10.452    10.467    10.483    10.496    10.511    10.527    10.543    10.559    10.571    10.589    10.605    10.620    10.637    10.652    10.671    10.687    10.704    10.720    10.735    10.750    10.767    10.783    10.799    10.815    10.831    10.849    10.864    10.881    10.896    10.913    10.931    10.947    10.966    10.982    11.002    11.020    11.035    11.054    11.072    11.090    11.107    11.128    11.148    11.167    11.186    11.206    11.225    11.246    11.263    11.281    11.304    11.325    11.346    11.368    11.388    11.410    11.432    11.454    11.478    11.497    11.521    11.542    11.564    11.585    11.609    11.633    11.653    11.674    11.697    11.720    11.743    11.767    11.793    11.815    11.841    11.863    11.888    11.910    11.937    11.961    11.983    12.009    12.033    12.054    12.078    12.104    12.128    12.153    12.180    12.204    12.225    12.245    12.270    12.291    12.311    12.333    12.354    12.373    12.395    12.413    12.433    12.452    12.472    12.493    12.512    12.533    12.554    12.573    12.596    12.614    12.633    12.654    12.677    12.700    12.719    12.740    12.760    12.783    12.802    12.817    12.840    12.857    12.875    12.895    12.914    12.933    12.952    12.968    12.985    13.005    13.026    13.047    13.070    13.088    13.106    13.123    13.144    13.163    13.179    13.197    13.213    13.228    13.246    13.264    13.281    13.295    13.314    13.329    13.346    13.370    13.387    13.408    13.429    13.447    13.465    13.488    13.505    13.526    13.548    13.565    13.585    13.605    13.626    13.648    13.670    13.689    13.707    13.725    13.743    13.760    13.776    13.789    13.805    13.819    13.830    13.846    13.860    13.874    13.883    13.895    13.904    13.916    13.925    13.937    13.948    13.958    13.969    13.978    13.988    13.996    14.009    14.018    14.024    14.039    14.048    14.057    14.066    14.078    14.089    14.104    14.115    14.130    14.143    14.153    14.165    14.181    14.190    14.202    14.211    14.218    14.226    14.242    14.252    14.261    14.268    14.275    14.287    14.298    14.312    14.322    14.330    14.344    14.349    14.355    14.373    14.376    14.393    14.402    14.409    14.418    14.433    14.443    14.452    14.464    14.476    14.483    14.495    14.499    14.506    14.515    14.526    14.535    14.541    14.554    14.563    14.571    14.589    14.594    14.604    14.608    14.622    14.631    14.649    14.659    14.681    14.685    14.689    14.705    14.719    14.719    14.726    14.733    14.739    14.757    14.763    14.765    14.787    14.795    14.798    14.820    14.824    14.829    14.833    14.857    14.866    14.874    14.874    14.885    14.897    14.903    14.907    14.925    14.932    14.942    14.947    14.964    14.974    14.982    14.992    14.996    15.003    15.006    15.026    15.031    15.039    15.057    15.062    15.066    15.069    15.078    15.102    15.109    15.113    15.135    15.143    15.150    15.155    15.165    15.170    15.175    15.180    15.189    15.202    15.216    15.220    15.232    15.244    15.254    15.258    15.264    15.272    15.280    15.289    15.297    15.307    15.312    15.326    15.356    15.364    15.370    15.382    15.389    15.393    15.409    15.419    15.422    15.424    15.426    15.428    15.428    15.428    15.428    15.426    15.424    15.422    15.422    15.424    15.422    15.422    15.419    15.419    15.412    15.408    15.396    15.385    15.375    15.370    15.359    15.352    15.342    15.335    15.314    15.309    15.303    15.289    15.283    15.271    15.269    15.250    15.247    15.238    15.225    15.205    15.199    15.191    15.188    15.180    15.177    15.166    15.161    15.152    15.146    15.139    15.121    15.116    15.111    15.102    15.091    15.080    15.070    15.064    15.056    15.033    15.029    15.024    15.016    15.003    14.992    14.987    14.973    14.963    14.958    14.953    14.947    14.942    14.937    14.927    14.922    14.912    14.905    14.895    14.886    14.877    14.872    14.869    14.863    14.849    14.833    14.829    14.826    14.820    14.807    14.800    14.795    14.787
     4.912     4.891     4.896     4.889     4.889     4.887     4.889     4.889     4.889     4.889     4.896     4.905     4.916     4.896     4.887     4.889     4.887     4.889     4.903     4.903     4.889     4.887     4.889     4.887     4.887     4.887     4.896     4.894     4.887     4.889     4.887     4.889     4.885     4.894     4.898     4.887     4.887     4.856     4.877     4.885     4.875     4.883     4.877     4.883     4.887     4.887     4.912     4.894     4.887     4.893     4.885     4.894     4.900     4.893     4.900     4.891     4.896     4.887     4.889     4.885     4.879     4.885     4.887     4.887     4.889     4.887     4.889     4.887     4.894     4.889     4.883     4.885     4.883     4.875     4.883     4.896     4.889     4.881     4.891     4.883     4.893     4.885     4.903     4.893     4.883     4.877     4.885     4.887     4.887     4.883     4.893     4.883     4.889     4.885     4.889     4.885     4.877     4.885     4.877     4.885     4.889     4.889     4.887     4.885     4.856     4.875     4.883     4.887     4.889     4.885     4.891     4.894     4.885     4.887     4.885     4.894     4.898     4.891     4.894     4.885     4.887     4.885     4.894     4.902     4.927     4.907     4.885     4.894     4.928     4.887     4.889     4.887     4.922     4.964     4.929     4.910     4.917     4.910     4.917     4.910     4.917     4.924     4.929     4.964     5.000     4.955     4.963     4.970     5.005     5.013     5.000     5.005     5.000     5.009     5.017     5.065     5.068     5.065     5.018     5.046     5.016     5.009     5.015     5.009     5.017     5.063     5.060     5.065     5.063     5.066     5.068     5.063     5.068     5.063     5.060     5.065     5.061     5.068     5.060     5.068     5.065     5.071     5.099     5.103     5.097     5.099     5.101     5.099     5.101     5.097     5.097     5.092     5.090     5.085     5.085     5.082     5.087     5.082     5.081     5.082     5.087     5.079     5.087     5.082     5.087     5.083     5.078     5.096     5.096     5.099     5.096     5.097     5.094     5.090     5.094     5.090     5.087     5.094     5.094     5.092     5.094     5.097     5.089     5.082     5.087     5.085     5.083     5.079     5.087     5.081     5.076     5.070     5.073     5.074     5.070     5.076     5.071     5.066     5.071     5.087     5.092     5.089     5.094     5.092     5.092     5.081     5.090     5.087     5.089     5.090     5.085     5.087     5.081     5.076     5.078     5.073     5.074     5.071     5.066     5.068     5.071     5.066     5.078     5.081     5.085     5.089     5.089     5.074     5.078     5.081     5.076     5.078     5.074     5.076     5.079     5.078     5.058     5.061     5.060     5.066     5.061     5.066     5.058     5.065     5.066     5.061     5.065     5.068     5.066     5.068     5.066     5.052     5.060     5.053     5.056     5.060     5.046     5.050     5.037     5.041     5.037     5.042     5.041     5.028     5.031     5.027     5.030     5.028     5.028     5.019     5.023     5.028     5.029     5.032     5.035     5.035     5.037     4.999     5.007     5.031     5.027     5.029     5.025     5.030     5.033     5.028     5.033     4.900     5.021     5.000     4.994     4.999     5.007     5.000     5.004     5.009     5.007     4.999     5.004     5.004     5.009     4.996     4.997     5.002     4.976     4.971     4.975     5.021     4.970     5.016     4.941     4.944     4.893     4.883     4.891     4.898     4.907     4.927     4.961     4.926     4.917     4.907     4.900     4.891     4.896     4.889     4.887     4.856     4.850     4.829     4.808     4.800     4.800     4.798     4.790     4.787     4.785     4.777     4.777     4.777     4.779     4.785     4.785     4.787     4.790     4.796     4.787     4.790     4.787     4.785     4.785     4.777     4.777     4.777     4.777     4.775     4.775     4.775     4.775     4.775     4.777     4.777     4.783     4.777     4.783     4.785     4.785     4.790     4.790     4.796     4.806     4.809     4.850     4.808     4.856     4.887     4.852     4.829     4.809     4.802     4.808     4.800     4.798     4.796     4.785     4.785     4.783     4.777     4.777     4.785     4.785     4.787     4.796     4.798     4.806     4.808     4.809     4.829     4.850     4.883     4.894     4.887     4.909     4.957     4.912     4.970     4.974     4.980     4.970     4.963     4.985     4.924     4.902     4.909     4.900     4.907     4.900     4.924     5.004     4.988     5.002     4.916     4.907     4.900     4.920     4.916     4.909     4.916     4.996     5.000     4.996     4.955     4.973     5.009     4.997     4.990     4.970     5.018     5.007     5.000     5.007     5.005     4.924     4.917     4.922     5.016     4.955     4.922     4.916     4.922     4.914     4.922     4.929     5.044     5.013     5.035     5.031     5.027     5.025     5.027     5.025     4.997     5.020     4.994     5.018     5.015     5.011     5.015     5.019     5.015     5.011     5.016     5.016     5.013     5.024     5.024     5.031     5.035     5.052     5.052     5.053     5.050     5.055     5.056     5.058     5.065     5.066     5.065     5.044     5.063     5.044     5.046     5.050     5.055     5.053     5.050     5.058     5.061     5.060     5.061     5.060     5.065     5.061     5.074     5.078     5.078     5.079     5.074     5.082     5.078     5.079     5.083     5.089     5.094     5.089     5.090     5.097     5.103     5.097     5.096     5.100     5.096     5.100     5.103     5.106     5.103     5.107     5.101     5.106     5.103     5.110     5.107     5.115     5.115     5.112     5.113     5.116     5.115     5.122     5.116     5.122     5.139     5.125     5.128     5.153     5.146     5.148     5.144     5.139     5.169     5.100     5.162     5.170     5.151     5.159     5.175     5.159     5.163     5.160     5.193     5.198     5.170     5.178     5.193     5.198     5.200     5.191     5.198     5.205     5.201     5.206     5.201     5.207     5.204     5.208     5.205     5.201     5.210     5.213     5.216     5.216     5.220     5.220     5.222     5.220     5.220     5.224     5.229     5.232     5.233     5.232     5.237     5.239     5.235     5.237     5.241     5.242     5.241     5.244     5.246     5.242     5.249     5.248     5.249     5.248     5.249     5.248     5.252     5.252     5.254     5.257     5.254     5.257     5.254     5.257     5.261     5.259     5.268     5.262     5.270     5.272     5.277     5.280     5.278     5.280     5.283     5.285     5.287     5.286     5.288     5.288     5.291     5.295     5.297     5.297     5.299     5.302     5.304     5.306     5.306     5.311     5.313     5.317     5.315     5.318     5.324     5.323     5.325     5.324     5.327     5.330     5.330     5.330     5.333     5.335     5.339     5.341     5.341     5.343     5.345     5.348     5.348     5.348     5.350     5.351     5.356     5.358     5.359     5.363     5.366     5.370     5.369     5.372     5.374     5.377     5.377     5.379     5.382     5.385     5.389     5.391     5.393     5.393     5.395     5.396     5.400     5.402     5.403     5.405     5.407     5.408     5.412     5.412     5.413     5.419     5.419     5.420     5.424     5.424     5.426     5.427     5.431     5.432     5.435     5.438     5.440     5.443     5.447     5.452     5.454     5.458     5.462     5.463     5.467     5.470     5.473     5.476     5.479     5.483     5.489     5.492     5.498     5.501     5.505     5.510     5.516     5.520     5.524     5.528     5.530     5.531     5.533     5.535     5.536     5.537     5.539     5.539     5.540     5.541     5.544     5.544     5.544     5.545     5.545     5.546     5.548     5.549     5.550     5.554     5.556     5.557     5.559     5.561     5.563     5.565     5.567     5.568     5.569     5.572     5.573     5.573     5.575     5.576     5.577     5.580     5.583     5.585     5.587     5.589     5.592     5.596     5.598     5.600     5.601     5.604     5.605     5.607     5.609     5.611     5.613     5.614     5.616     5.620     5.623     5.625     5.628     5.630     5.633     5.635     5.639     5.640     5.642     5.645     5.647     5.650     5.652     5.653     5.656     5.658     5.661     5.664     5.665     5.669     5.672     5.674     5.676     5.680     5.683     5.685     5.687     5.688     5.691     5.692     5.696     5.698     5.700     5.702     5.706     5.709     5.711     5.713     5.716     5.720     5.721     5.724     5.726     5.727     5.730     5.732     5.733     5.737     5.738     5.742     5.743     5.745     5.747     5.750     5.752     5.753     5.755     5.758     5.760     5.761     5.763     5.766     5.768     5.770     5.772     5.774     5.775     5.777     5.780     5.783     5.785     5.787     5.788     5.791     5.793     5.794     5.795     5.798     5.800     5.802     5.805     5.807     5.808     5.810     5.813     5.815     5.819     5.821     5.824     5.826     5.830     5.831     5.835     5.837     5.838     5.840     5.842     5.845     5.847     5.850     5.854     5.859     5.860     5.862     5.865     5.868     5.870     5.873     5.876     5.878     5.881     5.885     5.887     5.890     5.894     5.896     5.899     5.900     5.903     5.905     5.907     5.908     5.912     5.913     5.914     5.916     5.919     5.919     5.922     5.924     5.925     5.927     5.928     5.930     5.932     5.932     5.933     5.935     5.938     5.938     5.939     5.940     5.942     5.943     5.945     5.946     5.949     5.952     5.953     5.955     5.957     5.959     5.960     5.962     5.964     5.967     5.969     5.972     5.973     5.975     5.978     5.979     5.981     5.983     5.985     5.987     5.990     5.992     5.995     5.999     6.000     6.004     6.005     6.007     6.009     6.012     6.014     6.018     6.021     6.024     6.024     6.028     6.031     6.037     6.039     6.040     6.042     6.047     6.049     6.052     6.054     6.056     6.059     6.063     6.066     6.068     6.073     6.076     6.079     6.081     6.085     6.089     6.090     6.094     6.097     6.100     6.104     6.105     6.111     6.113     6.114     6.119     6.122     6.125     6.129     6.132     6.135     6.139     6.143     6.146     6.150     6.157     6.161     6.165     6.172     6.176     6.180     6.181     6.185     6.187     6.190     6.192     6.202     6.204     6.209     6.211     6.213     6.218     6.220     6.225     6.229     6.233     6.236     6.241     6.245     6.252     6.257     6.260     6.263     6.266     6.272     6.275     6.280     6.283     6.287     6.293     6.297     6.302     6.307     6.312     6.317     6.321     6.325     6.331     6.335     6.340     6.344     6.349     6.354     6.358     6.363     6.369     6.372     6.378     6.383     6.388     6.392     6.397     6.403     6.406     6.412     6.416     6.422     6.428     6.433     6.439     6.445     6.449     6.456     6.461     6.470     6.475     6.482     6.490     6.499     6.509     6.518     6.528     6.539     6.549     6.560     6.572     6.583     6.595     6.606     6.620     6.631     6.644     6.659     6.673     6.687     6.703     6.719     6.733     6.750     6.766     6.783     6.799     6.817     6.833     6.852     6.869     6.889     6.907     6.926     6.944     6.963     6.981     7.000     7.018     7.037     7.055     7.073     7.092     7.110     7.129     7.148     7.167     7.185     7.205     7.224     7.243     7.262     7.281     7.300     7.320     7.340     7.361     7.379     7.400     7.419     7.438     7.458     7.476     7.495     7.511     7.532     7.548     7.564     7.583     7.600     7.616     7.633     7.650     7.668     7.683     7.701     7.719     7.735     7.754     7.770     7.789     7.805     7.822     7.841     7.857     7.877     7.893     7.912     7.929     7.946     7.965     7.982     8.001     8.020     8.037     8.054     8.074     8.091     8.109     8.127     8.146     8.165     8.183     8.201     8.220     8.237     8.256     8.278     8.294     8.312     8.331     8.350     8.369     8.387     8.408     8.425     8.445     8.466     8.483     8.503     8.522     8.542     8.560     8.581     8.599     8.618     8.637     8.655     8.673     8.691     8.709     8.726     8.742     8.761     8.779     8.795     8.812     8.828     8.843     8.859     8.875     8.889     8.904     8.917     8.933     8.945     8.957     8.971     8.983     8.996     9.009     9.018     9.032     9.044     9.056     9.065     9.077     9.088     9.101     9.114     9.126     9.135     9.146     9.158     9.169     9.182     9.192     9.204     9.217     9.226     9.237     9.251     9.263     9.272     9.286     9.298     9.309     9.322     9.332     9.345     9.358     9.370     9.381     9.394     9.405     9.416     9.430     9.441     9.454     9.467     9.477     9.490     9.502     9.513     9.526     9.538     9.553     9.566     9.581     9.595     9.609     9.621     9.637     9.650     9.662     9.676     9.690     9.704     9.718     9.731     9.746     9.759     9.772     9.787     9.802     9.817     9.831     9.846     9.859     9.872     9.885     9.900     9.919     9.933     9.946     9.963     9.974     9.987    10.002    10.016    10.029    10.043    10.059    10.072    10.089    10.102    10.116    10.130    10.143    10.158    10.172    10.186    10.204    10.217    10.231    10.242    10.257    10.270    10.285    10.300    10.313    10.330    10.344    10.358    10.372    10.386    10.399    10.415    10.427    10.442    10.458    10.472    10.486    10.500    10.514    10.530    10.545    10.560    10.574    10.590    10.607    10.622    10.640    10.654    10.671    10.687    10.704    10.720    10.737    10.754    10.769    10.785    10.800    10.817    10.835    10.850    10.864    10.882    10.898    10.916    10.933    10.947    10.964    10.982    11.002    11.020    11.035    11.054    11.072    11.089    11.106    11.124    11.145    11.164    11.183    11.202    11.222    11.242    11.261    11.283    11.300    11.322    11.341    11.362    11.385    11.405    11.425    11.448    11.468    11.491    11.515    11.537    11.555    11.579    11.602    11.623    11.647    11.668    11.692    11.713    11.737    11.760    11.781    11.808    11.830    11.853    11.879    11.902    11.926    11.952    11.973    11.997    12.020    12.047    12.069    12.095    12.118    12.139    12.167    12.190    12.216    12.237    12.259    12.280    12.303    12.324    12.345    12.367    12.387    12.409    12.428    12.448    12.468    12.487    12.508    12.528    12.548    12.569    12.587    12.610    12.631    12.652    12.669    12.691    12.716    12.735    12.754    12.776    12.796    12.815    12.836    12.854    12.871    12.891    12.911    12.933    12.952    12.971    12.990    13.009    13.029    13.050    13.073    13.094    13.113    13.133    13.151    13.174    13.190    13.206    13.222    13.241    13.255    13.273    13.288    13.305    13.318    13.340    13.359    13.373    13.395    13.411    13.429    13.449    13.468    13.487    13.509    13.528    13.552    13.566    13.585    13.608    13.626    13.645    13.663    13.682    13.701    13.719    13.733    13.752    13.762    13.776    13.789    13.805    13.817    13.829    13.844    13.856    13.870    13.881    13.890    13.902    13.913    13.922    13.931    13.942    13.954    13.964    13.974    13.986    13.995    14.004    14.011    14.022    14.031    14.043    14.050    14.061    14.070    14.078    14.092    14.107    14.122    14.127    14.143    14.153    14.165    14.178    14.193    14.202    14.211    14.224    14.229    14.247    14.257    14.262    14.270    14.282    14.291    14.301    14.319    14.328    14.340    14.349    14.354    14.365    14.368    14.379    14.392    14.404    14.415    14.435    14.443    14.452    14.460    14.471    14.482    14.492    14.498    14.505    14.514    14.524    14.533    14.546    14.552    14.565    14.573    14.581    14.593    14.600    14.616    14.622    14.633    14.648    14.656    14.665    14.685    14.689    14.698    14.720    14.720    14.728    14.735    14.739    14.752    14.763    14.767    14.781    14.789    14.796    14.820    14.824    14.828    14.833    14.854    14.865    14.870    14.874    14.891    14.897    14.902    14.909    14.924    14.935    14.940    14.952    14.955    14.970    14.983    14.991    14.996    15.006    15.011    15.022    15.031    15.036    15.057    15.062    15.067    15.072    15.078    15.083    15.104    15.109    15.131    15.139    15.145    15.152    15.163    15.168    15.175    15.182    15.188    15.199    15.214    15.222    15.225    15.241    15.250    15.260    15.266    15.272    15.280    15.289    15.295    15.302    15.309    15.329    15.352    15.364    15.370    15.381    15.387    15.394    15.413    15.417    15.422    15.424    15.426    15.428    15.428    15.426    15.426    15.422    15.424    15.424    15.424    15.422    15.420    15.419    15.420    15.414    15.413    15.401    15.396    15.387    15.378    15.366    15.359    15.349    15.346    15.335    15.315    15.310    15.305    15.294    15.281    15.274    15.263    15.257    15.245    15.239    15.222    15.214    15.205    15.196    15.189    15.183    15.179    15.168    15.160    15.154    15.150    15.142    15.128    15.123    15.111    15.105    15.096    15.078    15.072    15.069    15.056    15.046    15.031    15.026    15.018    15.007    14.994    14.985    14.973    14.966    14.960    14.956    14.952    14.946    14.939    14.931    14.920    14.914    14.909    14.897    14.889    14.882    14.878    14.869    14.866    14.852    14.840    14.833    14.828    14.822    14.812    14.808    14.796    14.791
     4.946     4.912     4.903     4.896     4.889     4.896     4.903     4.898     4.905     4.898     4.905     4.912     4.894     4.887     4.889     4.885     4.894     4.889     4.898     4.910     4.887     4.889     4.887     4.889     4.885     4.889     4.889     4.916     4.896     4.889     4.896     4.887     4.894     4.902     4.918     4.896     4.887     4.887     4.885     4.887     4.885     4.887     4.885     4.877     4.883     4.939     4.896     4.889     4.894     4.902     4.920     4.896     4.889     4.896     4.889     4.889     4.887     4.889     4.885     4.889     4.885     4.879     4.887     4.881     4.887     4.889     4.887     4.889     4.889     4.883     4.877     4.883     4.875     4.883     4.877     4.885     4.881     4.889     4.881     4.893     4.883     4.887     4.885     4.902     4.893     4.885     4.887     4.885     4.889     4.891     4.885     4.894     4.887     4.889     4.887     4.889     4.885     4.887     4.885     4.887     4.885     4.894     4.894     4.883     4.875     4.855     4.877     4.885     4.889     4.891     4.891     4.891     4.894     4.885     4.894     4.885     4.893     4.896     4.889     4.889     4.887     4.887     4.887     4.894     4.903     4.912     4.907     4.916     4.961     4.922     4.887     4.896     4.917     4.957     4.924     4.903     4.896     4.916     4.909     4.902     4.909     4.917     4.926     4.971     4.969     4.963     4.970     4.975     4.971     5.070     5.007     5.000     5.007     5.016     5.063     5.070     5.065     5.067     5.071     5.016     5.022     5.015     5.009     5.015     5.063     5.015     5.066     5.071     5.066     5.070     5.066     5.070     5.068     5.070     5.067     5.063     5.068     5.071     5.070     5.097     5.104     5.099     5.103     5.104     5.083     5.100     5.097     5.100     5.097     5.099     5.101     5.099     5.099     5.094     5.085     5.089     5.082     5.079     5.078     5.089     5.094     5.089     5.082     5.089     5.083     5.090     5.094     5.099     5.079     5.097     5.099     5.096     5.090     5.096     5.096     5.100     5.094     5.099     5.094     5.089     5.099     5.089     5.097     5.087     5.090     5.090     5.087     5.085     5.092     5.087     5.081     5.076     5.078     5.081     5.074     5.081     5.076     5.083     5.078     5.083     5.089     5.085     5.087     5.089     5.096     5.090     5.096     5.092     5.092     5.089     5.082     5.092     5.078     5.083     5.081     5.081     5.078     5.076     5.074     5.070     5.074     5.073     5.079     5.082     5.087     5.089     5.089     5.085     5.085     5.083     5.081     5.081     5.079     5.078     5.085     5.058     5.085     5.060     5.063     5.065     5.068     5.070     5.068     5.063     5.066     5.068     5.065     5.068     5.068     5.073     5.060     5.066     5.058     5.063     5.060     5.056     5.037     5.068     5.041     5.042     5.041     5.037     5.037     5.044     5.037     5.041     5.035     5.035     5.035     5.023     5.041     5.037     5.029     5.037     5.037     5.021     5.041     5.041     5.031     5.031     5.027     5.026     5.037     5.026     5.039     5.024     5.039     5.035     4.996     5.022     5.018     5.022     5.018     5.005     5.013     5.007     5.004     5.009     5.007     5.011     5.015     5.005     5.019     5.022     5.021     5.015     5.019     4.994     4.933     4.914     4.907     4.949     4.914     4.891     4.883     4.905     4.914     4.932     4.926     4.917     4.922     4.916     4.907     4.900     4.891     4.896     4.885     4.877     4.856     4.850     4.829     4.809     4.802     4.800     4.798     4.792     4.790     4.787     4.785     4.787     4.787     4.787     4.790     4.798     4.798     4.798     4.798     4.798     4.796     4.787     4.787     4.787     4.787     4.785     4.787     4.785     4.785     4.785     4.785     4.785     4.787     4.787     4.787     4.787     4.787     4.787     4.796     4.798     4.798     4.806     4.809     4.837     4.809     4.829     4.850     4.894     4.885     4.850     4.829     4.809     4.809     4.808     4.800     4.798     4.796     4.787     4.787     4.785     4.787     4.787     4.796     4.798     4.798     4.806     4.809     4.809     4.829     4.850     4.856     4.894     4.902     4.922     4.929     4.964     4.977     4.982     4.985     4.985     4.974     4.988     4.926     4.929     4.924     4.916     4.907     4.928     4.922     4.970     4.966     5.007     4.990     4.924     4.928     4.922     4.900     4.909     4.916     4.922     5.007     5.002     5.016     5.000     5.013     5.016     5.011     5.020     5.016     4.990     4.997     5.005     5.002     5.029     4.917     4.922     4.917     4.996     4.990     4.971     5.030     5.035     5.044     5.020     5.016     5.041     5.037     5.035     5.033     5.035     5.035     5.027     5.025     5.035     5.035     5.030     5.029     5.020     5.016     5.021     5.015     5.021     5.018     5.020     5.016     5.020     5.025     5.022     5.029     5.023     5.044     5.046     5.052     5.055     5.053     5.050     5.058     5.068     5.066     5.058     5.052     5.068     5.066     5.041     5.053     5.053     5.060     5.055     5.061     5.058     5.065     5.066     5.063     5.056     5.076     5.060     5.081     5.070     5.085     5.074     5.079     5.087     5.092     5.089     5.096     5.099     5.097     5.096     5.099     5.100     5.107     5.110     5.112     5.101     5.106     5.107     5.106     5.109     5.106     5.107     5.106     5.115     5.113     5.110     5.113     5.119     5.116     5.119     5.119     5.082     5.115     5.083     5.116     5.162     5.159     5.160     5.159     5.149     5.144     5.149     5.154     5.153     5.162     5.170     5.175     5.172     5.173     5.173     5.166     5.172     5.166     5.170     5.202     5.201     5.203     5.183     5.203     5.183     5.208     5.210     5.208     5.204     5.206     5.204     5.212     5.209     5.213     5.219     5.219     5.219     5.219     5.220     5.216     5.225     5.220     5.224     5.227     5.225     5.224     5.227     5.235     5.232     5.237     5.241     5.237     5.242     5.242     5.241     5.244     5.248     5.248     5.249     5.249     5.248     5.254     5.254     5.252     5.256     5.252     5.254     5.256     5.259     5.256     5.259     5.263     5.259     5.261     5.268     5.262     5.268     5.275     5.275     5.280     5.277     5.278     5.283     5.281     5.288     5.291     5.291     5.294     5.287     5.288     5.295     5.297     5.298     5.299     5.302     5.306     5.308     5.313     5.311     5.315     5.317     5.321     5.324     5.323     5.325     5.325     5.327     5.331     5.335     5.335     5.333     5.335     5.337     5.339     5.341     5.343     5.345     5.346     5.350     5.350     5.351     5.354     5.357     5.360     5.359     5.361     5.366     5.369     5.370     5.374     5.377     5.379     5.377     5.379     5.380     5.385     5.385     5.389     5.393     5.393     5.396     5.396     5.400     5.402     5.402     5.405     5.406     5.410     5.411     5.414     5.416     5.419     5.419     5.420     5.422     5.424     5.427     5.427     5.429     5.432     5.435     5.435     5.438     5.442     5.445     5.449     5.452     5.455     5.458     5.463     5.465     5.468     5.471     5.474     5.478     5.481     5.485     5.489     5.494     5.499     5.501     5.507     5.512     5.516     5.522     5.528     5.531     5.536     5.539     5.540     5.541     5.541     5.543     5.544     5.544     5.545     5.546     5.548     5.548     5.549     5.549     5.552     5.552     5.552     5.554     5.556     5.557     5.559     5.563     5.563     5.565     5.567     5.568     5.569     5.571     5.571     5.572     5.576     5.577     5.577     5.580     5.580     5.583     5.585     5.587     5.589     5.592     5.594     5.596     5.600     5.603     5.604     5.607     5.607     5.611     5.611     5.613     5.614     5.617     5.620     5.622     5.625     5.628     5.630     5.631     5.635     5.637     5.640     5.642     5.643     5.647     5.648     5.652     5.653     5.655     5.658     5.661     5.662     5.665     5.667     5.670     5.674     5.676     5.678     5.681     5.683     5.686     5.688     5.689     5.691     5.695     5.697     5.699     5.702     5.706     5.707     5.711     5.715     5.716     5.718     5.721     5.723     5.724     5.727     5.730     5.732     5.733     5.737     5.738     5.740     5.743     5.745     5.747     5.750     5.752     5.753     5.757     5.758     5.760     5.763     5.765     5.766     5.770     5.771     5.772     5.774     5.775     5.778     5.780     5.781     5.785     5.785     5.790     5.791     5.793     5.795     5.797     5.798     5.800     5.804     5.805     5.807     5.808     5.811     5.813     5.815     5.819     5.821     5.824     5.826     5.830     5.831     5.833     5.837     5.838     5.841     5.842     5.845     5.847     5.850     5.852     5.856     5.859     5.862     5.864     5.867     5.870     5.871     5.875     5.876     5.879     5.883     5.887     5.890     5.892     5.896     5.897     5.900     5.903     5.904     5.908     5.909     5.910     5.913     5.916     5.919     5.920     5.922     5.924     5.924     5.927     5.928     5.930     5.932     5.933     5.935     5.938     5.938     5.939     5.940     5.942     5.943     5.943     5.945     5.946     5.948     5.949     5.952     5.953     5.957     5.959     5.960     5.962     5.964     5.966     5.967     5.970     5.972     5.973     5.976     5.978     5.981     5.982     5.983     5.987     5.989     5.990     5.992     5.995     5.997     6.000     6.002     6.004     6.007     6.011     6.012     6.014     6.018     6.021     6.023     6.030     6.032     6.033     6.037     6.039     6.040     6.044     6.046     6.049     6.052     6.056     6.058     6.059     6.063     6.066     6.068     6.071     6.075     6.078     6.079     6.083     6.087     6.090     6.092     6.095     6.099     6.102     6.105     6.107     6.109     6.119     6.119     6.120     6.124     6.127     6.130     6.135     6.137     6.141     6.144     6.148     6.152     6.154     6.159     6.170     6.172     6.176     6.180     6.183     6.187     6.190     6.193     6.195     6.202     6.202     6.207     6.213     6.214     6.218     6.224     6.227     6.231     6.235     6.237     6.241     6.246     6.252     6.255     6.261     6.264     6.269     6.272     6.276     6.280     6.283     6.290     6.291     6.297     6.302     6.307     6.312     6.317     6.321     6.325     6.331     6.335     6.340     6.344     6.349     6.356     6.360     6.364     6.369     6.372     6.378     6.383     6.389     6.392     6.397     6.403     6.407     6.412     6.418     6.424     6.429     6.435     6.442     6.445     6.449     6.457     6.463     6.468     6.475     6.482     6.490     6.498     6.506     6.516     6.526     6.537     6.547     6.559     6.570     6.582     6.594     6.606     6.618     6.630     6.642     6.656     6.670     6.685     6.699     6.715     6.731     6.747     6.763     6.780     6.798     6.814     6.832     6.850     6.868     6.887     6.907     6.926     6.944     6.964     6.983     7.002     7.019     7.039     7.057     7.075     7.093     7.112     7.131     7.149     7.168     7.187     7.206     7.224     7.243     7.262     7.281     7.300     7.319     7.339     7.359     7.377     7.397     7.417     7.437     7.456     7.474     7.494     7.511     7.530     7.549     7.567     7.583     7.602     7.618     7.637     7.654     7.670     7.687     7.704     7.722     7.737     7.755     7.772     7.791     7.807     7.824     7.842     7.859     7.877     7.893     7.912     7.929     7.948     7.967     7.983     8.001     8.018     8.037     8.054     8.072     8.091     8.107     8.127     8.146     8.162     8.182     8.199     8.219     8.235     8.254     8.273     8.293     8.311     8.328     8.347     8.365     8.385     8.403     8.423     8.442     8.459     8.480     8.498     8.518     8.536     8.555     8.575     8.594     8.612     8.630     8.650     8.669     8.687     8.706     8.723     8.740     8.758     8.778     8.794     8.810     8.826     8.841     8.857     8.875     8.890     8.904     8.918     8.933     8.948     8.963     8.977     8.989     9.002     9.013     9.026     9.037     9.050     9.063     9.075     9.085     9.099     9.110     9.122     9.135     9.144     9.157     9.166     9.180     9.190     9.200     9.213     9.225     9.237     9.248     9.259     9.270     9.283     9.295     9.307     9.318     9.331     9.341     9.355     9.365     9.378     9.391     9.402     9.415     9.428     9.438     9.452     9.462     9.474     9.487     9.499     9.512     9.523     9.535     9.546     9.560     9.574     9.586     9.599     9.613     9.627     9.642     9.655     9.669     9.683     9.698     9.709     9.724     9.739     9.753     9.766     9.781     9.794     9.806     9.823     9.837     9.850     9.866     9.878     9.893     9.908     9.924     9.938     9.952     9.967     9.979     9.993    10.009    10.022    10.035    10.050    10.064    10.078    10.093    10.107    10.121    10.133    10.150    10.165    10.176    10.191    10.204    10.221    10.233    10.248    10.262    10.275    10.291    10.303    10.319    10.333    10.348    10.361    10.378    10.390    10.406    10.419    10.432    10.446    10.459    10.476    10.489    10.504    10.518    10.532    10.548    10.564    10.578    10.592    10.608    10.622    10.640    10.655    10.674    10.690    10.705    10.722    10.738    10.754    10.772    10.785    10.803    10.818    10.833    10.850    10.868    10.882    10.898    10.916    10.933    10.950    10.966    10.981    11.000    11.020    11.037    11.055    11.072    11.091    11.109    11.126    11.145    11.162    11.179    11.200    11.222    11.241    11.258    11.278    11.300    11.318    11.339    11.357    11.380    11.402    11.422    11.442    11.466    11.485    11.507    11.528    11.550    11.570    11.593    11.618    11.637    11.661    11.683    11.707    11.731    11.750    11.775    11.798    11.822    11.845    11.869    11.893    11.914    11.941    11.964    11.989    12.013    12.037    12.060    12.082    12.106    12.131    12.154    12.178    12.202    12.227    12.249    12.271    12.294    12.316    12.341    12.361    12.382    12.401    12.422    12.445    12.463    12.482    12.504    12.524    12.544    12.563    12.585    12.604    12.624    12.645    12.665    12.687    12.709    12.730    12.753    12.770    12.795    12.813    12.833    12.855    12.870    12.891    12.908    12.927    12.947    12.968    12.989    13.009    13.029    13.050    13.073    13.094    13.117    13.139    13.160    13.181    13.197    13.215    13.231    13.244    13.264    13.278    13.295    13.312    13.329    13.346    13.364    13.379    13.399    13.419    13.433    13.450    13.470    13.492    13.509    13.528    13.544    13.569    13.585    13.605    13.626    13.644    13.663    13.677    13.694    13.710    13.723    13.737    13.752    13.764    13.778    13.791    13.804    13.817    13.828    13.844    13.854    13.864    13.874    13.883    13.898    13.907    13.916    13.926    13.935    13.946    13.960    13.969    13.980    13.989    13.999    14.007    14.018    14.028    14.033    14.043    14.052    14.061    14.072    14.085    14.101    14.115    14.122    14.135    14.141    14.152    14.171    14.180    14.193    14.204    14.211    14.222    14.240    14.250    14.257    14.264    14.276    14.285    14.294    14.311    14.319    14.328    14.346    14.355    14.363    14.368    14.377    14.387    14.395    14.406    14.416    14.442    14.452    14.457    14.471    14.480    14.490    14.495    14.503    14.511    14.522    14.531    14.547    14.556    14.565    14.573    14.585    14.589    14.600    14.609    14.626    14.631    14.646    14.657    14.661    14.665    14.696    14.704    14.716    14.722    14.726    14.737    14.741    14.752    14.759    14.767    14.777    14.789    14.795    14.818    14.826    14.829    14.831    14.857    14.863    14.869    14.875    14.892    14.898    14.902    14.909    14.918    14.932    14.939    14.949    14.958    14.968    14.976    14.991    14.994    15.007    15.011    15.022    15.028    15.040    15.052    15.061    15.066    15.072    15.078    15.082    15.104    15.113    15.125    15.139    15.143    15.150    15.158    15.168    15.173    15.179    15.185    15.202    15.210    15.219    15.229    15.235    15.248    15.258    15.266    15.272    15.280    15.285    15.295    15.303    15.309    15.324    15.339    15.359    15.363    15.366    15.389    15.398    15.413    15.417    15.420    15.424    15.426    15.426    15.426    15.428    15.426    15.426    15.424    15.422    15.422    15.420    15.420    15.419    15.420    15.416    15.410    15.403    15.396    15.391    15.385    15.366    15.359    15.352    15.346    15.339    15.315    15.309    15.303    15.297    15.287    15.271    15.264    15.257    15.250    15.232    15.225    15.213    15.208    15.204    15.196    15.187    15.179    15.170    15.165    15.155    15.152    15.140    15.132    15.125    15.116    15.111    15.084    15.078    15.072    15.066    15.056    15.052    15.035    15.029    15.022    15.009    14.994    14.987    14.974    14.970    14.964    14.960    14.955    14.947    14.942    14.937    14.924    14.914    14.909    14.895    14.891    14.885    14.880    14.875    14.870    14.855    14.844    14.835    14.829    14.824    14.816    14.809    14.803    14.795
     4.941     4.922     4.912     4.905     4.910     4.905     4.912     4.918     4.912     4.920     4.914     4.907     4.916     4.894     4.887     4.889     4.885     4.889     4.889     4.912     4.896     4.889     4.889     4.887     4.889     4.887     4.896     4.944     4.917     4.910     4.905     4.910     4.903     4.896     4.916     4.907     4.898     4.889     4.889     4.889     4.883     4.889     4.894     4.887     4.916     4.894     4.887     4.891     4.889     4.912     4.894     4.885     4.894     4.889     4.889     4.887     4.889     4.885     4.889     4.885     4.887     4.885     4.881     4.887     4.889     4.885     4.887     4.885     4.894     4.891     4.883     4.877     4.883     4.877     4.885     4.889     4.889     4.883     4.891     4.883     4.887     4.883     4.877     4.887     4.885     4.887     4.885     4.887     4.887     4.896     4.893     4.889     4.896     4.889     4.889     4.885     4.887     4.885     4.887     4.885     4.887     4.885     4.891     4.887     4.883     4.875     4.883     4.885     4.887     4.889     4.889     4.891     4.887     4.889     4.889     4.907     4.898     4.889     4.889     4.887     4.887     4.885     4.889     4.887     4.894     4.889     4.924     4.959     4.964     4.917     4.910     4.917     4.924     4.963     4.917     4.910     4.902     4.894     4.902     4.896     4.916     4.922     4.955     4.966     5.002     4.970     4.976     4.971     5.007     5.068     5.015     5.007     5.015     5.022     5.070     5.016     5.074     5.073     5.070     5.046     4.999     5.007     5.015     5.007     5.000     5.007     5.015     5.078     5.071     5.073     5.070     5.068     5.074     5.070     5.073     5.068     5.073     5.071     5.078     5.071     5.081     5.104     5.078     5.083     5.101     5.107     5.090     5.106     5.101     5.103     5.103     5.100     5.096     5.097     5.089     5.094     5.089     5.087     5.092     5.089     5.087     5.082     5.085     5.085     5.090     5.099     5.099     5.096     5.100     5.103     5.104     5.103     5.100     5.104     5.100     5.103     5.100     5.099     5.101     5.096     5.103     5.097     5.092     5.097     5.090     5.089     5.090     5.087     5.090     5.089     5.083     5.085     5.082     5.085     5.081     5.078     5.081     5.078     5.083     5.089     5.092     5.085     5.090     5.097     5.089     5.094     5.089     5.096     5.097     5.096     5.094     5.089     5.094     5.087     5.082     5.079     5.073     5.076     5.079     5.078     5.071     5.078     5.073     5.078     5.076     5.092     5.087     5.082     5.085     5.085     5.081     5.082     5.085     5.082     5.087     5.085     5.070     5.065     5.073     5.071     5.068     5.074     5.074     5.076     5.073     5.070     5.071     5.073     5.070     5.076     5.074     5.060     5.061     5.065     5.060     5.055     5.065     5.048     5.052     5.042     5.037     5.044     5.052     5.044     5.050     5.037     5.037     5.037     5.039     5.041     5.039     5.035     5.044     5.048     5.041     5.037     5.044     5.028     5.031     5.035     5.035     5.039     5.041     4.996     5.002     5.042     5.039     5.031     5.028     5.018     5.023     5.019     5.022     5.002     5.011     5.002     4.997     5.004     5.011     5.007     5.015     5.013     4.928     5.023     5.000     5.026     4.988     5.028     4.914     4.893     4.885     4.948     4.952     4.955     4.948     4.957     4.963     4.955     4.929     4.922     4.917     4.924     4.928     4.907     4.910     4.891     4.894     4.885     4.877     4.856     4.837     4.829     4.809     4.804     4.802     4.800     4.798     4.796     4.790     4.796     4.792     4.798     4.800     4.800     4.802     4.802     4.802     4.800     4.800     4.798     4.798     4.796     4.790     4.792     4.790     4.790     4.787     4.790     4.787     4.790     4.790     4.796     4.792     4.796     4.798     4.798     4.800     4.800     4.808     4.809     4.811     4.855     4.877     4.809     4.844     4.889     4.894     4.883     4.850     4.831     4.809     4.809     4.808     4.800     4.800     4.798     4.798     4.796     4.798     4.798     4.800     4.800     4.808     4.809     4.809     4.829     4.850     4.856     4.889     4.889     4.898     4.928     4.963     4.971     4.974     4.971     4.975     4.971     4.970     4.926     4.982     4.981     4.988     4.909     4.889     4.909     4.928     4.994     4.992     4.997     5.009     4.999     4.948     4.928     4.922     4.928     4.922     4.916     5.005     5.016     5.015     4.997     5.018     5.009     5.024     5.013     5.007     4.971     4.990     5.004     5.021     5.026     4.924     4.929     5.016     5.021     4.971     4.928     5.000     5.046     5.048     5.025     5.044     5.046     5.041     5.037     5.037     5.037     5.039     5.042     5.037     5.035     5.039     5.039     5.041     5.042     5.022     5.016     5.027     5.018     5.022     5.022     5.019     5.026     5.028     5.026     5.030     5.025     5.025     5.056     5.050     5.052     5.052     5.056     5.063     5.066     5.058     5.039     5.058     5.070     5.063     5.058     5.060     5.061     5.056     5.063     5.056     5.068     5.066     5.063     5.073     5.076     5.078     5.052     5.085     5.085     5.089     5.090     5.092     5.090     5.087     5.092     5.099     5.096     5.099     5.100     5.106     5.103     5.104     5.109     5.116     5.115     5.113     5.112     5.112     5.107     5.109     5.110     5.116     5.120     5.123     5.120     5.120     5.122     5.120     5.125     5.122     5.128     5.120     5.119     5.165     5.166     5.165     5.169     5.139     5.139     5.099     5.170     5.100     5.177     5.157     5.180     5.177     5.169     5.170     5.178     5.187     5.166     5.173     5.204     5.180     5.205     5.198     5.180     5.187     5.189     5.212     5.213     5.210     5.207     5.209     5.207     5.209     5.212     5.219     5.220     5.219     5.219     5.224     5.227     5.220     5.225     5.225     5.229     5.229     5.227     5.230     5.237     5.241     5.237     5.241     5.242     5.244     5.248     5.248     5.246     5.249     5.244     5.250     5.252     5.254     5.254     5.257     5.254     5.257     5.256     5.257     5.259     5.259     5.262     5.261     5.261     5.261     5.263     5.272     5.273     5.270     5.275     5.272     5.275     5.278     5.281     5.288     5.290     5.290     5.291     5.293     5.294     5.295     5.297     5.295     5.302     5.302     5.306     5.308     5.306     5.310     5.310     5.313     5.315     5.320     5.318     5.323     5.325     5.327     5.330     5.330     5.333     5.335     5.335     5.341     5.341     5.341     5.343     5.345     5.345     5.348     5.348     5.350     5.351     5.353     5.354     5.358     5.359     5.362     5.364     5.364     5.369     5.372     5.375     5.379     5.380     5.380     5.383     5.383     5.385     5.387     5.389     5.395     5.395     5.396     5.398     5.400     5.403     5.405     5.405     5.411     5.413     5.417     5.417     5.419     5.420     5.422     5.422     5.424     5.427     5.429     5.431     5.432     5.433     5.435     5.438     5.440     5.443     5.447     5.449     5.452     5.455     5.460     5.463     5.467     5.470     5.473     5.476     5.479     5.482     5.485     5.490     5.494     5.499     5.503     5.508     5.513     5.519     5.522     5.530     5.535     5.540     5.544     5.546     5.548     5.549     5.549     5.550     5.552     5.552     5.554     5.556     5.554     5.554     5.556     5.556     5.557     5.557     5.559     5.559     5.561     5.565     5.565     5.567     5.568     5.571     5.571     5.571     5.572     5.573     5.576     5.577     5.580     5.580     5.581     5.585     5.587     5.589     5.592     5.592     5.594     5.598     5.600     5.601     5.605     5.605     5.607     5.609     5.612     5.613     5.614     5.617     5.619     5.620     5.625     5.627     5.630     5.631     5.633     5.637     5.640     5.640     5.643     5.645     5.648     5.650     5.653     5.655     5.656     5.659     5.661     5.664     5.667     5.669     5.672     5.674     5.678     5.680     5.683     5.686     5.687     5.690     5.690     5.695     5.696     5.698     5.702     5.704     5.707     5.711     5.713     5.716     5.718     5.721     5.723     5.724     5.727     5.729     5.732     5.733     5.737     5.738     5.740     5.743     5.745     5.747     5.750     5.752     5.753     5.755     5.758     5.760     5.761     5.765     5.766     5.768     5.771     5.772     5.774     5.777     5.778     5.780     5.781     5.785     5.787     5.790     5.791     5.793     5.795     5.798     5.800     5.802     5.804     5.805     5.807     5.810     5.811     5.813     5.816     5.819     5.821     5.824     5.826     5.828     5.831     5.833     5.837     5.838     5.840     5.841     5.844     5.847     5.850     5.852     5.856     5.857     5.860     5.864     5.865     5.868     5.871     5.875     5.876     5.879     5.881     5.885     5.889     5.890     5.894     5.897     5.899     5.901     5.904     5.907     5.908     5.910     5.913     5.914     5.917     5.920     5.922     5.925     5.927     5.928     5.930     5.932     5.933     5.935     5.938     5.938     5.940     5.942     5.943     5.943     5.945     5.946     5.949     5.949     5.952     5.952     5.953     5.955     5.957     5.959     5.962     5.964     5.966     5.967     5.969     5.970     5.972     5.975     5.976     5.979     5.981     5.982     5.985     5.987     5.990     5.992     5.994     5.995     5.997     6.000     6.002     6.005     6.007     6.011     6.012     6.016     6.018     6.021     6.026     6.030     6.032     6.035     6.035     6.037     6.042     6.044     6.046     6.049     6.052     6.054     6.056     6.059     6.063     6.064     6.068     6.070     6.073     6.076     6.079     6.081     6.085     6.089     6.092     6.094     6.097     6.100     6.104     6.106     6.112     6.114     6.119     6.120     6.124     6.127     6.129     6.132     6.135     6.139     6.143     6.146     6.150     6.153     6.156     6.164     6.170     6.174     6.176     6.181     6.183     6.187     6.190     6.193     6.196     6.200     6.204     6.211     6.214     6.218     6.220     6.224     6.227     6.233     6.235     6.237     6.243     6.247     6.249     6.258     6.260     6.266     6.269     6.270     6.276     6.281     6.285     6.290     6.293     6.299     6.303     6.307     6.312     6.317     6.321     6.327     6.331     6.335     6.340     6.345     6.352     6.356     6.361     6.366     6.371     6.376     6.379     6.385     6.389     6.394     6.398     6.403     6.407     6.412     6.418     6.424     6.429     6.436     6.440     6.448     6.450     6.457     6.465     6.470     6.477     6.482     6.490     6.498     6.505     6.516     6.525     6.533     6.545     6.556     6.567     6.579     6.592     6.603     6.616     6.628     6.641     6.653     6.667     6.681     6.696     6.712     6.728     6.744     6.760     6.777     6.795     6.811     6.829     6.846     6.865     6.885     6.903     6.924     6.944     6.964     6.985     7.004     7.022     7.041     7.058     7.077     7.095     7.114     7.133     7.152     7.169     7.189     7.207     7.225     7.243     7.262     7.280     7.299     7.319     7.337     7.357     7.376     7.395     7.416     7.433     7.454     7.473     7.493     7.511     7.530     7.549     7.567     7.585     7.602     7.620     7.637     7.656     7.673     7.689     7.707     7.724     7.740     7.757     7.776     7.792     7.809     7.826     7.844     7.862     7.878     7.895     7.912     7.929     7.946     7.967     7.983     8.001     8.018     8.036     8.054     8.070     8.088     8.107     8.125     8.142     8.160     8.179     8.197     8.216     8.233     8.253     8.270     8.290     8.307     8.326     8.346     8.363     8.381     8.400     8.418     8.439     8.455     8.473     8.494     8.512     8.532     8.552     8.570     8.591     8.608     8.627     8.646     8.663     8.681     8.699     8.720     8.739     8.756     8.774     8.789     8.807     8.824     8.841     8.857     8.873     8.889     8.904     8.920     8.935     8.950     8.966     8.979     8.994     9.005     9.020     9.032     9.044     9.056     9.070     9.081     9.093     9.106     9.117     9.128     9.141     9.155     9.166     9.178     9.189     9.199     9.213     9.222     9.235     9.246     9.256     9.269     9.280     9.293     9.305     9.316     9.328     9.341     9.353     9.365     9.376     9.386     9.399     9.410     9.422     9.435     9.446     9.461     9.471     9.483     9.495     9.508     9.518     9.533     9.545     9.555     9.568     9.581     9.592     9.608     9.618     9.633     9.650     9.661     9.676     9.690     9.702     9.717     9.731     9.745     9.759     9.772     9.787     9.802     9.815     9.827     9.842     9.857     9.870     9.883     9.898     9.913     9.928     9.944     9.958     9.972     9.985    10.000    10.014    10.027    10.041    10.055    10.070    10.083    10.097    10.113    10.127    10.141    10.155    10.170    10.183    10.198    10.209    10.225    10.239    10.253    10.267    10.281    10.296    10.309    10.323    10.335    10.349    10.365    10.381    10.396    10.408    10.422    10.439    10.451    10.465    10.480    10.493    10.507    10.522    10.535    10.552    10.565    10.581    10.598    10.612    10.628    10.642    10.657    10.675    10.691    10.707    10.724    10.741    10.758    10.773    10.790    10.805    10.821    10.837    10.852    10.869    10.885    10.901    10.918    10.933    10.950    10.966    10.982    11.000    11.018    11.037    11.055    11.072    11.093    11.107    11.128    11.145    11.163    11.181    11.200    11.217    11.239    11.254    11.277    11.297    11.318    11.336    11.359    11.380    11.398    11.418    11.439    11.461    11.481    11.504    11.525    11.545    11.565    11.587    11.609    11.631    11.653    11.674    11.700    11.722    11.743    11.765    11.789    11.812    11.835    11.859    11.885    11.905    11.929    11.954    11.979    12.004    12.028    12.052    12.072    12.097    12.118    12.144    12.169    12.192    12.218    12.240    12.264    12.287    12.309    12.332    12.352    12.374    12.395    12.416    12.437    12.457    12.477    12.498    12.519    12.540    12.561    12.578    12.600    12.620    12.640    12.659    12.679    12.701    12.722    12.742    12.767    12.787    12.805    12.831    12.850    12.872    12.889    12.910    12.927    12.945    12.965    12.983    13.005    13.027    13.047    13.071    13.095    13.117    13.143    13.163    13.182    13.200    13.219    13.235    13.252    13.269    13.285    13.302    13.319    13.340    13.355    13.373    13.387    13.404    13.419    13.435    13.453    13.474    13.494    13.514    13.528    13.549    13.569    13.590    13.607    13.623    13.639    13.655    13.669    13.685    13.699    13.710    13.723    13.737    13.748    13.760    13.775    13.788    13.800    13.812    13.825    13.839    13.848    13.857    13.868    13.879    13.887    13.897    13.909    13.922    13.930    13.943    13.954    13.963    13.974    13.985    13.995    14.005    14.012    14.019    14.027    14.039    14.046    14.057    14.074    14.085    14.092    14.101    14.117    14.127    14.135    14.144    14.153    14.171    14.185    14.193    14.204    14.214    14.235    14.243    14.252    14.262    14.273    14.279    14.291    14.298    14.310    14.320    14.333    14.354    14.359    14.365    14.377    14.382    14.392    14.400    14.411    14.442    14.446    14.457    14.469    14.478    14.487    14.495    14.499    14.508    14.518    14.529    14.542    14.556    14.565    14.569    14.585    14.589    14.596    14.616    14.620    14.628    14.648    14.652    14.659    14.673    14.685    14.696    14.713    14.720    14.726    14.736    14.744    14.752    14.759    14.765    14.782    14.789    14.793    14.808    14.820    14.829    14.833    14.852    14.863    14.869    14.875    14.891    14.898    14.902    14.910    14.914    14.928    14.937    14.946    14.960    14.966    14.976    14.985    14.996    15.006    15.013    15.020    15.028    15.033    15.052    15.056    15.066    15.074    15.078    15.090    15.094    15.111    15.122    15.137    15.143    15.148    15.160    15.166    15.173    15.179    15.187    15.196    15.208    15.219    15.229    15.236    15.248    15.254    15.266    15.272    15.278    15.287    15.294    15.303    15.309    15.326    15.339    15.346    15.364    15.370    15.394    15.398    15.413    15.417    15.422    15.424    15.424    15.424    15.424    15.426    15.428    15.426    15.424    15.424    15.424    15.422    15.420    15.420    15.417    15.416    15.413    15.406    15.396    15.391    15.385    15.364    15.359    15.354    15.346    15.341    15.326    15.310    15.303    15.292    15.289    15.272    15.266    15.261    15.250    15.235    15.224    15.219    15.213    15.207    15.202    15.191    15.182    15.172    15.165    15.158    15.152    15.143    15.137    15.125    15.119    15.109    15.088    15.080    15.072    15.064    15.059    15.052    15.038    15.029    15.024    15.011    14.996    14.989    14.977    14.973    14.966    14.963    14.956    14.952    14.944    14.939    14.932    14.916    14.909    14.900    14.892    14.888    14.886    14.877    14.869    14.863    14.846    14.840    14.831    14.826    14.820    14.812    14.805    14.796
     4.948     4.928     4.922     4.914     4.920     4.914     4.946     4.927     4.946     4.928     4.922     4.928     4.922     4.916     4.909     4.889     4.889     4.887     4.891     4.891     4.917     4.898     4.889     4.889     4.889     4.896     4.903     4.926     4.946     4.941     4.926     4.929     4.924     4.917     4.896     4.889     4.905     4.896     4.889     4.885     4.891     4.885     4.893     4.885     4.887     4.885     4.887     4.885     4.894     4.917     4.887     4.889     4.887     4.894     4.887     4.889     4.885     4.889     4.885     4.887     4.885     4.887     4.887     4.889     4.887     4.889     4.883     4.885     4.885     4.928     4.889     4.885     4.887     4.885     4.887     4.887     4.896     4.889     4.914     4.894     4.885     4.887     4.883     4.894     4.917     4.885     4.894     4.885     4.891     4.889     4.912     4.898     4.889     4.891     4.887     4.887     4.885     4.885     4.885     4.887     4.885     4.887     4.900     4.887     4.885     4.883     4.875     4.883     4.889     4.889     4.891     4.889     4.889     4.889     4.896     4.939     4.903     4.889     4.889     4.889     4.887     4.889     4.887     4.894     4.887     4.896     4.917     4.922     4.928     4.948     4.928     4.926     4.946     4.928     4.922     4.917     4.896     4.902     4.896     4.916     4.922     4.955     4.963     4.971     5.007     5.005     4.999     5.005     5.015     5.058     5.055     5.015     5.022     5.074     5.068     5.073     5.078     5.079     5.076     5.015     5.007     5.000     5.007     5.000     5.005     4.999     5.005     5.000     5.007     5.016     5.074     5.071     5.074     5.074     5.070     5.065     5.070     5.078     5.073     5.097     5.090     5.112     5.112     5.109     5.110     5.106     5.106     5.103     5.106     5.104     5.103     5.104     5.104     5.096     5.092     5.099     5.089     5.092     5.087     5.085     5.094     5.099     5.089     5.092     5.087     5.094     5.097     5.100     5.104     5.100     5.104     5.107     5.104     5.107     5.106     5.101     5.104     5.106     5.103     5.100     5.106     5.106     5.104     5.101     5.099     5.094     5.089     5.092     5.096     5.092     5.087     5.083     5.085     5.085     5.085     5.083     5.094     5.096     5.087     5.094     5.087     5.096     5.085     5.097     5.099     5.089     5.097     5.092     5.096     5.094     5.090     5.096     5.090     5.092     5.087     5.089     5.081     5.085     5.079     5.085     5.083     5.078     5.082     5.099     5.094     5.090     5.094     5.089     5.087     5.083     5.090     5.085     5.082     5.085     5.087     5.087     5.090     5.089     5.070     5.073     5.074     5.076     5.079     5.078     5.071     5.073     5.078     5.073     5.076     5.078     5.079     5.065     5.070     5.065     5.068     5.071     5.055     5.055     5.048     5.053     5.058     5.060     5.055     5.050     5.046     5.052     5.050     5.042     5.042     5.041     5.044     5.048     5.042     5.046     5.042     5.042     5.046     5.037     5.046     5.041     5.041     5.035     5.041     5.039     5.044     5.041     5.042     5.009     5.002     4.996     5.031     5.013     5.018     4.996     5.000     5.005     5.002     4.997     5.005     5.015     5.016     5.009     5.022     4.997     5.028     5.023     5.025     4.929     4.909     4.885     4.893     4.885     4.954     4.990     4.946     4.939     4.959     4.900     4.922     4.916     4.924     4.929     4.963     4.964     4.954     4.912     4.891     4.894     4.887     4.877     4.856     4.850     4.829     4.809     4.809     4.808     4.800     4.800     4.798     4.800     4.800     4.802     4.802     4.809     4.809     4.809     4.809     4.809     4.802     4.802     4.800     4.800     4.800     4.800     4.798     4.800     4.798     4.798     4.798     4.800     4.798     4.800     4.800     4.800     4.800     4.808     4.804     4.809     4.809     4.822     4.844     4.875     4.811     4.856     4.889     4.896     4.887     4.893     4.883     4.873     4.855     4.837     4.811     4.809     4.808     4.808     4.806     4.806     4.802     4.806     4.808     4.808     4.809     4.811     4.844     4.850     4.883     4.893     4.889     4.898     4.928     4.963     4.922     4.928     5.002     4.999     4.996     5.002     4.974     4.891     4.985     4.983     4.988     4.917     4.924     4.917     5.011     4.996     4.971     4.974     5.013     4.994     4.999     5.005     4.955     4.924     5.015     4.924     4.929     5.009     5.007     5.024     4.992     5.019     5.016     5.002     4.996     5.009     5.035     5.039     5.037     5.022     5.018     4.933     5.052     5.048     4.929     4.933     4.996     5.002     5.039     5.050     5.044     5.048     5.042     5.044     5.044     5.042     5.037     5.039     5.037     5.039     5.037     5.041     5.044     5.037     5.044     5.039     5.029     5.023     5.025     5.026     5.023     5.025     5.025     5.035     5.042     5.046     5.066     5.052     5.056     5.052     5.058     5.052     5.065     5.060     5.068     5.070     5.052     5.061     5.071     5.063     5.065     5.060     5.061     5.071     5.068     5.071     5.068     5.066     5.063     5.074     5.076     5.085     5.082     5.087     5.090     5.089     5.096     5.092     5.099     5.097     5.097     5.100     5.099     5.106     5.103     5.109     5.112     5.115     5.113     5.116     5.119     5.115     5.120     5.112     5.113     5.120     5.123     5.125     5.120     5.125     5.126     5.125     5.125     5.128     5.132     5.135     5.120     5.126     5.122     5.128     5.146     5.139     5.144     5.144     5.139     5.099     5.106     5.159     5.100     5.162     5.187     5.187     5.189     5.185     5.170     5.203     5.170     5.206     5.183     5.187     5.193     5.201     5.193     5.215     5.219     5.216     5.206     5.219     5.211     5.213     5.212     5.224     5.220     5.224     5.220     5.225     5.227     5.229     5.229     5.232     5.227     5.232     5.233     5.232     5.239     5.241     5.237     5.244     5.242     5.246     5.248     5.248     5.252     5.252     5.256     5.254     5.257     5.252     5.257     5.259     5.261     5.259     5.263     5.259     5.263     5.261     5.268     5.270     5.268     5.268     5.268     5.270     5.272     5.275     5.278     5.281     5.283     5.286     5.283     5.283     5.291     5.294     5.294     5.295     5.299     5.297     5.297     5.298     5.299     5.304     5.310     5.308     5.311     5.310     5.313     5.315     5.315     5.321     5.323     5.325     5.324     5.324     5.328     5.331     5.335     5.335     5.337     5.341     5.345     5.343     5.345     5.346     5.350     5.348     5.351     5.354     5.354     5.353     5.357     5.360     5.361     5.362     5.365     5.366     5.370     5.372     5.375     5.379     5.383     5.382     5.383     5.385     5.387     5.389     5.391     5.395     5.398     5.398     5.403     5.402     5.405     5.408     5.410     5.412     5.419     5.419     5.419     5.420     5.422     5.424     5.426     5.427     5.429     5.431     5.432     5.433     5.435     5.438     5.440     5.442     5.445     5.449     5.452     5.454     5.457     5.462     5.465     5.468     5.471     5.474     5.478     5.481     5.483     5.487     5.490     5.496     5.499     5.504     5.508     5.513     5.519     5.524     5.530     5.536     5.543     5.548     5.550     5.554     5.556     5.556     5.556     5.557     5.559     5.559     5.559     5.561     5.561     5.561     5.563     5.563     5.563     5.565     5.565     5.567     5.568     5.569     5.569     5.571     5.572     5.573     5.575     5.576     5.577     5.579     5.580     5.583     5.585     5.587     5.589     5.591     5.592     5.594     5.596     5.598     5.600     5.601     5.605     5.607     5.608     5.609     5.612     5.613     5.614     5.617     5.619     5.622     5.623     5.627     5.628     5.631     5.633     5.635     5.639     5.642     5.643     5.645     5.648     5.650     5.652     5.655     5.656     5.658     5.661     5.662     5.665     5.669     5.670     5.672     5.676     5.680     5.681     5.685     5.686     5.689     5.691     5.693     5.697     5.698     5.700     5.704     5.707     5.709     5.713     5.715     5.718     5.721     5.723     5.724     5.727     5.729     5.730     5.733     5.737     5.738     5.740     5.743     5.745     5.747     5.750     5.752     5.753     5.755     5.758     5.760     5.761     5.765     5.766     5.768     5.771     5.774     5.775     5.777     5.778     5.780     5.781     5.785     5.787     5.790     5.793     5.795     5.795     5.798     5.800     5.802     5.805     5.807     5.808     5.810     5.811     5.815     5.816     5.819     5.824     5.824     5.826     5.828     5.831     5.833     5.837     5.838     5.841     5.842     5.844     5.847     5.848     5.852     5.854     5.857     5.860     5.862     5.865     5.868     5.870     5.873     5.875     5.878     5.881     5.885     5.887     5.890     5.892     5.896     5.899     5.901     5.904     5.907     5.909     5.910     5.912     5.914     5.917     5.920     5.922     5.924     5.927     5.930     5.932     5.933     5.935     5.935     5.939     5.940     5.942     5.945     5.945     5.946     5.948     5.949     5.949     5.952     5.953     5.955     5.957     5.959     5.959     5.960     5.962     5.964     5.969     5.969     5.970     5.972     5.973     5.975     5.976     5.979     5.982     5.983     5.985     5.987     5.990     5.992     5.994     5.997     5.999     6.000     6.004     6.005     6.007     6.011     6.012     6.016     6.018     6.021     6.025     6.028     6.030     6.035     6.039     6.039     6.042     6.046     6.046     6.049     6.050     6.054     6.058     6.059     6.061     6.064     6.068     6.070     6.071     6.075     6.078     6.081     6.085     6.087     6.090     6.094     6.097     6.099     6.101     6.107     6.111     6.115     6.116     6.120     6.122     6.125     6.129     6.130     6.133     6.137     6.139     6.144     6.148     6.152     6.154     6.157     6.166     6.170     6.176     6.178     6.180     6.185     6.186     6.194     6.196     6.200     6.202     6.206     6.209     6.216     6.218     6.220     6.225     6.229     6.233     6.237     6.240     6.243     6.247     6.252     6.260     6.263     6.266     6.269     6.275     6.280     6.285     6.287     6.290     6.294     6.299     6.303     6.308     6.312     6.317     6.322     6.327     6.333     6.337     6.342     6.347     6.352     6.357     6.361     6.369     6.372     6.376     6.381     6.386     6.391     6.395     6.398     6.404     6.409     6.413     6.418     6.426     6.431     6.437     6.444     6.447     6.454     6.457     6.465     6.471     6.477     6.483     6.490     6.498     6.505     6.514     6.523     6.533     6.542     6.553     6.565     6.576     6.589     6.602     6.614     6.627     6.638     6.652     6.664     6.678     6.692     6.708     6.723     6.739     6.756     6.773     6.790     6.808     6.825     6.843     6.862     6.881     6.900     6.921     6.943     6.963     6.985     7.004     7.023     7.042     7.059     7.078     7.096     7.114     7.133     7.152     7.171     7.189     7.208     7.225     7.244     7.262     7.280     7.299     7.319     7.337     7.355     7.374     7.393     7.411     7.431     7.452     7.470     7.491     7.510     7.529     7.548     7.565     7.585     7.602     7.620     7.637     7.656     7.674     7.692     7.708     7.726     7.743     7.760     7.777     7.793     7.811     7.828     7.844     7.863     7.880     7.895     7.913     7.931     7.948     7.967     7.985     8.001     8.018     8.037     8.054     8.072     8.089     8.107     8.124     8.142     8.160     8.179     8.195     8.215     8.233     8.252     8.269     8.287     8.306     8.323     8.343     8.360     8.378     8.397     8.416     8.433     8.452     8.473     8.489     8.508     8.527     8.546     8.564     8.585     8.603     8.622     8.642     8.659     8.678     8.694     8.714     8.732     8.749     8.769     8.786     8.805     8.822     8.840     8.857     8.873     8.889     8.904     8.918     8.935     8.949     8.966     8.980     8.994     9.009     9.024     9.037     9.050     9.063     9.074     9.087     9.100     9.114     9.124     9.135     9.150     9.162     9.174     9.187     9.198     9.209     9.221     9.231     9.243     9.254     9.266     9.278     9.290     9.302     9.313     9.325     9.337     9.350     9.362     9.374     9.385     9.398     9.407     9.420     9.432     9.442     9.457     9.468     9.480     9.494     9.505     9.517     9.529     9.540     9.553     9.566     9.578     9.590     9.600     9.613     9.628     9.641     9.654     9.669     9.680     9.695     9.709     9.722     9.735     9.750     9.767     9.780     9.792     9.807     9.821     9.835     9.848     9.862     9.877     9.893     9.905     9.919     9.933     9.949     9.963     9.977     9.992    10.005    10.020    10.033    10.046    10.062    10.076    10.089    10.104    10.116    10.131    10.146    10.161    10.174    10.189    10.204    10.215    10.229    10.244    10.258    10.272    10.285    10.299    10.315    10.330    10.341    10.354    10.368    10.383    10.397    10.413    10.427    10.441    10.456    10.469    10.483    10.498    10.511    10.526    10.539    10.554    10.568    10.585    10.599    10.615    10.631    10.648    10.662    10.677    10.691    10.710    10.725    10.742    10.759    10.777    10.791    10.807    10.824    10.839    10.856    10.872    10.887    10.904    10.918    10.935    10.950    10.967    10.985    11.002    11.020    11.037    11.055    11.070    11.090    11.107    11.126    11.145    11.163    11.181    11.200    11.218    11.237    11.254    11.273    11.294    11.314    11.336    11.353    11.377    11.395    11.416    11.437    11.455    11.476    11.498    11.517    11.538    11.560    11.581    11.604    11.627    11.646    11.670    11.692    11.713    11.737    11.761    11.781    11.807    11.830    11.850    11.874    11.898    11.918    11.945    11.967    11.995    12.018    12.040    12.066    12.090    12.111    12.137    12.156    12.181    12.206    12.232    12.256    12.280    12.303    12.324    12.348    12.368    12.389    12.408    12.431    12.452    12.473    12.494    12.514    12.535    12.554    12.574    12.595    12.612    12.633    12.652    12.675    12.692    12.717    12.737    12.757    12.777    12.802    12.822    12.842    12.865    12.883    12.906    12.926    12.941    12.963    12.983    13.002    13.025    13.046    13.070    13.092    13.115    13.139    13.159    13.179    13.197    13.217    13.237    13.257    13.273    13.295    13.309    13.325    13.344    13.364    13.378    13.393    13.410    13.427    13.440    13.458    13.474    13.496    13.515    13.531    13.549    13.566    13.583    13.602    13.614    13.629    13.644    13.657    13.672    13.680    13.694    13.710    13.722    13.735    13.750    13.759    13.773    13.785    13.796    13.811    13.819    13.833    13.844    13.853    13.863    13.872    13.885    13.894    13.904    13.916    13.925    13.933    13.948    13.961    13.971    13.982    13.991    14.002    14.007    14.012    14.023    14.032    14.043    14.061    14.069    14.075    14.085    14.096    14.111    14.115    14.127    14.139    14.148    14.158    14.176    14.188    14.193    14.204    14.224    14.240    14.250    14.259    14.270    14.276    14.287    14.294    14.303    14.312    14.322    14.333    14.354    14.361    14.372    14.381    14.392    14.400    14.407    14.435    14.442    14.448    14.464    14.476    14.485    14.493    14.502    14.508    14.515    14.527    14.542    14.556    14.563    14.575    14.587    14.591    14.596    14.606    14.620    14.626    14.642    14.652    14.657    14.674    14.687    14.693    14.701    14.720    14.726    14.733    14.742    14.754    14.757    14.767    14.785    14.787    14.798    14.809    14.822    14.826    14.833    14.854    14.860    14.869    14.872    14.883    14.898    14.903    14.909    14.916    14.932    14.937    14.942    14.955    14.968    14.974    14.982    14.992    15.006    15.013    15.020    15.028    15.035    15.052    15.057    15.064    15.072    15.078    15.096    15.102    15.107    15.121    15.132    15.142    15.146    15.155    15.165    15.172    15.179    15.189    15.195    15.208    15.220    15.227    15.235    15.244    15.250    15.264    15.272    15.278    15.285    15.294    15.299    15.309    15.323    15.337    15.346    15.357    15.373    15.387    15.396    15.409    15.419    15.419    15.420    15.424    15.424    15.424    15.424    15.426    15.424    15.424    15.424    15.424    15.420    15.419    15.419    15.417    15.416    15.413    15.410    15.398    15.393    15.385    15.366    15.363    15.356    15.347    15.339    15.330    15.312    15.299    15.292    15.287    15.277    15.272    15.261    15.247    15.235    15.229    15.220    15.214    15.208    15.204    15.196    15.179    15.172    15.166    15.160    15.152    15.145    15.140    15.130    15.121    15.107    15.099    15.080    15.074    15.066    15.059    15.054    15.041    15.029    15.024    15.016    14.999    14.989    14.980    14.976    14.971    14.964    14.960    14.956    14.946    14.939    14.935    14.921    14.909    14.903    14.892    14.889    14.886    14.880    14.869    14.863    14.854    14.852    14.833    14.829    14.822    14.816    14.803    14.798
     4.969     4.948     4.928     4.933     4.928     4.948     4.929     4.948     4.929     4.946     4.928     4.924     4.928     4.922     4.917     4.896     4.887     4.889     4.889     4.898     4.907     4.917     4.910     4.903     4.898     4.903     4.910     4.918     4.939     4.946     4.954     4.948     4.939     4.933     4.928     4.922     4.912     4.905     4.900     4.894     4.885     4.887     4.885     4.885     4.883     4.885     4.883     4.887     4.885     4.910     4.894     4.887     4.894     4.887     4.889     4.887     4.887     4.885     4.887     4.885     4.887     4.885     4.894     4.889     4.896     4.885     4.887     4.883     4.887     4.887     4.889     4.889     4.887     4.889     4.887     4.894     4.889     4.928     4.896     4.889     4.889     4.885     4.885     4.885     4.894     4.917     4.902     4.894     4.889     4.896     4.902     4.891     4.883     4.889     4.889     4.885     4.885     4.885     4.885     4.883     4.885     4.885     4.894     4.896     4.885     4.885     4.883     4.887     4.887     4.889     4.887     4.889     4.889     4.896     4.905     4.916     4.894     4.887     4.889     4.889     4.896     4.903     4.896     4.889     4.896     4.889     4.922     4.928     4.891     4.939     4.963     4.999     4.928     4.946     4.928     4.924     4.917     4.910     4.917     4.924     4.929     4.963     4.970     4.992     5.000     4.999     5.005     5.000     5.007     5.016     5.060     5.055     5.073     5.070     5.074     5.071     5.074     5.071     5.017     5.078     5.083     5.090     5.015     5.007     5.000     5.005     4.999     5.005     5.015     5.076     5.079     5.074     5.079     5.015     5.078     5.068     5.092     5.097     5.079     5.100     5.081     5.087     5.090     5.110     5.106     5.109     5.104     5.107     5.104     5.100     5.107     5.104     5.099     5.103     5.101     5.106     5.092     5.097     5.089     5.092     5.104     5.087     5.090     5.096     5.103     5.101     5.107     5.109     5.109     5.104     5.107     5.110     5.110     5.104     5.112     5.112     5.110     5.107     5.109     5.110     5.100     5.104     5.106     5.103     5.101     5.097     5.096     5.096     5.099     5.094     5.092     5.087     5.087     5.082     5.089     5.092     5.089     5.094     5.094     5.089     5.096     5.092     5.090     5.096     5.090     5.094     5.107     5.096     5.101     5.100     5.100     5.092     5.097     5.090     5.089     5.092     5.087     5.092     5.085     5.082     5.089     5.101     5.081     5.097     5.090     5.094     5.089     5.092     5.089     5.090     5.087     5.089     5.087     5.092     5.087     5.090     5.090     5.096     5.073     5.076     5.078     5.078     5.081     5.082     5.083     5.079     5.082     5.078     5.078     5.082     5.079     5.083     5.066     5.070     5.066     5.074     5.058     5.076     5.052     5.050     5.058     5.060     5.053     5.050     5.052     5.050     5.046     5.048     5.050     5.050     5.046     5.052     5.046     5.050     5.048     5.046     5.044     5.042     5.052     5.046     5.048     5.041     5.037     5.044     5.042     5.041     5.037     5.018     5.042     5.044     5.035     5.000     5.027     5.000     5.007     5.015     5.007     5.007     5.015     5.009     5.015     5.013     4.900     5.031     5.027     5.027     5.032     4.976     4.929     4.922     4.914     5.037     5.035     4.952     5.042     4.944     4.929     4.907     4.900     4.922     4.928     4.964     4.971     4.970     4.950     4.917     4.898     4.891     4.891     4.885     4.877     4.856     4.850     4.842     4.822     4.809     4.809     4.808     4.808     4.802     4.809     4.809     4.809     4.828     4.837     4.829     4.822     4.822     4.809     4.809     4.808     4.809     4.808     4.802     4.804     4.802     4.804     4.802     4.802     4.802     4.808     4.804     4.808     4.809     4.809     4.809     4.809     4.829     4.837     4.846     4.875     4.883     4.894     4.889     4.896     4.891     4.896     4.885     4.893     4.883     4.875     4.855     4.850     4.829     4.811     4.809     4.809     4.809     4.809     4.809     4.809     4.829     4.850     4.855     4.875     4.883     4.893     4.889     4.910     4.928     4.948     4.922     4.928     4.933     5.005     5.004     4.999     4.939     4.889     4.896     4.999     4.992     4.994     4.988     4.985     4.971     4.992     5.015     4.975     5.009     5.016     4.907     4.900     4.891     5.007     5.013     5.018     4.929     4.970     5.020     4.971     4.914     5.000     5.023     5.005     5.016     5.032     5.018     5.013     5.016     5.048     5.052     5.053     5.053     5.050     5.052     5.046     5.035     5.035     5.035     5.035     5.046     5.039     5.052     5.050     5.050     5.050     5.052     5.044     5.046     5.042     5.039     5.044     5.041     5.046     5.042     5.035     5.035     5.037     5.033     5.031     5.025     5.037     5.029     5.039     5.035     5.037     5.044     5.071     5.056     5.052     5.044     5.053     5.058     5.066     5.065     5.061     5.066     5.074     5.056     5.074     5.074     5.070     5.074     5.078     5.073     5.066     5.073     5.066     5.065     5.056     5.073     5.089     5.092     5.092     5.087     5.089     5.096     5.099     5.099     5.103     5.101     5.101     5.103     5.104     5.099     5.104     5.120     5.116     5.113     5.120     5.122     5.122     5.123     5.123     5.120     5.115     5.116     5.126     5.128     5.126     5.120     5.122     5.126     5.129     5.131     5.132     5.139     5.151     5.141     5.144     5.146     5.139     5.170     5.162     5.163     5.166     5.170     5.178     5.185     5.183     5.185     5.181     5.191     5.173     5.180     5.193     5.187     5.198     5.209     5.212     5.214     5.215     5.194     5.214     5.219     5.220     5.205     5.222     5.222     5.216     5.216     5.220     5.224     5.222     5.222     5.224     5.227     5.230     5.233     5.233     5.230     5.235     5.232     5.237     5.237     5.242     5.239     5.244     5.249     5.246     5.248     5.252     5.254     5.256     5.256     5.256     5.261     5.254     5.259     5.261     5.265     5.262     5.268     5.268     5.266     5.266     5.268     5.268     5.272     5.272     5.272     5.273     5.275     5.277     5.278     5.277     5.281     5.287     5.287     5.293     5.288     5.291     5.296     5.302     5.302     5.302     5.302     5.304     5.302     5.304     5.311     5.310     5.315     5.311     5.315     5.318     5.317     5.318     5.321     5.324     5.323     5.327     5.331     5.335     5.335     5.337     5.337     5.339     5.341     5.345     5.346     5.350     5.350     5.350     5.354     5.354     5.354     5.359     5.361     5.360     5.362     5.365     5.369     5.372     5.372     5.374     5.375     5.377     5.382     5.383     5.385     5.387     5.387     5.389     5.393     5.396     5.396     5.402     5.405     5.409     5.412     5.413     5.412     5.419     5.420     5.420     5.422     5.422     5.426     5.427     5.429     5.429     5.431     5.433     5.435     5.437     5.438     5.440     5.442     5.445     5.447     5.450     5.452     5.457     5.460     5.463     5.467     5.470     5.473     5.476     5.479     5.482     5.485     5.489     5.492     5.496     5.501     5.505     5.508     5.513     5.517     5.522     5.530     5.535     5.543     5.548     5.554     5.557     5.559     5.561     5.563     5.563     5.565     5.565     5.567     5.567     5.567     5.567     5.568     5.568     5.571     5.571     5.569     5.571     5.571     5.573     5.573     5.573     5.575     5.576     5.577     5.579     5.580     5.581     5.583     5.585     5.589     5.589     5.591     5.592     5.594     5.596     5.600     5.601     5.603     5.605     5.607     5.608     5.609     5.611     5.613     5.614     5.619     5.619     5.622     5.623     5.627     5.628     5.631     5.633     5.635     5.640     5.640     5.643     5.645     5.647     5.650     5.652     5.653     5.656     5.658     5.661     5.662     5.664     5.667     5.670     5.672     5.676     5.678     5.680     5.683     5.688     5.688     5.691     5.695     5.696     5.698     5.700     5.704     5.706     5.709     5.711     5.715     5.718     5.720     5.721     5.724     5.726     5.729     5.730     5.732     5.735     5.738     5.740     5.743     5.745     5.747     5.750     5.752     5.753     5.755     5.758     5.760     5.761     5.765     5.766     5.768     5.770     5.772     5.774     5.778     5.780     5.781     5.783     5.785     5.788     5.790     5.791     5.795     5.797     5.800     5.800     5.802     5.804     5.807     5.810     5.811     5.813     5.815     5.816     5.821     5.823     5.824     5.830     5.830     5.831     5.833     5.837     5.838     5.840     5.842     5.844     5.847     5.850     5.852     5.854     5.857     5.860     5.862     5.864     5.868     5.870     5.871     5.875     5.878     5.879     5.883     5.887     5.889     5.892     5.896     5.897     5.899     5.901     5.905     5.909     5.909     5.912     5.914     5.916     5.919     5.922     5.925     5.927     5.930     5.932     5.933     5.935     5.939     5.940     5.942     5.943     5.945     5.946     5.948     5.949     5.952     5.953     5.955     5.955     5.957     5.959     5.960     5.962     5.964     5.966     5.966     5.967     5.970     5.972     5.973     5.975     5.978     5.979     5.981     5.982     5.985     5.987     5.989     5.990     5.992     5.995     5.997     5.999     6.002     6.004     6.005     6.009     6.011     6.012     6.016     6.018     6.020     6.025     6.028     6.032     6.035     6.037     6.040     6.042     6.044     6.049     6.049     6.052     6.054     6.056     6.058     6.061     6.063     6.066     6.070     6.073     6.075     6.078     6.081     6.083     6.087     6.089     6.092     6.095     6.099     6.101     6.105     6.108     6.112     6.115     6.119     6.122     6.125     6.127     6.130     6.132     6.135     6.139     6.143     6.144     6.148     6.153     6.155     6.157     6.163     6.170     6.174     6.178     6.181     6.185     6.189     6.192     6.199     6.202     6.204     6.207     6.211     6.214     6.220     6.222     6.225     6.229     6.235     6.237     6.241     6.248     6.249     6.254     6.257     6.261     6.266     6.270     6.272     6.280     6.285     6.287     6.291     6.296     6.300     6.305     6.308     6.313     6.317     6.324     6.328     6.333     6.337     6.342     6.347     6.352     6.358     6.363     6.369     6.372     6.376     6.381     6.386     6.391     6.395     6.400     6.404     6.409     6.415     6.420     6.426     6.431     6.438     6.441     6.447     6.454     6.459     6.467     6.471     6.477     6.483     6.490     6.498     6.505     6.513     6.521     6.531     6.540     6.550     6.562     6.573     6.585     6.598     6.611     6.623     6.636     6.648     6.662     6.675     6.689     6.705     6.719     6.735     6.752     6.769     6.785     6.804     6.820     6.838     6.857     6.876     6.896     6.915     6.937     6.960     6.983     7.004     7.023     7.042     7.061     7.080     7.098     7.116     7.133     7.152     7.171     7.191     7.208     7.227     7.246     7.264     7.281     7.299     7.319     7.337     7.355     7.372     7.392     7.410     7.430     7.448     7.468     7.487     7.507     7.527     7.545     7.564     7.583     7.602     7.619     7.639     7.656     7.674     7.692     7.709     7.728     7.745     7.762     7.779     7.796     7.813     7.830     7.846     7.863     7.882     7.899     7.915     7.933     7.948     7.967     7.985     8.003     8.020     8.037     8.054     8.072     8.089     8.107     8.124     8.142     8.159     8.177     8.194     8.213     8.230     8.250     8.269     8.283     8.302     8.320     8.338     8.358     8.376     8.396     8.412     8.430     8.450     8.468     8.485     8.505     8.522     8.542     8.560     8.579     8.599     8.618     8.637     8.655     8.673     8.691     8.709     8.728     8.746     8.764     8.781     8.800     8.818     8.836     8.854     8.871     8.887     8.904     8.920     8.935     8.950     8.966     8.981     8.996     9.011     9.027     9.041     9.054     9.068     9.081     9.092     9.104     9.119     9.132     9.144     9.156     9.169     9.182     9.192     9.206     9.217     9.228     9.241     9.253     9.264     9.276     9.287     9.300     9.311     9.323     9.335     9.346     9.358     9.370     9.383     9.395     9.405     9.419     9.430     9.441     9.454     9.466     9.477     9.490     9.502     9.513     9.526     9.537     9.550     9.561     9.574     9.587     9.598     9.611     9.622     9.635     9.650     9.661     9.676     9.689     9.702     9.717     9.731     9.745     9.758     9.770     9.785     9.800     9.813     9.829     9.842     9.855     9.869     9.881     9.898     9.913     9.925     9.939     9.952     9.967     9.981     9.997    10.011    10.025    10.039    10.053    10.067    10.080    10.095    10.109    10.122    10.137    10.150    10.166    10.179    10.193    10.207    10.222    10.237    10.250    10.265    10.278    10.291    10.304    10.319    10.335    10.348    10.362    10.374    10.387    10.402    10.418    10.431    10.444    10.458    10.474    10.489    10.502    10.516    10.531    10.545    10.560    10.574    10.589    10.603    10.616    10.633    10.650    10.663    10.680    10.696    10.711    10.725    10.743    10.758    10.777    10.793    10.808    10.826    10.844    10.861    10.874    10.891    10.907    10.922    10.939    10.955    10.970    10.986    11.004    11.021    11.037    11.054    11.072    11.091    11.109    11.127    11.145    11.164    11.179    11.199    11.218    11.235    11.253    11.272    11.290    11.313    11.332    11.353    11.377    11.393    11.413    11.432    11.455    11.474    11.494    11.513    11.535    11.555    11.578    11.598    11.620    11.640    11.664    11.686    11.708    11.731    11.755    11.776    11.798    11.821    11.843    11.869    11.890    11.912    11.937    11.959    11.983    12.006    12.031    12.052    12.080    12.102    12.123    12.150    12.172    12.198    12.222    12.246    12.268    12.291    12.316    12.339    12.359    12.381    12.401    12.424    12.444    12.467    12.487    12.509    12.528    12.550    12.572    12.591    12.610    12.630    12.650    12.669    12.691    12.709    12.730    12.751    12.772    12.792    12.813    12.835    12.855    12.879    12.901    12.920    12.939    12.959    12.980    13.000    13.018    13.040    13.063    13.086    13.111    13.133    13.156    13.175    13.196    13.215    13.235    13.254    13.272    13.289    13.305    13.324    13.340    13.362    13.379    13.398    13.414    13.430    13.447    13.463    13.476    13.493    13.514    13.526    13.541    13.557    13.574    13.587    13.600    13.614    13.629    13.644    13.653    13.665    13.679    13.692    13.707    13.720    13.732    13.743    13.755    13.770    13.781    13.791    13.804    13.812    13.826    13.835    13.844    13.857    13.867    13.877    13.891    13.899    13.911    13.923    13.932    13.945    13.955    13.969    13.976    13.985    13.993    14.002    14.007    14.016    14.027    14.037    14.050    14.064    14.074    14.082    14.090    14.099    14.111    14.124    14.133    14.143    14.153    14.165    14.174    14.188    14.194    14.205    14.232    14.245    14.252    14.264    14.273    14.282    14.291    14.299    14.308    14.319    14.332    14.342    14.355    14.363    14.379    14.389    14.395    14.404    14.426    14.437    14.446    14.457    14.473    14.483    14.495    14.502    14.508    14.515    14.524    14.538    14.556    14.563    14.576    14.585    14.589    14.598    14.612    14.619    14.622    14.646    14.649    14.661    14.667    14.685    14.689    14.705    14.720    14.726    14.733    14.746    14.752    14.761    14.769    14.777    14.787    14.796    14.807    14.826    14.831    14.833    14.852    14.857    14.869    14.872    14.888    14.892    14.907    14.910    14.920    14.925    14.937    14.942    14.955    14.966    14.974    14.980    14.991    15.001    15.011    15.022    15.028    15.033    15.048    15.057    15.064    15.072    15.078    15.099    15.104    15.109    15.123    15.131    15.140    15.146    15.152    15.161    15.172    15.179    15.187    15.196    15.205    15.220    15.227    15.235    15.239    15.254    15.258    15.271    15.278    15.287    15.294    15.299    15.312    15.317    15.339    15.344    15.354    15.364    15.385    15.394    15.406    15.416    15.419    15.422    15.424    15.426    15.424    15.424    15.424    15.424    15.424    15.424    15.422    15.420    15.422    15.422    15.420    15.416    15.414    15.410    15.400    15.396    15.374    15.368    15.363    15.356    15.347    15.341    15.332    15.312    15.299    15.294    15.287    15.280    15.275    15.252    15.247    15.239    15.230    15.224    15.219    15.213    15.205    15.202    15.180    15.173    15.166    15.163    15.152    15.145    15.142    15.137    15.113    15.107    15.104    15.083    15.076    15.069    15.061    15.054    15.050    15.029    15.024    15.020    15.006    14.992    14.983    14.979    14.973    14.968    14.961    14.958    14.947    14.940    14.935    14.925    14.910    14.903    14.897    14.891    14.888    14.883    14.870    14.863    14.857    14.854    14.836    14.831    14.828    14.822    14.812    14.798
     4.964     4.955     4.961     4.954     4.949     4.955     4.963     4.955     4.963     4.955     4.948     4.955     4.949     4.929     4.912     4.903     4.896     4.889     4.896     4.905     4.927     4.952     4.931     4.912     4.905     4.898     4.918     4.914     4.944     4.927     4.946     4.939     4.946     4.927     4.905     4.912     4.918     4.939     4.910     4.887     4.889     4.887     4.887     4.885     4.885     4.883     4.885     4.885     4.889     4.903     4.889     4.894     4.889     4.896     4.887     4.889     4.885     4.887     4.885     4.889     4.887     4.896     4.903     4.898     4.891     4.896     4.887     4.894     4.885     4.893     4.885     4.889     4.889     4.889     4.894     4.889     4.896     4.898     4.889     4.889     4.885     4.887     4.885     4.885     4.883     4.894     4.916     4.917     4.896     4.887     4.894     4.883     4.891     4.896     4.887     4.887     4.885     4.885     4.883     4.885     4.883     4.887     4.887     4.928     4.894     4.885     4.887     4.887     4.889     4.889     4.896     4.889     4.898     4.946     4.917     4.896     4.887     4.889     4.887     4.896     4.916     4.922     4.917     4.912     4.905     4.898     4.917     4.924     4.928     4.946     5.000     4.970     4.946     4.939     4.948     4.955     4.949     4.929     4.924     4.955     4.963     4.957     4.964     4.971     5.005     5.017     5.013     5.007     5.002     5.007     5.002     5.007     5.015     5.071     5.016     5.065     5.078     5.078     5.085     5.082     5.092     5.089     5.090     5.015     5.007     5.013     5.005     5.000     5.007     5.015     5.083     5.079     5.087     5.079     5.083     5.087     5.082     5.089     5.096     5.104     5.119     5.120     5.119     5.119     5.110     5.115     5.109     5.103     5.100     5.106     5.112     5.100     5.104     5.099     5.103     5.097     5.106     5.104     5.097     5.104     5.099     5.104     5.100     5.090     5.100     5.109     5.110     5.094     5.112     5.106     5.110     5.110     5.112     5.109     5.107     5.113     5.115     5.100     5.115     5.101     5.104     5.109     5.104     5.103     5.097     5.100     5.097     5.099     5.096     5.099     5.089     5.094     5.089     5.092     5.096     5.089     5.092     5.097     5.092     5.094     5.092     5.100     5.104     5.103     5.100     5.103     5.107     5.101     5.106     5.103     5.107     5.106     5.099     5.099     5.094     5.090     5.096     5.090     5.094     5.087     5.087     5.104     5.097     5.103     5.092     5.094     5.097     5.097     5.094     5.089     5.096     5.099     5.094     5.089     5.094     5.089     5.097     5.096     5.078     5.082     5.079     5.083     5.079     5.087     5.085     5.085     5.085     5.082     5.081     5.087     5.085     5.085     5.085     5.087     5.083     5.079     5.078     5.078     5.060     5.056     5.061     5.056     5.058     5.055     5.050     5.055     5.050     5.056     5.050     5.046     5.053     5.050     5.053     5.046     5.055     5.042     5.058     5.052     5.048     5.050     5.048     5.044     5.050     5.042     5.046     5.042     5.046     5.039     5.042     5.037     5.042     5.005     5.000     5.007     5.015     5.019     5.009     5.041     5.016     5.020     5.037     5.035     5.035     5.035     5.037     5.035     5.041     4.999     4.964     4.929     4.924     5.044     4.926     4.891     4.898     5.000     4.964     4.928     4.909     4.916     4.924     4.928     4.926     4.929     4.948     4.914     4.905     4.898     4.889     4.894     4.885     4.877     4.883     4.852     4.844     4.837     4.829     4.809     4.809     4.809     4.811     4.811     4.829     4.837     4.844     4.850     4.844     4.837     4.829     4.811     4.811     4.809     4.811     4.809     4.811     4.809     4.811     4.809     4.809     4.809     4.822     4.811     4.828     4.809     4.829     4.837     4.844     4.850     4.846     4.875     4.885     4.894     4.902     4.910     4.917     4.922     4.902     4.894     4.885     4.893     4.883     4.877     4.883     4.850     4.844     4.850     4.829     4.837     4.829     4.837     4.844     4.850     4.856     4.885     4.885     4.894     4.900     4.909     4.928     4.946     4.946     4.900     5.002     4.929     4.996     5.004     5.000     4.970     4.914     4.891     4.992     4.994     5.020     4.990     4.971     4.990     4.999     5.007     5.007     5.016     5.015     4.885     4.893     4.885     5.033     5.030     5.022     5.018     5.020     5.013     4.928     4.922     4.916     5.033     5.039     5.041     5.041     5.046     5.019     5.022     5.041     5.046     5.033     5.033     5.037     5.044     5.041     5.037     5.039     4.941     5.039     5.032     5.056     5.048     5.053     5.048     5.050     5.055     5.050     5.042     5.039     5.048     5.044     5.050     5.046     5.052     5.046     5.041     5.037     5.035     5.044     5.037     5.037     5.044     5.042     5.041     5.081     5.076     5.053     5.073     5.076     5.074     5.058     5.055     5.060     5.061     5.065     5.063     5.070     5.060     5.078     5.079     5.076     5.079     5.076     5.076     5.073     5.071     5.078     5.060     5.087     5.070     5.096     5.078     5.096     5.096     5.099     5.096     5.101     5.100     5.104     5.104     5.110     5.106     5.110     5.116     5.110     5.125     5.128     5.126     5.125     5.120     5.125     5.126     5.126     5.125     5.120     5.128     5.123     5.128     5.122     5.129     5.126     5.129     5.132     5.135     5.135     5.146     5.151     5.148     5.166     5.172     5.177     5.178     5.170     5.160     5.109     5.113     5.172     5.193     5.189     5.196     5.191     5.200     5.203     5.206     5.208     5.212     5.213     5.194     5.219     5.194     5.219     5.201     5.222     5.224     5.224     5.225     5.227     5.225     5.224     5.222     5.225     5.224     5.229     5.225     5.227     5.232     5.235     5.233     5.239     5.235     5.241     5.237     5.237     5.242     5.239     5.246     5.249     5.246     5.249     5.252     5.257     5.254     5.259     5.259     5.261     5.264     5.259     5.268     5.268     5.266     5.270     5.272     5.270     5.272     5.272     5.272     5.275     5.273     5.275     5.278     5.277     5.280     5.275     5.285     5.281     5.286     5.294     5.290     5.296     5.295     5.302     5.304     5.304     5.306     5.306     5.306     5.304     5.310     5.308     5.315     5.315     5.313     5.315     5.321     5.317     5.321     5.327     5.328     5.327     5.331     5.335     5.330     5.343     5.341     5.341     5.343     5.348     5.346     5.348     5.351     5.354     5.356     5.354     5.358     5.359     5.363     5.364     5.364     5.366     5.369     5.370     5.372     5.374     5.377     5.379     5.379     5.382     5.385     5.387     5.387     5.389     5.391     5.395     5.396     5.398     5.402     5.406     5.411     5.414     5.416     5.416     5.420     5.422     5.424     5.424     5.426     5.427     5.429     5.432     5.433     5.435     5.435     5.438     5.440     5.442     5.443     5.445     5.449     5.449     5.452     5.455     5.458     5.462     5.465     5.468     5.471     5.473     5.478     5.481     5.483     5.487     5.490     5.494     5.498     5.501     5.504     5.508     5.512     5.519     5.522     5.530     5.535     5.540     5.545     5.552     5.557     5.561     5.565     5.567     5.568     5.569     5.571     5.571     5.572     5.572     5.571     5.572     5.572     5.572     5.573     5.573     5.573     5.575     5.575     5.576     5.577     5.579     5.579     5.580     5.583     5.583     5.585     5.587     5.589     5.591     5.592     5.594     5.596     5.598     5.600     5.603     5.604     5.604     5.607     5.608     5.611     5.613     5.614     5.619     5.620     5.620     5.622     5.623     5.627     5.628     5.631     5.633     5.635     5.639     5.640     5.642     5.643     5.647     5.648     5.653     5.653     5.655     5.658     5.659     5.661     5.664     5.665     5.669     5.670     5.676     5.678     5.681     5.685     5.685     5.688     5.690     5.693     5.697     5.699     5.700     5.704     5.706     5.707     5.711     5.713     5.716     5.720     5.721     5.724     5.726     5.727     5.730     5.732     5.735     5.737     5.740     5.742     5.745     5.747     5.750     5.752     5.753     5.757     5.758     5.760     5.761     5.765     5.766     5.768     5.770     5.772     5.774     5.777     5.778     5.781     5.783     5.785     5.788     5.790     5.791     5.794     5.797     5.798     5.800     5.802     5.805     5.807     5.808     5.811     5.813     5.816     5.819     5.821     5.823     5.826     5.826     5.830     5.831     5.835     5.837     5.838     5.841     5.841     5.844     5.845     5.850     5.852     5.854     5.857     5.859     5.862     5.864     5.867     5.868     5.871     5.875     5.876     5.879     5.881     5.883     5.887     5.890     5.894     5.897     5.899     5.903     5.904     5.908     5.909     5.910     5.914     5.916     5.920     5.920     5.924     5.927     5.928     5.932     5.935     5.938     5.939     5.940     5.943     5.945     5.946     5.948     5.949     5.952     5.953     5.955     5.957     5.959     5.960     5.962     5.962     5.964     5.966     5.967     5.969     5.972     5.973     5.973     5.975     5.976     5.978     5.979     5.982     5.983     5.985     5.987     5.989     5.990     5.994     5.995     5.997     6.000     6.002     6.004     6.007     6.009     6.011     6.014     6.016     6.021     6.020     6.021     6.027     6.030     6.035     6.037     6.040     6.042     6.046     6.047     6.049     6.050     6.054     6.056     6.059     6.063     6.066     6.066     6.070     6.071     6.075     6.078     6.079     6.083     6.085     6.089     6.092     6.094     6.097     6.100     6.101     6.105     6.111     6.114     6.119     6.122     6.124     6.127     6.129     6.132     6.135     6.137     6.141     6.144     6.148     6.150     6.153     6.157     6.159     6.169     6.170     6.174     6.178     6.181     6.185     6.190     6.195     6.199     6.202     6.206     6.209     6.213     6.216     6.220     6.224     6.227     6.231     6.235     6.237     6.241     6.249     6.254     6.257     6.261     6.263     6.266     6.270     6.273     6.278     6.285     6.287     6.296     6.299     6.303     6.307     6.310     6.315     6.320     6.325     6.330     6.335     6.338     6.342     6.347     6.352     6.358     6.363     6.369     6.374     6.378     6.381     6.388     6.392     6.395     6.400     6.404     6.410     6.415     6.420     6.428     6.431     6.437     6.445     6.449     6.454     6.461     6.467     6.472     6.480     6.485     6.492     6.498     6.505     6.513     6.520     6.529     6.539     6.549     6.559     6.570     6.582     6.595     6.608     6.620     6.633     6.647     6.659     6.672     6.685     6.699     6.715     6.730     6.747     6.763     6.780     6.798     6.817     6.833     6.852     6.871     6.890     6.910     6.932     6.954     6.978     6.999     7.021     7.042     7.061     7.080     7.098     7.117     7.134     7.154     7.172     7.191     7.209     7.229     7.246     7.264     7.281     7.300     7.319     7.335     7.354     7.371     7.390     7.408     7.428     7.447     7.464     7.485     7.504     7.524     7.541     7.561     7.581     7.600     7.618     7.637     7.656     7.674     7.692     7.709     7.728     7.747     7.764     7.783     7.798     7.815     7.832     7.847     7.866     7.882     7.899     7.917     7.933     7.950     7.967     7.985     8.003     8.020     8.039     8.055     8.072     8.089     8.105     8.124     8.142     8.159     8.177     8.194     8.213     8.230     8.246     8.266     8.283     8.302     8.320     8.337     8.356     8.374     8.392     8.411     8.428     8.446     8.466     8.483     8.502     8.520     8.538     8.555     8.575     8.593     8.614     8.632     8.650     8.669     8.687     8.706     8.723     8.742     8.759     8.778     8.795     8.815     8.831     8.849     8.867     8.882     8.900     8.917     8.933     8.949     8.964     8.981     8.997     9.011     9.028     9.042     9.057     9.068     9.085     9.099     9.111     9.122     9.137     9.150     9.163     9.176     9.187     9.200     9.213     9.225     9.237     9.250     9.262     9.274     9.286     9.295     9.307     9.319     9.331     9.343     9.357     9.368     9.379     9.393     9.404     9.416     9.428     9.438     9.452     9.464     9.473     9.487     9.499     9.510     9.521     9.533     9.546     9.558     9.570     9.581     9.593     9.608     9.621     9.633     9.644     9.657     9.670     9.683     9.694     9.709     9.722     9.735     9.750     9.764     9.778     9.791     9.806     9.819     9.835     9.850     9.862     9.874     9.891     9.901     9.917     9.933     9.947     9.961     9.972     9.987    10.000    10.016    10.031    10.044    10.059    10.074    10.086    10.100    10.115    10.128    10.141    10.155    10.168    10.185    10.200    10.213    10.227    10.242    10.255    10.269    10.281    10.296    10.310    10.323    10.339    10.350    10.366    10.381    10.393    10.408    10.421    10.433    10.450    10.462    10.478    10.492    10.507    10.521    10.535    10.550    10.565    10.578    10.594    10.608    10.620    10.635    10.650    10.667    10.685    10.699    10.715    10.729    10.746    10.761    10.778    10.794    10.810    10.826    10.844    10.861    10.875    10.893    10.908    10.926    10.939    10.957    10.971    10.991    11.005    11.023    11.039    11.057    11.074    11.091    11.109    11.127    11.145    11.163    11.181    11.199    11.217    11.237    11.254    11.272    11.294    11.310    11.331    11.350    11.372    11.391    11.411    11.431    11.450    11.470    11.493    11.512    11.531    11.555    11.573    11.595    11.613    11.635    11.658    11.681    11.702    11.722    11.745    11.769    11.793    11.813    11.835    11.857    11.883    11.905    11.929    11.949    11.975    12.000    12.019    12.045    12.069    12.092    12.114    12.140    12.164    12.185    12.211    12.237    12.256    12.280    12.305    12.328    12.350    12.374    12.396    12.420    12.439    12.459    12.480    12.504    12.524    12.545    12.567    12.587    12.607    12.626    12.645    12.665    12.685    12.704    12.724    12.747    12.766    12.789    12.807    12.827    12.847    12.869    12.895    12.917    12.939    12.954    12.974    12.995    13.016    13.038    13.058    13.082    13.107    13.127    13.150    13.170    13.189    13.212    13.230    13.252    13.266    13.286    13.305    13.321    13.340    13.362    13.378    13.396    13.413    13.429    13.445    13.461    13.477    13.490    13.502    13.517    13.533    13.546    13.560    13.571    13.585    13.599    13.611    13.622    13.635    13.650    13.660    13.672    13.689    13.699    13.713    13.726    13.739    13.752    13.764    13.773    13.783    13.796    13.807    13.817    13.826    13.837    13.848    13.860    13.870    13.882    13.894    13.905    13.915    13.929    13.939    13.952    13.961    13.969    13.978    13.988    13.995    14.002    14.011    14.019    14.037    14.048    14.059    14.072    14.080    14.089    14.097    14.105    14.119    14.130    14.137    14.144    14.160    14.171    14.178    14.188    14.194    14.207    14.239    14.247    14.261    14.270    14.278    14.287    14.294    14.308    14.313    14.328    14.344    14.350    14.357    14.368    14.390    14.393    14.400    14.415    14.435    14.442    14.449    14.471    14.480    14.493    14.499    14.505    14.512    14.524    14.533    14.556    14.563    14.572    14.587    14.589    14.600    14.613    14.616    14.630    14.637    14.644    14.663    14.667    14.682    14.691    14.700    14.712    14.726    14.728    14.752    14.756    14.759    14.773    14.772    14.789    14.795    14.805    14.818    14.828    14.831    14.857    14.860    14.865    14.874    14.883    14.897    14.900    14.914    14.918    14.930    14.937    14.940    14.952    14.966    14.977    14.982    14.989    14.997    15.011    15.020    15.028    15.033    15.054    15.057    15.062    15.072    15.080    15.089    15.105    15.109    15.119    15.128    15.137    15.143    15.152    15.160    15.168    15.175    15.187    15.202    15.207    15.219    15.227    15.235    15.236    15.248    15.261    15.269    15.280    15.290    15.294    15.299    15.312    15.315    15.335    15.344    15.352    15.361    15.385    15.389    15.404    15.419    15.420    15.422    15.424    15.424    15.422    15.422    15.422    15.422    15.424    15.424    15.420    15.420    15.419    15.422    15.420    15.420    15.419    15.413    15.405    15.394    15.382    15.370    15.364    15.356    15.347    15.342    15.335    15.310    15.302    15.294    15.290    15.283    15.275    15.260    15.247    15.239    15.232    15.227    15.222    15.214    15.211    15.198    15.185    15.175    15.170    15.166    15.154    15.145    15.142    15.137    15.128    15.111    15.104    15.089    15.080    15.070    15.062    15.057    15.052    15.031    15.024    15.018    15.006    14.994    14.987    14.980    14.976    14.971    14.964    14.960    14.952    14.944    14.937    14.930    14.914    14.909    14.900    14.894    14.889    14.877    14.872    14.865    14.860    14.857    14.844    14.835    14.831    14.824    14.822    14.798
     4.970     4.963     4.970     4.963     4.957     4.963     4.957     4.963     4.957     4.963     4.955     4.963     4.957     4.950     4.931     4.912     4.905     4.910     4.917     4.912     4.946     4.971     4.952     4.944     4.912     4.889     4.896     4.918     4.914     4.946     4.928     4.946     4.914     4.905     4.898     4.889     4.896     4.916     4.905     4.891     4.887     4.889     4.887     4.887     4.885     4.885     4.885     4.889     4.889     4.898     4.907     4.889     4.896     4.891     4.896     4.887     4.889     4.885     4.894     4.889     4.896     4.893     4.900     4.907     4.900     4.891     4.898     4.916     4.907     4.900     4.893     4.896     4.889     4.889     4.889     4.896     4.907     4.902     4.889     4.885     4.885     4.885     4.885     4.885     4.887     4.885     4.894     4.929     4.917     4.894     4.885     4.887     4.885     4.905     4.889     4.885     4.887     4.885     4.885     4.885     4.887     4.887     4.889     4.889     4.914     4.909     4.916     4.910     4.905     4.912     4.944     4.939     4.924     4.917     4.896     4.889     4.889     4.887     4.896     4.916     4.922     4.928     4.948     4.955     4.912     4.918     4.912     4.929     4.963     4.970     5.007     4.964     4.955     4.963     4.970     4.963     4.957     4.963     4.957     4.964     4.970     4.964     4.971     4.992     5.000     5.046     5.078     5.015     5.007     5.000     5.007     5.000     5.007     5.015     5.021     5.067     5.082     5.082     5.089     5.094     5.090     5.094     5.097     5.097     5.016     5.096     5.094     5.090     5.089     5.083     5.089     5.083     5.085     5.083     5.079     5.085     5.089     5.094     5.089     5.089     5.083     5.106     5.083     5.116     5.116     5.096     5.119     5.119     5.104     5.112     5.109     5.104     5.109     5.104     5.099     5.103     5.099     5.097     5.104     5.097     5.106     5.101     5.113     5.112     5.104     5.100     5.116     5.116     5.115     5.116     5.112     5.113     5.115     5.110     5.115     5.112     5.119     5.104     5.119     5.107     5.112     5.112     5.107     5.100     5.104     5.106     5.103     5.099     5.100     5.099     5.103     5.097     5.103     5.097     5.103     5.099     5.106     5.094     5.106     5.103     5.097     5.103     5.097     5.097     5.107     5.101     5.106     5.107     5.103     5.104     5.106     5.109     5.094     5.101     5.096     5.097     5.092     5.096     5.097     5.092     5.104     5.106     5.101     5.106     5.096     5.100     5.097     5.100     5.097     5.096     5.097     5.097     5.094     5.101     5.097     5.096     5.101     5.083     5.100     5.079     5.083     5.090     5.087     5.092     5.090     5.087     5.090     5.085     5.092     5.087     5.082     5.087     5.089     5.094     5.074     5.082     5.058     5.056     5.066     5.060     5.065     5.063     5.060     5.060     5.056     5.058     5.061     5.058     5.053     5.056     5.048     5.055     5.052     5.053     5.058     5.056     5.052     5.060     5.053     5.058     5.053     5.053     5.048     5.060     5.050     5.050     5.053     5.044     5.050     5.044     5.042     5.025     5.005     5.015     5.020     5.013     5.016     5.015     5.052     5.015     5.018     5.039     5.031     5.035     5.000     5.022     5.000     5.041     5.042     4.996     4.974     4.971     4.891     4.898     4.891     4.939     4.917     4.909     4.885     4.894     4.917     4.924     4.929     4.924     4.928     4.907     4.912     4.893     4.910     4.903     4.894     4.885     4.887     4.883     4.875     4.846     4.839     4.844     4.837     4.831     4.850     4.844     4.850     4.883     4.877     4.885     4.877     4.883     4.852     4.844     4.850     4.829     4.837     4.844     4.837     4.829     4.837     4.831     4.837     4.831     4.844     4.844     4.850     4.844     4.850     4.856     4.852     4.883     4.885     4.885     4.894     4.889     4.910     4.917     4.922     4.916     4.907     4.900     4.893     4.885     4.894     4.885     4.889     4.883     4.877     4.883     4.852     4.856     4.875     4.883     4.877     4.883     4.893     4.887     4.894     4.902     4.909     4.928     4.961     4.969     4.964     4.999     4.996     5.015     5.011     5.004     5.007     5.000     4.996     4.996     5.004     5.009     4.996     4.980     4.994     5.002     4.994     5.002     5.007     4.952     4.928     4.893     4.885     4.893     4.917     4.924     5.018     5.031     5.033     5.037     5.016     4.928     4.980     4.975     5.044     5.042     5.048     5.018     5.037     5.042     4.992     5.018     5.056     5.058     5.039     5.041     5.048     5.042     5.039     5.042     5.037     5.037     5.058     5.061     5.058     5.053     5.055     5.053     5.056     5.053     5.060     5.046     5.052     5.048     5.053     5.050     5.056     5.044     5.042     5.044     5.039     5.042     5.044     5.039     5.042     5.048     5.082     5.079     5.046     5.070     5.063     5.076     5.065     5.063     5.058     5.063     5.068     5.066     5.078     5.078     5.081     5.082     5.074     5.079     5.079     5.074     5.081     5.085     5.058     5.061     5.082     5.079     5.097     5.094     5.100     5.097     5.097     5.101     5.100     5.104     5.107     5.109     5.107     5.110     5.115     5.125     5.116     5.120     5.131     5.129     5.129     5.126     5.122     5.131     5.122     5.126     5.123     5.126     5.131     5.133     5.128     5.133     5.137     5.133     5.137     5.141     5.141     5.148     5.146     5.154     5.148     5.175     5.180     5.181     5.180     5.170     5.165     5.193     5.194     5.178     5.196     5.172     5.198     5.204     5.207     5.211     5.213     5.216     5.198     5.201     5.194     5.200     5.220     5.200     5.229     5.227     5.229     5.230     5.227     5.230     5.222     5.225     5.229     5.229     5.233     5.237     5.232     5.232     5.237     5.235     5.239     5.239     5.244     5.241     5.248     5.242     5.246     5.252     5.254     5.252     5.257     5.256     5.256     5.259     5.261     5.264     5.268     5.266     5.270     5.273     5.270     5.268     5.275     5.275     5.272     5.275     5.277     5.275     5.278     5.280     5.280     5.281     5.283     5.283     5.285     5.290     5.285     5.299     5.302     5.302     5.302     5.304     5.308     5.306     5.306     5.310     5.306     5.308     5.310     5.313     5.311     5.313     5.318     5.317     5.320     5.320     5.323     5.325     5.333     5.333     5.337     5.341     5.339     5.343     5.346     5.345     5.346     5.346     5.346     5.351     5.350     5.356     5.358     5.357     5.358     5.362     5.362     5.366     5.369     5.370     5.370     5.374     5.374     5.375     5.377     5.380     5.382     5.383     5.387     5.387     5.391     5.391     5.393     5.396     5.402     5.403     5.406     5.405     5.414     5.413     5.419     5.419     5.420     5.422     5.426     5.427     5.426     5.429     5.431     5.432     5.435     5.437     5.440     5.442     5.442     5.447     5.447     5.449     5.450     5.452     5.454     5.457     5.460     5.463     5.467     5.470     5.473     5.474     5.479     5.482     5.485     5.489     5.492     5.496     5.499     5.503     5.505     5.508     5.513     5.519     5.524     5.530     5.533     5.539     5.544     5.550     5.557     5.561     5.565     5.568     5.571     5.573     5.575     5.576     5.576     5.577     5.577     5.577     5.577     5.577     5.577     5.579     5.579     5.580     5.580     5.580     5.583     5.583     5.583     5.585     5.589     5.589     5.589     5.591     5.592     5.594     5.596     5.598     5.600     5.601     5.604     5.607     5.605     5.608     5.609     5.611     5.613     5.614     5.619     5.619     5.622     5.623     5.625     5.627     5.630     5.631     5.633     5.635     5.639     5.640     5.642     5.643     5.647     5.648     5.650     5.653     5.656     5.658     5.659     5.661     5.664     5.665     5.669     5.670     5.674     5.676     5.681     5.683     5.685     5.688     5.691     5.692     5.697     5.698     5.700     5.702     5.706     5.707     5.711     5.713     5.715     5.718     5.721     5.723     5.724     5.727     5.729     5.732     5.733     5.738     5.740     5.742     5.745     5.747     5.748     5.752     5.753     5.755     5.758     5.760     5.761     5.763     5.766     5.768     5.770     5.772     5.774     5.775     5.778     5.780     5.783     5.785     5.787     5.790     5.793     5.794     5.795     5.798     5.800     5.802     5.804     5.807     5.808     5.811     5.815     5.816     5.819     5.821     5.824     5.826     5.828     5.830     5.833     5.835     5.837     5.840     5.841     5.842     5.844     5.848     5.850     5.852     5.856     5.857     5.859     5.862     5.864     5.867     5.868     5.870     5.873     5.876     5.879     5.881     5.883     5.887     5.889     5.892     5.896     5.897     5.901     5.903     5.904     5.908     5.910     5.913     5.916     5.919     5.922     5.924     5.927     5.930     5.932     5.935     5.938     5.940     5.942     5.943     5.946     5.948     5.949     5.952     5.953     5.955     5.957     5.959     5.960     5.962     5.964     5.966     5.967     5.970     5.969     5.970     5.972     5.973     5.976     5.976     5.978     5.979     5.981     5.982     5.985     5.987     5.989     5.990     5.992     5.994     5.995     5.997     6.000     6.002     6.005     6.007     6.009     6.012     6.014     6.016     6.020     6.022     6.023     6.024     6.031     6.035     6.037     6.040     6.042     6.044     6.047     6.049     6.052     6.054     6.056     6.059     6.061     6.064     6.068     6.070     6.071     6.075     6.076     6.079     6.081     6.085     6.087     6.090     6.094     6.097     6.099     6.101     6.104     6.108     6.111     6.116     6.120     6.124     6.125     6.129     6.130     6.133     6.137     6.141     6.143     6.146     6.150     6.153     6.159     6.160     6.169     6.169     6.172     6.174     6.181     6.183     6.186     6.192     6.193     6.200     6.204     6.206     6.209     6.213     6.216     6.220     6.224     6.227     6.233     6.236     6.237     6.241     6.248     6.254     6.257     6.260     6.264     6.266     6.273     6.275     6.278     6.283     6.287     6.294     6.302     6.303     6.307     6.312     6.317     6.321     6.327     6.331     6.335     6.338     6.344     6.349     6.354     6.358     6.363     6.369     6.374     6.378     6.381     6.388     6.394     6.398     6.401     6.406     6.410     6.416     6.422     6.426     6.431     6.439     6.444     6.450     6.456     6.459     6.467     6.472     6.480     6.487     6.492     6.499     6.506     6.513     6.520     6.529     6.537     6.547     6.556     6.569     6.579     6.592     6.605     6.617     6.630     6.642     6.656     6.669     6.682     6.696     6.711     6.725     6.741     6.758     6.775     6.793     6.811     6.829     6.846     6.865     6.885     6.905     6.926     6.946     6.970     6.992     7.017     7.039     7.059     7.078     7.098     7.117     7.135     7.154     7.172     7.191     7.210     7.229     7.246     7.264     7.282     7.300     7.319     7.335     7.355     7.371     7.390     7.408     7.426     7.444     7.463     7.482     7.502     7.521     7.540     7.559     7.578     7.597     7.616     7.633     7.654     7.672     7.691     7.709     7.728     7.745     7.764     7.783     7.802     7.816     7.833     7.850     7.868     7.883     7.900     7.918     7.936     7.952     7.968     7.987     8.004     8.020     8.039     8.055     8.072     8.089     8.107     8.124     8.142     8.159     8.177     8.195     8.212     8.228     8.248     8.266     8.283     8.302     8.318     8.335     8.354     8.372     8.389     8.408     8.427     8.445     8.462     8.480     8.498     8.517     8.536     8.553     8.573     8.591     8.608     8.625     8.644     8.663     8.683     8.700     8.720     8.737     8.756     8.772     8.791     8.808     8.828     8.846     8.863     8.880     8.897     8.915     8.933     8.949     8.964     8.980     8.996     9.011     9.026     9.041     9.058     9.072     9.087     9.100     9.114     9.128     9.141     9.155     9.169     9.182     9.195     9.207     9.219     9.232     9.244     9.256     9.270     9.282     9.293     9.305     9.318     9.331     9.343     9.353     9.365     9.376     9.389     9.402     9.413     9.425     9.438     9.448     9.462     9.471     9.483     9.495     9.508     9.520     9.533     9.543     9.557     9.567     9.581     9.591     9.606     9.617     9.629     9.642     9.654     9.666     9.678     9.690     9.704     9.717     9.728     9.745     9.757     9.770     9.785     9.799     9.811     9.826     9.839     9.854     9.869     9.883     9.896     9.911     9.924     9.938     9.950     9.969     9.981     9.994    10.007    10.020    10.035    10.050    10.064    10.078    10.094    10.105    10.119    10.135    10.148    10.163    10.176    10.190    10.204    10.218    10.231    10.246    10.261    10.275    10.289    10.303    10.316    10.330    10.344    10.357    10.370    10.385    10.398    10.411    10.427    10.441    10.453    10.467    10.482    10.495    10.509    10.525    10.537    10.554    10.570    10.581    10.598    10.611    10.628    10.640    10.655    10.671    10.687    10.702    10.718    10.731    10.748    10.764    10.780    10.796    10.814    10.828    10.844    10.863    10.879    10.895    10.909    10.927    10.944    10.959    10.976    10.991    11.007    11.024    11.041    11.057    11.074    11.091    11.109    11.127    11.145    11.163    11.181    11.198    11.217    11.237    11.253    11.272    11.292    11.310    11.329    11.350    11.370    11.388    11.410    11.429    11.450    11.466    11.489    11.509    11.530    11.550    11.569    11.589    11.612    11.631    11.654    11.676    11.698    11.719    11.742    11.761    11.788    11.807    11.831    11.854    11.877    11.899    11.921    11.946    11.966    11.992    12.015    12.039    12.061    12.085    12.109    12.131    12.151    12.180    12.199    12.225    12.248    12.272    12.296    12.320    12.344    12.367    12.389    12.410    12.431    12.454    12.476    12.498    12.516    12.537    12.561    12.581    12.601    12.622    12.642    12.661    12.682    12.701    12.720    12.740    12.759    12.783    12.802    12.822    12.845    12.865    12.885    12.908    12.929    12.947    12.967    12.990    13.011    13.033    13.053    13.078    13.097    13.120    13.141    13.163    13.185    13.204    13.225    13.244    13.265    13.283    13.302    13.322    13.337    13.353    13.373    13.392    13.408    13.422    13.435    13.452    13.466    13.481    13.494    13.505    13.519    13.531    13.544    13.557    13.569    13.583    13.595    13.604    13.614    13.628    13.644    13.657    13.669    13.685    13.696    13.707    13.720    13.732    13.746    13.755    13.765    13.778    13.789    13.796    13.807    13.822    13.833    13.840    13.854    13.866    13.875    13.887    13.899    13.907    13.921    13.930    13.943    13.952    13.960    13.969    13.978    13.988    13.996    14.004    14.014    14.031    14.043    14.051    14.063    14.075    14.083    14.094    14.097    14.119    14.125    14.135    14.143    14.156    14.166    14.176    14.183    14.190    14.199    14.216    14.240    14.252    14.266    14.273    14.282    14.292    14.301    14.311    14.324    14.333    14.346    14.354    14.366    14.379    14.390    14.402    14.409    14.431    14.439    14.452    14.463    14.478    14.489    14.496    14.505    14.512    14.522    14.538    14.554    14.556    14.567    14.580    14.591    14.598    14.616    14.620    14.626    14.635    14.641    14.663    14.667    14.680    14.685    14.694    14.714    14.720    14.732    14.749    14.754    14.765    14.772    14.774    14.780    14.796    14.807    14.818    14.824    14.833    14.840    14.855    14.865    14.872    14.878    14.892    14.902    14.910    14.921    14.931    14.937    14.942    14.949    14.956    14.976    14.980    14.987    14.996    15.007    15.018    15.026    15.033    15.052    15.057    15.064    15.069    15.078    15.102    15.105    15.111    15.116    15.122    15.137    15.142    15.146    15.158    15.166    15.177    15.182    15.198    15.207    15.214    15.224    15.232    15.239    15.247    15.258    15.269    15.278    15.289    15.295    15.303    15.309    15.315    15.339    15.344    15.352    15.363    15.368    15.387    15.396    15.419    15.422    15.424    15.424    15.424    15.422    15.422    15.422    15.424    15.422    15.424    15.424    15.422    15.422    15.420    15.419    15.420    15.417    15.412    15.408    15.396    15.385    15.371    15.364    15.357    15.349    15.344    15.324    15.312    15.303    15.297    15.289    15.285    15.271    15.263    15.250    15.241    15.235    15.230    15.224    15.216    15.211    15.202    15.183    15.177    15.172    15.166    15.160    15.148    15.143    15.137    15.125    15.115    15.109    15.091    15.080    15.074    15.066    15.057    15.054    15.033    15.024    15.020    15.009    14.997    14.991    14.985    14.979    14.974    14.968    14.960    14.955    14.946    14.940    14.932    14.916    14.909    14.903    14.895    14.889    14.882    14.874    14.866    14.862    14.858    14.854    14.840    14.833    14.829    14.822    14.818
     5.005     4.971     5.005     4.970     4.964     4.957     4.963     4.957     4.963     4.955     4.963     4.970     4.964     4.959     4.927     4.944     4.926     4.932     4.914     4.946     4.954     4.992     4.961     4.927     4.918     4.912     4.917     4.912     4.946     4.954     4.961     4.955     4.946     4.927     4.917     4.898     4.917     4.909     4.900     4.891     4.891     4.889     4.896     4.889     4.894     4.902     4.894     4.889     4.889     4.891     4.900     4.922     4.957     4.912     4.905     4.898     4.903     4.896     4.891     4.898     4.905     4.912     4.907     4.914     4.922     4.914     4.909     4.903     4.910     4.905     4.898     4.889     4.889     4.889     4.896     4.903     4.902     4.894     4.885     4.885     4.885     4.887     4.885     4.887     4.887     4.894     4.887     4.894     4.922     4.902     4.894     4.887     4.894     4.927     4.885     4.889     4.887     4.889     4.887     4.887     4.887     4.889     4.889     4.896     4.905     4.924     4.902     4.894     4.887     4.909     4.916     4.922     4.903     4.896     4.889     4.889     4.889     4.896     4.916     4.922     4.898     4.905     4.955     4.964     4.946     4.926     4.931     4.926     4.959     5.005     5.005     4.970     4.964     4.970     4.964     4.970     4.964     4.970     4.964     4.971     4.967     4.971     5.005     5.000     5.009     5.018     5.083     5.073     5.016     5.007     5.000     5.005     5.000     5.007     5.015     5.048     5.066     5.073     5.067     5.099     5.094     5.089     5.096     5.017     5.096     5.090     5.094     5.089     5.092     5.089     5.085     5.092     5.089     5.092     5.096     5.090     5.096     5.087     5.089     5.083     5.089     5.085     5.116     5.089     5.097     5.090     5.120     5.104     5.122     5.107     5.119     5.110     5.104     5.100     5.104     5.100     5.103     5.106     5.116     5.100     5.103     5.107     5.109     5.115     5.120     5.104     5.107     5.113     5.119     5.122     5.120     5.106     5.112     5.116     5.112     5.115     5.122     5.120     5.116     5.110     5.115     5.112     5.109     5.104     5.110     5.103     5.107     5.101     5.106     5.103     5.107     5.103     5.109     5.094     5.100     5.107     5.097     5.101     5.104     5.100     5.103     5.097     5.100     5.099     5.104     5.109     5.112     5.106     5.110     5.104     5.107     5.106     5.100     5.104     5.100     5.094     5.099     5.092     5.096     5.099     5.107     5.097     5.101     5.099     5.101     5.104     5.100     5.104     5.100     5.096     5.100     5.097     5.089     5.101     5.096     5.101     5.104     5.107     5.104     5.085     5.087     5.089     5.094     5.089     5.092     5.092     5.087     5.092     5.089     5.090     5.087     5.082     5.085     5.092     5.079     5.090     5.089     5.087     5.081     5.060     5.065     5.068     5.065     5.061     5.065     5.060     5.065     5.058     5.061     5.063     5.053     5.061     5.056     5.060     5.055     5.060     5.056     5.053     5.058     5.068     5.060     5.065     5.065     5.063     5.056     5.053     5.048     5.015     5.046     5.052     5.037     5.042     5.037     5.037     5.037     5.018     5.052     5.044     5.022     5.018     5.013     5.029     5.027     5.026     4.996     4.975     5.039     5.041     5.039     5.035     4.970     5.039     5.042     4.946     4.939     4.957     4.924     4.885     4.894     4.885     4.922     4.917     4.924     4.917     4.933     4.912     4.891     4.914     4.931     4.924     4.891     4.896     4.887     4.889     4.885     4.877     4.883     4.875     4.858     4.852     4.883     4.877     4.885     4.887     4.887     4.889     4.887     4.887     4.885     4.879     4.885     4.877     4.883     4.875     4.883     4.852     4.856     4.852     4.877     4.875     4.883     4.875     4.883     4.875     4.883     4.885     4.883     4.887     4.885     4.894     4.902     4.909     4.917     4.922     4.914     4.907     4.885     4.893     4.885     4.894     4.887     4.894     4.887     4.894     4.887     4.894     4.885     4.889     4.885     4.889     4.887     4.894     4.887     4.894     4.889     4.909     4.929     4.961     4.970     4.916     5.002     4.959     5.004     5.015     5.007     5.015     5.009     5.007     5.000     5.004     4.996     5.000     5.009     5.018     5.041     5.042     4.990     4.996     5.000     5.042     5.037     4.929     4.933     4.928     4.896     4.975     5.021     5.039     5.037     4.996     5.042     5.044     5.004     4.996     5.046     5.044     5.050     5.048     5.037     5.044     5.042     5.053     5.058     5.060     4.980     5.044     5.050     5.039     5.042     5.068     5.055     5.035     5.056     5.063     5.061     5.058     5.052     5.055     5.056     5.056     5.061     5.055     5.058     5.053     5.058     5.056     5.052     5.046     5.050     5.050     5.044     5.050     5.048     5.042     5.046     5.046     5.087     5.046     5.068     5.061     5.068     5.060     5.066     5.070     5.074     5.070     5.076     5.074     5.070     5.074     5.079     5.082     5.078     5.082     5.074     5.071     5.076     5.081     5.097     5.058     5.096     5.089     5.092     5.099     5.097     5.099     5.103     5.100     5.104     5.100     5.112     5.115     5.110     5.116     5.125     5.126     5.123     5.132     5.122     5.133     5.129     5.123     5.128     5.129     5.126     5.133     5.135     5.135     5.137     5.129     5.133     5.137     5.135     5.139     5.144     5.139     5.146     5.153     5.154     5.159     5.169     5.178     5.181     5.160     5.185     5.189     5.170     5.162     5.198     5.173     5.204     5.206     5.208     5.211     5.213     5.219     5.219     5.219     5.203     5.224     5.227     5.227     5.206     5.211     5.227     5.232     5.235     5.235     5.230     5.233     5.233     5.230     5.239     5.232     5.239     5.235     5.237     5.237     5.241     5.237     5.244     5.244     5.248     5.244     5.244     5.252     5.249     5.252     5.257     5.256     5.259     5.256     5.261     5.259     5.264     5.268     5.272     5.263     5.272     5.275     5.275     5.272     5.273     5.273     5.278     5.280     5.277     5.280     5.285     5.281     5.283     5.283     5.286     5.290     5.288     5.296     5.302     5.302     5.304     5.306     5.304     5.308     5.308     5.311     5.310     5.308     5.313     5.315     5.311     5.315     5.317     5.318     5.318     5.320     5.321     5.324     5.328     5.333     5.339     5.339     5.343     5.341     5.343     5.346     5.350     5.348     5.346     5.350     5.350     5.353     5.354     5.361     5.360     5.365     5.369     5.369     5.370     5.370     5.372     5.375     5.377     5.377     5.379     5.380     5.380     5.383     5.383     5.387     5.391     5.391     5.395     5.398     5.398     5.400     5.402     5.406     5.410     5.413     5.417     5.420     5.424     5.422     5.424     5.424     5.427     5.429     5.432     5.432     5.433     5.437     5.438     5.440     5.443     5.445     5.447     5.449     5.452     5.452     5.455     5.457     5.460     5.462     5.465     5.468     5.470     5.473     5.476     5.481     5.483     5.487     5.490     5.494     5.498     5.500     5.504     5.507     5.510     5.513     5.517     5.522     5.528     5.533     5.537     5.541     5.549     5.554     5.561     5.567     5.571     5.572     5.575     5.577     5.577     5.580     5.581     5.581     5.583     5.583     5.583     5.583     5.585     5.585     5.587     5.585     5.587     5.589     5.589     5.589     5.591     5.592     5.592     5.594     5.596     5.598     5.600     5.601     5.601     5.603     5.604     5.607     5.608     5.609     5.611     5.612     5.613     5.619     5.619     5.619     5.620     5.623     5.627     5.628     5.630     5.633     5.635     5.635     5.637     5.640     5.642     5.643     5.647     5.648     5.650     5.653     5.655     5.658     5.659     5.661     5.662     5.665     5.669     5.670     5.672     5.676     5.678     5.681     5.683     5.688     5.689     5.690     5.693     5.697     5.700     5.704     5.706     5.707     5.711     5.713     5.715     5.716     5.720     5.723     5.724     5.726     5.729     5.730     5.733     5.737     5.738     5.742     5.745     5.747     5.748     5.752     5.753     5.755     5.758     5.760     5.761     5.763     5.766     5.768     5.770     5.772     5.774     5.775     5.778     5.780     5.781     5.785     5.787     5.790     5.791     5.795     5.797     5.798     5.800     5.802     5.805     5.807     5.808     5.811     5.813     5.816     5.819     5.821     5.824     5.826     5.830     5.831     5.833     5.835     5.838     5.840     5.840     5.842     5.845     5.848     5.850     5.852     5.854     5.857     5.859     5.862     5.865     5.867     5.868     5.870     5.873     5.876     5.878     5.881     5.883     5.887     5.889     5.892     5.894     5.897     5.901     5.901     5.904     5.905     5.910     5.910     5.913     5.919     5.920     5.924     5.927     5.928     5.932     5.935     5.938     5.939     5.942     5.943     5.946     5.948     5.949     5.953     5.955     5.957     5.959     5.960     5.962     5.964     5.966     5.967     5.969     5.970     5.973     5.973     5.973     5.975     5.976     5.978     5.979     5.981     5.982     5.985     5.987     5.989     5.990     5.992     5.994     5.995     5.997     5.999     6.000     6.004     6.005     6.007     6.011     6.012     6.014     6.018     6.019     6.025     6.027     6.028     6.030     6.037     6.037     6.039     6.042     6.044     6.046     6.049     6.052     6.054     6.056     6.059     6.061     6.063     6.066     6.070     6.073     6.075     6.076     6.078     6.081     6.085     6.087     6.090     6.092     6.095     6.099     6.101     6.104     6.106     6.111     6.114     6.119     6.122     6.125     6.127     6.130     6.132     6.135     6.137     6.141     6.144     6.148     6.153     6.157     6.159     6.164     6.170     6.172     6.172     6.178     6.181     6.187     6.188     6.195     6.198     6.204     6.206     6.207     6.211     6.214     6.218     6.222     6.225     6.229     6.233     6.236     6.239     6.246     6.248     6.254     6.257     6.261     6.264     6.269     6.272     6.278     6.280     6.283     6.287     6.293     6.299     6.303     6.308     6.312     6.317     6.322     6.325     6.333     6.335     6.340     6.344     6.349     6.354     6.360     6.364     6.369     6.372     6.378     6.383     6.389     6.394     6.400     6.403     6.407     6.412     6.416     6.422     6.428     6.433     6.440     6.446     6.452     6.456     6.463     6.468     6.474     6.480     6.487     6.492     6.499     6.506     6.514     6.521     6.529     6.537     6.547     6.556     6.565     6.576     6.589     6.602     6.614     6.627     6.639     6.653     6.665     6.679     6.692     6.706     6.720     6.738     6.752     6.769     6.787     6.804     6.822     6.841     6.860     6.878     6.899     6.918     6.941     6.962     6.985     7.007     7.031     7.053     7.075     7.095     7.116     7.134     7.154     7.172     7.193     7.210     7.229     7.246     7.265     7.282     7.301     7.319     7.337     7.355     7.372     7.390     7.408     7.426     7.444     7.461     7.481     7.500     7.519     7.537     7.557     7.576     7.595     7.613     7.632     7.650     7.670     7.689     7.707     7.726     7.744     7.764     7.781     7.799     7.818     7.835     7.852     7.870     7.885     7.903     7.918     7.936     7.954     7.971     7.987     8.005     8.022     8.039     8.057     8.074     8.091     8.109     8.125     8.142     8.159     8.177     8.195     8.213     8.230     8.246     8.264     8.283     8.300     8.317     8.335     8.352     8.369     8.387     8.405     8.423     8.443     8.459     8.478     8.495     8.514     8.532     8.552     8.570     8.586     8.603     8.622     8.641     8.658     8.677     8.694     8.713     8.733     8.751     8.769     8.786     8.805     8.824     8.841     8.859     8.877     8.896     8.910     8.929     8.946     8.963     8.979     8.996     9.011     9.027     9.042     9.057     9.072     9.088     9.103     9.115     9.130     9.146     9.159     9.172     9.186     9.199     9.211     9.225     9.239     9.250     9.263     9.276     9.289     9.300     9.314     9.326     9.337     9.350     9.362     9.374     9.385     9.395     9.410     9.422     9.435     9.446     9.459     9.470     9.481     9.494     9.505     9.517     9.529     9.541     9.554     9.564     9.579     9.588     9.600     9.613     9.627     9.637     9.651     9.662     9.674     9.687     9.699     9.711     9.723     9.737     9.750     9.764     9.776     9.791     9.804     9.818     9.832     9.846     9.860     9.872     9.887     9.903     9.917     9.932     9.944     9.959     9.972     9.985    10.002    10.016    10.028    10.041    10.054    10.069    10.083    10.097    10.113    10.126    10.141    10.154    10.168    10.183    10.195    10.209    10.223    10.239    10.250    10.266    10.280    10.294    10.307    10.322    10.335    10.349    10.362    10.376    10.389    10.404    10.418    10.431    10.446    10.460    10.472    10.489    10.502    10.514    10.529    10.542    10.559    10.573    10.587    10.601    10.616    10.631    10.648    10.659    10.675    10.691    10.705    10.720    10.735    10.752    10.767    10.783    10.800    10.815    10.831    10.849    10.864    10.881    10.898    10.912    10.931    10.947    10.961    10.978    10.996    11.010    11.026    11.044    11.060    11.074    11.093    11.111    11.128    11.146    11.164    11.179    11.196    11.217    11.235    11.253    11.272    11.292    11.310    11.329    11.348    11.370    11.388    11.408    11.427    11.446    11.466    11.487    11.507    11.527    11.549    11.568    11.589    11.609    11.630    11.651    11.674    11.692    11.716    11.737    11.760    11.781    11.805    11.826    11.847    11.872    11.890    11.916    11.939    11.963    11.985    12.007    12.031    12.052    12.078    12.099    12.120    12.145    12.169    12.195    12.216    12.240    12.262    12.287    12.310    12.333    12.359    12.381    12.403    12.424    12.446    12.471    12.489    12.510    12.532    12.554    12.576    12.598    12.619    12.639    12.659    12.679    12.700    12.717    12.737    12.757    12.776    12.798    12.817    12.838    12.861    12.879    12.900    12.922    12.941    12.963    12.985    13.004    13.029    13.049    13.066    13.092    13.113    13.137    13.157    13.174    13.194    13.213    13.235    13.257    13.280    13.295    13.312    13.331    13.347    13.366    13.379    13.395    13.410    13.425    13.437    13.452    13.466    13.477    13.490    13.504    13.514    13.526    13.540    13.554    13.565    13.576    13.588    13.599    13.610    13.623    13.637    13.648    13.663    13.674    13.689    13.703    13.715    13.726    13.737    13.750    13.760    13.772    13.781    13.791    13.802    13.814    13.825    13.837    13.846    13.856    13.868    13.882    13.890    13.904    13.913    13.926    13.939    13.945    13.955    13.961    13.971    13.983    13.991    13.996    14.009    14.019    14.041    14.048    14.058    14.069    14.078    14.089    14.096    14.115    14.125    14.133    14.141    14.155    14.161    14.171    14.178    14.186    14.193    14.205    14.227    14.247    14.259    14.266    14.279    14.291    14.299    14.308    14.319    14.332    14.339    14.346    14.361    14.379    14.385    14.400    14.402    14.416    14.435    14.449    14.461    14.471    14.482    14.493    14.503    14.512    14.520    14.533    14.550    14.556    14.569    14.585    14.589    14.600    14.608    14.619    14.628    14.633    14.652    14.656    14.659    14.677    14.687    14.693    14.714    14.712    14.722    14.744    14.757    14.761    14.767    14.773    14.795    14.796    14.807    14.818    14.826    14.831    14.845    14.857    14.865    14.872    14.877    14.894    14.903    14.910    14.916    14.930    14.937    14.942    14.947    14.958    14.971    14.977    14.991    14.996    15.006    15.016    15.022    15.033    15.052    15.057    15.064    15.070    15.078    15.093    15.105    15.111    15.116    15.126    15.135    15.140    15.145    15.158    15.166    15.175    15.182    15.199    15.207    15.214    15.227    15.230    15.238    15.245    15.254    15.271    15.280    15.289    15.297    15.303    15.309    15.314    15.337    15.344    15.352    15.361    15.366    15.382    15.394    15.419    15.420    15.424    15.424    15.424    15.422    15.422    15.422    15.424    15.426    15.424    15.424    15.424    15.422    15.422    15.419    15.420    15.417    15.412    15.405    15.393    15.387    15.370    15.364    15.359    15.352    15.346    15.332    15.312    15.307    15.299    15.289    15.283    15.272    15.264    15.252    15.242    15.238    15.233    15.227    15.222    15.216    15.207    15.185    15.180    15.172    15.166    15.161    15.148    15.146    15.137    15.127    15.115    15.109    15.102    15.082    15.078    15.070    15.059    15.057    15.031    15.026    15.020    15.003    14.999    14.994    14.991    14.982    14.976    14.971    14.963    14.955    14.949    14.944    14.931    14.921    14.912    14.907    14.902    14.898    14.883    14.878    14.869    14.863    14.858    14.855    14.846    14.842    14.829    14.828    14.826
     5.015     5.009     5.013     5.005     4.970     4.964     4.970     4.964     4.957     4.963     4.970     4.964     4.971     4.967     4.961     4.954     4.946     4.954     4.946     4.955     4.961     5.000     4.969     4.946     4.939     4.946     4.912     4.946     4.939     4.963     4.959     4.964     4.970     4.961     4.964     4.955     4.922     4.916     4.907     4.912     4.905     4.900     4.905     4.912     4.918     4.910     4.903     4.891     4.889     4.891     4.903     4.910     4.916     4.909     4.916     4.922     4.927     4.920     4.912     4.905     4.912     4.905     4.912     4.917     4.952     4.912     4.889     4.896     4.889     4.896     4.889     4.896     4.887     4.894     4.902     4.924     4.909     4.887     4.887     4.885     4.885     4.887     4.889     4.889     4.889     4.889     4.896     4.903     4.928     4.910     4.889     4.889     4.889     4.896     4.909     4.889     4.889     4.889     4.889     4.889     4.896     4.889     4.896     4.903     4.910     4.916     4.894     4.885     4.894     4.902     4.909     4.916     4.896     4.889     4.891     4.889     4.891     4.889     4.910     4.928     4.946     4.912     4.946     4.970     4.966     4.946     4.952     4.959     4.966     5.015     4.971     4.976     4.970     5.005     4.971     4.994     4.971     4.992     4.971     5.005     5.000     5.005     5.015     5.007     5.016     5.071     5.078     5.092     5.060     5.015     5.007     5.000     5.007     5.000     5.007     5.016     5.046     5.016     5.071     5.067     5.100     5.094     5.089     5.096     5.090     5.094     5.099     5.015     5.007     5.015     5.090     5.016     5.090     5.087     5.090     5.096     5.092     5.096     5.096     5.090     5.126     5.090     5.120     5.096     5.122     5.100     5.128     5.120     5.126     5.125     5.122     5.120     5.123     5.120     5.109     5.104     5.101     5.104     5.100     5.106     5.109     5.104     5.116     5.109     5.125     5.109     5.125     5.125     5.123     5.123     5.125     5.112     5.116     5.110     5.116     5.113     5.123     5.125     5.122     5.119     5.113     5.116     5.116     5.112     5.113     5.107     5.110     5.106     5.110     5.106     5.115     5.119     5.104     5.110     5.106     5.109     5.101     5.107     5.101     5.107     5.109     5.104     5.113     5.101     5.107     5.115     5.115     5.112     5.106     5.107     5.112     5.113     5.104     5.100     5.099     5.100     5.103     5.099     5.103     5.107     5.109     5.103     5.109     5.104     5.104     5.103     5.101     5.104     5.107     5.104     5.104     5.100     5.106     5.096     5.100     5.107     5.112     5.092     5.089     5.094     5.089     5.096     5.097     5.094     5.090     5.094     5.092     5.089     5.094     5.096     5.094     5.087     5.087     5.096     5.092     5.094     5.087     5.068     5.087     5.065     5.070     5.066     5.063     5.068     5.061     5.066     5.058     5.071     5.063     5.058     5.065     5.058     5.063     5.056     5.060     5.068     5.066     5.071     5.065     5.071     5.065     5.060     5.063     5.068     5.065     5.063     5.065     5.048     5.055     5.044     5.039     5.044     5.046     5.039     5.037     5.009     5.052     5.046     5.044     5.023     5.052     5.056     5.000     4.992     5.052     5.048     5.048     5.044     5.042     5.050     5.041     4.971     5.018     5.009     4.946     4.966     4.928     4.894     4.885     4.894     4.887     4.922     4.917     4.922     4.914     4.891     4.912     4.946     4.964     4.942     4.924     4.917     4.896     4.887     4.894     4.885     4.887     4.885     4.887     4.885     4.887     4.885     4.894     4.889     4.896     4.891     4.896     4.889     4.894     4.887     4.889     4.887     4.889     4.887     4.887     4.885     4.879     4.885     4.877     4.885     4.887     4.885     4.887     4.885     4.894     4.885     4.893     4.887     4.896     4.903     4.910     4.917     4.922     4.928     4.893     4.885     4.893     4.883     4.893     4.900     4.922     4.916     4.896     4.889     4.896     4.889     4.883     4.889     4.896     4.889     4.896     4.889     4.896     4.902     4.909     4.928     4.963     4.970     4.917     4.997     5.005     5.005     5.015     5.007     5.016     5.009     5.016     4.900     5.005     5.042     5.002     4.992     4.999     4.992     5.044     5.042     5.044     5.044     4.957     5.042     5.023     5.025     5.021     5.041     5.025     4.971     5.042     5.044     5.041     5.029     5.048     5.039     5.042     5.046     5.048     5.039     5.041     5.037     5.042     5.052     5.046     5.052     5.048     5.065     5.048     5.068     5.046     5.073     5.074     5.073     5.068     5.055     5.061     5.058     5.065     5.056     5.060     5.063     5.058     5.063     5.058     5.061     5.053     5.058     5.055     5.060     5.060     5.050     5.055     5.055     5.050     5.055     5.041     5.048     5.044     5.050     5.096     5.094     5.089     5.085     5.061     5.078     5.071     5.073     5.079     5.076     5.076     5.081     5.074     5.090     5.087     5.081     5.083     5.079     5.087     5.074     5.079     5.104     5.099     5.089     5.101     5.106     5.103     5.107     5.103     5.103     5.107     5.106     5.112     5.119     5.115     5.116     5.115     5.120     5.128     5.129     5.131     5.137     5.141     5.137     5.135     5.139     5.132     5.133     5.135     5.139     5.132     5.133     5.131     5.132     5.135     5.142     5.139     5.141     5.144     5.146     5.151     5.157     5.153     5.166     5.172     5.175     5.160     5.185     5.139     5.189     5.194     5.198     5.185     5.204     5.187     5.211     5.214     5.219     5.220     5.220     5.224     5.225     5.224     5.229     5.224     5.230     5.232     5.207     5.233     5.237     5.219     5.239     5.233     5.235     5.239     5.241     5.239     5.239     5.237     5.239     5.244     5.242     5.246     5.244     5.249     5.252     5.248     5.256     5.252     5.248     5.254     5.259     5.254     5.259     5.261     5.268     5.266     5.263     5.272     5.273     5.273     5.270     5.272     5.273     5.275     5.273     5.277     5.281     5.281     5.285     5.281     5.285     5.288     5.286     5.288     5.290     5.293     5.296     5.294     5.302     5.304     5.306     5.306     5.304     5.310     5.308     5.311     5.315     5.313     5.313     5.313     5.313     5.317     5.320     5.317     5.323     5.323     5.324     5.331     5.330     5.335     5.335     5.339     5.339     5.345     5.345     5.350     5.350     5.348     5.353     5.350     5.352     5.352     5.358     5.363     5.364     5.369     5.370     5.370     5.374     5.374     5.374     5.374     5.375     5.377     5.380     5.382     5.385     5.385     5.389     5.387     5.391     5.391     5.396     5.400     5.403     5.402     5.405     5.411     5.414     5.416     5.419     5.420     5.424     5.426     5.426     5.429     5.431     5.432     5.435     5.435     5.437     5.440     5.440     5.443     5.447     5.447     5.450     5.452     5.454     5.455     5.458     5.460     5.463     5.465     5.467     5.470     5.473     5.476     5.479     5.482     5.485     5.489     5.492     5.496     5.499     5.503     5.505     5.508     5.510     5.514     5.519     5.522     5.528     5.533     5.537     5.540     5.546     5.554     5.559     5.565     5.569     5.572     5.576     5.577     5.580     5.581     5.583     5.585     5.587     5.589     5.589     5.591     5.591     5.591     5.592     5.594     5.594     5.592     5.594     5.594     5.596     5.596     5.596     5.598     5.600     5.601     5.601     5.603     5.604     5.605     5.608     5.611     5.612     5.612     5.613     5.616     5.614     5.616     5.622     5.623     5.625     5.627     5.630     5.630     5.633     5.635     5.637     5.637     5.640     5.642     5.643     5.645     5.648     5.650     5.653     5.655     5.656     5.658     5.661     5.662     5.665     5.669     5.670     5.672     5.676     5.678     5.680     5.683     5.685     5.689     5.690     5.692     5.696     5.700     5.702     5.706     5.707     5.709     5.711     5.715     5.716     5.720     5.721     5.723     5.726     5.727     5.730     5.732     5.735     5.738     5.740     5.742     5.745     5.748     5.750     5.753     5.757     5.758     5.760     5.761     5.765     5.766     5.768     5.770     5.772     5.774     5.775     5.778     5.780     5.781     5.785     5.787     5.791     5.793     5.794     5.797     5.798     5.800     5.804     5.805     5.807     5.808     5.811     5.813     5.816     5.819     5.821     5.824     5.826     5.828     5.831     5.833     5.837     5.838     5.840     5.841     5.842     5.845     5.847     5.850     5.852     5.856     5.857     5.859     5.862     5.864     5.867     5.870     5.871     5.873     5.875     5.878     5.879     5.883     5.887     5.887     5.890     5.894     5.896     5.899     5.903     5.904     5.907     5.908     5.910     5.913     5.916     5.919     5.922     5.925     5.927     5.930     5.933     5.935     5.939     5.942     5.945     5.946     5.948     5.952     5.953     5.955     5.955     5.960     5.962     5.964     5.966     5.967     5.969     5.970     5.972     5.973     5.975     5.976     5.978     5.978     5.979     5.981     5.982     5.983     5.985     5.987     5.990     5.992     5.994     5.995     5.997     5.999     6.000     6.002     6.004     6.005     6.009     6.011     6.012     6.014     6.018     6.024     6.026     6.030     6.035     6.035     6.037     6.040     6.040     6.044     6.046     6.046     6.049     6.050     6.054     6.058     6.059     6.061     6.064     6.066     6.068     6.070     6.073     6.076     6.078     6.081     6.085     6.087     6.089     6.092     6.095     6.097     6.100     6.102     6.107     6.108     6.113     6.115     6.120     6.122     6.125     6.129     6.132     6.135     6.137     6.141     6.143     6.146     6.150     6.153     6.157     6.160     6.169     6.170     6.174     6.178     6.180     6.183     6.188     6.190     6.193     6.200     6.204     6.207     6.209     6.213     6.216     6.220     6.224     6.225     6.229     6.233     6.240     6.243     6.247     6.248     6.254     6.258     6.261     6.264     6.269     6.273     6.276     6.281     6.285     6.290     6.293     6.299     6.302     6.307     6.313     6.317     6.322     6.328     6.333     6.335     6.340     6.344     6.349     6.354     6.360     6.366     6.369     6.374     6.378     6.383     6.388     6.394     6.398     6.403     6.407     6.412     6.416     6.424     6.428     6.433     6.440     6.445     6.452     6.456     6.461     6.468     6.472     6.480     6.487     6.492     6.500     6.508     6.514     6.521     6.529     6.537     6.545     6.554     6.565     6.575     6.585     6.598     6.611     6.623     6.636     6.650     6.662     6.675     6.689     6.703     6.717     6.731     6.747     6.763     6.780     6.798     6.817     6.835     6.853     6.872     6.892     6.912     6.932     6.954     6.978     6.999     7.022     7.046     7.069     7.090     7.112     7.133     7.152     7.172     7.193     7.210     7.230     7.248     7.265     7.283     7.301     7.319     7.337     7.355     7.372     7.390     7.408     7.426     7.443     7.461     7.479     7.498     7.516     7.535     7.554     7.572     7.592     7.611     7.629     7.648     7.667     7.685     7.705     7.724     7.743     7.760     7.781     7.799     7.816     7.835     7.852     7.870     7.887     7.903     7.922     7.937     7.954     7.971     7.989     8.007     8.022     8.040     8.057     8.074     8.092     8.109     8.127     8.142     8.160     8.177     8.194     8.212     8.230     8.246     8.264     8.283     8.300     8.317     8.333     8.352     8.369     8.385     8.403     8.422     8.441     8.457     8.476     8.494     8.511     8.529     8.548     8.564     8.582     8.602     8.621     8.635     8.654     8.672     8.690     8.709     8.728     8.746     8.764     8.783     8.800     8.818     8.837     8.856     8.872     8.890     8.909     8.927     8.943     8.963     8.977     8.996     9.011     9.026     9.042     9.057     9.072     9.087     9.103     9.119     9.131     9.146     9.161     9.176     9.190     9.202     9.217     9.228     9.243     9.255     9.269     9.282     9.295     9.309     9.321     9.332     9.345     9.357     9.370     9.383     9.395     9.405     9.417     9.430     9.442     9.457     9.468     9.478     9.490     9.503     9.515     9.525     9.537     9.550     9.562     9.574     9.585     9.599     9.609     9.621     9.635     9.648     9.659     9.670     9.685     9.695     9.707     9.719     9.735     9.746     9.758     9.770     9.786     9.799     9.813     9.826     9.839     9.853     9.869     9.881     9.896     9.907     9.922     9.938     9.952     9.967     9.979     9.993    10.007    10.022    10.033    10.048    10.062    10.074    10.087    10.102    10.116    10.131    10.146    10.161    10.174    10.186    10.202    10.215    10.229    10.244    10.257    10.270    10.285    10.299    10.313    10.327    10.341    10.354    10.370    10.383    10.394    10.408    10.422    10.435    10.450    10.465    10.480    10.492    10.507    10.521    10.535    10.548    10.562    10.577    10.592    10.605    10.622    10.636    10.649    10.667    10.680    10.693    10.710    10.724    10.741    10.755    10.770    10.788    10.802    10.817    10.832    10.849    10.866    10.881    10.900    10.918    10.931    10.947    10.964    10.982    10.996    11.014    11.030    11.044    11.061    11.078    11.094    11.111    11.130    11.146    11.164    11.183    11.200    11.219    11.237    11.253    11.273    11.292    11.310    11.329    11.350    11.368    11.387    11.406    11.427    11.444    11.465    11.486    11.505    11.524    11.547    11.565    11.583    11.605    11.628    11.647    11.668    11.691    11.711    11.733    11.755    11.776    11.800    11.821    11.843    11.866    11.888    11.910    11.932    11.955    11.978    12.000    12.024    12.048    12.069    12.092    12.115    12.140    12.161    12.186    12.211    12.233    12.253    12.278    12.299    12.324    12.346    12.371    12.395    12.419    12.440    12.463    12.485    12.505    12.526    12.548    12.571    12.591    12.613    12.635    12.654    12.676    12.694    12.714    12.731    12.753    12.772    12.791    12.810    12.829    12.849    12.876    12.895    12.914    12.935    12.959    12.977    12.997    13.018    13.043    13.065    13.085    13.107    13.127    13.146    13.168    13.187    13.207    13.228    13.246    13.265    13.285    13.299    13.317    13.333    13.352    13.366    13.381    13.393    13.408    13.422    13.435    13.449    13.460    13.474    13.485    13.500    13.510    13.522    13.535    13.548    13.562    13.571    13.581    13.595    13.605    13.617    13.631    13.644    13.658    13.670    13.685    13.696    13.707    13.720    13.729    13.739    13.754    13.762    13.773    13.783    13.794    13.807    13.817    13.832    13.840    13.851    13.861    13.874    13.879    13.894    13.909    13.916    13.923    13.940    13.948    13.957    13.966    13.978    13.988    13.992    14.004    14.016    14.035    14.044    14.052    14.064    14.078    14.083    14.092    14.114    14.122    14.130    14.143    14.150    14.156    14.170    14.177    14.185    14.191    14.197    14.211    14.235    14.254    14.261    14.273    14.287    14.296    14.305    14.314    14.328    14.335    14.342    14.355    14.366    14.382    14.398    14.402    14.413    14.419    14.452    14.458    14.471    14.480    14.492    14.502    14.509    14.520    14.531    14.541    14.554    14.565    14.581    14.593    14.600    14.613    14.616    14.626    14.633    14.645    14.656    14.661    14.667    14.691    14.693    14.700    14.722    14.724    14.741    14.752    14.763    14.767    14.785    14.789    14.796    14.800    14.820    14.829    14.833    14.852    14.854    14.865    14.870    14.877    14.889    14.903    14.907    14.914    14.930    14.939    14.942    14.947    14.963    14.966    14.979    14.987    14.994    15.003    15.014    15.022    15.029    15.052    15.057    15.066    15.072    15.078    15.088    15.105    15.113    15.122    15.126    15.135    15.140    15.146    15.154    15.165    15.173    15.182    15.199    15.208    15.216    15.225    15.230    15.239    15.245    15.252    15.266    15.272    15.289    15.294    15.302    15.309    15.314    15.335    15.342    15.352    15.359    15.364    15.383    15.389    15.410    15.420    15.422    15.424    15.424    15.422    15.419    15.420    15.422    15.424    15.424    15.424    15.420    15.422    15.420    15.419    15.420    15.417    15.414    15.403    15.396    15.389    15.374    15.364    15.359    15.352    15.342    15.331    15.314    15.309    15.299    15.289    15.283    15.271    15.264    15.260    15.247    15.242    15.236    15.229    15.225    15.219    15.207    15.185    15.180    15.175    15.170    15.157    15.152    15.148    15.142    15.132    15.116    15.109    15.104    15.083    15.078    15.072    15.069    15.057    15.043    15.026    15.020    15.010    15.004    14.996    14.991    14.987    14.980    14.971    14.966    14.958    14.952    14.942    14.939    14.927    14.914    14.909    14.905    14.898    14.885    14.880    14.872    14.865    14.860    14.855    14.849    14.841    14.836    14.829    14.824
     5.094     5.016     5.009     5.000     5.005     4.971     4.966     4.970     4.964     4.970     4.963     4.970     4.994     5.000     4.992     4.996     4.969     4.963     4.969     4.963     4.970     5.048     4.963     4.955     4.946     4.928     4.946     4.954     4.963     4.970     4.966     4.971     5.015     4.990     4.970     4.950     4.928     4.922     4.916     4.909     4.902     4.907     4.902     4.896     4.889     4.909     4.900     4.903     4.896     4.889     4.896     4.902     4.909     4.889     4.896     4.903     4.896     4.914     4.907     4.912     4.905     4.910     4.903     4.894     4.917     4.966     4.896     4.889     4.896     4.903     4.896     4.889     4.889     4.889     4.909     4.916     4.905     4.896     4.887     4.887     4.885     4.889     4.889     4.896     4.891     4.898     4.891     4.898     4.922     4.903     4.896     4.887     4.889     4.889     4.912     4.910     4.891     4.896     4.891     4.898     4.891     4.898     4.903     4.910     4.917     4.909     4.900     4.894     4.900     4.909     4.916     4.910     4.889     4.896     4.889     4.896     4.889     4.896     4.917     4.950     4.954     4.946     4.970     4.994     5.000     4.967     4.961     4.966     5.000     4.970     5.005     4.971     4.994     4.999     5.005     5.000     5.007     5.000     5.007     5.015     5.021     5.017     5.060     5.066     5.061     5.066     5.071     5.015     5.096     5.089     5.015     5.007     5.000     5.005     5.015     5.009     5.015     5.009     5.015     5.100     5.018     5.089     5.096     5.090     5.097     5.099     5.018     5.058     5.015     5.009     5.015     5.022     5.016     5.089     5.097     5.097     5.099     5.099     5.094     5.135     5.131     5.132     5.126     5.122     5.129     5.129     5.126     5.122     5.125     5.120     5.126     5.116     5.128     5.116     5.128     5.129     5.106     5.110     5.115     5.110     5.115     5.110     5.120     5.119     5.123     5.089     5.120     5.101     5.100     5.107     5.126     5.128     5.125     5.115     5.113     5.120     5.126     5.120     5.116     5.123     5.116     5.116     5.120     5.119     5.107     5.112     5.107     5.113     5.109     5.115     5.112     5.116     5.112     5.107     5.112     5.104     5.113     5.112     5.107     5.104     5.109     5.107     5.119     5.119     5.119     5.119     5.115     5.115     5.116     5.113     5.119     5.115     5.119     5.119     5.103     5.097     5.100     5.107     5.110     5.112     5.106     5.112     5.106     5.110     5.104     5.100     5.113     5.107     5.104     5.109     5.103     5.097     5.103     5.109     5.113     5.110     5.113     5.113     5.113     5.101     5.099     5.104     5.097     5.103     5.097     5.100     5.100     5.097     5.101     5.099     5.094     5.090     5.094     5.089     5.094     5.097     5.094     5.087     5.082     5.071     5.065     5.060     5.065     5.068     5.066     5.071     5.066     5.070     5.070     5.065     5.070     5.061     5.068     5.063     5.071     5.063     5.074     5.070     5.071     5.066     5.070     5.068     5.065     5.066     5.063     5.068     5.065     5.063     5.063     5.058     5.058     5.052     5.039     5.042     5.052     5.019     5.023     5.048     5.052     5.060     5.048     5.053     4.992     5.060     5.050     5.046     5.027     5.048     5.046     5.052     4.997     4.990     4.970     4.964     5.023     4.999     4.950     4.917     4.894     4.887     4.894     4.916     4.922     4.900     4.907     4.900     4.907     4.928     4.999     4.964     4.955     4.924     4.917     4.909     4.885     4.894     4.887     4.894     4.889     4.894     4.889     4.896     4.903     4.910     4.917     4.912     4.917     4.912     4.905     4.896     4.889     4.883     4.889     4.891     4.889     4.889     4.887     4.889     4.887     4.889     4.889     4.894     4.889     4.896     4.889     4.909     4.916     4.922     4.917     4.922     4.929     4.948     4.929     4.922     4.900     4.893     4.885     4.893     4.916     4.948     4.929     4.949     4.955     4.912     4.891     4.883     4.891     4.883     4.889     4.896     4.891     4.898     4.903     4.909     4.887     4.964     4.970     4.990     4.922     4.885     4.922     5.013     5.009     5.000     5.019     5.015     4.928     5.009     4.999     5.007     5.053     5.048     5.052     5.046     5.023     4.970     5.048     5.023     5.044     5.039     5.027     5.009     5.016     5.021     5.037     5.041     5.032     5.039     5.046     5.046     5.042     5.039     5.044     4.994     5.055     5.055     5.061     5.041     5.066     4.990     5.048     4.929     5.052     5.073     5.068     5.061     5.082     5.078     5.061     5.074     5.068     5.060     5.066     5.066     5.055     5.063     5.067     5.061     5.065     5.060     5.063     5.058     5.060     5.055     5.058     5.061     5.055     5.073     5.074     5.052     5.058     5.053     5.052     5.058     5.052     5.071     5.097     5.101     5.097     5.089     5.082     5.065     5.070     5.068     5.087     5.081     5.081     5.078     5.082     5.092     5.094     5.087     5.094     5.097     5.099     5.103     5.106     5.107     5.107     5.106     5.100     5.103     5.107     5.110     5.106     5.107     5.110     5.110     5.120     5.123     5.119     5.125     5.122     5.125     5.125     5.126     5.137     5.135     5.137     5.141     5.141     5.137     5.141     5.142     5.137     5.141     5.137     5.137     5.137     5.137     5.137     5.137     5.146     5.146     5.149     5.148     5.154     5.160     5.163     5.169     5.163     5.170     5.183     5.189     5.194     5.193     5.172     5.203     5.180     5.198     5.193     5.215     5.209     5.219     5.207     5.211     5.220     5.224     5.219     5.220     5.230     5.232     5.220     5.224     5.237     5.241     5.216     5.241     5.242     5.235     5.242     5.244     5.242     5.242     5.242     5.246     5.242     5.248     5.246     5.252     5.254     5.249     5.257     5.254     5.257     5.252     5.261     5.256     5.259     5.266     5.268     5.266     5.272     5.270     5.275     5.275     5.277     5.275     5.283     5.283     5.280     5.278     5.283     5.286     5.285     5.288     5.286     5.293     5.287     5.294     5.296     5.298     5.299     5.299     5.299     5.304     5.308     5.306     5.310     5.310     5.313     5.313     5.318     5.320     5.317     5.320     5.323     5.320     5.323     5.324     5.323     5.328     5.328     5.333     5.333     5.337     5.343     5.339     5.343     5.343     5.350     5.348     5.346     5.350     5.354     5.359     5.353     5.360     5.360     5.369     5.369     5.369     5.370     5.372     5.375     5.377     5.375     5.377     5.377     5.380     5.380     5.382     5.385     5.385     5.387     5.389     5.393     5.395     5.396     5.398     5.405     5.407     5.406     5.416     5.413     5.419     5.422     5.420     5.424     5.426     5.431     5.429     5.431     5.432     5.435     5.438     5.438     5.442     5.443     5.445     5.449     5.450     5.452     5.455     5.458     5.458     5.462     5.462     5.465     5.468     5.470     5.473     5.474     5.478     5.481     5.483     5.487     5.489     5.492     5.496     5.499     5.503     5.505     5.508     5.510     5.514     5.519     5.524     5.528     5.533     5.536     5.540     5.545     5.549     5.556     5.563     5.567     5.572     5.575     5.579     5.581     5.583     5.585     5.589     5.591     5.592     5.594     5.594     5.596     5.596     5.598     5.600     5.600     5.601     5.600     5.600     5.600     5.603     5.601     5.600     5.605     5.607     5.604     5.609     5.607     5.608     5.612     5.612     5.613     5.614     5.616     5.620     5.620     5.623     5.623     5.625     5.628     5.628     5.630     5.633     5.635     5.637     5.639     5.642     5.643     5.647     5.647     5.648     5.650     5.652     5.655     5.656     5.658     5.659     5.662     5.665     5.667     5.670     5.672     5.674     5.678     5.680     5.681     5.686     5.686     5.689     5.693     5.695     5.699     5.700     5.704     5.707     5.709     5.711     5.713     5.716     5.718     5.721     5.723     5.724     5.727     5.729     5.732     5.735     5.737     5.738     5.742     5.743     5.747     5.750     5.753     5.755     5.758     5.760     5.763     5.765     5.766     5.768     5.770     5.772     5.774     5.775     5.778     5.780     5.781     5.785     5.787     5.790     5.793     5.794     5.797     5.798     5.800     5.804     5.805     5.808     5.810     5.813     5.813     5.816     5.819     5.821     5.826     5.826     5.828     5.831     5.833     5.837     5.838     5.840     5.841     5.844     5.845     5.847     5.850     5.852     5.854     5.857     5.860     5.862     5.864     5.867     5.868     5.871     5.873     5.876     5.878     5.879     5.883     5.885     5.889     5.890     5.892     5.896     5.899     5.901     5.904     5.905     5.908     5.910     5.913     5.916     5.917     5.920     5.924     5.927     5.930     5.932     5.935     5.938     5.940     5.943     5.945     5.948     5.950     5.953     5.955     5.959     5.960     5.962     5.966     5.967     5.969     5.970     5.972     5.973     5.976     5.978     5.978     5.979     5.981     5.982     5.983     5.983     5.985     5.987     5.989     5.990     5.992     5.994     5.997     5.999     6.000     6.002     6.004     6.005     6.007     6.009     6.011     6.014     6.016     6.018     6.022     6.024     6.030     6.032     6.035     6.039     6.040     6.042     6.044     6.047     6.049     6.049     6.050     6.056     6.058     6.061     6.063     6.064     6.066     6.068     6.071     6.075     6.076     6.078     6.081     6.083     6.087     6.089     6.092     6.094     6.097     6.101     6.101     6.105     6.108     6.111     6.114     6.116     6.122     6.125     6.127     6.130     6.133     6.137     6.139     6.143     6.146     6.148     6.152     6.156     6.159     6.169     6.172     6.172     6.176     6.178     6.181     6.185     6.188     6.193     6.196     6.202     6.204     6.207     6.211     6.214     6.216     6.220     6.224     6.227     6.231     6.235     6.237     6.246     6.248     6.252     6.255     6.260     6.263     6.266     6.269     6.273     6.276     6.281     6.285     6.290     6.294     6.297     6.303     6.307     6.312     6.317     6.321     6.328     6.331     6.337     6.340     6.345     6.349     6.354     6.358     6.364     6.371     6.374     6.378     6.383     6.389     6.394     6.398     6.403     6.407     6.412     6.418     6.424     6.429     6.433     6.439     6.445     6.452     6.456     6.461     6.468     6.475     6.481     6.487     6.494     6.500     6.508     6.514     6.523     6.529     6.537     6.545     6.554     6.563     6.573     6.585     6.595     6.608     6.620     6.633     6.645     6.659     6.672     6.685     6.699     6.714     6.728     6.742     6.758     6.775     6.792     6.809     6.827     6.846     6.865     6.885     6.905     6.926     6.946     6.968     6.991     7.013     7.037     7.061     7.083     7.105     7.128     7.149     7.169     7.191     7.210     7.230     7.248     7.267     7.285     7.303     7.320     7.337     7.355     7.372     7.390     7.407     7.426     7.443     7.459     7.478     7.497     7.515     7.533     7.552     7.571     7.589     7.609     7.627     7.647     7.665     7.683     7.703     7.720     7.740     7.759     7.779     7.796     7.815     7.833     7.852     7.868     7.887     7.904     7.922     7.939     7.956     7.972     7.989     8.007     8.022     8.040     8.057     8.074     8.092     8.109     8.127     8.142     8.160     8.179     8.195     8.213     8.230     8.246     8.264     8.281     8.299     8.317     8.333     8.352     8.369     8.385     8.403     8.420     8.438     8.455     8.473     8.491     8.509     8.527     8.545     8.562     8.579     8.598     8.615     8.633     8.651     8.669     8.687     8.704     8.723     8.740     8.758     8.778     8.795     8.815     8.831     8.852     8.868     8.887     8.904     8.922     8.941     8.957     8.975     8.992     9.009     9.027     9.041     9.057     9.074     9.087     9.103     9.119     9.133     9.148     9.161     9.178     9.191     9.206     9.219     9.232     9.246     9.259     9.272     9.287     9.300     9.313     9.327     9.341     9.353     9.366     9.378     9.390     9.404     9.415     9.427     9.438     9.449     9.462     9.474     9.488     9.500     9.510     9.523     9.535     9.548     9.558     9.572     9.583     9.595     9.608     9.619     9.632     9.644     9.657     9.667     9.680     9.693     9.704     9.717     9.728     9.741     9.753     9.769     9.780     9.792     9.806     9.819     9.832     9.848     9.859     9.872     9.887     9.901     9.917     9.928     9.941     9.956     9.972     9.985    10.002    10.014    10.027    10.041    10.055    10.069    10.082    10.095    10.109    10.122    10.135    10.150    10.166    10.181    10.194    10.207    10.221    10.235    10.248    10.262    10.275    10.291    10.304    10.319    10.335    10.348    10.361    10.376    10.387    10.402    10.415    10.428    10.442    10.455    10.469    10.485    10.498    10.513    10.527    10.540    10.555    10.570    10.581    10.596    10.611    10.626    10.641    10.654    10.669    10.683    10.699    10.713    10.727    10.744    10.759    10.773    10.790    10.805    10.819    10.835    10.852    10.868    10.885    10.900    10.917    10.935    10.952    10.966    10.983    11.000    11.017    11.032    11.048    11.064    11.080    11.098    11.115    11.130    11.148    11.164    11.181    11.198    11.218    11.237    11.253    11.273    11.292    11.310    11.329    11.348    11.367    11.387    11.405    11.425    11.444    11.464    11.485    11.504    11.524    11.543    11.564    11.583    11.602    11.624    11.646    11.665    11.686    11.710    11.731    11.752    11.773    11.795    11.817    11.839    11.860    11.883    11.905    11.929    11.948    11.971    11.993    12.017    12.040    12.063    12.087    12.107    12.133    12.153    12.178    12.202    12.227    12.248    12.270    12.294    12.315    12.340    12.363    12.383    12.407    12.431    12.454    12.476    12.498    12.522    12.540    12.563    12.587    12.607    12.630    12.649    12.671    12.691    12.709    12.731    12.749    12.766    12.787    12.805    12.827    12.846    12.866    12.885    12.910    12.929    12.952    12.973    12.992    13.013    13.035    13.055    13.074    13.097    13.117    13.139    13.159    13.179    13.199    13.215    13.235    13.250    13.269    13.285    13.300    13.316    13.331    13.347    13.361    13.376    13.390    13.402    13.417    13.430    13.444    13.455    13.468    13.481    13.494    13.507    13.519    13.531    13.542    13.552    13.562    13.576    13.588    13.602    13.613    13.623    13.637    13.648    13.663    13.673    13.689    13.700    13.710    13.722    13.733    13.745    13.757    13.765    13.775    13.786    13.800    13.811    13.821    13.835    13.844    13.851    13.864    13.872    13.894    13.902    13.911    13.922    13.930    13.940    13.954    13.961    13.972    13.980    13.992    13.999    14.011    14.019    14.039    14.048    14.058    14.069    14.085    14.089    14.099    14.119    14.127    14.141    14.148    14.156    14.165    14.174    14.183    14.191    14.196    14.205    14.214    14.247    14.254    14.267    14.276    14.292    14.299    14.311    14.324    14.333    14.340    14.352    14.373    14.385    14.395    14.400    14.409    14.416    14.448    14.458    14.471    14.478    14.489    14.498    14.508    14.515    14.531    14.537    14.554    14.561    14.579    14.580    14.598    14.610    14.620    14.624    14.631    14.644    14.652    14.657    14.673    14.685    14.693    14.700    14.722    14.726    14.733    14.744    14.761    14.767    14.789    14.793    14.796    14.804    14.820    14.829    14.833    14.840    14.854    14.863    14.872    14.877    14.897    14.902    14.909    14.912    14.930    14.939    14.942    14.952    14.960    14.966    14.977    14.987    14.994    14.999    15.013    15.022    15.029    15.046    15.056    15.069    15.074    15.078    15.094    15.104    15.113    15.122    15.126    15.137    15.142    15.146    15.157    15.163    15.173    15.180    15.192    15.211    15.214    15.225    15.230    15.239    15.245    15.252    15.266    15.272    15.287    15.294    15.299    15.310    15.315    15.331    15.346    15.352    15.359    15.366    15.371    15.394    15.410    15.420    15.420    15.422    15.424    15.422    15.420    15.420    15.424    15.424    15.424    15.424    15.420    15.420    15.422    15.420    15.419    15.417    15.413    15.404    15.398    15.389    15.379    15.366    15.359    15.354    15.342    15.335    15.314    15.309    15.303    15.292    15.283    15.271    15.264    15.258    15.252    15.245    15.238    15.233    15.225    15.216    15.207    15.191    15.182    15.177    15.170    15.163    15.152    15.148    15.140    15.135    15.122    15.109    15.105    15.095    15.082    15.074    15.069    15.061    15.054    15.028    15.020    15.011    15.003    14.999    14.994    14.989    14.983    14.974    14.966    14.961    14.956    14.944    14.939    14.935    14.916    14.912    14.909    14.895    14.889    14.883    14.877    14.866    14.862    14.857    14.852    14.846    14.839    14.831    14.826
     5.089     5.083     5.087     5.083     5.015     5.007     5.000     5.005     4.970     4.964     4.970     4.994     4.971     4.994     5.000     4.971     5.002     4.996     5.002     4.996     5.016     5.104     4.996     4.963     4.955     4.961     4.955     4.963     4.957     4.964     4.971     4.967     5.005     4.970     4.964     4.955     4.948     4.929     4.924     4.916     4.909     4.903     4.909     4.902     4.909     4.916     4.907     4.900     4.903     4.896     4.902     4.894     4.916     4.909     4.916     4.910     4.903     4.909     4.914     4.907     4.912     4.903     4.894     4.887     4.896     4.929     4.905     4.896     4.903     4.898     4.905     4.896     4.903     4.910     4.916     4.909     4.912     4.891     4.889     4.887     4.894     4.903     4.898     4.893     4.898     4.891     4.898     4.905     4.916     4.909     4.889     4.894     4.887     4.896     4.903     4.971     4.912     4.905     4.900     4.893     4.900     4.905     4.912     4.905     4.910     4.916     4.909     4.916     4.909     4.916     4.917     4.917     4.896     4.903     4.898     4.891     4.898     4.905     4.926     4.959     4.964     4.970     4.994     5.000     4.996     5.002     4.969     4.963     4.970     4.964     4.970     4.992     4.999     5.005     5.002     5.011     5.005     4.997     5.005     5.013     5.007     5.002     5.007     5.015     5.092     5.071     5.000     5.005     5.015     5.083     5.092     5.015     5.021     5.015     5.009     5.015     5.007     5.015     5.007     5.015     5.100     5.018     5.101     5.097     5.103     5.099     5.100     5.017     5.099     5.015     5.009     5.016     5.089     5.094     5.100     5.096     5.100     5.094     5.116     5.096     5.089     5.112     5.122     5.132     5.123     5.128     5.131     5.128     5.122     5.126     5.120     5.126     5.122     5.119     5.128     5.126     5.110     5.120     5.110     5.116     5.109     5.110     5.116     5.122     5.119     5.131     5.126     5.128     5.131     5.126     5.110     5.126     5.122     5.126     5.120     5.125     5.120     5.123     5.122     5.120     5.125     5.119     5.122     5.119     5.113     5.119     5.116     5.110     5.112     5.119     5.123     5.122     5.116     5.123     5.119     5.109     5.115     5.110     5.113     5.109     5.107     5.110     5.115     5.112     5.115     5.119     5.115     5.113     5.120     5.122     5.119     5.116     5.120     5.125     5.122     5.119     5.115     5.106     5.109     5.104     5.110     5.115     5.113     5.119     5.112     5.116     5.113     5.115     5.109     5.113     5.096     5.113     5.097     5.104     5.087     5.106     5.112     5.116     5.116     5.119     5.103     5.110     5.104     5.110     5.109     5.097     5.101     5.101     5.100     5.104     5.087     5.106     5.106     5.103     5.103     5.099     5.097     5.079     5.087     5.085     5.079     5.074     5.078     5.073     5.066     5.070     5.073     5.070     5.065     5.078     5.073     5.068     5.063     5.070     5.078     5.076     5.071     5.076     5.073     5.070     5.065     5.066     5.073     5.070     5.070     5.063     5.066     5.060     5.058     5.052     5.050     5.071     5.042     5.061     5.058     5.050     5.056     5.050     5.042     5.070     5.037     5.046     5.068     5.037     5.058     5.039     5.044     5.052     5.044     5.052     4.976     5.015     4.976     4.971     5.017     5.023     4.931     4.924     4.889     4.922     4.928     4.922     4.928     4.922     4.928     4.948     4.900     4.924     4.917     4.898     4.975     4.955     4.924     4.917     4.898     4.889     4.896     4.903     4.898     4.905     4.898     4.893     4.912     4.955     4.916     4.955     4.963     4.955     4.900     4.893     4.898     4.891     4.898     4.905     4.898     4.903     4.896     4.889     4.896     4.903     4.910     4.903     4.898     4.891     4.898     4.928     4.924     4.954     4.948     4.955     4.964     4.970     4.964     4.928     4.922     4.928     4.961     4.928     4.948     4.969     4.966     4.961     4.928     4.907     4.885     4.891     4.883     4.891     4.883     4.891     4.900     4.957     4.964     4.917     4.894     4.970     4.976     4.997     4.885     4.922     4.928     5.013     5.018     5.011     5.015     5.022     5.021     4.997     5.037     5.016     5.053     5.023     5.050     5.052     5.027     5.050     5.046     5.050     5.031     5.037     5.053     5.015     5.005     4.999     5.042     5.037     5.037     5.044     5.052     5.052     5.023     5.046     5.055     5.050     5.053     5.060     5.056     5.007     5.070     5.068     5.074     5.071     5.070     5.081     5.085     5.087     5.085     5.083     4.971     5.063     5.056     5.053     5.058     5.061     5.068     5.066     5.065     5.068     5.071     5.063     5.068     5.063     5.058     5.063     5.058     5.068     5.063     5.056     5.082     5.068     5.050     5.056     5.058     5.053     5.058     5.068     5.056     5.099     5.103     5.097     5.089     5.071     5.066     5.097     5.092     5.089     5.083     5.092     5.087     5.094     5.089     5.092     5.094     5.099     5.092     5.096     5.109     5.112     5.116     5.119     5.104     5.100     5.103     5.116     5.116     5.112     5.110     5.113     5.115     5.120     5.123     5.122     5.128     5.129     5.132     5.133     5.141     5.141     5.144     5.144     5.141     5.144     5.146     5.142     5.139     5.146     5.141     5.148     5.142     5.144     5.149     5.154     5.146     5.151     5.148     5.153     5.153     5.159     5.162     5.169     5.169     5.169     5.170     5.173     5.191     5.198     5.187     5.205     5.208     5.213     5.196     5.219     5.222     5.225     5.229     5.201     5.229     5.224     5.222     5.220     5.224     5.227     5.235     5.237     5.241     5.244     5.246     5.224     5.241     5.244     5.248     5.241     5.242     5.246     5.244     5.249     5.249     5.252     5.254     5.257     5.257     5.254     5.256     5.257     5.257     5.261     5.266     5.268     5.268     5.272     5.273     5.270     5.277     5.277     5.280     5.281     5.280     5.278     5.283     5.285     5.288     5.283     5.287     5.290     5.287     5.291     5.291     5.295     5.298     5.299     5.302     5.302     5.302     5.306     5.304     5.308     5.306     5.310     5.311     5.315     5.315     5.318     5.321     5.320     5.321     5.325     5.323     5.327     5.328     5.331     5.331     5.335     5.333     5.339     5.337     5.343     5.341     5.343     5.346     5.346     5.350     5.353     5.351     5.358     5.360     5.361     5.361     5.369     5.365     5.370     5.370     5.374     5.377     5.377     5.379     5.379     5.380     5.379     5.380     5.385     5.383     5.387     5.389     5.389     5.391     5.395     5.398     5.398     5.400     5.403     5.407     5.409     5.416     5.417     5.417     5.420     5.422     5.426     5.429     5.432     5.432     5.435     5.435     5.438     5.440     5.442     5.443     5.445     5.447     5.450     5.452     5.455     5.457     5.460     5.462     5.463     5.467     5.468     5.471     5.473     5.476     5.478     5.479     5.482     5.485     5.489     5.492     5.494     5.498     5.501     5.504     5.507     5.509     5.512     5.514     5.520     5.522     5.528     5.531     5.536     5.539     5.544     5.549     5.556     5.561     5.567     5.569     5.575     5.579     5.581     5.585     5.587     5.591     5.592     5.594     5.596     5.598     5.600     5.601     5.601     5.603     5.603     5.603     5.603     5.603     5.605     5.605     5.609     5.608     5.609     5.611     5.613     5.614     5.614     5.616     5.616     5.619     5.616     5.619     5.620     5.623     5.623     5.625     5.628     5.630     5.630     5.631     5.633     5.635     5.637     5.639     5.640     5.643     5.645     5.647     5.652     5.652     5.653     5.655     5.656     5.658     5.659     5.662     5.664     5.667     5.669     5.672     5.674     5.678     5.680     5.681     5.685     5.686     5.688     5.692     5.695     5.698     5.700     5.704     5.706     5.707     5.711     5.713     5.715     5.718     5.721     5.723     5.724     5.726     5.727     5.730     5.733     5.737     5.738     5.742     5.743     5.745     5.748     5.752     5.753     5.757     5.760     5.761     5.765     5.766     5.770     5.771     5.772     5.775     5.775     5.778     5.780     5.783     5.785     5.787     5.790     5.791     5.794     5.797     5.798     5.802     5.804     5.805     5.808     5.810     5.813     5.815     5.816     5.819     5.821     5.824     5.826     5.828     5.831     5.833     5.837     5.838     5.840     5.842     5.844     5.845     5.847     5.850     5.852     5.856     5.857     5.859     5.862     5.865     5.865     5.868     5.871     5.873     5.875     5.878     5.879     5.883     5.885     5.887     5.890     5.894     5.896     5.897     5.901     5.903     5.905     5.909     5.909     5.913     5.914     5.916     5.920     5.922     5.925     5.928     5.930     5.935     5.938     5.939     5.943     5.946     5.948     5.949     5.953     5.955     5.957     5.960     5.962     5.966     5.967     5.970     5.972     5.973     5.975     5.976     5.978     5.979     5.981     5.982     5.983     5.985     5.987     5.989     5.989     5.990     5.992     5.994     5.995     5.997     5.999     6.000     6.002     6.005     6.007     6.009     6.011     6.012     6.014     6.016     6.020     6.021     6.021     6.035     6.037     6.037     6.039     6.040     6.044     6.046     6.046     6.049     6.052     6.056     6.056     6.058     6.059     6.061     6.064     6.068     6.070     6.071     6.073     6.075     6.078     6.081     6.083     6.087     6.089     6.090     6.094     6.097     6.099     6.102     6.105     6.107     6.108     6.115     6.119     6.120     6.122     6.125     6.129     6.132     6.135     6.137     6.141     6.144     6.148     6.150     6.153     6.161     6.164     6.170     6.172     6.176     6.178     6.180     6.183     6.186     6.187     6.198     6.202     6.206     6.207     6.209     6.211     6.214     6.220     6.222     6.225     6.229     6.231     6.235     6.240     6.246     6.252     6.254     6.257     6.260     6.263     6.266     6.270     6.273     6.278     6.281     6.287     6.291     6.294     6.299     6.302     6.307     6.312     6.317     6.322     6.327     6.331     6.337     6.340     6.345     6.350     6.356     6.361     6.364     6.371     6.374     6.379     6.385     6.389     6.394     6.400     6.404     6.409     6.415     6.420     6.424     6.429     6.436     6.441     6.447     6.452     6.457     6.463     6.468     6.475     6.481     6.487     6.494     6.502     6.508     6.516     6.523     6.531     6.539     6.547     6.554     6.563     6.573     6.583     6.594     6.605     6.617     6.630     6.642     6.656     6.669     6.682     6.696     6.709     6.725     6.739     6.755     6.770     6.787     6.804     6.822     6.840     6.858     6.878     6.897     6.917     6.939     6.960     6.983     7.006     7.029     7.051     7.075     7.098     7.120     7.143     7.165     7.187     7.208     7.229     7.248     7.268     7.285     7.304     7.320     7.339     7.355     7.374     7.390     7.408     7.426     7.443     7.461     7.478     7.495     7.515     7.532     7.549     7.569     7.586     7.605     7.625     7.643     7.663     7.681     7.700     7.719     7.736     7.755     7.776     7.795     7.813     7.831     7.849     7.868     7.887     7.903     7.920     7.937     7.956     7.973     7.991     8.007     8.024     8.041     8.058     8.075     8.092     8.109     8.127     8.144     8.160     8.177     8.194     8.211     8.228     8.246     8.263     8.281     8.299     8.315     8.333     8.352     8.369     8.385     8.402     8.420     8.436     8.455     8.472     8.489     8.506     8.524     8.543     8.560     8.578     8.594     8.614     8.630     8.648     8.665     8.683     8.700     8.718     8.737     8.754     8.772     8.791     8.810     8.826     8.846     8.865     8.881     8.900     8.918     8.936     8.954     8.971     8.989     9.007     9.022     9.041     9.056     9.072     9.087     9.103     9.119     9.133     9.148     9.163     9.178     9.192     9.207     9.221     9.235     9.250     9.262     9.278     9.290     9.304     9.318     9.328     9.345     9.358     9.372     9.385     9.397     9.408     9.422     9.435     9.448     9.459     9.471     9.483     9.495     9.507     9.518     9.533     9.545     9.555     9.568     9.581     9.592     9.604     9.618     9.629     9.642     9.654     9.665     9.676     9.689     9.700     9.713     9.726     9.739     9.748     9.763     9.774     9.789     9.802     9.815     9.829     9.841     9.853     9.869     9.881     9.896     9.908     9.924     9.938     9.950     9.966     9.977     9.990    10.007    10.020    10.033    10.050    10.063    10.074    10.087    10.102    10.116    10.128    10.145    10.158    10.170    10.185    10.198    10.215    10.227    10.241    10.253    10.267    10.283    10.296    10.310    10.323    10.337    10.351    10.365    10.379    10.392    10.406    10.422    10.437    10.448    10.461    10.476    10.490    10.504    10.518    10.531    10.545    10.560    10.574    10.589    10.603    10.615    10.631    10.646    10.659    10.674    10.688    10.704    10.718    10.733    10.748    10.764    10.780    10.796    10.808    10.824    10.840    10.856    10.872    10.889    10.903    10.920    10.935    10.950    10.968    10.986    11.002    11.018    11.033    11.050    11.066    11.083    11.098    11.117    11.133    11.148    11.166    11.183    11.199    11.218    11.237    11.253    11.273    11.290    11.309    11.327    11.348    11.368    11.387    11.405    11.424    11.442    11.460    11.481    11.502    11.521    11.543    11.562    11.582    11.602    11.623    11.642    11.663    11.683    11.705    11.727    11.749    11.772    11.793    11.813    11.835    11.857    11.879    11.902    11.924    11.946    11.966    11.989    12.013    12.035    12.056    12.078    12.106    12.125    12.149    12.170    12.195    12.217    12.241    12.264    12.283    12.311    12.332    12.354    12.377    12.400    12.422    12.446    12.469    12.491    12.513    12.535    12.557    12.578    12.600    12.620    12.642    12.665    12.687    12.705    12.725    12.745    12.766    12.779    12.802    12.822    12.840    12.859    12.878    12.900    12.922    12.943    12.965    12.985    13.004    13.026    13.046    13.066    13.088    13.107    13.126    13.144    13.164    13.182    13.200    13.220    13.239    13.254    13.269    13.286    13.299    13.314    13.331    13.344    13.358    13.373    13.385    13.400    13.414    13.427    13.439    13.450    13.463    13.474    13.488    13.499    13.510    13.524    13.535    13.545    13.555    13.571    13.580    13.591    13.610    13.619    13.632    13.644    13.658    13.669    13.685    13.694    13.704    13.715    13.725    13.739    13.746    13.759    13.768    13.780    13.794    13.802    13.812    13.828    13.837    13.844    13.857    13.861    13.879    13.893    13.902    13.915    13.926    13.929    13.946    13.958    13.966    13.976    13.991    13.998    14.005    14.014    14.030    14.044    14.052    14.058    14.078    14.085    14.094    14.119    14.127    14.139    14.146    14.155    14.165    14.170    14.180    14.188    14.194    14.204    14.212    14.235    14.245    14.254    14.273    14.287    14.296    14.306    14.320    14.330    14.337    14.352    14.365    14.381    14.389    14.397    14.407    14.415    14.437    14.454    14.464    14.476    14.485    14.495    14.505    14.518    14.527    14.543    14.552    14.563    14.576    14.585    14.593    14.609    14.622    14.628    14.633    14.642    14.648    14.659    14.667    14.681    14.693    14.698    14.719    14.722    14.732    14.737    14.757    14.767    14.785    14.793    14.796    14.800    14.820    14.826    14.831    14.841    14.854    14.865    14.870    14.875    14.894    14.902    14.907    14.912    14.935    14.939    14.942    14.953    14.958    14.968    14.974    14.987    14.992    14.997    15.014    15.022    15.031    15.041    15.054    15.059    15.074    15.078    15.099    15.104    15.113    15.119    15.128    15.137    15.142    15.148    15.155    15.161    15.168    15.180    15.185    15.208    15.213    15.225    15.232    15.241    15.244    15.255    15.264    15.274    15.285    15.292    15.299    15.309    15.315    15.335    15.342    15.352    15.361    15.366    15.374    15.394    15.404    15.419    15.422    15.422    15.422    15.420    15.422    15.424    15.424    15.424    15.422    15.424    15.424    15.420    15.422    15.420    15.420    15.419    15.416    15.403    15.398    15.387    15.383    15.366    15.359    15.356    15.344    15.339    15.318    15.307    15.303    15.290    15.285    15.272    15.266    15.261    15.254    15.247    15.241    15.236    15.230    15.219    15.210    15.192    15.183    15.177    15.172    15.166    15.150    15.148    15.142    15.137    15.121    15.113    15.104    15.097    15.082    15.078    15.070    15.061    15.057    15.031    15.024    15.013    15.007    15.003    14.996    14.991    14.982    14.976    14.970    14.963    14.958    14.946    14.940    14.937    14.925    14.916    14.910    14.902    14.894    14.886    14.880    14.874    14.865    14.860    14.854    14.846    14.841    14.833    14.828
     5.146     5.139     5.015     5.112     5.107     5.101     5.096     5.016     5.007     5.000     5.005     4.971     4.992     5.000     4.992     5.015     5.009     5.016     5.011     5.017     5.011     5.017     5.005     4.997     4.975     4.970     4.963     4.957     4.964     4.971     4.967     4.963     4.970     4.976     4.970     4.964     4.957     4.949     4.954     4.948     4.917     4.922     4.917     4.910     4.917     4.922     4.916     4.922     4.912     4.917     4.910     4.916     4.922     4.917     4.922     4.916     4.910     4.902     4.909     4.916     4.905     4.896     4.887     4.889     4.889     4.898     4.966     4.905     4.912     4.917     4.912     4.917     4.922     4.917     4.910     4.914     4.907     4.898     4.891     4.896     4.889     4.898     4.905     4.900     4.893     4.900     4.907     4.914     4.909     4.902     4.894     4.887     4.896     4.889     4.898     4.946     4.961     4.927     4.907     4.900     4.907     4.914     4.946     4.926     4.917     4.922     4.916     4.910     4.916     4.910     4.917     4.924     4.917     4.912     4.918     4.912     4.946     4.941     4.961     4.967     4.971     4.990     4.971     5.007     5.016     4.997     5.005     4.970     4.964     4.970     4.992     4.999     5.005     5.000     5.060     5.007     5.000     5.005     4.999     5.005     5.000     5.007     5.015     5.094     5.073     5.015     5.007     5.000     5.007     5.015     5.009     5.066     5.096     5.101     5.016     5.083     5.015     5.007     5.015     5.007     5.015     5.112     5.110     5.107     5.100     5.104     5.103     5.101     5.017     5.101     5.016     5.089     5.094     5.087     5.096     5.090     5.096     5.100     5.112     5.132     5.109     5.132     5.137     5.125     5.139     5.125     5.128     5.129     5.132     5.122     5.125     5.122     5.125     5.120     5.120     5.125     5.120     5.126     5.116     5.110     5.128     5.120     5.125     5.120     5.123     5.133     5.135     5.132     5.135     5.123     5.126     5.120     5.135     5.120     5.135     5.122     5.126     5.131     5.126     5.129     5.128     5.122     5.128     5.126     5.120     5.125     5.120     5.116     5.122     5.119     5.126     5.120     5.123     5.126     5.128     5.113     5.110     5.120     5.119     5.116     5.112     5.116     5.122     5.116     5.122     5.116     5.126     5.123     5.120     5.120     5.123     5.120     5.116     5.129     5.128     5.123     5.120     5.112     5.106     5.110     5.107     5.112     5.116     5.122     5.120     5.123     5.119     5.125     5.120     5.120     5.101     5.096     5.120     5.109     5.104     5.109     5.107     5.104     5.109     5.119     5.112     5.115     5.112     5.113     5.110     5.104     5.107     5.101     5.106     5.101     5.106     5.107     5.109     5.109     5.104     5.089     5.104     5.085     5.081     5.079     5.082     5.079     5.083     5.066     5.063     5.076     5.070     5.066     5.071     5.078     5.071     5.074     5.083     5.076     5.071     5.074     5.079     5.078     5.076     5.066     5.070     5.066     5.070     5.073     5.076     5.081     5.065     5.061     5.082     5.082     5.055     5.079     5.053     5.061     5.053     5.060     5.055     5.079     5.076     5.068     5.071     5.067     5.042     5.078     5.055     5.050     5.055     5.046     5.061     5.056     5.052     5.058     5.052     5.018     5.032     5.017     5.030     5.013     4.924     4.957     4.964     4.970     4.964     4.955     4.963     4.928     4.949     4.917     4.896     4.889     4.999     4.976     4.970     4.924     4.917     4.896     4.889     4.910     4.905     4.898     4.891     4.885     4.907     4.916     4.922     4.917     4.922     4.917     4.959     4.928     4.957     4.926     4.955     4.924     4.918     4.912     4.917     4.912     4.918     4.924     4.929     4.926     4.942     4.949     4.955     4.950     4.955     4.963     4.970     4.975     4.999     4.966     4.971     4.964     4.929     4.964     4.969     4.974     5.011     5.007     4.963     4.914     4.907     4.914     4.907     4.900     4.893     4.898     4.893     4.912     4.981     4.977     4.981     4.988     4.971     5.005     5.015     5.011     5.013     4.917     4.924     5.019     5.021     5.018     5.025     5.029     5.018     5.035     5.035     5.056     5.022     5.060     5.058     5.044     5.048     5.042     5.024     5.058     5.052     5.056     5.052     4.994     4.999     5.005     5.050     5.039     5.053     5.053     5.046     5.055     5.050     5.056     5.048     5.053     5.050     5.055     5.068     5.066     5.073     5.071     5.066     5.073     5.081     5.066     5.087     5.090     5.089     5.065     5.087     5.087     5.065     5.060     4.971     5.060     5.071     5.074     5.070     5.074     5.071     5.070     5.071     5.068     5.065     5.058     5.085     5.087     5.068     5.079     5.060     5.065     5.070     5.061     5.056     5.061     5.060     5.061     5.060     5.065     5.066     5.106     5.106     5.078     5.101     5.096     5.079     5.085     5.092     5.087     5.096     5.090     5.094     5.089     5.096     5.103     5.097     5.110     5.113     5.104     5.122     5.123     5.100     5.104     5.120     5.119     5.120     5.115     5.116     5.119     5.120     5.125     5.126     5.129     5.132     5.137     5.139     5.137     5.141     5.139     5.146     5.149     5.149     5.148     5.148     5.149     5.144     5.151     5.148     5.151     5.148     5.148     5.154     5.151     5.156     5.156     5.154     5.153     5.162     5.163     5.169     5.173     5.170     5.175     5.178     5.177     5.180     5.194     5.198     5.191     5.210     5.216     5.219     5.224     5.222     5.227     5.232     5.232     5.232     5.220     5.225     5.229     5.237     5.241     5.241     5.232     5.244     5.230     5.248     5.249     5.249     5.241     5.248     5.252     5.252     5.254     5.249     5.252     5.256     5.259     5.259     5.261     5.257     5.259     5.266     5.259     5.270     5.268     5.272     5.262     5.270     5.275     5.270     5.272     5.277     5.280     5.285     5.283     5.285     5.283     5.287     5.285     5.291     5.293     5.297     5.297     5.295     5.295     5.295     5.297     5.304     5.302     5.304     5.304     5.306     5.304     5.306     5.313     5.311     5.315     5.315     5.315     5.321     5.318     5.323     5.325     5.325     5.323     5.327     5.328     5.330     5.335     5.337     5.337     5.341     5.341     5.343     5.346     5.345     5.343     5.350     5.348     5.353     5.359     5.365     5.360     5.361     5.369     5.369     5.370     5.374     5.372     5.375     5.380     5.382     5.382     5.383     5.383     5.385     5.383     5.385     5.387     5.387     5.389     5.395     5.395     5.396     5.398     5.402     5.403     5.407     5.406     5.411     5.413     5.419     5.419     5.422     5.424     5.427     5.429     5.435     5.435     5.437     5.438     5.440     5.440     5.443     5.445     5.449     5.450     5.452     5.455     5.457     5.458     5.462     5.465     5.465     5.468     5.471     5.473     5.474     5.478     5.481     5.482     5.485     5.487     5.490     5.494     5.496     5.499     5.503     5.505     5.507     5.509     5.512     5.514     5.519     5.524     5.528     5.531     5.536     5.541     5.544     5.548     5.554     5.559     5.565     5.568     5.575     5.579     5.583     5.587     5.591     5.594     5.594     5.596     5.600     5.600     5.601     5.604     5.604     5.605     5.605     5.608     5.608     5.612     5.612     5.613     5.613     5.612     5.612     5.613     5.614     5.619     5.619     5.619     5.620     5.622     5.623     5.623     5.623     5.625     5.627     5.628     5.630     5.633     5.633     5.635     5.637     5.640     5.639     5.642     5.643     5.647     5.648     5.650     5.653     5.655     5.655     5.656     5.658     5.659     5.662     5.664     5.665     5.669     5.672     5.674     5.678     5.680     5.681     5.683     5.687     5.688     5.689     5.695     5.697     5.699     5.702     5.706     5.707     5.709     5.713     5.715     5.718     5.720     5.721     5.724     5.726     5.727     5.730     5.732     5.735     5.737     5.740     5.742     5.745     5.747     5.750     5.753     5.755     5.757     5.760     5.763     5.766     5.768     5.770     5.772     5.774     5.777     5.778     5.781     5.783     5.785     5.788     5.790     5.791     5.794     5.797     5.798     5.800     5.802     5.805     5.808     5.810     5.813     5.815     5.819     5.819     5.823     5.826     5.828     5.828     5.831     5.833     5.835     5.838     5.840     5.841     5.844     5.845     5.847     5.850     5.852     5.854     5.857     5.860     5.862     5.864     5.867     5.868     5.870     5.873     5.875     5.878     5.879     5.883     5.885     5.889     5.889     5.892     5.896     5.897     5.900     5.903     5.905     5.907     5.909     5.912     5.916     5.917     5.920     5.924     5.925     5.927     5.930     5.932     5.935     5.939     5.940     5.945     5.948     5.949     5.953     5.955     5.959     5.960     5.962     5.966     5.967     5.970     5.972     5.973     5.975     5.976     5.979     5.981     5.982     5.983     5.985     5.987     5.989     5.990     5.992     5.994     5.995     5.995     5.997     5.999     6.000     6.002     6.004     6.005     6.009     6.011     6.012     6.014     6.016     6.018     6.020     6.023     6.025     6.033     6.037     6.037     6.039     6.040     6.042     6.046     6.047     6.050     6.052     6.056     6.058     6.061     6.063     6.064     6.066     6.066     6.068     6.071     6.075     6.076     6.078     6.081     6.083     6.087     6.089     6.092     6.094     6.095     6.099     6.102     6.106     6.106     6.108     6.112     6.119     6.119     6.122     6.125     6.129     6.130     6.133     6.135     6.139     6.143     6.146     6.150     6.152     6.158     6.161     6.165     6.170     6.174     6.176     6.180     6.183     6.185     6.188     6.192     6.196     6.200     6.204     6.209     6.211     6.214     6.218     6.224     6.224     6.227     6.229     6.233     6.236     6.246     6.248     6.254     6.257     6.258     6.263     6.264     6.269     6.272     6.275     6.280     6.283     6.287     6.291     6.296     6.299     6.303     6.307     6.310     6.315     6.320     6.327     6.333     6.337     6.340     6.345     6.349     6.356     6.360     6.364     6.371     6.374     6.379     6.385     6.391     6.395     6.398     6.404     6.409     6.413     6.420     6.426     6.431     6.437     6.441     6.448     6.454     6.456     6.461     6.470     6.477     6.482     6.487     6.494     6.500     6.508     6.516     6.523     6.531     6.539     6.547     6.556     6.563     6.572     6.582     6.592     6.603     6.616     6.628     6.639     6.653     6.665     6.679     6.692     6.706     6.720     6.735     6.750     6.766     6.782     6.798     6.815     6.833     6.852     6.871     6.890     6.910     6.931     6.951     6.974     6.996     7.019     7.042     7.066     7.090     7.112     7.135     7.160     7.182     7.204     7.225     7.246     7.267     7.285     7.304     7.322     7.339     7.357     7.374     7.392     7.408     7.426     7.443     7.461     7.478     7.495     7.513     7.530     7.549     7.567     7.585     7.604     7.621     7.640     7.659     7.677     7.696     7.715     7.733     7.754     7.772     7.791     7.811     7.829     7.847     7.865     7.885     7.901     7.920     7.937     7.956     7.973     7.991     8.007     8.024     8.041     8.058     8.077     8.094     8.109     8.127     8.144     8.160     8.179     8.194     8.212     8.228     8.246     8.263     8.281     8.297     8.315     8.333     8.350     8.367     8.385     8.402     8.420     8.436     8.452     8.470     8.488     8.505     8.522     8.539     8.557     8.575     8.593     8.610     8.626     8.646     8.662     8.680     8.697     8.716     8.732     8.751     8.769     8.786     8.805     8.822     8.841     8.859     8.877     8.896     8.913     8.933     8.949     8.968     8.985     9.004     9.020     9.037     9.053     9.070     9.085     9.101     9.119     9.133     9.148     9.164     9.180     9.194     9.209     9.222     9.237     9.251     9.266     9.280     9.294     9.307     9.321     9.335     9.348     9.362     9.376     9.390     9.402     9.415     9.428     9.441     9.455     9.467     9.480     9.492     9.502     9.515     9.526     9.540     9.553     9.565     9.578     9.588     9.602     9.615     9.627     9.637     9.650     9.661     9.672     9.686     9.698     9.709     9.723     9.735     9.746     9.759     9.772     9.783     9.796     9.809     9.822     9.835     9.850     9.862     9.875     9.889     9.903     9.916     9.930     9.942     9.958     9.972     9.982     9.996    10.011    10.023    10.039    10.055    10.067    10.083    10.095    10.109    10.122    10.137    10.150    10.162    10.176    10.189    10.204    10.218    10.233    10.248    10.261    10.274    10.287    10.301    10.315    10.328    10.344    10.357    10.370    10.383    10.398    10.413    10.427    10.439    10.453    10.469    10.482    10.495    10.509    10.525    10.537    10.552    10.567    10.580    10.592    10.607    10.620    10.636    10.650    10.667    10.677    10.693    10.708    10.722    10.735    10.752    10.767    10.783    10.797    10.814    10.828    10.844    10.859    10.875    10.891    10.907    10.920    10.938    10.954    10.968    10.986    11.004    11.020    11.037    11.054    11.070    11.086    11.104    11.119    11.135    11.151    11.168    11.186    11.202    11.218    11.235    11.255    11.273    11.290    11.309    11.327    11.346    11.367    11.385    11.403    11.425    11.442    11.463    11.481    11.500    11.519    11.538    11.559    11.580    11.600    11.621    11.642    11.661    11.683    11.705    11.726    11.745    11.769    11.789    11.812    11.831    11.853    11.876    11.898    11.920    11.941    11.964    11.985    12.007    12.028    12.052    12.074    12.097    12.118    12.140    12.165    12.188    12.209    12.232    12.255    12.277    12.299    12.324    12.346    12.371    12.395    12.416    12.437    12.461    12.482    12.506    12.528    12.548    12.574    12.596    12.616    12.637    12.657    12.679    12.703    12.720    12.742    12.757    12.781    12.799    12.819    12.836    12.854    12.873    12.893    12.913    12.935    12.956    12.977    12.997    13.014    13.033    13.055    13.074    13.095    13.111    13.129    13.150    13.166    13.185    13.203    13.219    13.237    13.254    13.266    13.285    13.299    13.314    13.327    13.340    13.355    13.368    13.383    13.396    13.408    13.420    13.430    13.444    13.456    13.470    13.479    13.495    13.504    13.515    13.528    13.539    13.552    13.562    13.571    13.583    13.597    13.616    13.626    13.637    13.650    13.658    13.669    13.687    13.696    13.706    13.716    13.730    13.740    13.750    13.762    13.772    13.783    13.796    13.805    13.816    13.828    13.839    13.849    13.863    13.872    13.887    13.894    13.909    13.919    13.925    13.937    13.952    13.964    13.971    13.980    13.993    14.004    14.011    14.026    14.037    14.048    14.055    14.072    14.085    14.094    14.101    14.122    14.137    14.148    14.153    14.161    14.166    14.180    14.186    14.193    14.199    14.211    14.222    14.240    14.248    14.257    14.281    14.291    14.298    14.317    14.326    14.341    14.348    14.361    14.380    14.385    14.395    14.406    14.413    14.437    14.449    14.460    14.474    14.482    14.490    14.502    14.518    14.526    14.531    14.561    14.565    14.571    14.587    14.593    14.604    14.619    14.622    14.633    14.640    14.654    14.659    14.665    14.685    14.691    14.696    14.712    14.720    14.726    14.741    14.752    14.771    14.781    14.791    14.795    14.811    14.814    14.822    14.831    14.837    14.857    14.863    14.869    14.877    14.891    14.902    14.907    14.912    14.925    14.942    14.946    14.953    14.960    14.968    14.973    14.985    14.992    14.999    15.011    15.022    15.029    15.040    15.054    15.062    15.069    15.078    15.102    15.104    15.111    15.116    15.132    15.137    15.143    15.148    15.157    15.163    15.170    15.179    15.185    15.204    15.211    15.222    15.232    15.238    15.247    15.254    15.263    15.272    15.281    15.292    15.297    15.309    15.321    15.335    15.344    15.349    15.363    15.368    15.382    15.389    15.403    15.419    15.422    15.420    15.424    15.424    15.424    15.424    15.422    15.424    15.424    15.424    15.422    15.422    15.420    15.420    15.420    15.417    15.414    15.406    15.398    15.391    15.382    15.368    15.361    15.354    15.347    15.337    15.320    15.305    15.303    15.294    15.285    15.275    15.269    15.261    15.257    15.250    15.244    15.236    15.229    15.224    15.213    15.202    15.183    15.179    15.172    15.165    15.158    15.150    15.145    15.142    15.123    15.115    15.109    15.104    15.083    15.080    15.072    15.064    15.054    15.033    15.026    15.018    15.009    15.003    14.997    14.992    14.985    14.977    14.971    14.966    14.960    14.953    14.942    14.939    14.931    14.920    14.910    14.902    14.895    14.888    14.882    14.877    14.872    14.865    14.860    14.848    14.841    14.837    14.831
     5.162     5.016     5.009     5.015     5.007     5.013     5.005     5.015     5.096     5.073     5.000     5.005     5.000     5.007     5.000     5.007     4.970     5.046     5.018     5.046     5.017     5.073     5.015     5.005     4.971     4.966     4.970     4.964     4.970     5.005     5.015     4.970     5.005     4.999     4.969     4.972     4.975     4.970     4.963     4.955     4.948     4.929     4.924     4.929     4.924     4.928     4.922     4.928     4.946     4.924     4.917     4.922     4.928     4.924     4.928     4.922     4.917     4.909     4.916     4.933     4.924     4.903     4.896     4.889     4.896     4.905     4.954     4.926     4.944     4.924     4.929     4.922     4.917     4.922     4.916     4.922     4.912     4.905     4.898     4.891     4.898     4.905     4.912     4.920     4.914     4.907     4.914     4.910     4.917     4.898     4.889     4.896     4.903     4.910     4.918     4.927     4.994     4.961     4.928     4.922     4.928     4.933     4.928     4.946     4.926     4.917     4.922     4.917     4.910     4.917     4.924     4.946     4.926     4.946     4.927     4.946     4.954     4.948     4.969     5.000     4.992     4.999     4.992     5.000     5.048     5.005     4.999     5.005     4.970     4.992     4.999     5.005     5.015     5.022     5.094     5.000     5.005     5.000     5.005     5.000     5.007     5.015     5.060     5.112     5.016     5.007     5.000     5.007     5.002     5.007     5.015     5.007     5.016     5.112     5.109     5.112     5.119     5.016     5.007     5.015     5.007     5.016     5.109     5.112     5.107     5.112     5.113     5.107     5.101     5.106     5.103     5.096     5.090     5.110     5.103     5.109     5.142     5.120     5.148     5.139     5.129     5.137     5.115     5.120     5.139     5.137     5.129     5.129     5.129     5.137     5.133     5.126     5.129     5.120     5.135     5.135     5.125     5.120     5.126     5.120     5.125     5.125     5.120     5.125     5.122     5.128     5.133     5.137     5.133     5.139     5.135     5.139     5.135     5.137     5.132     5.128     5.129     5.135     5.132     5.133     5.132     5.126     5.122     5.126     5.128     5.122     5.116     5.122     5.126     5.122     5.128     5.126     5.120     5.125     5.131     5.126     5.126     5.125     5.120     5.125     5.120     5.126     5.120     5.123     5.122     5.125     5.129     5.131     5.123     5.126     5.129     5.126     5.122     5.132     5.119     5.122     5.126     5.109     5.110     5.120     5.119     5.113     5.123     5.119     5.123     5.120     5.123     5.126     5.123     5.101     5.097     5.104     5.126     5.100     5.125     5.109     5.120     5.123     5.116     5.122     5.116     5.110     5.116     5.112     5.115     5.107     5.110     5.104     5.107     5.106     5.109     5.106     5.100     5.096     5.112     5.096     5.090     5.083     5.113     5.089     5.078     5.087     5.090     5.083     5.085     5.085     5.079     5.070     5.073     5.073     5.089     5.090     5.089     5.090     5.074     5.078     5.076     5.078     5.074     5.071     5.076     5.071     5.078     5.073     5.073     5.065     5.060     5.068     5.060     5.087     5.071     5.066     5.087     5.056     5.087     4.971     5.065     5.082     5.074     5.071     5.066     5.074     5.068     5.074     5.048     5.050     5.071     5.052     5.060     5.065     5.056     5.065     5.058     5.065     4.967     5.023     5.016     5.009     5.000     4.967     5.000     5.005     5.000     4.994     4.997     4.963     4.929     4.922     4.902     4.924     5.018     5.000     4.990     4.971     4.924     4.889     4.896     4.929     4.964     4.907     4.900     4.893     4.900     4.909     4.917     4.924     4.929     4.924     4.929     4.971     4.966     4.970     4.964     4.957     4.952     4.957     4.914     4.907     4.900     4.957     4.963     4.957     4.964     4.957     4.963     4.970     4.963     4.970     5.005     4.975     4.970     4.972     5.025     4.972     5.019     4.971     4.964     4.970     4.900     4.893     4.900     4.922     4.916     4.922     4.916     4.922     4.900     4.893     4.900     4.907     4.928     4.994     4.983     4.980     4.994     5.016     5.013     4.990     4.917     4.924     5.021     5.013     5.018     4.996     5.002     5.031     5.035     5.016     5.030     5.037     5.061     5.044     5.037     5.030     5.033     5.031     5.037     5.063     5.039     5.046     5.055     4.999     5.007     5.046     5.055     5.053     5.058     5.046     5.052     5.053     5.053     5.052     5.053     5.048     5.068     5.053     5.073     5.073     5.070     5.074     5.073     5.070     5.066     5.073     5.087     5.092     5.092     5.089     5.094     5.094     5.060     5.068     5.063     5.081     5.081     5.078     5.078     5.071     5.073     5.071     5.070     5.071     5.081     5.076     5.079     5.073     5.085     5.074     5.106     5.087     5.065     5.070     5.065     5.100     5.065     5.061     5.066     5.071     5.112     5.109     5.107     5.109     5.106     5.100     5.094     5.087     5.103     5.097     5.092     5.096     5.099     5.101     5.090     5.097     5.109     5.115     5.116     5.119     5.120     5.123     5.116     5.123     5.119     5.123     5.120     5.120     5.125     5.123     5.132     5.135     5.131     5.133     5.141     5.135     5.137     5.133     5.137     5.146     5.144     5.149     5.153     5.151     5.144     5.154     5.151     5.156     5.153     5.154     5.151     5.148     5.156     5.154     5.151     5.154     5.159     5.153     5.156     5.163     5.172     5.170     5.172     5.175     5.181     5.189     5.187     5.196     5.191     5.200     5.219     5.220     5.225     5.227     5.225     5.220     5.232     5.227     5.237     5.233     5.229     5.232     5.233     5.241     5.246     5.241     5.237     5.249     5.254     5.252     5.232     5.257     5.254     5.256     5.257     5.254     5.261     5.257     5.257     5.261     5.257     5.265     5.261     5.272     5.270     5.272     5.270     5.270     5.277     5.280     5.277     5.278     5.277     5.278     5.283     5.280     5.285     5.286     5.288     5.290     5.288     5.296     5.298     5.297     5.296     5.299     5.302     5.302     5.304     5.304     5.308     5.306     5.308     5.306     5.310     5.311     5.315     5.311     5.317     5.320     5.318     5.318     5.321     5.324     5.328     5.327     5.331     5.327     5.331     5.333     5.333     5.337     5.337     5.341     5.343     5.345     5.348     5.346     5.350     5.350     5.348     5.353     5.369     5.370     5.369     5.369     5.366     5.369     5.370     5.375     5.379     5.382     5.380     5.383     5.382     5.385     5.383     5.387     5.391     5.389     5.391     5.393     5.391     5.395     5.398     5.396     5.400     5.403     5.403     5.406     5.411     5.410     5.414     5.419     5.419     5.422     5.426     5.429     5.431     5.432     5.435     5.438     5.438     5.442     5.443     5.445     5.447     5.450     5.452     5.454     5.455     5.458     5.460     5.463     5.467     5.468     5.471     5.473     5.474     5.478     5.479     5.482     5.483     5.489     5.490     5.492     5.496     5.498     5.500     5.504     5.507     5.508     5.510     5.513     5.516     5.519     5.524     5.528     5.531     5.535     5.540     5.543     5.548     5.552     5.557     5.563     5.567     5.572     5.577     5.581     5.585     5.589     5.594     5.596     5.600     5.601     5.604     5.604     5.607     5.607     5.608     5.608     5.613     5.611     5.613     5.619     5.619     5.619     5.622     5.620     5.622     5.619     5.620     5.623     5.622     5.622     5.625     5.627     5.628     5.627     5.628     5.630     5.633     5.633     5.635     5.637     5.639     5.639     5.640     5.642     5.645     5.647     5.647     5.650     5.653     5.655     5.656     5.658     5.659     5.661     5.662     5.665     5.667     5.669     5.670     5.672     5.674     5.678     5.681     5.683     5.686     5.687     5.690     5.692     5.697     5.699     5.702     5.706     5.707     5.709     5.711     5.715     5.718     5.721     5.723     5.724     5.727     5.727     5.729     5.732     5.735     5.737     5.738     5.742     5.745     5.747     5.748     5.752     5.753     5.757     5.758     5.761     5.765     5.766     5.770     5.772     5.774     5.777     5.778     5.780     5.783     5.785     5.787     5.790     5.793     5.794     5.797     5.800     5.802     5.804     5.805     5.808     5.810     5.811     5.813     5.816     5.819     5.823     5.824     5.826     5.831     5.833     5.833     5.835     5.840     5.840     5.841     5.844     5.847     5.848     5.850     5.852     5.856     5.857     5.859     5.864     5.864     5.867     5.868     5.870     5.873     5.875     5.878     5.879     5.881     5.885     5.889     5.890     5.892     5.896     5.897     5.900     5.901     5.904     5.907     5.909     5.912     5.914     5.919     5.922     5.922     5.925     5.927     5.930     5.932     5.935     5.938     5.940     5.942     5.945     5.948     5.952     5.955     5.957     5.960     5.962     5.964     5.967     5.970     5.973     5.973     5.976     5.978     5.979     5.981     5.983     5.985     5.987     5.989     5.990     5.992     5.994     5.995     5.997     5.999     6.000     6.002     6.004     6.004     6.005     6.007     6.009     6.011     6.012     6.016     6.018     6.019     6.020     6.021     6.032     6.030     6.035     6.037     6.039     6.042     6.046     6.046     6.047     6.049     6.052     6.054     6.058     6.059     6.061     6.063     6.066     6.070     6.071     6.071     6.075     6.076     6.079     6.081     6.083     6.087     6.089     6.092     6.094     6.095     6.099     6.102     6.102     6.107     6.111     6.113     6.115     6.119     6.122     6.125     6.127     6.130     6.132     6.135     6.139     6.141     6.144     6.148     6.150     6.153     6.161     6.165     6.169     6.170     6.176     6.178     6.181     6.183     6.186     6.189     6.193     6.196     6.202     6.204     6.207     6.211     6.216     6.218     6.222     6.225     6.227     6.231     6.235     6.240     6.243     6.252     6.254     6.258     6.260     6.263     6.266     6.270     6.272     6.275     6.280     6.285     6.290     6.293     6.297     6.303     6.303     6.307     6.312     6.317     6.320     6.328     6.331     6.337     6.340     6.345     6.349     6.354     6.360     6.366     6.371     6.374     6.379     6.383     6.389     6.395     6.400     6.403     6.409     6.413     6.418     6.424     6.429     6.436     6.442     6.448     6.454     6.457     6.463     6.470     6.475     6.482     6.487     6.492     6.499     6.506     6.514     6.523     6.529     6.539     6.547     6.556     6.563     6.573     6.582     6.592     6.603     6.614     6.625     6.638     6.650     6.664     6.676     6.691     6.703     6.717     6.731     6.747     6.761     6.777     6.795     6.811     6.829     6.846     6.863     6.883     6.902     6.922     6.943     6.964     6.987     7.011     7.033     7.057     7.080     7.103     7.128     7.152     7.174     7.198     7.220     7.243     7.264     7.283     7.303     7.322     7.340     7.357     7.375     7.392     7.410     7.426     7.443     7.461     7.478     7.495     7.513     7.530     7.548     7.565     7.583     7.602     7.620     7.639     7.656     7.675     7.694     7.712     7.730     7.749     7.769     7.788     7.807     7.827     7.846     7.863     7.882     7.899     7.918     7.936     7.954     7.972     7.989     8.005     8.024     8.041     8.058     8.075     8.094     8.111     8.128     8.144     8.160     8.179     8.195     8.211     8.228     8.246     8.263     8.281     8.297     8.315     8.333     8.350     8.367     8.383     8.400     8.418     8.435     8.452     8.470     8.486     8.503     8.522     8.538     8.555     8.573     8.591     8.607     8.625     8.642     8.659     8.677     8.694     8.713     8.731     8.747     8.766     8.785     8.800     8.818     8.837     8.854     8.872     8.890     8.909     8.925     8.945     8.963     8.981     8.999     9.016     9.033     9.050     9.067     9.082     9.100     9.115     9.131     9.150     9.163     9.180     9.195     9.209     9.223     9.239     9.253     9.267     9.282     9.295     9.311     9.323     9.337     9.351     9.365     9.379     9.393     9.407     9.420     9.433     9.446     9.461     9.474     9.487     9.499     9.510     9.523     9.533     9.548     9.560     9.572     9.585     9.595     9.609     9.619     9.633     9.648     9.659     9.672     9.682     9.696     9.707     9.719     9.732     9.745     9.755     9.769     9.780     9.794     9.806     9.818     9.830     9.842     9.857     9.870     9.881     9.896     9.909     9.924     9.938     9.952     9.963     9.977     9.990    10.005    10.018    10.031    10.044    10.060    10.076    10.089    10.104    10.116    10.128    10.145    10.155    10.170    10.183    10.195    10.209    10.222    10.239    10.253    10.266    10.281    10.296    10.307    10.322    10.335    10.346    10.362    10.378    10.389    10.404    10.418    10.432    10.444    10.460    10.472    10.488    10.500    10.514    10.529    10.542    10.557    10.571    10.585    10.599    10.613    10.628    10.641    10.654    10.669    10.685    10.699    10.715    10.727    10.741    10.755    10.770    10.788    10.803    10.818    10.832    10.847    10.864    10.878    10.895    10.910    10.927    10.944    10.957    10.975    10.989    11.005    11.023    11.039    11.056    11.074    11.090    11.106    11.123    11.137    11.154    11.168    11.187    11.206    11.222    11.239    11.255    11.273    11.292    11.310    11.327    11.348    11.367    11.385    11.403    11.422    11.441    11.461    11.481    11.498    11.519    11.540    11.559    11.579    11.600    11.620    11.640    11.661    11.681    11.703    11.724    11.744    11.765    11.788    11.808    11.830    11.851    11.873    11.893    11.916    11.937    11.959    11.983    12.002    12.025    12.047    12.069    12.092    12.112    12.137    12.158    12.180    12.204    12.225    12.249    12.271    12.294    12.316    12.340    12.361    12.385    12.408    12.431    12.452    12.476    12.498    12.520    12.542    12.567    12.587    12.609    12.631    12.654    12.673    12.692    12.713    12.735    12.757    12.776    12.795    12.812    12.832    12.850    12.870    12.889    12.910    12.927    12.948    12.967    12.987    13.004    13.022    13.040    13.060    13.081    13.097    13.118    13.137    13.153    13.170    13.187    13.204    13.220    13.237    13.252    13.265    13.281    13.295    13.309    13.321    13.335    13.349    13.364    13.379    13.390    13.402    13.413    13.425    13.439    13.452    13.463    13.474    13.488    13.499    13.510    13.520    13.531    13.542    13.554    13.563    13.576    13.590    13.602    13.616    13.629    13.647    13.653    13.662    13.677    13.687    13.697    13.710    13.723    13.733    13.746    13.754    13.762    13.776    13.786    13.799    13.809    13.821    13.833    13.840    13.857    13.870    13.879    13.887    13.902    13.911    13.922    13.935    13.943    13.960    13.966    13.976    13.988    14.002    14.009    14.016    14.030    14.043    14.056    14.066    14.082    14.087    14.107    14.119    14.127    14.135    14.152    14.156    14.163    14.177    14.183    14.190    14.196    14.207    14.218    14.237    14.243    14.252    14.270    14.285    14.292    14.311    14.322    14.339    14.346    14.361    14.373    14.380    14.392    14.404    14.411    14.437    14.448    14.457    14.461    14.480    14.489    14.498    14.514    14.520    14.526    14.559    14.563    14.575    14.593    14.593    14.600    14.620    14.624    14.630    14.641    14.656    14.661    14.663    14.680    14.689    14.693    14.709    14.720    14.726    14.732    14.756    14.767    14.781    14.789    14.798    14.813    14.814    14.822    14.829    14.839    14.852    14.862    14.870    14.877    14.891    14.898    14.909    14.914    14.922    14.939    14.944    14.955    14.963    14.968    14.973    14.979    14.994    14.999    15.011    15.020    15.028    15.033    15.054    15.057    15.069    15.078    15.099    15.104    15.109    15.115    15.128    15.137    15.143    15.150    15.157    15.163    15.170    15.177    15.185    15.202    15.214    15.222    15.230    15.236    15.248    15.255    15.261    15.275    15.283    15.290    15.299    15.307    15.315    15.335    15.344    15.352    15.363    15.366    15.385    15.391    15.400    15.414    15.419    15.420    15.422    15.422    15.424    15.422    15.422    15.426    15.424    15.424    15.422    15.422    15.420    15.420    15.419    15.417    15.414    15.410    15.398    15.389    15.385    15.368    15.363    15.356    15.347    15.339    15.327    15.309    15.303    15.295    15.287    15.277    15.271    15.263    15.258    15.254    15.245    15.239    15.232    15.220    15.213    15.202    15.187    15.180    15.172    15.166    15.160    15.152    15.143    15.139    15.130    15.118    15.111    15.104    15.092    15.082    15.074    15.069    15.056    15.033    15.028    15.022    15.018    15.007    14.999    14.996    14.985    14.977    14.971    14.966    14.960    14.953    14.947    14.940    14.935    14.925    14.914    14.905    14.900    14.889    14.885    14.878    14.874    14.869    14.863    14.855    14.848    14.837    14.831
     5.018     5.023     5.015     5.005     5.000     5.005     4.999     4.994     5.000     5.022     5.089     5.015     5.007     5.015     5.046     5.015     5.071     4.970     5.071     5.067     5.073     5.017     5.097     5.015     5.005     4.999     4.994     4.971     5.005     5.000     5.007     5.061     5.015     4.970     5.000     4.970     5.000     4.975     4.970     4.963     4.957     4.963     4.957     4.963     4.955     4.963     4.954     4.948     4.954     4.959     4.926     4.929     4.950     4.955     4.949     4.929     4.924     4.917     4.924     4.929     4.946     4.912     4.891     4.898     4.891     4.912     4.946     4.955     4.926     4.929     4.924     4.917     4.922     4.917     4.922     4.914     4.920     4.898     4.905     4.898     4.905     4.914     4.922     4.916     4.922     4.916     4.922     4.917     4.912     4.917     4.910     4.917     4.912     4.944     4.927     4.946     4.969     4.970     4.963     4.955     4.948     4.955     4.961     4.967     4.959     4.964     4.929     4.924     4.926     4.924     4.957     4.964     4.946     4.941     4.946     4.955     4.963     4.970     4.964     4.970     5.004     5.022     5.055     5.050     5.009     5.000     5.005     4.999     5.005     5.000     5.005     5.015     5.022     5.106     5.015     5.007     5.000     5.007     5.015     5.060     5.052     5.096     5.113     5.016     5.007     5.015     5.007     5.000     5.007     5.015     5.007     5.015     5.100     5.106     5.115     5.120     5.119     5.115     5.016     5.021     5.015     5.009     5.016     5.107     5.110     5.115     5.109     5.115     5.112     5.113     5.112     5.116     5.110     5.106     5.110     5.139     5.148     5.113     5.120     5.146     5.125     5.122     5.148     5.126     5.122     5.139     5.137     5.133     5.089     5.132     5.129     5.129     5.126     5.131     5.137     5.120     5.137     5.125     5.131     5.128     5.122     5.142     5.137     5.122     5.128     5.144     5.141     5.139     5.135     5.142     5.139     5.144     5.137     5.133     5.139     5.132     5.137     5.135     5.137     5.132     5.135     5.129     5.126     5.132     5.126     5.128     5.122     5.120     5.125     5.129     5.131     5.122     5.126     5.132     5.126     5.132     5.122     5.120     5.123     5.122     5.125     5.129     5.123     5.120     5.125     5.129     5.132     5.129     5.129     5.131     5.129     5.132     5.128     5.135     5.126     5.120     5.131     5.129     5.129     5.115     5.126     5.120     5.125     5.125     5.122     5.125     5.129     5.126     5.129     5.132     5.100     5.129     5.126     5.106     5.132     5.113     5.128     5.125     5.120     5.123     5.122     5.116     5.119     5.113     5.113     5.109     5.106     5.109     5.112     5.107     5.100     5.104     5.115     5.101     5.096     5.112     5.109     5.087     5.083     5.113     5.112     5.081     5.097     5.096     5.099     5.092     5.087     5.090     5.078     5.094     5.096     5.094     5.083     5.085     5.082     5.085     5.081     5.078     5.081     5.076     5.079     5.079     5.074     5.078     5.079     5.076     5.085     5.074     5.090     5.092     5.066     5.094     5.096     5.090     5.094     5.063     5.066     5.089     5.071     5.066     5.070     5.071     5.073     5.078     5.073     5.074     5.055     5.071     5.066     5.071     5.068     5.060     5.063     5.018     4.996     5.017     5.007     5.015     5.009     5.015     5.007     5.016     5.009     5.015     4.992     4.971     4.976     4.970     4.924     4.889     5.020     5.026     5.013     5.005     4.971     4.924     4.889     4.966     4.971     4.994     5.002     4.928     4.964     4.957     4.964     4.971     4.988     4.996     5.000     4.992     4.999     4.992     5.000     4.992     4.971     4.966     4.961     4.900     4.922     4.928     4.997     4.967     4.997     5.005     4.997     4.988     4.970     4.990     5.050     4.971     4.975     5.035     4.992     5.031     5.035     5.033     4.988     4.928     4.893     4.900     4.893     4.916     4.922     4.917     4.924     4.928     4.922     4.900     4.893     4.916     4.975     4.999     4.994     5.004     4.999     5.060     5.009     5.052     5.022     5.020     5.016     5.037     5.041     5.004     4.996     5.005     5.035     5.026     5.025     5.023     5.068     5.066     5.037     5.037     5.033     5.035     5.023     5.037     5.037     5.065     5.052     5.056     5.050     5.056     5.050     5.052     5.058     5.052     5.053     5.056     5.055     5.058     5.055     5.081     5.085     5.024     5.079     5.078     5.018     5.079     5.068     5.074     5.083     5.079     5.083     5.089     5.092     5.096     5.097     5.092     5.096     5.087     5.068     5.087     5.083     5.076     5.078     5.081     5.081     5.079     5.081     5.079     5.085     5.078     5.081     5.085     5.087     5.078     5.073     5.089     5.068     5.065     5.070     5.103     5.100     5.068     5.071     5.076     5.071     5.076     5.116     5.112     5.082     5.110     5.109     5.107     5.106     5.089     5.103     5.096     5.103     5.109     5.109     5.106     5.116     5.119     5.112     5.113     5.128     5.122     5.131     5.120     5.126     5.122     5.123     5.126     5.131     5.128     5.137     5.135     5.133     5.137     5.141     5.139     5.146     5.142     5.144     5.153     5.156     5.154     5.149     5.148     5.157     5.153     5.156     5.154     5.156     5.151     5.156     5.154     5.160     5.162     5.156     5.162     5.163     5.163     5.172     5.173     5.172     5.173     5.178     5.185     5.185     5.185     5.193     5.189     5.194     5.219     5.201     5.227     5.229     5.229     5.220     5.224     5.235     5.230     5.241     5.239     5.241     5.235     5.241     5.248     5.242     5.244     5.248     5.241     5.249     5.254     5.257     5.254     5.257     5.256     5.259     5.259     5.256     5.262     5.268     5.268     5.272     5.270     5.268     5.270     5.272     5.275     5.278     5.277     5.280     5.278     5.278     5.281     5.275     5.290     5.278     5.290     5.288     5.287     5.291     5.295     5.294     5.299     5.302     5.296     5.306     5.304     5.306     5.306     5.308     5.308     5.308     5.310     5.313     5.315     5.317     5.315     5.318     5.323     5.323     5.325     5.327     5.327     5.325     5.331     5.327     5.331     5.335     5.333     5.339     5.343     5.339     5.343     5.345     5.345     5.346     5.350     5.353     5.350     5.354     5.359     5.366     5.369     5.366     5.372     5.372     5.370     5.374     5.372     5.375     5.382     5.383     5.385     5.385     5.385     5.385     5.389     5.387     5.389     5.389     5.393     5.395     5.393     5.396     5.400     5.398     5.400     5.403     5.407     5.411     5.412     5.413     5.416     5.420     5.420     5.422     5.426     5.431     5.433     5.437     5.435     5.438     5.440     5.443     5.443     5.447     5.450     5.452     5.454     5.457     5.458     5.462     5.463     5.465     5.467     5.470     5.473     5.474     5.478     5.479     5.481     5.483     5.485     5.489     5.492     5.494     5.498     5.501     5.503     5.505     5.507     5.509     5.512     5.513     5.519     5.520     5.526     5.528     5.531     5.537     5.539     5.543     5.548     5.554     5.557     5.563     5.567     5.572     5.576     5.580     5.585     5.589     5.592     5.598     5.600     5.603     5.604     5.605     5.607     5.611     5.611     5.612     5.614     5.614     5.619     5.619     5.619     5.622     5.622     5.622     5.625     5.622     5.625     5.627     5.625     5.627     5.627     5.628     5.630     5.633     5.631     5.633     5.637     5.635     5.639     5.640     5.640     5.642     5.645     5.645     5.647     5.648     5.650     5.652     5.655     5.658     5.661     5.661     5.662     5.662     5.664     5.667     5.669     5.670     5.674     5.676     5.678     5.681     5.683     5.685     5.687     5.688     5.692     5.696     5.697     5.702     5.704     5.707     5.709     5.711     5.713     5.716     5.718     5.721     5.723     5.726     5.727     5.730     5.732     5.735     5.737     5.738     5.742     5.743     5.745     5.748     5.752     5.753     5.755     5.758     5.761     5.763     5.766     5.770     5.771     5.772     5.775     5.777     5.780     5.781     5.785     5.787     5.790     5.791     5.794     5.795     5.798     5.802     5.804     5.807     5.808     5.810     5.813     5.813     5.816     5.819     5.821     5.824     5.826     5.828     5.831     5.835     5.837     5.838     5.840     5.841     5.844     5.847     5.848     5.852     5.854     5.856     5.857     5.860     5.864     5.867     5.868     5.868     5.871     5.873     5.876     5.878     5.881     5.883     5.885     5.887     5.890     5.892     5.896     5.897     5.899     5.903     5.904     5.905     5.909     5.910     5.913     5.916     5.919     5.922     5.925     5.927     5.930     5.932     5.933     5.938     5.940     5.942     5.945     5.946     5.949     5.953     5.955     5.959     5.962     5.964     5.969     5.969     5.972     5.973     5.976     5.978     5.981     5.982     5.983     5.985     5.989     5.989     5.992     5.994     5.995     5.997     5.999     6.000     6.002     6.004     6.005     6.007     6.009     6.011     6.011     6.012     6.014     6.016     6.022     6.024     6.025     6.028     6.035     6.035     6.035     6.037     6.040     6.040     6.044     6.046     6.049     6.052     6.054     6.056     6.056     6.058     6.061     6.063     6.066     6.068     6.071     6.075     6.076     6.078     6.079     6.081     6.085     6.087     6.089     6.090     6.094     6.095     6.099     6.101     6.104     6.107     6.109     6.113     6.115     6.119     6.120     6.124     6.127     6.129     6.132     6.135     6.137     6.141     6.143     6.146     6.150     6.153     6.157     6.162     6.169     6.172     6.174     6.178     6.180     6.183     6.185     6.187     6.190     6.194     6.199     6.202     6.206     6.209     6.213     6.218     6.222     6.224     6.227     6.229     6.235     6.236     6.240     6.248     6.252     6.257     6.260     6.263     6.264     6.269     6.272     6.273     6.278     6.280     6.285     6.290     6.293     6.299     6.303     6.307     6.308     6.312     6.317     6.320     6.324     6.335     6.337     6.340     6.345     6.349     6.354     6.358     6.366     6.371     6.376     6.379     6.385     6.389     6.394     6.398     6.403     6.409     6.413     6.418     6.424     6.429     6.435     6.442     6.448     6.450     6.459     6.463     6.470     6.475     6.480     6.487     6.494     6.499     6.506     6.513     6.520     6.529     6.537     6.545     6.554     6.563     6.573     6.582     6.592     6.602     6.613     6.625     6.636     6.648     6.661     6.673     6.687     6.700     6.714     6.728     6.742     6.758     6.773     6.790     6.806     6.824     6.840     6.858     6.876     6.896     6.915     6.935     6.957     6.979     7.002     7.025     7.048     7.072     7.095     7.118     7.141     7.165     7.189     7.213     7.235     7.259     7.279     7.300     7.320     7.339     7.357     7.375     7.392     7.410     7.426     7.444     7.461     7.479     7.495     7.513     7.530     7.548     7.565     7.583     7.600     7.619     7.637     7.654     7.673     7.691     7.711     7.728     7.747     7.766     7.783     7.804     7.821     7.841     7.860     7.878     7.897     7.916     7.933     7.952     7.971     7.989     8.005     8.024     8.040     8.058     8.074     8.092     8.109     8.125     8.144     8.162     8.179     8.194     8.213     8.228     8.245     8.263     8.279     8.296     8.314     8.331     8.349     8.365     8.383     8.399     8.418     8.435     8.452     8.470     8.486     8.502     8.520     8.538     8.553     8.571     8.588     8.605     8.622     8.641     8.658     8.675     8.693     8.709     8.728     8.746     8.762     8.781     8.798     8.815     8.833     8.852     8.868     8.887     8.902     8.922     8.941     8.959     8.978     8.996     9.013     9.029     9.046     9.065     9.081     9.097     9.114     9.129     9.146     9.162     9.178     9.192     9.209     9.223     9.239     9.254     9.269     9.283     9.298     9.313     9.326     9.341     9.354     9.368     9.383     9.397     9.412     9.424     9.438     9.452     9.464     9.480     9.492     9.505     9.520     9.531     9.541     9.557     9.568     9.579     9.591     9.604     9.617     9.629     9.644     9.654     9.669     9.680     9.693     9.704     9.717     9.728     9.741     9.751     9.767     9.778     9.789     9.802     9.815     9.827     9.839     9.853     9.864     9.875     9.891     9.904     9.917     9.930     9.944     9.958     9.972     9.985     9.998    10.011    10.027    10.039    10.053    10.066    10.080    10.094    10.107    10.122    10.137    10.150    10.163    10.178    10.190    10.202    10.215    10.230    10.244    10.257    10.274    10.285    10.300    10.315    10.328    10.342    10.355    10.366    10.381    10.394    10.410    10.424    10.439    10.451    10.464    10.480    10.493    10.505    10.522    10.535    10.548    10.564    10.577    10.592    10.605    10.619    10.633    10.649    10.660    10.677    10.688    10.704    10.718    10.732    10.748    10.762    10.775    10.791    10.807    10.821    10.837    10.852    10.867    10.881    10.898    10.912    10.927    10.947    10.962    10.979    10.994    11.009    11.026    11.042    11.059    11.076    11.091    11.107    11.126    11.141    11.157    11.174    11.189    11.206    11.221    11.241    11.259    11.277    11.292    11.310    11.329    11.346    11.365    11.385    11.403    11.424    11.442    11.461    11.481    11.499    11.521    11.540    11.559    11.579    11.600    11.618    11.640    11.660    11.681    11.702    11.722    11.743    11.765    11.783    11.807    11.827    11.848    11.869    11.893    11.912    11.935    11.955    11.976    11.998    12.020    12.043    12.064    12.087    12.109    12.131    12.151    12.174    12.199    12.222    12.243    12.264    12.287    12.309    12.332    12.356    12.376    12.398    12.424    12.448    12.469    12.494    12.516    12.536    12.559    12.580    12.600    12.622    12.644    12.665    12.687    12.709    12.728    12.750    12.770    12.789    12.808    12.827    12.846    12.865    12.882    12.900    12.918    12.937    12.957    12.976    12.994    13.011    13.029    13.047    13.065    13.083    13.102    13.121    13.139    13.157    13.174    13.189    13.204    13.220    13.233    13.248    13.261    13.275    13.290    13.304    13.316    13.328    13.346    13.359    13.371    13.381    13.395    13.408    13.419    13.430    13.445    13.455    13.466    13.477    13.490    13.502    13.514    13.524    13.533    13.543    13.558    13.566    13.585    13.597    13.610    13.619    13.635    13.645    13.660    13.670    13.679    13.691    13.699    13.715    13.723    13.737    13.748    13.757    13.768    13.778    13.789    13.804    13.816    13.825    13.835    13.846    13.864    13.874    13.882    13.890    13.905    13.916    13.931    13.939    13.954    13.961    13.971    13.980    13.992    14.002    14.012    14.024    14.035    14.044    14.064    14.080    14.090    14.101    14.120    14.127    14.139    14.148    14.153    14.163    14.176    14.181    14.188    14.194    14.205    14.214    14.235    14.240    14.248    14.257    14.278    14.289    14.298    14.315    14.324    14.345    14.357    14.369    14.376    14.389    14.402    14.409    14.427    14.449    14.457    14.461    14.478    14.483    14.496    14.514    14.518    14.526    14.557    14.563    14.573    14.587    14.591    14.596    14.620    14.626    14.630    14.633    14.654    14.659    14.663    14.680    14.685    14.698    14.703    14.719    14.724    14.732    14.754    14.767    14.778    14.787    14.796    14.809    14.816    14.822    14.828    14.841    14.854    14.858    14.869    14.878    14.888    14.898    14.909    14.916    14.922    14.939    14.942    14.952    14.963    14.968    14.974    14.979    14.991    14.999    15.013    15.020    15.028    15.033    15.052    15.057    15.066    15.078    15.093    15.104    15.109    15.118    15.127    15.139    15.143    15.150    15.157    15.163    15.170    15.177    15.185    15.202    15.211    15.224    15.227    15.241    15.248    15.255    15.266    15.274    15.285    15.290    15.302    15.307    15.315    15.335    15.347    15.352    15.361    15.364    15.380    15.391    15.398    15.417    15.419    15.420    15.424    15.424    15.428    15.424    15.424    15.426    15.424    15.424    15.424    15.422    15.422    15.420    15.422    15.420    15.416    15.412    15.396    15.389    15.381    15.370    15.363    15.356    15.349    15.341    15.324    15.309    15.305    15.297    15.287    15.281    15.277    15.266    15.260    15.255    15.245    15.241    15.236    15.224    15.213    15.205    15.191    15.185    15.175    15.166    15.161    15.154    15.145    15.142    15.135    15.121    15.115    15.105    15.102    15.082    15.074    15.070    15.057    15.056    15.031    15.026    15.020    15.011    15.006    14.997    14.992    14.979    14.973    14.966    14.960    14.956    14.947    14.940    14.935    14.930    14.921    14.912    14.903    14.897    14.886    14.882    14.877    14.869    14.865    14.860    14.852    14.842    14.836
     5.073     5.016     5.007     5.000     5.005     4.999     4.992     4.999     4.994     5.000     5.007     5.089     5.094     5.100     5.079     5.089     5.094     5.018     5.117     5.018     5.122     5.128     5.132     5.096     5.015     5.005     5.015     5.022     5.016     5.007     4.999     5.005     4.970     4.963     4.970     5.000     4.994     5.000     4.992     4.970     4.966     4.970     4.966     4.970     4.964     4.970     4.963     4.970     4.963     4.967     4.971     4.964     4.959     4.964     4.957     4.963     4.955     4.949     4.955     4.948     4.954     4.944     4.912     4.905     4.912     4.933     4.941     4.963     4.957     4.963     4.929     4.924     4.928     4.924     4.928     4.922     4.927     4.933     4.912     4.920     4.914     4.922     4.928     4.946     4.929     4.924     4.942     4.949     4.955     4.926     4.946     4.939     4.946     4.928     4.948     4.955     4.963     5.005     4.970     4.964     4.957     4.963     4.957     4.963     4.994     4.971     4.964     4.957     4.964     4.957     4.964     4.999     4.969     4.963     4.955     4.963     4.970     4.976     4.971     5.004     4.999     5.005     5.000     5.007     5.000     5.007     5.000     5.007     5.002     5.007     5.015     5.100     5.106     5.015     5.022     5.015     5.120     5.125     5.015     5.007     5.015     5.115     5.016     5.110     5.015     5.007     5.015     5.007     5.015     5.009     5.015     5.125     5.087     5.125     5.120     5.123     5.116     5.120     5.115     5.119     5.110     5.015     5.113     5.018     5.115     5.119     5.115     5.112     5.115     5.119     5.119     5.113     5.120     5.112     5.120     5.113     5.151     5.115     5.116     5.139     5.107     5.139     5.144     5.149     5.142     5.146     5.120     5.139     5.135     5.141     5.133     5.133     5.132     5.135     5.129     5.137     5.122     5.128     5.125     5.120     5.125     5.149     5.113     5.131     5.139     5.144     5.144     5.142     5.146     5.141     5.144     5.139     5.142     5.137     5.141     5.144     5.142     5.139     5.141     5.137     5.133     5.139     5.133     5.129     5.137     5.132     5.129     5.133     5.129     5.137     5.135     5.132     5.128     5.131     5.128     5.139     5.128     5.139     5.137     5.132     5.128     5.137     5.131     5.129     5.131     5.135     5.128     5.131     5.135     5.137     5.132     5.137     5.132     5.129     5.141     5.144     5.137     5.135     5.137     5.123     5.120     5.131     5.122     5.125     5.129     5.132     5.135     5.132     5.135     5.135     5.106     5.139     5.137     5.139     5.137     5.135     5.131     5.128     5.128     5.122     5.126     5.120     5.123     5.120     5.113     5.116     5.112     5.104     5.119     5.112     5.106     5.109     5.119     5.096     5.119     5.100     5.103     5.106     5.110     5.104     5.097     5.103     5.094     5.100     5.096     5.099     5.096     5.101     5.097     5.100     5.094     5.087     5.087     5.087     5.085     5.081     5.085     5.085     5.078     5.083     5.082     5.076     5.083     5.076     5.087     5.082     5.078     5.092     5.094     5.094     5.099     5.071     5.101     5.099     5.063     5.092     5.065     5.070     5.087     5.082     5.000     5.074     5.070     5.017     5.011     5.017     5.085     5.085     5.060     5.078     5.076     5.066     5.058     5.039     5.016     4.994     5.000     5.007     5.002     5.009     5.016     4.997     5.016     5.011     5.000     5.005     5.013     5.007     5.013     5.066     5.018     5.030     5.013     5.007     5.005     4.997     4.966     4.997     4.990     5.002     4.999     4.976     4.971     4.966     4.971     5.004     4.997     5.002     4.994     5.015     5.007     5.013     5.007     5.013     5.007     5.000     4.992     5.000     4.916     5.013     5.007     5.013     5.005     5.002     5.007     5.000     5.039     5.035     5.042     4.990     5.052     4.997     5.039     5.035     4.997     4.990     5.037     5.007     4.928     4.907     4.900     4.894     4.917     4.922     4.929     4.924     4.928     4.922     4.928     4.975     4.970     4.992     5.000     4.997     5.005     5.013     5.018     5.011     4.929     5.016     5.066     5.048     5.018     4.996     5.002     4.996     5.037     5.027     5.023     5.019     5.050     5.073     5.044     5.066     5.070     5.071     5.039     5.023     5.046     5.052     5.044     5.061     5.056     5.060     5.053     5.061     5.063     5.055     5.050     5.065     5.060     5.066     5.074     5.079     4.997     4.990     5.015     5.074     5.070     5.081     5.076     5.071     5.090     5.087     5.087     5.082     5.089     5.097     5.096     5.096     5.090     5.067     5.071     5.094     5.076     5.087     5.079     5.082     5.079     5.083     5.079     5.087     5.081     5.089     5.082     5.087     5.076     5.081     5.078     5.115     5.065     5.123     5.126     5.076     5.079     5.119     5.113     5.112     5.122     5.123     5.122     5.120     5.089     5.083     5.115     5.092     5.100     5.109     5.100     5.113     5.097     5.119     5.120     5.112     5.120     5.119     5.115     5.129     5.132     5.135     5.135     5.135     5.135     5.135     5.129     5.129     5.135     5.141     5.135     5.135     5.137     5.144     5.141     5.148     5.141     5.148     5.157     5.159     5.154     5.160     5.157     5.153     5.162     5.160     5.159     5.160     5.154     5.159     5.159     5.159     5.162     5.157     5.160     5.163     5.160     5.170     5.177     5.175     5.169     5.178     5.173     5.178     5.183     5.196     5.187     5.194     5.198     5.224     5.229     5.230     5.230     5.220     5.224     5.229     5.232     5.235     5.241     5.246     5.244     5.252     5.252     5.252     5.244     5.248     5.244     5.248     5.257     5.261     5.254     5.257     5.263     5.261     5.266     5.266     5.261     5.270     5.273     5.270     5.273     5.273     5.272     5.272     5.277     5.273     5.275     5.283     5.281     5.287     5.283     5.283     5.293     5.294     5.294     5.293     5.290     5.298     5.295     5.298     5.302     5.304     5.302     5.304     5.304     5.308     5.308     5.310     5.311     5.310     5.315     5.317     5.317     5.320     5.321     5.320     5.324     5.323     5.327     5.328     5.327     5.328     5.330     5.333     5.331     5.337     5.341     5.341     5.343     5.345     5.346     5.348     5.350     5.348     5.351     5.352     5.351     5.354     5.357     5.369     5.370     5.372     5.372     5.375     5.377     5.375     5.379     5.383     5.382     5.385     5.385     5.385     5.389     5.387     5.387     5.387     5.393     5.391     5.396     5.398     5.398     5.400     5.402     5.403     5.407     5.406     5.412     5.417     5.416     5.419     5.420     5.420     5.424     5.427     5.426     5.431     5.435     5.437     5.438     5.438     5.442     5.445     5.447     5.449     5.450     5.455     5.455     5.458     5.460     5.463     5.465     5.468     5.470     5.471     5.474     5.478     5.479     5.481     5.483     5.485     5.489     5.490     5.494     5.496     5.499     5.503     5.505     5.507     5.509     5.512     5.513     5.516     5.520     5.524     5.526     5.530     5.533     5.537     5.540     5.544     5.546     5.552     5.556     5.561     5.565     5.571     5.575     5.579     5.583     5.589     5.594     5.596     5.600     5.603     5.604     5.607     5.608     5.612     5.614     5.613     5.616     5.619     5.620     5.620     5.623     5.623     5.625     5.625     5.627     5.630     5.627     5.630     5.630     5.630     5.631     5.633     5.633     5.635     5.635     5.637     5.640     5.642     5.640     5.642     5.645     5.647     5.648     5.648     5.650     5.655     5.653     5.655     5.659     5.661     5.661     5.662     5.664     5.667     5.669     5.670     5.670     5.674     5.676     5.678     5.680     5.683     5.685     5.687     5.690     5.692     5.695     5.696     5.699     5.702     5.706     5.709     5.711     5.713     5.715     5.718     5.720     5.721     5.724     5.727     5.730     5.730     5.733     5.735     5.738     5.742     5.745     5.745     5.747     5.750     5.752     5.755     5.757     5.758     5.761     5.765     5.766     5.770     5.772     5.775     5.777     5.778     5.781     5.783     5.787     5.788     5.793     5.793     5.795     5.797     5.800     5.802     5.805     5.807     5.810     5.811     5.815     5.816     5.819     5.821     5.823     5.826     5.828     5.830     5.833     5.835     5.838     5.840     5.841     5.844     5.845     5.850     5.852     5.854     5.859     5.859     5.860     5.862     5.865     5.867     5.870     5.871     5.873     5.876     5.878     5.879     5.883     5.885     5.887     5.890     5.892     5.894     5.897     5.899     5.903     5.904     5.905     5.908     5.910     5.912     5.914     5.919     5.920     5.925     5.928     5.928     5.932     5.933     5.938     5.939     5.940     5.945     5.946     5.948     5.952     5.955     5.957     5.960     5.962     5.966     5.970     5.973     5.973     5.975     5.978     5.979     5.982     5.985     5.987     5.989     5.990     5.992     5.994     5.997     5.999     6.000     6.002     6.004     6.005     6.007     6.009     6.011     6.012     6.014     6.016     6.018     6.021     6.024     6.031     6.030     6.032     6.035     6.035     6.037     6.040     6.040     6.044     6.044     6.049     6.049     6.052     6.052     6.056     6.058     6.059     6.063     6.066     6.066     6.068     6.070     6.073     6.076     6.078     6.081     6.083     6.085     6.087     6.089     6.092     6.094     6.095     6.099     6.101     6.105     6.107     6.111     6.113     6.116     6.120     6.124     6.124     6.129     6.130     6.132     6.133     6.137     6.139     6.143     6.144     6.148     6.152     6.156     6.162     6.169     6.172     6.172     6.178     6.180     6.181     6.186     6.186     6.190     6.195     6.199     6.202     6.204     6.207     6.209     6.213     6.218     6.222     6.224     6.227     6.231     6.235     6.239     6.241     6.252     6.252     6.255     6.260     6.263     6.266     6.269     6.272     6.276     6.278     6.283     6.287     6.293     6.296     6.299     6.303     6.307     6.310     6.313     6.317     6.321     6.324     6.330     6.338     6.340     6.345     6.350     6.356     6.360     6.363     6.369     6.374     6.379     6.385     6.389     6.395     6.398     6.404     6.409     6.415     6.418     6.424     6.429     6.435     6.440     6.448     6.452     6.459     6.465     6.470     6.477     6.481     6.487     6.492     6.500     6.506     6.513     6.520     6.528     6.535     6.545     6.553     6.563     6.572     6.582     6.592     6.602     6.613     6.623     6.635     6.647     6.659     6.672     6.685     6.699     6.712     6.726     6.741     6.755     6.770     6.785     6.802     6.819     6.835     6.853     6.871     6.889     6.909     6.928     6.948     6.970     6.992     7.015     7.039     7.062     7.085     7.109     7.133     7.156     7.179     7.204     7.227     7.250     7.273     7.295     7.315     7.335     7.355     7.374     7.392     7.408     7.426     7.444     7.461     7.479     7.495     7.513     7.530     7.548     7.565     7.583     7.600     7.617     7.635     7.652     7.671     7.689     7.708     7.726     7.744     7.762     7.781     7.799     7.818     7.837     7.856     7.875     7.893     7.913     7.931     7.949     7.968     7.985     8.004     8.022     8.039     8.057     8.074     8.091     8.107     8.124     8.142     8.160     8.177     8.195     8.212     8.228     8.246     8.262     8.279     8.296     8.314     8.331     8.347     8.365     8.383     8.399     8.417     8.433     8.452     8.468     8.485     8.502     8.518     8.536     8.552     8.570     8.586     8.603     8.622     8.639     8.655     8.673     8.690     8.706     8.725     8.742     8.759     8.776     8.794     8.813     8.831     8.848     8.865     8.882     8.902     8.918     8.938     8.954     8.970     8.989     9.007     9.025     9.042     9.060     9.077     9.093     9.111     9.128     9.144     9.160     9.176     9.191     9.207     9.221     9.237     9.253     9.269     9.283     9.298     9.313     9.327     9.343     9.355     9.370     9.385     9.398     9.412     9.427     9.441     9.455     9.468     9.485     9.495     9.510     9.523     9.537     9.548     9.561     9.576     9.587     9.602     9.609     9.625     9.637     9.650     9.665     9.676     9.687     9.700     9.711     9.726     9.737     9.750     9.762     9.772     9.786     9.799     9.811     9.822     9.837     9.848     9.860     9.874     9.887     9.898     9.912     9.927     9.938     9.952     9.966     9.979     9.993    10.005    10.019    10.031    10.048    10.059    10.072    10.086    10.102    10.116    10.130    10.145    10.157    10.170    10.183    10.197    10.211    10.223    10.237    10.250    10.263    10.277    10.292    10.305    10.319    10.333    10.346    10.361    10.376    10.388    10.400    10.415    10.428    10.441    10.456    10.471    10.483    10.498    10.511    10.525    10.540    10.554    10.568    10.583    10.598    10.611    10.624    10.639    10.652    10.667    10.682    10.696    10.708    10.722    10.737    10.752    10.769    10.781    10.797    10.812    10.826    10.840    10.857    10.873    10.887    10.904    10.917    10.933    10.949    10.964    10.981    10.997    11.014    11.029    11.046    11.061    11.078    11.094    11.111    11.127    11.143    11.159    11.174    11.194    11.209    11.223    11.241    11.258    11.277    11.297    11.313    11.331    11.349    11.365    11.383    11.403    11.424    11.442    11.461    11.481    11.499    11.519    11.538    11.557    11.579    11.600    11.620    11.640    11.660    11.681    11.703    11.722    11.743    11.763    11.783    11.805    11.823    11.847    11.866    11.890    11.909    11.929    11.952    11.973    11.993    12.015    12.037    12.058    12.082    12.104    12.126    12.150    12.172    12.192    12.214    12.238    12.259    12.281    12.304    12.324    12.346    12.369    12.393    12.414    12.439    12.461    12.483    12.508    12.530    12.552    12.574    12.593    12.616    12.637    12.657    12.681    12.701    12.720    12.742    12.763    12.783    12.804    12.820    12.839    12.855    12.875    12.893    12.911    12.929    12.948    12.965    12.983    13.000    13.020    13.036    13.055    13.070    13.086    13.102    13.121    13.139    13.156    13.170    13.183    13.200    13.215    13.230    13.243    13.259    13.272    13.286    13.299    13.311    13.327    13.339    13.353    13.364    13.375    13.387    13.399    13.411    13.425    13.439    13.447    13.460    13.470    13.479    13.491    13.504    13.517    13.528    13.538    13.549    13.562    13.578    13.591    13.605    13.616    13.628    13.637    13.655    13.662    13.674    13.682    13.694    13.712    13.719    13.723    13.743    13.752    13.762    13.773    13.783    13.791    13.807    13.822    13.830    13.840    13.849    13.868    13.879    13.887    13.898    13.909    13.923    13.935    13.948    13.958    13.967    13.976    13.986    13.995    14.009    14.018    14.026    14.041    14.058    14.082    14.085    14.097    14.108    14.125    14.137    14.144    14.152    14.165    14.171    14.177    14.185    14.197    14.204    14.214    14.231    14.239    14.247    14.256    14.266    14.285    14.294    14.301    14.324    14.346    14.354    14.365    14.376    14.390    14.397    14.409    14.416    14.443    14.454    14.460    14.471    14.483    14.490    14.506    14.514    14.537    14.549    14.557    14.567    14.585    14.589    14.598    14.619    14.626    14.630    14.633    14.646    14.661    14.665    14.677    14.685    14.698    14.703    14.719    14.722    14.730    14.761    14.763    14.785    14.789    14.796    14.800    14.818    14.822    14.828    14.841    14.854    14.863    14.869    14.875    14.886    14.902    14.909    14.912    14.925    14.937    14.942    14.949    14.960    14.970    14.976    14.985    14.992    14.997    15.011    15.020    15.028    15.033    15.052    15.057    15.072    15.078    15.082    15.102    15.111    15.119    15.126    15.140    15.145    15.150    15.157    15.163    15.172    15.177    15.185    15.204    15.210    15.222    15.227    15.239    15.247    15.255    15.266    15.272    15.285    15.290    15.297    15.307    15.315    15.335    15.347    15.352    15.363    15.366    15.387    15.391    15.398    15.410    15.416    15.420    15.420    15.424    15.426    15.426    15.426    15.426    15.424    15.422    15.424    15.424    15.424    15.422    15.422    15.420    15.417    15.413    15.400    15.391    15.381    15.370    15.363    15.357    15.349    15.344    15.330    15.312    15.307    15.294    15.289    15.285    15.275    15.271    15.263    15.258    15.252    15.242    15.236    15.227    15.211    15.207    15.202    15.185    15.175    15.168    15.163    15.155    15.146    15.142    15.137    15.125    15.116    15.105    15.096    15.082    15.076    15.072    15.061    15.057    15.033    15.029    15.022    15.014    15.011    15.001    14.996    14.985    14.977    14.966    14.961    14.956    14.949    14.942    14.939    14.932    14.924    14.916    14.909    14.902    14.891    14.885    14.882    14.870    14.865    14.860    14.854    14.848    14.831
     5.156     5.022     5.015     5.007     5.000     5.005     4.999     4.994     4.999     5.005     5.000     5.007     5.016     5.107     5.101     5.097     5.090     5.023     5.017     5.011     5.016     5.023     5.017     5.046     5.053     5.073     5.017     5.007     5.000     5.089     5.096     4.970     5.007     4.970     5.004     4.970     5.002     4.996     5.000     4.994     4.971     4.990     4.971     4.967     4.971     4.966     4.970     4.964     4.970     5.000     4.994     4.972     4.966     4.970     4.964     4.957     4.964     4.957     4.963     4.955     4.948     4.928     4.946     4.927     4.946     4.939     4.948     4.957     4.964     4.957     4.963     4.955     4.948     4.929     4.946     4.928     4.946     4.927     4.946     4.928     4.946     4.929     4.948     4.955     4.948     4.955     4.963     4.957     4.964     4.971     4.966     4.961     4.928     4.924     4.955     4.963     4.970     5.061     5.005     4.970     4.964     4.957     4.964     4.970     5.004     5.007     4.999     4.976     4.971     4.967     4.971     4.994     5.002     4.970     4.964     4.970     5.004     4.997     5.005     5.000     5.005     5.000     5.005     5.000     5.007     5.015     5.022     5.015     5.009     5.016     5.120     5.125     5.015     5.007     5.015     5.129     5.129     5.000     5.005     5.000     5.007     5.016     5.046     5.016     5.009     5.015     5.046     5.016     5.073     5.017     5.135     5.087     5.120     5.125     5.120     5.125     5.110     5.015     5.120     5.126     5.122     5.113     5.116     5.113     5.119     5.113     5.119     5.120     5.120     5.119     5.123     5.116     5.112     5.132     5.100     5.120     5.153     5.122     5.125     5.120     5.139     5.149     5.142     5.151     5.137     5.149     5.139     5.133     5.141     5.137     5.144     5.139     5.137     5.141     5.132     5.135     5.139     5.137     5.120     5.126     5.122     5.126     5.131     5.133     5.146     5.137     5.139     5.144     5.141     5.148     5.142     5.148     5.141     5.144     5.139     5.142     5.141     5.142     5.137     5.144     5.139     5.141     5.131     5.137     5.132     5.137     5.133     5.129     5.133     5.128     5.132     5.137     5.133     5.132     5.137     5.142     5.146     5.142     5.142     5.129     5.139     5.135     5.133     5.128     5.132     5.129     5.132     5.132     5.135     5.139     5.141     5.133     5.137     5.144     5.144     5.142     5.146     5.139     5.142     5.141     5.126     5.133     5.128     5.133     5.128     5.137     5.139     5.137     5.141     5.137     5.137     5.137     5.142     5.141     5.142     5.123     5.135     5.132     5.125     5.116     5.120     5.115     5.120     5.123     5.119     5.120     5.113     5.122     5.119     5.119     5.126     5.103     5.099     5.100     5.125     5.126     5.120     5.100     5.106     5.110     5.103     5.097     5.090     5.099     5.090     5.097     5.094     5.089     5.094     5.104     5.100     5.094     5.090     5.094     5.087     5.090     5.087     5.083     5.094     5.071     5.087     5.070     5.066     5.083     5.074     5.081     5.097     5.100     5.076     5.097     5.074     5.078     5.100     5.103     5.099     5.094     5.060     5.090     5.092     5.096     5.074     5.079     5.073     5.081     5.000     5.009     5.018     5.065     5.070     5.076     5.065     5.071     5.070     5.082     5.007     4.999     5.005     4.999     5.007     5.015     5.063     5.055     5.048     5.056     5.044     5.081     5.037     5.037     5.065     5.019     5.015     5.018     5.020     5.011     5.016     4.992     4.997     4.992     4.999     4.996     5.019     5.000     4.967     4.971     5.005     5.002     5.044     5.009     5.037     5.042     5.004     5.029     5.037     5.021     5.015     5.020     5.015     5.020     4.994     5.018     5.015     5.037     5.048     5.042     5.046     5.042     5.044     5.037     5.046     5.052     5.044     5.005     4.997     4.990     4.999     5.035     5.007     4.999     4.964     4.929     4.924     4.917     4.924     4.929     4.992     4.981     4.990     4.928     4.990     4.971     4.992     5.000     4.992     5.000     4.994     4.997     5.005     5.018     5.007     5.076     5.071     5.009     5.037     5.002     4.994     5.016     5.044     5.041     5.037     5.046     5.042     5.078     5.042     5.079     5.046     5.042     5.066     5.044     5.023     5.048     5.046     5.066     5.061     5.055     5.058     5.068     5.068     5.065     5.068     5.060     5.063     5.063     5.079     5.082     5.087     4.997     5.074     5.081     5.076     5.009     5.004     5.094     5.096     5.094     5.096     5.092     5.083     5.090     5.087     5.090     5.094     5.092     5.089     5.094     5.099     5.090     5.083     5.085     5.087     5.090     5.083     5.082     5.087     5.094     5.089     5.094     5.018     5.110     5.109     5.113     5.082     5.120     5.112     5.082     5.078     5.123     5.116     5.123     5.120     5.100     5.128     5.126     5.122     5.089     5.122     5.096     5.120     5.097     5.106     5.120     5.125     5.101     5.125     5.120     5.125     5.119     5.123     5.120     5.122     5.135     5.137     5.131     5.135     5.137     5.132     5.135     5.144     5.142     5.139     5.141     5.144     5.142     5.146     5.151     5.148     5.154     5.160     5.160     5.157     5.160     5.156     5.163     5.162     5.159     5.165     5.160     5.166     5.163     5.163     5.162     5.160     5.163     5.170     5.175     5.157     5.177     5.162     5.181     5.170     5.175     5.193     5.191     5.196     5.189     5.193     5.159     5.193     5.227     5.225     5.230     5.222     5.225     5.229     5.237     5.233     5.239     5.242     5.246     5.249     5.256     5.254     5.259     5.249     5.265     5.252     5.257     5.266     5.261     5.263     5.270     5.268     5.270     5.266     5.262     5.275     5.270     5.272     5.272     5.275     5.278     5.277     5.278     5.281     5.278     5.278     5.281     5.285     5.288     5.290     5.294     5.295     5.290     5.302     5.304     5.304     5.304     5.308     5.306     5.302     5.304     5.304     5.310     5.308     5.311     5.313     5.315     5.315     5.317     5.320     5.317     5.321     5.323     5.321     5.328     5.330     5.328     5.333     5.328     5.330     5.333     5.333     5.337     5.339     5.343     5.341     5.345     5.348     5.348     5.350     5.351     5.350     5.351     5.356     5.352     5.358     5.362     5.365     5.370     5.374     5.370     5.372     5.379     5.380     5.377     5.379     5.383     5.383     5.387     5.391     5.389     5.387     5.393     5.395     5.395     5.398     5.396     5.400     5.400     5.402     5.406     5.403     5.406     5.408     5.410     5.414     5.419     5.420     5.424     5.422     5.427     5.426     5.427     5.431     5.435     5.438     5.438     5.442     5.445     5.447     5.452     5.450     5.454     5.455     5.457     5.458     5.462     5.465     5.467     5.470     5.471     5.474     5.476     5.479     5.481     5.482     5.485     5.487     5.490     5.492     5.496     5.498     5.501     5.504     5.507     5.508     5.510     5.513     5.516     5.519     5.520     5.524     5.528     5.531     5.535     5.537     5.541     5.544     5.546     5.549     5.556     5.559     5.565     5.569     5.572     5.576     5.581     5.589     5.592     5.596     5.600     5.603     5.604     5.609     5.611     5.613     5.613     5.616     5.619     5.619     5.620     5.623     5.623     5.623     5.628     5.628     5.630     5.630     5.631     5.633     5.635     5.635     5.637     5.637     5.639     5.639     5.640     5.640     5.642     5.645     5.645     5.647     5.650     5.650     5.652     5.653     5.653     5.655     5.656     5.658     5.659     5.662     5.665     5.667     5.667     5.669     5.670     5.672     5.676     5.676     5.680     5.681     5.683     5.686     5.688     5.688     5.696     5.696     5.700     5.700     5.702     5.704     5.707     5.709     5.713     5.715     5.716     5.720     5.721     5.723     5.726     5.727     5.730     5.733     5.737     5.738     5.740     5.743     5.745     5.747     5.750     5.752     5.753     5.757     5.758     5.760     5.763     5.765     5.768     5.770     5.774     5.777     5.778     5.781     5.783     5.785     5.788     5.793     5.794     5.795     5.797     5.798     5.802     5.804     5.805     5.810     5.813     5.815     5.816     5.819     5.823     5.823     5.826     5.828     5.830     5.833     5.835     5.840     5.840     5.841     5.842     5.845     5.847     5.850     5.854     5.856     5.859     5.860     5.864     5.865     5.867     5.868     5.871     5.873     5.875     5.878     5.879     5.881     5.885     5.887     5.890     5.892     5.894     5.897     5.900     5.903     5.905     5.905     5.909     5.909     5.913     5.914     5.917     5.920     5.924     5.925     5.930     5.933     5.933     5.935     5.939     5.940     5.942     5.945     5.949     5.949     5.953     5.957     5.959     5.962     5.964     5.967     5.970     5.975     5.975     5.976     5.979     5.981     5.983     5.985     5.989     5.992     5.994     5.995     5.997     5.999     6.000     6.004     6.005     6.007     6.009     6.011     6.012     6.014     6.016     6.018     6.019     6.021     6.024     6.026     6.033     6.035     6.037     6.039     6.039     6.040     6.044     6.044     6.046     6.047     6.050     6.054     6.054     6.056     6.058     6.059     6.063     6.064     6.066     6.071     6.071     6.073     6.075     6.078     6.079     6.083     6.085     6.089     6.090     6.092     6.094     6.097     6.099     6.101     6.104     6.107     6.108     6.113     6.116     6.120     6.122     6.124     6.127     6.129     6.132     6.133     6.135     6.139     6.143     6.144     6.146     6.150     6.153     6.158     6.165     6.169     6.170     6.174     6.176     6.183     6.183     6.187     6.189     6.193     6.196     6.200     6.202     6.206     6.207     6.211     6.214     6.218     6.222     6.224     6.227     6.231     6.235     6.239     6.246     6.252     6.255     6.258     6.261     6.264     6.269     6.270     6.273     6.276     6.281     6.283     6.287     6.291     6.297     6.302     6.305     6.307     6.312     6.315     6.318     6.321     6.327     6.328     6.335     6.340     6.344     6.350     6.354     6.360     6.366     6.371     6.374     6.379     6.383     6.389     6.395     6.400     6.403     6.409     6.413     6.420     6.424     6.429     6.435     6.440     6.447     6.452     6.459     6.465     6.471     6.477     6.481     6.487     6.492     6.498     6.505     6.513     6.520     6.526     6.535     6.544     6.551     6.560     6.570     6.581     6.590     6.600     6.611     6.622     6.633     6.645     6.658     6.670     6.683     6.697     6.711     6.723     6.738     6.752     6.767     6.782     6.798     6.815     6.832     6.850     6.867     6.885     6.903     6.922     6.943     6.962     6.985     7.007     7.030     7.053     7.077     7.100     7.124     7.146     7.171     7.194     7.219     7.243     7.265     7.287     7.310     7.331     7.352     7.370     7.389     7.407     7.426     7.443     7.461     7.478     7.495     7.513     7.530     7.548     7.565     7.583     7.600     7.616     7.633     7.652     7.670     7.687     7.705     7.724     7.743     7.760     7.777     7.796     7.815     7.833     7.852     7.870     7.888     7.908     7.928     7.945     7.965     7.983     8.001     8.018     8.036     8.055     8.072     8.091     8.107     8.123     8.141     8.157     8.176     8.194     8.209     8.228     8.245     8.262     8.278     8.297     8.312     8.330     8.347     8.363     8.381     8.399     8.416     8.433     8.450     8.467     8.485     8.500     8.518     8.535     8.552     8.568     8.585     8.603     8.619     8.637     8.653     8.669     8.687     8.704     8.720     8.739     8.755     8.772     8.792     8.808     8.826     8.845     8.863     8.880     8.897     8.915     8.933     8.949     8.968     8.985     9.004     9.021     9.039     9.056     9.074     9.090     9.107     9.126     9.141     9.159     9.174     9.189     9.206     9.221     9.237     9.253     9.269     9.283     9.298     9.313     9.328     9.343     9.357     9.372     9.386     9.399     9.415     9.428     9.443     9.459     9.471     9.487     9.500     9.513     9.528     9.540     9.554     9.568     9.581     9.595     9.606     9.619     9.632     9.644     9.659     9.672     9.685     9.698     9.709     9.722     9.735     9.746     9.759     9.772     9.783     9.795     9.807     9.819     9.832     9.846     9.857     9.870     9.883     9.896     9.908     9.920     9.933     9.944     9.959     9.974     9.983     9.998    10.014    10.025    10.041    10.054    10.069    10.080    10.094    10.105    10.121    10.133    10.148    10.166    10.178    10.193    10.204    10.217    10.231    10.244    10.258    10.269    10.283    10.296    10.310    10.325    10.339    10.351    10.366    10.379    10.394    10.410    10.421    10.435    10.448    10.461    10.476    10.490    10.502    10.518    10.530    10.545    10.560    10.574    10.590    10.603    10.615    10.631    10.645    10.659    10.674    10.688    10.702    10.716    10.727    10.742    10.758    10.773    10.788    10.802    10.815    10.831    10.845    10.861    10.876    10.891    10.907    10.922    10.939    10.952    10.966    10.985    10.999    11.017    11.032    11.048    11.066    11.080    11.096    11.113    11.131    11.146    11.163    11.179    11.195    11.211    11.229    11.246    11.261    11.278    11.297    11.318    11.332    11.352    11.370    11.387    11.403    11.421    11.442    11.460    11.479    11.502    11.519    11.537    11.557    11.578    11.600    11.620    11.640    11.656    11.679    11.702    11.722    11.742    11.761    11.785    11.803    11.822    11.843    11.865    11.885    11.904    11.926    11.946    11.969    11.992    12.011    12.032    12.054    12.075    12.099    12.121    12.145    12.165    12.188    12.213    12.230    12.255    12.274    12.298    12.319    12.340    12.363    12.387    12.405    12.428    12.452    12.475    12.498    12.520    12.541    12.565    12.589    12.608    12.628    12.650    12.672    12.692    12.713    12.733    12.756    12.776    12.792    12.813    12.831    12.847    12.866    12.883    12.901    12.920    12.937    12.954    12.972    12.989    13.005    13.025    13.040    13.055    13.073    13.089    13.106    13.123    13.139    13.154    13.168    13.182    13.197    13.210    13.225    13.239    13.255    13.270    13.281    13.292    13.309    13.322    13.337    13.347    13.359    13.370    13.381    13.393    13.406    13.416    13.429    13.440    13.453    13.463    13.474    13.485    13.498    13.509    13.520    13.533    13.545    13.557    13.572    13.583    13.597    13.610    13.623    13.635    13.647    13.657    13.666    13.676    13.683    13.697    13.715    13.720    13.739    13.748    13.757    13.767    13.780    13.789    13.799    13.809    13.826    13.839    13.848    13.861    13.870    13.881    13.893    13.904    13.916    13.930    13.939    13.954    13.966    13.974    13.983    13.992    14.002    14.012    14.026    14.035    14.048    14.075    14.082    14.089    14.099    14.129    14.135    14.141    14.152    14.160    14.168    14.174    14.183    14.193    14.202    14.211    14.228    14.237    14.245    14.252    14.264    14.270    14.291    14.298    14.319    14.333    14.352    14.361    14.379    14.385    14.395    14.409    14.416    14.440    14.449    14.460    14.467    14.483    14.487    14.502    14.518    14.526    14.552    14.557    14.565    14.587    14.591    14.594    14.613    14.622    14.628    14.631    14.640    14.665    14.663    14.685    14.689    14.694    14.700    14.719    14.722    14.741    14.754    14.759    14.772    14.787    14.796    14.798    14.812    14.820    14.829    14.835    14.858    14.862    14.870    14.874    14.885    14.902    14.907    14.912    14.925    14.939    14.944    14.947    14.958    14.968    14.977    14.985    14.989    14.999    15.010    15.018    15.028    15.038    15.054    15.061    15.069    15.076    15.082    15.094    15.107    15.125    15.132    15.137    15.145    15.148    15.158    15.166    15.172    15.179    15.185    15.202    15.213    15.220    15.227    15.235    15.245    15.258    15.264    15.272    15.283    15.292    15.297    15.305    15.315    15.335    15.349    15.356    15.361    15.366    15.387    15.391    15.400    15.410    15.419    15.420    15.422    15.424    15.424    15.422    15.424    15.424    15.426    15.426    15.426    15.426    15.424    15.424    15.422    15.422    15.420    15.405    15.400    15.393    15.377    15.372    15.364    15.359    15.352    15.341    15.335    15.314    15.309    15.295    15.290    15.285    15.277    15.272    15.266    15.258    15.255    15.242    15.236    15.229    15.214    15.210    15.202    15.192    15.179    15.170    15.165    15.158    15.146    15.143    15.140    15.130    15.123    15.107    15.105    15.083    15.078    15.072    15.062    15.056    15.052    15.033    15.028    15.020    15.014    15.004    14.999    14.989    14.985    14.968    14.963    14.956    14.952    14.944    14.939    14.932    14.925    14.921    14.912    14.907    14.898    14.891    14.888    14.872    14.866    14.860    14.855    14.848    14.844
     5.150     5.015     5.009     5.015     5.007     5.000     5.007     5.000     4.992     5.000     5.007     5.015     5.123     5.128     5.120     5.125     5.122     5.067     5.011     5.016     5.009     5.004     5.009     5.016     5.009     5.000     5.007     5.000     5.005     5.015     5.090     5.018     5.023     5.017     4.970     5.016     5.009     5.015     5.007     5.000     4.994     5.000     4.992     4.972     4.990     4.972     4.992     4.999     5.005     4.996     5.002     5.005     4.999     4.976     4.970     4.964     4.970     4.966     4.970     4.963     4.955     4.948     4.929     4.946     4.954     4.961     4.955     4.964     4.971     4.967     4.970     4.964     4.970     4.963     4.955     4.946     4.941     4.946     4.954     4.946     4.955     4.963     4.955     4.963     4.970     4.964     4.970     4.976     4.999     4.992     5.000     4.970     4.963     4.970     4.964     4.970     5.005     5.000     5.013     5.005     4.999     4.967     4.971     4.992     4.971     5.005     5.007     5.000     4.994     5.000     5.007     5.004     4.996     5.004     4.997     5.005     5.013     5.009     5.015     4.996     5.000     5.005     4.999     5.005     5.000     5.007     5.016     5.046     5.016     5.133     5.133     5.018     5.022     5.015     5.009     5.132     5.015     5.005     4.999     5.007     5.016     5.023     5.017     5.022     5.015     5.009     5.015     5.073     5.079     5.139     5.142     5.094     5.087     5.016     5.128     5.122     5.126     5.122     5.128     5.125     5.110     5.120     5.115     5.128     5.125     5.120     5.120     5.123     5.119     5.120     5.128     5.113     5.131     5.128     5.132     5.126     5.120     5.125     5.120     5.139     5.122     5.144     5.146     5.139     5.154     5.153     5.148     5.129     5.144     5.142     5.148     5.146     5.137     5.137     5.141     5.133     5.131     5.146     5.125     5.122     5.128     5.133     5.139     5.148     5.139     5.139     5.144     5.148     5.141     5.151     5.148     5.146     5.149     5.142     5.146     5.142     5.146     5.139     5.142     5.139     5.133     5.137     5.142     5.150     5.137     5.149     5.142     5.146     5.141     5.148     5.139     5.132     5.144     5.137     5.133     5.139     5.133     5.137     5.139     5.142     5.139     5.133     5.139     5.144     5.129     5.133     5.144     5.142     5.137     5.142     5.139     5.141     5.137     5.148     5.146     5.148     5.146     5.122     5.137     5.142     5.137     5.137     5.131     5.137     5.122     5.142     5.142     5.133     5.137     5.142     5.139     5.144     5.139     5.144     5.139     5.122     5.128     5.139     5.129     5.135     5.135     5.132     5.132     5.131     5.116     5.119     5.129     5.133     5.131     5.126     5.122     5.131     5.132     5.104     5.131     5.129     5.113     5.120     5.126     5.106     5.126     5.104     5.097     5.101     5.096     5.092     5.090     5.096     5.100     5.104     5.097     5.099     5.096     5.092     5.097     5.089     5.083     5.100     5.094     5.089     5.071     5.090     5.068     5.092     5.104     5.103     5.100     5.104     5.083     5.079     5.109     5.078     5.078     5.101     5.081     5.089     5.092     5.087     5.097     5.079     5.083     5.079     5.087     5.085     5.065     5.083     5.082     5.085     5.087     5.079     5.071     5.081     5.074     5.081     5.016     5.007     5.000     5.007     5.000     5.022     5.016     5.060     5.022     5.050     5.053     5.050     4.997     5.039     5.042     5.060     5.065     5.022     5.016     5.060     5.000     5.015     5.005     4.971     5.007     4.898     4.891     4.898     4.961     4.966     5.000     4.996     5.002     5.037     5.013     5.000     5.037     5.041     5.044     5.044     5.037     5.033     5.025     5.013     5.035     5.021     5.042     5.052     5.055     5.044     5.037     5.041     5.039     5.048     5.048     5.000     5.007     5.052     4.990     4.997     5.042     5.052     5.074     5.007     4.999     4.992     4.999     5.005     5.013     5.007     4.999     4.994     4.999     5.005     5.015     5.007     5.002     4.996     5.065     4.996     5.000     5.005     4.997     5.005     5.061     5.039     5.035     5.082     5.035     5.009     5.000     4.996     5.052     5.048     5.055     5.082     5.050     5.046     5.041     5.046     5.082     5.079     5.018     5.068     5.073     5.066     5.058     5.065     5.061     5.060     5.065     5.068     5.063     5.066     5.061     5.066     5.071     5.074     5.070     5.073     5.074     5.089     5.081     5.087     5.081     5.090     5.082     5.078     5.099     5.100     5.099     5.099     5.092     5.085     5.087     5.090     5.094     5.097     5.096     5.100     5.094     5.087     5.089     5.092     5.090     5.096     5.090     5.096     5.092     5.092     5.099     5.103     5.101     5.107     5.089     5.122     5.126     5.100     5.116     5.119     5.087     5.120     5.089     5.122     5.126     5.129     5.132     5.090     5.129     5.126     5.103     5.129     5.103     5.129     5.131     5.125     5.120     5.119     5.128     5.122     5.129     5.128     5.122     5.141     5.137     5.131     5.142     5.141     5.142     5.141     5.137     5.144     5.141     5.142     5.146     5.148     5.148     5.149     5.149     5.148     5.153     5.159     5.165     5.159     5.165     5.165     5.169     5.169     5.163     5.163     5.160     5.163     5.169     5.165     5.169     5.156     5.159     5.173     5.165     5.170     5.177     5.172     5.187     5.177     5.187     5.178     5.198     5.206     5.187     5.198     5.159     5.198     5.219     5.220     5.224     5.219     5.229     5.230     5.225     5.242     5.175     5.242     5.248     5.249     5.252     5.254     5.257     5.257     5.261     5.268     5.261     5.263     5.270     5.268     5.273     5.270     5.272     5.270     5.261     5.275     5.277     5.277     5.278     5.280     5.277     5.278     5.283     5.283     5.286     5.283     5.285     5.286     5.293     5.287     5.297     5.299     5.302     5.302     5.304     5.306     5.308     5.308     5.306     5.310     5.308     5.308     5.310     5.311     5.313     5.311     5.318     5.315     5.320     5.321     5.320     5.323     5.323     5.325     5.327     5.331     5.333     5.333     5.335     5.335     5.339     5.339     5.339     5.341     5.343     5.348     5.346     5.348     5.348     5.353     5.351     5.356     5.356     5.354     5.352     5.362     5.369     5.369     5.375     5.374     5.372     5.375     5.380     5.380     5.382     5.383     5.383     5.387     5.387     5.387     5.391     5.395     5.391     5.396     5.400     5.398     5.402     5.402     5.405     5.406     5.405     5.409     5.408     5.411     5.419     5.420     5.419     5.422     5.424     5.424     5.426     5.431     5.429     5.435     5.437     5.440     5.440     5.443     5.445     5.449     5.452     5.452     5.454     5.457     5.460     5.462     5.463     5.467     5.470     5.471     5.473     5.476     5.478     5.481     5.482     5.485     5.487     5.490     5.492     5.496     5.498     5.499     5.501     5.504     5.507     5.509     5.512     5.514     5.517     5.519     5.524     5.526     5.530     5.533     5.537     5.539     5.541     5.544     5.546     5.549     5.556     5.559     5.565     5.567     5.571     5.573     5.583     5.589     5.592     5.596     5.600     5.605     5.609     5.609     5.612     5.613     5.616     5.619     5.619     5.620     5.623     5.625     5.627     5.628     5.630     5.630     5.633     5.635     5.635     5.637     5.639     5.640     5.640     5.640     5.642     5.642     5.643     5.643     5.645     5.647     5.650     5.650     5.652     5.653     5.653     5.655     5.656     5.658     5.659     5.661     5.664     5.664     5.667     5.669     5.670     5.674     5.674     5.676     5.678     5.680     5.681     5.685     5.686     5.688     5.691     5.691     5.697     5.699     5.704     5.704     5.706     5.707     5.709     5.713     5.715     5.716     5.718     5.721     5.724     5.724     5.727     5.729     5.732     5.735     5.737     5.740     5.743     5.745     5.748     5.750     5.752     5.753     5.757     5.758     5.760     5.761     5.765     5.766     5.770     5.771     5.774     5.778     5.780     5.783     5.785     5.788     5.790     5.794     5.795     5.798     5.800     5.802     5.804     5.805     5.808     5.811     5.813     5.816     5.819     5.823     5.823     5.826     5.828     5.830     5.833     5.835     5.838     5.840     5.841     5.842     5.845     5.847     5.850     5.852     5.856     5.859     5.860     5.862     5.865     5.867     5.868     5.871     5.873     5.875     5.878     5.879     5.881     5.885     5.887     5.889     5.892     5.894     5.897     5.899     5.903     5.904     5.905     5.909     5.910     5.912     5.914     5.919     5.919     5.922     5.925     5.928     5.930     5.933     5.935     5.938     5.940     5.943     5.945     5.948     5.949     5.953     5.955     5.959     5.960     5.964     5.966     5.969     5.972     5.975     5.978     5.979     5.981     5.983     5.985     5.989     5.990     5.994     5.995     5.999     6.000     6.002     6.004     6.005     6.007     6.009     6.012     6.014     6.016     6.018     6.019     6.020     6.021     6.022     6.026     6.030     6.032     6.037     6.039     6.040     6.042     6.044     6.047     6.049     6.049     6.050     6.054     6.056     6.058     6.058     6.059     6.063     6.064     6.068     6.070     6.071     6.075     6.076     6.078     6.079     6.083     6.085     6.087     6.089     6.092     6.094     6.097     6.099     6.102     6.104     6.106     6.111     6.115     6.119     6.122     6.122     6.124     6.127     6.129     6.130     6.133     6.135     6.139     6.141     6.144     6.148     6.150     6.153     6.154     6.164     6.166     6.170     6.174     6.176     6.178     6.183     6.187     6.189     6.188     6.193     6.195     6.199     6.204     6.207     6.211     6.213     6.216     6.220     6.222     6.225     6.229     6.233     6.237     6.245     6.248     6.254     6.257     6.258     6.261     6.264     6.269     6.272     6.275     6.280     6.285     6.287     6.290     6.294     6.296     6.302     6.305     6.308     6.312     6.315     6.318     6.322     6.325     6.328     6.333     6.338     6.344     6.352     6.354     6.360     6.366     6.371     6.376     6.379     6.383     6.391     6.395     6.400     6.404     6.409     6.413     6.418     6.424     6.429     6.436     6.440     6.447     6.452     6.457     6.465     6.471     6.477     6.482     6.487     6.492     6.498     6.503     6.511     6.518     6.525     6.533     6.542     6.550     6.559     6.569     6.578     6.589     6.598     6.609     6.620     6.631     6.644     6.656     6.669     6.681     6.694     6.708     6.722     6.735     6.750     6.765     6.779     6.795     6.811     6.827     6.845     6.862     6.879     6.897     6.917     6.935     6.955     6.978     6.999     7.021     7.044     7.069     7.090     7.114     7.137     7.162     7.185     7.208     7.232     7.257     7.279     7.301     7.323     7.345     7.366     7.385     7.404     7.422     7.442     7.459     7.478     7.495     7.513     7.530     7.546     7.564     7.581     7.598     7.616     7.633     7.650     7.668     7.685     7.704     7.722     7.739     7.757     7.776     7.793     7.811     7.830     7.849     7.866     7.885     7.904     7.924     7.941     7.961     7.980     7.998     8.016     8.035     8.052     8.070     8.088     8.105     8.122     8.141     8.157     8.174     8.192     8.208     8.227     8.243     8.261     8.278     8.294     8.312     8.330     8.347     8.363     8.380     8.397     8.414     8.432     8.449     8.466     8.483     8.500     8.517     8.533     8.550     8.567     8.583     8.602     8.618     8.635     8.651     8.667     8.685     8.702     8.718     8.735     8.754     8.771     8.789     8.807     8.824     8.840     8.857     8.875     8.892     8.912     8.927     8.945     8.963     8.981     8.999     9.016     9.035     9.051     9.068     9.085     9.103     9.122     9.139     9.156     9.172     9.187     9.204     9.219     9.235     9.250     9.267     9.283     9.297     9.313     9.327     9.343     9.358     9.372     9.387     9.400     9.416     9.428     9.445     9.459     9.474     9.487     9.502     9.517     9.531     9.543     9.557     9.570     9.586     9.599     9.613     9.628     9.641     9.654     9.666     9.678     9.693     9.706     9.718     9.731     9.743     9.755     9.769     9.780     9.792     9.804     9.818     9.831     9.842     9.854     9.867     9.878     9.891     9.905     9.917     9.930     9.941     9.953     9.969     9.979     9.993    10.007    10.020    10.033    10.046    10.060    10.076    10.090    10.104    10.116    10.128    10.143    10.155    10.170    10.183    10.197    10.211    10.225    10.239    10.250    10.265    10.277    10.291    10.303    10.317    10.331    10.346    10.357    10.372    10.387    10.399    10.413    10.427    10.441    10.453    10.467    10.482    10.498    10.509    10.522    10.537    10.550    10.565    10.581    10.594    10.607    10.620    10.636    10.652    10.663    10.679    10.693    10.707    10.722    10.733    10.748    10.764    10.778    10.793    10.807    10.821    10.835    10.852    10.867    10.880    10.898    10.912    10.927    10.942    10.957    10.975    10.988    11.004    11.020    11.035    11.050    11.069    11.085    11.099    11.117    11.133    11.151    11.163    11.181    11.198    11.215    11.230    11.248    11.265    11.281    11.298    11.316    11.335    11.353    11.372    11.390    11.408    11.425    11.442    11.461    11.479    11.500    11.521    11.538    11.557    11.578    11.596    11.618    11.639    11.658    11.679    11.698    11.719    11.739    11.760    11.778    11.802    11.821    11.841    11.862    11.881    11.902    11.921    11.945    11.964    11.987    12.007    12.029    12.048    12.070    12.092    12.115    12.139    12.160    12.185    12.207    12.227    12.248    12.270    12.292    12.314    12.335    12.356    12.377    12.401    12.422    12.445    12.467    12.491    12.513    12.535    12.557    12.577    12.600    12.622    12.642    12.661    12.682    12.704    12.724    12.744    12.763    12.783    12.802    12.820    12.836    12.855    12.873    12.891    12.910    12.924    12.944    12.961    12.980    12.994    13.011    13.028    13.043    13.060    13.073    13.089    13.106    13.119    13.137    13.153    13.164    13.179    13.194    13.206    13.225    13.237    13.252    13.263    13.276    13.290    13.305    13.316    13.329    13.340    13.353    13.364    13.375    13.385    13.398    13.410    13.425    13.437    13.447    13.460    13.472    13.481    13.493    13.502    13.514    13.528    13.542    13.554    13.563    13.576    13.592    13.604    13.617    13.632    13.642    13.652    13.660    13.673    13.682    13.692    13.707    13.715    13.730    13.742    13.752    13.762    13.775    13.785    13.794    13.804    13.814    13.830    13.840    13.857    13.866    13.877    13.886    13.902    13.911    13.926    13.939    13.950    13.961    13.971    13.978    13.991    13.998    14.007    14.021    14.032    14.043    14.072    14.078    14.087    14.094    14.119    14.127    14.135    14.149    14.156    14.165    14.173    14.183    14.191    14.202    14.209    14.219    14.235    14.243    14.254    14.262    14.271    14.285    14.294    14.313    14.330    14.337    14.361    14.372    14.385    14.393    14.409    14.416    14.435    14.448    14.455    14.469    14.480    14.489    14.496    14.515    14.520    14.540    14.554    14.559    14.568    14.589    14.594    14.612    14.620    14.626    14.631    14.639    14.654    14.663    14.678    14.689    14.691    14.696    14.720    14.724    14.746    14.752    14.757    14.767    14.787    14.795    14.796    14.811    14.824    14.829    14.833    14.860    14.863    14.869    14.877    14.885    14.902    14.907    14.914    14.927    14.937    14.942    14.949    14.956    14.964    14.976    14.987    14.992    14.999    15.011    15.020    15.026    15.033    15.050    15.061    15.069    15.074    15.082    15.093    15.109    15.126    15.131    15.139    15.143    15.152    15.161    15.166    15.173    15.179    15.185    15.199    15.211    15.222    15.227    15.236    15.245    15.257    15.269    15.274    15.285    15.292    15.297    15.305    15.315    15.337    15.347    15.354    15.363    15.366    15.385    15.391    15.400    15.416    15.419    15.420    15.424    15.424    15.426    15.426    15.426    15.426    15.428    15.426    15.426    15.424    15.426    15.426    15.422    15.422    15.422    15.419    15.403    15.394    15.382    15.370    15.364    15.359    15.349    15.344    15.330    15.315    15.307    15.302    15.294    15.285    15.280    15.274    15.269    15.260    15.254    15.247    15.236    15.225    15.220    15.216    15.204    15.193    15.180    15.173    15.166    15.161    15.152    15.145    15.142    15.135    15.126    15.115    15.105    15.093    15.080    15.074    15.069    15.057    15.056    15.035    15.029    15.024    15.018    15.009    15.001    14.994    14.985    14.973    14.964    14.958    14.953    14.946    14.940    14.932    14.927    14.921    14.916    14.910    14.902    14.894    14.891    14.889    14.869    14.862    14.860    14.852    14.846
[truncated: 22,285,239 more chars]
