# Supplementary material for: The near-field tsunami generated by the 15 January 2022 eruption of the Hunga Tonga-Hunga Ha’apai volcano and its impact on Tongatapu, Tonga
Source: Sci Rep. 2022 Sep 7;12:15187. doi: 10.1038/s41598-022-19486-w (PMC9452557; doi:10.1038/s41598-022-19486-w)
Supplement: Supplementary file 3 — Supplementary Information 3. [file 41598_2022_19486_MOESM3_ESM.zip › T200R3arr.asc]

ncols                      1800
nrows                      1260
xllcorner              -175.500
yllcorner               -21.300
cellsize      0.000277777784504
NODATA_value  -9999
     4.883     4.887     4.883     4.888     4.885     4.879     4.883     4.847     4.841     4.847     4.825     4.826     4.826     4.841     4.839     4.847     4.841     4.847     4.841     4.850     4.883     4.879     4.886     4.883     4.847     4.825     4.830     4.823     4.830     4.823     4.831     4.854     4.856     4.851     4.847     4.825     4.845     4.826     4.849     4.841     4.847     4.825     4.826     4.823     4.826     4.825     4.847     4.847     4.823     4.817     4.810     4.817     4.810     4.817     4.823     4.826     4.839     4.825     4.841     4.847     4.825     4.817     4.823     4.817     4.823     4.825     4.823     4.817     4.823     4.817     4.825     4.825     4.817     4.810     4.815     4.808     4.815     4.810     4.817     4.810     4.817     4.825     4.850     4.826     4.823     4.817     4.823     4.817     4.823     4.815     4.823     4.815     4.810     4.815     4.808     4.815     4.810     4.817     4.812     4.815     4.808     4.815     4.810     4.817     4.825     4.831     4.827     4.847     4.841     4.847     4.826     4.831     4.825     4.826     4.825     4.826     4.825     4.847     4.855     4.875     4.847     4.855     4.849     4.855     4.850     4.883     4.920     4.847     4.855     4.849     4.883     4.887     4.883     4.915     4.945     4.883     4.949     4.883     4.914     4.929     4.883     4.887     4.883     4.887     4.883     4.929     4.935     4.970     4.942     4.950     4.963     4.965     4.912     4.929     4.912     4.931     4.975     4.955     4.959     4.956     4.974     4.956     4.980     4.988     4.983     4.953     4.956     4.990     4.959     4.980     4.983     4.988     4.993     4.990     4.982     4.982     4.980     4.991     4.983     4.990     4.997     4.991     4.998     4.991     5.006     4.995     5.000     5.002     5.002     4.915     5.011     5.011     4.995     4.991     4.997     4.991     4.995     4.995     4.991     4.991     4.995     4.991     4.982     4.983     4.980     4.980     4.980     4.988     4.982     4.983     4.979     4.982     4.979     4.977     4.980     4.977     4.990     4.985     4.991     5.006     5.006     4.993     4.990     4.995     4.990     4.990     4.991     4.998     4.993     4.997     5.000     4.995     5.000     5.006     4.995     4.997     4.993     4.991     4.991     4.991     4.991     4.990     4.990     4.990     4.988     4.988     4.997     4.991     4.998     4.993     4.995     4.998     4.991     4.995     4.990     4.991     4.995     4.991     4.993     4.972     4.977     4.977     4.974     4.980     4.949     4.949     4.950     4.952     4.955     4.958     4.970     4.955     4.974     4.975     4.972     4.964     4.970     4.975     4.956     4.952     4.980     4.953     4.985     4.985     4.977     4.974     4.975     4.974     4.972     4.977     4.914     4.914     4.915     4.915     4.920     4.942     4.939     4.937     4.939     4.937     4.937     4.937     4.933     4.929     4.927     4.933     4.937     4.918     4.916     4.918     4.918     4.922     4.924     4.924     4.929     4.906     4.904     4.904     4.939     4.939     4.885     4.879     4.879     4.881     4.886     4.920     4.879     4.910     4.908     4.910     4.892     4.888     4.887     4.914     4.912     4.912     4.917     4.920     4.895     4.879     4.875     4.879     4.877     4.879     4.881     4.886     4.879     4.886     4.904     4.841     4.847     4.826     4.847     4.879     4.841     4.845     4.825     4.787     4.823     4.817     4.823     4.881     4.912     4.906     4.791     4.743     4.791     4.783     4.791     4.847     4.893     4.890     4.893     4.918     4.877     4.815     4.823     4.814     4.831     4.823     4.791     4.742     4.785     4.735     4.725     4.712     4.706     4.706     4.706     4.699     4.699     4.703     4.699     4.699     4.706     4.706     4.706     4.712     4.725     4.735     4.785     4.742     4.791     4.743     4.817     4.826     4.847     4.839     4.847     4.877     4.877     4.883     4.881     4.883     4.887     4.883     4.887     4.855     4.849     4.883     4.877     4.826     4.906     4.904     4.823     4.830     4.823     4.743     4.791     4.744     4.791     4.814     4.823     4.831     4.886     4.881     4.873     4.825     4.817     4.825     4.831     4.826     4.847     4.855     4.885     4.879     4.826     4.856     4.873     4.873     4.877     4.886     4.847     4.841     4.849     4.883     4.847     4.826     4.849     4.881     4.886     4.885     4.886     4.847     4.886     4.889     4.892     4.825     4.830     4.825     4.831     4.883     4.910     4.908     4.908     4.847     4.910     4.873     4.892     4.875     4.883     4.904     4.908     4.908     4.886     4.906     4.883     4.920     4.926     4.889     4.887     4.929     4.922     4.924     4.912     4.906     4.908     4.914     4.926     4.927     4.885     4.879     4.883     4.939     4.908     4.908     4.910     4.908     4.910     4.912     4.910     4.910     4.912     4.929     4.926     4.927     4.933     4.937     4.939     4.939     4.940     4.942     4.956     4.954     4.956     4.914     4.908     4.914     4.910     4.910     4.942     4.916     4.935     4.933     4.931     4.929     4.927     4.927     4.927     4.931     4.952     4.916     4.914     4.970     4.920     4.974     4.970     4.974     4.969     4.970     4.970     4.972     4.969     4.964     4.961     4.953     4.950     4.960     4.960     4.959     4.975     4.988     4.974     5.040     4.979     4.947     4.975     4.940     4.937     4.940     5.020     5.021     5.023     5.028     5.026     5.026     5.032     4.980     5.039     5.025     5.035     5.029     5.029     5.031     5.029     5.032     5.033     5.033     5.032     5.037     5.042     5.049     5.046     5.048     5.052     5.055     5.060     5.062     5.066     5.064     5.077     5.074     5.076     5.077     5.077     5.085     5.083     5.109     5.109     5.097     5.099     5.107     5.104     5.107     5.115     5.110     5.112     5.112     5.115     5.115     5.115     5.123     5.119     5.121     5.129     5.135     5.129     5.156     5.110     5.114     5.114     5.112     5.150     5.148     5.146     5.159     5.131     5.137     5.128     5.151     5.153     5.156     5.154     5.137     5.190     5.192     5.190     5.190     5.164     5.148     5.197     5.170     5.174     5.172     5.181     5.200     5.188     5.203     5.204     5.193     5.210     5.216     5.219     5.220     5.222     5.222     5.220     5.225     5.222     5.226     5.225     5.228     5.231     5.231     5.232     5.237     5.240     5.240     5.244     5.246     5.246     5.249     5.247     5.250     5.254     5.255     5.257     5.254     5.254     5.257     5.258     5.260     5.263     5.263     5.263     5.263     5.272     5.274     5.276     5.278     5.282     5.280     5.280     5.280     5.280     5.282     5.283     5.283     5.294     5.297     5.296     5.297     5.302     5.305     5.304     5.304     5.309     5.309     5.312     5.313     5.317     5.318     5.320     5.324     5.326     5.326     5.327     5.329     5.327     5.333     5.333     5.331     5.331     5.333     5.337     5.340     5.352     5.352     5.352     5.352     5.355     5.359     5.362     5.366     5.367     5.368     5.370     5.374     5.376     5.378     5.381     5.383     5.383     5.389     5.392     5.396     5.399     5.402     5.402     5.407     5.408     5.410     5.414     5.419     5.420     5.424     5.427     5.431     5.435     5.438     5.438     5.440     5.441     5.443     5.447     5.452     5.452     5.457     5.459     5.461     5.462     5.464     5.465     5.469     5.471     5.472     5.476     5.478     5.480     5.483     5.485     5.487     5.488     5.490     5.490     5.492     5.493     5.493     5.494     5.496     5.497     5.502     5.504     5.507     5.509     5.509     5.511     5.514     5.516     5.518     5.519     5.520     5.522     5.527     5.529     5.529     5.532     5.533     5.535     5.540     5.544     5.547     5.549     5.550     5.552     5.555     5.557     5.560     5.562     5.564     5.567     5.570     5.573     5.574     5.576     5.579     5.581     5.583     5.585     5.587     5.591     5.593     5.593     5.596     5.598     5.599     5.602     5.602     5.604     5.607     5.611     5.611     5.616     5.619     5.620     5.622     5.624     5.626     5.630     5.632     5.633     5.636     5.637     5.638     5.640     5.642     5.643     5.645     5.648     5.648     5.650     5.652     5.656     5.659     5.663     5.663     5.666     5.668     5.670     5.673     5.675     5.676     5.679     5.681     5.682     5.685     5.687     5.689     5.694     5.696     5.698     5.701     5.703     5.706     5.707     5.708     5.709     5.712     5.713     5.715     5.721     5.722     5.726     5.732     5.733     5.735     5.738     5.739     5.741     5.742     5.743     5.746     5.749     5.752     5.754     5.757     5.761     5.763     5.768     5.769     5.772     5.775     5.777     5.778     5.781     5.783     5.785     5.793     5.795     5.796     5.800     5.801     5.804     5.807     5.808     5.811     5.813     5.816     5.818     5.820     5.826     5.828     5.831     5.833     5.835     5.839     5.840     5.843     5.844     5.845     5.847     5.848     5.849     5.850     5.852     5.854     5.854     5.857     5.858     5.860     5.863     5.863     5.865     5.869     5.869     5.870     5.873     5.875     5.877     5.878     5.880     5.881     5.885     5.887     5.889     5.891     5.892     5.894     5.898     5.898     5.900     5.903     5.916     5.920     5.919     5.922     5.922     5.925     5.931     5.933     5.933     5.933     5.933     5.939     5.941     5.942     5.946     5.948     5.949     5.951     5.953     5.956     5.959     5.960     5.961     5.964     5.966     5.969     5.974     5.974     5.982     5.985     5.985     5.987     5.992     5.993     5.995     5.999     6.004     6.006     6.008     6.015     6.017     6.017     6.022     6.022     6.025     6.028     6.031     6.037     6.038     6.042     6.045     6.046     6.048     6.054     6.057     6.058     6.062     6.065     6.069     6.072     6.075     6.078     6.081     6.085     6.088     6.094     6.097     6.100     6.105     6.109     6.112     6.115     6.118     6.123     6.128     6.131     6.135     6.142     6.145     6.147     6.153     6.156     6.158     6.163     6.166     6.168     6.174     6.177     6.182     6.187     6.190     6.195     6.202     6.203     6.208     6.215     6.218     6.221     6.227     6.230     6.233     6.241     6.244     6.248     6.254     6.258     6.260     6.267     6.270     6.274     6.281     6.285     6.289     6.294     6.296     6.300     6.308     6.312     6.316     6.322     6.327     6.329     6.335     6.341     6.344     6.353     6.356     6.360     6.368     6.372     6.375     6.383     6.389     6.394     6.405     6.412     6.417     6.427     6.435     6.443     6.453     6.461     6.468     6.482     6.489     6.497     6.512     6.523     6.531     6.548     6.558     6.566     6.588     6.600     6.609     6.631     6.642     6.652     6.675     6.687     6.696     6.719     6.732     6.741     6.766     6.780     6.790     6.815     6.830     6.841     6.869     6.883     6.896     6.922     6.939     6.949     6.978     6.994     7.007     7.037     7.054     7.068     7.098     7.116     7.130     7.161     7.180     7.193     7.221     7.238     7.252     7.279     7.294     7.306     7.331     7.345     7.359     7.382     7.396     7.408     7.435     7.450     7.462     7.487     7.500     7.513     7.541     7.554     7.567     7.594     7.609     7.622     7.648     7.662     7.675     7.703     7.718     7.732     7.758     7.774     7.786     7.815     7.830     7.843     7.869     7.883     7.898     7.925     7.941     7.955     7.981     7.997     8.012     8.039     8.056     8.068     8.096     8.113     8.126     8.154     8.172     8.185     8.212     8.228     8.244     8.273     8.290     8.304     8.331     8.347     8.361     8.388     8.405     8.421     8.449     8.464     8.478     8.505     8.520     8.535     8.561     8.574     8.587     8.611     8.622     8.635     8.657     8.668     8.680     8.701     8.712     8.722     8.741     8.754     8.765     8.781     8.792     8.801     8.817     8.825     8.835     8.853     8.861     8.870     8.886     8.892     8.900     8.918     8.925     8.931     8.946     8.954     8.964     8.978     8.985     8.992     9.008     9.020     9.026     9.041     9.052     9.061     9.075     9.085     9.095     9.112     9.122     9.131     9.147     9.157     9.165     9.185     9.193     9.202     9.220     9.227     9.238     9.257     9.265     9.276     9.295     9.304     9.314     9.331     9.343     9.350     9.370     9.380     9.389     9.407     9.419     9.427     9.446     9.459     9.468     9.489     9.501     9.512     9.531     9.542     9.552     9.573     9.585     9.594     9.616     9.624     9.637     9.657     9.668     9.681     9.698     9.711     9.722     9.743     9.753     9.763     9.785     9.796     9.809     9.828     9.839     9.851     9.874     9.886     9.898     9.918     9.931     9.942     9.962     9.974     9.985    10.004    10.016    10.025    10.050    10.061    10.070    10.092    10.104    10.114    10.133    10.146    10.158    10.174    10.185    10.196    10.218    10.228    10.239    10.262    10.272    10.283    10.306    10.318    10.329    10.348    10.363    10.374    10.397    10.406    10.420    10.442    10.457    10.469    10.489    10.500    10.513    10.538    10.550    10.560    10.585    10.599    10.610    10.633    10.650    10.661    10.683    10.698    10.710    10.733    10.746    10.758    10.787    10.799    10.811    10.840    10.852    10.865    10.890    10.905    10.920    10.943    10.960    10.975    11.003    11.017    11.030    11.058    11.078    11.091    11.120    11.138    11.154    11.185    11.202    11.217    11.248    11.266    11.283    11.315    11.333    11.350    11.381    11.400    11.415    11.447    11.465    11.483    11.517    11.533    11.551    11.582    11.604    11.622    11.652    11.670    11.693    11.726    11.746    11.766    11.802    11.822    11.841    11.875    11.896    11.914    11.946    11.965    11.983    12.020    12.040    12.057    12.093    12.112    12.131    12.161    12.182    12.198    12.222    12.241    12.256    12.281    12.298    12.315    12.342    12.359    12.376    12.400    12.416    12.429    12.453    12.470    12.487    12.511    12.523    12.540    12.565    12.580    12.594    12.619    12.633    12.645    12.675    12.692    12.704    12.729    12.746    12.757    12.782    12.794    12.810    12.833    12.846    12.856    12.882    12.896    12.909    12.935    12.948    12.963    12.989    13.007    13.020    13.044    13.059    13.074    13.100    13.117    13.131    13.159    13.176    13.190    13.219    13.233    13.249    13.278    13.292    13.307    13.338    13.355    13.371    13.399    13.420    13.436    13.462    13.485    13.497    13.529    13.548    13.567    13.593    13.607    13.627    13.653    13.670    13.689    13.719    13.735    13.750    13.774    13.783    13.796    13.824    13.835    13.848    13.867    13.879    13.890    13.907    13.919    13.931    13.948    13.963    13.979    14.000    14.011    14.020    14.035    14.046    14.055    14.073    14.081    14.092    14.107    14.115    14.121    14.132    14.140    14.150    14.169    14.178    14.185    14.195    14.202    14.209    14.226    14.232    14.239    14.248    14.264    14.271    14.278    14.297    14.306    14.320    14.321    14.326    14.333    14.337    14.344    14.351    14.365    14.380    14.385    14.392    14.402    14.410    14.413    14.420    14.427    14.433    14.450    14.457    14.462    14.469    14.507    14.509    14.511    14.535    14.542    14.547    14.559    14.565    14.570    14.589    14.594    14.600    14.616    14.632    14.635    14.642    14.656    14.667    14.674    14.683    14.688    14.707    14.711    14.712    14.727    14.730    14.735    14.755    14.773    14.782    14.793    14.804    14.811    14.811    14.812    14.835    14.840    14.838    14.882    14.885    14.888    14.891    14.904    14.924    14.922    14.939    14.945    14.952    14.956    14.968    14.973    14.989    15.004    15.013    15.018    15.018    15.028    15.035    15.064    15.066    15.074    15.079    15.083    15.097    15.100    15.103    15.120    15.126    15.129    15.169    15.174    15.177    15.190    15.192    15.196    15.211    15.221    15.223    15.247    15.255    15.261    15.268    15.272    15.277    15.298    15.304    15.309    15.326    15.332    15.339    15.352    15.358    15.363    15.377    15.377    15.385    15.383    15.387    15.388    15.387    15.387    15.388    15.388    15.388    15.388    15.388    15.385    15.385    15.378    15.369    15.366    15.362    15.358    15.342    15.328    15.328    15.322    15.283    15.281    15.277    15.265    15.258    15.254    15.244    15.232    15.228    15.225    15.199    15.199    15.199    15.181    15.169    15.161    15.157    15.131    15.117    15.113    15.111    15.106    15.106    15.097    15.081    15.060    15.048    15.041    15.041    15.032    15.023    15.018    15.015    14.988    14.986    14.977    14.958    14.953    14.947    14.939    14.936    14.924    14.913    14.907    14.904    14.897    14.894    14.883    14.872    14.869    14.855    14.840    14.828    14.830    14.828    14.822    14.796    14.785    14.776    14.773    14.769    14.765    14.754    14.723    14.716    14.718
     4.887     4.883     4.875     4.883     4.877     4.883     4.849     4.841     4.847     4.826     4.826     4.825     4.826     4.825     4.831     4.826     4.841     4.826     4.847     4.855     4.850     4.885     4.881     4.887     4.883     4.847     4.825     4.826     4.823     4.826     4.825     4.847     4.920     4.855     4.851     4.831     4.825     4.847     4.855     4.847     4.826     4.825     4.823     4.817     4.823     4.826     4.826     4.826     4.825     4.808     4.815     4.808     4.815     4.810     4.817     4.825     4.841     4.841     4.825     4.826     4.817     4.810     4.817     4.823     4.817     4.823     4.817     4.810     4.815     4.810     4.826     4.825     4.808     4.810     4.795     4.789     4.795     4.810     4.797     4.815     4.795     4.826     4.856     4.823     4.817     4.823     4.817     4.823     4.815     4.808     4.815     4.808     4.810     4.808     4.810     4.808     4.817     4.812     4.817     4.797     4.810     4.795     4.815     4.810     4.825     4.825     4.826     4.826     4.841     4.839     4.841     4.825     4.826     4.825     4.825     4.825     4.826     4.825     4.847     4.883     4.826     4.847     4.841     4.847     4.855     4.888     4.887     4.855     4.847     4.855     4.849     4.881     4.887     4.922     4.886     4.947     4.883     4.889     4.908     4.922     4.887     4.883     4.849     4.881     4.887     4.910     4.977     4.888     4.975     4.980     4.959     4.954     4.916     4.922     4.929     4.952     4.916     4.922     4.956     4.975     4.974     4.977     4.975     4.979     4.980     4.959     4.990     4.956     4.991     4.997     4.990     4.995     4.988     4.990     4.997     4.988     4.988     4.985     4.990     4.997     4.991     4.997     4.991     4.997     4.991     4.998     4.991     4.998     5.000     5.003     4.998     5.006     5.009     5.005     5.000     4.998     4.998     5.000     4.998     4.997     4.991     4.998     4.990     5.000     4.990     5.002     4.991     4.995     4.985     4.991     4.985     4.985     4.983     4.985     4.985     4.982     4.980     4.991     4.979     4.982     4.995     4.988     4.998     4.990     4.993     4.997     5.003     5.005     5.000     5.003     4.998     5.003     5.009     5.000     5.000     5.002     4.998     4.997     5.002     4.997     4.993     4.997     4.993     4.995     4.993     4.990     4.991     4.998     5.002     4.998     5.002     4.995     4.998     4.991     4.997     4.995     4.991     4.997     4.974     4.982     4.975     4.974     4.983     4.988     4.954     4.956     4.955     4.958     4.960     4.961     4.963     4.979     4.977     4.972     4.977     4.980     4.979     4.983     4.953     4.988     4.988     4.988     4.991     4.988     4.977     4.979     4.975     4.974     4.977     4.922     4.918     4.918     4.920     4.920     4.917     4.924     4.944     4.939     4.942     4.939     4.940     4.935     4.931     4.935     4.931     4.931     4.940     4.940     4.926     4.918     4.926     4.922     4.926     4.929     4.915     4.906     4.914     4.940     4.942     4.887     4.885     4.886     4.883     4.887     4.883     4.942     4.847     4.902     4.914     4.826     4.849     4.922     4.918     4.920     4.912     4.917     4.826     4.888     4.883     4.888     4.881     4.877     4.883     4.826     4.886     4.881     4.886     4.908     4.883     4.847     4.827     4.847     4.826     4.887     4.847     4.810     4.785     4.794     4.815     4.823     4.830     4.825     4.915     4.791     4.743     4.743     4.743     4.789     4.783     4.804     4.847     4.883     4.877     4.885     4.879     4.821     4.815     4.821     4.814     4.791     4.743     4.743     4.740     4.729     4.727     4.712     4.706     4.706     4.706     4.703     4.703     4.703     4.703     4.703     4.706     4.706     4.706     4.712     4.727     4.731     4.740     4.743     4.742     4.791     4.812     4.819     4.825     4.831     4.825     4.830     4.825     4.847     4.825     4.847     4.825     4.847     4.883     4.849     4.854     4.849     4.826     4.831     4.825     4.912     4.908     4.823     4.744     4.744     4.743     4.744     4.743     4.793     4.815     4.823     4.877     4.887     4.825     4.817     4.823     4.817     4.823     4.830     4.825     4.847     4.859     4.862     4.858     4.861     4.879     4.871     4.871     4.849     4.839     4.847     4.839     4.847     4.826     4.847     4.826     4.847     4.883     4.888     4.889     4.839     4.847     4.895     4.898     4.831     4.823     4.830     4.883     4.888     4.883     4.912     4.847     4.825     4.847     4.883     4.873     4.883     4.877     4.883     4.847     4.823     4.847     4.826     4.922     4.914     4.929     4.910     4.931     4.933     4.929     4.914     4.931     4.914     4.933     4.937     4.914     4.933     4.888     4.883     4.888     4.942     4.891     4.887     4.918     4.883     4.914     4.918     4.914     4.918     4.927     4.924     4.927     4.929     4.937     4.935     4.940     4.942     4.944     4.944     4.959     4.956     4.954     4.955     4.912     4.920     4.947     4.949     4.945     4.940     4.933     4.933     4.929     4.935     4.929     4.929     4.935     4.960     4.920     4.920     4.918     4.974     4.975     4.974     4.969     4.970     4.975     4.972     4.975     4.972     4.970     4.969     4.970     4.975     4.954     4.975     4.956     4.954     4.977     4.985     5.040     4.950     4.953     5.037     4.945     4.975     4.945     5.023     5.028     5.026     5.028     5.029     5.032     5.029     5.031     5.026     4.988     5.023     5.039     5.042     5.039     5.042     5.039     5.037     5.040     5.037     5.035     5.042     5.039     5.045     5.052     5.049     5.059     5.055     5.062     5.043     5.068     5.067     5.076     5.079     5.079     5.081     5.079     5.102     5.105     5.109     5.104     5.105     5.102     5.105     5.109     5.112     5.114     5.117     5.115     5.119     5.119     5.121     5.123     5.128     5.123     5.126     5.133     5.128     5.121     5.159     5.156     5.119     5.119     5.154     5.112     5.154     5.135     5.137     5.133     5.166     5.150     5.163     5.159     5.159     5.157     5.143     5.146     5.143     5.193     5.190     5.148     5.162     5.179     5.182     5.172     5.174     5.179     5.197     5.188     5.207     5.187     5.206     5.209     5.203     5.223     5.225     5.222     5.226     5.225     5.228     5.231     5.231     5.229     5.233     5.233     5.237     5.237     5.240     5.243     5.246     5.246     5.249     5.250     5.250     5.254     5.257     5.257     5.258     5.258     5.260     5.258     5.263     5.265     5.265     5.269     5.269     5.270     5.272     5.278     5.276     5.278     5.280     5.283     5.282     5.282     5.283     5.284     5.286     5.289     5.288     5.293     5.299     5.304     5.304     5.307     5.307     5.307     5.309     5.310     5.315     5.315     5.317     5.320     5.322     5.326     5.327     5.329     5.329     5.333     5.335     5.335     5.337     5.335     5.337     5.337     5.352     5.352     5.352     5.354     5.357     5.359     5.359     5.359     5.362     5.364     5.368     5.370     5.372     5.376     5.379     5.381     5.383     5.385     5.389     5.391     5.394     5.396     5.401     5.403     5.408     5.407     5.411     5.413     5.416     5.420     5.425     5.425     5.431     5.433     5.436     5.441     5.444     5.446     5.447     5.447     5.450     5.454     5.458     5.461     5.462     5.465     5.467     5.467     5.469     5.472     5.474     5.476     5.480     5.482     5.483     5.487     5.488     5.490     5.492     5.493     5.493     5.493     5.495     5.496     5.497     5.499     5.500     5.504     5.505     5.509     5.511     5.512     5.514     5.514     5.518     5.520     5.521     5.522     5.524     5.527     5.530     5.532     5.533     5.535     5.540     5.542     5.545     5.549     5.550     5.553     5.553     5.557     5.558     5.562     5.564     5.567     5.570     5.571     5.573     5.576     5.579     5.582     5.583     5.585     5.588     5.590     5.591     5.596     5.598     5.599     5.602     5.602     5.604     5.607     5.608     5.610     5.613     5.614     5.619     5.619     5.620     5.624     5.626     5.630     5.632     5.633     5.636     5.636     5.638     5.640     5.642     5.644     5.645     5.648     5.649     5.652     5.654     5.656     5.657     5.661     5.664     5.666     5.670     5.671     5.673     5.675     5.676     5.679     5.681     5.682     5.685     5.687     5.691     5.692     5.694     5.700     5.701     5.702     5.704     5.707     5.709     5.711     5.712     5.714     5.715     5.719     5.722     5.724     5.728     5.732     5.735     5.738     5.739     5.742     5.743     5.745     5.746     5.748     5.750     5.754     5.757     5.761     5.764     5.766     5.771     5.772     5.773     5.776     5.778     5.781     5.782     5.785     5.789     5.791     5.796     5.800     5.801     5.805     5.805     5.807     5.809     5.812     5.815     5.818     5.822     5.822     5.828     5.831     5.833     5.836     5.837     5.839     5.841     5.844     5.845     5.847     5.849     5.852     5.854     5.855     5.855     5.858     5.860     5.861     5.863     5.865     5.865     5.869     5.870     5.870     5.872     5.873     5.877     5.878     5.880     5.881     5.883     5.885     5.887     5.891     5.892     5.894     5.896     5.898     5.900     5.902     5.903     5.909     5.913     5.919     5.923     5.927     5.927     5.927     5.930     5.933     5.935     5.937     5.939     5.942     5.944     5.946     5.948     5.949     5.951     5.953     5.956     5.957     5.960     5.963     5.964     5.966     5.970     5.970     5.977     5.979     5.982     5.985     5.989     5.990     5.992     5.995     5.998     5.999     6.004     6.008     6.009     6.013     6.015     6.020     6.022     6.026     6.026     6.030     6.033     6.035     6.040     6.043     6.046     6.048     6.052     6.055     6.058     6.061     6.064     6.067     6.070     6.072     6.076     6.080     6.083     6.087     6.090     6.094     6.097     6.102     6.105     6.109     6.113     6.117     6.120     6.123     6.128     6.133     6.137     6.140     6.145     6.148     6.153     6.156     6.160     6.163     6.167     6.172     6.175     6.179     6.182     6.189     6.192     6.196     6.199     6.205     6.208     6.214     6.220     6.222     6.227     6.231     6.235     6.241     6.246     6.250     6.255     6.259     6.263     6.267     6.272     6.276     6.281     6.285     6.290     6.295     6.298     6.302     6.307     6.313     6.319     6.322     6.328     6.332     6.337     6.341     6.346     6.352     6.356     6.361     6.367     6.372     6.378     6.383     6.389     6.394     6.402     6.410     6.419     6.425     6.435     6.443     6.452     6.461     6.470     6.479     6.490     6.500     6.510     6.523     6.533     6.545     6.558     6.570     6.583     6.598     6.613     6.626     6.642     6.657     6.671     6.687     6.703     6.717     6.733     6.749     6.763     6.782     6.798     6.814     6.833     6.850     6.865     6.885     6.903     6.919     6.941     6.958     6.974     6.996     7.015     7.032     7.054     7.073     7.091     7.114     7.135     7.153     7.178     7.196     7.215     7.238     7.257     7.274     7.295     7.313     7.330     7.349     7.367     7.382     7.402     7.417     7.433     7.454     7.470     7.485     7.504     7.522     7.536     7.557     7.574     7.589     7.611     7.628     7.645     7.664     7.678     7.697     7.717     7.737     7.752     7.772     7.790     7.807     7.828     7.847     7.862     7.885     7.902     7.919     7.940     7.959     7.974     7.995     8.014     8.032     8.052     8.070     8.088     8.108     8.128     8.146     8.167     8.187     8.205     8.226     8.244     8.262     8.285     8.304     8.320     8.342     8.359     8.378     8.399     8.420     8.439     8.459     8.477     8.495     8.516     8.533     8.552     8.571     8.587     8.604     8.620     8.637     8.652     8.671     8.685     8.700     8.715     8.731     8.743     8.757     8.771     8.783     8.800     8.810     8.822     8.835     8.847     8.856     8.870     8.880     8.890     8.904     8.911     8.923     8.937     8.944     8.955     8.964     8.978     8.987     8.997     9.006     9.016     9.027     9.039     9.052     9.061     9.072     9.085     9.096     9.105     9.118     9.131     9.145     9.154     9.166     9.179     9.189     9.204     9.215     9.225     9.240     9.249     9.260     9.275     9.287     9.299     9.314     9.325     9.337     9.350     9.362     9.374     9.389     9.399     9.410     9.426     9.436     9.452     9.464     9.478     9.491     9.505     9.520     9.536     9.550     9.563     9.573     9.589     9.603     9.616     9.633     9.646     9.660     9.678     9.688     9.704     9.717     9.730     9.744     9.760     9.774     9.786     9.804     9.817     9.828     9.846     9.859     9.872     9.890     9.904     9.918     9.933     9.948     9.963     9.980     9.993    10.005    10.020    10.035    10.048    10.066    10.079    10.091    10.107    10.122    10.135    10.150    10.164    10.178    10.194    10.204    10.217    10.232    10.246    10.259    10.276    10.290    10.304    10.322    10.335    10.350    10.363    10.378    10.394    10.411    10.426    10.440    10.458    10.472    10.489    10.504    10.519    10.533    10.552    10.566    10.582    10.600    10.617    10.632    10.650    10.667    10.683    10.700    10.713    10.732    10.749    10.763    10.780    10.800    10.814    10.833    10.854    10.869    10.883    10.903    10.922    10.941    10.957    10.975    10.995    11.017    11.033    11.050    11.070    11.090    11.111    11.133    11.152    11.173    11.198    11.216    11.235    11.259    11.279    11.300    11.326    11.347    11.368    11.393    11.412    11.431    11.456    11.478    11.503    11.526    11.548    11.569    11.593    11.619    11.637    11.659    11.686    11.710    11.737    11.759    11.781    11.812    11.835    11.859    11.882    11.908    11.928    11.955    11.976    12.002    12.030    12.052    12.073    12.100    12.124    12.146    12.172    12.193    12.214    12.235    12.252    12.274    12.296    12.312    12.332    12.354    12.375    12.394    12.411    12.433    12.450    12.465    12.485    12.504    12.526    12.545    12.562    12.580    12.596    12.614    12.636    12.654    12.669    12.691    12.709    12.727    12.746    12.763    12.781    12.800    12.815    12.835    12.852    12.867    12.883    12.901    12.917    12.935    12.956    12.974    12.994    13.015    13.035    13.052    13.069    13.085    13.098    13.123    13.140    13.159    13.181    13.200    13.215    13.239    13.259    13.280    13.300    13.319    13.333    13.357    13.378    13.398    13.422    13.444    13.462    13.483    13.505    13.525    13.548    13.564    13.586    13.611    13.629    13.650    13.668    13.687    13.707    13.732    13.754    13.772    13.785    13.799    13.812    13.828    13.842    13.852    13.867    13.879    13.892    13.903    13.917    13.928    13.942    13.954    13.969    13.983    13.996    14.012    14.024    14.044    14.048    14.061    14.073    14.083    14.093    14.108    14.116    14.127    14.137    14.149    14.160    14.172    14.180    14.194    14.198    14.202    14.215    14.221    14.239    14.246    14.255    14.263    14.271    14.278    14.296    14.302    14.320    14.325    14.328    14.333    14.342    14.351    14.356    14.361    14.385    14.392    14.402    14.411    14.416    14.422    14.428    14.437    14.445    14.453    14.460    14.485    14.506    14.509    14.511    14.539    14.547    14.550    14.554    14.565    14.570    14.585    14.594    14.600    14.609    14.630    14.637    14.638    14.645    14.658    14.677    14.683    14.691    14.698    14.712    14.717    14.724    14.735    14.739    14.748    14.775    14.781    14.785    14.802    14.811    14.814    14.819    14.833    14.840    14.840    14.842    14.889    14.893    14.896    14.904    14.922    14.924    14.927    14.927    14.948    14.958    14.964    14.972    14.978    14.999    15.011    15.017    15.023    15.028    15.035    15.043    15.068    15.072    15.079    15.086    15.095    15.102    15.106    15.113    15.122    15.129    15.157    15.157    15.181    15.187    15.192    15.196    15.205    15.212    15.226    15.239    15.255    15.260    15.268    15.274    15.281    15.295    15.302    15.307    15.321    15.332    15.348    15.354    15.357    15.362    15.374    15.380    15.381    15.383    15.387    15.387    15.388    15.387    15.388    15.390    15.388    15.390    15.388    15.387    15.383    15.377    15.372    15.369    15.363    15.358    15.332    15.328    15.326    15.321    15.290    15.281    15.276    15.266    15.261    15.258    15.249    15.236    15.231    15.214    15.208    15.198    15.189    15.185    15.166    15.154    15.147    15.129    15.122    15.116    15.114    15.111    15.100    15.095    15.091    15.064    15.048    15.043    15.039    15.035    15.028    15.020    15.013    14.992    14.988    14.968    14.961    14.956    14.947    14.941    14.933    14.926    14.918    14.910    14.909    14.904    14.896    14.888    14.880    14.864    14.857    14.833    14.832    14.830    14.826    14.821    14.798    14.787    14.785    14.782    14.779    14.769    14.745    14.737    14.728    14.716
     4.883     4.875     4.883     4.877     4.883     4.849     4.855     4.847     4.849     4.841     4.826     4.826     4.825     4.826     4.825     4.826     4.826     4.826     4.826     4.847     4.883     4.877     4.886     4.926     4.920     4.885     4.877     4.854     4.831     4.825     4.847     4.883     4.826     4.847     4.854     4.850     4.883     4.883     4.825     4.839     4.826     4.823     4.817     4.823     4.825     4.825     4.831     4.883     4.825     4.826     4.823     4.817     4.823     4.817     4.823     4.826     4.825     4.847     4.839     4.826     4.823     4.817     4.823     4.817     4.823     4.817     4.823     4.817     4.808     4.815     4.825     4.823     4.815     4.795     4.787     4.794     4.810     4.795     4.815     4.810     4.817     4.826     4.823     4.825     4.823     4.817     4.810     4.817     4.810     4.815     4.808     4.810     4.808     4.808     4.808     4.810     4.808     4.817     4.825     4.817     4.808     4.810     4.808     4.817     4.823     4.825     4.825     4.826     4.826     4.841     4.826     4.826     4.823     4.825     4.823     4.826     4.825     4.826     4.826     4.875     4.847     4.826     4.847     4.841     4.847     4.883     4.931     4.847     4.826     4.847     4.883     4.887     4.920     4.927     4.935     4.942     4.950     4.955     4.949     4.887     4.881     4.883     4.883     4.883     4.883     4.931     4.950     4.985     4.942     4.947     4.940     4.933     4.922     4.929     4.939     4.931     4.952     4.931     4.960     4.980     4.970     4.982     4.979     4.988     4.991     4.997     4.993     4.991     4.998     4.991     4.997     4.991     4.998     4.997     4.990     4.997     4.990     4.991     4.998     5.005     4.998     4.991     4.998     4.991     4.998     4.991     4.997     4.991     4.997     5.011     5.006     5.006     5.003     5.008     5.005     5.005     5.003     5.000     4.998     4.991     4.997     4.993     4.998     5.005     5.002     4.991     4.998     4.991     4.988     4.985     4.990     4.983     4.988     4.985     4.983     4.988     4.983     4.990     4.982     5.011     5.013     4.997     4.990     4.997     4.993     4.998     5.008     5.002     5.005     5.006     5.003     5.011     5.006     5.009     5.003     5.002     5.005     5.002     5.000     5.003     4.998     4.997     5.000     4.995     5.002     4.997     4.998     4.993     5.000     5.005     5.005     5.002     5.000     4.997     4.993     4.997     4.977     5.000     4.997     4.991     4.998     4.997     4.991     4.970     4.958     4.959     4.956     4.964     4.963     4.960     4.966     4.972     4.975     4.977     4.972     4.977     4.959     4.990     4.964     4.959     4.963     4.966     4.970     4.993     4.988     4.985     4.979     4.977     4.977     4.979     4.926     4.920     4.924     4.922     4.927     4.931     4.952     4.945     4.940     4.942     4.939     4.940     4.935     4.933     4.939     4.935     4.937     4.944     4.931     4.926     4.931     4.927     4.933     4.937     4.933     4.940     4.906     4.942     4.893     4.892     4.887     4.883     4.889     4.887     4.883     4.889     4.883     4.912     4.917     4.849     4.826     4.924     4.924     4.922     4.916     4.839     4.847     4.825     4.847     4.883     4.889     4.883     4.885     4.902     4.890     4.886     4.881     4.883     4.849     4.839     4.847     4.826     4.847     4.849     4.823     4.815     4.793     4.815     4.823     4.817     4.823     4.830     4.823     4.795     4.789     4.743     4.743     4.744     4.791     4.815     4.823     4.847     4.883     4.877     4.883     4.885     4.825     4.841     4.821     4.754     4.743     4.742     4.735     4.738     4.729     4.721     4.710     4.706     4.706     4.706     4.706     4.706     4.706     4.706     4.706     4.706     4.710     4.721     4.729     4.738     4.742     4.743     4.789     4.744     4.817     4.823     4.817     4.823     4.830     4.823     4.830     4.825     4.845     4.823     4.830     4.825     4.847     4.854     4.847     4.841     4.847     4.825     4.830     4.910     4.916     4.830     4.793     4.743     4.744     4.743     4.791     4.744     4.821     4.830     4.825     4.917     4.847     4.823     4.817     4.823     4.830     4.823     4.830     4.825     4.886     4.858     4.862     4.881     4.871     4.856     4.877     4.881     4.847     4.839     4.847     4.826     4.847     4.826     4.847     4.825     4.849     4.883     4.892     4.847     4.839     4.895     4.847     4.826     4.847     4.826     4.910     4.883     4.914     4.917     4.825     4.847     4.825     4.847     4.841     4.875     4.883     4.849     4.826     4.830     4.823     4.847     4.926     4.931     4.910     4.902     4.896     4.929     4.933     4.922     4.937     4.931     4.937     4.915     4.942     4.940     4.933     4.942     4.918     4.891     4.888     4.893     4.914     4.918     4.918     4.915     4.918     4.924     4.931     4.929     4.931     4.927     4.933     4.942     4.939     4.942     4.945     4.949     4.961     4.960     4.958     4.915     4.956     4.914     4.920     4.920     4.952     4.947     4.940     4.937     4.933     4.931     4.933     4.929     4.933     4.960     4.960     4.960     4.924     4.958     4.922     4.969     4.970     4.975     4.972     4.977     4.975     4.977     4.975     4.972     4.979     4.972     4.979     4.982     4.977     4.983     4.980     4.990     4.950     5.003     5.040     4.998     4.991     5.031     5.042     5.037     5.035     5.029     5.035     5.031     5.035     5.028     5.037     5.043     5.037     5.031     5.045     5.037     5.037     5.043     5.040     5.040     5.040     5.045     5.040     5.045     5.052     5.054     5.049     5.055     5.062     5.039     5.062     5.067     5.070     5.074     5.083     5.076     5.083     5.083     5.095     5.102     5.109     5.102     5.100     5.105     5.109     5.107     5.112     5.119     5.117     5.121     5.121     5.124     5.123     5.126     5.128     5.124     5.128     5.131     5.128     5.124     5.121     5.153     5.159     5.156     5.157     5.159     5.154     5.150     5.162     5.156     5.138     5.168     5.168     5.150     5.156     5.157     5.159     5.166     5.188     5.197     5.190     5.148     5.154     5.200     5.203     5.177     5.182     5.177     5.182     5.210     5.182     5.210     5.190     5.185     5.213     5.220     5.228     5.228     5.220     5.226     5.233     5.232     5.235     5.235     5.233     5.235     5.238     5.240     5.244     5.241     5.241     5.250     5.246     5.254     5.254     5.255     5.257     5.260     5.260     5.262     5.262     5.263     5.263     5.266     5.269     5.269     5.270     5.272     5.276     5.274     5.282     5.280     5.283     5.286     5.286     5.289     5.286     5.288     5.288     5.289     5.293     5.299     5.304     5.305     5.305     5.307     5.310     5.310     5.310     5.312     5.313     5.318     5.320     5.322     5.324     5.327     5.331     5.333     5.333     5.335     5.338     5.337     5.338     5.344     5.346     5.349     5.345     5.354     5.355     5.359     5.361     5.359     5.362     5.361     5.364     5.366     5.368     5.372     5.374     5.378     5.379     5.383     5.385     5.389     5.391     5.394     5.396     5.398     5.402     5.404     5.408     5.410     5.414     5.417     5.420     5.424     5.425     5.431     5.433     5.438     5.441     5.444     5.447     5.452     5.454     5.455     5.455     5.457     5.459     5.464     5.467     5.469     5.471     5.472     5.474     5.476     5.478     5.480     5.482     5.485     5.487     5.488     5.492     5.493     5.494     5.495     5.496     5.497     5.497     5.499     5.502     5.504     5.505     5.507     5.511     5.512     5.512     5.514     5.516     5.517     5.519     5.521     5.523     5.526     5.527     5.529     5.531     5.533     5.535     5.537     5.542     5.545     5.547     5.549     5.552     5.555     5.557     5.560     5.562     5.564     5.565     5.568     5.571     5.573     5.576     5.578     5.581     5.583     5.587     5.588     5.590     5.593     5.594     5.598     5.599     5.602     5.604     5.605     5.607     5.610     5.611     5.613     5.614     5.616     5.619     5.622     5.624     5.628     5.630     5.632     5.635     5.635     5.637     5.638     5.640     5.642     5.643     5.645     5.648     5.649     5.652     5.654     5.657     5.659     5.661     5.664     5.666     5.670     5.670     5.673     5.676     5.676     5.679     5.681     5.683     5.685     5.687     5.691     5.694     5.696     5.698     5.700     5.702     5.704     5.706     5.709     5.710     5.713     5.715     5.716     5.719     5.722     5.726     5.728     5.732     5.733     5.736     5.739     5.741     5.743     5.745     5.748     5.749     5.752     5.754     5.755     5.759     5.763     5.766     5.768     5.771     5.773     5.775     5.777     5.780     5.782     5.785     5.789     5.791     5.795     5.798     5.801     5.804     5.805     5.808     5.809     5.812     5.815     5.816     5.820     5.824     5.826     5.829     5.833     5.835     5.837     5.840     5.841     5.843     5.845     5.848     5.849     5.852     5.855     5.857     5.858     5.860     5.861     5.863     5.865     5.866     5.869     5.870     5.872     5.873     5.875     5.877     5.878     5.880     5.881     5.883     5.885     5.887     5.889     5.891     5.891     5.894     5.898     5.900     5.902     5.903     5.905     5.906     5.909     5.915     5.920     5.925     5.928     5.931     5.930     5.931     5.935     5.939     5.939     5.941     5.942     5.946     5.949     5.953     5.953     5.956     5.957     5.959     5.960     5.964     5.966     5.969     5.970     5.973     5.974     5.979     5.982     5.983     5.987     5.990     5.993     5.995     5.998     5.999     6.004     6.006     6.009     6.013     6.017     6.019     6.023     6.025     6.028     6.028     6.033     6.035     6.037     6.042     6.045     6.048     6.050     6.054     6.057     6.060     6.062     6.065     6.070     6.072     6.075     6.078     6.081     6.085     6.088     6.091     6.094     6.099     6.102     6.105     6.110     6.113     6.118     6.121     6.125     6.128     6.133     6.138     6.142     6.145     6.150     6.153     6.157     6.160     6.163     6.167     6.172     6.177     6.181     6.185     6.189     6.192     6.196     6.202     6.205     6.208     6.214     6.218     6.222     6.227     6.231     6.235     6.241     6.246     6.251     6.255     6.259     6.264     6.269     6.272     6.278     6.281     6.286     6.291     6.295     6.299     6.304     6.308     6.313     6.321     6.324     6.328     6.332     6.339     6.344     6.348     6.353     6.358     6.363     6.368     6.374     6.378     6.383     6.391     6.396     6.402     6.409     6.417     6.425     6.433     6.443     6.450     6.460     6.470     6.481     6.489     6.500     6.512     6.523     6.533     6.545     6.557     6.570     6.583     6.597     6.611     6.626     6.641     6.656     6.672     6.687     6.703     6.719     6.733     6.750     6.766     6.783     6.802     6.818     6.835     6.852     6.870     6.887     6.906     6.924     6.942     6.961     6.979     6.997     7.017     7.035     7.054     7.075     7.094     7.112     7.133     7.153     7.174     7.194     7.215     7.235     7.255     7.276     7.294     7.314     7.333     7.350     7.369     7.387     7.405     7.422     7.438     7.455     7.474     7.490     7.506     7.526     7.542     7.557     7.575     7.593     7.609     7.628     7.648     7.665     7.681     7.700     7.716     7.735     7.755     7.772     7.790     7.808     7.826     7.844     7.862     7.882     7.900     7.919     7.935     7.955     7.975     7.993     8.011     8.031     8.047     8.066     8.085     8.104     8.124     8.141     8.159     8.182     8.202     8.219     8.239     8.257     8.278     8.297     8.319     8.337     8.356     8.373     8.391     8.413     8.432     8.452     8.472     8.491     8.511     8.530     8.547     8.566     8.583     8.601     8.620     8.637     8.654     8.671     8.685     8.701     8.715     8.731     8.745     8.761     8.775     8.789     8.803     8.814     8.828     8.842     8.853     8.866     8.878     8.888     8.902     8.911     8.923     8.935     8.944     8.955     8.964     8.976     8.988     8.998     9.009     9.018     9.027     9.037     9.048     9.061     9.072     9.083     9.095     9.107     9.117     9.128     9.141     9.154     9.166     9.177     9.187     9.199     9.211     9.224     9.236     9.246     9.258     9.271     9.282     9.295     9.307     9.320     9.333     9.346     9.359     9.370     9.383     9.395     9.407     9.420     9.433     9.444     9.459     9.473     9.485     9.498     9.512     9.526     9.541     9.556     9.569     9.583     9.596     9.611     9.624     9.637     9.649     9.666     9.681     9.695     9.709     9.723     9.735     9.750     9.764     9.780     9.794     9.807     9.821     9.837     9.851     9.866     9.880     9.892     9.907     9.925     9.937     9.953     9.967     9.981     9.996    10.010    10.025    10.039    10.052    10.069    10.082    10.096    10.111    10.127    10.141    10.155    10.170    10.183    10.198    10.209    10.224    10.237    10.250    10.264    10.280    10.294    10.307    10.321    10.339    10.353    10.369    10.381    10.397    10.411    10.426    10.441    10.457    10.474    10.489    10.505    10.522    10.538    10.553    10.569    10.585    10.602    10.618    10.635    10.650    10.666    10.681    10.700    10.716    10.733    10.747    10.765    10.780    10.799    10.814    10.833    10.852    10.870    10.885    10.902    10.920    10.938    10.957    10.975    10.993    11.014    11.033    11.052    11.068    11.090    11.107    11.129    11.149    11.168    11.189    11.213    11.232    11.253    11.274    11.295    11.316    11.339    11.362    11.383    11.407    11.427    11.449    11.472    11.494    11.515    11.539    11.560    11.582    11.605    11.632    11.653    11.675    11.697    11.723    11.749    11.772    11.796    11.824    11.847    11.870    11.896    11.920    11.943    11.968    11.991    12.016    12.038    12.067    12.087    12.112    12.136    12.159    12.183    12.207    12.228    12.250    12.266    12.287    12.309    12.328    12.348    12.368    12.390    12.410    12.427    12.448    12.464    12.483    12.502    12.525    12.542    12.558    12.577    12.596    12.616    12.633    12.654    12.671    12.691    12.709    12.729    12.748    12.767    12.785    12.801    12.820    12.837    12.857    12.876    12.889    12.908    12.925    12.944    12.962    12.982    13.003    13.023    13.045    13.062    13.079    13.096    13.112    13.128    13.147    13.166    13.185    13.204    13.224    13.242    13.264    13.285    13.304    13.321    13.338    13.359    13.381    13.404    13.427    13.448    13.467    13.483    13.503    13.526    13.546    13.568    13.583    13.604    13.626    13.646    13.666    13.687    13.707    13.727    13.746    13.764    13.782    13.793    13.806    13.815    13.830    13.843    13.853    13.868    13.877    13.890    13.901    13.913    13.924    13.936    13.948    13.959    13.969    13.985    13.994    14.007    14.022    14.032    14.044    14.063    14.073    14.085    14.093    14.110    14.124    14.135    14.142    14.156    14.167    14.174    14.180    14.194    14.199    14.204    14.215    14.237    14.243    14.250    14.258    14.266    14.274    14.283    14.288    14.311    14.318    14.321    14.335    14.342    14.350    14.356    14.360    14.372    14.392    14.403    14.410    14.416    14.423    14.428    14.435    14.443    14.450    14.459    14.485    14.494    14.507    14.513    14.533    14.545    14.550    14.556    14.563    14.570    14.579    14.594    14.597    14.603    14.628    14.638    14.643    14.645    14.649    14.680    14.686    14.688    14.691    14.686    14.720    14.725    14.735    14.742    14.742    14.754    14.777    14.787    14.794    14.811    14.812    14.821    14.835    14.840    14.842    14.847    14.888    14.893    14.896    14.906    14.918    14.922    14.926    14.927    14.942    14.950    14.964    14.968    14.973    14.989    15.008    15.015    15.021    15.028    15.035    15.044    15.050    15.070    15.077    15.083    15.100    15.103    15.108    15.114    15.120    15.129    15.152    15.164    15.171    15.185    15.190    15.196    15.202    15.205    15.223    15.231    15.252    15.257    15.270    15.276    15.281    15.292    15.299    15.305    15.319    15.330    15.349    15.354    15.358    15.363    15.372    15.380    15.381    15.385    15.387    15.388    15.388    15.387    15.388    15.388    15.387    15.388    15.387    15.383    15.381    15.378    15.375    15.371    15.369    15.336    15.333    15.330    15.322    15.311    15.298    15.283    15.276    15.268    15.263    15.260    15.252    15.244    15.232    15.217    15.203    15.190    15.190    15.187    15.159    15.155    15.146    15.133    15.128    15.120    15.116    15.113    15.103    15.097    15.083    15.072    15.050    15.041    15.039    15.035    15.028    15.023    15.004    14.995    14.992    14.975    14.966    14.956    14.948    14.941    14.933    14.927    14.922    14.914    14.911    14.907    14.902    14.888    14.880    14.869    14.866    14.838    14.838    14.835    14.828    14.824    14.812    14.799    14.788    14.788    14.788    14.775    14.748    14.737    14.732    14.720
     4.888     4.883     4.877     4.883     4.849     4.855     4.847     4.850     4.849     4.850     4.847     4.827     4.839     4.826     4.826     4.825     4.826     4.826     4.847     4.841     4.849     4.883     4.931     4.920     4.847     4.826     4.847     4.826     4.883     4.849     4.881     4.883     4.847     4.826     4.847     4.841     4.847     4.826     4.845     4.847     4.825     4.817     4.810     4.825     4.825     4.826     4.826     4.847     4.883     4.855     4.847     4.826     4.831     4.825     4.826     4.825     4.831     4.839     4.843     4.826     4.817     4.823     4.817     4.823     4.825     4.823     4.817     4.810     4.815     4.823     4.845     4.817     4.810     4.810     4.795     4.810     4.808     4.815     4.812     4.819     4.825     4.841     4.817     4.825     4.826     4.825     4.825     4.823     4.817     4.810     4.810     4.808     4.810     4.808     4.810     4.810     4.817     4.825     4.823     4.826     4.817     4.810     4.817     4.810     4.817     4.823     4.817     4.825     4.826     4.826     4.826     4.825     4.825     4.823     4.825     4.825     4.826     4.825     4.847     4.883     4.826     4.827     4.826     4.847     4.826     4.847     4.883     4.883     4.847     4.883     4.850     4.883     4.929     4.933     4.914     4.949     4.954     4.959     4.954     4.935     4.887     4.883     4.888     4.883     4.929     4.886     4.945     4.983     4.947     4.940     4.935     4.940     4.947     4.974     4.945     4.952     4.966     4.961     4.985     4.982     4.990     4.983     4.991     4.959     4.997     4.995     5.000     4.991     4.997     4.991     4.998     5.002     4.998     4.991     4.998     4.991     4.998     5.011     4.995     5.003     5.003     4.998     4.991     4.998     4.991     4.998     4.991     4.997     5.003     4.998     5.006     5.009     5.008     5.005     5.008     5.005     5.002     5.005     5.002     4.998     5.003     5.000     5.003     5.000     5.005     4.998     4.990     4.995     4.990     4.991     4.997     4.991     4.990     4.993     4.990     4.995     4.988     4.990     4.998     4.991     5.011     4.991     4.997     4.991     4.997     5.003     5.011     5.006     5.011     5.013     5.009     5.008     5.011     5.006     5.013     5.006     5.008     5.006     5.005     5.003     5.005     5.003     5.006     5.002     5.003     5.006     5.002     4.997     5.003     5.000     5.003     5.000     5.003     5.006     5.005     5.003     5.005     5.003     4.988     5.006     5.003     4.991     4.997     4.966     4.961     4.966     4.970     4.970     4.974     4.979     4.977     4.972     4.979     4.977     4.975     4.983     4.980     4.988     4.963     4.958     4.970     4.997     4.995     4.990     4.988     4.970     4.975     4.982     4.972     4.970     4.972     4.969     4.927     4.931     4.937     4.931     4.937     4.952     4.947     4.944     4.944     4.945     4.940     4.939     4.937     4.944     4.944     4.947     4.949     4.927     4.926     4.926     4.929     4.937     4.915     4.944     4.942     4.944     4.947     4.896     4.883     4.887     4.891     4.883     4.888     4.883     4.904     4.904     4.914     4.910     4.931     4.922     4.922     4.922     4.918     4.847     4.825     4.847     4.823     4.847     4.892     4.886     4.891     4.914     4.893     4.920     4.894     4.849     4.883     4.847     4.825     4.831     4.906     4.826     4.830     4.810     4.815     4.794     4.815     4.823     4.817     4.823     4.847     4.823     4.783     4.791     4.783     4.791     4.814     4.810     4.817     4.825     4.847     4.881     4.849     4.839     4.845     4.823     4.827     4.819     4.743     4.743     4.742     4.733     4.731     4.727     4.714     4.710     4.706     4.706     4.706     4.706     4.706     4.706     4.706     4.710     4.714     4.727     4.731     4.733     4.742     4.743     4.743     4.817     4.823     4.830     4.823     4.817     4.823     4.829     4.823     4.830     4.825     4.830     4.825     4.847     4.881     4.849     4.854     4.847     4.826     4.830     4.823     4.916     4.912     4.918     4.830     4.793     4.814     4.806     4.814     4.821     4.814     4.823     4.910     4.877     4.826     4.830     4.825     4.830     4.825     4.830     4.825     4.847     4.883     4.866     4.866     4.894     4.871     4.875     4.881     4.849     4.881     4.847     4.839     4.847     4.826     4.847     4.826     4.847     4.883     4.888     4.897     4.898     4.898     4.902     4.894     4.847     4.839     4.847     4.916     4.914     4.908     4.917     4.916     4.825     4.847     4.883     4.888     4.883     4.912     4.881     4.847     4.825     4.817     4.823     4.847     4.826     4.933     4.935     4.935     4.935     4.940     4.937     4.942     4.939     4.915     4.940     4.885     4.899     4.906     4.945     4.904     4.926     4.826     4.888     4.920     4.915     4.922     4.954     4.924     4.927     4.924     4.926     4.935     4.931     4.939     4.939     4.945     4.944     4.950     4.939     4.963     4.958     4.960     4.960     4.959     4.918     4.959     4.955     4.922     4.949     4.940     4.940     4.935     4.933     4.939     4.933     4.940     4.965     4.961     4.966     4.958     4.926     4.964     4.970     4.977     4.970     4.977     4.972     4.979     4.977     4.980     4.979     4.985     4.979     4.983     4.977     4.982     4.975     4.977     4.991     4.983     5.040     4.954     5.042     4.998     5.045     5.037     5.042     5.037     5.033     5.037     5.032     5.035     5.039     5.031     5.033     5.029     5.054     5.054     5.049     5.043     5.048     5.017     5.049     5.045     5.049     5.045     5.046     5.043     5.048     5.066     5.064     5.054     5.060     5.066     5.070     5.079     5.083     5.077     5.094     5.089     5.086     5.085     5.107     5.114     5.109     5.110     5.104     5.109     5.114     5.121     5.115     5.121     5.124     5.124     5.124     5.129     5.131     5.129     5.131     5.133     5.129     5.137     5.145     5.162     5.123     5.117     5.151     5.112     5.148     5.164     5.166     5.146     5.166     5.168     5.172     5.146     5.177     5.175     5.170     5.168     5.175     5.182     5.187     5.201     5.200     5.200     5.193     5.207     5.210     5.181     5.185     5.185     5.213     5.216     5.219     5.219     5.222     5.222     5.200     5.198     5.231     5.235     5.233     5.237     5.235     5.237     5.237     5.235     5.238     5.243     5.241     5.243     5.246     5.249     5.254     5.254     5.257     5.257     5.258     5.262     5.260     5.263     5.263     5.266     5.269     5.270     5.270     5.270     5.274     5.278     5.274     5.278     5.280     5.282     5.283     5.283     5.290     5.291     5.294     5.292     5.294     5.291     5.296     5.296     5.305     5.304     5.309     5.309     5.312     5.312     5.313     5.313     5.315     5.322     5.320     5.324     5.326     5.327     5.331     5.335     5.337     5.337     5.338     5.338     5.342     5.346     5.350     5.352     5.352     5.357     5.355     5.361     5.361     5.361     5.364     5.368     5.366     5.368     5.372     5.374     5.376     5.379     5.381     5.385     5.387     5.389     5.392     5.394     5.396     5.399     5.402     5.406     5.409     5.412     5.414     5.420     5.424     5.427     5.431     5.433     5.438     5.440     5.444     5.447     5.452     5.455     5.458     5.461     5.461     5.462     5.464     5.469     5.472     5.472     5.476     5.476     5.480     5.482     5.483     5.485     5.487     5.488     5.490     5.492     5.493     5.495     5.498     5.499     5.500     5.500     5.502     5.504     5.505     5.509     5.511     5.511     5.512     5.514     5.516     5.517     5.519     5.520     5.521     5.523     5.526     5.528     5.530     5.531     5.533     5.537     5.540     5.542     5.544     5.547     5.549     5.552     5.553     5.557     5.560     5.562     5.564     5.565     5.568     5.570     5.573     5.576     5.578     5.581     5.583     5.585     5.588     5.590     5.591     5.594     5.598     5.599     5.602     5.604     5.605     5.608     5.610     5.611     5.614     5.617     5.617     5.620     5.622     5.626     5.628     5.630     5.633     5.635     5.636     5.637     5.639     5.640     5.643     5.644     5.645     5.648     5.649     5.652     5.654     5.657     5.659     5.661     5.664     5.666     5.670     5.671     5.673     5.675     5.676     5.679     5.681     5.683     5.687     5.689     5.691     5.694     5.696     5.698     5.700     5.702     5.704     5.707     5.709     5.711     5.713     5.714     5.716     5.719     5.722     5.724     5.728     5.732     5.733     5.736     5.738     5.739     5.742     5.745     5.746     5.749     5.754     5.755     5.757     5.759     5.763     5.766     5.768     5.771     5.772     5.775     5.777     5.780     5.781     5.785     5.787     5.791     5.793     5.796     5.800     5.803     5.805     5.808     5.809     5.812     5.813     5.816     5.820     5.822     5.826     5.829     5.831     5.835     5.837     5.839     5.841     5.844     5.845     5.847     5.849     5.854     5.855     5.857     5.860     5.861     5.863     5.865     5.866     5.869     5.870     5.872     5.873     5.875     5.877     5.878     5.880     5.881     5.883     5.885     5.887     5.889     5.891     5.892     5.894     5.894     5.898     5.900     5.905     5.905     5.906     5.907     5.908     5.909     5.919     5.922     5.923     5.928     5.930     5.933     5.935     5.935     5.939     5.942     5.942     5.946     5.948     5.949     5.953     5.957     5.959     5.960     5.961     5.964     5.969     5.969     5.972     5.974     5.976     5.977     5.979     5.982     5.985     5.987     5.990     5.995     5.996     5.999     6.004     6.006     6.009     6.013     6.017     6.019     6.020     6.023     6.026     6.030     6.033     6.038     6.040     6.040     6.045     6.046     6.048     6.052     6.055     6.058     6.061     6.064     6.067     6.070     6.075     6.076     6.080     6.083     6.087     6.090     6.093     6.096     6.099     6.104     6.107     6.110     6.115     6.118     6.121     6.126     6.129     6.133     6.138     6.142     6.147     6.150     6.154     6.157     6.160     6.164     6.168     6.172     6.177     6.181     6.187     6.190     6.193     6.196     6.202     6.207     6.210     6.214     6.220     6.224     6.228     6.233     6.237     6.241     6.246     6.253     6.256     6.260     6.264     6.269     6.274     6.278     6.283     6.287     6.292     6.296     6.302     6.305     6.310     6.315     6.321     6.325     6.331     6.335     6.341     6.344     6.350     6.355     6.360     6.363     6.369     6.376     6.381     6.387     6.391     6.396     6.402     6.409     6.416     6.424     6.432     6.441     6.449     6.458     6.468     6.479     6.489     6.499     6.510     6.523     6.533     6.545     6.557     6.568     6.583     6.595     6.609     6.624     6.640     6.656     6.669     6.685     6.701     6.719     6.733     6.750     6.766     6.785     6.802     6.820     6.837     6.855     6.874     6.891     6.908     6.928     6.944     6.963     6.981     7.000     7.018     7.037     7.057     7.076     7.094     7.114     7.133     7.153     7.172     7.192     7.212     7.233     7.253     7.274     7.294     7.313     7.331     7.352     7.369     7.389     7.407     7.424     7.443     7.459     7.475     7.494     7.510     7.526     7.545     7.562     7.578     7.596     7.613     7.630     7.648     7.665     7.683     7.701     7.717     7.735     7.753     7.772     7.790     7.810     7.826     7.843     7.860     7.880     7.899     7.919     7.935     7.952     7.972     7.992     8.009     8.027     8.045     8.064     8.083     8.100     8.120     8.140     8.159     8.177     8.195     8.216     8.235     8.254     8.273     8.293     8.313     8.331     8.350     8.370     8.388     8.407     8.425     8.447     8.467     8.485     8.505     8.525     8.543     8.562     8.579     8.598     8.616     8.633     8.652     8.668     8.685     8.701     8.717     8.733     8.747     8.761     8.777     8.792     8.805     8.820     8.833     8.847     8.860     8.873     8.883     8.896     8.910     8.918     8.931     8.942     8.954     8.964     8.974     8.988     8.995     9.008     9.020     9.029     9.039     9.050     9.059     9.071     9.081     9.093     9.105     9.116     9.128     9.137     9.149     9.162     9.176     9.187     9.199     9.209     9.219     9.232     9.244     9.255     9.268     9.281     9.294     9.304     9.316     9.327     9.341     9.354     9.366     9.380     9.392     9.404     9.416     9.429     9.441     9.454     9.467     9.481     9.495     9.507     9.519     9.531     9.545     9.561     9.575     9.589     9.600     9.617     9.630     9.646     9.658     9.672     9.685     9.700     9.715     9.730     9.744     9.758     9.770     9.785     9.799     9.813     9.827     9.843     9.857     9.870     9.883     9.900     9.913     9.926     9.942     9.957     9.972     9.985    10.000    10.015    10.028    10.042    10.058    10.072    10.085    10.100    10.116    10.128    10.143    10.159    10.172    10.186    10.202    10.215    10.227    10.243    10.255    10.267    10.283    10.299    10.313    10.325    10.339    10.355    10.369    10.385    10.399    10.411    10.428    10.443    10.460    10.474    10.491    10.507    10.523    10.539    10.553    10.570    10.587    10.602    10.619    10.637    10.652    10.670    10.685    10.701    10.715    10.734    10.752    10.768    10.783    10.799    10.818    10.833    10.852    10.869    10.887    10.903    10.920    10.938    10.954    10.977    10.994    11.010    11.028    11.050    11.070    11.087    11.107    11.126    11.146    11.165    11.187    11.207    11.230    11.251    11.270    11.290    11.310    11.333    11.355    11.376    11.398    11.421    11.442    11.463    11.486    11.508    11.529    11.553    11.573    11.596    11.619    11.640    11.666    11.689    11.714    11.737    11.763    11.787    11.811    11.836    11.859    11.883    11.908    11.932    11.952    11.981    12.005    12.026    12.052    12.076    12.100    12.122    12.146    12.169    12.197    12.217    12.243    12.263    12.283    12.305    12.326    12.344    12.362    12.385    12.405    12.426    12.446    12.462    12.483    12.500    12.520    12.542    12.560    12.577    12.597    12.614    12.635    12.654    12.671    12.691    12.709    12.727    12.750    12.767    12.783    12.801    12.820    12.837    12.859    12.879    12.900    12.914    12.933    12.951    12.967    12.986    13.010    13.033    13.052    13.071    13.090    13.105    13.121    13.140    13.154    13.172    13.188    13.209    13.230    13.249    13.265    13.287    13.309    13.330    13.345    13.366    13.382    13.404    13.425    13.448    13.467    13.487    13.505    13.525    13.544    13.568    13.586    13.604    13.623    13.646    13.663    13.685    13.702    13.722    13.737    13.752    13.770    13.782    13.796    13.806    13.819    13.828    13.843    13.855    13.864    13.874    13.887    13.900    13.911    13.922    13.931    13.941    13.950    13.961    13.969    13.985    13.996    14.005    14.020    14.030    14.046    14.059    14.069    14.081    14.096    14.110    14.123    14.133    14.142    14.148    14.167    14.174    14.185    14.193    14.204    14.211    14.223    14.235    14.245    14.252    14.261    14.271    14.280    14.286    14.299    14.312    14.321    14.328    14.335    14.347    14.355    14.359    14.370    14.380    14.402    14.408    14.416    14.423    14.428    14.435    14.442    14.448    14.457    14.466    14.492    14.504    14.513    14.520    14.545    14.552    14.556    14.562    14.568    14.574    14.588    14.602    14.605    14.632    14.642    14.645    14.648    14.655    14.669    14.683    14.688    14.688    14.688    14.720    14.724    14.739    14.742    14.742    14.754    14.761    14.788    14.791    14.808    14.814    14.821    14.837    14.840    14.844    14.847    14.871    14.889    14.902    14.909    14.918    14.924    14.927    14.931    14.936    14.939    14.958    14.964    14.977    14.983    15.002    15.013    15.021    15.029    15.037    15.044    15.048    15.052    15.074    15.088    15.094    15.105    15.110    15.116    15.118    15.131    15.152    15.159    15.169    15.185    15.190    15.196    15.199    15.209    15.217    15.231    15.246    15.258    15.268    15.276    15.279    15.285    15.302    15.307    15.314    15.326    15.352    15.355    15.360    15.365    15.372    15.377    15.383    15.385    15.387    15.388    15.387    15.387    15.387    15.387    15.385    15.383    15.381    15.380    15.378    15.380    15.377    15.369    15.357    15.352    15.342    15.328    15.319    15.309    15.302    15.283    15.277    15.272    15.266    15.260    15.252    15.244    15.221    15.218    15.196    15.190    15.189    15.187    15.162    15.157    15.152    15.135    15.131    15.124    15.120    15.116    15.108    15.102    15.079    15.072    15.068    15.043    15.039    15.037    15.028    15.015    15.008    15.002    14.995    14.978    14.968    14.958    14.952    14.941    14.935    14.929    14.924    14.918    14.911    14.910    14.904    14.889    14.883    14.872    14.869    14.844    14.838    14.837    14.832    14.826    14.815    14.804    14.798    14.793    14.790    14.787    14.769    14.739    14.735    14.717
     4.883     4.888     4.883     4.849     4.855     4.847     4.850     4.849     4.883     4.851     4.883     4.849     4.841     4.841     4.826     4.839     4.826     4.847     4.841     4.849     4.883     4.879     4.886     4.910     4.881     4.847     4.839     4.847     4.826     4.920     4.883     4.849     4.841     4.847     4.826     4.847     4.826     4.831     4.826     4.843     4.826     4.823     4.825     4.825     4.826     4.826     4.847     4.826     4.831     4.825     4.826     4.823     4.826     4.826     4.855     4.849     4.883     4.849     4.841     4.831     4.825     4.825     4.823     4.825     4.825     4.825     4.823     4.817     4.810     4.817     4.849     4.823     4.817     4.810     4.817     4.808     4.817     4.812     4.817     4.825     4.826     4.839     4.823     4.826     4.826     4.826     4.825     4.825     4.823     4.817     4.810     4.810     4.808     4.810     4.810     4.817     4.823     4.831     4.817     4.823     4.827     4.826     4.823     4.817     4.823     4.825     4.825     4.826     4.825     4.826     4.825     4.826     4.825     4.825     4.825     4.826     4.826     4.841     4.850     4.879     4.847     4.826     4.826     4.826     4.847     4.855     4.883     4.939     4.883     4.888     4.883     4.915     4.949     4.942     4.920     4.915     4.950     4.969     4.966     4.954     4.920     4.914     4.883     4.929     4.949     4.954     4.990     4.950     4.944     4.949     4.914     4.933     4.977     4.972     4.979     4.969     4.964     4.988     4.960     4.980     4.975     4.982     5.002     4.977     4.949     4.998     4.950     4.965     4.993     4.998     4.991     5.000     5.006     5.002     5.003     5.000     5.013     4.997     5.002     4.998     5.006     5.013     5.011     5.006     5.011     5.006     5.000     5.005     5.011     5.006     5.011     5.014     5.011     5.008     5.013     5.006     5.006     5.011     5.008     5.005     5.009     5.005     5.002     5.006     4.998     5.002     4.995     5.002     4.997     5.000     4.997     4.998     4.995     4.990     4.995     4.990     4.993     4.997     4.990     4.998     4.990     4.997     5.003     4.998     5.005     5.021     5.006     5.011     5.009     5.014     5.018     5.014     5.018     5.013     5.009     5.013     5.013     5.011     5.006     5.008     5.005     5.009     5.006     5.011     5.006     5.011     5.013     5.003     5.009     5.005     4.998     4.991     5.008     5.005     5.008     5.002     5.009     5.009     4.991     4.983     5.009     5.006     4.972     5.003     4.998     4.970     5.000     5.003     4.972     4.975     4.975     4.972     4.975     4.974     4.983     4.977     4.988     4.982     4.965     4.960     4.997     4.993     4.998     4.997     4.995     4.991     4.988     4.990     4.990     4.979     4.980     4.974     4.965     4.966     4.929     4.933     4.956     4.956     4.952     4.952     4.947     4.949     4.947     4.942     4.949     4.944     4.947     4.942     4.949     4.954     4.931     4.931     4.949     4.915     4.920     4.944     4.947     4.949     4.945     4.952     4.888     4.893     4.945     4.898     4.883     4.888     4.910     4.912     4.906     4.906     4.933     4.929     4.920     4.920     4.931     4.935     4.847     4.825     4.831     4.823     4.847     4.892     4.886     4.879     4.887     4.898     4.920     4.912     4.847     4.826     4.831     4.825     4.906     4.847     4.823     4.815     4.794     4.815     4.808     4.815     4.823     4.830     4.825     4.814     4.791     4.797     4.793     4.814     4.806     4.815     4.823     4.830     4.825     4.831     4.826     4.831     4.825     4.830     4.823     4.826     4.793     4.743     4.743     4.742     4.733     4.731     4.729     4.714     4.712     4.710     4.710     4.712     4.710     4.710     4.712     4.714     4.729     4.731     4.733     4.740     4.743     4.743     4.791     4.812     4.830     4.823     4.830     4.823     4.830     4.825     4.830     4.826     4.847     4.826     4.831     4.826     4.849     4.883     4.847     4.839     4.845     4.825     4.918     4.825     4.918     4.914     4.883     4.887     4.823     4.830     4.823     4.815     4.823     4.830     4.823     4.881     4.875     4.825     4.831     4.826     4.847     4.826     4.831     4.825     4.847     4.883     4.887     4.883     4.875     4.881     4.850     4.855     4.849     4.881     4.873     4.826     4.849     4.827     4.847     4.826     4.847     4.883     4.902     4.894     4.904     4.904     4.849     4.912     4.912     4.915     4.908     4.910     4.918     4.914     4.825     4.889     4.883     4.927     4.922     4.914     4.908     4.914     4.883     4.847     4.823     4.847     4.825     4.888     4.825     4.933     4.939     4.942     4.944     4.942     4.945     4.949     4.940     4.945     4.942     4.883     4.944     4.949     4.945     4.949     4.929     4.956     4.959     4.931     4.955     4.935     4.933     4.927     4.929     4.933     4.929     4.939     4.935     4.939     4.942     4.950     4.942     4.960     4.961     4.963     4.960     4.963     4.965     4.924     4.963     4.960     4.955     4.958     4.933     4.939     4.942     4.939     4.944     4.940     4.947     4.969     4.969     4.933     4.961     4.970     4.969     4.977     4.975     4.979     4.982     4.979     4.975     4.980     4.990     4.988     4.988     4.983     4.990     4.972     4.977     4.972     4.979     4.998     5.039     4.988     5.043     5.040     5.045     5.040     5.042     5.040     5.039     5.040     5.040     5.037     5.037     5.042     5.033     5.054     5.037     5.057     5.052     5.046     5.052     5.043     5.049     5.052     5.054     5.049     5.049     5.045     5.054     5.040     5.045     5.072     5.062     5.068     5.064     5.072     5.076     5.076     5.083     5.099     5.091     5.090     5.090     5.110     5.115     5.112     5.109     5.105     5.107     5.119     5.119     5.123     5.126     5.128     5.128     5.128     5.135     5.131     5.135     5.133     5.137     5.135     5.140     5.160     5.128     5.128     5.170     5.168     5.170     5.145     5.172     5.174     5.172     5.145     5.175     5.181     5.145     5.150     5.166     5.163     5.166     5.174     5.204     5.181     5.200     5.181     5.207     5.209     5.213     5.182     5.188     5.212     5.216     5.192     5.187     5.222     5.225     5.226     5.229     5.233     5.235     5.238     5.235     5.238     5.238     5.240     5.237     5.241     5.240     5.244     5.246     5.244     5.247     5.252     5.255     5.254     5.260     5.260     5.265     5.262     5.265     5.265     5.266     5.270     5.270     5.272     5.274     5.276     5.276     5.278     5.276     5.282     5.280     5.287     5.289     5.290     5.289     5.293     5.292     5.294     5.297     5.298     5.297     5.299     5.302     5.307     5.309     5.312     5.313     5.312     5.315     5.317     5.318     5.322     5.326     5.327     5.327     5.329     5.331     5.335     5.338     5.339     5.339     5.341     5.344     5.349     5.350     5.354     5.354     5.357     5.357     5.361     5.362     5.362     5.366     5.368     5.372     5.370     5.374     5.378     5.378     5.381     5.383     5.387     5.389     5.392     5.394     5.396     5.399     5.402     5.405     5.407     5.411     5.414     5.419     5.420     5.425     5.429     5.433     5.436     5.441     5.444     5.447     5.452     5.455     5.459     5.462     5.465     5.469     5.471     5.471     5.472     5.476     5.478     5.480     5.482     5.483     5.487     5.488     5.488     5.490     5.492     5.493     5.494     5.496     5.498     5.499     5.504     5.504     5.505     5.507     5.509     5.511     5.512     5.512     5.514     5.516     5.518     5.518     5.520     5.521     5.523     5.524     5.526     5.528     5.530     5.532     5.535     5.535     5.540     5.542     5.545     5.547     5.549     5.552     5.553     5.557     5.558     5.562     5.564     5.567     5.568     5.570     5.573     5.576     5.578     5.579     5.582     5.585     5.588     5.590     5.593     5.594     5.598     5.599     5.602     5.604     5.605     5.608     5.610     5.611     5.614     5.616     5.620     5.620     5.622     5.626     5.628     5.630     5.633     5.635     5.636     5.637     5.639     5.640     5.643     5.645     5.646     5.648     5.650     5.652     5.654     5.657     5.659     5.663     5.664     5.668     5.670     5.671     5.673     5.675     5.679     5.679     5.682     5.683     5.685     5.689     5.692     5.694     5.696     5.698     5.701     5.704     5.704     5.707     5.709     5.710     5.712     5.714     5.716     5.719     5.722     5.724     5.728     5.730     5.733     5.736     5.738     5.739     5.742     5.743     5.746     5.749     5.752     5.755     5.759     5.761     5.763     5.764     5.768     5.771     5.772     5.773     5.776     5.778     5.781     5.785     5.787     5.789     5.793     5.796     5.800     5.801     5.804     5.807     5.808     5.811     5.813     5.816     5.818     5.822     5.826     5.828     5.831     5.835     5.837     5.839     5.841     5.843     5.845     5.847     5.849     5.854     5.854     5.857     5.860     5.861     5.865     5.866     5.869     5.870     5.872     5.873     5.875     5.877     5.878     5.880     5.881     5.883     5.885     5.887     5.889     5.891     5.892     5.894     5.896     5.898     5.900     5.902     5.903     5.905     5.910     5.911     5.913     5.919     5.920     5.920     5.925     5.927     5.928     5.931     5.931     5.935     5.937     5.939     5.944     5.946     5.948     5.951     5.956     5.959     5.961     5.961     5.964     5.966     5.969     5.972     5.972     5.974     5.977     5.982     5.980     5.983     5.985     5.987     5.990     5.993     5.996     5.999     6.002     6.006     6.008     6.011     6.015     6.017     6.020     6.022     6.025     6.028     6.031     6.035     6.038     6.042     6.045     6.048     6.050     6.052     6.054     6.057     6.060     6.062     6.065     6.069     6.070     6.075     6.078     6.081     6.085     6.088     6.091     6.094     6.099     6.102     6.104     6.107     6.112     6.117     6.120     6.123     6.126     6.131     6.135     6.138     6.143     6.147     6.150     6.154     6.157     6.161     6.164     6.168     6.174     6.177     6.182     6.187     6.192     6.193     6.198     6.203     6.207     6.212     6.215     6.220     6.222     6.228     6.233     6.237     6.242     6.246     6.251     6.256     6.260     6.264     6.270     6.274     6.280     6.285     6.289     6.292     6.296     6.302     6.307     6.312     6.316     6.321     6.327     6.331     6.335     6.341     6.346     6.352     6.356     6.361     6.366     6.369     6.375     6.381     6.387     6.393     6.398     6.405     6.409     6.416     6.424     6.431     6.439     6.449     6.458     6.467     6.477     6.487     6.498     6.510     6.521     6.533     6.545     6.555     6.568     6.581     6.594     6.608     6.622     6.637     6.652     6.668     6.683     6.700     6.716     6.733     6.749     6.766     6.783     6.802     6.820     6.837     6.856     6.874     6.892     6.909     6.930     6.947     6.966     6.983     7.002     7.020     7.039     7.059     7.076     7.095     7.114     7.133     7.153     7.172     7.192     7.212     7.231     7.252     7.271     7.292     7.311     7.331     7.350     7.369     7.389     7.407     7.426     7.443     7.461     7.478     7.495     7.513     7.530     7.546     7.565     7.582     7.598     7.616     7.633     7.649     7.668     7.685     7.703     7.720     7.737     7.753     7.772     7.789     7.808     7.826     7.844     7.862     7.880     7.898     7.916     7.933     7.952     7.970     7.989     8.009     8.026     8.044     8.063     8.081     8.099     8.118     8.135     8.156     8.173     8.194     8.212     8.232     8.252     8.270     8.288     8.306     8.326     8.345     8.366     8.383     8.403     8.422     8.440     8.461     8.480     8.498     8.518     8.538     8.557     8.576     8.594     8.612     8.630     8.646     8.664     8.682     8.700     8.715     8.733     8.748     8.763     8.779     8.794     8.809     8.823     8.837     8.852     8.864     8.878     8.890     8.904     8.915     8.928     8.940     8.949     8.963     8.974     8.987     8.997     9.008     9.018     9.029     9.040     9.052     9.061     9.071     9.081     9.091     9.104     9.113     9.126     9.137     9.149     9.160     9.170     9.183     9.194     9.208     9.220     9.232     9.243     9.253     9.267     9.278     9.290     9.302     9.313     9.324     9.339     9.351     9.362     9.372     9.387     9.402     9.412     9.426     9.436     9.450     9.463     9.474     9.487     9.500     9.513     9.528     9.540     9.554     9.568     9.581     9.596     9.608     9.620     9.635     9.649     9.664     9.679     9.692     9.706     9.722     9.735     9.750     9.766     9.778     9.791     9.806     9.819     9.833     9.848     9.862     9.876     9.889     9.904     9.917     9.932     9.948     9.963     9.977     9.991    10.006    10.020    10.035    10.047    10.061    10.075    10.089    10.105    10.120    10.135    10.150    10.161    10.174    10.192    10.204    10.219    10.233    10.248    10.260    10.274    10.286    10.300    10.315    10.330    10.344    10.357    10.372    10.389    10.403    10.417    10.433    10.447    10.463    10.478    10.493    10.510    10.525    10.541    10.558    10.573    10.590    10.605    10.621    10.637    10.655    10.670    10.687    10.704    10.717    10.736    10.752    10.768    10.783    10.804    10.818    10.833    10.852    10.869    10.887    10.905    10.922    10.940    10.954    10.973    10.993    11.012    11.026    11.045    11.067    11.085    11.104    11.122    11.142    11.163    11.182    11.202    11.224    11.246    11.266    11.289    11.307    11.329    11.348    11.371    11.393    11.415    11.437    11.457    11.480    11.503    11.522    11.546    11.566    11.592    11.613    11.635    11.658    11.682    11.703    11.726    11.751    11.776    11.800    11.826    11.848    11.871    11.897    11.920    11.943    11.967    11.993    12.019    12.038    12.063    12.087    12.113    12.135    12.159    12.185    12.209    12.231    12.255    12.277    12.299    12.320    12.340    12.361    12.382    12.399    12.420    12.443    12.459    12.478    12.499    12.518    12.538    12.554    12.576    12.596    12.614    12.633    12.654    12.672    12.691    12.710    12.729    12.746    12.763    12.785    12.804    12.820    12.837    12.857    12.875    12.896    12.919    12.937    12.956    12.977    12.996    13.015    13.039    13.061    13.076    13.100    13.118    13.131    13.148    13.167    13.183    13.197    13.215    13.233    13.254    13.273    13.292    13.309    13.330    13.349    13.367    13.385    13.404    13.432    13.452    13.470    13.490    13.507    13.530    13.546    13.568    13.589    13.609    13.623    13.646    13.662    13.681    13.698    13.713    13.727    13.742    13.754    13.769    13.783    13.796    13.807    13.819    13.830    13.840    13.852    13.859    13.871    13.883    13.897    13.909    13.919    13.924    13.936    13.944    13.954    13.965    13.976    13.987    13.996    14.005    14.017    14.030    14.046    14.054    14.065    14.077    14.095    14.104    14.113    14.127    14.139    14.144    14.169    14.178    14.186    14.199    14.205    14.218    14.228    14.242    14.248    14.257    14.266    14.276    14.281    14.292    14.307    14.318    14.325    14.333    14.344    14.355    14.361    14.369    14.377    14.391    14.407    14.413    14.422    14.428    14.435    14.442    14.448    14.457    14.464    14.492    14.500    14.511    14.523    14.545    14.552    14.552    14.560    14.570    14.574    14.591    14.600    14.603    14.625    14.637    14.645    14.655    14.659    14.664    14.676    14.685    14.686    14.690    14.714    14.723    14.735    14.740    14.745    14.752    14.763    14.778    14.794    14.802    14.809    14.819    14.832    14.840    14.844    14.847    14.874    14.878    14.882    14.916    14.920    14.922    14.927    14.931    14.935    14.950    14.955    14.968    14.972    14.980    15.002    15.011    15.018    15.028    15.035    15.043    15.048    15.052    15.072    15.081    15.092    15.105    15.113    15.116    15.122    15.133    15.152    15.159    15.164    15.171    15.190    15.194    15.199    15.211    15.215    15.221    15.238    15.254    15.266    15.274    15.277    15.285    15.302    15.309    15.314    15.322    15.340    15.354    15.358    15.365    15.372    15.380    15.385    15.383    15.385    15.387    15.387    15.387    15.387    15.385    15.383    15.381    15.380    15.378    15.380    15.380    15.371    15.371    15.357    15.352    15.344    15.324    15.319    15.311    15.305    15.285    15.279    15.274    15.268    15.261    15.252    15.241    15.229    15.225    15.196    15.190    15.187    15.172    15.166    15.162    15.159    15.136    15.133    15.128    15.120    15.114    15.110    15.106    15.088    15.074    15.072    15.043    15.041    15.039    15.032    15.015    15.010    15.004    14.999    14.977    14.970    14.960    14.953    14.942    14.938    14.931    14.926    14.920    14.914    14.910    14.904    14.891    14.883    14.880    14.872    14.845    14.842    14.838    14.835    14.826    14.815    14.807    14.800    14.796    14.793    14.787    14.766    14.761    14.727    14.719
     4.931     4.908     4.890     4.883     4.849     4.850     4.849     4.883     4.877     4.885     4.877     4.847     4.850     4.850     4.847     4.827     4.847     4.841     4.849     4.883     4.879     4.847     4.883     4.847     4.883     4.918     4.850     4.841     4.849     4.883     4.849     4.883     4.849     4.855     4.847     4.841     4.847     4.826     4.847     4.849     4.826     4.826     4.825     4.826     4.826     4.847     4.841     4.847     4.825     4.826     4.823     4.825     4.823     4.826     4.825     4.831     4.826     4.847     4.849     4.826     4.826     4.823     4.826     4.825     4.825     4.823     4.817     4.810     4.817     4.825     4.856     4.826     4.823     4.817     4.823     4.817     4.823     4.817     4.823     4.817     4.825     4.847     4.847     4.826     4.841     4.827     4.827     4.825     4.825     4.823     4.817     4.817     4.817     4.823     4.817     4.823     4.826     4.841     4.823     4.817     4.823     4.843     4.827     4.825     4.826     4.826     4.839     4.826     4.826     4.825     4.826     4.825     4.826     4.825     4.827     4.826     4.847     4.843     4.850     4.886     4.841     4.847     4.826     4.847     4.841     4.847     4.883     4.916     4.914     4.883     4.888     4.935     4.942     4.949     4.915     4.922     4.975     4.914     4.935     4.887     4.964     4.949     4.929     4.949     4.954     4.950     4.990     4.955     4.949     4.942     4.935     4.942     4.983     4.975     4.972     4.997     4.972     4.980     4.997     4.990     4.983     4.990     4.979     4.949     4.997     4.991     4.998     4.972     4.998     5.005     5.000     4.998     4.991     4.998     4.993     5.000     5.005     5.003     5.000     5.005     5.011     5.018     5.014     5.011     5.017     5.014     5.017     5.000     5.008     5.013     5.018     5.011     5.017     5.013     5.016     5.011     5.008     5.011     5.008     5.009     5.013     5.011     5.011     5.005     5.008     5.005     5.002     4.997     5.003     4.998     5.003     4.995     4.991     4.998     5.002     4.993     4.998     4.990     4.997     4.991     4.997     4.991     4.998     5.005     5.021     5.006     5.013     5.025     5.013     5.018     5.016     5.018     5.020     5.016     5.014     5.018     5.013     5.017     5.011     5.006     5.011     5.008     5.013     5.006     5.009     5.016     5.013     5.018     5.014     5.011     5.005     4.998     5.003     5.008     5.009     5.008     4.991     5.011     4.998     5.014     5.013     4.997     5.008     4.970     5.005     5.000     5.005     5.008     4.979     4.980     4.979     4.977     4.983     4.979     4.982     4.991     4.977     4.991     4.983     4.997     4.990     4.997     4.993     4.997     4.988     4.997     4.991     4.985     4.990     4.988     4.979     4.982     4.975     4.965     4.960     4.964     4.963     4.959     4.954     4.949     4.953     4.947     4.953     4.947     4.944     4.947     4.950     4.947     4.953     4.933     4.954     4.929     4.927     4.949     4.945     4.950     4.945     4.947     4.950     4.945     4.952     4.945     4.952     4.954     4.950     4.914     4.917     4.910     4.916     4.914     4.849     4.939     4.933     4.914     4.920     4.847     4.826     4.831     4.825     4.847     4.906     4.942     4.939     4.886     4.881     4.929     4.914     4.918     4.912     4.920     4.929     4.847     4.914     4.841     4.830     4.808     4.815     4.794     4.815     4.808     4.817     4.823     4.830     4.826     4.812     4.821     4.815     4.808     4.815     4.823     4.817     4.823     4.830     4.825     4.830     4.825     4.817     4.823     4.817     4.823     4.787     4.791     4.781     4.743     4.742     4.733     4.731     4.729     4.729     4.727     4.727     4.727     4.727     4.727     4.727     4.729     4.731     4.733     4.742     4.743     4.743     4.791     4.812     4.826     4.825     4.830     4.823     4.830     4.826     4.847     4.825     4.831     4.825     4.847     4.825     4.847     4.825     4.845     4.826     4.847     4.839     4.847     4.920     4.924     4.886     4.920     4.888     4.890     4.847     4.825     4.847     4.852     4.847     4.825     4.883     4.877     4.881     4.847     4.826     4.831     4.826     4.847     4.825     4.830     4.825     4.847     4.881     4.873     4.883     4.887     4.855     4.847     4.825     4.847     4.881     4.871     4.881     4.847     4.826     4.847     4.883     4.850     4.883     4.904     4.904     4.847     4.902     4.847     4.902     4.910     4.915     4.917     4.914     4.920     4.927     4.883     4.898     4.933     4.929     4.887     4.931     4.886     4.889     4.825     4.831     4.825     4.888     4.825     4.944     4.940     4.939     4.922     4.940     4.945     4.953     4.949     4.947     4.940     4.947     4.952     4.949     4.945     4.952     4.953     4.933     4.937     4.933     4.937     4.931     4.935     4.940     4.933     4.933     4.940     4.942     4.939     4.940     4.949     4.950     4.942     4.959     4.959     4.964     4.966     4.965     4.966     4.965     4.966     4.965     4.966     4.966     4.964     4.954     4.949     4.939     4.945     4.940     4.945     4.942     4.944     4.990     4.997     4.972     4.914     4.991     4.990     4.990     4.972     4.985     4.988     4.985     4.983     4.985     4.988     4.982     4.964     4.990     4.997     4.988     4.993     5.043     4.985     4.956     5.048     4.955     4.959     5.048     5.046     5.045     5.046     5.045     5.043     5.042     5.037     5.042     5.037     5.054     5.059     5.031     5.052     5.059     5.048     5.055     5.049     5.057     5.049     5.057     5.052     5.059     5.060     5.064     5.066     5.070     5.064     5.070     5.086     5.085     5.079     5.087     5.081     5.102     5.087     5.102     5.107     5.126     5.112     5.117     5.112     5.114     5.109     5.117     5.121     5.121     5.128     5.121     5.124     5.131     5.131     5.135     5.137     5.140     5.140     5.137     5.143     5.137     5.166     5.168     5.170     5.172     5.172     5.174     5.162     5.156     5.168     5.163     5.183     5.187     5.177     5.151     5.156     5.192     5.197     5.170     5.170     5.207     5.207     5.177     5.187     5.207     5.188     5.216     5.190     5.219     5.219     5.222     5.223     5.225     5.203     5.228     5.231     5.201     5.204     5.210     5.238     5.240     5.243     5.241     5.244     5.243     5.246     5.244     5.246     5.249     5.246     5.252     5.250     5.260     5.263     5.260     5.265     5.269     5.266     5.269     5.269     5.270     5.272     5.276     5.276     5.278     5.280     5.282     5.284     5.283     5.287     5.284     5.292     5.293     5.291     5.291     5.297     5.299     5.298     5.299     5.300     5.304     5.304     5.305     5.307     5.310     5.313     5.313     5.318     5.318     5.322     5.322     5.327     5.327     5.329     5.331     5.333     5.338     5.341     5.341     5.343     5.348     5.352     5.352     5.352     5.355     5.357     5.359     5.361     5.362     5.362     5.364     5.368     5.370     5.372     5.372     5.379     5.381     5.383     5.385     5.387     5.387     5.391     5.394     5.398     5.399     5.402     5.403     5.407     5.409     5.412     5.419     5.420     5.422     5.425     5.431     5.435     5.438     5.443     5.447     5.450     5.455     5.458     5.462     5.467     5.471     5.474     5.476     5.478     5.478     5.480     5.482     5.485     5.487     5.488     5.490     5.492     5.493     5.496     5.498     5.497     5.500     5.499     5.500     5.504     5.507     5.509     5.511     5.512     5.512     5.512     5.514     5.516     5.518     5.518     5.520     5.521     5.523     5.524     5.527     5.528     5.528     5.531     5.532     5.535     5.537     5.540     5.542     5.544     5.547     5.549     5.552     5.553     5.557     5.558     5.562     5.564     5.567     5.568     5.571     5.573     5.576     5.578     5.581     5.582     5.583     5.587     5.590     5.591     5.594     5.596     5.598     5.602     5.602     5.605     5.608     5.610     5.611     5.614     5.619     5.619     5.622     5.624     5.626     5.628     5.630     5.633     5.635     5.636     5.637     5.639     5.640     5.643     5.646     5.648     5.650     5.652     5.654     5.656     5.657     5.659     5.663     5.664     5.668     5.670     5.671     5.675     5.676     5.678     5.679     5.682     5.683     5.687     5.689     5.692     5.694     5.696     5.700     5.701     5.703     5.704     5.706     5.709     5.711     5.712     5.714     5.716     5.719     5.722     5.724     5.728     5.732     5.733     5.735     5.736     5.739     5.742     5.743     5.745     5.748     5.752     5.755     5.757     5.761     5.763     5.766     5.768     5.771     5.772     5.773     5.776     5.778     5.780     5.782     5.787     5.789     5.793     5.796     5.798     5.801     5.804     5.805     5.807     5.809     5.812     5.815     5.818     5.820     5.824     5.828     5.831     5.833     5.836     5.839     5.840     5.843     5.845     5.847     5.849     5.852     5.854     5.857     5.860     5.861     5.865     5.866     5.870     5.872     5.873     5.875     5.877     5.878     5.880     5.881     5.883     5.885     5.887     5.889     5.891     5.892     5.894     5.896     5.898     5.900     5.902     5.903     5.905     5.906     5.909     5.915     5.919     5.919     5.920     5.922     5.925     5.927     5.930     5.931     5.931     5.935     5.937     5.939     5.941     5.946     5.949     5.951     5.956     5.960     5.960     5.961     5.964     5.966     5.973     5.972     5.973     5.974     5.977     5.980     5.983     5.987     5.987     5.987     5.990     5.992     5.996     5.999     6.004     6.006     6.008     6.011     6.013     6.015     6.019     6.022     6.023     6.025     6.028     6.033     6.037     6.040     6.042     6.045     6.048     6.050     6.054     6.057     6.058     6.061     6.064     6.067     6.070     6.073     6.076     6.080     6.083     6.087     6.090     6.093     6.096     6.099     6.104     6.105     6.109     6.112     6.117     6.120     6.125     6.128     6.131     6.135     6.140     6.143     6.147     6.151     6.154     6.157     6.161     6.166     6.168     6.174     6.179     6.182     6.189     6.192     6.195     6.199     6.203     6.207     6.212     6.217     6.220     6.224     6.228     6.233     6.237     6.242     6.248     6.251     6.256     6.261     6.265     6.270     6.276     6.280     6.285     6.290     6.294     6.298     6.302     6.307     6.313     6.319     6.322     6.328     6.331     6.337     6.341     6.348     6.353     6.358     6.363     6.366     6.372     6.376     6.382     6.389     6.393     6.398     6.406     6.410     6.417     6.424     6.432     6.439     6.448     6.455     6.466     6.475     6.486     6.497     6.509     6.519     6.531     6.543     6.554     6.566     6.579     6.592     6.606     6.620     6.635     6.650     6.665     6.681     6.698     6.714     6.732     6.747     6.765     6.782     6.800     6.818     6.837     6.856     6.874     6.892     6.911     6.930     6.948     6.967     6.985     7.004     7.022     7.042     7.059     7.078     7.097     7.116     7.135     7.154     7.172     7.192     7.210     7.231     7.249     7.270     7.288     7.308     7.330     7.348     7.368     7.387     7.407     7.426     7.443     7.462     7.480     7.499     7.515     7.531     7.550     7.567     7.583     7.601     7.616     7.635     7.653     7.670     7.687     7.706     7.722     7.740     7.756     7.774     7.790     7.808     7.826     7.844     7.862     7.880     7.898     7.916     7.933     7.952     7.969     7.987     8.005     8.025     8.042     8.061     8.079     8.098     8.116     8.133     8.152     8.169     8.189     8.209     8.227     8.245     8.265     8.285     8.302     8.322     8.342     8.361     8.380     8.397     8.417     8.437     8.456     8.475     8.494     8.513     8.531     8.550     8.569     8.589     8.608     8.628     8.645     8.663     8.680     8.696     8.713     8.731     8.747     8.763     8.779     8.794     8.809     8.823     8.840     8.855     8.868     8.882     8.895     8.908     8.921     8.933     8.946     8.957     8.969     8.983     8.993     9.005     9.017     9.027     9.038     9.049     9.061     9.071     9.082     9.093     9.103     9.112     9.124     9.136     9.147     9.158     9.170     9.181     9.192     9.204     9.215     9.229     9.240     9.252     9.265     9.276     9.287     9.300     9.309     9.322     9.335     9.348     9.358     9.372     9.383     9.395     9.408     9.420     9.433     9.446     9.457     9.469     9.483     9.495     9.507     9.522     9.535     9.546     9.561     9.573     9.589     9.601     9.615     9.628     9.642     9.655     9.668     9.685     9.697     9.711     9.725     9.741     9.754     9.770     9.786     9.799     9.813     9.826     9.839     9.854     9.869     9.883     9.898     9.911     9.926     9.937     9.950     9.967     9.983     9.996    10.008    10.022    10.039    10.052    10.066    10.080    10.095    10.107    10.123    10.139    10.151    10.164    10.182    10.192    10.207    10.223    10.239    10.250    10.266    10.278    10.292    10.307    10.321    10.332    10.348    10.362    10.375    10.391    10.406    10.422    10.435    10.449    10.465    10.480    10.495    10.511    10.526    10.542    10.560    10.575    10.594    10.607    10.624    10.638    10.655    10.672    10.689    10.705    10.721    10.737    10.752    10.770    10.783    10.802    10.818    10.835    10.852    10.868    10.887    10.903    10.923    10.940    10.957    10.973    10.993    11.010    11.029    11.047    11.063    11.083    11.103    11.120    11.140    11.159    11.180    11.198    11.219    11.239    11.262    11.281    11.302    11.324    11.345    11.366    11.387    11.410    11.430    11.456    11.473    11.497    11.517    11.537    11.560    11.582    11.604    11.628    11.650    11.672    11.695    11.719    11.742    11.766    11.788    11.812    11.836    11.864    11.885    11.909    11.933    11.959    11.981    12.005    12.030    12.050    12.074    12.098    12.122    12.148    12.171    12.197    12.218    12.244    12.269    12.290    12.313    12.333    12.355    12.375    12.396    12.414    12.435    12.455    12.475    12.496    12.516    12.535    12.552    12.571    12.593    12.613    12.631    12.652    12.671    12.691    12.710    12.727    12.747    12.768    12.782    12.801    12.820    12.840    12.857    12.877    12.894    12.919    12.940    12.960    12.981    13.003    13.025    13.042    13.062    13.085    13.107    13.126    13.143    13.157    13.172    13.187    13.208    13.222    13.239    13.260    13.278    13.296    13.319    13.338    13.349    13.371    13.390    13.410    13.432    13.455    13.471    13.490    13.512    13.526    13.550    13.566    13.587    13.604    13.626    13.644    13.660    13.674    13.689    13.699    13.713    13.724    13.742    13.755    13.765    13.780    13.796    13.809    13.819    13.828    13.838    13.848    13.859    13.868    13.879    13.892    13.903    13.911    13.920    13.930    13.939    13.948    13.957    13.967    13.979    13.989    14.003    14.012    14.022    14.033    14.046    14.057    14.066    14.080    14.087    14.098    14.115    14.126    14.137    14.146    14.170    14.180    14.190    14.202    14.213    14.222    14.235    14.245    14.252    14.258    14.271    14.278    14.283    14.298    14.312    14.323    14.331    14.339    14.346    14.362    14.370    14.377    14.387    14.400    14.410    14.419    14.425    14.435    14.442    14.450    14.457    14.464    14.489    14.502    14.513    14.520    14.526    14.548    14.548    14.560    14.568    14.577    14.583    14.597    14.603    14.616    14.635    14.646    14.658    14.662    14.665    14.672    14.680    14.686    14.691    14.705    14.716    14.737    14.742    14.748    14.752    14.763    14.769    14.793    14.802    14.814    14.821    14.833    14.838    14.842    14.847    14.871    14.874    14.882    14.911    14.918    14.922    14.927    14.931    14.941    14.950    14.955    14.963    14.972    14.977    14.988    15.010    15.017    15.028    15.032    15.041    15.046    15.063    15.070    15.077    15.086    15.106    15.111    15.116    15.124    15.131    15.154    15.159    15.162    15.175    15.189    15.196    15.199    15.211    15.215    15.225    15.232    15.252    15.260    15.270    15.276    15.288    15.302    15.307    15.316    15.324    15.332    15.352    15.357    15.363    15.377    15.378    15.383    15.383    15.385    15.385    15.385    15.387    15.385    15.385    15.383    15.381    15.380    15.381    15.380    15.378    15.375    15.372    15.363    15.352    15.333    15.326    15.321    15.311    15.305    15.299    15.281    15.277    15.270    15.265    15.257    15.241    15.231    15.218    15.203    15.192    15.181    15.175    15.169    15.166    15.164    15.147    15.142    15.129    15.122    15.114    15.111    15.105    15.088    15.076    15.070    15.046    15.041    15.039    15.028    15.017    15.011    15.008    14.988    14.977    14.970    14.963    14.955    14.945    14.939    14.933    14.927    14.922    14.916    14.911    14.904    14.896    14.886    14.882    14.871    14.847    14.844    14.840    14.835    14.830    14.819    14.811    14.808    14.804    14.793    14.790    14.769    14.761    14.759    14.719
     4.912     4.933     4.910     4.879     4.883     4.849     4.883     4.877     4.885     4.879     4.847     4.879     4.883     4.875     4.850     4.847     4.839     4.849     4.883     4.879     4.887     4.883     4.847     4.839     4.847     4.841     4.887     4.877     4.883     4.849     4.883     4.850     4.856     4.850     4.850     4.847     4.839     4.847     4.841     4.883     4.847     4.826     4.841     4.827     4.847     4.841     4.849     4.841     4.841     4.825     4.826     4.825     4.826     4.825     4.826     4.825     4.826     4.826     4.886     4.847     4.825     4.826     4.826     4.826     4.825     4.825     4.823     4.817     4.823     4.826     4.879     4.826     4.826     4.826     4.826     4.826     4.826     4.826     4.826     4.825     4.826     4.826     4.875     4.847     4.841     4.849     4.839     4.826     4.825     4.825     4.825     4.826     4.825     4.826     4.825     4.826     4.826     4.826     4.825     4.823     4.825     4.825     4.847     4.847     4.841     4.847     4.839     4.847     4.827     4.839     4.826     4.827     4.826     4.839     4.827     4.847     4.843     4.850     4.883     4.881     4.849     4.855     4.847     4.855     4.849     4.883     4.888     4.939     4.883     4.888     4.883     4.929     4.950     4.969     4.970     4.974     4.977     4.933     4.887     4.920     4.964     4.997     4.960     4.956     4.990     4.953     4.990     4.991     4.954     4.949     4.942     4.950     4.982     4.991     4.990     4.990     4.998     4.991     4.990     4.982     4.990     4.955     4.935     4.954     4.991     4.998     4.991     4.997     4.991     5.013     5.009     4.990     4.998     4.991     4.997     5.020     5.023     5.023     5.017     5.013     5.020     5.014     5.020     5.014     5.021     5.018     5.021     5.018     5.023     5.025     5.016     5.020     5.016     5.017     5.014     5.016     5.013     5.014     5.014     5.016     5.013     5.006     5.011     5.008     5.000     5.006     4.998     5.003     5.006     5.002     4.998     4.991     4.997     5.005     5.006     5.002     5.002     4.997     4.991     4.998     5.003     4.998     5.017     5.023     5.026     5.021     5.016     5.026     5.020     5.016     5.021     5.018     5.023     5.021     5.025     5.021     5.018     5.021     5.017     5.000     5.006     5.013     5.018     5.013     5.018     5.016     5.014     5.018     5.011     5.016     5.009     5.014     5.008     5.009     4.991     5.018     5.016     4.990     5.013     5.018     5.016     4.993     5.013     5.008     5.000     4.979     5.011     4.977     4.982     4.979     4.982     4.983     4.990     4.985     4.988     4.997     4.983     4.990     4.982     4.990     4.979     4.993     4.998     4.991     4.998     4.991     4.997     4.988     4.985     4.988     4.982     4.972     4.977     4.972     4.975     4.969     4.966     4.963     4.953     4.955     4.949     4.953     4.950     4.955     4.950     4.954     4.945     4.960     4.947     4.955     4.959     4.953     4.966     4.966     4.952     4.956     4.952     4.958     4.958     4.908     4.959     4.953     4.914     4.952     4.914     4.906     4.912     4.939     4.942     4.945     4.939     4.915     4.915     4.920     4.914     4.908     4.939     4.826     4.847     4.883     4.915     4.940     4.944     4.879     4.885     4.890     4.883     4.914     4.918     4.929     4.924     4.915     4.883     4.847     4.826     4.826     4.808     4.815     4.795     4.815     4.823     4.830     4.825     4.830     4.881     4.830     4.823     4.817     4.823     4.817     4.823     4.817     4.810     4.817     4.810     4.817     4.823     4.817     4.810     4.815     4.808     4.814     4.791     4.754     4.743     4.742     4.733     4.733     4.731     4.731     4.731     4.731     4.731     4.731     4.731     4.733     4.733     4.742     4.743     4.743     4.789     4.812     4.826     4.826     4.847     4.855     4.887     4.827     4.847     4.826     4.830     4.823     4.845     4.823     4.830     4.823     4.830     4.825     4.845     4.827     4.847     4.920     4.922     4.927     4.879     4.886     4.924     4.885     4.879     4.883     4.849     4.887     4.879     4.886     4.914     4.883     4.847     4.839     4.847     4.826     4.847     4.826     4.847     4.823     4.830     4.823     4.831     4.864     4.873     4.881     4.847     4.854     4.847     4.883     4.875     4.881     4.877     4.883     4.847     4.826     4.847     4.906     4.898     4.885     4.910     4.908     4.914     4.920     4.849     4.922     4.927     4.926     4.920     4.931     4.935     4.914     4.933     4.933     4.937     4.935     4.887     4.920     4.883     4.847     4.825     4.847     4.940     4.945     4.914     4.912     4.944     4.947     4.949     4.954     4.949     4.953     4.950     4.953     4.947     4.952     4.952     4.954     4.952     4.960     4.940     4.960     4.961     4.965     4.937     4.945     4.939     4.937     4.942     4.945     4.940     4.942     4.947     4.954     4.947     4.953     4.949     4.969     4.969     4.969     4.969     4.965     4.966     4.969     4.969     4.969     4.970     4.975     4.991     4.940     4.944     4.942     4.945     4.942     4.945     4.958     4.955     5.002     4.990     4.998     4.975     4.995     4.985     4.988     4.983     4.990     4.985     4.990     4.993     4.990     4.991     4.988     4.995     4.991     5.013     4.998     4.991     5.049     4.991     5.052     5.052     5.048     5.043     5.045     5.049     5.045     5.052     5.048     5.049     5.043     5.039     5.059     5.066     5.062     5.054     5.057     5.064     5.045     5.062     5.055     5.052     5.059     5.054     5.059     5.054     5.060     5.066     5.072     5.077     5.072     5.077     5.085     5.079     5.085     5.083     5.088     5.086     5.112     5.126     5.128     5.126     5.123     5.112     5.114     5.110     5.107     5.123     5.119     5.128     5.121     5.128     5.133     5.131     5.135     5.140     5.143     5.145     5.140     5.140     5.145     5.115     5.170     5.172     5.174     5.177     5.175     5.177     5.179     5.182     5.185     5.148     5.179     5.172     5.153     5.185     5.188     5.197     5.201     5.175     5.168     5.213     5.197     5.190     5.197     5.216     5.197     5.219     5.223     5.197     5.225     5.225     5.229     5.229     5.232     5.233     5.235     5.240     5.238     5.241     5.243     5.238     5.246     5.247     5.249     5.250     5.247     5.246     5.250     5.252     5.247     5.255     5.260     5.263     5.266     5.266     5.270     5.269     5.272     5.270     5.272     5.274     5.276     5.278     5.280     5.282     5.283     5.287     5.283     5.287     5.291     5.290     5.297     5.299     5.296     5.297     5.302     5.304     5.305     5.304     5.304     5.309     5.309     5.307     5.310     5.313     5.318     5.317     5.320     5.322     5.326     5.326     5.329     5.331     5.333     5.335     5.342     5.344     5.348     5.346     5.348     5.352     5.354     5.354     5.355     5.357     5.359     5.361     5.364     5.366     5.366     5.372     5.370     5.374     5.378     5.378     5.381     5.383     5.385     5.391     5.391     5.392     5.396     5.399     5.399     5.404     5.406     5.408     5.412     5.415     5.419     5.422     5.425     5.427     5.432     5.435     5.440     5.444     5.449     5.454     5.458     5.462     5.467     5.471     5.474     5.480     5.482     5.483     5.485     5.487     5.488     5.490     5.492     5.493     5.494     5.496     5.495     5.499     5.502     5.504     5.505     5.507     5.507     5.511     5.511     5.512     5.514     5.514     5.516     5.516     5.517     5.519     5.520     5.521     5.522     5.523     5.524     5.527     5.529     5.530     5.531     5.533     5.535     5.537     5.540     5.542     5.544     5.547     5.550     5.552     5.553     5.557     5.558     5.560     5.564     5.565     5.568     5.571     5.571     5.574     5.578     5.579     5.582     5.583     5.587     5.590     5.591     5.594     5.596     5.599     5.600     5.604     5.605     5.607     5.610     5.613     5.614     5.616     5.620     5.620     5.622     5.626     5.628     5.630     5.632     5.635     5.636     5.637     5.639     5.642     5.643     5.645     5.648     5.650     5.652     5.654     5.656     5.659     5.661     5.663     5.666     5.668     5.670     5.671     5.673     5.676     5.678     5.681     5.682     5.683     5.687     5.689     5.691     5.694     5.696     5.700     5.701     5.703     5.704     5.707     5.709     5.710     5.712     5.714     5.716     5.719     5.722     5.726     5.728     5.732     5.733     5.736     5.738     5.739     5.741     5.743     5.746     5.748     5.750     5.754     5.757     5.761     5.763     5.766     5.768     5.771     5.772     5.775     5.776     5.777     5.780     5.782     5.785     5.787     5.791     5.795     5.798     5.800     5.803     5.805     5.808     5.809     5.812     5.815     5.816     5.818     5.824     5.826     5.829     5.833     5.836     5.837     5.840     5.841     5.844     5.847     5.849     5.852     5.854     5.857     5.860     5.861     5.865     5.866     5.869     5.872     5.875     5.877     5.878     5.880     5.881     5.883     5.885     5.887     5.889     5.891     5.892     5.894     5.896     5.898     5.900     5.902     5.903     5.905     5.906     5.907     5.908     5.915     5.920     5.923     5.922     5.925     5.927     5.928     5.930     5.931     5.933     5.935     5.939     5.942     5.944     5.946     5.948     5.949     5.956     5.959     5.960     5.964     5.966     5.969     5.973     5.974     5.974     5.977     5.979     5.982     5.985     5.987     5.990     5.992     5.993     5.995     5.996     5.999     6.002     6.004     6.008     6.009     6.013     6.017     6.019     6.022     6.025     6.025     6.026     6.030     6.033     6.037     6.040     6.043     6.046     6.048     6.052     6.057     6.060     6.061     6.064     6.065     6.069     6.072     6.073     6.078     6.081     6.085     6.088     6.091     6.094     6.097     6.100     6.105     6.109     6.110     6.113     6.117     6.121     6.125     6.128     6.131     6.137     6.140     6.143     6.148     6.151     6.154     6.158     6.161     6.166     6.170     6.174     6.179     6.185     6.187     6.190     6.196     6.199     6.203     6.208     6.212     6.217     6.221     6.225     6.230     6.233     6.237     6.242     6.248     6.251     6.256     6.263     6.265     6.270     6.274     6.280     6.286     6.291     6.295     6.299     6.304     6.308     6.313     6.319     6.324     6.328     6.332     6.339     6.342     6.348     6.353     6.358     6.363     6.368     6.372     6.378     6.382     6.389     6.394     6.400     6.406     6.413     6.419     6.425     6.432     6.439     6.448     6.455     6.464     6.474     6.483     6.495     6.505     6.517     6.529     6.541     6.553     6.565     6.578     6.591     6.603     6.617     6.633     6.647     6.663     6.679     6.694     6.710     6.728     6.744     6.763     6.778     6.798     6.815     6.835     6.855     6.874     6.894     6.913     6.931     6.950     6.969     6.986     7.006     7.023     7.042     7.060     7.080     7.098     7.117     7.137     7.155     7.172     7.190     7.210     7.229     7.248     7.268     7.287     7.307     7.328     7.346     7.367     7.385     7.405     7.424     7.443     7.462     7.480     7.499     7.515     7.535     7.552     7.569     7.585     7.603     7.620     7.639     7.655     7.673     7.690     7.707     7.725     7.741     7.758     7.776     7.792     7.810     7.828     7.844     7.862     7.880     7.899     7.917     7.933     7.950     7.969     7.987     8.005     8.022     8.040     8.059     8.078     8.096     8.114     8.133     8.150     8.168     8.185     8.205     8.223     8.242     8.262     8.280     8.300     8.319     8.337     8.356     8.375     8.394     8.413     8.431     8.450     8.470     8.488     8.508     8.527     8.545     8.566     8.583     8.603     8.620     8.640     8.659     8.676     8.695     8.712     8.729     8.745     8.763     8.779     8.794     8.810     8.827     8.840     8.856     8.870     8.885     8.899     8.913     8.925     8.939     8.951     8.964     8.978     8.990     9.000     9.013     9.024     9.035     9.048     9.059     9.071     9.081     9.093     9.104     9.113     9.124     9.135     9.145     9.158     9.170     9.182     9.190     9.204     9.214     9.225     9.235     9.250     9.260     9.274     9.285     9.297     9.307     9.319     9.330     9.344     9.354     9.369     9.381     9.392     9.404     9.416     9.427     9.440     9.455     9.467     9.477     9.493     9.504     9.515     9.530     9.541     9.556     9.567     9.580     9.594     9.607     9.622     9.633     9.649     9.662     9.678     9.690     9.706     9.718     9.731     9.746     9.763     9.776     9.789     9.806     9.821     9.833     9.846     9.860     9.874     9.887     9.902     9.917     9.930     9.944     9.958     9.970     9.985    10.000    10.016    10.030    10.044    10.055    10.072    10.085    10.098    10.113    10.126    10.143    10.157    10.172    10.183    10.198    10.213    10.227    10.241    10.257    10.270    10.283    10.299    10.309    10.323    10.339    10.351    10.369    10.381    10.396    10.410    10.422    10.438    10.452    10.469    10.483    10.498    10.513    10.526    10.544    10.561    10.578    10.594    10.608    10.626    10.642    10.657    10.672    10.689    10.705    10.721    10.740    10.754    10.771    10.787    10.805    10.821    10.835    10.854    10.868    10.885    10.903    10.919    10.940    10.955    10.973    10.993    11.009    11.027    11.045    11.063    11.083    11.100    11.120    11.137    11.157    11.179    11.197    11.218    11.235    11.259    11.279    11.298    11.319    11.340    11.362    11.381    11.404    11.427    11.444    11.470    11.489    11.511    11.532    11.554    11.575    11.596    11.620    11.644    11.664    11.688    11.710    11.735    11.757    11.779    11.804    11.826    11.848    11.872    11.899    11.924    11.948    11.971    11.997    12.019    12.045    12.067    12.087    12.113    12.137    12.161    12.185    12.209    12.232    12.257    12.281    12.303    12.326    12.346    12.368    12.392    12.411    12.432    12.451    12.472    12.490    12.512    12.531    12.549    12.570    12.590    12.608    12.628    12.647    12.667    12.691    12.709    12.727    12.747    12.767    12.785    12.803    12.820    12.839    12.857    12.877    12.896    12.913    12.935    12.957    12.979    13.002    13.026    13.045    13.068    13.088    13.110    13.131    13.148    13.166    13.181    13.195    13.215    13.232    13.245    13.264    13.281    13.301    13.321    13.336    13.354    13.374    13.392    13.415    13.435    13.457    13.472    13.490    13.508    13.528    13.546    13.566    13.583    13.599    13.618    13.631    13.646    13.659    13.672    13.686    13.699    13.713    13.727    13.739    13.754    13.764    13.779    13.791    13.804    13.815    13.828    13.837    13.847    13.856    13.864    13.876    13.887    13.894    13.907    13.916    13.924    13.933    13.945    13.954    13.963    13.972    13.981    13.992    14.003    14.017    14.024    14.036    14.045    14.055    14.066    14.081    14.089    14.108    14.116    14.130    14.137    14.148    14.169    14.178    14.195    14.209    14.218    14.226    14.243    14.250    14.257    14.264    14.274    14.280    14.290    14.307    14.317    14.326    14.335    14.344    14.357    14.369    14.377    14.387    14.395    14.403    14.415    14.423    14.433    14.442    14.448    14.457    14.466    14.485    14.497    14.511    14.516    14.535    14.539    14.543    14.552    14.572    14.579    14.586    14.592    14.602    14.614    14.622    14.646    14.658    14.662    14.667    14.674    14.679    14.686    14.693    14.699    14.712    14.739    14.747    14.752    14.755    14.763    14.769    14.787    14.802    14.812    14.822    14.830    14.838    14.842    14.849    14.872    14.876    14.882    14.902    14.910    14.924    14.931    14.936    14.941    14.947    14.960    14.964    14.970    14.977    14.983    15.004    15.015    15.026    15.031    15.039    15.046    15.063    15.072    15.077    15.085    15.105    15.113    15.116    15.124    15.131    15.154    15.161    15.166    15.175    15.185    15.190    15.199    15.205    15.217    15.226    15.231    15.247    15.258    15.266    15.276    15.281    15.305    15.311    15.319    15.326    15.332    15.350    15.357    15.363    15.375    15.380    15.383    15.383    15.385    15.385    15.385    15.385    15.385    15.385    15.385    15.383    15.383    15.381    15.380    15.378    15.374    15.372    15.365    15.358    15.333    15.328    15.321    15.312    15.307    15.297    15.283    15.281    15.276    15.266    15.246    15.236    15.228    15.220    15.199    15.192    15.187    15.181    15.172    15.169    15.162    15.155    15.145    15.131    15.124    15.118    15.111    15.105    15.094    15.077    15.072    15.046    15.041    15.035    15.025    15.020    15.018    15.011    15.006    14.977    14.972    14.961    14.958    14.948    14.941    14.935    14.929    14.924    14.916    14.913    14.906    14.899    14.885    14.882    14.874    14.864    14.847    14.842    14.835    14.828    14.822    14.819    14.811    14.807    14.790    14.785    14.766    14.759    14.755    14.750
     4.933     4.912     4.920     4.883     4.917     4.883     4.916     4.883     4.918     4.887     4.881     4.849     4.879     4.885     4.877     4.855     4.849     4.855     4.889     4.887     4.883     4.849     4.855     4.847     4.841     4.847     4.883     4.883     4.849     4.855     4.847     4.883     4.850     4.856     4.849     4.841     4.847     4.839     4.847     4.881     4.883     4.847     4.841     4.849     4.850     4.850     4.856     4.849     4.841     4.841     4.826     4.839     4.826     4.826     4.825     4.826     4.825     4.831     4.855     4.826     4.847     4.827     4.847     4.839     4.839     4.825     4.825     4.823     4.826     4.825     4.849     4.847     4.839     4.841     4.827     4.841     4.827     4.841     4.826     4.831     4.826     4.847     4.883     4.883     4.850     4.845     4.826     4.841     4.847     4.826     4.839     4.827     4.839     4.826     4.826     4.825     4.841     4.847     4.825     4.826     4.825     4.826     4.826     4.847     4.873     4.855     4.847     4.839     4.841     4.826     4.839     4.826     4.841     4.839     4.847     4.850     4.849     4.883     4.877     4.927     4.883     4.877     4.883     4.849     4.883     4.889     4.908     4.920     4.887     4.883     4.914     4.950     4.979     4.977     4.972     4.980     4.949     4.915     4.920     4.940     4.949     4.990     4.980     4.963     4.982     4.997     4.993     4.997     4.990     4.997     4.990     4.985     4.990     4.983     5.003     4.970     4.995     4.970     4.998     4.990     4.997     4.990     4.998     4.972     5.013     4.991     4.998     4.990     4.998     5.014     5.016     4.998     4.990     4.998     4.991     5.023     4.998     4.991     5.013     5.008     5.013     5.011     5.014     5.020     5.016     5.020     5.020     5.025     5.025     5.028     5.021     5.016     5.021     5.016     5.020     5.014     4.991     5.000     5.005     5.020     5.017     5.013     5.008     5.014     5.009     5.013     5.011     5.005     5.003     4.998     5.003     4.998     5.003     4.997     5.005     5.006     5.009     5.005     4.998     5.003     5.000     5.031     5.014     5.018     5.026     5.014     5.020     5.029     5.017     5.021     5.023     5.025     5.021     5.025     5.025     5.028     5.021     5.025     5.021     5.018     5.021     5.018     5.017     5.023     5.023     5.025     5.021     5.025     5.020     5.020     5.023     5.020     5.014     4.991     5.018     5.014     5.020     4.997     4.990     5.021     5.020     4.997     5.009     5.002     5.017     5.014     5.014     4.983     4.990     4.983     4.991     4.988     4.995     4.990     4.997     4.990     5.000     5.003     4.991     4.982     4.990     5.006     5.000     4.997     4.995     4.995     4.991     4.995     4.953     4.998     4.991     4.997     4.950     4.977     4.972     4.975     4.969     4.966     4.960     4.958     4.953     4.950     4.953     4.956     4.953     4.958     4.952     4.949     4.955     4.965     4.940     4.958     4.970     4.969     4.931     4.959     4.956     4.954     4.956     4.961     4.940     4.956     4.952     4.960     4.956     4.956     4.947     4.952     4.939     4.944     4.942     4.944     4.944     4.927     4.920     4.927     4.945     4.942     4.933     4.944     4.939     4.933     4.940     4.885     4.939     4.906     4.915     4.920     4.929     4.924     4.927     4.908     4.887     4.881     4.847     4.825     4.817     4.808     4.815     4.808     4.815     4.823     4.815     4.823     4.830     4.823     4.817     4.823     4.817     4.823     4.817     4.823     4.815     4.808     4.815     4.808     4.817     4.823     4.817     4.795     4.817     4.826     4.812     4.791     4.754     4.743     4.742     4.742     4.742     4.740     4.740     4.733     4.735     4.735     4.740     4.742     4.742     4.743     4.743     4.791     4.797     4.826     4.827     4.823     4.830     4.826     4.847     4.912     4.883     4.847     4.825     4.845     4.823     4.830     4.823     4.817     4.823     4.847     4.839     4.847     4.887     4.883     4.897     4.906     4.929     4.935     4.883     4.889     4.883     4.847     4.826     4.847     4.826     4.847     4.883     4.847     4.826     4.847     4.826     4.845     4.826     4.847     4.823     4.830     4.823     4.830     4.825     4.847     4.883     4.873     4.883     4.849     4.881     4.904     4.910     4.915     4.894     4.916     4.920     4.908     4.914     4.906     4.912     4.915     4.918     4.849     4.908     4.915     4.920     4.914     4.922     4.935     4.933     4.924     4.914     4.933     4.937     4.940     4.935     4.939     4.933     4.885     4.888     4.839     4.847     4.825     4.939     4.940     4.947     4.915     4.950     4.952     4.954     4.956     4.956     4.955     4.955     4.955     4.958     4.959     4.949     4.961     4.947     4.963     4.958     4.940     4.970     4.970     4.944     4.940     4.942     4.940     4.950     4.940     4.945     4.950     4.982     4.985     4.952     4.949     4.954     4.970     4.974     4.972     4.975     4.929     4.922     4.927     4.970     4.972     4.969     4.970     4.954     4.955     4.949     4.952     4.949     4.947     4.950     4.954     4.949     4.915     4.997     4.993     4.998     4.990     4.997     4.982     4.991     4.988     4.995     4.990     4.995     4.993     4.997     5.002     5.002     4.997     5.016     5.052     4.998     4.991     5.025     5.055     5.002     5.043     5.039     5.043     5.046     5.050     5.054     5.050     5.059     5.062     5.060     5.055     5.046     5.067     5.062     5.067     5.060     5.060     5.066     5.070     5.068     5.068     5.062     5.066     5.059     5.067     5.060     5.067     5.076     5.081     5.079     5.079     5.095     5.093     5.090     5.095     5.090     5.119     5.128     5.104     5.129     5.126     5.112     5.117     5.112     5.115     5.121     5.117     5.123     5.117     5.135     5.129     5.137     5.141     5.140     5.141     5.146     5.143     5.150     5.153     5.153     5.172     5.175     5.179     5.181     5.179     5.172     5.179     5.182     5.172     5.193     5.197     5.190     5.183     5.188     5.182     5.206     5.206     5.175     5.216     5.188     5.170     5.206     5.220     5.219     5.220     5.200     5.220     5.215     5.228     5.231     5.232     5.235     5.235     5.238     5.240     5.244     5.244     5.220     5.249     5.220     5.249     5.249     5.250     5.250     5.247     5.252     5.254     5.255     5.257     5.258     5.262     5.263     5.266     5.270     5.274     5.272     5.272     5.276     5.276     5.280     5.282     5.282     5.283     5.287     5.284     5.292     5.293     5.292     5.299     5.299     5.300     5.302     5.302     5.307     5.307     5.310     5.310     5.310     5.310     5.310     5.312     5.315     5.317     5.320     5.324     5.322     5.326     5.327     5.331     5.333     5.335     5.335     5.337     5.338     5.345     5.352     5.352     5.352     5.355     5.357     5.357     5.359     5.361     5.361     5.362     5.366     5.368     5.370     5.370     5.374     5.376     5.379     5.383     5.383     5.385     5.387     5.387     5.391     5.394     5.398     5.401     5.403     5.406     5.407     5.409     5.414     5.417     5.422     5.424     5.427     5.429     5.432     5.436     5.441     5.444     5.450     5.455     5.459     5.464     5.469     5.474     5.480     5.483     5.488     5.492     5.492     5.492     5.493     5.494     5.497     5.498     5.500     5.502     5.502     5.505     5.505     5.509     5.511     5.511     5.512     5.514     5.516     5.516     5.517     5.518     5.518     5.520     5.520     5.521     5.522     5.523     5.524     5.527     5.528     5.529     5.531     5.532     5.535     5.537     5.540     5.542     5.544     5.545     5.547     5.549     5.552     5.555     5.557     5.558     5.562     5.564     5.565     5.567     5.570     5.573     5.574     5.576     5.579     5.582     5.583     5.587     5.588     5.591     5.593     5.596     5.599     5.600     5.604     5.607     5.608     5.610     5.611     5.614     5.616     5.619     5.622     5.624     5.626     5.628     5.630     5.633     5.635     5.636     5.637     5.639     5.642     5.643     5.645     5.648     5.649     5.652     5.654     5.657     5.659     5.661     5.664     5.666     5.668     5.670     5.671     5.675     5.676     5.678     5.681     5.682     5.683     5.687     5.689     5.691     5.694     5.696     5.700     5.701     5.703     5.704     5.707     5.711     5.711     5.713     5.714     5.716     5.721     5.722     5.724     5.728     5.730     5.733     5.736     5.738     5.739     5.742     5.743     5.746     5.748     5.752     5.754     5.757     5.759     5.763     5.764     5.768     5.771     5.772     5.775     5.777     5.778     5.780     5.782     5.783     5.787     5.791     5.793     5.796     5.800     5.803     5.804     5.807     5.809     5.811     5.813     5.816     5.820     5.822     5.826     5.829     5.831     5.835     5.837     5.839     5.841     5.844     5.847     5.848     5.852     5.855     5.858     5.860     5.861     5.865     5.866     5.870     5.872     5.875     5.877     5.880     5.881     5.883     5.885     5.887     5.889     5.891     5.892     5.894     5.896     5.898     5.900     5.902     5.903     5.905     5.906     5.907     5.908     5.909     5.915     5.919     5.922     5.923     5.925     5.928     5.928     5.930     5.931     5.935     5.937     5.941     5.941     5.942     5.946     5.948     5.951     5.956     5.954     5.959     5.960     5.963     5.969     5.970     5.973     5.977     5.979     5.980     5.982     5.983     5.985     5.989     5.990     5.993     5.995     5.999     5.999     6.002     6.004     6.008     6.011     6.013     6.015     6.017     6.022     6.023     6.026     6.026     6.030     6.031     6.035     6.038     6.042     6.045     6.048     6.050     6.054     6.057     6.060     6.064     6.065     6.067     6.072     6.073     6.076     6.080     6.085     6.087     6.090     6.091     6.096     6.099     6.102     6.105     6.109     6.113     6.117     6.120     6.121     6.128     6.129     6.133     6.137     6.142     6.145     6.148     6.151     6.156     6.158     6.163     6.167     6.172     6.175     6.179     6.185     6.189     6.192     6.195     6.199     6.205     6.208     6.212     6.217     6.221     6.224     6.230     6.233     6.239     6.242     6.248     6.253     6.258     6.263     6.267     6.270     6.276     6.281     6.286     6.291     6.295     6.300     6.305     6.310     6.315     6.319     6.324     6.328     6.332     6.339     6.342     6.350     6.353     6.358     6.364     6.369     6.374     6.379     6.383     6.389     6.394     6.400     6.408     6.414     6.420     6.425     6.432     6.439     6.448     6.455     6.463     6.472     6.482     6.493     6.504     6.515     6.528     6.540     6.551     6.564     6.576     6.588     6.602     6.614     6.629     6.643     6.659     6.675     6.691     6.708     6.724     6.741     6.759     6.776     6.795     6.814     6.831     6.851     6.872     6.892     6.913     6.933     6.951     6.971     6.988     7.007     7.024     7.044     7.062     7.081     7.100     7.118     7.137     7.155     7.174     7.192     7.210     7.229     7.248     7.266     7.287     7.306     7.324     7.344     7.365     7.383     7.402     7.422     7.441     7.461     7.480     7.499     7.517     7.535     7.552     7.571     7.587     7.604     7.622     7.640     7.657     7.674     7.692     7.709     7.725     7.743     7.759     7.778     7.794     7.812     7.828     7.846     7.864     7.882     7.899     7.917     7.933     7.952     7.969     7.987     8.005     8.023     8.039     8.059     8.076     8.094     8.113     8.129     8.148     8.167     8.185     8.204     8.221     8.240     8.259     8.278     8.296     8.315     8.333     8.353     8.372     8.391     8.408     8.428     8.447     8.467     8.485     8.505     8.523     8.542     8.561     8.578     8.598     8.615     8.635     8.654     8.671     8.689     8.707     8.726     8.743     8.761     8.777     8.794     8.810     8.825     8.840     8.856     8.872     8.886     8.902     8.916     8.928     8.942     8.955     8.969     8.983     8.993     9.006     9.020     9.031     9.043     9.056     9.068     9.079     9.089     9.101     9.113     9.124     9.133     9.145     9.157     9.167     9.179     9.190     9.202     9.212     9.224     9.233     9.247     9.257     9.271     9.283     9.295     9.307     9.318     9.330     9.343     9.351     9.363     9.376     9.389     9.402     9.413     9.426     9.437     9.448     9.463     9.474     9.487     9.500     9.512     9.524     9.539     9.550     9.561     9.576     9.589     9.601     9.615     9.628     9.642     9.655     9.670     9.683     9.696     9.709     9.723     9.737     9.751     9.764     9.782     9.795     9.809     9.824     9.837     9.854     9.867     9.880     9.895     9.907     9.922     9.937     9.951     9.964     9.977     9.991    10.006    10.020    10.035    10.048    10.063    10.077    10.089    10.104    10.117    10.132    10.146    10.161    10.174    10.189    10.202    10.217    10.231    10.245    10.260    10.274    10.289    10.304    10.315    10.329    10.342    10.357    10.372    10.385    10.399    10.412    10.428    10.442    10.455    10.472    10.485    10.502    10.516    10.532    10.547    10.563    10.579    10.596    10.612    10.628    10.644    10.660    10.674    10.692    10.707    10.722    10.740    10.756    10.771    10.787    10.804    10.822    10.839    10.856    10.871    10.890    10.905    10.923    10.940    10.955    10.973    10.991    11.010    11.028    11.044    11.063    11.081    11.101    11.117    11.136    11.155    11.175    11.195    11.214    11.232    11.254    11.274    11.295    11.316    11.337    11.359    11.379    11.398    11.423    11.442    11.462    11.483    11.505    11.526    11.548    11.570    11.593    11.613    11.637    11.659    11.683    11.705    11.726    11.749    11.772    11.798    11.822    11.843    11.866    11.887    11.916    11.938    11.962    11.985    12.011    12.033    12.056    12.080    12.103    12.126    12.152    12.174    12.200    12.221    12.246    12.272    12.292    12.319    12.339    12.362    12.385    12.405    12.424    12.448    12.469    12.485    12.506    12.525    12.546    12.565    12.586    12.605    12.626    12.646    12.665    12.685    12.707    12.726    12.746    12.764    12.781    12.801    12.819    12.837    12.854    12.876    12.894    12.914    12.933    12.953    12.977    12.998    13.025    13.044    13.068    13.090    13.110    13.132    13.150    13.169    13.187    13.204    13.219    13.235    13.250    13.273    13.287    13.301    13.323    13.338    13.359    13.374    13.394    13.415    13.430    13.455    13.468    13.490    13.507    13.528    13.544    13.560    13.577    13.591    13.607    13.618    13.631    13.644    13.658    13.670    13.685    13.696    13.712    13.724    13.736    13.750    13.761    13.774    13.786    13.797    13.809    13.821    13.831    13.842    13.852    13.861    13.874    13.882    13.892    13.903    13.916    13.922    13.930    13.940    13.948    13.956    13.967    13.973    13.989    13.998    14.008    14.019    14.032    14.036    14.052    14.059    14.073    14.082    14.096    14.105    14.116    14.130    14.142    14.153    14.172    14.178    14.204    14.213    14.222    14.235    14.246    14.254    14.260    14.269    14.276    14.283    14.302    14.314    14.323    14.331    14.344    14.351    14.365    14.375    14.382    14.391    14.398    14.411    14.425    14.431    14.438    14.448    14.455    14.464    14.481    14.492    14.509    14.516    14.528    14.539    14.543    14.552    14.566    14.581    14.586    14.591    14.603    14.610    14.628    14.643    14.656    14.661    14.667    14.672    14.679    14.686    14.691    14.699    14.705    14.732    14.745    14.754    14.757    14.761    14.769    14.785    14.794    14.812    14.819    14.828    14.835    14.842    14.849    14.872    14.876    14.882    14.896    14.904    14.907    14.929    14.938    14.944    14.952    14.956    14.963    14.970    14.977    14.983    15.002    15.010    15.023    15.031    15.037    15.044    15.058    15.070    15.077    15.086    15.103    15.111    15.114    15.126    15.131    15.152    15.164    15.169    15.175    15.180    15.190    15.196    15.208    15.218    15.225    15.232    15.241    15.252    15.265    15.272    15.281    15.302    15.305    15.319    15.326    15.330    15.345    15.358    15.365    15.375    15.380    15.383    15.385    15.387    15.385    15.383    15.385    15.385    15.385    15.385    15.383    15.381    15.380    15.380    15.380    15.375    15.372    15.363    15.357    15.349    15.330    15.321    15.314    15.309    15.302    15.289    15.283    15.276    15.270    15.252    15.231    15.226    15.218    15.205    15.194    15.189    15.183    15.178    15.169    15.162    15.159    15.155    15.133    15.124    15.120    15.113    15.108    15.103    15.076    15.070    15.050    15.041    15.032    15.028    15.025    15.021    15.010    15.004    14.978    14.972    14.964    14.960    14.950    14.944    14.936    14.931    14.924    14.918    14.913    14.906    14.899    14.891    14.882    14.874    14.871    14.849    14.844    14.837    14.832    14.826    14.821    14.815    14.808    14.802    14.787    14.769    14.761    14.755    14.748
     4.914     4.920     4.912     4.933     4.908     4.916     4.883     4.933     4.914     4.883     4.883     4.881     4.883     4.881     4.883     4.875     4.883     4.875     4.908     4.883     4.883     4.883     4.849     4.855     4.847     4.855     4.887     4.931     4.855     4.849     4.841     4.849     4.883     4.849     4.850     4.847     4.826     4.847     4.826     4.847     4.877     4.883     4.850     4.855     4.849     4.883     4.851     4.856     4.849     4.826     4.847     4.826     4.841     4.826     4.827     4.826     4.826     4.826     4.847     4.883     4.839     4.849     4.850     4.849     4.841     4.841     4.825     4.826     4.825     4.841     4.850     4.883     4.849     4.843     4.849     4.841     4.847     4.841     4.849     4.841     4.849     4.883     4.881     4.847     4.883     4.875     4.847     4.851     4.851     4.849     4.843     4.849     4.841     4.847     4.826     4.826     4.826     4.850     4.847     4.826     4.841     4.826     4.841     4.826     4.847     4.877     4.883     4.847     4.841     4.847     4.839     4.847     4.841     4.849     4.850     4.850     4.883     4.877     4.883     4.933     4.916     4.883     4.850     4.883     4.889     4.885     4.920     4.914     4.883     4.915     4.935     4.979     4.975     4.949     4.912     4.922     4.914     4.933     4.940     4.947     4.954     4.972     4.980     4.988     4.983     4.990     4.972     4.990     4.997     4.991     4.998     4.991     5.000     4.998     5.005     4.997     4.950     4.997     4.991     4.997     4.991     4.998     5.016     4.991     5.016     5.020     5.013     5.014     4.993     5.018     5.011     5.006     4.998     4.991     5.014     4.998     4.991     4.998     5.006     5.013     5.011     5.005     5.021     5.026     5.028     5.023     5.026     5.021     5.023     5.017     5.028     5.029     5.026     5.021     5.020     4.991     4.998     4.991     4.998     5.017     5.020     5.016     5.018     5.018     5.005     5.009     5.005     5.009     5.006     5.005     5.000     5.003     4.998     5.003     4.998     5.014     5.026     4.998     4.991     4.998     5.014     5.011     5.017     5.023     5.031     5.031     5.035     5.035     5.023     5.028     5.025     5.028     5.028     5.029     5.028     5.025     5.026     5.025     5.028     5.025     5.021     5.021     5.020     5.016     5.020     5.023     5.021     4.991     5.021     5.023     5.026     5.026     5.016     4.998     4.993     5.021     5.018     5.006     5.013     5.006     5.000     5.020     4.993     5.008     5.021     5.008     5.013     5.011     5.018     4.988     4.997     4.990     4.990     4.990     4.993     4.997     4.991     4.998     5.008     5.013     4.983     5.008     4.997     4.995     4.991     5.000     4.997     4.990     4.997     4.991     4.982     4.991     4.982     4.979     4.977     4.974     4.977     4.980     4.956     4.959     4.956     4.955     4.958     4.953     4.955     4.954     4.955     4.969     4.950     4.969     4.974     4.970     4.969     4.965     4.970     4.966     4.963     4.915     4.960     4.955     4.966     4.964     4.956     4.963     4.963     4.960     4.959     4.954     4.950     4.953     4.945     4.940     4.945     4.945     4.947     4.949     4.942     4.887     4.947     4.914     4.949     4.915     4.947     4.945     4.887     4.914     4.947     4.929     4.920     4.914     4.920     4.887     4.908     4.887     4.883     4.849     4.823     4.817     4.810     4.817     4.823     4.830     4.821     4.817     4.821     4.815     4.823     4.817     4.810     4.817     4.823     4.817     4.823     4.817     4.810     4.815     4.795     4.817     4.810     4.817     4.823     4.839     4.826     4.812     4.791     4.783     4.789     4.743     4.743     4.743     4.743     4.742     4.742     4.742     4.743     4.743     4.783     4.783     4.791     4.812     4.826     4.826     4.825     4.845     4.823     4.831     4.826     4.847     4.912     4.918     4.847     4.825     4.847     4.825     4.830     4.823     4.845     4.826     4.847     4.883     4.847     4.906     4.883     4.914     4.933     4.885     4.937     4.935     4.847     4.826     4.847     4.825     4.831     4.825     4.847     4.854     4.847     4.826     4.847     4.825     4.845     4.826     4.831     4.825     4.831     4.825     4.847     4.883     4.888     4.883     4.918     4.899     4.887     4.904     4.904     4.926     4.916     4.918     4.924     4.920     4.926     4.915     4.920     4.914     4.914     4.918     4.914     4.922     4.926     4.933     4.914     4.933     4.939     4.933     4.937     4.940     4.942     4.944     4.939     4.933     4.939     4.887     4.883     4.849     4.952     4.947     4.914     4.949     4.914     4.947     4.950     4.958     4.959     4.955     4.959     4.960     4.960     4.955     4.963     4.964     4.966     4.944     4.939     4.972     4.974     4.949     4.945     4.974     4.949     4.975     4.977     4.950     4.972     4.977     4.985     4.982     4.988     4.954     4.970     4.970     4.980     4.975     4.972     4.974     4.914     4.972     4.914     4.920     4.915     4.922     4.970     4.974     5.000     4.953     4.956     4.952     4.947     4.952     4.954     4.950     5.000     4.950     5.005     4.998     4.991     4.997     4.990     4.990     4.995     4.988     4.991     4.995     5.000     4.998     4.993     5.000     5.005     5.000     5.021     5.039     5.025     5.048     5.028     5.054     5.031     5.026     5.045     5.059     5.055     5.059     5.060     5.055     5.054     5.059     5.066     5.068     5.066     5.062     5.070     5.066     5.070     5.067     5.064     5.074     5.074     5.066     5.070     5.062     5.083     5.062     5.085     5.081     5.085     5.083     5.086     5.100     5.083     5.090     5.126     5.121     5.135     5.110     5.105     5.109     5.129     5.121     5.126     5.119     5.115     5.117     5.115     5.123     5.115     5.123     5.129     5.138     5.143     5.123     5.143     5.146     5.151     5.150     5.145     5.151     5.150     5.170     5.179     5.181     5.182     5.182     5.177     5.182     5.175     5.195     5.198     5.195     5.192     5.188     5.182     5.207     5.210     5.213     5.177     5.216     5.182     5.187     5.209     5.226     5.226     5.200     5.220     5.229     5.231     5.233     5.235     5.237     5.238     5.220     5.240     5.243     5.247     5.246     5.223     5.250     5.252     5.254     5.255     5.255     5.254     5.258     5.254     5.257     5.258     5.255     5.262     5.260     5.266     5.274     5.274     5.278     5.276     5.282     5.278     5.282     5.282     5.284     5.283     5.288     5.290     5.293     5.294     5.296     5.299     5.302     5.302     5.305     5.305     5.305     5.309     5.310     5.313     5.312     5.313     5.317     5.315     5.318     5.320     5.324     5.324     5.327     5.329     5.327     5.331     5.331     5.337     5.337     5.341     5.352     5.352     5.352     5.357     5.355     5.355     5.357     5.359     5.361     5.362     5.362     5.364     5.367     5.368     5.370     5.374     5.376     5.378     5.381     5.383     5.385     5.389     5.391     5.391     5.394     5.396     5.398     5.401     5.405     5.407     5.410     5.414     5.419     5.420     5.424     5.425     5.429     5.431     5.433     5.436     5.441     5.446     5.450     5.455     5.459     5.465     5.471     5.476     5.482     5.488     5.492     5.495     5.498     5.499     5.502     5.502     5.505     5.505     5.507     5.509     5.511     5.511     5.512     5.512     5.514     5.516     5.516     5.516     5.519     5.519     5.519     5.520     5.521     5.522     5.523     5.524     5.527     5.527     5.528     5.529     5.531     5.532     5.533     5.535     5.537     5.542     5.544     5.545     5.547     5.549     5.549     5.553     5.553     5.557     5.558     5.560     5.564     5.565     5.567     5.570     5.571     5.574     5.576     5.579     5.581     5.583     5.587     5.588     5.591     5.593     5.596     5.598     5.600     5.604     5.605     5.608     5.610     5.613     5.614     5.616     5.619     5.620     5.622     5.626     5.628     5.632     5.633     5.635     5.636     5.637     5.639     5.642     5.643     5.645     5.648     5.650     5.652     5.654     5.657     5.659     5.663     5.664     5.666     5.668     5.671     5.673     5.675     5.676     5.679     5.681     5.682     5.685     5.689     5.689     5.691     5.696     5.696     5.700     5.701     5.703     5.706     5.708     5.709     5.711     5.714     5.715     5.716     5.719     5.722     5.724     5.728     5.732     5.733     5.735     5.738     5.741     5.742     5.743     5.746     5.748     5.752     5.754     5.757     5.759     5.763     5.764     5.768     5.769     5.772     5.773     5.776     5.778     5.780     5.782     5.785     5.787     5.789     5.793     5.796     5.800     5.801     5.803     5.805     5.808     5.811     5.813     5.815     5.818     5.820     5.824     5.828     5.831     5.835     5.836     5.840     5.840     5.843     5.844     5.848     5.852     5.854     5.857     5.860     5.861     5.865     5.866     5.870     5.872     5.875     5.877     5.880     5.881     5.885     5.887     5.889     5.891     5.892     5.894     5.896     5.898     5.900     5.902     5.903     5.905     5.906     5.907     5.908     5.909     5.912     5.916     5.920     5.920     5.922     5.925     5.928     5.931     5.933     5.933     5.935     5.937     5.939     5.941     5.944     5.948     5.949     5.949     5.953     5.957     5.961     5.964     5.964     5.969     5.970     5.974     5.976     5.979     5.980     5.982     5.985     5.985     5.989     5.989     5.993     5.996     5.998     5.999     6.002     6.004     6.006     6.011     6.013     6.017     6.019     6.020     6.023     6.026     6.026     6.030     6.031     6.033     6.037     6.040     6.043     6.046     6.050     6.052     6.055     6.058     6.061     6.064     6.069     6.070     6.073     6.076     6.078     6.081     6.085     6.088     6.091     6.094     6.097     6.102     6.104     6.107     6.110     6.113     6.118     6.121     6.123     6.128     6.131     6.135     6.138     6.142     6.145     6.148     6.153     6.156     6.160     6.163     6.167     6.172     6.175     6.181     6.183     6.189     6.192     6.196     6.199     6.205     6.208     6.214     6.217     6.221     6.224     6.230     6.233     6.239     6.244     6.248     6.253     6.258     6.261     6.267     6.272     6.278     6.281     6.286     6.291     6.296     6.299     6.305     6.310     6.315     6.321     6.325     6.329     6.333     6.339     6.344     6.350     6.355     6.360     6.364     6.369     6.374     6.379     6.385     6.391     6.396     6.401     6.409     6.413     6.419     6.425     6.433     6.441     6.448     6.455     6.463     6.472     6.481     6.490     6.502     6.512     6.524     6.537     6.550     6.561     6.574     6.586     6.600     6.613     6.626     6.640     6.656     6.671     6.687     6.704     6.720     6.737     6.755     6.773     6.790     6.809     6.829     6.848     6.869     6.889     6.911     6.933     6.952     6.971     6.990     7.009     7.026     7.044     7.062     7.081     7.100     7.120     7.137     7.155     7.174     7.193     7.212     7.229     7.248     7.266     7.285     7.304     7.324     7.342     7.361     7.381     7.400     7.421     7.438     7.458     7.478     7.497     7.515     7.535     7.552     7.571     7.587     7.605     7.624     7.642     7.658     7.675     7.693     7.710     7.727     7.744     7.761     7.779     7.795     7.813     7.830     7.847     7.865     7.883     7.899     7.916     7.935     7.952     7.969     7.987     8.004     8.022     8.039     8.058     8.075     8.093     8.110     8.129     8.147     8.165     8.185     8.202     8.219     8.237     8.256     8.275     8.293     8.313     8.331     8.349     8.368     8.386     8.405     8.424     8.442     8.461     8.480     8.498     8.518     8.538     8.555     8.575     8.592     8.611     8.628     8.648     8.666     8.685     8.701     8.722     8.737     8.756     8.773     8.791     8.808     8.825     8.840     8.855     8.872     8.886     8.902     8.916     8.930     8.944     8.958     8.974     8.987     8.998     9.013     9.026     9.038     9.048     9.063     9.075     9.087     9.100     9.112     9.122     9.133     9.145     9.155     9.166     9.177     9.187     9.200     9.214     9.224     9.233     9.246     9.255     9.267     9.279     9.292     9.302     9.316     9.327     9.337     9.351     9.362     9.374     9.385     9.396     9.410     9.422     9.435     9.446     9.459     9.469     9.481     9.496     9.507     9.520     9.531     9.544     9.559     9.571     9.583     9.596     9.608     9.622     9.633     9.649     9.662     9.676     9.690     9.704     9.718     9.730     9.744     9.759     9.772     9.786     9.802     9.813     9.830     9.846     9.859     9.872     9.889     9.902     9.915     9.929     9.942     9.955     9.972     9.983     9.998    10.010    10.028    10.041    10.055    10.069    10.083    10.093    10.111    10.123    10.135    10.150    10.164    10.178    10.192    10.206    10.221    10.233    10.250    10.263    10.276    10.291    10.307    10.322    10.337    10.346    10.363    10.377    10.391    10.404    10.419    10.432    10.445    10.460    10.474    10.488    10.504    10.519    10.533    10.550    10.563    10.582    10.597    10.613    10.629    10.647    10.663    10.677    10.694    10.707    10.724    10.742    10.756    10.773    10.792    10.807    10.822    10.839    10.857    10.871    10.890    10.906    10.922    10.941    10.958    10.977    10.993    11.010    11.026    11.045    11.061    11.081    11.099    11.117    11.137    11.155    11.173    11.193    11.214    11.231    11.251    11.270    11.293    11.312    11.333    11.354    11.375    11.396    11.415    11.437    11.457    11.478    11.500    11.522    11.544    11.562    11.585    11.606    11.629    11.652    11.677    11.699    11.719    11.742    11.768    11.790    11.811    11.835    11.859    11.879    11.903    11.926    11.952    11.976    12.000    12.022    12.046    12.071    12.093    12.117    12.140    12.167    12.189    12.214    12.237    12.258    12.283    12.306    12.330    12.352    12.376    12.397    12.420    12.443    12.463    12.485    12.506    12.523    12.540    12.563    12.582    12.602    12.622    12.638    12.660    12.681    12.701    12.722    12.743    12.759    12.780    12.798    12.817    12.836    12.854    12.872    12.892    12.912    12.931    12.951    12.974    12.995    13.018    13.044    13.062    13.085    13.104    13.129    13.150    13.172    13.187    13.210    13.224    13.239    13.255    13.274    13.296    13.308    13.326    13.346    13.361    13.376    13.398    13.417    13.432    13.452    13.467    13.485    13.502    13.519    13.535    13.551    13.563    13.577    13.593    13.606    13.618    13.630    13.642    13.657    13.668    13.683    13.698    13.710    13.724    13.732    13.747    13.759    13.769    13.780    13.790    13.800    13.814    13.825    13.837    13.847    13.856    13.868    13.877    13.887    13.896    13.907    13.914    13.926    13.933    13.946    13.956    13.963    13.969    13.987    13.994    14.001    14.011    14.020    14.032    14.041    14.052    14.068    14.077    14.085    14.102    14.110    14.126    14.133    14.146    14.153    14.172    14.182    14.204    14.216    14.235    14.239    14.250    14.257    14.263    14.271    14.280    14.286    14.309    14.314    14.328    14.339    14.346    14.360    14.372    14.379    14.387    14.394    14.407    14.420    14.427    14.437    14.448    14.457    14.464    14.479    14.494    14.506    14.515    14.529    14.539    14.545    14.548    14.568    14.576    14.581    14.591    14.602    14.607    14.632    14.637    14.654    14.659    14.667    14.672    14.682    14.685    14.691    14.698    14.705    14.714    14.747    14.754    14.759    14.763    14.769    14.790    14.794    14.805    14.819    14.826    14.832    14.838    14.862    14.869    14.876    14.882    14.891    14.902    14.910    14.922    14.933    14.945    14.952    14.956    14.963    14.968    14.977    14.982    15.002    15.010    15.018    15.025    15.035    15.043    15.048    15.070    15.081    15.086    15.098    15.113    15.116    15.124    15.133    15.152    15.162    15.169    15.177    15.183    15.190    15.196    15.202    15.206    15.226    15.235    15.239    15.252    15.257    15.272    15.279    15.293    15.307    15.319    15.324    15.330    15.352    15.355    15.365    15.372    15.378    15.383    15.385    15.385    15.383    15.385    15.385    15.385    15.383    15.383    15.383    15.381    15.380    15.380    15.378    15.377    15.375    15.360    15.355    15.349    15.332    15.322    15.316    15.311    15.302    15.294    15.281    15.276    15.272    15.242    15.238    15.225    15.220    15.206    15.196    15.190    15.185    15.177    15.171    15.166    15.159    15.152    15.145    15.129    15.118    15.110    15.105    15.102    15.088    15.072    15.050    15.041    15.037    15.031    15.026    15.021    15.015    15.004    14.982    14.975    14.968    14.960    14.952    14.945    14.939    14.933    14.926    14.918    14.913    14.907    14.897    14.891    14.888    14.880    14.872    14.850    14.845    14.838    14.833    14.828    14.824    14.821    14.814    14.805    14.791    14.785    14.765    14.757    14.750
     4.933     4.914     4.920     4.910     4.933     4.910     4.945     4.929     4.920     4.914     4.883     4.887     4.883     4.887     4.931     4.883     4.877     4.883     4.931     4.914     4.883     4.877     4.883     4.850     4.883     4.883     4.883     4.883     4.849     4.883     4.849     4.883     4.850     4.855     4.849     4.839     4.847     4.826     4.847     4.826     4.886     4.875     4.883     4.850     4.883     4.850     4.883     4.850     4.841     4.847     4.826     4.847     4.839     4.847     4.839     4.841     4.826     4.826     4.826     4.847     4.881     4.885     4.875     4.856     4.849     4.839     4.831     4.825     4.841     4.826     4.847     4.881     4.883     4.850     4.850     4.849     4.850     4.849     4.856     4.850     4.885     4.826     4.847     4.826     4.849     4.886     4.879     4.847     4.877     4.847     4.851     4.847     4.849     4.839     4.847     4.826     4.847     4.841     4.881     4.850     4.850     4.847     4.826     4.847     4.826     4.849     4.879     4.883     4.849     4.850     4.849     4.850     4.849     4.877     4.850     4.883     4.877     4.883     4.933     4.939     4.922     4.915     4.883     4.877     4.883     4.920     4.914     4.920     4.929     4.949     4.979     4.977     4.950     4.915     4.922     4.929     4.933     4.940     4.947     4.954     4.950     4.979     4.974     4.980     4.988     4.997     4.977     4.983     4.991     4.998     4.991     4.990     4.997     4.995     4.990     4.991     4.997     4.972     4.997     4.990     4.998     5.009     5.016     4.998     4.990     4.998     4.991     5.020     4.998     4.991     4.998     5.023     4.991     4.998     5.025     4.991     4.998     5.005     5.013     5.029     4.991     4.998     5.029     5.025     5.023     5.026     5.023     5.026     5.032     5.028     5.031     5.026     5.031     5.028     5.029     4.998     4.991     4.998     5.017     5.020     5.023     5.016     5.021     5.005     5.000     5.005     4.998     5.005     5.009     5.014     5.005     5.000     5.005     4.998     5.005     5.013     5.017     5.021     5.029     5.032     5.014     5.031     5.025     5.040     5.023     5.028     5.023     5.037     5.032     5.032     5.028     5.026     5.031     5.029     5.032     5.031     5.028     5.031     5.028     5.025     5.020     5.035     5.029     5.032     5.026     5.026     5.028     4.998     5.028     5.028     5.026     5.029     5.021     5.005     4.998     5.017     5.021     5.025     5.008     5.002     5.021     5.016     5.023     5.003     5.020     5.020     5.013     5.016     4.998     5.020     4.993     4.997     5.000     5.003     5.002     4.997     4.995     5.011     5.014     5.016     4.990     5.016     5.014     5.002     4.998     4.993     4.998     5.003     5.000     4.998     4.991     4.998     4.990     4.985     4.983     4.985     4.985     4.956     4.977     4.970     4.969     4.960     4.964     4.959     4.960     4.958     4.953     4.970     4.965     4.969     4.970     4.974     4.977     4.969     4.933     4.969     4.958     4.960     4.915     4.969     4.969     4.972     4.920     4.914     4.883     4.958     4.963     4.966     4.954     4.949     4.955     4.929     4.939     4.942     4.945     4.944     4.955     4.954     4.949     4.954     4.914     4.920     4.952     4.954     4.883     4.888     4.937     4.949     4.924     4.933     4.883     4.920     4.939     4.847     4.914     4.933     4.888     4.825     4.831     4.825     4.831     4.823     4.830     4.823     4.817     4.810     4.817     4.810     4.817     4.823     4.830     4.825     4.831     4.825     4.826     4.823     4.817     4.823     4.817     4.823     4.826     4.823     4.841     4.823     4.826     4.794     4.787     4.793     4.785     4.791     4.744     4.744     4.744     4.789     4.785     4.791     4.785     4.791     4.814     4.826     4.827     4.847     4.855     4.825     4.845     4.825     4.847     4.826     4.920     4.918     4.920     4.847     4.826     4.847     4.826     4.847     4.825     4.847     4.854     4.847     4.826     4.849     4.912     4.942     4.937     4.939     4.914     4.847     4.940     4.847     4.825     4.831     4.825     4.847     4.883     4.847     4.841     4.847     4.826     4.847     4.825     4.847     4.826     4.847     4.826     4.847     4.883     4.904     4.920     4.914     4.939     4.904     4.893     4.887     4.942     4.944     4.920     4.937     4.935     4.927     4.922     4.915     4.920     4.939     4.918     4.915     4.922     4.927     4.931     4.935     4.933     4.937     4.942     4.940     4.940     4.945     4.939     4.887     4.883     4.915     4.935     4.883     4.887     4.883     4.949     4.945     4.956     4.955     4.955     4.954     4.960     4.961     4.929     4.959     4.955     4.950     4.964     4.960     4.965     4.969     4.970     4.883     4.889     4.954     4.949     4.954     4.950     4.975     4.979     4.977     4.982     4.980     4.975     4.979     4.985     4.950     4.969     4.972     4.993     4.990     4.979     4.980     4.979     4.979     4.974     4.979     4.974     4.982     4.983     4.970     4.983     4.991     5.005     4.998     4.958     4.966     4.960     4.956     4.952     4.954     5.014     5.009     5.008     4.991     5.003     4.998     5.005     4.995     4.995     5.005     4.998     5.005     5.002     5.005     5.000     4.991     5.011     5.006     5.031     5.006     5.028     5.026     5.049     5.028     5.029     5.023     5.062     5.055     5.059     5.062     5.057     5.060     5.057     5.067     5.068     5.062     5.070     5.072     5.060     5.072     5.055     5.077     5.070     5.070     5.074     5.070     5.074     5.068     5.097     5.099     5.102     5.100     5.083     5.090     5.093     5.083     5.126     5.129     5.123     5.138     5.124     5.104     5.109     5.135     5.112     5.124     5.123     5.126     5.117     5.121     5.128     5.117     5.135     5.133     5.131     5.126     5.145     5.150     5.148     5.153     5.151     5.153     5.150     5.153     5.168     5.175     5.181     5.185     5.185     5.179     5.175     5.179     5.174     5.177     5.198     5.193     5.188     5.195     5.200     5.182     5.215     5.220     5.172     5.175     5.216     5.213     5.193     5.226     5.232     5.220     5.210     5.237     5.235     5.222     5.238     5.240     5.241     5.241     5.228     5.247     5.252     5.249     5.252     5.254     5.257     5.257     5.260     5.255     5.260     5.263     5.265     5.262     5.263     5.266     5.260     5.263     5.276     5.280     5.278     5.280     5.282     5.280     5.283     5.287     5.287     5.289     5.288     5.290     5.293     5.296     5.297     5.300     5.304     5.305     5.302     5.309     5.310     5.310     5.313     5.315     5.317     5.315     5.318     5.318     5.320     5.324     5.324     5.327     5.331     5.327     5.333     5.335     5.337     5.340     5.344     5.349     5.352     5.354     5.354     5.357     5.357     5.359     5.361     5.361     5.364     5.364     5.366     5.368     5.370     5.372     5.372     5.376     5.378     5.378     5.383     5.385     5.387     5.391     5.391     5.394     5.396     5.398     5.399     5.407     5.412     5.413     5.414     5.419     5.420     5.424     5.425     5.429     5.431     5.432     5.436     5.440     5.443     5.447     5.450     5.457     5.461     5.465     5.471     5.476     5.482     5.488     5.493     5.497     5.504     5.505     5.507     5.509     5.511     5.511     5.514     5.514     5.516     5.516     5.517     5.518     5.520     5.518     5.519     5.519     5.520     5.521     5.523     5.523     5.524     5.526     5.527     5.528     5.529     5.530     5.532     5.533     5.535     5.535     5.537     5.540     5.542     5.544     5.545     5.549     5.550     5.552     5.555     5.553     5.557     5.558     5.562     5.562     5.565     5.567     5.568     5.571     5.574     5.576     5.579     5.581     5.585     5.585     5.588     5.590     5.593     5.596     5.598     5.599     5.602     5.605     5.608     5.610     5.613     5.614     5.616     5.619     5.620     5.624     5.624     5.628     5.630     5.633     5.635     5.636     5.637     5.639     5.642     5.643     5.645     5.648     5.649     5.652     5.656     5.657     5.659     5.663     5.664     5.667     5.670     5.670     5.673     5.675     5.676     5.679     5.681     5.682     5.685     5.687     5.691     5.692     5.694     5.696     5.700     5.701     5.704     5.704     5.707     5.709     5.711     5.714     5.715     5.719     5.721     5.722     5.726     5.728     5.732     5.733     5.736     5.738     5.739     5.742     5.743     5.746     5.748     5.752     5.754     5.755     5.759     5.763     5.764     5.768     5.769     5.771     5.773     5.775     5.777     5.780     5.782     5.785     5.787     5.791     5.793     5.796     5.798     5.801     5.804     5.805     5.808     5.809     5.812     5.815     5.816     5.820     5.824     5.828     5.829     5.833     5.836     5.837     5.840     5.841     5.844     5.845     5.849     5.852     5.854     5.857     5.861     5.865     5.866     5.870     5.872     5.875     5.877     5.880     5.881     5.885     5.887     5.889     5.892     5.894     5.896     5.898     5.900     5.902     5.903     5.905     5.906     5.907     5.908     5.909     5.910     5.912     5.919     5.919     5.922     5.925     5.927     5.930     5.931     5.933     5.935     5.937     5.939     5.941     5.941     5.942     5.944     5.948     5.951     5.953     5.957     5.959     5.961     5.964     5.969     5.970     5.972     5.976     5.980     5.982     5.983     5.987     5.989     5.990     5.990     5.992     5.996     5.998     6.002     6.004     6.006     6.008     6.009     6.011     6.015     6.017     6.020     6.022     6.025     6.026     6.030     6.031     6.033     6.037     6.038     6.042     6.045     6.046     6.050     6.054     6.057     6.060     6.062     6.065     6.070     6.073     6.075     6.078     6.080     6.083     6.087     6.091     6.094     6.096     6.097     6.102     6.105     6.110     6.112     6.115     6.118     6.121     6.125     6.129     6.131     6.135     6.138     6.143     6.147     6.150     6.153     6.157     6.160     6.164     6.167     6.172     6.177     6.181     6.185     6.190     6.193     6.196     6.199     6.205     6.210     6.214     6.218     6.221     6.224     6.228     6.233     6.239     6.242     6.248     6.254     6.258     6.263     6.269     6.272     6.278     6.281     6.287     6.292     6.298     6.302     6.305     6.310     6.316     6.321     6.327     6.331     6.335     6.339     6.344     6.350     6.355     6.360     6.364     6.369     6.374     6.379     6.387     6.391     6.398     6.402     6.408     6.415     6.420     6.427     6.433     6.441     6.448     6.455     6.463     6.470     6.479     6.488     6.498     6.510     6.521     6.533     6.546     6.558     6.572     6.583     6.597     6.609     6.624     6.637     6.652     6.667     6.683     6.700     6.717     6.733     6.752     6.768     6.787     6.805     6.824     6.844     6.864     6.885     6.908     6.930     6.951     6.971     6.991     7.009     7.027     7.045     7.064     7.083     7.102     7.120     7.138     7.157     7.174     7.193     7.212     7.229     7.248     7.266     7.285     7.303     7.322     7.341     7.359     7.378     7.398     7.417     7.437     7.457     7.475     7.495     7.514     7.533     7.552     7.569     7.589     7.605     7.624     7.642     7.660     7.677     7.695     7.712     7.729     7.746     7.764     7.781     7.797     7.815     7.832     7.849     7.867     7.883     7.900     7.919     7.935     7.952     7.969     7.987     8.005     8.022     8.039     8.058     8.075     8.091     8.111     8.129     8.147     8.165     8.182     8.200     8.218     8.237     8.254     8.270     8.290     8.308     8.326     8.345     8.364     8.383     8.402     8.421     8.440     8.459     8.477     8.495     8.513     8.531     8.550     8.569     8.589     8.607     8.626     8.644     8.661     8.680     8.698     8.717     8.733     8.752     8.769     8.789     8.805     8.822     8.839     8.855     8.872     8.886     8.902     8.916     8.933     8.948     8.963     8.978     8.990     9.003     9.017     9.029     9.042     9.056     9.068     9.081     9.095     9.107     9.118     9.131     9.143     9.154     9.166     9.177     9.186     9.199     9.209     9.220     9.233     9.246     9.253     9.265     9.279     9.289     9.302     9.314     9.325     9.337     9.350     9.358     9.372     9.385     9.396     9.405     9.419     9.431     9.443     9.455     9.468     9.478     9.491     9.504     9.516     9.530     9.541     9.554     9.567     9.580     9.591     9.605     9.619     9.630     9.644     9.657     9.670     9.683     9.696     9.709     9.725     9.737     9.751     9.767     9.780     9.791     9.806     9.821     9.835     9.850     9.864     9.880     9.894     9.907     9.921     9.935     9.948     9.962     9.975     9.991    10.004    10.019    10.030    10.045    10.060    10.074    10.086    10.102    10.116    10.129    10.145    10.158    10.170    10.183    10.196    10.213    10.226    10.241    10.254    10.270    10.281    10.295    10.311    10.326    10.339    10.354    10.369    10.381    10.394    10.407    10.422    10.437    10.452    10.463    10.478    10.492    10.508    10.522    10.538    10.552    10.569    10.583    10.599    10.617    10.632    10.649    10.666    10.681    10.698    10.712    10.726    10.744    10.758    10.773    10.790    10.809    10.825    10.840    10.859    10.875    10.894    10.908    10.923    10.938    10.957    10.973    10.993    11.012    11.028    11.044    11.063    11.081    11.098    11.116    11.135    11.154    11.173    11.192    11.213    11.231    11.248    11.268    11.291    11.308    11.329    11.348    11.371    11.390    11.412    11.433    11.456    11.473    11.495    11.517    11.537    11.559    11.581    11.604    11.622    11.645    11.667    11.690    11.714    11.737    11.760    11.783    11.806    11.826    11.850    11.872    11.896    11.917    11.942    11.963    11.991    12.014    12.037    12.063    12.085    12.108    12.131    12.154    12.178    12.202    12.227    12.250    12.274    12.299    12.319    12.340    12.364    12.387    12.410    12.435    12.455    12.478    12.497    12.518    12.538    12.558    12.576    12.596    12.617    12.636    12.654    12.672    12.694    12.716    12.736    12.757    12.777    12.794    12.813    12.835    12.852    12.871    12.889    12.907    12.928    12.948    12.970    12.991    13.015    13.036    13.059    13.079    13.105    13.126    13.143    13.163    13.183    13.204    13.224    13.243    13.257    13.278    13.292    13.315    13.330    13.345    13.364    13.378    13.398    13.417    13.432    13.447    13.462    13.477    13.494    13.508    13.522    13.535    13.551    13.563    13.577    13.589    13.604    13.615    13.627    13.639    13.654    13.668    13.681    13.695    13.705    13.719    13.729    13.744    13.755    13.764    13.774    13.785    13.796    13.807    13.821    13.828    13.842    13.852    13.864    13.871    13.881    13.890    13.899    13.911    13.922    13.928    13.942    13.952    13.957    13.967    13.985    13.989    13.996    14.009    14.019    14.026    14.033    14.048    14.061    14.072    14.081    14.093    14.100    14.110    14.127    14.137    14.148    14.158    14.178    14.191    14.211    14.222    14.232    14.240    14.250    14.260    14.269    14.276    14.287    14.302    14.311    14.320    14.335    14.342    14.355    14.366    14.374    14.387    14.394    14.402    14.416    14.423    14.433    14.446    14.455    14.464    14.478    14.492    14.502    14.511    14.531    14.543    14.547    14.550    14.570    14.574    14.581    14.591    14.600    14.609    14.630    14.637    14.652    14.659    14.669    14.674    14.680    14.685    14.691    14.696    14.705    14.716    14.739    14.752    14.759    14.763    14.769    14.790    14.794    14.802    14.812    14.824    14.832    14.835    14.864    14.874    14.876    14.882    14.888    14.897    14.904    14.920    14.931    14.947    14.953    14.958    14.963    14.972    14.977    14.983    15.002    15.010    15.015    15.026    15.029    15.039    15.046    15.070    15.081    15.089    15.097    15.111    15.114    15.120    15.133    15.154    15.161    15.166    15.177    15.185    15.190    15.198    15.205    15.214    15.223    15.235    15.239    15.252    15.255    15.268    15.277    15.291    15.304    15.314    15.322    15.333    15.346    15.354    15.362    15.372    15.377    15.381    15.385    15.383    15.383    15.383    15.385    15.383    15.383    15.383    15.381    15.381    15.381    15.380    15.378    15.375    15.377    15.360    15.354    15.347    15.336    15.328    15.316    15.311    15.304    15.300    15.281    15.274    15.266    15.252    15.236    15.225    15.220    15.206    15.199    15.194    15.190    15.185    15.178    15.166    15.162    15.154    15.152    15.128    15.120    15.113    15.106    15.098    15.092    15.076    15.070    15.044    15.039    15.035    15.031    15.023    15.015    15.006    14.983    14.977    14.970    14.964    14.953    14.947    14.942    14.936    14.927    14.918    14.914    14.907    14.902    14.889    14.888    14.880    14.874    14.867    14.847    14.840    14.835    14.833    14.828    14.821    14.814    14.802    14.793    14.787    14.769    14.761    14.755
     4.954     4.933     4.914     4.933     4.912     4.933     4.910     4.947     4.927     4.908     4.915     4.883     4.915     4.937     4.922     4.914     4.883     4.915     4.950     4.910     4.916     4.883     4.879     4.883     4.883     4.883     4.915     4.889     4.883     4.850     4.883     4.850     4.883     4.877     4.883     4.849     4.855     4.847     4.855     4.849     4.918     4.883     4.877     4.883     4.849     4.883     4.850     4.856     4.849     4.839     4.847     4.826     4.847     4.841     4.847     4.839     4.841     4.826     4.841     4.827     4.847     4.855     4.849     4.877     4.879     4.847     4.826     4.847     4.826     4.847     4.841     4.850     4.891     4.883     4.850     4.883     4.849     4.883     4.877     4.885     4.826     4.847     4.826     4.847     4.883     4.918     4.883     4.881     4.849     4.855     4.847     4.877     4.856     4.847     4.826     4.847     4.839     4.847     4.855     4.849     4.877     4.883     4.847     4.826     4.847     4.883     4.883     4.891     4.883     4.850     4.883     4.850     4.883     4.877     4.883     4.879     4.883     4.918     4.912     4.922     4.942     4.922     4.929     4.883     4.931     4.914     4.933     4.954     4.990     4.998     4.977     4.972     4.977     4.950     4.979     4.950     4.977     4.949     4.977     4.950     4.977     4.983     4.979     4.950     4.980     4.972     4.997     4.991     4.997     4.995     4.998     4.991     4.995     5.002     4.993     4.998     4.991     4.997     4.990     4.983     5.017     5.016     5.013     4.991     4.998     5.006     5.028     5.025     4.991     4.998     4.990     5.021     4.998     4.991     5.026     5.023     4.991     4.998     4.991     5.035     5.023     5.029     5.025     5.031     5.028     5.031     5.028     5.031     5.035     5.031     5.035     5.031     5.035     5.031     4.998     4.991     5.023     4.991     5.023     5.025     5.018     4.998     5.006     5.000     5.005     5.011     5.006     5.018     5.014     5.020     5.011     5.006     5.011     5.006     5.013     5.020     5.031     5.016     5.032     5.026     5.033     5.037     5.031     5.025     5.029     5.043     5.028     5.037     5.029     5.031     5.031     5.029     5.031     5.033     5.032     5.035     5.033     5.035     5.037     5.031     5.037     5.033     5.037     5.037     5.033     5.028     5.025     5.028     5.021     5.026     5.021     5.035     5.035     4.998     5.003     4.998     5.026     5.029     5.032     5.032     5.013     5.009     5.028     5.009     5.016     5.021     5.017     4.997     5.000     5.020     5.000     4.995     5.005     4.998     4.998     4.991     4.998     5.018     5.011     5.018     4.995     4.993     4.998     5.005     5.003     4.998     5.006     5.000     5.003     4.997     4.993     4.995     4.997     4.988     4.990     4.983     4.979     4.983     4.979     4.970     4.975     4.969     4.965     4.964     4.958     4.970     4.974     4.972     4.975     4.969     4.942     4.974     4.975     4.970     4.975     4.970     4.977     4.975     4.963     4.969     4.974     4.974     4.969     4.922     4.970     4.883     4.969     4.969     4.929     4.937     4.969     4.969     4.942     4.950     4.940     4.963     4.937     4.953     4.953     4.955     4.955     4.958     4.950     4.947     4.950     4.953     4.914     4.940     4.931     4.953     4.888     4.883     4.847     4.826     4.847     4.825     4.847     4.914     4.920     4.914     4.908     4.847     4.825     4.826     4.823     4.817     4.823     4.817     4.823     4.826     4.825     4.847     4.827     4.847     4.826     4.831     4.825     4.831     4.825     4.831     4.825     4.830     4.823     4.843     4.823     4.826     4.826     4.825     4.794     4.812     4.791     4.797     4.791     4.810     4.794     4.814     4.823     4.826     4.823     4.827     4.847     4.855     4.850     4.883     4.915     4.847     4.826     4.849     4.924     4.926     4.927     4.910     4.849     4.883     4.847     4.922     4.847     4.883     4.847     4.839     4.847     4.826     4.847     4.826     4.847     4.944     4.904     4.914     4.906     4.839     4.847     4.825     4.847     4.854     4.847     4.854     4.847     4.841     4.847     4.826     4.847     4.826     4.847     4.883     4.915     4.918     4.898     4.920     4.914     4.887     4.912     4.910     4.912     4.906     4.947     4.939     4.883     4.935     4.929     4.933     4.914     4.933     4.924     4.933     4.883     4.929     4.914     4.933     4.922     4.939     4.935     4.942     4.939     4.947     4.935     4.940     4.847     4.883     4.847     4.883     4.940     4.955     4.883     4.950     4.954     4.940     4.945     4.953     4.958     4.961     4.965     4.959     4.960     4.969     4.969     4.965     4.966     4.961     4.974     4.975     4.952     4.982     4.883     4.983     4.954     4.950     4.972     4.985     4.982     4.982     4.985     4.980     4.954     4.958     4.953     4.964     4.969     4.995     4.963     4.988     4.988     4.979     4.982     4.983     4.985     4.983     4.979     4.983     4.988     4.985     4.991     4.998     5.003     5.008     4.998     4.963     4.965     4.960     5.023     5.008     5.009     5.005     5.014     5.013     5.008     5.003     5.013     4.997     5.013     5.008     4.991     5.002     5.005     5.000     4.995     4.998     4.991     5.013     5.031     5.032     5.009     5.037     5.054     5.054     5.025     5.043     5.039     5.017     5.064     5.059     5.060     5.057     5.066     5.062     5.067     5.062     5.076     5.076     5.077     5.081     5.074     5.074     5.079     5.081     5.077     5.079     5.096     5.072     5.076     5.085     5.090     5.085     5.117     5.119     5.123     5.087     5.124     5.109     5.129     5.135     5.129     5.105     5.112     5.115     5.138     5.135     5.124     5.121     5.128     5.124     5.124     5.128     5.129     5.137     5.137     5.146     5.150     5.153     5.153     5.154     5.157     5.159     5.160     5.157     5.172     5.151     5.175     5.187     5.185     5.181     5.183     5.188     5.197     5.200     5.195     5.200     5.193     5.200     5.203     5.187     5.220     5.225     5.177     5.220     5.228     5.222     5.228     5.223     5.207     5.232     5.238     5.220     5.241     5.241     5.243     5.243     5.244     5.246     5.247     5.237     5.257     5.257     5.257     5.258     5.262     5.260     5.262     5.262     5.263     5.266     5.265     5.269     5.269     5.270     5.266     5.272     5.280     5.278     5.283     5.286     5.282     5.284     5.290     5.290     5.292     5.291     5.297     5.298     5.300     5.302     5.304     5.302     5.307     5.310     5.310     5.312     5.312     5.313     5.313     5.317     5.318     5.318     5.322     5.322     5.324     5.327     5.327     5.331     5.333     5.335     5.337     5.339     5.338     5.343     5.347     5.352     5.354     5.355     5.357     5.357     5.359     5.362     5.364     5.366     5.366     5.370     5.372     5.372     5.374     5.376     5.378     5.381     5.383     5.385     5.387     5.389     5.392     5.394     5.396     5.399     5.401     5.404     5.409     5.411     5.415     5.417     5.420     5.424     5.425     5.429     5.429     5.432     5.435     5.436     5.441     5.444     5.447     5.452     5.457     5.461     5.465     5.471     5.474     5.480     5.487     5.492     5.498     5.504     5.507     5.511     5.514     5.516     5.517     5.517     5.517     5.518     5.520     5.520     5.521     5.522     5.524     5.524     5.526     5.524     5.524     5.528     5.529     5.530     5.530     5.530     5.531     5.532     5.533     5.535     5.537     5.540     5.540     5.544     5.544     5.545     5.547     5.549     5.550     5.552     5.555     5.557     5.558     5.560     5.562     5.564     5.567     5.568     5.570     5.571     5.574     5.576     5.579     5.581     5.583     5.585     5.588     5.590     5.593     5.594     5.598     5.599     5.602     5.605     5.607     5.610     5.611     5.613     5.616     5.619     5.620     5.622     5.626     5.628     5.630     5.633     5.635     5.636     5.637     5.639     5.640     5.644     5.645     5.648     5.649     5.652     5.654     5.657     5.661     5.663     5.664     5.668     5.668     5.671     5.673     5.675     5.676     5.679     5.681     5.682     5.685     5.687     5.689     5.692     5.694     5.698     5.698     5.701     5.704     5.706     5.708     5.709     5.712     5.713     5.716     5.721     5.722     5.724     5.726     5.728     5.732     5.733     5.736     5.738     5.739     5.742     5.743     5.745     5.748     5.749     5.754     5.755     5.759     5.761     5.764     5.766     5.769     5.771     5.773     5.775     5.776     5.778     5.781     5.785     5.787     5.791     5.795     5.796     5.798     5.801     5.804     5.807     5.808     5.809     5.811     5.813     5.816     5.820     5.822     5.826     5.829     5.833     5.835     5.837     5.839     5.841     5.844     5.847     5.848     5.852     5.855     5.857     5.860     5.863     5.865     5.869     5.872     5.873     5.875     5.878     5.881     5.883     5.887     5.889     5.892     5.894     5.896     5.900     5.902     5.903     5.905     5.906     5.907     5.908     5.909     5.910     5.912     5.916     5.916     5.920     5.922     5.927     5.927     5.930     5.930     5.933     5.935     5.939     5.941     5.942     5.944     5.946     5.946     5.948     5.949     5.954     5.957     5.959     5.961     5.964     5.966     5.969     5.973     5.974     5.976     5.979     5.983     5.987     5.989     5.990     5.993     5.995     5.996     5.999     6.002     6.006     6.008     6.008     6.009     6.011     6.013     6.017     6.019     6.022     6.023     6.025     6.030     6.030     6.033     6.035     6.038     6.042     6.043     6.046     6.050     6.052     6.055     6.058     6.061     6.065     6.067     6.070     6.073     6.076     6.080     6.083     6.085     6.090     6.091     6.094     6.097     6.100     6.105     6.107     6.110     6.113     6.117     6.120     6.123     6.126     6.129     6.133     6.137     6.140     6.143     6.147     6.151     6.154     6.157     6.160     6.164     6.170     6.172     6.177     6.181     6.187     6.189     6.193     6.196     6.202     6.205     6.210     6.214     6.218     6.221     6.225     6.228     6.233     6.239     6.242     6.248     6.253     6.258     6.264     6.269     6.272     6.278     6.281     6.289     6.294     6.298     6.302     6.307     6.312     6.316     6.321     6.325     6.331     6.335     6.341     6.346     6.350     6.355     6.360     6.364     6.369     6.375     6.379     6.385     6.391     6.398     6.404     6.409     6.414     6.420     6.427     6.433     6.441     6.448     6.455     6.463     6.470     6.479     6.487     6.497     6.509     6.519     6.531     6.543     6.555     6.568     6.581     6.594     6.606     6.620     6.633     6.647     6.663     6.677     6.694     6.710     6.728     6.745     6.765     6.781     6.800     6.818     6.839     6.858     6.880     6.902     6.924     6.947     6.969     6.990     7.009     7.028     7.047     7.065     7.083     7.102     7.120     7.138     7.157     7.176     7.194     7.212     7.231     7.249     7.266     7.285     7.303     7.322     7.340     7.359     7.377     7.396     7.415     7.433     7.454     7.472     7.492     7.511     7.530     7.550     7.567     7.587     7.604     7.624     7.642     7.658     7.677     7.695     7.713     7.730     7.748     7.765     7.781     7.798     7.816     7.833     7.849     7.869     7.885     7.904     7.920     7.938     7.954     7.971     7.987     8.007     8.023     8.039     8.058     8.075     8.091     8.110     8.128     8.145     8.163     8.181     8.200     8.216     8.235     8.252     8.270     8.288     8.306     8.323     8.343     8.361     8.380     8.397     8.417     8.435     8.455     8.473     8.492     8.510     8.528     8.547     8.566     8.583     8.601     8.620     8.639     8.657     8.676     8.693     8.712     8.731     8.749     8.767     8.783     8.803     8.820     8.837     8.853     8.870     8.886     8.902     8.918     8.931     8.948     8.963     8.979     8.992     9.006     9.020     9.033     9.047     9.061     9.073     9.085     9.100     9.112     9.126     9.137     9.150     9.163     9.174     9.186     9.196     9.208     9.219     9.232     9.243     9.252     9.265     9.276     9.287     9.300     9.311     9.322     9.335     9.348     9.357     9.370     9.381     9.392     9.404     9.415     9.427     9.440     9.454     9.464     9.474     9.489     9.500     9.512     9.526     9.537     9.552     9.561     9.575     9.587     9.600     9.613     9.625     9.641     9.650     9.664     9.679     9.691     9.704     9.717     9.730     9.744     9.759     9.774     9.786     9.799     9.813     9.827     9.841     9.854     9.870     9.885     9.900     9.913     9.929     9.944     9.955     9.969     9.981     9.996    10.009    10.024    10.038    10.052    10.066    10.079    10.093    10.105    10.120    10.135    10.148    10.162    10.178    10.190    10.204    10.217    10.230    10.243    10.258    10.274    10.289    10.304    10.315    10.330    10.344    10.357    10.374    10.385    10.399    10.412    10.428    10.439    10.457    10.471    10.483    10.496    10.510    10.526    10.541    10.555    10.572    10.585    10.602    10.618    10.633    10.650    10.666    10.683    10.700    10.714    10.732    10.746    10.761    10.777    10.795    10.811    10.825    10.843    10.859    10.876    10.894    10.910    10.927    10.943    10.957    10.978    10.993    11.012    11.029    11.047    11.064    11.083    11.098    11.118    11.133    11.154    11.173    11.189    11.211    11.228    11.250    11.266    11.287    11.308    11.329    11.345    11.367    11.385    11.410    11.430    11.449    11.472    11.494    11.514    11.535    11.554    11.578    11.599    11.619    11.640    11.664    11.686    11.707    11.728    11.749    11.776    11.798    11.820    11.844    11.863    11.889    11.911    11.935    11.959    11.983    12.007    12.030    12.054    12.076    12.101    12.122    12.144    12.168    12.193    12.218    12.241    12.267    12.287    12.312    12.332    12.354    12.381    12.403    12.424    12.448    12.470    12.493    12.512    12.535    12.552    12.571    12.593    12.613    12.633    12.652    12.671    12.691    12.709    12.731    12.747    12.769    12.789    12.809    12.830    12.849    12.867    12.887    12.904    12.923    12.945    12.968    12.988    13.009    13.033    13.056    13.075    13.098    13.120    13.140    13.158    13.181    13.197    13.219    13.238    13.259    13.276    13.292    13.309    13.328    13.348    13.362    13.376    13.394    13.410    13.425    13.439    13.452    13.468    13.481    13.494    13.508    13.522    13.533    13.548    13.560    13.574    13.587    13.599    13.611    13.625    13.635    13.650    13.664    13.676    13.689    13.699    13.710    13.727    13.735    13.750    13.758    13.770    13.780    13.791    13.800    13.813    13.824    13.837    13.847    13.858    13.865    13.874    13.889    13.896    13.903    13.914    13.924    13.931    13.949    13.954    13.969    13.979    13.983    13.991    14.000    14.013    14.024    14.032    14.046    14.055    14.063    14.072    14.089    14.098    14.107    14.121    14.127    14.142    14.155    14.169    14.182    14.198    14.216    14.222    14.237    14.246    14.252    14.264    14.272    14.280    14.302    14.307    14.320    14.328    14.337    14.347    14.362    14.370    14.382    14.392    14.400    14.415    14.422    14.430    14.443    14.453    14.464    14.473    14.494    14.499    14.511    14.516    14.537    14.548    14.554    14.565    14.572    14.581    14.589    14.602    14.607    14.623    14.640    14.646    14.652    14.669    14.674    14.680    14.686    14.693    14.699    14.705    14.716    14.735    14.752    14.759    14.765    14.769    14.787    14.794    14.799    14.809    14.819    14.830    14.838    14.849    14.871    14.874    14.880    14.888    14.896    14.906    14.914    14.929    14.939    14.952    14.960    14.964    14.972    14.977    14.983    15.002    15.010    15.015    15.023    15.029    15.037    15.044    15.066    15.083    15.089    15.098    15.110    15.114    15.120    15.131    15.152    15.159    15.166    15.174    15.185    15.190    15.198    15.206    15.212    15.220    15.235    15.239    15.252    15.255    15.263    15.274    15.283    15.305    15.311    15.328    15.333    15.347    15.354    15.360    15.372    15.375    15.380    15.381    15.381    15.385    15.383    15.383    15.385    15.385    15.383    15.381    15.381    15.380    15.381    15.380    15.378    15.375    15.369    15.352    15.348    15.344    15.330    15.321    15.311    15.307    15.299    15.283    15.272    15.263    15.252    15.236    15.229    15.217    15.206    15.202    15.198    15.192    15.189    15.178    15.171    15.162    15.161    15.152    15.129    15.122    15.111    15.108    15.105    15.092    15.074    15.070    15.046    15.041    15.037    15.035    15.029    15.015    15.006    14.987    14.980    14.975    14.968    14.960    14.947    14.942    14.936    14.933    14.926    14.913    14.911    14.900    14.896    14.889    14.882    14.876    14.872    14.860    14.842    14.837    14.835    14.828    14.822    14.814    14.808    14.794    14.788    14.774    14.765    14.757
     4.972     4.954     4.949     4.942     4.947     4.887     4.949     4.944     4.949     4.931     4.910     4.931     4.910     4.933     4.914     4.920     4.914     4.922     4.980     4.916     4.908     4.929     4.910     4.929     4.922     4.887     4.922     4.885     4.889     4.883     4.877     4.883     4.881     4.886     4.881     4.885     4.879     4.883     4.850     4.883     4.886     4.891     4.883     4.850     4.883     4.849     4.883     4.849     4.855     4.849     4.855     4.849     4.855     4.849     4.841     4.847     4.826     4.841     4.839     4.847     4.839     4.847     4.841     4.849     4.875     4.883     4.847     4.839     4.847     4.839     4.847     4.883     4.887     4.891     4.883     4.875     4.883     4.877     4.885     4.883     4.847     4.826     4.847     4.855     4.887     4.914     4.883     4.849     4.855     4.847     4.841     4.886     4.875     4.841     4.847     4.841     4.847     4.841     4.849     4.881     4.849     4.879     4.883     4.847     4.839     4.847     4.883     4.887     4.920     4.883     4.890     4.883     4.879     4.885     4.879     4.883     4.889     4.883     4.920     4.927     4.949     4.933     4.887     4.945     4.953     4.949     4.979     4.990     4.983     4.977     4.949     4.977     4.950     4.979     4.985     4.991     4.983     4.988     4.980     4.985     5.020     5.000     4.990     4.998     4.950     4.998     4.993     4.998     5.017     4.991     5.017     4.998     5.017     5.023     5.002     4.990     4.997     4.990     4.997     4.991     5.002     5.009     5.031     4.998     5.006     5.000     5.023     5.031     5.021     4.990     4.998     5.025     4.993     5.023     5.029     5.031     5.026     5.032     4.998     5.033     5.040     5.037     5.029     5.026     5.032     5.026     5.031     5.035     5.033     5.037     4.991     4.998     5.006     5.000     4.991     5.035     5.032     5.028     5.028     5.026     4.998     4.993     5.000     5.018     5.011     5.005     5.011     5.016     5.023     5.021     5.020     5.013     5.020     5.013     5.021     5.014     5.031     5.032     5.025     5.033     5.000     5.032     5.000     5.043     5.033     5.049     5.037     5.042     5.033     5.042     5.037     5.035     5.039     5.033     5.037     5.035     5.039     5.033     5.039     5.037     5.042     5.039     5.043     5.035     5.040     5.025     5.029     5.037     5.039     5.018     5.037     5.032     5.037     5.005     5.033     5.031     5.023     5.017     5.018     5.016     5.008     5.009     5.006     5.014     5.011     5.014     5.023     5.003     5.021     5.002     4.998     5.005     5.000     5.005     5.006     5.009     5.005     5.016     5.020     5.021     5.021     5.013     5.017     5.013     5.013     5.005     5.002     5.006     4.998     5.003     4.998     4.993     4.991     4.997     4.988     4.990     4.983     4.985     4.983     4.977     4.970     4.970     4.979     4.963     4.982     4.985     4.982     4.977     4.972     4.974     4.974     4.977     4.961     4.975     4.972     4.977     4.970     4.979     4.974     4.977     4.970     4.974     4.970     4.975     4.964     4.970     4.974     4.969     4.972     4.959     4.939     4.970     4.965     4.939     4.969     4.955     4.965     4.961     4.950     4.953     4.956     4.963     4.955     4.960     4.960     4.956     4.953     4.959     4.922     4.915     4.883     4.888     4.883     4.847     4.825     4.847     4.825     4.831     4.825     4.831     4.826     4.883     4.831     4.823     4.826     4.823     4.817     4.810     4.817     4.823     4.847     4.839     4.847     4.855     4.847     4.839     4.847     4.854     4.847     4.826     4.847     4.826     4.845     4.825     4.855     4.847     4.839     4.839     4.826     4.826     4.825     4.825     4.825     4.826     4.826     4.808     4.839     4.825     4.841     4.847     4.839     4.847     4.883     4.916     4.912     4.920     4.915     4.912     4.927     4.929     4.922     4.927     4.883     4.888     4.883     4.847     4.826     4.847     4.854     4.847     4.883     4.847     4.826     4.847     4.826     4.942     4.914     4.945     4.883     4.847     4.826     4.847     4.940     4.949     4.947     4.849     4.908     4.849     4.883     4.847     4.883     4.847     4.883     4.888     4.883     4.960     4.915     4.920     4.920     4.883     4.952     4.883     4.952     4.915     4.912     4.944     4.933     4.927     4.935     4.839     4.931     4.933     4.887     4.881     4.887     4.883     4.931     4.883     4.942     4.922     4.942     4.939     4.949     4.952     4.945     4.952     4.949     4.847     4.881     4.847     4.922     4.944     4.959     4.963     4.940     4.965     4.963     4.966     4.969     4.966     4.969     4.969     4.969     4.966     4.969     4.975     4.977     4.977     4.970     4.982     4.949     4.979     4.956     4.990     4.990     4.990     4.964     4.959     4.988     4.985     4.988     4.990     4.972     4.995     4.991     4.965     4.997     4.993     4.988     4.988     4.988     4.982     4.990     4.983     4.982     4.990     4.991     4.988     4.983     4.983     4.990     4.983     4.990     5.009     4.991     4.966     4.969     5.026     5.011     5.020     5.013     5.009     5.014     5.016     5.009     5.006     5.016     5.011     5.016     5.014     5.011     5.005     5.009     5.003     5.002     5.020     5.023     4.991     5.029     5.037     4.991     5.049     5.021     5.037     5.031     5.021     5.072     5.045     5.068     5.064     5.068     5.062     5.066     5.067     5.072     5.067     5.074     5.070     5.081     5.083     5.077     5.081     5.086     5.079     5.091     5.081     5.087     5.102     5.109     5.088     5.114     5.117     5.110     5.092     5.110     5.091     5.104     5.124     5.123     5.117     5.143     5.112     5.107     5.143     5.141     5.128     5.123     5.128     5.123     5.128     5.128     5.137     5.135     5.138     5.133     5.157     5.151     5.154     5.153     5.156     5.154     5.159     5.162     5.170     5.174     5.170     5.181     5.187     5.188     5.185     5.187     5.192     5.198     5.193     5.201     5.195     5.198     5.203     5.210     5.220     5.225     5.192     5.226     5.229     5.183     5.235     5.235     5.233     5.240     5.238     5.237     5.223     5.244     5.246     5.247     5.247     5.249     5.249     5.244     5.240     5.260     5.262     5.262     5.263     5.262     5.263     5.265     5.260     5.269     5.269     5.270     5.269     5.274     5.274     5.270     5.274     5.278     5.283     5.288     5.283     5.288     5.292     5.293     5.293     5.297     5.294     5.300     5.302     5.302     5.305     5.305     5.309     5.310     5.312     5.310     5.315     5.318     5.317     5.317     5.320     5.324     5.324     5.326     5.326     5.327     5.327     5.331     5.335     5.333     5.340     5.339     5.346     5.342     5.349     5.354     5.355     5.359     5.359     5.359     5.362     5.364     5.368     5.368     5.368     5.372     5.374     5.376     5.378     5.379     5.381     5.381     5.385     5.387     5.389     5.391     5.394     5.398     5.399     5.402     5.404     5.407     5.414     5.417     5.420     5.422     5.425     5.425     5.427     5.429     5.432     5.433     5.436     5.440     5.444     5.446     5.449     5.454     5.458     5.461     5.465     5.471     5.476     5.480     5.487     5.492     5.496     5.504     5.509     5.512     5.516     5.517     5.518     5.522     5.521     5.522     5.523     5.526     5.527     5.527     5.529     5.529     5.529     5.530     5.531     5.532     5.533     5.533     5.535     5.537     5.535     5.537     5.540     5.540     5.542     5.544     5.544     5.547     5.547     5.549     5.550     5.552     5.553     5.555     5.557     5.558     5.562     5.564     5.564     5.568     5.568     5.570     5.573     5.574     5.578     5.579     5.581     5.582     5.585     5.588     5.591     5.593     5.594     5.598     5.599     5.602     5.605     5.607     5.610     5.611     5.613     5.616     5.619     5.620     5.622     5.626     5.628     5.630     5.632     5.635     5.636     5.637     5.638     5.640     5.644     5.645     5.648     5.649     5.652     5.654     5.657     5.659     5.663     5.664     5.668     5.670     5.671     5.673     5.676     5.678     5.679     5.681     5.682     5.685     5.687     5.691     5.692     5.694     5.698     5.700     5.701     5.704     5.704     5.706     5.710     5.712     5.713     5.716     5.719     5.722     5.724     5.728     5.730     5.732     5.733     5.736     5.738     5.739     5.742     5.743     5.745     5.748     5.749     5.754     5.755     5.759     5.761     5.764     5.766     5.769     5.771     5.772     5.775     5.776     5.778     5.780     5.782     5.787     5.789     5.793     5.796     5.798     5.801     5.803     5.805     5.807     5.809     5.811     5.813     5.816     5.818     5.822     5.826     5.828     5.831     5.835     5.836     5.839     5.840     5.843     5.845     5.848     5.852     5.854     5.857     5.860     5.861     5.865     5.866     5.870     5.873     5.875     5.877     5.880     5.883     5.885     5.889     5.892     5.894     5.898     5.900     5.902     5.903     5.906     5.907     5.908     5.909     5.911     5.912     5.914     5.915     5.919     5.920     5.923     5.925     5.928     5.930     5.933     5.933     5.935     5.937     5.941     5.942     5.944     5.946     5.948     5.949     5.953     5.956     5.959     5.960     5.961     5.964     5.969     5.969     5.970     5.977     5.977     5.979     5.983     5.987     5.989     5.990     5.993     5.995     5.998     5.998     6.002     6.004     6.006     6.008     6.009     6.011     6.015     6.017     6.019     6.020     6.026     6.028     6.031     6.033     6.035     6.037     6.038     6.042     6.043     6.045     6.048     6.052     6.055     6.057     6.060     6.062     6.065     6.070     6.072     6.075     6.078     6.081     6.085     6.087     6.090     6.093     6.094     6.102     6.104     6.107     6.109     6.112     6.115     6.118     6.121     6.125     6.128     6.131     6.135     6.137     6.140     6.145     6.148     6.151     6.154     6.160     6.161     6.164     6.170     6.174     6.179     6.182     6.185     6.190     6.195     6.198     6.202     6.207     6.210     6.214     6.220     6.221     6.225     6.228     6.233     6.239     6.244     6.248     6.254     6.259     6.263     6.269     6.274     6.278     6.283     6.289     6.292     6.298     6.302     6.307     6.312     6.316     6.322     6.327     6.331     6.337     6.341     6.346     6.352     6.356     6.361     6.364     6.371     6.375     6.379     6.385     6.391     6.398     6.405     6.410     6.415     6.422     6.429     6.435     6.441     6.448     6.455     6.463     6.470     6.477     6.486     6.496     6.507     6.517     6.528     6.540     6.553     6.565     6.578     6.591     6.605     6.617     6.631     6.643     6.657     6.673     6.689     6.705     6.722     6.740     6.757     6.776     6.795     6.814     6.833     6.851     6.874     6.894     6.919     6.941     6.963     6.985     7.007     7.026     7.045     7.065     7.083     7.102     7.120     7.140     7.158     7.176     7.194     7.214     7.231     7.248     7.266     7.285     7.303     7.322     7.340     7.357     7.376     7.393     7.412     7.432     7.450     7.469     7.489     7.508     7.528     7.547     7.565     7.585     7.604     7.622     7.640     7.658     7.677     7.695     7.712     7.730     7.748     7.765     7.781     7.799     7.816     7.835     7.852     7.869     7.887     7.904     7.920     7.938     7.955     7.972     7.990     8.007     8.024     8.040     8.059     8.075     8.091     8.110     8.128     8.143     8.161     8.178     8.198     8.216     8.233     8.250     8.270     8.285     8.304     8.322     8.340     8.358     8.376     8.394     8.413     8.431     8.450     8.468     8.486     8.507     8.525     8.543     8.561     8.579     8.598     8.616     8.635     8.654     8.671     8.689     8.705     8.726     8.745     8.763     8.781     8.798     8.816     8.833     8.850     8.866     8.883     8.899     8.915     8.933     8.948     8.963     8.979     8.993     9.009     9.022     9.036     9.050     9.065     9.077     9.093     9.104     9.118     9.131     9.144     9.157     9.169     9.181     9.193     9.207     9.219     9.229     9.241     9.252     9.262     9.275     9.285     9.297     9.311     9.322     9.331     9.343     9.355     9.367     9.380     9.390     9.402     9.413     9.427     9.437     9.450     9.463     9.472     9.487     9.496     9.509     9.520     9.533     9.548     9.559     9.572     9.585     9.594     9.607     9.619     9.631     9.647     9.661     9.672     9.685     9.697     9.709     9.726     9.737     9.750     9.764     9.780     9.792     9.807     9.821     9.833     9.846     9.862     9.874     9.890     9.906     9.919     9.932     9.946     9.962     9.975     9.987    10.003    10.017    10.030    10.042    10.055    10.072    10.085    10.099    10.113    10.126    10.141    10.157    10.169    10.182    10.196    10.209    10.224    10.237    10.251    10.264    10.278    10.292    10.306    10.319    10.332    10.348    10.362    10.375    10.392    10.404    10.419    10.433    10.446    10.462    10.474    10.489    10.504    10.516    10.529    10.546    10.560    10.576    10.590    10.605    10.622    10.637    10.652    10.667    10.683    10.700    10.715    10.733    10.752    10.765    10.780    10.796    10.814    10.827    10.843    10.861    10.876    10.895    10.911    10.928    10.943    10.960    10.978    10.994    11.012    11.030    11.045    11.064    11.083    11.099    11.118    11.136    11.154    11.173    11.192    11.209    11.228    11.246    11.267    11.285    11.305    11.327    11.345    11.366    11.383    11.405    11.428    11.446    11.468    11.488    11.508    11.531    11.551    11.573    11.595    11.616    11.637    11.656    11.680    11.702    11.725    11.746    11.768    11.791    11.814    11.835    11.861    11.881    11.906    11.926    11.948    11.971    11.994    12.019    12.043    12.067    12.087    12.111    12.136    12.157    12.181    12.207    12.231    12.255    12.279    12.301    12.326    12.345    12.371    12.392    12.416    12.439    12.464    12.483    12.506    12.528    12.548    12.570    12.588    12.608    12.630    12.649    12.667    12.687    12.707    12.726    12.748    12.766    12.787    12.805    12.826    12.845    12.863    12.887    12.903    12.923    12.940    12.960    12.985    13.005    13.026    13.047    13.071    13.090    13.112    13.133    13.155    13.176    13.193    13.215    13.235    13.252    13.273    13.291    13.304    13.321    13.338    13.354    13.369    13.383    13.399    13.413    13.427    13.438    13.452    13.465    13.478    13.494    13.505    13.518    13.529    13.542    13.555    13.570    13.581    13.594    13.606    13.621    13.632    13.646    13.659    13.672    13.683    13.696    13.702    13.719    13.729    13.740    13.752    13.765    13.777    13.785    13.796    13.806    13.819    13.830    13.837    13.850    13.861    13.867    13.881    13.889    13.896    13.904    13.916    13.926    13.945    13.952    13.961    13.975    13.980    13.987    13.996    14.004    14.022    14.030    14.039    14.052    14.059    14.072    14.085    14.093    14.102    14.116    14.121    14.130    14.144    14.166    14.172    14.183    14.205    14.216    14.221    14.239    14.250    14.258    14.269    14.276    14.296    14.306    14.316    14.326    14.335    14.344    14.355    14.374    14.380    14.387    14.397    14.411    14.419    14.428    14.442    14.453    14.462    14.470    14.497    14.497    14.502    14.515    14.540    14.552    14.556    14.562    14.574    14.579    14.586    14.602    14.607    14.616    14.642    14.645    14.652    14.669    14.674    14.680    14.685    14.693    14.699    14.705    14.714    14.742    14.750    14.759    14.765    14.772    14.785    14.793    14.799    14.805    14.822    14.828    14.840    14.845    14.871    14.872    14.880    14.889    14.897    14.906    14.916    14.920    14.931    14.952    14.961    14.968    14.972    14.977    14.983    15.004    15.008    15.017    15.021    15.026    15.037    15.041    15.050    15.072    15.086    15.102    15.106    15.116    15.124    15.128    15.152    15.157    15.166    15.171    15.185    15.190    15.198    15.206    15.212    15.218    15.226    15.238    15.252    15.257    15.265    15.272    15.281    15.299    15.307    15.326    15.333    15.345    15.355    15.360    15.374    15.377    15.380    15.380    15.380    15.385    15.383    15.385    15.385    15.383    15.381    15.381    15.380    15.380    15.381    15.381    15.378    15.377    15.369    15.365    15.347    15.342    15.330    15.322    15.312    15.309    15.302    15.283    15.272    15.263    15.255    15.238    15.229    15.215    15.209    15.203    15.198    15.194    15.189    15.181    15.177    15.166    15.161    15.142    15.131    15.122    15.114    15.111    15.108    15.097    15.079    15.072    15.050    15.043    15.041    15.035    15.031    15.021    15.010    14.993    14.982    14.977    14.972    14.963    14.953    14.942    14.938    14.933    14.926    14.914    14.910    14.904    14.897    14.889    14.886    14.878    14.872    14.869    14.845    14.838    14.835    14.830    14.828    14.815    14.808    14.796    14.791    14.771    14.772    14.759
     5.008     4.990     4.995     4.950     4.944     4.950     4.955     4.950     4.944     4.939     4.933     4.914     4.933     4.887     4.933     4.927     4.922     4.915     4.983     4.883     4.916     4.910     4.933     4.950     4.886     4.935     4.887     4.933     4.910     4.931     4.910     4.920     4.887     4.883     4.887     4.883     4.912     4.933     4.949     4.910     4.879     4.883     4.879     4.883     4.889     4.883     4.849     4.883     4.850     4.883     4.850     4.883     4.850     4.883     4.849     4.850     4.847     4.849     4.847     4.841     4.847     4.855     4.849     4.881     4.886     4.850     4.855     4.847     4.839     4.849     4.883     4.875     4.883     4.888     4.920     4.885     4.891     4.883     4.918     4.914     4.883     4.849     4.883     4.883     4.883     4.883     4.849     4.841     4.849     4.855     4.849     4.883     4.885     4.849     4.883     4.849     4.855     4.849     4.883     4.850     4.883     4.885     4.850     4.855     4.847     4.883     4.883     4.883     4.887     4.920     4.886     4.881     4.886     4.920     4.912     4.933     4.883     4.933     4.914     4.933     4.954     4.915     4.933     4.914     5.011     5.009     4.887     4.983     4.977     4.947     4.942     4.949     4.979     4.950     4.991     4.990     4.947     4.914     4.949     4.977     4.972     4.979     5.000     4.993     5.000     4.972     5.002     4.991     5.008     5.025     5.011     5.029     5.026     5.005     5.009     4.998     4.990     4.998     4.991     5.002     5.008     5.037     5.021     5.037     5.029     5.025     5.029     5.025     5.028     5.011     5.023     4.991     4.998     5.029     5.035     5.035     5.035     4.998     4.991     5.040     5.037     5.006     5.000     5.029     4.998     4.991     5.037     5.033     5.037     5.040     5.035     5.042     4.998     5.040     4.998     5.035     5.028     5.033     5.031     4.998     4.991     5.023     5.029     5.031     5.031     5.025     5.029     5.031     5.017     5.020     5.016     5.028     5.014     5.021     5.028     5.021     5.029     5.023     4.993     5.000     5.029     5.037     4.991     5.039     5.043     5.037     5.049     5.037     5.045     5.045     5.043     5.035     5.042     5.039     5.037     5.040     5.042     5.040     5.033     5.037     5.048     5.045     5.048     5.046     5.037     5.043     5.039     5.037     5.037     5.023     5.035     5.039     5.032     5.033     5.029     5.025     5.042     5.014     5.042     5.013     5.039     5.039     5.011     5.028     5.017     5.023     5.017     5.025     5.020     5.011     5.005     5.018     5.003     5.009     5.006     5.014     5.020     5.018     5.021     5.023     5.021     5.020     5.014     5.016     5.011     5.009     5.006     5.013     5.005     5.009     5.005     5.002     4.998     4.991     4.997     4.990     4.980     4.983     4.979     4.980     4.975     4.972     4.977     4.972     4.985     4.983     4.988     4.982     4.980     4.985     4.979     4.985     4.979     4.983     4.977     4.983     4.979     4.983     4.979     4.972     4.979     4.975     4.979     4.972     4.979     4.979     4.970     4.963     4.974     4.979     4.933     4.939     4.966     4.970     4.939     4.933     4.963     4.883     4.969     4.969     4.966     4.883     4.915     4.955     4.965     4.886     4.964     4.949     4.847     4.883     4.849     4.883     4.847     4.826     4.847     4.826     4.847     4.825     4.830     4.825     4.847     4.914     4.826     4.830     4.823     4.826     4.823     4.826     4.823     4.831     4.826     4.847     4.883     4.914     4.883     4.887     4.883     4.887     4.883     4.849     4.855     4.847     4.841     4.847     4.877     4.883     4.849     4.850     4.847     4.826     4.826     4.826     4.839     4.839     4.847     4.850     4.825     4.856     4.849     4.855     4.847     4.825     4.847     4.883     4.917     4.914     4.933     4.929     4.931     4.931     4.929     4.926     4.929     4.922     4.849     4.908     4.888     4.883     4.847     4.883     4.849     4.881     4.847     4.825     4.847     4.883     4.952     4.947     4.887     4.826     4.847     4.949     4.947     4.952     4.933     4.915     4.920     4.908     4.914     4.885     4.929     4.885     4.915     4.883     4.915     4.933     4.908     4.915     4.940     4.920     4.915     4.935     4.914     4.937     4.931     4.931     4.939     4.939     4.929     4.937     4.885     4.929     4.883     4.877     4.883     4.847     4.883     4.931     4.935     4.929     4.937     4.949     4.933     4.933     4.950     4.949     4.914     4.883     4.847     4.883     4.914     4.961     4.963     4.922     4.966     4.963     4.970     4.974     4.975     4.972     4.974     4.970     4.974     4.970     4.972     4.975     4.977     4.972     4.974     4.977     4.963     4.959     4.988     4.995     4.990     4.993     4.990     4.985     4.990     4.995     4.995     4.991     4.995     4.990     4.995     4.972     5.000     4.972     4.979     4.983     4.993     4.985     4.991     4.985     4.990     4.995     4.990     4.985     4.997     4.990     4.993     4.990     4.998     5.017     5.014     5.020     4.970     5.031     4.975     5.016     5.021     5.016     5.020     5.014     5.018     5.011     5.009     5.006     5.011     5.013     5.009     5.009     5.005     5.009     5.021     5.018     5.025     5.026     5.023     5.040     5.037     5.033     5.028     5.055     5.026     5.043     5.042     5.049     5.070     5.067     5.070     5.064     5.070     5.070     5.072     5.072     5.077     5.081     5.076     5.081     5.083     5.085     5.083     5.089     5.093     5.089     5.102     5.107     5.104     5.114     5.117     5.119     5.114     5.114     5.109     5.114     5.119     5.121     5.128     5.123     5.148     5.143     5.145     5.138     5.145     5.137     5.129     5.135     5.128     5.160     5.160     5.163     5.141     5.133     5.138     5.146     5.160     5.159     5.160     5.159     5.157     5.162     5.164     5.164     5.170     5.172     5.143     5.188     5.187     5.188     5.195     5.192     5.195     5.200     5.197     5.203     5.198     5.200     5.209     5.190     5.183     5.229     5.220     5.223     5.235     5.238     5.238     5.238     5.237     5.237     5.244     5.246     5.249     5.249     5.252     5.252     5.252     5.241     5.238     5.243     5.263     5.262     5.265     5.269     5.269     5.269     5.272     5.272     5.270     5.274     5.272     5.276     5.280     5.276     5.276     5.283     5.289     5.290     5.288     5.290     5.296     5.296     5.296     5.297     5.298     5.302     5.305     5.305     5.307     5.309     5.309     5.312     5.313     5.313     5.318     5.318     5.320     5.320     5.324     5.326     5.327     5.327     5.329     5.327     5.331     5.335     5.337     5.341     5.344     5.347     5.345     5.354     5.355     5.357     5.357     5.361     5.361     5.361     5.364     5.364     5.366     5.372     5.372     5.374     5.376     5.378     5.379     5.381     5.383     5.383     5.387     5.389     5.391     5.392     5.396     5.398     5.401     5.405     5.407     5.409     5.414     5.419     5.420     5.424     5.425     5.427     5.429     5.431     5.432     5.435     5.438     5.441     5.444     5.449     5.452     5.455     5.458     5.462     5.465     5.471     5.476     5.480     5.487     5.492     5.495     5.499     5.507     5.512     5.516     5.519     5.521     5.522     5.524     5.527     5.528     5.529     5.530     5.531     5.532     5.533     5.535     5.535     5.537     5.537     5.537     5.540     5.542     5.540     5.542     5.544     5.544     5.544     5.545     5.545     5.549     5.550     5.552     5.553     5.555     5.557     5.557     5.558     5.560     5.562     5.564     5.565     5.568     5.570     5.571     5.573     5.576     5.578     5.579     5.582     5.583     5.585     5.588     5.590     5.593     5.594     5.596     5.599     5.602     5.604     5.607     5.608     5.610     5.613     5.616     5.617     5.620     5.622     5.626     5.628     5.630     5.632     5.635     5.636     5.637     5.638     5.640     5.644     5.645     5.648     5.650     5.652     5.654     5.657     5.659     5.663     5.664     5.666     5.670     5.671     5.673     5.675     5.678     5.679     5.681     5.682     5.685     5.689     5.691     5.692     5.694     5.698     5.700     5.701     5.704     5.706     5.707     5.710     5.713     5.714     5.715     5.719     5.721     5.724     5.728     5.730     5.732     5.735     5.736     5.738     5.741     5.741     5.743     5.745     5.748     5.749     5.754     5.755     5.759     5.761     5.764     5.766     5.768     5.771     5.772     5.776     5.777     5.778     5.781     5.782     5.787     5.791     5.793     5.795     5.798     5.801     5.803     5.805     5.807     5.808     5.811     5.812     5.815     5.818     5.822     5.824     5.828     5.829     5.833     5.836     5.839     5.841     5.844     5.845     5.847     5.849     5.852     5.857     5.858     5.861     5.863     5.866     5.870     5.872     5.875     5.878     5.880     5.881     5.885     5.887     5.891     5.894     5.896     5.900     5.902     5.905     5.907     5.907     5.910     5.911     5.912     5.914     5.915     5.919     5.920     5.922     5.922     5.927     5.928     5.931     5.933     5.935     5.937     5.937     5.939     5.942     5.944     5.946     5.948     5.951     5.954     5.956     5.957     5.959     5.961     5.963     5.966     5.970     5.973     5.973     5.979     5.980     5.982     5.985     5.987     5.990     5.992     5.995     5.998     5.999     6.002     6.004     6.008     6.008     6.009     6.011     6.017     6.019     6.019     6.022     6.025     6.028     6.030     6.033     6.035     6.037     6.038     6.042     6.043     6.046     6.048     6.050     6.054     6.057     6.058     6.062     6.064     6.067     6.072     6.073     6.076     6.080     6.083     6.087     6.088     6.093     6.096     6.097     6.102     6.105     6.109     6.110     6.113     6.117     6.120     6.123     6.125     6.128     6.131     6.135     6.138     6.142     6.145     6.148     6.154     6.157     6.160     6.163     6.166     6.170     6.174     6.179     6.182     6.187     6.190     6.195     6.198     6.202     6.207     6.210     6.214     6.218     6.222     6.225     6.230     6.233     6.239     6.244     6.250     6.254     6.260     6.265     6.269     6.274     6.278     6.283     6.290     6.294     6.299     6.304     6.308     6.312     6.319     6.322     6.327     6.332     6.337     6.342     6.346     6.352     6.356     6.361     6.366     6.369     6.376     6.381     6.385     6.391     6.398     6.404     6.409     6.415     6.422     6.429     6.435     6.441     6.449     6.455     6.463     6.470     6.479     6.486     6.495     6.505     6.515     6.526     6.537     6.550     6.562     6.576     6.588     6.602     6.614     6.627     6.641     6.654     6.668     6.683     6.700     6.717     6.735     6.752     6.771     6.789     6.807     6.826     6.846     6.867     6.887     6.909     6.933     6.956     6.979     7.002     7.022     7.044     7.064     7.083     7.102     7.122     7.140     7.158     7.176     7.195     7.214     7.231     7.249     7.266     7.285     7.303     7.320     7.340     7.357     7.374     7.392     7.411     7.429     7.448     7.467     7.485     7.504     7.524     7.545     7.563     7.582     7.601     7.620     7.639     7.658     7.675     7.695     7.712     7.730     7.748     7.767     7.783     7.800     7.819     7.835     7.852     7.871     7.887     7.905     7.922     7.940     7.955     7.974     7.990     8.009     8.025     8.042     8.059     8.076     8.093     8.111     8.128     8.145     8.161     8.178     8.197     8.214     8.233     8.250     8.268     8.285     8.304     8.320     8.338     8.355     8.373     8.393     8.410     8.429     8.447     8.467     8.485     8.503     8.522     8.539     8.557     8.575     8.594     8.611     8.630     8.648     8.666     8.685     8.703     8.722     8.739     8.757     8.776     8.796     8.812     8.830     8.848     8.864     8.882     8.899     8.915     8.931     8.948     8.963     8.979     8.993     9.009     9.024     9.039     9.052     9.068     9.081     9.095     9.108     9.122     9.135     9.148     9.162     9.176     9.187     9.200     9.212     9.225     9.238     9.247     9.258     9.272     9.283     9.295     9.306     9.319     9.330     9.343     9.354     9.364     9.376     9.389     9.400     9.413     9.424     9.436     9.448     9.459     9.472     9.482     9.495     9.507     9.519     9.530     9.542     9.556     9.569     9.581     9.594     9.604     9.619     9.630     9.642     9.654     9.666     9.679     9.693     9.706     9.719     9.730     9.746     9.759     9.774     9.785     9.798     9.813     9.827     9.841     9.853     9.869     9.883     9.898     9.907     9.926     9.939     9.953     9.967     9.980     9.996    10.010    10.024    10.035    10.048    10.063    10.075    10.089    10.105    10.118    10.133    10.146    10.161    10.172    10.189    10.204    10.217    10.228    10.243    10.255    10.270    10.283    10.298    10.313    10.325    10.341    10.353    10.366    10.381    10.396    10.407    10.424    10.437    10.452    10.465    10.480    10.493    10.507    10.520    10.535    10.550    10.564    10.579    10.594    10.610    10.625    10.640    10.655    10.672    10.687    10.701    10.719    10.737    10.752    10.767    10.782    10.800    10.814    10.829    10.847    10.861    10.880    10.895    10.913    10.930    10.944    10.963    10.980    10.996    11.012    11.029    11.049    11.066    11.083    11.101    11.117    11.136    11.154    11.171    11.192    11.211    11.226    11.248    11.264    11.286    11.304    11.324    11.344    11.364    11.383    11.404    11.425    11.444    11.462    11.483    11.505    11.525    11.546    11.569    11.587    11.609    11.633    11.656    11.677    11.697    11.719    11.742    11.764    11.783    11.809    11.831    11.854    11.874    11.897    11.920    11.945    11.965    11.988    12.013    12.035    12.056    12.080    12.103    12.126    12.149    12.174    12.200    12.221    12.243    12.269    12.290    12.316    12.337    12.362    12.385    12.406    12.432    12.453    12.476    12.500    12.521    12.543    12.565    12.586    12.605    12.626    12.646    12.665    12.681    12.703    12.724    12.740    12.761    12.781    12.801    12.820    12.841    12.863    12.881    12.901    12.922    12.939    12.959    12.977    12.999    13.023    13.042    13.062    13.083    13.105    13.128    13.148    13.169    13.188    13.206    13.228    13.245    13.262    13.280    13.296    13.309    13.326    13.343    13.355    13.368    13.381    13.396    13.410    13.423    13.433    13.447    13.462    13.478    13.490    13.502    13.515    13.528    13.539    13.550    13.563    13.576    13.587    13.602    13.615    13.627    13.639    13.653    13.660    13.674    13.687    13.699    13.710    13.724    13.731    13.744    13.755    13.769    13.780    13.790    13.802    13.811    13.819    13.831    13.845    13.852    13.862    13.873    13.882    13.890    13.899    13.911    13.922    13.931    13.939    13.957    13.965    13.977    13.985    13.992    14.000    14.013    14.022    14.032    14.046    14.055    14.063    14.085    14.092    14.098    14.115    14.120    14.127    14.137    14.153    14.169    14.180    14.202    14.211    14.221    14.235    14.242    14.257    14.263    14.276    14.283    14.296    14.307    14.321    14.329    14.339    14.349    14.372    14.377    14.382    14.402    14.410    14.419    14.430    14.437    14.450    14.460    14.475    14.491    14.494    14.504    14.511    14.516    14.550    14.552    14.554    14.572    14.577    14.588    14.598    14.605    14.624    14.637    14.640    14.652    14.667    14.672    14.680    14.688    14.693    14.704    14.707    14.716    14.735    14.742    14.754    14.759    14.769    14.787    14.790    14.796    14.805    14.824    14.826    14.837    14.842    14.862    14.872    14.882    14.891    14.897    14.904    14.916    14.920    14.931    14.953    14.960    14.966    14.972    14.978    14.983    15.002    15.008    15.015    15.021    15.026    15.032    15.041    15.048    15.076    15.081    15.100    15.106    15.116    15.122    15.128    15.139    15.157    15.164    15.171    15.187    15.190    15.196    15.203    15.215    15.220    15.228    15.235    15.250    15.255    15.265    15.270    15.276    15.294    15.311    15.324    15.332    15.341    15.354    15.358    15.371    15.375    15.378    15.380    15.381    15.381    15.383    15.385    15.385    15.383    15.381    15.381    15.381    15.383    15.381    15.380    15.378    15.375    15.371    15.366    15.352    15.340    15.333    15.326    15.321    15.309    15.304    15.283    15.270    15.265    15.254    15.247    15.231    15.220    15.214    15.206    15.199    15.194    15.192    15.185    15.177    15.169    15.159    15.152    15.129    15.122    15.116    15.111    15.106    15.094    15.089    15.070    15.050    15.044    15.041    15.035    15.029    15.023    15.010    15.004    14.983    14.978    14.972    14.964    14.958    14.947    14.942    14.933    14.929    14.916    14.911    14.906    14.897    14.893    14.888    14.882    14.876    14.871    14.847    14.842    14.837    14.832    14.828    14.821    14.808    14.798    14.793    14.787    14.779    14.765
     4.991     4.997     4.952     4.929     4.950     4.945     4.939     4.945     4.940     4.945     4.914     4.933     4.886     4.933     4.910     4.933     4.910     4.933     4.922     4.888     4.883     4.929     4.929     4.883     4.915     4.954     4.922     4.915     4.933     4.914     4.933     4.927     4.922     4.914     4.883     4.887     4.883     4.914     4.883     4.877     4.883     4.879     4.883     4.888     4.883     4.889     4.883     4.850     4.883     4.877     4.883     4.879     4.885     4.877     4.883     4.849     4.883     4.849     4.883     4.850     4.883     4.849     4.883     4.850     4.881     4.883     4.849     4.855     4.849     4.855     4.875     4.883     4.916     4.883     4.915     4.892     4.886     4.918     4.910     4.883     4.887     4.883     4.887     4.883     4.883     4.850     4.855     4.847     4.850     4.849     4.883     4.914     4.933     4.883     4.877     4.883     4.877     4.883     4.889     4.883     4.888     4.920     4.883     4.877     4.883     4.879     4.883     4.888     4.920     4.887     4.920     4.886     4.920     4.914     4.933     4.912     4.933     4.914     4.920     4.887     4.935     4.991     4.940     4.949     4.977     4.972     4.998     4.991     4.945     4.977     4.998     4.991     4.950     4.990     4.995     4.945     4.940     4.933     4.929     4.935     4.942     4.972     4.993     4.988     5.021     5.020     5.014     5.021     5.002     4.980     4.950     5.009     4.990     4.997     4.991     5.021     5.035     5.006     5.002     5.006     5.013     5.017     5.035     5.032     5.037     5.000     5.006     5.035     4.991     5.037     4.991     4.998     5.031     5.037     5.028     5.032     5.039     4.993     4.998     5.037     5.043     5.039     4.993     4.998     5.045     4.998     5.043     5.037     5.040     5.037     5.040     5.039     5.043     5.039     5.043     5.037     5.039     5.031     5.033     5.029     5.013     5.029     5.037     5.029     5.028     5.023     5.026     5.032     5.025     5.029     5.025     5.031     5.023     5.031     5.021     5.029     5.033     5.028     5.037     5.031     5.026     5.033     5.039     5.052     5.039     5.052     5.046     5.043     5.048     5.040     5.043     5.040     5.045     5.048     5.042     5.046     5.043     5.048     5.049     5.049     5.045     5.049     5.045     5.045     5.049     5.049     5.046     5.042     5.037     5.042     5.040     5.037     5.033     5.029     5.033     5.028     5.021     5.020     5.016     5.043     5.043     5.020     5.016     5.020     5.035     5.021     5.028     5.020     5.014     5.028     5.011     5.016     5.013     5.014     5.009     5.016     5.023     5.013     5.017     5.021     5.021     5.025     5.020     5.013     5.020     5.008     5.011     5.014     5.013     5.006     5.008     5.006     5.005     4.997     4.991     4.988     4.997     4.988     4.985     4.975     4.983     4.979     4.991     4.990     4.991     4.988     4.993     4.960     4.985     4.988     4.983     4.990     4.985     4.991     4.972     4.985     4.988     4.985     4.988     4.983     4.985     4.979     4.975     4.982     4.972     4.977     4.979     4.963     4.982     4.979     4.970     4.974     4.942     4.939     4.970     4.969     4.974     4.970     4.974     4.955     4.883     4.915     4.920     4.975     4.915     4.970     4.887     4.945     4.883     4.887     4.883     4.847     4.841     4.847     4.883     4.847     4.883     4.847     4.826     4.831     4.826     4.883     4.847     4.825     4.826     4.825     4.826     4.823     4.831     4.826     4.847     4.883     4.915     4.922     4.915     4.920     4.942     4.947     4.942     4.883     4.888     4.883     4.847     4.839     4.896     4.915     4.883     4.877     4.883     4.847     4.826     4.847     4.839     4.847     4.855     4.850     4.883     4.877     4.883     4.888     4.826     4.847     4.826     4.847     4.924     4.908     4.914     4.920     4.927     4.931     4.926     4.933     4.926     4.929     4.922     4.847     4.883     4.887     4.883     4.887     4.881     4.886     4.881     4.847     4.839     4.915     4.885     4.953     4.881     4.849     4.949     4.955     4.955     4.949     4.940     4.918     4.912     4.942     4.920     4.937     4.915     4.969     4.910     4.929     4.950     4.908     4.888     4.883     4.915     4.922     4.915     4.931     4.937     4.942     4.933     4.963     4.915     4.933     4.935     4.950     4.944     4.912     4.945     4.937     4.849     4.826     4.847     4.933     4.939     4.933     4.929     4.937     4.956     4.952     4.958     4.953     4.920     4.914     4.883     4.888     4.883     4.888     4.969     4.914     4.883     4.929     4.977     4.955     4.970     4.975     4.970     4.977     4.969     4.970     4.975     4.975     4.979     4.977     4.983     4.990     4.980     4.991     4.993     4.990     4.970     4.972     4.997     4.991     4.997     4.991     4.993     4.970     5.000     4.997     4.991     4.997     5.002     4.977     4.998     4.979     4.990     4.988     4.990     4.995     4.988     4.991     4.997     4.995     4.997     4.995     4.990     4.997     4.990     4.982     5.018     5.016     4.974     4.979     5.025     4.980     5.028     5.020     5.025     5.018     5.016     5.025     5.018     5.020     5.021     5.020     5.013     5.018     5.008     5.006     5.025     5.020     5.026     5.029     5.026     5.037     5.016     5.054     5.057     5.029     5.031     5.026     5.072     5.070     5.076     5.072     5.077     5.070     5.077     5.067     5.074     5.068     5.079     5.074     5.081     5.087     5.081     5.085     5.088     5.092     5.090     5.094     5.104     5.105     5.107     5.117     5.119     5.104     5.105     5.107     5.110     5.110     5.112     5.117     5.124     5.131     5.150     5.146     5.138     5.143     5.137     5.153     5.137     5.159     5.162     5.163     5.143     5.168     5.168     5.140     5.156     5.160     5.153     5.150     5.156     5.164     5.166     5.168     5.166     5.170     5.174     5.181     5.177     5.183     5.187     5.192     5.192     5.195     5.198     5.207     5.210     5.209     5.216     5.206     5.225     5.228     5.231     5.231     5.223     5.226     5.240     5.241     5.200     5.246     5.238     5.246     5.243     5.249     5.252     5.252     5.255     5.255     5.254     5.258     5.244     5.262     5.265     5.269     5.270     5.270     5.270     5.272     5.272     5.276     5.276     5.272     5.276     5.282     5.278     5.280     5.283     5.289     5.278     5.296     5.291     5.292     5.299     5.300     5.302     5.302     5.304     5.304     5.305     5.309     5.310     5.313     5.315     5.315     5.317     5.320     5.320     5.322     5.322     5.326     5.331     5.329     5.333     5.333     5.333     5.331     5.337     5.339     5.345     5.343     5.354     5.354     5.354     5.355     5.355     5.359     5.362     5.361     5.364     5.364     5.368     5.368     5.372     5.374     5.376     5.378     5.379     5.381     5.383     5.385     5.387     5.389     5.392     5.392     5.394     5.398     5.399     5.402     5.404     5.408     5.412     5.414     5.419     5.422     5.425     5.429     5.431     5.432     5.432     5.435     5.436     5.441     5.444     5.447     5.450     5.452     5.457     5.461     5.464     5.467     5.472     5.476     5.482     5.485     5.490     5.494     5.499     5.507     5.512     5.516     5.519     5.522     5.524     5.527     5.528     5.530     5.531     5.533     5.535     5.537     5.537     5.540     5.542     5.542     5.544     5.544     5.545     5.545     5.547     5.547     5.547     5.547     5.549     5.549     5.552     5.552     5.553     5.555     5.557     5.558     5.560     5.562     5.562     5.564     5.565     5.568     5.570     5.571     5.571     5.573     5.576     5.578     5.579     5.582     5.583     5.587     5.588     5.590     5.593     5.594     5.596     5.599     5.600     5.605     5.608     5.608     5.611     5.613     5.614     5.619     5.620     5.622     5.624     5.628     5.630     5.632     5.635     5.637     5.637     5.638     5.640     5.643     5.645     5.648     5.649     5.652     5.654     5.657     5.659     5.663     5.664     5.666     5.670     5.670     5.673     5.676     5.678     5.681     5.682     5.683     5.685     5.689     5.691     5.692     5.696     5.698     5.700     5.701     5.704     5.706     5.707     5.710     5.712     5.714     5.715     5.721     5.722     5.724     5.726     5.730     5.732     5.735     5.736     5.738     5.741     5.742     5.743     5.745     5.746     5.749     5.752     5.755     5.759     5.761     5.764     5.766     5.768     5.771     5.773     5.773     5.777     5.778     5.781     5.782     5.787     5.789     5.791     5.795     5.796     5.800     5.804     5.804     5.807     5.808     5.811     5.813     5.815     5.818     5.820     5.824     5.826     5.829     5.833     5.835     5.837     5.839     5.841     5.844     5.847     5.849     5.854     5.855     5.857     5.860     5.863     5.866     5.869     5.872     5.873     5.877     5.880     5.881     5.885     5.887     5.891     5.892     5.896     5.900     5.902     5.905     5.906     5.907     5.910     5.912     5.913     5.916     5.919     5.920     5.922     5.923     5.925     5.927     5.930     5.931     5.933     5.935     5.937     5.941     5.942     5.942     5.948     5.948     5.949     5.951     5.954     5.956     5.959     5.960     5.961     5.963     5.964     5.969     5.973     5.973     5.979     5.982     5.985     5.985     5.987     5.989     5.992     5.995     5.996     5.998     6.002     6.006     6.008     6.008     6.013     6.013     6.015     6.019     6.020     6.022     6.023     6.025     6.028     6.031     6.035     6.038     6.040     6.042     6.043     6.046     6.048     6.050     6.054     6.055     6.058     6.064     6.064     6.067     6.069     6.073     6.075     6.078     6.083     6.085     6.088     6.090     6.094     6.097     6.100     6.102     6.109     6.110     6.112     6.115     6.118     6.121     6.123     6.126     6.129     6.133     6.137     6.140     6.143     6.147     6.150     6.153     6.157     6.161     6.164     6.167     6.170     6.175     6.179     6.182     6.189     6.192     6.195     6.198     6.203     6.207     6.210     6.215     6.218     6.222     6.225     6.230     6.233     6.239     6.244     6.248     6.253     6.259     6.265     6.269     6.274     6.280     6.283     6.289     6.294     6.299     6.304     6.308     6.313     6.316     6.324     6.327     6.332     6.337     6.342     6.348     6.352     6.356     6.361     6.366     6.371     6.376     6.381     6.387     6.393     6.398     6.405     6.412     6.417     6.422     6.429     6.435     6.443     6.448     6.455     6.463     6.470     6.479     6.486     6.495     6.504     6.514     6.524     6.535     6.546     6.560     6.572     6.585     6.598     6.611     6.624     6.637     6.650     6.665     6.680     6.694     6.712     6.728     6.745     6.765     6.782     6.800     6.820     6.839     6.859     6.880     6.902     6.924     6.947     6.971     6.993     7.017     7.037     7.059     7.080     7.100     7.120     7.140     7.158     7.178     7.196     7.214     7.232     7.249     7.267     7.285     7.303     7.320     7.339     7.357     7.374     7.393     7.409     7.427     7.446     7.464     7.483     7.501     7.522     7.541     7.560     7.578     7.598     7.617     7.635     7.655     7.674     7.693     7.712     7.729     7.748     7.765     7.783     7.802     7.819     7.836     7.852     7.871     7.887     7.905     7.922     7.940     7.957     7.975     7.992     8.009     8.026     8.042     8.061     8.076     8.093     8.111     8.128     8.145     8.163     8.180     8.197     8.214     8.231     8.249     8.268     8.285     8.302     8.320     8.337     8.353     8.373     8.391     8.407     8.427     8.445     8.462     8.480     8.498     8.518     8.535     8.555     8.571     8.589     8.608     8.624     8.644     8.661     8.680     8.698     8.716     8.735     8.754     8.771     8.789     8.808     8.825     8.842     8.863     8.880     8.896     8.913     8.930     8.948     8.961     8.978     8.993     9.009     9.024     9.039     9.056     9.069     9.082     9.098     9.111     9.126     9.139     9.152     9.166     9.179     9.192     9.205     9.219     9.232     9.244     9.257     9.268     9.279     9.292     9.302     9.316     9.326     9.339     9.351     9.363     9.376     9.386     9.399     9.410     9.422     9.435     9.447     9.457     9.468     9.481     9.493     9.505     9.516     9.528     9.541     9.550     9.563     9.576     9.589     9.603     9.616     9.625     9.639     9.651     9.662     9.676     9.688     9.698     9.715     9.727     9.739     9.753     9.766     9.778     9.791     9.807     9.819     9.833     9.846     9.862     9.874     9.889     9.904     9.918     9.931     9.946     9.961     9.975     9.987    10.000    10.012    10.028    10.044    10.058    10.072    10.083    10.096    10.109    10.124    10.139    10.151    10.169    10.182    10.195    10.207    10.224    10.235    10.248    10.262    10.278    10.290    10.306    10.317    10.331    10.344    10.360    10.374    10.387    10.399    10.414    10.428    10.442    10.457    10.471    10.485    10.498    10.514    10.525    10.541    10.555    10.569    10.583    10.599    10.613    10.629    10.644    10.660    10.674    10.692    10.707    10.722    10.738    10.756    10.770    10.785    10.804    10.818    10.833    10.850    10.866    10.882    10.899    10.913    10.930    10.947    10.962    10.982    10.998    11.016    11.031    11.049    11.066    11.085    11.103    11.118    11.136    11.155    11.173    11.189    11.207    11.228    11.244    11.266    11.281    11.304    11.322    11.340    11.362    11.381    11.402    11.421    11.442    11.462    11.483    11.502    11.523    11.544    11.565    11.587    11.606    11.628    11.649    11.673    11.693    11.716    11.737    11.760    11.781    11.804    11.824    11.849    11.871    11.892    11.914    11.935    11.960    11.983    12.005    12.028    12.050    12.074    12.096    12.120    12.140    12.165    12.185    12.212    12.235    12.258    12.281    12.305    12.330    12.354    12.379    12.400    12.421    12.446    12.469    12.490    12.514    12.532    12.554    12.579    12.597    12.619    12.641    12.660    12.682    12.700    12.718    12.739    12.759    12.777    12.794    12.819    12.837    12.857    12.876    12.896    12.917    12.939    12.956    12.975    12.998    13.014    13.036    13.057    13.078    13.097    13.120    13.140    13.158    13.178    13.199    13.214    13.233    13.249    13.265    13.281    13.294    13.309    13.324    13.340    13.354    13.366    13.379    13.392    13.403    13.416    13.432    13.448    13.460    13.472    13.485    13.499    13.512    13.523    13.533    13.546    13.559    13.572    13.583    13.596    13.611    13.621    13.632    13.646    13.657    13.670    13.681    13.691    13.707    13.715    13.729    13.736    13.749    13.759    13.774    13.780    13.794    13.802    13.812    13.824    13.831    13.843    13.850    13.868    13.874    13.882    13.894    13.907    13.920    13.928    13.942    13.952    13.959    13.973    13.979    13.987    13.996    14.012    14.019    14.028    14.041    14.054    14.061    14.068    14.089    14.095    14.108    14.116    14.124    14.137    14.144    14.156    14.172    14.191    14.205    14.213    14.227    14.239    14.248    14.263    14.274    14.280    14.291    14.306    14.314    14.321    14.337    14.344    14.359    14.374    14.380    14.394    14.410    14.415    14.428    14.437    14.446    14.460    14.477    14.487    14.496    14.506    14.513    14.516    14.539    14.550    14.550    14.563    14.572    14.588    14.595    14.607    14.625    14.632    14.638    14.652    14.662    14.671    14.679    14.690    14.691    14.704    14.711    14.720    14.735    14.742    14.747    14.763    14.766    14.785    14.790    14.796    14.807    14.819    14.830    14.835    14.840    14.849    14.871    14.880    14.885    14.897    14.902    14.911    14.922    14.927    14.947    14.955    14.964    14.972    14.980    14.983    15.002    15.008    15.017    15.021    15.026    15.032    15.039    15.044    15.070    15.083    15.103    15.108    15.114    15.120    15.129    15.152    15.159    15.162    15.171    15.181    15.192    15.196    15.202    15.214    15.220    15.226    15.232    15.252    15.255    15.266    15.270    15.277    15.283    15.316    15.321    15.330    15.346    15.354    15.360    15.369    15.375    15.378    15.380    15.381    15.381    15.383    15.383    15.385    15.381    15.383    15.381    15.381    15.381    15.381    15.380    15.378    15.375    15.369    15.363    15.355    15.352    15.337    15.330    15.321    15.311    15.304    15.279    15.272    15.263    15.257    15.244    15.232    15.225    15.218    15.209    15.203    15.196    15.192    15.189    15.183    15.169    15.161    15.152    15.129    15.124    15.118    15.111    15.111    15.088    15.085    15.076    15.068    15.046    15.041    15.037    15.029    15.026    15.011    15.006    14.996    14.980    14.975    14.968    14.961    14.952    14.950    14.936    14.931    14.922    14.910    14.907    14.902    14.894    14.889    14.883    14.876    14.872    14.849    14.842    14.838    14.833    14.828    14.822    14.815    14.798    14.793    14.787    14.780    14.769
     4.997     4.990     4.929     4.922     4.929     4.937     4.933     4.939     4.945     4.940     4.933     4.887     4.920     4.886     4.933     4.910     4.933     4.912     4.945     4.883     4.914     4.920     4.977     4.915     4.883     4.915     4.940     4.922     4.914     4.920     4.914     4.933     4.940     4.947     4.940     4.883     4.889     4.883     4.875     4.883     4.877     4.885     4.917     4.883     4.917     4.883     4.877     4.883     4.890     4.883     4.918     4.886     4.879     4.886     4.877     4.883     4.877     4.883     4.879     4.885     4.917     4.883     4.851     4.883     4.887     4.881     4.883     4.849     4.883     4.850     4.883     4.877     4.883     4.929     4.910     4.887     4.920     4.887     4.920     4.887     4.892     4.886     4.920     4.886     4.850     4.883     4.849     4.850     4.849     4.883     4.915     4.922     4.940     4.888     4.883     4.890     4.883     4.917     4.885     4.916     4.883     4.914     4.933     4.912     4.931     4.912     4.931     4.935     4.887     4.920     4.887     4.920     4.887     4.933     4.939     4.945     4.940     4.922     4.887     4.920     4.929     4.998     4.949     4.955     4.950     4.980     4.950     4.998     4.950     4.997     4.990     4.998     4.991     4.935     4.990     4.940     4.933     4.915     4.933     4.929     4.935     4.942     4.985     4.997     5.016     4.933     4.940     4.998     4.942     4.947     4.940     4.949     4.979     4.991     4.998     5.016     5.020     5.025     5.006     5.026     5.028     5.025     5.033     5.028     5.035     4.991     4.998     5.005     4.998     4.991     4.998     5.032     5.040     5.042     5.025     5.046     5.043     4.998     5.005     5.042     5.046     5.045     5.000     4.991     4.998     5.043     5.045     5.042     5.046     5.043     5.045     5.043     5.040     5.043     5.045     5.039     5.043     5.039     5.043     5.037     5.029     5.025     5.042     5.039     5.031     5.028     5.033     5.028     5.032     5.037     5.028     5.039     5.029     5.039     5.035     5.054     5.028     5.054     5.031     5.055     5.031     5.054     5.039     5.043     5.059     5.057     5.055     5.049     5.054     5.046     5.050     5.046     5.049     5.045     5.048     5.049     5.046     5.052     5.048     5.049     5.048     5.045     5.052     5.049     5.052     5.037     5.042     5.040     5.042     5.039     5.045     5.033     5.028     5.033     5.031     5.042     5.026     5.031     5.043     5.048     5.023     5.016     5.043     5.016     5.023     5.031     5.032     5.013     5.031     5.013     5.018     5.011     5.013     5.009     5.014     5.013     5.009     5.014     5.020     5.025     5.023     5.006     5.025     5.017     5.023     5.014     5.016     5.013     5.016     5.011     5.011     5.013     5.023     5.000     5.026     4.997     4.990     4.982     5.016     5.011     4.980     5.003     4.997     4.998     4.998     4.997     4.990     4.995     4.988     4.983     4.990     4.991     4.988     4.988     4.995     4.991     4.980     4.991     4.982     4.985     4.982     4.983     4.980     4.988     4.988     4.990     4.990     4.988     4.980     4.982     4.974     4.977     4.980     4.945     4.977     4.972     4.977     4.974     4.970     4.972     4.977     4.974     4.977     4.972     4.965     4.944     4.922     4.969     4.887     4.883     4.887     4.883     4.847     4.883     4.888     4.883     4.942     4.960     4.847     4.839     4.949     4.915     4.839     4.845     4.825     4.826     4.825     4.847     4.826     4.847     4.883     4.915     4.947     4.954     4.849     4.964     4.961     4.964     4.959     4.929     4.883     4.847     4.883     4.847     4.881     4.849     4.881     4.886     4.881     4.883     4.850     4.855     4.847     4.855     4.877     4.883     4.927     4.908     4.888     4.883     4.915     4.883     4.847     4.883     4.927     4.914     4.920     4.914     4.920     4.927     4.926     4.942     4.931     4.947     4.929     4.826     4.947     4.883     4.849     4.883     4.887     4.881     4.887     4.881     4.887     4.883     4.888     4.883     4.887     4.881     4.954     4.953     4.958     4.955     4.956     4.955     4.949     4.942     4.939     4.933     4.937     4.929     4.933     4.974     4.939     4.888     4.883     4.914     4.920     4.940     4.947     4.937     4.942     4.935     4.914     4.929     4.883     4.914     4.922     4.914     4.920     4.949     4.940     4.933     4.942     4.849     4.949     4.939     4.933     4.940     4.935     4.963     4.922     4.954     4.955     4.964     4.963     4.920     4.888     4.883     4.888     4.883     4.966     4.883     4.888     4.950     4.965     4.950     4.977     4.980     4.975     4.980     4.977     4.980     4.972     4.979     4.977     4.970     4.988     4.991     4.979     4.990     4.998     4.983     4.990     4.982     4.991     4.998     4.977     4.997     4.998     5.003     4.998     4.988     5.002     4.991     5.009     5.006     4.995     4.983     4.982     4.993     4.997     4.990     4.995     4.995     4.991     5.000     4.995     5.003     4.998     4.991     5.009     4.991     5.023     5.028     5.020     5.025     4.979     4.983     5.028     5.026     5.023     5.029     5.020     5.035     5.025     5.029     5.005     5.009     5.013     5.025     5.026     5.028     5.021     5.025     5.031     5.028     5.037     5.029     5.045     5.049     5.023     5.052     5.037     5.070     5.077     5.067     5.072     5.079     5.079     5.079     5.085     5.076     5.083     5.072     5.076     5.085     5.074     5.085     5.087     5.091     5.091     5.087     5.099     5.097     5.100     5.110     5.119     5.095     5.099     5.105     5.109     5.107     5.105     5.112     5.123     5.114     5.128     5.137     5.126     5.133     5.137     5.140     5.143     5.140     5.145     5.138     5.143     5.168     5.146     5.170     5.172     5.170     5.151     5.151     5.170     5.170     5.172     5.156     5.174     5.172     5.174     5.170     5.177     5.177     5.182     5.154     5.188     5.192     5.195     5.198     5.203     5.207     5.213     5.215     5.213     5.220     5.226     5.231     5.235     5.238     5.238     5.241     5.243     5.246     5.249     5.252     5.252     5.247     5.246     5.252     5.257     5.258     5.258     5.258     5.258     5.260     5.263     5.254     5.272     5.272     5.274     5.270     5.274     5.276     5.280     5.278     5.282     5.278     5.282     5.286     5.283     5.283     5.290     5.297     5.284     5.297     5.297     5.302     5.302     5.304     5.304     5.305     5.309     5.305     5.309     5.310     5.313     5.317     5.317     5.320     5.320     5.324     5.324     5.327     5.329     5.333     5.333     5.333     5.335     5.338     5.337     5.342     5.345     5.341     5.352     5.355     5.354     5.357     5.355     5.359     5.359     5.361     5.362     5.366     5.368     5.372     5.372     5.374     5.376     5.378     5.379     5.381     5.383     5.385     5.387     5.389     5.391     5.392     5.396     5.398     5.399     5.402     5.403     5.409     5.411     5.414     5.415     5.420     5.424     5.425     5.429     5.431     5.432     5.433     5.436     5.440     5.441     5.446     5.449     5.452     5.455     5.458     5.462     5.464     5.469     5.472     5.476     5.482     5.485     5.490     5.493     5.499     5.505     5.511     5.516     5.519     5.522     5.526     5.528     5.530     5.532     5.533     5.535     5.537     5.540     5.542     5.544     5.545     5.547     5.547     5.549     5.549     5.549     5.549     5.549     5.550     5.552     5.555     5.552     5.555     5.555     5.557     5.558     5.560     5.560     5.564     5.565     5.565     5.567     5.570     5.570     5.571     5.573     5.574     5.576     5.579     5.581     5.582     5.585     5.587     5.588     5.590     5.591     5.594     5.596     5.599     5.602     5.604     5.607     5.608     5.611     5.613     5.616     5.619     5.620     5.622     5.624     5.628     5.630     5.632     5.635     5.636     5.637     5.638     5.639     5.643     5.645     5.648     5.649     5.652     5.654     5.657     5.659     5.663     5.664     5.666     5.670     5.671     5.673     5.675     5.676     5.679     5.682     5.685     5.687     5.687     5.691     5.692     5.696     5.698     5.700     5.703     5.703     5.706     5.707     5.710     5.713     5.714     5.716     5.719     5.721     5.724     5.726     5.730     5.732     5.735     5.736     5.738     5.741     5.742     5.743     5.745     5.748     5.749     5.752     5.754     5.757     5.761     5.763     5.766     5.768     5.772     5.772     5.773     5.777     5.778     5.780     5.782     5.785     5.789     5.793     5.795     5.798     5.801     5.801     5.805     5.807     5.808     5.811     5.812     5.813     5.816     5.820     5.824     5.826     5.829     5.831     5.835     5.836     5.839     5.841     5.844     5.847     5.848     5.850     5.855     5.857     5.860     5.861     5.865     5.869     5.870     5.873     5.875     5.878     5.881     5.883     5.887     5.891     5.892     5.896     5.898     5.902     5.903     5.906     5.907     5.910     5.912     5.915     5.919     5.920     5.922     5.923     5.923     5.927     5.928     5.930     5.933     5.935     5.935     5.939     5.941     5.942     5.944     5.946     5.948     5.951     5.953     5.954     5.956     5.959     5.959     5.960     5.964     5.964     5.967     5.970     5.976     5.977     5.979     5.983     5.985     5.990     5.990     5.992     5.995     5.998     5.999     6.002     6.004     6.006     6.009     6.011     6.015     6.017     6.020     6.023     6.023     6.025     6.026     6.026     6.033     6.035     6.037     6.038     6.042     6.043     6.045     6.048     6.052     6.054     6.057     6.060     6.062     6.065     6.069     6.072     6.072     6.075     6.076     6.081     6.085     6.088     6.090     6.093     6.096     6.099     6.102     6.105     6.109     6.112     6.113     6.117     6.118     6.121     6.125     6.128     6.131     6.135     6.138     6.142     6.145     6.148     6.151     6.154     6.157     6.160     6.166     6.168     6.172     6.175     6.181     6.185     6.189     6.192     6.195     6.199     6.203     6.207     6.212     6.215     6.218     6.222     6.225     6.230     6.235     6.239     6.244     6.248     6.253     6.258     6.264     6.269     6.274     6.278     6.283     6.289     6.294     6.299     6.304     6.308     6.312     6.319     6.324     6.328     6.332     6.337     6.342     6.348     6.352     6.358     6.363     6.366     6.371     6.376     6.381     6.387     6.393     6.398     6.405     6.410     6.417     6.424     6.427     6.435     6.443     6.449     6.456     6.463     6.470     6.477     6.485     6.494     6.504     6.514     6.523     6.533     6.545     6.555     6.568     6.581     6.595     6.608     6.622     6.635     6.647     6.661     6.676     6.691     6.707     6.722     6.740     6.757     6.776     6.793     6.814     6.831     6.851     6.874     6.894     6.916     6.939     6.962     6.985     7.007     7.030     7.054     7.075     7.097     7.118     7.138     7.158     7.178     7.196     7.215     7.232     7.250     7.268     7.285     7.303     7.320     7.339     7.356     7.374     7.392     7.409     7.427     7.445     7.462     7.482     7.500     7.520     7.538     7.557     7.575     7.596     7.615     7.633     7.653     7.673     7.692     7.709     7.727     7.746     7.764     7.783     7.800     7.819     7.837     7.854     7.871     7.888     7.905     7.922     7.940     7.957     7.974     7.992     8.011     8.026     8.044     8.061     8.078     8.094     8.113     8.129     8.146     8.163     8.178     8.197     8.214     8.231     8.247     8.267     8.283     8.302     8.319     8.337     8.353     8.372     8.388     8.405     8.424     8.442     8.459     8.478     8.495     8.513     8.531     8.550     8.567     8.585     8.603     8.622     8.639     8.657     8.676     8.693     8.711     8.731     8.748     8.767     8.785     8.801     8.822     8.839     8.858     8.875     8.893     8.910     8.928     8.944     8.959     8.978     8.993     9.008     9.022     9.039     9.056     9.071     9.083     9.100     9.112     9.128     9.141     9.155     9.170     9.182     9.196     9.209     9.222     9.236     9.249     9.262     9.275     9.287     9.299     9.313     9.323     9.337     9.348     9.360     9.372     9.385     9.396     9.407     9.419     9.431     9.443     9.454     9.468     9.479     9.491     9.503     9.513     9.526     9.540     9.549     9.561     9.572     9.585     9.596     9.611     9.622     9.635     9.647     9.658     9.670     9.683     9.696     9.707     9.722     9.735     9.748     9.760     9.772     9.786     9.802     9.817     9.827     9.841     9.854     9.869     9.881     9.894     9.907     9.922     9.937     9.950     9.966     9.980     9.996    10.009    10.024    10.035    10.048    10.063    10.077    10.089    10.104    10.116    10.131    10.145    10.158    10.170    10.185    10.199    10.213    10.226    10.241    10.255    10.269    10.283    10.298    10.309    10.323    10.337    10.350    10.362    10.377    10.392    10.407    10.420    10.435    10.448    10.463    10.476    10.489    10.504    10.517    10.532    10.547    10.560    10.573    10.587    10.603    10.617    10.633    10.649    10.663    10.679    10.694    10.709    10.724    10.743    10.758    10.773    10.792    10.805    10.820    10.837    10.854    10.869    10.885    10.902    10.919    10.933    10.947    10.965    10.983    11.002    11.017    11.035    11.052    11.066    11.085    11.101    11.120    11.137    11.155    11.173    11.190    11.209    11.228    11.248    11.264    11.285    11.302    11.320    11.341    11.361    11.379    11.400    11.420    11.440    11.459    11.478    11.500    11.520    11.541    11.563    11.583    11.605    11.626    11.649    11.668    11.689    11.712    11.732    11.756    11.777    11.800    11.820    11.842    11.866    11.889    11.909    11.932    11.954    11.976    12.000    12.022    12.043    12.067    12.089    12.111    12.131    12.157    12.180    12.202    12.225    12.251    12.276    12.296    12.320    12.341    12.367    12.390    12.416    12.435    12.462    12.483    12.504    12.528    12.549    12.571    12.593    12.614    12.635    12.655    12.674    12.694    12.713    12.733    12.752    12.773    12.793    12.810    12.831    12.854    12.872    12.892    12.913    12.931    12.951    12.972    12.994    13.012    13.031    13.052    13.071    13.090    13.109    13.129    13.148    13.166    13.185    13.203    13.220    13.232    13.246    13.264    13.280    13.294    13.309    13.324    13.335    13.349    13.364    13.376    13.390    13.404    13.416    13.432    13.445    13.457    13.468    13.480    13.492    13.507    13.517    13.528    13.544    13.554    13.564    13.579    13.586    13.602    13.615    13.623    13.639    13.648    13.664    13.674    13.687    13.702    13.710    13.720    13.731    13.742    13.752    13.767    13.774    13.785    13.794    13.804    13.811    13.825    13.838    13.848    13.862    13.868    13.877    13.889    13.896    13.916    13.922    13.931    13.949    13.957    13.965    13.975    13.983    13.991    14.007    14.012    14.024    14.033    14.045    14.057    14.066    14.087    14.092    14.100    14.113    14.121    14.133    14.142    14.153    14.155    14.186    14.199    14.205    14.216    14.239    14.245    14.252    14.266    14.276    14.283    14.302    14.312    14.321    14.331    14.340    14.349    14.370    14.379    14.387    14.405    14.416    14.423    14.435    14.443    14.452    14.473    14.489    14.496    14.502    14.511    14.524    14.535    14.552    14.550    14.552    14.570    14.586    14.594    14.602    14.622    14.635    14.638    14.659    14.661    14.671    14.677    14.688    14.696    14.704    14.711    14.716    14.735    14.740    14.744    14.761    14.769    14.782    14.791    14.799    14.805    14.814    14.830    14.835    14.838    14.849    14.865    14.882    14.888    14.900    14.904    14.914    14.922    14.926    14.936    14.950    14.964    14.977    14.980    14.988    15.004    15.010    15.015    15.021    15.026    15.032    15.039    15.046    15.070    15.083    15.091    15.110    15.113    15.118    15.129    15.147    15.155    15.161    15.174    15.177    15.190    15.196    15.206    15.212    15.218    15.226    15.232    15.246    15.252    15.263    15.270    15.277    15.283    15.312    15.319    15.330    15.343    15.352    15.360    15.371    15.374    15.380    15.380    15.380    15.380    15.381    15.381    15.381    15.381    15.385    15.383    15.381    15.381    15.381    15.380    15.378    15.378    15.369    15.365    15.357    15.355    15.339    15.330    15.324    15.319    15.302    15.279    15.272    15.268    15.255    15.246    15.236    15.226    15.220    15.217    15.208    15.196    15.192    15.189    15.181    15.172    15.164    15.152    15.129    15.126    15.118    15.110    15.108    15.103    15.091    15.076    15.070    15.056    15.043    15.035    15.031    15.029    15.015    15.006    14.999    14.983    14.977    14.970    14.964    14.956    14.950    14.942    14.933    14.926    14.911    14.906    14.904    14.899    14.894    14.886    14.878    14.872    14.864    14.845    14.838    14.833    14.828    14.824    14.814    14.799    14.793    14.788    14.781    14.777
     4.991     4.997     4.950     4.915     4.922     4.929     4.914     4.945     4.940     4.935     4.887     4.892     4.886     4.933     4.886     4.933     4.887     4.920     4.914     4.945     4.922     4.888     4.933     4.886     4.947     4.883     4.935     4.914     4.908     4.914     4.920     4.940     4.947     4.883     4.949     4.929     4.883     4.889     4.883     4.877     4.883     4.881     4.886     4.917     4.910     4.918     4.885     4.879     4.885     4.917     4.883     4.918     4.886     4.879     4.886     4.879     4.886     4.892     4.886     4.883     4.910     4.929     4.883     4.887     4.883     4.886     4.918     4.883     4.877     4.883     4.917     4.883     4.931     4.883     4.931     4.935     4.914     4.922     4.914     4.933     4.883     4.933     4.885     4.877     4.883     4.877     4.883     4.849     4.883     4.917     4.939     4.955     4.888     4.883     4.889     4.883     4.916     4.912     4.920     4.914     4.998     4.970     4.929     4.922     4.914     4.883     4.915     4.886     4.922     4.887     4.920     4.929     4.922     4.929     4.949     4.922     4.915     4.954     4.947     4.991     4.998     4.949     4.942     4.935     4.931     4.949     4.954     4.949     4.942     4.949     4.942     4.990     4.997     4.991     4.995     4.935     4.914     4.920     4.915     4.933     4.940     4.947     4.997     4.991     5.000     4.954     4.947     4.979     4.947     4.940     4.947     4.954     5.002     4.997     4.991     5.011     5.028     5.005     4.998     5.028     5.037     5.021     5.002     5.029     5.039     5.037     4.991     4.998     4.993     4.998     5.006     5.013     5.045     5.039     5.043     5.037     5.049     5.005     4.997     5.005     5.048     5.048     5.045     4.998     5.045     5.048     5.042     5.045     5.000     5.045     5.048     5.046     5.052     5.048     5.052     5.049     5.040     5.045     5.040     5.043     5.039     5.042     5.039     5.045     5.037     5.029     5.033     5.035     5.037     5.029     5.025     5.032     5.042     5.032     5.037     5.060     5.039     5.043     5.059     5.046     5.059     5.049     5.043     5.059     5.060     5.055     5.060     5.055     5.048     5.054     5.057     5.052     5.057     5.052     5.055     5.052     5.057     5.052     5.052     5.054     5.052     5.049     5.055     5.043     5.048     5.045     5.054     5.057     5.049     5.033     5.031     5.029     5.031     5.028     5.032     5.037     5.032     5.035     5.039     5.046     5.043     5.021     5.043     5.023     5.029     5.031     5.025     5.035     5.037     5.017     5.025     5.023     5.009     5.014     5.011     5.016     5.014     5.009     5.025     5.018     5.021     5.023     5.020     5.025     5.021     5.018     5.018     5.014     5.018     5.020     5.016     5.011     5.025     5.005     4.998     4.991     4.998     5.003     5.006     5.009     5.006     5.009     4.991     4.993     4.998     4.991     4.980     4.991     4.997     4.990     4.997     4.963     4.997     4.991     4.997     4.997     4.988     4.997     4.988     4.990     4.988     4.988     4.988     4.995     4.988     4.953     4.988     4.993     4.956     4.977     4.979     4.983     4.979     4.982     4.979     4.977     4.980     4.975     4.970     4.977     4.975     4.980     4.972     4.979     4.974     4.972     4.915     4.949     4.966     4.977     4.949     4.954     4.883     4.915     4.970     4.949     4.915     4.935     4.929     4.949     4.929     4.922     4.847     4.839     4.845     4.826     4.847     4.826     4.849     4.883     4.914     4.922     4.954     4.888     4.883     4.961     4.969     4.966     4.965     4.933     4.849     4.883     4.849     4.883     4.849     4.881     4.847     4.825     4.847     4.942     4.912     4.914     4.883     4.914     4.908     4.927     4.910     4.931     4.910     4.929     4.883     4.889     4.883     4.927     4.933     4.929     4.914     4.942     4.931     4.922     4.933     4.915     4.883     4.888     4.826     4.849     4.883     4.944     4.955     4.942     4.883     4.887     4.883     4.887     4.883     4.929     4.883     4.916     4.922     4.887     4.950     4.933     4.954     4.960     4.940     4.947     4.914     4.945     4.915     4.937     4.931     4.935     4.977     4.931     4.935     4.939     4.914     4.920     4.939     4.950     4.944     4.927     4.929     4.950     4.970     4.922     4.889     4.920     4.914     4.933     4.914     4.953     4.945     4.944     4.949     4.945     4.942     4.945     4.965     4.949     4.942     4.950     4.969     4.950     4.961     4.964     4.961     4.965     4.922     4.966     4.964     4.969     4.974     4.888     4.883     4.977     4.972     4.979     4.982     4.977     4.982     4.982     4.980     4.988     4.988     4.977     4.983     4.985     4.988     4.988     4.995     4.982     4.998     4.979     4.982     4.983     4.979     5.002     5.005     5.000     5.006     4.988     5.005     5.000     4.993     4.982     5.014     4.985     4.990     5.009     4.993     4.998     4.991     4.997     5.000     5.002     4.997     5.000     5.003     4.998     5.014     5.020     5.006     5.028     5.017     5.031     5.025     5.026     5.025     5.028     5.025     5.035     5.028     5.037     5.042     5.039     5.035     5.037     5.017     5.032     5.016     5.029     5.028     5.025     5.028     5.026     5.029     5.032     5.037     5.040     5.037     5.040     5.045     5.054     5.046     5.087     5.066     5.074     5.081     5.076     5.085     5.067     5.085     5.079     5.079     5.087     5.083     5.092     5.093     5.090     5.083     5.094     5.092     5.102     5.099     5.102     5.109     5.119     5.117     5.093     5.117     5.124     5.123     5.114     5.110     5.117     5.128     5.123     5.131     5.137     5.131     5.163     5.164     5.160     5.150     5.145     5.151     5.145     5.148     5.145     5.150     5.174     5.175     5.157     5.151     5.157     5.177     5.159     5.177     5.174     5.170     5.174     5.170     5.175     5.181     5.185     5.181     5.188     5.156     5.193     5.200     5.201     5.204     5.209     5.212     5.219     5.213     5.225     5.220     5.232     5.238     5.228     5.233     5.237     5.247     5.252     5.252     5.254     5.252     5.249     5.250     5.257     5.244     5.247     5.250     5.266     5.254     5.266     5.269     5.272     5.254     5.276     5.280     5.274     5.278     5.280     5.282     5.283     5.286     5.282     5.284     5.286     5.289     5.292     5.297     5.299     5.302     5.302     5.302     5.305     5.305     5.309     5.312     5.309     5.312     5.310     5.313     5.313     5.318     5.320     5.322     5.322     5.326     5.327     5.331     5.329     5.333     5.335     5.335     5.341     5.342     5.341     5.346     5.339     5.352     5.354     5.354     5.357     5.357     5.357     5.359     5.361     5.364     5.364     5.366     5.368     5.372     5.376     5.374     5.378     5.379     5.381     5.385     5.387     5.387     5.389     5.391     5.392     5.394     5.398     5.399     5.402     5.403     5.405     5.410     5.412     5.414     5.419     5.420     5.424     5.427     5.429     5.432     5.435     5.436     5.438     5.443     5.444     5.447     5.450     5.452     5.455     5.459     5.462     5.465     5.469     5.472     5.478     5.482     5.485     5.488     5.493     5.499     5.504     5.511     5.516     5.517     5.522     5.526     5.529     5.531     5.533     5.537     5.540     5.542     5.544     5.545     5.547     5.549     5.549     5.550     5.552     5.553     5.553     5.553     5.553     5.557     5.557     5.558     5.558     5.557     5.562     5.560     5.562     5.564     5.564     5.568     5.568     5.570     5.570     5.571     5.573     5.574     5.576     5.578     5.579     5.582     5.583     5.585     5.588     5.588     5.591     5.593     5.594     5.596     5.599     5.600     5.604     5.605     5.607     5.610     5.611     5.616     5.619     5.620     5.622     5.624     5.628     5.630     5.632     5.633     5.636     5.637     5.638     5.639     5.642     5.644     5.646     5.649     5.652     5.654     5.656     5.659     5.663     5.664     5.666     5.670     5.671     5.673     5.675     5.678     5.679     5.681     5.683     5.687     5.691     5.692     5.694     5.696     5.698     5.700     5.703     5.706     5.707     5.708     5.712     5.713     5.715     5.716     5.721     5.722     5.724     5.726     5.730     5.732     5.735     5.736     5.738     5.739     5.742     5.743     5.745     5.748     5.752     5.754     5.755     5.757     5.761     5.763     5.764     5.768     5.771     5.773     5.775     5.775     5.778     5.780     5.781     5.785     5.787     5.791     5.795     5.796     5.800     5.803     5.804     5.807     5.808     5.811     5.813     5.815     5.816     5.820     5.822     5.824     5.828     5.831     5.835     5.839     5.840     5.840     5.843     5.844     5.848     5.849     5.854     5.857     5.858     5.861     5.865     5.866     5.870     5.873     5.875     5.878     5.880     5.883     5.885     5.889     5.892     5.894     5.898     5.900     5.903     5.905     5.907     5.910     5.913     5.914     5.919     5.922     5.923     5.925     5.927     5.928     5.930     5.931     5.933     5.935     5.935     5.939     5.942     5.944     5.946     5.948     5.949     5.951     5.956     5.957     5.959     5.959     5.961     5.963     5.964     5.969     5.969     5.972     5.974     5.976     5.982     5.982     5.985     5.990     5.990     5.992     5.996     5.998     5.999     6.004     6.006     6.008     6.009     6.013     6.015     6.017     6.019     6.022     6.025     6.026     6.028     6.030     6.031     6.033     6.037     6.038     6.042     6.045     6.046     6.048     6.050     6.057     6.057     6.060     6.061     6.064     6.065     6.070     6.072     6.075     6.076     6.080     6.083     6.087     6.091     6.093     6.094     6.097     6.102     6.102     6.107     6.109     6.112     6.115     6.118     6.121     6.123     6.126     6.129     6.133     6.137     6.138     6.143     6.145     6.148     6.153     6.156     6.158     6.161     6.166     6.168     6.172     6.177     6.181     6.185     6.190     6.192     6.195     6.199     6.203     6.207     6.212     6.215     6.220     6.222     6.225     6.230     6.235     6.239     6.244     6.250     6.253     6.258     6.263     6.269     6.272     6.278     6.283     6.289     6.294     6.298     6.304     6.308     6.312     6.319     6.322     6.327     6.332     6.337     6.342     6.348     6.352     6.358     6.363     6.366     6.372     6.376     6.382     6.387     6.393     6.398     6.405     6.409     6.416     6.422     6.431     6.435     6.443     6.449     6.456     6.463     6.472     6.479     6.487     6.495     6.502     6.512     6.523     6.533     6.543     6.554     6.566     6.579     6.591     6.605     6.618     6.631     6.645     6.657     6.672     6.687     6.703     6.719     6.735     6.752     6.769     6.787     6.805     6.826     6.844     6.865     6.887     6.908     6.930     6.952     6.976     6.999     7.022     7.045     7.068     7.091     7.114     7.135     7.155     7.176     7.196     7.215     7.233     7.252     7.270     7.287     7.304     7.320     7.339     7.356     7.373     7.392     7.409     7.427     7.445     7.462     7.480     7.499     7.517     7.536     7.554     7.572     7.593     7.611     7.630     7.649     7.668     7.688     7.706     7.725     7.744     7.762     7.781     7.798     7.816     7.836     7.854     7.871     7.888     7.905     7.924     7.940     7.957     7.975     7.993     8.011     8.027     8.044     8.061     8.079     8.096     8.113     8.129     8.146     8.165     8.180     8.197     8.214     8.231     8.249     8.265     8.283     8.300     8.319     8.335     8.353     8.370     8.386     8.405     8.422     8.439     8.458     8.475     8.494     8.511     8.530     8.547     8.566     8.582     8.600     8.617     8.636     8.654     8.671     8.689     8.707     8.724     8.744     8.763     8.780     8.798     8.816     8.835     8.853     8.870     8.887     8.906     8.923     8.940     8.956     8.974     8.990     9.006     9.022     9.040     9.054     9.071     9.083     9.100     9.115     9.129     9.144     9.158     9.172     9.186     9.200     9.212     9.229     9.240     9.253     9.267     9.281     9.292     9.307     9.318     9.331     9.344     9.358     9.369     9.381     9.394     9.405     9.416     9.429     9.440     9.452     9.464     9.474     9.489     9.498     9.512     9.524     9.536     9.548     9.559     9.571     9.581     9.592     9.605     9.619     9.630     9.644     9.657     9.668     9.683     9.692     9.704     9.717     9.731     9.743     9.755     9.770     9.782     9.792     9.807     9.821     9.837     9.848     9.862     9.876     9.890     9.904     9.915     9.929     9.942     9.957     9.970     9.985    10.000    10.012    10.028    10.042    10.056    10.070    10.082    10.096    10.111    10.124    10.135    10.150    10.164    10.176    10.191    10.206    10.219    10.233    10.246    10.260    10.276    10.287    10.302    10.317    10.329    10.344    10.355    10.370    10.385    10.396    10.411    10.424    10.439    10.454    10.466    10.482    10.495    10.508    10.523    10.538    10.552    10.566    10.579    10.593    10.608    10.622    10.638    10.652    10.666    10.683    10.698    10.712    10.728    10.746    10.761    10.774    10.793    10.809    10.824    10.839    10.856    10.873    10.887    10.903    10.920    10.937    10.952    10.968    10.987    11.003    11.019    11.035    11.052    11.068    11.083    11.103    11.120    11.138    11.157    11.176    11.192    11.211    11.228    11.246    11.264    11.283    11.302    11.320    11.339    11.361    11.379    11.398    11.417    11.437    11.456    11.475    11.497    11.517    11.539    11.560    11.579    11.602    11.623    11.645    11.666    11.686    11.709    11.729    11.751    11.774    11.796    11.817    11.839    11.861    11.883    11.905    11.928    11.949    11.971    11.994    12.017    12.038    12.063    12.082    12.105    12.126    12.148    12.172    12.197    12.219    12.244    12.267    12.290    12.312    12.336    12.357    12.381    12.403    12.429    12.453    12.473    12.499    12.518    12.540    12.565    12.585    12.608    12.631    12.648    12.671    12.689    12.707    12.727    12.746    12.766    12.785    12.806    12.826    12.845    12.865    12.887    12.907    12.927    12.947    12.966    12.986    13.007    13.025    13.042    13.061    13.079    13.098    13.118    13.133    13.150    13.167    13.185    13.203    13.219    13.233    13.247    13.262    13.276    13.291    13.305    13.319    13.331    13.346    13.361    13.372    13.385    13.403    13.418    13.429    13.439    13.450    13.462    13.474    13.488    13.500    13.512    13.523    13.535    13.550    13.562    13.570    13.583    13.595    13.609    13.618    13.630    13.641    13.653    13.668    13.678    13.693    13.699    13.712    13.722    13.733    13.744    13.754    13.764    13.772    13.788    13.793    13.802    13.821    13.830    13.847    13.856    13.862    13.871    13.882    13.890    13.908    13.916    13.931    13.940    13.952    13.963    13.969    13.979    13.991    14.000    14.007    14.019    14.030    14.048    14.054    14.065    14.082    14.089    14.100    14.110    14.120    14.129    14.139    14.148    14.154    14.170    14.190    14.202    14.209    14.235    14.240    14.250    14.260    14.272    14.280    14.299    14.309    14.316    14.329    14.337    14.346    14.372    14.377    14.382    14.400    14.411    14.423    14.431    14.442    14.453    14.462    14.485    14.496    14.504    14.507    14.516    14.535    14.545    14.550    14.554    14.568    14.581    14.588    14.603    14.610    14.635    14.638    14.652    14.661    14.671    14.679    14.682    14.694    14.707    14.711    14.724    14.729    14.740    14.748    14.754    14.763    14.785    14.788    14.799    14.808    14.821    14.828    14.832    14.837    14.847    14.857    14.878    14.885    14.902    14.902    14.916    14.916    14.931    14.939    14.945    14.961    14.972    14.982    14.990    15.002    15.011    15.015    15.021    15.028    15.035    15.041    15.046    15.070    15.076    15.098    15.105    15.110    15.120    15.128    15.133    15.155    15.162    15.169    15.181    15.189    15.198    15.205    15.212    15.218    15.226    15.236    15.247    15.254    15.263    15.272    15.277    15.294    15.305    15.311    15.330    15.333    15.354    15.362    15.369    15.374    15.380    15.380    15.380    15.380    15.381    15.380    15.381    15.381    15.385    15.383    15.381    15.383    15.381    15.380    15.378    15.375    15.372    15.366    15.360    15.354    15.349    15.332    15.326    15.319    15.304    15.279    15.272    15.266    15.255    15.249    15.238    15.229    15.221    15.218    15.211    15.199    15.192    15.190    15.181    15.171    15.164    15.157    15.131    15.126    15.120    15.110    15.106    15.103    15.088    15.079    15.072    15.058    15.043    15.037    15.032    15.025    15.020    15.008    15.002    14.995    14.978    14.972    14.966    14.956    14.953    14.945    14.933    14.929    14.918    14.910    14.907    14.902    14.897    14.891    14.883    14.872    14.869    14.847    14.840    14.837    14.830    14.822    14.819    14.805    14.796    14.791    14.783    14.776
     4.998     4.991     4.931     4.922     4.915     4.937     4.945     4.940     4.935     4.929     4.922     4.886     4.922     4.886     4.933     4.887     4.883     4.887     4.883     4.914     4.947     4.950     4.940     4.933     4.914     4.920     4.914     4.920     4.914     4.920     4.914     4.947     4.883     4.990     4.982     4.950     4.915     4.883     4.888     4.883     4.879     4.908     4.917     4.910     4.933     4.886     4.879     4.885     4.917     4.883     4.916     4.886     4.881     4.886     4.892     4.886     4.920     4.914     4.906     4.888     4.883     4.914     4.887     4.883     4.887     4.918     4.886     4.917     4.885     4.931     4.912     4.933     4.887     4.933     4.914     4.977     4.935     4.888     4.933     4.914     4.933     4.908     4.931     4.883     4.879     4.883     4.875     4.883     4.933     4.887     4.883     4.915     4.883     4.929     4.912     4.933     4.940     4.922     4.914     4.883     4.915     4.947     4.979     4.990     4.910     4.916     4.910     4.990     4.886     4.949     4.942     4.949     4.929     4.922     4.979     4.990     4.991     4.997     4.950     4.942     4.947     4.940     4.935     4.929     4.949     4.942     4.949     4.914     4.935     4.915     4.935     4.942     4.990     4.997     4.950     4.915     4.920     4.915     4.922     4.929     4.933     4.942     4.990     4.997     4.993     4.949     4.954     4.949     4.979     4.949     4.979     5.002     5.021     5.017     5.032     5.028     5.006     4.998     4.991     4.998     5.031     5.039     5.032     5.000     4.993     5.043     5.037     5.040     5.045     4.991     5.000     5.006     5.013     5.045     5.039     5.054     5.045     4.998     5.040     5.052     5.054     5.052     5.052     5.055     5.049     5.045     5.048     5.000     5.054     5.000     5.046     5.054     5.048     5.052     5.048     5.049     5.052     5.052     5.046     5.039     5.033     5.040     5.043     5.040     5.043     5.039     5.031     5.048     5.033     5.037     5.032     5.039     5.032     5.037     5.042     5.039     5.043     5.037     5.064     5.054     5.066     5.057     5.040     5.059     5.054     5.062     5.055     5.064     5.055     5.059     5.057     5.060     5.057     5.054     5.059     5.055     5.060     5.055     5.057     5.054     5.052     5.057     5.054     5.059     5.055     5.060     5.059     5.054     5.057     5.039     5.037     5.032     5.037     5.032     5.039     5.031     5.037     5.035     5.031     5.037     5.052     5.043     5.021     5.042     5.037     5.029     5.031     5.037     5.035     5.037     5.021     5.028     5.017     5.020     5.016     5.020     5.017     5.032     5.035     5.035     5.029     5.020     5.028     5.016     5.020     5.025     5.023     5.018     5.021     5.020     5.020     5.025     5.009     5.031     5.018     5.000     5.003     5.008     5.013     4.991     5.011     5.006     5.009     4.998     5.006     5.000     4.993     4.998     5.003     4.997     5.002     4.998     4.993     4.998     4.995     4.991     4.995     4.991     4.990     4.991     4.998     4.991     4.991     4.995     4.990     4.997     4.950     4.991     4.998     5.000     4.991     4.982     4.988     4.982     4.990     4.980     4.983     4.985     4.979     4.983     4.916     4.972     4.980     4.988     4.980     4.988     4.883     4.914     4.883     4.915     4.964     4.970     4.954     4.975     4.979     4.929     4.883     4.889     4.883     4.915     4.922     4.915     4.883     4.847     4.839     4.847     4.881     4.847     4.883     4.914     4.949     4.956     4.970     4.972     4.975     4.974     4.969     4.965     4.969     4.972     4.883     4.847     4.883     4.887     4.826     4.847     4.826     4.826     4.825     4.847     4.883     4.920     4.914     4.906     4.915     4.924     4.929     4.937     4.826     4.939     4.933     4.937     4.888     4.883     4.888     4.883     4.887     4.883     4.914     4.920     4.915     4.935     4.914     4.883     4.887     4.883     4.914     4.947     4.956     4.950     4.887     4.883     4.888     4.966     4.965     4.965     4.961     4.960     4.929     4.924     4.931     4.964     4.969     4.935     4.914     4.974     4.944     4.939     4.977     4.929     4.935     4.955     4.933     4.914     4.939     4.945     4.939     4.942     4.933     4.940     4.947     4.926     4.933     4.914     4.933     4.915     4.920     4.915     4.920     4.914     4.920     4.914     4.960     4.947     4.953     4.969     4.950     4.955     4.969     4.954     4.970     4.974     4.974     4.969     4.954     4.969     4.966     4.961     4.966     4.964     4.970     4.972     4.970     4.970     4.980     4.970     4.979     4.985     4.979     4.982     4.985     4.985     4.988     4.983     4.993     4.991     4.988     4.988     4.988     4.993     4.995     4.990     4.995     5.002     5.003     4.997     5.002     4.975     5.000     5.006     5.003     5.009     5.008     4.991     5.009     5.011     5.013     4.982     4.982     5.016     4.988     4.988     5.008     5.005     5.003     4.997     5.005     5.000     5.005     5.003     5.008     5.029     5.031     5.021     5.032     5.028     5.035     5.032     5.031     5.031     5.035     5.032     5.035     5.042     5.042     5.037     5.040     5.042     5.039     5.042     5.021     5.017     5.020     5.032     5.018     5.023     5.035     5.037     5.037     5.037     5.040     5.042     5.045     5.048     5.102     5.102     5.060     5.083     5.088     5.083     5.088     5.086     5.090     5.086     5.081     5.079     5.085     5.079     5.100     5.102     5.102     5.100     5.095     5.099     5.100     5.109     5.117     5.123     5.119     5.090     5.126     5.121     5.115     5.112     5.128     5.123     5.143     5.150     5.159     5.129     5.137     5.166     5.146     5.168     5.153     5.172     5.172     5.177     5.175     5.177     5.156     5.179     5.154     5.179     5.157     5.160     5.175     5.164     5.177     5.179     5.177     5.170     5.175     5.185     5.188     5.190     5.192     5.198     5.203     5.206     5.203     5.204     5.207     5.215     5.213     5.216     5.226     5.222     5.225     5.228     5.235     5.232     5.246     5.238     5.252     5.255     5.254     5.255     5.255     5.255     5.254     5.255     5.260     5.266     5.266     5.250     5.270     5.269     5.263     5.278     5.278     5.282     5.283     5.280     5.282     5.282     5.288     5.284     5.290     5.288     5.290     5.296     5.299     5.300     5.302     5.304     5.307     5.302     5.305     5.309     5.312     5.312     5.315     5.315     5.317     5.315     5.320     5.317     5.320     5.324     5.326     5.329     5.327     5.333     5.335     5.335     5.335     5.338     5.344     5.344     5.344     5.352     5.354     5.354     5.355     5.357     5.359     5.357     5.359     5.359     5.362     5.362     5.366     5.368     5.370     5.370     5.378     5.379     5.379     5.381     5.385     5.385     5.387     5.391     5.391     5.392     5.396     5.396     5.399     5.402     5.403     5.404     5.408     5.412     5.414     5.416     5.422     5.424     5.427     5.429     5.431     5.432     5.435     5.438     5.441     5.444     5.447     5.449     5.452     5.454     5.457     5.459     5.462     5.467     5.471     5.474     5.478     5.482     5.485     5.488     5.493     5.498     5.504     5.509     5.514     5.517     5.519     5.526     5.530     5.532     5.535     5.537     5.542     5.544     5.547     5.549     5.550     5.550     5.552     5.553     5.555     5.557     5.558     5.560     5.558     5.560     5.562     5.562     5.562     5.564     5.567     5.565     5.567     5.565     5.568     5.568     5.570     5.571     5.573     5.574     5.576     5.578     5.579     5.581     5.582     5.583     5.587     5.588     5.590     5.593     5.594     5.596     5.598     5.599     5.602     5.604     5.605     5.608     5.610     5.611     5.613     5.616     5.620     5.622     5.624     5.626     5.630     5.632     5.633     5.635     5.637     5.639     5.639     5.642     5.644     5.646     5.649     5.650     5.654     5.657     5.659     5.661     5.664     5.666     5.670     5.671     5.673     5.675     5.678     5.679     5.681     5.683     5.687     5.689     5.692     5.694     5.696     5.698     5.700     5.704     5.707     5.708     5.709     5.712     5.713     5.715     5.716     5.719     5.722     5.724     5.728     5.730     5.732     5.735     5.736     5.738     5.739     5.742     5.743     5.745     5.748     5.749     5.754     5.755     5.759     5.761     5.763     5.766     5.768     5.769     5.772     5.773     5.775     5.778     5.781     5.782     5.785     5.787     5.791     5.793     5.796     5.798     5.801     5.803     5.805     5.807     5.809     5.812     5.815     5.816     5.820     5.822     5.826     5.828     5.831     5.833     5.836     5.839     5.841     5.843     5.844     5.845     5.849     5.854     5.855     5.858     5.861     5.863     5.866     5.870     5.872     5.873     5.877     5.880     5.881     5.885     5.889     5.891     5.892     5.896     5.900     5.902     5.905     5.907     5.908     5.912     5.914     5.919     5.920     5.923     5.927     5.928     5.930     5.931     5.933     5.935     5.937     5.939     5.941     5.942     5.946     5.948     5.949     5.951     5.953     5.954     5.956     5.959     5.960     5.961     5.964     5.966     5.969     5.970     5.973     5.974     5.977     5.979     5.982     5.987     5.990     5.990     5.992     5.995     5.996     5.999     6.004     6.006     6.008     6.009     6.011     6.015     6.017     6.020     6.023     6.023     6.025     6.028     6.030     6.033     6.035     6.037     6.040     6.045     6.046     6.046     6.048     6.052     6.055     6.057     6.060     6.062     6.064     6.065     6.069     6.075     6.075     6.078     6.080     6.081     6.085     6.090     6.090     6.097     6.099     6.100     6.104     6.105     6.110     6.112     6.115     6.117     6.120     6.123     6.125     6.128     6.131     6.135     6.138     6.140     6.143     6.147     6.150     6.153     6.156     6.158     6.163     6.166     6.170     6.175     6.179     6.182     6.185     6.189     6.193     6.196     6.199     6.203     6.208     6.212     6.218     6.220     6.222     6.227     6.230     6.235     6.239     6.244     6.250     6.254     6.258     6.263     6.267     6.272     6.276     6.281     6.287     6.294     6.298     6.302     6.307     6.312     6.319     6.322     6.327     6.332     6.337     6.342     6.348     6.352     6.358     6.363     6.366     6.371     6.378     6.381     6.387     6.393     6.400     6.406     6.410     6.419     6.422     6.427     6.435     6.443     6.449     6.456     6.464     6.472     6.479     6.487     6.495     6.504     6.514     6.523     6.531     6.541     6.551     6.564     6.576     6.588     6.602     6.614     6.627     6.641     6.656     6.669     6.683     6.698     6.714     6.730     6.747     6.765     6.781     6.800     6.818     6.837     6.858     6.878     6.899     6.922     6.944     6.969     6.991     7.015     7.037     7.060     7.083     7.107     7.130     7.151     7.174     7.194     7.214     7.233     7.252     7.270     7.287     7.304     7.322     7.339     7.356     7.373     7.392     7.409     7.427     7.445     7.462     7.480     7.497     7.515     7.533     7.552     7.571     7.589     7.608     7.627     7.645     7.665     7.683     7.703     7.722     7.740     7.759     7.778     7.797     7.815     7.833     7.852     7.871     7.887     7.905     7.922     7.940     7.957     7.974     7.993     8.011     8.026     8.044     8.061     8.079     8.096     8.113     8.129     8.146     8.165     8.180     8.198     8.214     8.231     8.249     8.265     8.283     8.300     8.317     8.333     8.350     8.368     8.386     8.402     8.421     8.439     8.456     8.473     8.491     8.508     8.527     8.543     8.561     8.578     8.598     8.613     8.631     8.650     8.667     8.685     8.703     8.720     8.737     8.757     8.775     8.791     8.810     8.828     8.848     8.866     8.885     8.902     8.920     8.937     8.953     8.971     8.987     9.003     9.020     9.036     9.054     9.068     9.082     9.100     9.115     9.129     9.145     9.160     9.174     9.187     9.202     9.215     9.230     9.244     9.258     9.269     9.283     9.299     9.311     9.323     9.337     9.350     9.363     9.376     9.387     9.400     9.413     9.424     9.437     9.452     9.464     9.473     9.483     9.496     9.508     9.520     9.533     9.544     9.557     9.569     9.583     9.592     9.603     9.616     9.627     9.639     9.651     9.664     9.678     9.692     9.702     9.717     9.726     9.739     9.750     9.766     9.776     9.791     9.804     9.817     9.828     9.843     9.855     9.869     9.881     9.896     9.909     9.923     9.937     9.950     9.963     9.978     9.991    10.006    10.020    10.033    10.047    10.063    10.077    10.089    10.104    10.118    10.132    10.145    10.157    10.170    10.183    10.198    10.211    10.224    10.241    10.254    10.267    10.280    10.295    10.307    10.321    10.335    10.348    10.363    10.377    10.391    10.403    10.419    10.432    10.445    10.458    10.472    10.487    10.500    10.516    10.528    10.542    10.556    10.570    10.583    10.599    10.613    10.628    10.644    10.660    10.674    10.687    10.701    10.715    10.733    10.750    10.763    10.777    10.795    10.811    10.825    10.842    10.859    10.875    10.892    10.905    10.922    10.940    10.954    10.973    10.989    11.005    11.021    11.039    11.056    11.070    11.088    11.104    11.122    11.137    11.155    11.176    11.193    11.211    11.230    11.248    11.264    11.283    11.302    11.320    11.340    11.359    11.377    11.398    11.418    11.435    11.456    11.475    11.495    11.515    11.535    11.557    11.578    11.599    11.620    11.642    11.664    11.685    11.707    11.726    11.748    11.770    11.792    11.814    11.836    11.857    11.878    11.900    11.923    11.946    11.967    11.988    12.010    12.033    12.057    12.077    12.103    12.120    12.145    12.165    12.189    12.212    12.237    12.258    12.281    12.304    12.326    12.348    12.374    12.397    12.420    12.444    12.469    12.490    12.512    12.535    12.558    12.580    12.602    12.622    12.643    12.665    12.685    12.703    12.724    12.743    12.763    12.781    12.800    12.819    12.841    12.859    12.880    12.901    12.920    12.939    12.960    12.975    12.995    13.014    13.033    13.052    13.068    13.087    13.104    13.121    13.137    13.154    13.171    13.187    13.201    13.219    13.233    13.247    13.262    13.276    13.289    13.303    13.316    13.331    13.345    13.359    13.371    13.383    13.399    13.413    13.423    13.436    13.447    13.457    13.468    13.483    13.492    13.508    13.517    13.528    13.544    13.553    13.567    13.577    13.587    13.596    13.611    13.625    13.635    13.648    13.659    13.668    13.683    13.694    13.708    13.715    13.726    13.735    13.749    13.758    13.765    13.780    13.788    13.796    13.807    13.822    13.840    13.850    13.859    13.867    13.877    13.885    13.894    13.911    13.926    13.933    13.946    13.957    13.969    13.979    13.987    13.998    14.007    14.015    14.026    14.040    14.052    14.061    14.075    14.085    14.098    14.108    14.115    14.126    14.137    14.144    14.151    14.170    14.180    14.187    14.205    14.226    14.237    14.245    14.254    14.271    14.276    14.293    14.309    14.314    14.325    14.335    14.342    14.354    14.374    14.382    14.398    14.413    14.419    14.427    14.440    14.452    14.460    14.485    14.494    14.502    14.509    14.516    14.535    14.542    14.547    14.552    14.570    14.577    14.594    14.598    14.614    14.628    14.640    14.652    14.661    14.671    14.677    14.686    14.691    14.707    14.711    14.720    14.735    14.742    14.748    14.752    14.759    14.785    14.794    14.798    14.814    14.819    14.828    14.832    14.837    14.844    14.865    14.874    14.885    14.894    14.904    14.918    14.920    14.927    14.936    14.945    14.953    14.970    14.978    14.996    15.004    15.011    15.015    15.023    15.031    15.037    15.041    15.048    15.070    15.076    15.098    15.103    15.110    15.116    15.128    15.133    15.154    15.166    15.174    15.183    15.190    15.196    15.203    15.209    15.217    15.226    15.236    15.247    15.252    15.260    15.272    15.279    15.299    15.305    15.309    15.328    15.333    15.343    15.358    15.371    15.375    15.380    15.380    15.381    15.380    15.381    15.381    15.383    15.383    15.383    15.383    15.383    15.383    15.381    15.381    15.380    15.380    15.374    15.369    15.362    15.357    15.352    15.332    15.326    15.319    15.304    15.289    15.274    15.268    15.258    15.252    15.241    15.232    15.226    15.220    15.215    15.199    15.194    15.190    15.187    15.171    15.164    15.155    15.133    15.128    15.120    15.111    15.110    15.102    15.094    15.086    15.072    15.063    15.046    15.037    15.031    15.026    15.023    15.011    15.006    14.995    14.982    14.975    14.970    14.960    14.955    14.948    14.936    14.929    14.922    14.914    14.910    14.904    14.902    14.894    14.883    14.874    14.871    14.849    14.842    14.835    14.832    14.819    14.814    14.805    14.800    14.793    14.785    14.777
     5.006     4.998     4.950     4.929     4.922     4.929     4.991     4.947     4.940     4.935     4.915     4.933     4.929     4.947     4.940     4.933     4.915     4.922     4.914     4.933     5.006     4.979     4.935     4.915     4.920     4.914     4.920     4.914     4.933     4.940     4.947     4.883     4.916     4.950     4.914     4.983     4.952     4.915     4.883     4.929     4.912     4.933     4.910     4.933     4.910     4.933     4.883     4.917     4.883     4.888     4.883     4.933     4.886     4.920     4.886     4.933     4.914     4.922     4.914     4.910     4.927     4.977     4.922     4.887     4.920     4.887     4.917     4.908     4.931     4.912     4.933     4.953     4.883     4.915     4.997     4.990     4.914     4.949     4.954     4.947     4.910     4.931     4.887     4.931     4.885     4.889     4.883     4.933     4.887     4.883     4.888     4.908     4.916     4.910     4.933     4.914     4.920     4.889     4.883     4.889     4.883     4.914     4.935     4.998     5.005     4.910     4.990     4.997     4.990     4.979     4.950     4.955     4.949     4.929     4.949     4.993     4.945     4.950     4.915     4.920     4.915     4.933     4.914     4.935     4.942     4.949     4.954     4.949     4.940     4.935     4.914     4.935     4.954     4.950     4.955     4.949     4.929     4.922     4.927     4.935     4.929     4.950     4.997     5.005     4.949     4.954     4.949     4.991     4.950     4.980     4.988     4.997     4.991     5.032     5.028     5.031     5.000     4.993     5.000     5.046     5.039     5.035     5.043     5.033     5.000     5.006     5.002     5.043     5.040     5.046     5.006     5.000     5.006     5.000     5.045     5.054     5.052     5.055     5.059     5.052     5.006     5.013     5.008     5.054     5.059     5.052     5.052     5.057     5.000     5.055     5.054     5.048     5.054     5.059     5.054     5.057     5.054     5.055     5.050     5.048     5.050     5.045     5.049     5.042     5.039     5.045     5.037     5.048     5.043     5.039     5.040     5.045     5.054     5.060     5.039     5.064     5.039     5.057     5.055     5.066     5.057     5.060     5.054     5.059     5.062     5.054     5.064     5.068     5.060     5.066     5.060     5.057     5.062     5.059     5.062     5.059     5.057     5.062     5.064     5.059     5.054     5.049     5.059     5.055     5.062     5.057     5.049     5.055     5.062     5.057     5.054     5.055     5.060     5.062     5.029     5.037     5.031     5.039     5.031     5.032     5.050     5.055     5.054     5.037     5.045     5.028     5.043     5.040     5.042     5.021     5.043     5.046     5.023     5.017     5.013     5.042     5.011     5.028     5.039     5.035     5.039     5.035     5.032     5.029     5.028     5.021     5.029     5.028     5.021     5.026     5.023     5.026     5.028     5.011     5.014     5.008     5.008     5.005     5.006     5.016     5.014     5.011     5.002     5.006     5.011     5.006     5.006     5.002     5.005     5.002     5.002     5.006     5.002     4.993     4.998     4.997     4.991     4.998     5.000     4.997     5.000     5.000     4.997     4.993     4.997     4.950     4.993     5.000     4.990     4.997     4.991     4.954     4.990     4.988     4.991     4.985     4.990     4.982     4.988     4.982     4.988     4.915     4.922     4.982     4.988     4.993     4.983     4.883     4.888     4.883     4.983     4.977     4.979     4.975     4.965     4.949     4.888     4.883     4.887     4.883     4.914     4.883     4.888     4.883     4.847     4.883     4.887     4.883     4.915     4.949     4.977     4.972     4.975     4.970     4.975     4.974     4.970     4.974     4.970     4.883     4.975     4.826     4.847     4.883     4.847     4.839     4.847     4.825     4.847     4.825     4.947     4.915     4.883     4.914     4.906     4.915     4.947     4.947     4.944     4.935     4.940     4.933     4.935     4.888     4.883     4.887     4.883     4.915     4.920     4.915     4.920     4.915     4.937     4.914     4.920     4.889     4.883     4.953     4.969     4.945     4.915     4.970     4.974     4.950     4.914     4.935     4.914     4.965     4.969     4.974     4.974     4.975     4.922     4.914     4.935     4.914     4.937     4.915     4.977     4.942     4.985     4.982     4.927     4.933     4.985     4.940     4.949     4.988     4.945     4.933     4.883     4.950     4.982     4.952     4.970     4.922     4.975     4.950     4.955     4.922     4.912     4.954     4.949     4.954     4.950     4.947     4.975     4.950     4.975     4.975     4.979     4.977     4.974     4.969     4.970     4.969     4.963     4.970     4.969     4.970     4.969     4.969     4.965     4.963     4.975     4.980     4.988     4.985     4.983     4.985     4.990     4.988     4.995     4.990     4.991     4.990     4.991     4.995     4.980     4.991     5.000     4.998     4.990     4.998     4.991     5.009     5.005     4.998     5.005     5.002     5.009     5.006     5.016     5.018     4.988     4.991     4.983     4.990     5.020     4.983     5.016     5.008     4.991     4.998     5.013     5.000     5.008     5.003     5.008     5.018     5.003     5.021     5.039     5.026     5.028     5.032     5.035     5.032     5.035     5.035     5.032     5.037     5.040     5.040     5.039     5.042     5.035     5.042     5.045     5.026     5.020     5.028     5.021     5.043     5.023     4.993     5.039     5.040     5.039     5.037     5.017     5.052     5.052     5.048     5.054     5.059     5.054     5.077     5.096     5.079     5.093     5.090     5.089     5.095     5.102     5.102     5.107     5.109     5.077     5.085     5.088     5.110     5.105     5.102     5.104     5.104     5.123     5.128     5.128     5.123     5.124     5.121     5.123     5.117     5.123     5.112     5.109     5.124     5.159     5.163     5.166     5.168     5.170     5.172     5.175     5.150     5.154     5.181     5.179     5.182     5.182     5.157     5.187     5.185     5.162     5.185     5.168     5.170     5.168     5.182     5.177     5.181     5.183     5.190     5.188     5.185     5.198     5.201     5.198     5.206     5.207     5.206     5.212     5.215     5.220     5.228     5.229     5.226     5.228     5.235     5.240     5.237     5.247     5.252     5.255     5.257     5.260     5.258     5.260     5.258     5.262     5.265     5.269     5.270     5.270     5.274     5.276     5.276     5.280     5.276     5.283     5.284     5.282     5.286     5.289     5.288     5.292     5.289     5.293     5.293     5.298     5.298     5.300     5.302     5.305     5.302     5.304     5.304     5.312     5.312     5.315     5.317     5.315     5.318     5.320     5.320     5.324     5.322     5.326     5.329     5.331     5.329     5.333     5.331     5.337     5.341     5.342     5.346     5.348     5.349     5.352     5.352     5.355     5.355     5.359     5.362     5.362     5.362     5.364     5.366     5.366     5.366     5.370     5.374     5.376     5.378     5.381     5.383     5.383     5.389     5.389     5.391     5.394     5.396     5.396     5.398     5.401     5.401     5.402     5.404     5.408     5.412     5.414     5.416     5.419     5.422     5.425     5.429     5.431     5.432     5.435     5.436     5.441     5.443     5.446     5.449     5.450     5.454     5.457     5.458     5.461     5.464     5.467     5.471     5.474     5.478     5.482     5.485     5.488     5.492     5.498     5.502     5.507     5.512     5.518     5.520     5.523     5.530     5.532     5.535     5.540     5.544     5.547     5.549     5.550     5.552     5.553     5.555     5.557     5.558     5.560     5.562     5.562     5.562     5.565     5.565     5.568     5.565     5.567     5.570     5.571     5.571     5.571     5.571     5.573     5.574     5.574     5.576     5.578     5.579     5.581     5.582     5.583     5.585     5.587     5.588     5.590     5.593     5.594     5.596     5.598     5.599     5.602     5.605     5.607     5.608     5.610     5.611     5.613     5.616     5.619     5.620     5.624     5.626     5.628     5.632     5.633     5.635     5.637     5.640     5.642     5.643     5.644     5.648     5.649     5.650     5.654     5.657     5.659     5.661     5.664     5.666     5.668     5.671     5.673     5.675     5.676     5.678     5.681     5.682     5.687     5.687     5.691     5.694     5.696     5.698     5.700     5.703     5.706     5.708     5.710     5.711     5.714     5.715     5.719     5.721     5.722     5.724     5.728     5.730     5.732     5.735     5.736     5.738     5.739     5.742     5.743     5.746     5.748     5.749     5.752     5.754     5.757     5.761     5.763     5.766     5.768     5.771     5.773     5.775     5.775     5.777     5.781     5.782     5.785     5.787     5.789     5.793     5.796     5.798     5.801     5.803     5.805     5.807     5.809     5.811     5.813     5.816     5.818     5.822     5.826     5.828     5.831     5.833     5.836     5.837     5.840     5.841     5.844     5.847     5.848     5.852     5.855     5.858     5.860     5.863     5.865     5.869     5.872     5.873     5.877     5.878     5.880     5.883     5.887     5.891     5.892     5.896     5.898     5.902     5.903     5.906     5.909     5.909     5.912     5.915     5.919     5.922     5.925     5.928     5.930     5.933     5.935     5.935     5.939     5.941     5.941     5.944     5.946     5.949     5.951     5.953     5.954     5.956     5.957     5.959     5.960     5.961     5.964     5.966     5.969     5.969     5.972     5.974     5.977     5.980     5.982     5.985     5.989     5.992     5.992     5.995     5.998     5.999     6.002     6.004     6.006     6.011     6.013     6.015     6.017     6.020     6.022     6.023     6.026     6.028     6.033     6.035     6.037     6.038     6.040     6.042     6.045     6.046     6.050     6.052     6.057     6.057     6.061     6.064     6.067     6.069     6.072     6.072     6.076     6.080     6.083     6.083     6.087     6.088     6.093     6.094     6.097     6.102     6.104     6.104     6.110     6.110     6.113     6.115     6.118     6.121     6.125     6.126     6.129     6.133     6.137     6.140     6.143     6.145     6.148     6.151     6.154     6.157     6.160     6.163     6.168     6.172     6.175     6.179     6.182     6.187     6.190     6.196     6.198     6.202     6.205     6.208     6.214     6.217     6.220     6.224     6.227     6.231     6.235     6.241     6.244     6.250     6.255     6.256     6.261     6.267     6.272     6.276     6.281     6.287     6.291     6.298     6.302     6.307     6.312     6.316     6.322     6.327     6.333     6.339     6.342     6.348     6.352     6.356     6.363     6.367     6.372     6.378     6.382     6.387     6.393     6.400     6.406     6.410     6.417     6.424     6.429     6.435     6.443     6.449     6.456     6.463     6.472     6.481     6.487     6.495     6.504     6.512     6.523     6.531     6.541     6.551     6.562     6.574     6.586     6.600     6.613     6.626     6.638     6.652     6.667     6.680     6.696     6.710     6.726     6.743     6.759     6.776     6.793     6.812     6.831     6.850     6.870     6.891     6.913     6.935     6.958     6.983     7.006     7.028     7.052     7.075     7.098     7.122     7.145     7.169     7.189     7.210     7.232     7.252     7.270     7.287     7.304     7.322     7.340     7.357     7.374     7.392     7.409     7.426     7.443     7.461     7.478     7.497     7.514     7.533     7.550     7.569     7.587     7.605     7.624     7.642     7.662     7.680     7.698     7.718     7.737     7.756     7.774     7.793     7.812     7.830     7.848     7.869     7.885     7.904     7.922     7.940     7.957     7.974     7.990     8.009     8.025     8.042     8.061     8.078     8.094     8.113     8.129     8.146     8.165     8.180     8.197     8.214     8.230     8.247     8.265     8.281     8.300     8.315     8.333     8.350     8.368     8.385     8.402     8.420     8.437     8.455     8.473     8.491     8.507     8.525     8.540     8.559     8.575     8.592     8.611     8.628     8.646     8.664     8.682     8.698     8.718     8.735     8.752     8.771     8.789     8.807     8.825     8.842     8.861     8.880     8.897     8.916     8.935     8.949     8.969     8.985     9.000     9.016     9.033     9.052     9.067     9.082     9.098     9.113     9.131     9.144     9.160     9.174     9.187     9.202     9.217     9.233     9.246     9.260     9.274     9.287     9.302     9.314     9.329     9.341     9.354     9.369     9.383     9.395     9.408     9.420     9.433     9.446     9.457     9.470     9.482     9.495     9.504     9.517     9.531     9.542     9.554     9.565     9.576     9.591     9.603     9.613     9.625     9.635     9.649     9.660     9.672     9.685     9.698     9.711     9.723     9.735     9.748     9.760     9.774     9.785     9.799     9.811     9.823     9.837     9.848     9.863     9.878     9.890     9.904     9.917     9.932     9.942     9.958     9.974     9.983     9.998    10.011    10.027    10.041    10.055    10.069    10.082    10.096    10.109    10.123    10.135    10.150    10.166    10.176    10.191    10.206    10.218    10.232    10.246    10.259    10.274    10.287    10.300    10.313    10.327    10.341    10.354    10.367    10.381    10.396    10.407    10.424    10.438    10.452    10.466    10.478    10.492    10.505    10.519    10.533    10.549    10.563    10.576    10.590    10.605    10.619    10.633    10.649    10.663    10.677    10.691    10.707    10.719    10.737    10.752    10.767    10.785    10.799    10.814    10.830    10.845    10.863    10.879    10.894    10.910    10.927    10.943    10.958    10.973    10.991    11.007    11.024    11.042    11.058    11.073    11.090    11.109    11.124    11.140    11.157    11.176    11.195    11.214    11.230    11.248    11.266    11.283    11.302    11.320    11.340    11.361    11.379    11.396    11.417    11.437    11.454    11.477    11.495    11.517    11.535    11.556    11.576    11.596    11.617    11.640    11.661    11.683    11.703    11.725    11.746    11.767    11.789    11.811    11.831    11.854    11.875    11.897    11.918    11.940    11.962    11.985    12.005    12.028    12.050    12.074    12.095    12.118    12.137    12.159    12.181    12.205    12.227    12.250    12.276    12.298    12.319    12.340    12.364    12.389    12.414    12.437    12.458    12.483    12.506    12.526    12.549    12.571    12.593    12.616    12.635    12.657    12.680    12.700    12.718    12.739    12.755    12.776    12.794    12.814    12.835    12.852    12.873    12.892    12.909    12.928    12.948    12.965    12.985    13.000    13.020    13.039    13.054    13.074    13.090    13.105    13.123    13.140    13.155    13.171    13.187    13.203    13.216    13.232    13.247    13.260    13.273    13.285    13.300    13.314    13.326    13.338    13.352    13.366    13.376    13.394    13.407    13.418    13.430    13.441    13.450    13.462    13.477    13.490    13.499    13.510    13.522    13.537    13.548    13.555    13.568    13.581    13.589    13.606    13.615    13.629    13.641    13.650    13.662    13.674    13.689    13.698    13.707    13.719    13.729    13.743    13.754    13.761    13.770    13.785    13.793    13.802    13.811    13.827    13.842    13.855    13.859    13.873    13.881    13.890    13.899    13.916    13.926    13.942    13.954    13.959    13.975    13.987    13.998    14.003    14.015    14.022    14.036    14.046    14.057    14.066    14.085    14.092    14.105    14.112    14.124    14.132    14.140    14.148    14.169    14.176    14.185    14.190    14.213    14.228    14.248    14.252    14.264    14.272    14.281    14.306    14.314    14.323    14.329    14.340    14.347    14.374    14.382    14.391    14.408    14.416    14.423    14.438    14.450    14.459    14.466    14.496    14.502    14.509    14.515    14.533    14.539    14.545    14.552    14.565    14.574    14.595    14.597    14.607    14.623    14.642    14.654    14.659    14.669    14.680    14.688    14.699    14.704    14.712    14.724    14.729    14.744    14.748    14.752    14.763    14.769    14.793    14.802    14.814    14.819    14.828    14.832    14.838    14.844    14.858    14.872    14.882    14.894    14.906    14.910    14.922    14.927    14.931    14.944    14.952    14.966    14.978    14.996    15.006    15.011    15.015    15.025    15.035    15.039    15.043    15.048    15.070    15.081    15.089    15.095    15.110    15.114    15.124    15.133    15.149    15.166    15.172    15.181    15.190    15.196    15.202    15.209    15.218    15.228    15.238    15.246    15.255    15.261    15.272    15.279    15.302    15.305    15.311    15.326    15.330    15.352    15.352    15.369    15.378    15.380    15.381    15.381    15.381    15.381    15.381    15.383    15.385    15.383    15.383    15.383    15.383    15.383    15.381    15.381    15.378    15.377    15.372    15.365    15.357    15.354    15.333    15.328    15.319    15.305    15.294    15.277    15.266    15.261    15.252    15.242    15.236    15.228    15.221    15.215    15.208    15.196    15.192    15.187    15.171    15.164    15.154    15.140    15.129    15.120    15.111    15.108    15.103    15.092    15.086    15.074    15.070    15.048    15.041    15.035    15.028    15.023    15.013    15.010    15.002    14.985    14.980    14.973    14.966    14.958    14.948    14.938    14.931    14.926    14.920    14.913    14.909    14.906    14.897    14.893    14.876    14.869    14.860    14.844    14.838    14.832    14.822    14.815    14.812    14.808    14.798    14.785    14.779
     5.050     4.991     4.980     4.950     4.929     4.937     4.998     4.991     4.985     4.954     4.949     4.942     4.949     4.954     4.947     4.942     4.949     4.955     4.950     4.993     5.000     5.000     4.942     4.933     4.914     4.920     4.915     4.947     4.954     4.887     4.922     4.915     4.922     4.955     4.950     4.914     4.988     4.979     4.947     4.990     4.947     4.914     4.933     4.940     4.933     4.910     4.917     4.883     4.916     4.883     4.929     4.886     4.933     4.927     4.947     4.954     4.949     4.931     4.922     4.929     4.950     4.970     4.929     4.920     4.914     4.920     4.887     4.933     4.910     4.947     4.979     4.998     4.970     4.997     4.990     4.997     4.972     4.954     4.949     4.954     4.933     4.914     4.933     4.912     4.933     4.910     4.945     4.914     4.908     4.889     4.908     4.915     4.949     4.997     4.990     4.885     4.915     4.883     4.889     4.883     4.915     4.920     4.942     4.949     4.914     4.947     4.914     4.991     4.998     4.990     4.997     4.950     4.942     4.949     4.942     4.947     4.952     4.929     4.922     4.914     4.933     4.940     4.947     4.942     4.949     4.979     4.950     4.954     4.947     4.915     4.922     4.929     4.949     4.997     4.950     4.979     4.949     4.942     4.949     4.942     4.949     4.997     4.993     4.998     4.991     4.949     4.993     5.002     5.009     5.005     4.998     4.991     4.998     5.005     5.013     5.029     5.049     5.043     5.017     5.039     5.033     5.042     5.037     5.029     5.033     5.049     5.006     4.998     5.006     5.045     5.049     5.043     5.000     5.006     5.049     5.060     5.054     5.062     5.055     5.006     5.013     5.006     5.055     5.060     5.054     5.059     5.055     5.052     5.059     5.054     5.060     5.055     5.059     5.039     5.059     5.054     5.059     5.050     5.055     5.050     5.054     5.050     5.048     5.054     5.043     5.054     5.052     5.043     5.057     5.042     5.045     5.039     5.043     5.068     5.068     5.070     5.064     5.049     5.060     5.072     5.064     5.070     5.060     5.077     5.072     5.062     5.070     5.066     5.066     5.068     5.064     5.064     5.060     5.064     5.066     5.064     5.066     5.067     5.062     5.066     5.064     5.067     5.068     5.054     5.059     5.054     5.055     5.060     5.064     5.059     5.066     5.060     5.068     5.055     5.060     5.043     5.049     5.045     5.064     5.055     5.046     5.039     5.055     5.052     5.048     5.032     5.046     5.042     5.043     5.045     5.028     5.048     5.029     5.037     5.029     5.025     5.028     5.029     5.032     5.017     5.035     5.042     5.040     5.037     5.031     5.025     5.031     5.031     5.028     5.025     5.029     5.025     5.032     5.031     5.026     5.032     5.014     5.013     5.017     5.009     5.011     5.016     5.009     5.003     5.008     5.011     5.014     5.014     5.006     5.002     5.006     5.003     5.006     5.011     4.991     5.011     5.006     5.008     5.002     5.006     4.993     4.950     5.003     4.998     4.995     4.998     4.998     5.006     4.998     4.991     4.997     4.991     4.997     4.991     4.998     4.990     4.997     4.991     4.988     4.991     4.915     4.990     4.995     4.983     4.980     4.990     4.990     4.982     4.883     4.888     4.990     4.972     4.980     4.979     4.980     4.942     4.883     4.887     4.883     4.888     4.920     4.915     4.883     4.888     4.883     4.849     4.908     4.888     4.950     4.982     4.972     4.977     4.970     4.975     4.972     4.975     4.975     4.972     4.975     4.977     4.883     4.888     4.881     4.847     4.841     4.847     4.841     4.847     4.883     4.929     4.953     4.935     4.929     4.947     4.942     4.920     4.945     4.947     4.883     4.944     4.937     4.937     4.942     4.922     4.914     4.883     4.914     4.920     4.915     4.910     4.952     4.949     4.955     4.950     4.953     4.954     4.955     4.952     4.906     4.914     4.974     4.944     4.972     4.915     4.966     4.970     4.974     4.972     4.972     4.970     4.975     4.970     4.974     4.883     4.914     4.883     4.914     4.979     4.942     4.985     4.950     4.915     4.922     4.929     4.990     4.949     4.942     4.945     4.952     4.945     4.953     4.988     4.983     4.966     4.953     4.956     4.979     4.979     4.953     4.914     4.953     4.958     4.982     4.950     4.977     4.977     4.970     4.954     4.950     4.980     4.983     4.980     4.914     4.974     4.972     4.977     4.970     4.964     4.974     4.970     4.969     4.980     4.963     4.982     4.991     4.985     4.993     4.990     4.985     4.990     4.988     4.997     4.991     4.995     4.998     4.998     5.002     4.998     4.993     5.002     4.993     5.011     5.009     4.990     5.011     5.008     5.000     5.003     5.009     5.009     5.005     5.013     4.991     5.000     5.006     5.013     5.016     5.021     5.025     4.993     5.009     5.014     5.013     5.006     5.000     5.005     5.011     5.006     5.025     5.042     5.043     5.046     5.043     5.035     5.042     5.039     5.033     5.039     5.035     5.037     5.037     5.042     5.039     5.042     5.042     5.037     5.045     5.048     5.037     5.021     5.023     5.049     5.028     5.046     5.018     5.039     5.043     5.043     5.037     5.042     5.037     5.049     5.055     5.062     5.064     5.057     5.062     5.105     5.104     5.086     5.100     5.094     5.092     5.102     5.091     5.107     5.086     5.109     5.110     5.107     5.110     5.090     5.121     5.102     5.126     5.123     5.112     5.133     5.124     5.128     5.126     5.123     5.124     5.121     5.114     5.135     5.154     5.121     5.156     5.150     5.168     5.148     5.172     5.175     5.153     5.177     5.174     5.160     5.170     5.185     5.187     5.190     5.160     5.188     5.164     5.188     5.170     5.179     5.177     5.181     5.182     5.187     5.193     5.195     5.197     5.197     5.192     5.198     5.207     5.201     5.206     5.215     5.215     5.220     5.220     5.226     5.229     5.231     5.237     5.207     5.238     5.241     5.252     5.257     5.258     5.262     5.263     5.262     5.263     5.263     5.265     5.269     5.272     5.272     5.274     5.272     5.274     5.280     5.276     5.283     5.280     5.282     5.288     5.291     5.291     5.292     5.294     5.297     5.297     5.298     5.300     5.304     5.302     5.302     5.309     5.307     5.310     5.309     5.315     5.313     5.317     5.317     5.320     5.322     5.324     5.326     5.329     5.327     5.331     5.329     5.333     5.333     5.337     5.335     5.339     5.343     5.345     5.348     5.352     5.352     5.354     5.357     5.357     5.359     5.364     5.364     5.366     5.366     5.370     5.372     5.372     5.374     5.378     5.378     5.378     5.381     5.385     5.385     5.389     5.392     5.392     5.394     5.396     5.398     5.399     5.402     5.403     5.406     5.408     5.412     5.413     5.415     5.417     5.420     5.422     5.425     5.429     5.432     5.435     5.436     5.440     5.441     5.444     5.447     5.450     5.454     5.455     5.458     5.461     5.462     5.465     5.469     5.472     5.476     5.480     5.482     5.485     5.488     5.492     5.500     5.505     5.509     5.512     5.516     5.520     5.524     5.529     5.532     5.537     5.540     5.544     5.547     5.550     5.552     5.553     5.557     5.557     5.560     5.562     5.560     5.564     5.565     5.565     5.565     5.568     5.568     5.571     5.570     5.571     5.574     5.574     5.574     5.574     5.576     5.578     5.579     5.579     5.581     5.582     5.583     5.587     5.587     5.588     5.590     5.593     5.593     5.596     5.598     5.599     5.602     5.604     5.605     5.607     5.608     5.610     5.611     5.614     5.616     5.619     5.620     5.624     5.628     5.630     5.632     5.633     5.637     5.638     5.639     5.642     5.644     5.645     5.648     5.649     5.652     5.654     5.657     5.659     5.661     5.663     5.666     5.668     5.670     5.673     5.675     5.676     5.679     5.681     5.682     5.685     5.689     5.691     5.694     5.696     5.698     5.701     5.702     5.703     5.704     5.709     5.712     5.715     5.716     5.719     5.721     5.722     5.726     5.728     5.730     5.732     5.735     5.735     5.738     5.739     5.742     5.743     5.746     5.748     5.752     5.754     5.755     5.757     5.761     5.763     5.766     5.768     5.771     5.772     5.775     5.776     5.777     5.780     5.782     5.785     5.787     5.791     5.793     5.796     5.800     5.801     5.803     5.804     5.807     5.808     5.811     5.813     5.815     5.818     5.820     5.824     5.828     5.829     5.833     5.836     5.837     5.839     5.841     5.844     5.847     5.848     5.852     5.854     5.857     5.860     5.861     5.865     5.869     5.870     5.873     5.875     5.878     5.881     5.883     5.885     5.889     5.892     5.894     5.898     5.900     5.903     5.905     5.907     5.911     5.913     5.916     5.920     5.923     5.925     5.927     5.930     5.933     5.933     5.937     5.939     5.942     5.944     5.944     5.948     5.949     5.951     5.954     5.956     5.957     5.959     5.960     5.961     5.963     5.964     5.966     5.969     5.973     5.973     5.974     5.976     5.979     5.982     5.985     5.987     5.990     5.993     5.996     5.996     5.999     6.004     6.006     6.008     6.011     6.013     6.015     6.019     6.020     6.022     6.023     6.025     6.028     6.030     6.033     6.037     6.040     6.040     6.042     6.045     6.046     6.048     6.052     6.054     6.057     6.058     6.061     6.064     6.069     6.070     6.072     6.075     6.080     6.081     6.085     6.087     6.088     6.090     6.093     6.097     6.099     6.104     6.105     6.107     6.109     6.113     6.117     6.118     6.120     6.123     6.126     6.128     6.131     6.135     6.138     6.142     6.145     6.147     6.150     6.153     6.156     6.158     6.161     6.164     6.168     6.172     6.177     6.181     6.185     6.189     6.192     6.195     6.198     6.202     6.205     6.210     6.214     6.217     6.221     6.224     6.227     6.231     6.235     6.241     6.246     6.250     6.255     6.258     6.263     6.267     6.270     6.276     6.281     6.286     6.290     6.298     6.302     6.307     6.312     6.316     6.322     6.327     6.332     6.337     6.342     6.348     6.352     6.356     6.361     6.367     6.372     6.378     6.382     6.387     6.394     6.400     6.406     6.410     6.417     6.422     6.429     6.438     6.443     6.448     6.455     6.463     6.470     6.479     6.486     6.495     6.504     6.512     6.521     6.531     6.540     6.550     6.561     6.572     6.585     6.597     6.609     6.624     6.636     6.650     6.663     6.677     6.693     6.707     6.722     6.739     6.755     6.772     6.789     6.807     6.824     6.844     6.863     6.883     6.905     6.926     6.949     6.973     6.996     7.019     7.042     7.065     7.090     7.114     7.137     7.159     7.183     7.205     7.227     7.248     7.268     7.287     7.304     7.322     7.340     7.357     7.374     7.392     7.408     7.426     7.443     7.461     7.478     7.495     7.514     7.531     7.548     7.567     7.585     7.603     7.622     7.640     7.658     7.677     7.695     7.715     7.732     7.752     7.770     7.791     7.808     7.828     7.846     7.864     7.883     7.902     7.919     7.937     7.955     7.973     7.989     8.007     8.024     8.040     8.059     8.076     8.096     8.111     8.129     8.146     8.163     8.180     8.198     8.214     8.230     8.247     8.265     8.281     8.298     8.317     8.333     8.350     8.367     8.385     8.402     8.418     8.435     8.453     8.468     8.488     8.505     8.522     8.539     8.557     8.574     8.591     8.608     8.626     8.644     8.661     8.680     8.696     8.715     8.733     8.750     8.767     8.783     8.803     8.820     8.837     8.855     8.873     8.892     8.911     8.928     8.948     8.963     8.981     8.998     9.016     9.033     9.049     9.065     9.081     9.098     9.113     9.128     9.143     9.158     9.174     9.189     9.205     9.219     9.233     9.247     9.262     9.276     9.289     9.304     9.316     9.332     9.346     9.359     9.372     9.387     9.400     9.413     9.427     9.437     9.452     9.463     9.477     9.491     9.501     9.515     9.526     9.539     9.550     9.563     9.575     9.587     9.598     9.611     9.622     9.635     9.647     9.658     9.670     9.683     9.692     9.706     9.719     9.731     9.744     9.758     9.772     9.782     9.794     9.807     9.819     9.835     9.846     9.858     9.870     9.885     9.900     9.911     9.925     9.939     9.953     9.966     9.978     9.993    10.006    10.020    10.035    10.047    10.061    10.075    10.089    10.102    10.116    10.129    10.143    10.158    10.170    10.185    10.198    10.211    10.224    10.239    10.251    10.264    10.278    10.291    10.306    10.319    10.332    10.346    10.359    10.374    10.387    10.401    10.415    10.430    10.443    10.458    10.472    10.485    10.499    10.513    10.526    10.541    10.555    10.569    10.583    10.596    10.612    10.625    10.638    10.655    10.668    10.683    10.698    10.711    10.724    10.743    10.756    10.771    10.789    10.807    10.820    10.833    10.850    10.865    10.882    10.900    10.915    10.928    10.946    10.960    10.978    10.994    11.010    11.024    11.042    11.059    11.076    11.091    11.107    11.126    11.142    11.157    11.176    11.195    11.214    11.230    11.250    11.266    11.285    11.302    11.322    11.340    11.359    11.377    11.398    11.417    11.435    11.454    11.473    11.494    11.514    11.535    11.556    11.575    11.596    11.616    11.637    11.658    11.680    11.700    11.722    11.742    11.764    11.786    11.809    11.828    11.850    11.872    11.894    11.914    11.935    11.957    11.979    12.002    12.024    12.046    12.068    12.091    12.112    12.135    12.156    12.177    12.200    12.219    12.244    12.269    12.289    12.311    12.335    12.359    12.383    12.405    12.427    12.450    12.476    12.499    12.520    12.542    12.563    12.585    12.606    12.628    12.647    12.669    12.691    12.707    12.731    12.750    12.771    12.789    12.808    12.826    12.845    12.863    12.881    12.900    12.920    12.937    12.953    12.972    12.988    13.009    13.023    13.044    13.059    13.076    13.094    13.112    13.126    13.142    13.159    13.172    13.188    13.201    13.215    13.228    13.242    13.254    13.269    13.281    13.294    13.307    13.321    13.333    13.345    13.357    13.369    13.385    13.399    13.410    13.422    13.435    13.444    13.455    13.470    13.480    13.492    13.503    13.515    13.526    13.539    13.553    13.563    13.574    13.583    13.596    13.609    13.623    13.632    13.644    13.658    13.668    13.678    13.694    13.702    13.713    13.724    13.732    13.749    13.756    13.764    13.775    13.790    13.796    13.806    13.827    13.837    13.847    13.855    13.865    13.876    13.885    13.896    13.911    13.922    13.931    13.949    13.954    13.965    13.985    13.994    14.003    14.012    14.016    14.032    14.039    14.055    14.063    14.077    14.093    14.102    14.108    14.120    14.129    14.137    14.146    14.154    14.174    14.182    14.191    14.205    14.223    14.243    14.248    14.261    14.271    14.278    14.302    14.312    14.320    14.328    14.337    14.346    14.352    14.380    14.394    14.405    14.415    14.422    14.438    14.443    14.457    14.478    14.487    14.502    14.507    14.513    14.520    14.537    14.545    14.547    14.557    14.572    14.589    14.595    14.605    14.616    14.637    14.646    14.655    14.669    14.682    14.686    14.699    14.704    14.711    14.722    14.735    14.740    14.752    14.752    14.761    14.769    14.794    14.804    14.811    14.819    14.826    14.833    14.838    14.842    14.849    14.874    14.878    14.894    14.904    14.911    14.920    14.924    14.931    14.945    14.952    14.963    14.982    14.994    15.002    15.010    15.017    15.028    15.032    15.039    15.043    15.048    15.074    15.081    15.088    15.094    15.110    15.113    15.122    15.129    15.139    15.166    15.172    15.181    15.189    15.196    15.199    15.205    15.218    15.226    15.236    15.244    15.254    15.261    15.272    15.279    15.298    15.304    15.314    15.324    15.330    15.344    15.363    15.369    15.374    15.377    15.381    15.381    15.381    15.383    15.381    15.381    15.383    15.385    15.385    15.383    15.383    15.383    15.383    15.381    15.380    15.377    15.374    15.366    15.358    15.352    15.347    15.332    15.312    15.307    15.297    15.277    15.270    15.258    15.252    15.247    15.241    15.231    15.225    15.215    15.209    15.199    15.196    15.194    15.171    15.166    15.157    15.148    15.129    15.122    15.113    15.108    15.105    15.095    15.086    15.079    15.072    15.046    15.043    15.035    15.031    15.025    15.015    15.011    15.004    14.988    14.982    14.975    14.970    14.961    14.955    14.941    14.933    14.929    14.922    14.914    14.910    14.907    14.902    14.899    14.886    14.880    14.850    14.845    14.838    14.835    14.826    14.822    14.814    14.809    14.799    14.796    14.791
     5.055     4.998     4.991     4.998     4.950     4.944     4.950     5.000     4.995     4.950     4.954     4.949     4.954     5.000     5.008     5.002     4.997     4.990     4.949     4.998     4.991     5.009     4.950     4.929     4.922     4.914     4.947     4.995     4.915     4.935     4.886     4.935     4.998     4.991     4.998     5.020     5.005     4.998     4.979     4.998     4.940     4.933     4.940     4.933     4.927     4.933     4.927     4.933     4.939     4.931     4.939     4.933     4.886     4.915     4.922     4.990     4.995     4.953     4.947     4.990     5.000     4.979     4.949     4.914     4.920     4.887     4.933     4.940     4.947     4.954     5.000     4.933     4.887     4.920     4.997     4.988     4.979     4.950     4.954     4.947     4.940     4.922     4.914     4.920     4.914     4.933     4.942     4.949     4.915     4.908     4.929     4.949     4.980     4.988     4.979     4.991     4.910     4.985     4.991     4.947     4.979     5.002     5.011     4.991     4.998     4.991     4.997     4.988     5.006     4.998     4.990     4.997     4.949     4.955     4.949     4.954     4.947     5.006     4.944     4.935     4.929     4.949     4.944     4.972     4.997     5.002     4.979     4.972     4.954     4.947     4.954     4.949     4.997     4.991     4.998     5.003     4.979     4.950     4.979     4.950     4.997     4.991     4.998     4.991     5.000     5.033     5.016     4.998     5.005     4.998     4.991     4.998     4.993     4.998     4.991     4.998     4.991     5.023     5.054     5.039     5.043     5.037     5.043     5.039     5.043     5.046     5.054     5.046     5.000     5.006     5.045     5.039     5.059     4.998     5.045     5.039     5.060     5.055     5.064     5.000     5.006     5.066     5.059     5.055     5.060     5.054     5.060     5.057     5.060     5.057     5.059     5.062     5.064     5.060     5.057     5.062     5.062     5.057     5.057     5.054     5.057     5.057     5.050     5.045     5.048     5.045     5.052     5.057     5.054     5.046     5.054     5.045     5.049     5.070     5.067     5.066     5.057     5.064     5.076     5.062     5.074     5.077     5.055     5.060     5.077     5.076     5.067     5.072     5.070     5.067     5.062     5.067     5.066     5.067     5.068     5.068     5.074     5.072     5.068     5.070     5.067     5.064     5.064     5.068     5.066     5.059     5.060     5.055     5.057     5.064     5.045     5.070     5.045     5.048     5.067     5.060     5.067     5.066     5.066     5.046     5.054     5.045     5.049     5.042     5.037     5.040     5.037     5.046     5.039     5.042     5.033     5.045     5.037     5.042     5.023     5.042     5.028     5.035     5.035     5.035     5.042     5.037     5.039     5.032     5.035     5.039     5.026     5.029     5.026     5.031     5.033     5.031     5.029     5.037     5.021     5.028     4.998     5.016     5.011     5.009     5.016     5.011     5.016     4.998     5.017     5.009     5.006     5.016     5.013     4.991     5.013     4.991     5.011     5.014     5.013     5.008     5.013     5.014     4.980     5.006     5.009     5.002     5.006     5.009     5.002     5.005     5.009     5.005     5.002     4.997     4.991     4.997     4.991     4.997     4.990     4.997     4.991     4.997     4.991     4.997     4.997     4.988     4.990     4.915     4.991     4.997     4.995     4.990     4.983     4.979     4.965     4.993     4.974     4.975     4.983     4.950     4.914     4.883     4.887     4.883     4.915     4.883     4.915     4.920     4.929     4.949     4.979     4.975     4.982     4.988     4.979     4.977     4.983     4.980     4.979     4.980     4.979     4.982     4.977     4.972     4.915     4.920     4.914     4.922     4.888     4.883     4.887     4.883     4.914     4.935     4.960     4.954     4.949     4.914     4.950     4.915     4.950     4.945     4.947     4.885     4.947     4.939     4.940     4.960     4.960     4.942     4.947     4.945     4.952     4.915     4.956     4.953     4.956     4.960     4.964     4.956     4.961     4.972     4.970     4.975     4.972     4.974     4.979     4.883     4.972     4.975     4.975     4.972     4.975     4.972     4.975     4.959     4.975     4.914     4.883     4.888     4.883     4.942     4.988     4.940     4.990     4.922     4.915     4.950     4.915     4.991     4.945     4.940     4.995     4.952     4.956     4.988     4.956     4.960     4.956     4.954     4.959     4.955     4.983     4.977     4.958     4.977     4.983     4.980     4.979     4.974     4.977     4.970     4.969     4.985     4.982     4.972     4.977     4.972     4.975     4.974     4.969     4.979     4.975     4.970     4.979     4.988     4.980     4.985     4.990     4.993     4.988     4.997     4.990     4.997     4.991     4.991     4.997     5.002     4.998     5.003     5.000     5.002     4.983     4.998     5.002     5.013     5.006     5.002     5.008     5.013     5.009     5.006     5.013     5.006     5.000     5.020     4.997     4.991     5.025     5.028     5.011     5.028     5.025     5.020     5.003     5.020     5.018     5.021     5.005     5.011     5.008     5.013     5.006     5.043     5.006     5.046     5.039     5.032     5.039     5.037     5.043     5.043     5.040     5.043     5.040     5.039     5.043     5.045     5.040     5.048     5.045     5.052     5.048     5.026     5.031     5.057     5.060     5.031     5.033     5.043     5.039     5.049     5.043     5.052     5.052     5.055     5.059     5.054     5.057     5.062     5.099     5.104     5.089     5.067     5.109     5.102     5.105     5.107     5.107     5.110     5.104     5.107     5.105     5.104     5.110     5.112     5.121     5.123     5.128     5.131     5.135     5.117     5.133     5.128     5.131     5.126     5.129     5.135     5.129     5.153     5.157     5.160     5.157     5.153     5.148     5.145     5.175     5.154     5.179     5.174     5.168     5.166     5.163     5.167     5.168     5.192     5.195     5.179     5.195     5.193     5.192     5.175     5.182     5.179     5.182     5.197     5.197     5.193     5.195     5.200     5.206     5.209     5.212     5.215     5.219     5.222     5.228     5.226     5.226     5.233     5.235     5.233     5.241     5.238     5.243     5.249     5.254     5.255     5.262     5.265     5.263     5.265     5.269     5.269     5.269     5.269     5.269     5.276     5.272     5.276     5.278     5.278     5.283     5.287     5.283     5.287     5.288     5.292     5.294     5.300     5.298     5.300     5.302     5.304     5.305     5.307     5.307     5.310     5.312     5.313     5.310     5.317     5.318     5.322     5.320     5.324     5.326     5.327     5.326     5.329     5.333     5.331     5.333     5.337     5.333     5.338     5.340     5.342     5.349     5.348     5.350     5.354     5.357     5.357     5.359     5.361     5.361     5.362     5.362     5.366     5.370     5.370     5.372     5.374     5.376     5.379     5.378     5.381     5.383     5.385     5.387     5.391     5.392     5.396     5.396     5.398     5.399     5.405     5.402     5.411     5.412     5.412     5.416     5.414     5.419     5.420     5.422     5.425     5.429     5.432     5.433     5.436     5.440     5.441     5.443     5.446     5.449     5.452     5.454     5.457     5.459     5.462     5.464     5.467     5.471     5.474     5.476     5.480     5.483     5.487     5.490     5.493     5.497     5.505     5.509     5.512     5.516     5.520     5.523     5.527     5.531     5.537     5.542     5.544     5.545     5.549     5.552     5.555     5.557     5.560     5.560     5.562     5.564     5.565     5.568     5.570     5.568     5.571     5.571     5.574     5.576     5.573     5.576     5.578     5.578     5.579     5.579     5.581     5.582     5.585     5.585     5.585     5.587     5.590     5.591     5.593     5.593     5.594     5.596     5.598     5.599     5.602     5.605     5.607     5.608     5.608     5.611     5.613     5.614     5.616     5.620     5.622     5.624     5.626     5.630     5.633     5.633     5.636     5.637     5.638     5.639     5.643     5.646     5.649     5.650     5.652     5.654     5.657     5.659     5.663     5.664     5.666     5.670     5.670     5.673     5.675     5.676     5.678     5.681     5.682     5.685     5.689     5.691     5.692     5.696     5.698     5.700     5.703     5.704     5.706     5.710     5.712     5.714     5.715     5.721     5.722     5.724     5.726     5.728     5.730     5.732     5.735     5.736     5.738     5.739     5.742     5.743     5.745     5.746     5.749     5.754     5.755     5.757     5.761     5.763     5.766     5.768     5.769     5.772     5.775     5.776     5.777     5.780     5.782     5.785     5.787     5.789     5.793     5.795     5.798     5.800     5.804     5.804     5.805     5.808     5.809     5.812     5.815     5.818     5.822     5.824     5.826     5.829     5.833     5.835     5.837     5.839     5.841     5.843     5.845     5.848     5.852     5.854     5.857     5.858     5.861     5.865     5.866     5.870     5.872     5.875     5.877     5.880     5.883     5.885     5.889     5.891     5.894     5.896     5.900     5.903     5.905     5.909     5.911     5.913     5.919     5.919     5.922     5.925     5.927     5.930     5.931     5.935     5.935     5.939     5.941     5.944     5.946     5.949     5.951     5.953     5.954     5.956     5.957     5.960     5.961     5.963     5.964     5.966     5.969     5.969     5.972     5.974     5.977     5.977     5.979     5.982     5.985     5.987     5.990     5.993     5.995     5.996     5.999     6.002     6.006     6.009     6.011     6.011     6.015     6.019     6.020     6.023     6.025     6.028     6.028     6.030     6.033     6.035     6.038     6.040     6.043     6.046     6.048     6.048     6.052     6.054     6.057     6.060     6.062     6.065     6.067     6.070     6.073     6.073     6.078     6.078     6.083     6.085     6.088     6.091     6.093     6.096     6.099     6.102     6.105     6.109     6.109     6.112     6.117     6.118     6.120     6.123     6.125     6.128     6.131     6.133     6.137     6.140     6.143     6.145     6.148     6.151     6.154     6.157     6.160     6.163     6.166     6.168     6.174     6.177     6.181     6.187     6.192     6.193     6.195     6.199     6.203     6.207     6.210     6.214     6.220     6.221     6.224     6.228     6.231     6.235     6.241     6.246     6.250     6.254     6.258     6.261     6.265     6.270     6.276     6.281     6.287     6.291     6.295     6.302     6.307     6.312     6.316     6.322     6.328     6.332     6.337     6.342     6.348     6.352     6.356     6.361     6.366     6.372     6.378     6.382     6.387     6.394     6.400     6.406     6.412     6.417     6.422     6.429     6.435     6.441     6.448     6.455     6.461     6.468     6.477     6.485     6.494     6.502     6.512     6.521     6.529     6.540     6.550     6.561     6.572     6.583     6.595     6.608     6.620     6.633     6.647     6.661     6.675     6.689     6.704     6.719     6.735     6.750     6.767     6.785     6.802     6.820     6.837     6.857     6.877     6.897     6.919     6.941     6.963     6.986     7.011     7.033     7.056     7.080     7.104     7.128     7.151     7.176     7.199     7.221     7.243     7.263     7.283     7.303     7.322     7.339     7.357     7.374     7.392     7.409     7.427     7.443     7.461     7.478     7.495     7.513     7.531     7.547     7.565     7.583     7.601     7.620     7.637     7.657     7.674     7.693     7.710     7.729     7.749     7.767     7.785     7.804     7.824     7.843     7.860     7.880     7.898     7.917     7.935     7.954     7.971     7.989     8.005     8.023     8.040     8.059     8.075     8.093     8.111     8.128     8.146     8.163     8.178     8.197     8.214     8.229     8.247     8.265     8.281     8.298     8.317     8.332     8.352     8.367     8.385     8.400     8.418     8.435     8.452     8.468     8.486     8.503     8.520     8.538     8.555     8.574     8.589     8.608     8.624     8.641     8.659     8.676     8.693     8.712     8.729     8.747     8.765     8.781     8.800     8.817     8.835     8.852     8.868     8.887     8.904     8.923     8.940     8.959     8.978     8.995     9.013     9.027     9.046     9.063     9.080     9.096     9.111     9.128     9.141     9.157     9.174     9.187     9.205     9.220     9.235     9.247     9.262     9.278     9.294     9.306     9.320     9.333     9.348     9.363     9.378     9.389     9.404     9.419     9.431     9.444     9.457     9.469     9.483     9.495     9.507     9.522     9.533     9.546     9.557     9.572     9.583     9.594     9.608     9.620     9.631     9.644     9.655     9.668     9.681     9.691     9.704     9.715     9.727     9.741     9.753     9.766     9.778     9.792     9.804     9.815     9.830     9.843     9.854     9.866     9.880     9.891     9.906     9.919     9.932     9.946     9.959     9.974     9.987    10.001    10.013    10.027    10.042    10.055    10.069    10.080    10.095    10.109    10.122    10.135    10.150    10.162    10.176    10.192    10.206    10.217    10.230    10.245    10.257    10.270    10.286    10.300    10.313    10.327    10.339    10.353    10.369    10.380    10.394    10.407    10.420    10.435    10.449    10.463    10.478    10.492    10.505    10.519    10.532    10.546    10.560    10.573    10.587    10.603    10.617    10.629    10.644    10.657    10.674    10.687    10.702    10.715    10.733    10.747    10.759    10.776    10.792    10.807    10.824    10.839    10.852    10.870    10.887    10.902    10.916    10.931    10.947    10.965    10.980    10.996    11.012    11.029    11.044    11.061    11.078    11.096    11.110    11.127    11.143    11.161    11.179    11.195    11.216    11.231    11.251    11.267    11.285    11.304    11.322    11.343    11.359    11.380    11.398    11.417    11.435    11.454    11.473    11.492    11.515    11.535    11.554    11.575    11.595    11.616    11.635    11.655    11.678    11.699    11.720    11.742    11.764    11.783    11.807    11.826    11.847    11.870    11.890    11.911    11.932    11.954    11.976    11.997    12.019    12.042    12.063    12.085    12.108    12.129    12.150    12.172    12.195    12.214    12.237    12.260    12.281    12.301    12.330    12.352    12.374    12.397    12.421    12.444    12.466    12.488    12.512    12.535    12.552    12.576    12.596    12.619    12.641    12.659    12.681    12.701    12.720    12.739    12.761    12.780    12.800    12.817    12.833    12.854    12.869    12.887    12.905    12.923    12.944    12.962    12.975    12.995    13.015    13.030    13.047    13.064    13.079    13.096    13.112    13.129    13.142    13.157    13.172    13.185    13.199    13.210    13.224    13.237    13.250    13.262    13.276    13.287    13.301    13.313    13.326    13.338    13.352    13.364    13.379    13.390    13.404    13.413    13.423    13.438    13.453    13.463    13.472    13.485    13.497    13.508    13.517    13.533    13.544    13.554    13.564    13.577    13.589    13.604    13.611    13.630    13.639    13.650    13.663    13.672    13.683    13.695    13.707    13.720    13.729    13.737    13.754    13.762    13.769    13.782    13.793    13.802    13.811    13.831    13.842    13.852    13.862    13.871    13.881    13.889    13.903    13.920    13.926    13.935    13.949    13.959    13.975    13.991    13.998    14.013    14.020    14.028    14.043    14.052    14.059    14.078    14.087    14.096    14.108    14.118    14.126    14.130    14.144    14.151    14.172    14.178    14.193    14.204    14.215    14.231    14.242    14.254    14.266    14.274    14.283    14.311    14.318    14.325    14.337    14.344    14.355    14.377    14.394    14.402    14.410    14.422    14.435    14.440    14.453    14.477    14.487    14.497    14.507    14.509    14.516    14.545    14.547    14.550    14.560    14.568    14.588    14.591    14.603    14.612    14.628    14.645    14.656    14.669    14.682    14.686    14.696    14.705    14.711    14.714    14.730    14.740    14.752    14.757    14.763    14.769    14.791    14.799    14.812    14.819    14.828    14.833    14.838    14.844    14.857    14.871    14.878    14.889    14.904    14.913    14.918    14.924    14.929    14.941    14.953    14.961    14.973    14.989    15.004    15.011    15.017    15.026    15.032    15.039    15.043    15.068    15.072    15.081    15.086    15.095    15.103    15.114    15.120    15.128    15.133    15.169    15.174    15.180    15.189    15.194    15.199    15.211    15.218    15.229    15.236    15.247    15.254    15.266    15.272    15.279    15.283    15.304    15.314    15.322    15.330    15.341    15.354    15.371    15.374    15.377    15.383    15.381    15.381    15.381    15.383    15.383    15.383    15.383    15.385    15.385    15.383    15.385    15.383    15.383    15.381    15.378    15.374    15.369    15.362    15.355    15.352    15.328    15.322    15.309    15.302    15.279    15.272    15.265    15.254    15.247    15.242    15.235    15.228    15.221    15.206    15.199    15.196    15.189    15.181    15.169    15.161    15.152    15.129    15.124    15.116    15.111    15.106    15.097    15.091    15.083    15.070    15.050    15.043    15.037    15.031    15.023    15.017    15.013    15.006    14.990    14.982    14.977    14.973    14.966    14.960    14.941    14.936    14.931    14.926    14.918    14.911    14.909    14.904    14.897    14.893    14.888    14.880    14.853    14.840    14.835    14.830    14.826    14.821    14.815    14.802    14.796    14.793
     5.062     5.006     4.998     4.991     4.998     4.950     4.998     5.045     5.002     4.995     4.950     4.993     5.000     5.009     4.993     4.998     4.991     4.949     4.955     4.950     4.998     4.991     4.997     4.949     4.940     4.933     4.997     4.929     4.950     4.944     4.950     4.998     4.915     4.950     4.991     4.997     4.991     4.995     4.950     4.979     4.998     4.940     4.933     4.887     4.922     4.929     4.935     4.929     4.935     4.940     4.947     4.886     4.915     4.883     4.914     4.947     4.942     4.947     4.940     4.889     4.883     4.888     4.929     4.920     4.915     4.922     4.929     4.933     4.915     4.970     4.979     5.002     4.933     4.940     4.990     4.997     4.950     4.915     4.920     4.914     4.933     4.914     4.920     4.914     4.920     4.915     4.949     4.980     4.940     4.945     4.997     5.011     4.993     4.998     4.950     4.954     4.947     4.914     4.920     4.887     4.883     4.887     4.949     4.979     4.990     4.997     4.950     4.979     5.002     4.995     5.021     5.014     4.979     4.949     4.940     4.947     4.954     4.947     4.993     4.945     4.952     4.945     4.990     4.998     5.042     5.035     5.037     5.008     5.002     5.008     5.003     4.998     5.005     4.998     4.993     4.998     5.005     4.997     5.003     4.998     4.991     4.998     4.993     5.000     5.045     5.028     4.998     4.991     4.998     5.006     5.013     5.031     4.998     4.991     4.998     5.017     5.021     5.039     5.062     5.057     5.037     5.043     5.046     5.042     5.045     5.054     5.048     5.013     5.006     5.055     5.054     5.060     5.050     5.062     5.068     5.062     5.054     5.005     5.013     5.062     5.013     5.064     5.068     5.062     5.059     5.062     5.068     5.062     5.059     5.064     5.062     5.060     5.067     5.062     5.064     5.068     5.062     5.060     5.062     5.054     5.060     5.055     5.064     5.059     5.060     5.057     5.052     5.057     5.062     5.054     5.066     5.050     5.055     5.048     5.059     5.064     5.057     5.077     5.062     5.057     5.060     5.083     5.076     5.081     5.077     5.072     5.077     5.070     5.076     5.072     5.068     5.072     5.072     5.067     5.074     5.070     5.074     5.070     5.076     5.070     5.076     5.074     5.070     5.064     5.060     5.062     5.074     5.072     5.067     5.072     5.067     5.076     5.072     5.062     5.076     5.054     5.062     5.055     5.068     5.048     5.045     5.049     5.043     5.039     5.055     5.042     5.042     5.049     5.054     5.033     5.042     5.039     5.043     5.039     5.057     5.037     5.032     5.052     5.049     5.043     5.026     5.043     5.043     5.039     5.031     5.028     5.032     5.037     5.032     5.035     5.037     5.032     5.035     5.032     5.028     4.998     5.016     5.021     5.046     5.045     5.013     5.018     5.011     5.016     5.013     5.009     5.014     5.020     5.021     5.014     4.993     5.000     5.017     5.013     5.008     5.014     5.009     5.013     5.016     5.011     5.005     5.018     4.998     5.005     5.008     5.008     4.990     5.009     5.011     4.991     4.998     4.972     4.998     5.002     4.997     4.991     4.997     4.990     4.997     4.995     4.990     4.997     4.995     4.920     4.914     4.995     4.991     4.997     4.988     4.991     4.997     4.972     4.977     4.988     4.985     4.979     4.883     4.914     4.883     4.915     4.935     4.929     4.950     4.931     4.972     4.977     4.988     4.980     4.988     4.982     4.990     4.883     4.980     4.988     4.985     4.985     4.982     4.980     4.985     4.977     4.982     4.915     4.950     4.970     4.922     4.915     4.883     4.888     4.922     4.887     4.956     4.956     4.961     4.958     4.966     4.953     4.970     4.975     4.980     4.945     4.950     4.954     4.933     4.915     4.935     4.961     4.966     4.952     4.949     4.966     4.961     4.964     4.959     4.961     4.965     4.975     4.974     4.965     4.974     4.970     4.975     4.979     4.982     4.980     4.974     4.975     4.975     4.979     4.980     4.979     4.982     4.977     4.980     4.950     4.979     4.972     4.942     4.969     4.993     4.963     4.993     4.929     4.922     4.991     4.920     4.914     4.998     4.995     4.950     4.980     4.977     4.982     4.960     4.963     4.993     4.991     4.985     4.988     4.982     4.972     4.990     4.985     4.982     4.975     4.970     4.977     4.979     4.970     4.974     4.954     4.959     4.980     4.985     4.977     4.982     4.982     4.972     4.982     4.979     4.974     4.974     4.982     4.991     4.991     4.997     4.991     4.998     4.991     4.997     4.991     4.998     5.005     4.991     4.998     4.991     5.005     5.008     5.006     5.011     5.006     5.016     5.008     5.020     5.018     5.002     5.006     5.023     5.023     5.021     5.023     5.006     5.000     5.028     5.021     5.005     5.023     5.017     5.021     5.017     5.029     5.020     5.026     5.023     5.026     5.011     5.029     5.014     5.016     5.045     5.052     5.048     5.052     5.031     5.037     5.043     5.046     5.048     5.048     5.039     5.042     5.046     5.045     5.048     5.043     5.046     5.043     5.049     5.055     5.052     5.059     5.054     5.037     5.055     5.035     5.060     5.054     5.052     5.033     5.039     5.114     5.045     5.112     5.054     5.112     5.112     5.070     5.097     5.107     5.112     5.114     5.115     5.112     5.110     5.109     5.104     5.114     5.110     5.112     5.107     5.104     5.104     5.123     5.126     5.126     5.131     5.124     5.140     5.138     5.138     5.135     5.128     5.133     5.124     5.128     5.150     5.156     5.124     5.160     5.154     5.163     5.168     5.175     5.156     5.181     5.182     5.179     5.172     5.166     5.172     5.162     5.166     5.182     5.198     5.172     5.177     5.197     5.197     5.195     5.200     5.203     5.204     5.206     5.201     5.201     5.197     5.207     5.210     5.206     5.216     5.219     5.213     5.222     5.228     5.233     5.228     5.229     5.232     5.237     5.240     5.243     5.246     5.249     5.258     5.262     5.260     5.263     5.266     5.269     5.270     5.269     5.272     5.276     5.274     5.278     5.278     5.276     5.280     5.282     5.284     5.284     5.289     5.290     5.299     5.296     5.300     5.300     5.302     5.307     5.309     5.307     5.309     5.309     5.310     5.313     5.310     5.315     5.318     5.317     5.324     5.322     5.326     5.327     5.329     5.331     5.331     5.333     5.333     5.337     5.335     5.340     5.338     5.342     5.347     5.352     5.354     5.354     5.357     5.357     5.359     5.362     5.364     5.361     5.366     5.368     5.368     5.370     5.374     5.374     5.376     5.378     5.381     5.383     5.383     5.385     5.391     5.391     5.394     5.398     5.396     5.398     5.399     5.407     5.406     5.413     5.413     5.414     5.414     5.417     5.419     5.422     5.424     5.425     5.429     5.431     5.435     5.436     5.438     5.441     5.443     5.446     5.447     5.450     5.454     5.455     5.458     5.461     5.464     5.469     5.469     5.472     5.476     5.478     5.482     5.485     5.488     5.492     5.495     5.499     5.505     5.509     5.512     5.516     5.518     5.522     5.526     5.530     5.537     5.542     5.544     5.545     5.549     5.552     5.555     5.558     5.560     5.564     5.565     5.565     5.570     5.571     5.571     5.574     5.573     5.574     5.576     5.578     5.579     5.579     5.581     5.582     5.582     5.583     5.583     5.585     5.587     5.588     5.591     5.591     5.593     5.594     5.596     5.596     5.598     5.599     5.602     5.602     5.605     5.607     5.608     5.610     5.611     5.614     5.616     5.619     5.619     5.622     5.624     5.628     5.628     5.632     5.633     5.636     5.638     5.638     5.639     5.640     5.645     5.648     5.650     5.652     5.654     5.657     5.659     5.663     5.664     5.666     5.668     5.670     5.671     5.675     5.676     5.678     5.679     5.682     5.685     5.689     5.689     5.692     5.694     5.698     5.701     5.703     5.706     5.708     5.709     5.711     5.713     5.716     5.719     5.721     5.724     5.726     5.728     5.730     5.733     5.735     5.736     5.738     5.739     5.742     5.743     5.745     5.746     5.749     5.752     5.755     5.759     5.761     5.764     5.764     5.768     5.769     5.772     5.773     5.775     5.777     5.780     5.781     5.785     5.787     5.789     5.793     5.795     5.796     5.800     5.801     5.804     5.805     5.808     5.809     5.811     5.813     5.816     5.820     5.822     5.826     5.829     5.831     5.835     5.837     5.839     5.840     5.844     5.845     5.848     5.849     5.852     5.857     5.858     5.861     5.863     5.866     5.869     5.872     5.873     5.877     5.880     5.881     5.885     5.887     5.891     5.894     5.896     5.898     5.902     5.905     5.907     5.911     5.913     5.919     5.920     5.922     5.927     5.927     5.928     5.931     5.935     5.935     5.939     5.942     5.944     5.946     5.948     5.951     5.954     5.956     5.957     5.957     5.960     5.961     5.963     5.966     5.969     5.970     5.972     5.973     5.974     5.976     5.979     5.980     5.982     5.985     5.987     5.989     5.990     5.993     5.996     5.999     6.002     6.004     6.008     6.009     6.013     6.015     6.019     6.022     6.022     6.025     6.028     6.030     6.031     6.035     6.037     6.038     6.040     6.043     6.045     6.048     6.050     6.052     6.054     6.057     6.060     6.062     6.064     6.067     6.070     6.072     6.075     6.078     6.080     6.081     6.083     6.088     6.091     6.093     6.096     6.097     6.100     6.104     6.105     6.109     6.110     6.115     6.118     6.121     6.121     6.123     6.126     6.129     6.133     6.137     6.138     6.142     6.145     6.147     6.150     6.153     6.156     6.158     6.161     6.166     6.168     6.172     6.175     6.179     6.183     6.187     6.192     6.193     6.198     6.202     6.205     6.208     6.210     6.217     6.218     6.221     6.225     6.228     6.233     6.237     6.241     6.246     6.253     6.254     6.259     6.263     6.265     6.270     6.274     6.280     6.285     6.290     6.298     6.302     6.307     6.310     6.316     6.321     6.325     6.332     6.337     6.342     6.348     6.352     6.356     6.361     6.366     6.372     6.378     6.382     6.387     6.394     6.400     6.406     6.412     6.419     6.424     6.429     6.435     6.443     6.449     6.453     6.461     6.467     6.475     6.483     6.490     6.502     6.510     6.521     6.528     6.538     6.548     6.560     6.570     6.583     6.594     6.606     6.618     6.633     6.645     6.659     6.672     6.687     6.701     6.716     6.732     6.747     6.763     6.780     6.798     6.815     6.833     6.851     6.870     6.891     6.911     6.933     6.955     6.978     7.002     7.024     7.049     7.071     7.094     7.118     7.142     7.166     7.189     7.214     7.235     7.258     7.279     7.299     7.319     7.337     7.356     7.373     7.392     7.408     7.426     7.443     7.461     7.478     7.495     7.513     7.530     7.547     7.565     7.582     7.600     7.617     7.635     7.653     7.671     7.690     7.709     7.727     7.744     7.764     7.783     7.799     7.819     7.840     7.857     7.877     7.895     7.914     7.932     7.950     7.968     7.985     8.004     8.020     8.039     8.056     8.073     8.091     8.108     8.126     8.143     8.161     8.180     8.197     8.212     8.229     8.245     8.263     8.281     8.298     8.315     8.332     8.349     8.367     8.383     8.400     8.417     8.433     8.450     8.468     8.483     8.502     8.518     8.536     8.554     8.571     8.587     8.604     8.622     8.640     8.655     8.673     8.691     8.709     8.728     8.744     8.761     8.780     8.796     8.814     8.831     8.848     8.866     8.882     8.900     8.918     8.935     8.954     8.971     8.990     9.009     9.024     9.042     9.059     9.076     9.093     9.109     9.126     9.141     9.155     9.172     9.187     9.204     9.219     9.233     9.249     9.263     9.278     9.292     9.307     9.322     9.335     9.350     9.364     9.378     9.391     9.405     9.420     9.433     9.448     9.463     9.473     9.489     9.500     9.515     9.528     9.541     9.554     9.567     9.580     9.592     9.604     9.617     9.630     9.642     9.654     9.665     9.678     9.690     9.700     9.713     9.725     9.737     9.750     9.763     9.774     9.787     9.800     9.813     9.827     9.839     9.850     9.863     9.876     9.887     9.902     9.913     9.926     9.941     9.954     9.969     9.980     9.994    10.009    10.022    10.035    10.048    10.063    10.075    10.089    10.102    10.116    10.129    10.143    10.155    10.169    10.183    10.195    10.209    10.226    10.239    10.251    10.264    10.276    10.290    10.302    10.318    10.332    10.346    10.359    10.372    10.385    10.400    10.412    10.428    10.440    10.454    10.469    10.483    10.497    10.513    10.526    10.539    10.555    10.569    10.579    10.594    10.608    10.624    10.638    10.652    10.664    10.679    10.694    10.707    10.722    10.738    10.750    10.765    10.782    10.796    10.811    10.826    10.843    10.857    10.874    10.887    10.902    10.920    10.938    10.952    10.968    10.985    11.000    11.016    11.031    11.049    11.064    11.081    11.098    11.111    11.129    11.147    11.163    11.180    11.197    11.216    11.232    11.251    11.270    11.287    11.304    11.324    11.343    11.361    11.379    11.400    11.417    11.437    11.456    11.473    11.494    11.512    11.532    11.553    11.575    11.596    11.619    11.637    11.656    11.677    11.697    11.719    11.737    11.760    11.779    11.802    11.822    11.844    11.863    11.887    11.908    11.928    11.949    11.970    11.993    12.014    12.037    12.059    12.081    12.103    12.128    12.148    12.167    12.190    12.212    12.232    12.255    12.274    12.299    12.319    12.341    12.366    12.390    12.413    12.435    12.456    12.481    12.502    12.525    12.545    12.568    12.588    12.606    12.631    12.652    12.671    12.692    12.711    12.729    12.750    12.768    12.787    12.806    12.824    12.842    12.857    12.879    12.894    12.912    12.931    12.948    12.966    12.983    13.002    13.017    13.031    13.047    13.064    13.079    13.096    13.112    13.126    13.140    13.153    13.166    13.179    13.193    13.206    13.219    13.232    13.242    13.255    13.269    13.280    13.292    13.305    13.319    13.331    13.345    13.359    13.372    13.385    13.400    13.409    13.418    13.432    13.442    13.453    13.463    13.477    13.490    13.502    13.512    13.522    13.537    13.548    13.560    13.570    13.589    13.596    13.606    13.623    13.631    13.644    13.655    13.668    13.678    13.690    13.704    13.716    13.724    13.732    13.742    13.755    13.764    13.774    13.790    13.797    13.809    13.822    13.830    13.847    13.856    13.867    13.874    13.885    13.896    13.913    13.924    13.933    13.942    13.957    13.968    13.987    13.994    14.007    14.022    14.028    14.041    14.049    14.057    14.077    14.085    14.096    14.104    14.115    14.124    14.130    14.139    14.149    14.163    14.174    14.183    14.204    14.211    14.221    14.239    14.246    14.260    14.272    14.280    14.304    14.312    14.325    14.333    14.342    14.356    14.370    14.387    14.398    14.408    14.419    14.431    14.443    14.450    14.464    14.487    14.494    14.502    14.507    14.515    14.537    14.542    14.552    14.557    14.568    14.585    14.588    14.607    14.612    14.633    14.645    14.652    14.667    14.679    14.686    14.698    14.704    14.711    14.714    14.725    14.744    14.750    14.754    14.765    14.769    14.793    14.799    14.809    14.819    14.828    14.833    14.838    14.844    14.849    14.872    14.882    14.886    14.904    14.911    14.918    14.922    14.929    14.941    14.953    14.960    14.972    14.983    15.004    15.013    15.018    15.028    15.032    15.039    15.046    15.072    15.074    15.079    15.091    15.098    15.105    15.111    15.120    15.126    15.146    15.161    15.171    15.181    15.189    15.196    15.202    15.208    15.221    15.228    15.238    15.244    15.257    15.268    15.274    15.279    15.291    15.309    15.312    15.321    15.330    15.345    15.354    15.366    15.377    15.378    15.381    15.383    15.383    15.383    15.385    15.385    15.385    15.383    15.385    15.385    15.385    15.385    15.385    15.383    15.385    15.380    15.377    15.369    15.363    15.358    15.352    15.330    15.322    15.311    15.305    15.281    15.276    15.266    15.260    15.252    15.246    15.236    15.231    15.225    15.211    15.198    15.194    15.189    15.181    15.175    15.155    15.152    15.129    15.126    15.120    15.108    15.108    15.102    15.094    15.085    15.072    15.050    15.044    15.039    15.035    15.026    15.021    15.015    15.006    15.000    14.983    14.978    14.973    14.966    14.961    14.953    14.945    14.933    14.927    14.922    14.916    14.909    14.904    14.902    14.894    14.888    14.878    14.850    14.845    14.842    14.833    14.828    14.824    14.815    14.808    14.802    14.796
     5.043     4.998     4.991     4.998     4.991     4.997     5.059     5.064     5.057     5.000     4.991     5.028     5.033     5.006     4.998     4.991     4.949     5.064     4.949     4.997     4.990     4.998     4.991     4.997     5.003     4.998     5.003     4.950     4.944     4.950     4.998     4.991     4.933     4.991     4.998     4.990     4.997     4.950     4.980     4.988     4.979     4.950     4.915     4.922     4.942     4.949     4.945     4.939     4.929     4.937     4.942     4.947     4.952     4.915     4.950     4.954     4.949     4.940     4.933     4.940     4.949     4.942     4.922     4.914     4.920     4.915     4.920     4.914     4.933     4.979     4.972     4.991     5.014     5.006     4.998     4.990     4.997     4.950     4.914     4.935     4.942     4.935     4.915     4.920     4.914     4.920     4.955     4.914     4.933     4.886     4.920     4.887     4.949     4.991     4.997     4.949     4.887     4.922     4.914     4.920     4.887     4.920     4.914     4.950     4.998     4.950     4.914     4.933     4.942     5.002     5.031     5.020     4.949     4.914     4.935     4.940     4.947     4.954     4.945     4.940     4.947     4.953     4.947     4.979     5.002     5.033     5.043     5.039     5.033     5.029     5.021     5.029     5.060     5.006     5.000     4.991     5.011     5.016     5.021     5.005     5.011     5.005     5.039     5.055     5.006     4.998     4.991     4.998     5.006     5.037     5.042     5.048     5.039     5.043     5.039     5.054     5.060     5.049     5.046     5.060     5.054     5.062     5.055     5.049     5.000     5.062     5.054     5.060     5.057     5.062     5.059     5.055     5.064     5.039     5.064     5.072     5.062     5.011     5.068     5.072     5.064     5.072     5.067     5.070     5.066     5.070     5.064     5.070     5.066     5.066     5.062     5.066     5.068     5.066     5.070     5.068     5.067     5.068     5.064     5.060     5.067     5.064     5.067     5.062     5.055     5.052     5.060     5.054     5.054     5.060     5.050     5.054     5.059     5.072     5.067     5.060     5.055     5.076     5.067     5.060     5.083     5.079     5.079     5.074     5.072     5.076     5.070     5.076     5.072     5.067     5.072     5.077     5.074     5.077     5.077     5.072     5.079     5.074     5.081     5.077     5.068     5.074     5.079     5.076     5.067     5.070     5.068     5.072     5.070     5.076     5.072     5.070     5.081     5.072     5.070     5.062     5.055     5.064     5.060     5.055     5.068     5.070     5.042     5.059     5.054     5.046     5.054     5.059     5.059     5.064     5.035     5.042     5.048     5.066     5.062     5.062     5.055     5.059     5.054     5.048     5.043     5.045     5.052     5.052     5.049     5.043     5.042     5.037     5.039     5.039     5.042     5.037     5.033     5.029     5.046     5.017     5.021     5.016     5.052     5.049     5.049     5.014     5.017     5.031     5.020     5.028     5.020     5.026     5.023     4.991     5.021     5.018     4.983     5.021     5.013     5.009     5.013     4.991     5.014     5.018     5.016     5.018     5.016     5.000     5.017     5.011     5.011     5.016     5.011     4.998     5.005     5.000     5.003     5.000     5.002     4.997     4.990     4.998     4.993     4.990     4.997     5.002     4.995     4.914     4.997     4.991     4.998     4.993     4.998     4.993     4.922     4.979     4.991     4.982     4.980     4.997     4.983     4.883     4.979     4.990     4.979     4.985     4.991     4.990     4.990     4.995     4.995     4.991     4.983     4.990     4.983     4.991     4.982     4.988     4.982     4.990     4.983     4.985     4.915     4.985     4.980     4.977     4.991     4.975     4.982     4.922     4.888     4.883     4.887     4.970     4.933     4.974     4.960     4.966     4.969     4.969     4.988     4.955     4.950     4.980     4.929     4.883     4.888     4.922     4.927     4.922     4.970     4.950     4.966     4.969     4.970     4.969     4.970     4.960     4.965     4.969     4.975     4.970     4.972     4.974     4.977     4.982     4.980     4.972     4.979     4.975     4.982     4.980     4.985     4.970     4.980     4.985     4.979     4.983     4.985     4.988     4.950     4.945     4.963     4.997     4.993     4.922     4.991     4.997     5.000     4.950     4.975     4.969     4.969     4.950     4.965     4.972     4.956     4.995     4.959     4.961     4.974     4.979     4.975     4.995     4.972     4.977     4.980     4.969     4.974     4.982     4.988     4.997     4.991     4.997     4.991     4.960     4.991     4.988     4.980     4.988     4.979     4.982     4.979     4.993     4.995     4.977     4.997     4.993     4.993     4.998     4.991     4.998     4.991     4.997     5.005     5.006     5.008     5.003     5.005     5.011     5.006     5.013     5.008     5.013     5.011     5.014     5.021     5.014     5.020     5.016     4.991     4.998     5.025     5.020     5.035     5.032     5.000     5.017     5.021     5.032     5.025     5.029     5.025     5.035     5.035     5.032     5.025     5.025     5.031     5.037     5.042     5.016     5.021     5.057     5.028     5.032     5.037     5.054     5.040     5.045     5.045     5.049     5.043     5.048     5.045     5.046     5.049     5.048     5.043     5.049     5.059     5.054     5.049     5.055     5.059     5.054     5.060     5.060     5.067     5.070     5.074     5.039     5.043     5.039     5.114     5.045     5.119     5.124     5.121     5.097     5.099     5.104     5.119     5.121     5.119     5.119     5.105     5.109     5.105     5.110     5.115     5.123     5.126     5.128     5.123     5.129     5.123     5.121     5.128     5.128     5.126     5.140     5.141     5.135     5.137     5.133     5.129     5.138     5.129     5.124     5.146     5.140     5.168     5.156     5.174     5.182     5.182     5.187     5.181     5.175     5.170     5.168     5.177     5.197     5.170     5.200     5.201     5.203     5.203     5.179     5.201     5.187     5.182     5.188     5.209     5.192     5.209     5.209     5.213     5.206     5.213     5.210     5.219     5.213     5.216     5.238     5.237     5.235     5.232     5.233     5.237     5.241     5.246     5.244     5.249     5.254     5.260     5.258     5.262     5.265     5.269     5.274     5.270     5.272     5.278     5.276     5.282     5.286     5.274     5.282     5.288     5.287     5.282     5.292     5.291     5.293     5.302     5.302     5.302     5.304     5.307     5.310     5.310     5.312     5.313     5.313     5.312     5.317     5.315     5.317     5.322     5.324     5.327     5.329     5.329     5.331     5.333     5.333     5.335     5.335     5.338     5.342     5.345     5.344     5.344     5.352     5.352     5.355     5.359     5.359     5.359     5.361     5.361     5.364     5.364     5.368     5.370     5.374     5.372     5.376     5.378     5.378     5.379     5.381     5.383     5.385     5.385     5.391     5.389     5.396     5.399     5.398     5.399     5.412     5.412     5.411     5.414     5.415     5.416     5.419     5.420     5.422     5.424     5.425     5.429     5.432     5.433     5.435     5.438     5.441     5.443     5.446     5.449     5.450     5.452     5.455     5.457     5.461     5.462     5.465     5.469     5.471     5.474     5.478     5.480     5.483     5.487     5.488     5.492     5.494     5.499     5.504     5.509     5.512     5.516     5.518     5.523     5.524     5.531     5.537     5.540     5.544     5.545     5.547     5.552     5.555     5.558     5.560     5.564     5.565     5.568     5.570     5.573     5.573     5.576     5.578     5.579     5.581     5.581     5.582     5.583     5.585     5.585     5.587     5.587     5.590     5.590     5.590     5.591     5.594     5.594     5.596     5.598     5.599     5.599     5.602     5.604     5.605     5.608     5.608     5.610     5.611     5.613     5.614     5.619     5.620     5.620     5.624     5.626     5.628     5.628     5.632     5.633     5.635     5.637     5.639     5.640     5.642     5.643     5.646     5.650     5.652     5.656     5.657     5.659     5.661     5.664     5.666     5.668     5.670     5.671     5.675     5.676     5.679     5.681     5.685     5.685     5.689     5.691     5.692     5.694     5.698     5.700     5.701     5.704     5.707     5.710     5.712     5.714     5.716     5.719     5.722     5.724     5.726     5.730     5.732     5.733     5.735     5.736     5.738     5.739     5.742     5.743     5.746     5.748     5.750     5.754     5.755     5.757     5.761     5.763     5.766     5.768     5.769     5.773     5.775     5.776     5.778     5.780     5.781     5.785     5.787     5.789     5.793     5.795     5.798     5.800     5.801     5.804     5.807     5.809     5.809     5.811     5.815     5.816     5.818     5.822     5.826     5.828     5.831     5.833     5.836     5.839     5.840     5.843     5.845     5.847     5.849     5.852     5.855     5.857     5.860     5.863     5.865     5.869     5.872     5.873     5.875     5.878     5.881     5.883     5.887     5.891     5.892     5.896     5.898     5.902     5.903     5.906     5.907     5.912     5.914     5.920     5.923     5.925     5.927     5.930     5.931     5.933     5.937     5.939     5.941     5.942     5.946     5.949     5.951     5.954     5.956     5.957     5.959     5.960     5.963     5.964     5.966     5.969     5.972     5.972     5.974     5.976     5.977     5.979     5.980     5.983     5.985     5.987     5.990     5.992     5.993     5.995     5.999     6.002     6.004     6.006     6.011     6.011     6.015     6.017     6.019     6.023     6.025     6.028     6.031     6.033     6.035     6.037     6.040     6.042     6.043     6.045     6.046     6.050     6.052     6.055     6.057     6.060     6.064     6.065     6.069     6.070     6.072     6.073     6.078     6.080     6.081     6.083     6.087     6.090     6.091     6.096     6.097     6.102     6.102     6.105     6.110     6.112     6.115     6.117     6.120     6.121     6.125     6.128     6.129     6.131     6.135     6.138     6.142     6.143     6.147     6.148     6.151     6.154     6.157     6.160     6.163     6.166     6.170     6.174     6.177     6.181     6.185     6.189     6.192     6.195     6.198     6.202     6.205     6.208     6.212     6.215     6.221     6.222     6.225     6.231     6.235     6.239     6.241     6.246     6.251     6.255     6.259     6.261     6.269     6.272     6.276     6.280     6.285     6.291     6.296     6.302     6.305     6.310     6.315     6.321     6.327     6.331     6.337     6.341     6.348     6.352     6.356     6.361     6.366     6.372     6.376     6.381     6.387     6.394     6.400     6.406     6.412     6.416     6.424     6.429     6.435     6.443     6.449     6.455     6.460     6.467     6.474     6.482     6.490     6.498     6.507     6.517     6.528     6.537     6.546     6.558     6.568     6.581     6.592     6.605     6.617     6.629     6.642     6.657     6.671     6.685     6.698     6.713     6.730     6.744     6.761     6.776     6.793     6.810     6.829     6.846     6.864     6.883     6.905     6.926     6.947     6.969     6.993     7.017     7.039     7.062     7.085     7.109     7.133     7.155     7.180     7.204     7.227     7.249     7.271     7.294     7.314     7.333     7.352     7.371     7.389     7.408     7.426     7.443     7.459     7.477     7.495     7.511     7.530     7.546     7.563     7.581     7.598     7.616     7.633     7.652     7.670     7.688     7.706     7.724     7.743     7.761     7.779     7.797     7.815     7.833     7.854     7.872     7.891     7.910     7.929     7.946     7.965     7.983     8.002     8.019     8.035     8.054     8.071     8.088     8.106     8.124     8.141     8.159     8.177     8.197     8.212     8.229     8.245     8.263     8.280     8.297     8.315     8.331     8.349     8.366     8.383     8.397     8.415     8.432     8.449     8.467     8.483     8.502     8.517     8.533     8.552     8.568     8.585     8.601     8.619     8.636     8.652     8.671     8.687     8.705     8.722     8.741     8.757     8.776     8.794     8.810     8.830     8.847     8.863     8.880     8.899     8.915     8.933     8.951     8.969     8.985     9.003     9.020     9.038     9.056     9.072     9.089     9.105     9.124     9.139     9.154     9.170     9.186     9.202     9.219     9.233     9.249     9.263     9.278     9.292     9.307     9.322     9.337     9.350     9.364     9.380     9.395     9.408     9.424     9.436     9.452     9.464     9.479     9.493     9.505     9.520     9.533     9.546     9.559     9.572     9.585     9.598     9.613     9.624     9.641     9.651     9.664     9.678     9.687     9.698     9.711     9.725     9.735     9.744     9.758     9.770     9.783     9.796     9.807     9.821     9.833     9.846     9.860     9.872     9.883     9.896     9.907     9.921     9.935     9.946     9.961     9.974     9.987    10.001    10.015    10.028    10.042    10.058    10.070    10.082    10.096    10.111    10.123    10.135    10.150    10.163    10.176    10.191    10.206    10.215    10.230    10.243    10.257    10.270    10.283    10.295    10.309    10.322    10.337    10.350    10.366    10.380    10.392    10.406    10.419    10.433    10.448    10.460    10.474    10.488    10.502    10.516    10.529    10.546    10.560    10.576    10.590    10.600    10.615    10.628    10.642    10.658    10.670    10.687    10.700    10.712    10.726    10.743    10.758    10.770    10.787    10.802    10.818    10.831    10.847    10.861    10.878    10.895    10.906    10.922    10.941    10.955    10.972    10.989    11.003    11.018    11.035    11.052    11.068    11.085    11.100    11.116    11.133    11.149    11.165    11.181    11.198    11.219    11.235    11.254    11.272    11.290    11.307    11.326    11.343    11.364    11.380    11.400    11.420    11.437    11.456    11.477    11.494    11.514    11.533    11.553    11.572    11.593    11.613    11.637    11.655    11.677    11.697    11.716    11.735    11.756    11.777    11.799    11.820    11.838    11.861    11.881    11.905    11.924    11.946    11.967    11.988    12.010    12.031    12.054    12.076    12.098    12.120    12.144    12.165    12.185    12.205    12.228    12.250    12.270    12.290    12.312    12.332    12.357    12.382    12.405    12.426    12.450    12.472    12.494    12.517    12.537    12.558    12.579    12.599    12.619    12.640    12.660    12.681    12.698    12.718    12.739    12.759    12.777    12.793    12.813    12.831    12.848    12.865    12.885    12.903    12.922    12.937    12.954    12.972    12.989    13.005    13.020    13.033    13.048    13.064    13.079    13.096    13.110    13.121    13.135    13.148    13.162    13.176    13.188    13.201    13.210    13.226    13.239    13.249    13.264    13.276    13.285    13.300    13.310    13.324    13.338    13.352    13.366    13.375    13.390    13.404    13.415    13.425    13.436    13.448    13.457    13.470    13.485    13.494    13.503    13.515    13.528    13.541    13.551    13.563    13.581    13.589    13.602    13.615    13.626    13.635    13.650    13.664    13.674    13.681    13.696    13.710    13.719    13.729    13.736    13.749    13.759    13.770    13.780    13.794    13.806    13.821    13.827    13.838    13.848    13.864    13.871    13.881    13.890    13.904    13.919    13.928    13.944    13.954    13.965    13.976    13.991    14.000    14.019    14.026    14.033    14.049    14.057    14.075    14.078    14.095    14.102    14.113    14.121    14.130    14.139    14.148    14.154    14.172    14.182    14.199    14.209    14.219    14.237    14.243    14.258    14.269    14.276    14.302    14.311    14.325    14.331    14.339    14.349    14.370    14.380    14.394    14.402    14.416    14.428    14.443    14.452    14.460    14.487    14.492    14.499    14.506    14.524    14.535    14.540    14.550    14.560    14.568    14.579    14.591    14.603    14.610    14.635    14.640    14.652    14.669    14.680    14.688    14.696    14.704    14.709    14.714    14.730    14.748    14.750    14.757    14.761    14.766    14.791    14.802    14.807    14.821    14.826    14.833    14.838    14.844    14.850    14.871    14.883    14.889    14.904    14.911    14.918    14.922    14.929    14.939    14.947    14.963    14.973    14.978    15.008    15.013    15.018    15.026    15.037    15.043    15.048    15.070    15.074    15.081    15.086    15.097    15.106    15.113    15.114    15.126    15.152    15.161    15.169    15.183    15.187    15.192    15.198    15.212    15.220    15.228    15.236    15.246    15.260    15.268    15.274    15.279    15.300    15.305    15.312    15.321    15.330    15.334    15.354    15.366    15.375    15.377    15.381    15.383    15.383    15.383    15.387    15.385    15.385    15.383    15.385    15.385    15.385    15.385    15.385    15.385    15.385    15.381    15.378    15.374    15.363    15.355    15.352    15.330    15.324    15.312    15.304    15.281    15.276    15.268    15.265    15.252    15.249    15.239    15.231    15.226    15.218    15.199    15.194    15.189    15.181    15.177    15.169    15.155    15.131    15.126    15.120    15.110    15.108    15.103    15.100    15.083    15.074    15.070    15.046    15.039    15.035    15.031    15.023    15.017    15.010    15.004    14.993    14.980    14.975    14.970    14.960    14.953    14.945    14.941    14.936    14.924    14.918    14.913    14.910    14.904    14.899    14.883    14.883    14.874    14.849    14.842    14.837    14.832    14.826    14.821    14.811    14.805    14.800
[truncated: 22,285,239 more chars]
