# Supplementary material for: The near-field tsunami generated by the 15 January 2022 eruption of the Hunga Tonga-Hunga Ha’apai volcano and its impact on Tongatapu, Tonga
Source: Sci Rep. 2022 Sep 7;12:15187. doi: 10.1038/s41598-022-19486-w (PMC9452557; doi:10.1038/s41598-022-19486-w)
Supplement: Supplementary file 3 — Supplementary Information 3. [file 41598_2022_19486_MOESM3_ESM.zip › T225R3arr.asc]

ncols                      1800
nrows                      1260
xllcorner              -175.500
yllcorner               -21.300
cellsize      0.000277777784504
NODATA_value  -9999
     4.827     4.832     4.823     4.832     4.823     4.832     4.792     4.833     4.838     4.862     4.833     4.825     4.791     4.812     4.791     4.796     4.791     4.810     4.791     4.810     4.791     4.812     4.832     4.837     4.813     4.791     4.796     4.832     4.825     4.825     4.791     4.812     4.832     4.812     4.792     4.810     4.791     4.823     4.832     4.812     4.791     4.795     4.790     4.795     4.790     4.779     4.790     4.781     4.787     4.779     4.772     4.779     4.772     4.779     4.832     4.831     4.795     4.790     4.795     4.790     4.810     4.791     4.796     4.791     4.796     4.791     4.812     4.817     4.825     4.833     4.823     4.832     4.823     4.817     4.838     4.827     4.833     4.812     4.832     4.810     4.817     4.812     4.792     4.825     4.832     4.825     4.831     4.837     4.827     4.833     4.825     4.791     4.795     4.790     4.796     4.790     4.812     4.833     4.831     4.812     4.817     4.812     4.832     4.825     4.832     4.838     4.813     4.791     4.812     4.791     4.812     4.827     4.812     4.827     4.812     4.816     4.812     4.792     4.827     4.837     4.831     4.837     4.829     4.832     4.827     4.832     4.838     4.841     4.867     4.872     4.837     4.829     4.837     4.829     4.833     4.827     4.833     4.825     4.832     4.838     4.872     4.872     4.866     4.860     4.867     4.864     4.869     4.874     4.882     4.866     4.872     4.838     4.872     4.838     4.832     4.837     4.832     4.838     4.832     4.838     4.833     4.867     4.872     4.867     4.833     4.839     4.872     4.866     4.872     4.882     4.912     4.915     4.880     4.874     4.880     4.910     4.906     4.884     4.888     4.885     4.950     4.952     4.924     4.917     4.921     4.920     4.942     4.944     4.940     4.935     4.937     4.939     4.935     4.940     4.933     4.926     4.924     4.921     4.927     4.927     4.915     4.932     4.917     4.921     4.924     4.920     4.927     4.923     4.927     4.929     4.927     4.927     4.927     4.930     4.932     4.935     4.932     4.932     4.935     4.933     4.933     4.932     4.942     4.937     4.930     4.932     4.929     4.927     4.937     4.940     4.940     4.935     4.933     4.929     4.924     4.923     4.921     4.924     4.917     4.918     4.921     4.920     4.920     4.926     4.923     4.923     4.921     4.920     4.920     4.921     4.908     4.912     4.927     4.900     4.923     4.896     4.883     4.882     4.892     4.882     4.926     4.912     4.908     4.912     4.915     4.912     4.915     4.912     4.887     4.908     4.888     4.910     4.906     4.904     4.906     4.906     4.886     4.883     4.880     4.866     4.870     4.866     4.869     4.866     4.869     4.864     4.866     4.870     4.864     4.864     4.870     4.878     4.872     4.872     4.882     4.876     4.866     4.862     4.864     4.862     4.864     4.864     4.862     4.866     4.872     4.874     4.854     4.854     4.862     4.866     4.862     4.862     4.874     4.870     4.842     4.838     4.874     4.833     4.825     4.858     4.862     4.867     4.862     4.874     4.882     4.872     4.798     4.864     4.827     4.832     4.869     4.862     4.856     4.860     4.858     4.843     4.839     4.832     4.838     4.850     4.848     4.813     4.821     4.813     4.813     4.837     4.829     4.827     4.837     4.831     4.835     4.837     4.832     4.825     4.832     4.813     4.810     4.760     4.764     4.733     4.764     4.825     4.831     4.821     4.758     4.739     4.732     4.724     4.688     4.685     4.683     4.675     4.675     4.675     4.675     4.673     4.662     4.665     4.662     4.662     4.660     4.662     4.650     4.643     4.643     4.650     4.643     4.643     4.650     4.643     4.643     4.650     4.643     4.643     4.650     4.643     4.643     4.650     4.643     4.643     4.650     4.643     4.643     4.650     4.643     4.643     4.650     4.660     4.660     4.650     4.643     4.643     4.650     4.643     4.643     4.650     4.643     4.643     4.650     4.643     4.643     4.650     4.643     4.643     4.650     4.643     4.643     4.650     4.660     4.662     4.667     4.671     4.673     4.681     4.683     4.685     4.787     4.690     4.681     4.673     4.681     4.730     4.675     4.681     4.673     4.683     4.691     4.765     4.683     4.675     4.683     4.675     4.683     4.675     4.683     4.691     4.697     4.816     4.812     4.808     4.810     4.810     4.814     4.821     4.827     4.821     4.812     4.810     4.815     4.812     4.812     4.819     4.821     4.831     4.835     4.835     4.816     4.829     4.813     4.812     4.816     4.823     4.815     4.819     4.813     4.815     4.812     4.837     4.827     4.831     4.792     4.827     4.831     4.831     4.831     4.837     4.832     4.823     4.843     4.854     4.854     4.858     4.856     4.858     4.852     4.850     4.849     4.852     4.831     4.854     4.837     4.832     4.837     4.843     4.792     4.854     4.856     4.858     4.856     4.862     4.858     4.862     4.862     4.866     4.833     4.838     4.870     4.866     4.856     4.854     4.856     4.860     4.858     4.860     4.866     4.832     4.838     4.874     4.884     4.890     4.884     4.880     4.885     4.883     4.878     4.874     4.882     4.884     4.883     4.884     4.908     4.920     4.896     4.895     4.917     4.910     4.906     4.908     4.908     4.912     4.910     4.912     4.908     4.910     4.908     4.904     4.915     4.921     4.924     4.930     4.927     4.927     4.929     4.930     4.932     4.933     4.937     4.930     4.935     4.964     4.953     4.944     4.942     4.939     4.937     4.930     4.933     4.930     4.935     4.939     4.939     4.944     4.967     4.964     4.970     4.975     4.970     4.937     4.993     4.970     5.010     5.004     4.982     4.994     4.962     5.010     5.009     5.016     5.019     5.015     5.012     5.013     5.016     5.026     5.032     5.025     5.019     5.025     5.062     5.060     5.053     5.048     5.052     5.048     5.057     5.044     5.057     5.041     5.043     5.039     5.039     5.039     5.039     5.041     5.037     5.053     5.033     5.052     5.052     5.039     5.039     5.043     5.065     5.068     5.067     5.072     5.068     5.067     5.062     5.067     5.100     5.093     5.090     5.091     5.095     5.095     5.097     5.100     5.105     5.105     5.115     5.098     5.104     5.141     5.124     5.130     5.126     5.132     5.130     5.130     5.128     5.130     5.130     5.132     5.128     5.144     5.126     5.165     5.162     5.159     5.160     5.168     5.168     5.167     5.172     5.179     5.179     5.185     5.162     5.162     5.198     5.163     5.168     5.174     5.172     5.176     5.179     5.179     5.176     5.179     5.176     5.179     5.185     5.178     5.179     5.224     5.222     5.222     5.224     5.227     5.227     5.227     5.229     5.229     5.235     5.236     5.239     5.243     5.252     5.256     5.262     5.262     5.264     5.266     5.266     5.266     5.269     5.271     5.274     5.274     5.278     5.279     5.278     5.279     5.281     5.285     5.285     5.285     5.287     5.289     5.289     5.294     5.299     5.301     5.305     5.308     5.309     5.313     5.314     5.314     5.319     5.320     5.324     5.327     5.328     5.330     5.333     5.337     5.337     5.343     5.345     5.346     5.353     5.356     5.358     5.361     5.363     5.366     5.370     5.372     5.375     5.380     5.383     5.383     5.387     5.389     5.390     5.390     5.392     5.394     5.396     5.399     5.399     5.399     5.400     5.403     5.412     5.414     5.414     5.416     5.417     5.417     5.420     5.425     5.435     5.435     5.435     5.435     5.435     5.435     5.435     5.438     5.435     5.441     5.445     5.447     5.448     5.450     5.452     5.453     5.455     5.457     5.460     5.462     5.464     5.465     5.471     5.474     5.475     5.478     5.479     5.482     5.485     5.487     5.489     5.492     5.498     5.498     5.501     5.503     5.504     5.507     5.508     5.511     5.514     5.515     5.517     5.520     5.522     5.524     5.527     5.529     5.531     5.537     5.537     5.540     5.542     5.543     5.546     5.550     5.552     5.553     5.555     5.556     5.558     5.561     5.563     5.566     5.568     5.570     5.572     5.575     5.577     5.579     5.582     5.582     5.585     5.587     5.587     5.589     5.592     5.592     5.593     5.595     5.597     5.598     5.600     5.602     5.605     5.610     5.614     5.615     5.617     5.619     5.621     5.625     5.626     5.630     5.633     5.635     5.637     5.640     5.642     5.643     5.646     5.647     5.648     5.652     5.654     5.656     5.657     5.661     5.663     5.667     5.668     5.669     5.672     5.675     5.675     5.677     5.678     5.679     5.683     5.683     5.689     5.694     5.695     5.697     5.700     5.702     5.704     5.708     5.709     5.713     5.717     5.720     5.721     5.726     5.728     5.729     5.733     5.735     5.738     5.741     5.743     5.746     5.750     5.751     5.753     5.756     5.759     5.760     5.763     5.764     5.766     5.768     5.770     5.772     5.774     5.776     5.778     5.779     5.781     5.783     5.785     5.786     5.787     5.789     5.790     5.791     5.792     5.794     5.795     5.797     5.798     5.799     5.804     5.808     5.810     5.811     5.815     5.815     5.822     5.822     5.824     5.825     5.824     5.825     5.827     5.828     5.830     5.835     5.839     5.842     5.846     5.846     5.848     5.855     5.860     5.860     5.863     5.859     5.865     5.863     5.864     5.865     5.869     5.874     5.878     5.882     5.882     5.883     5.894     5.895     5.898     5.896     5.895     5.898     5.904     5.905     5.910     5.913     5.915     5.916     5.925     5.925     5.928     5.930     5.932     5.933     5.936     5.939     5.942     5.945     5.948     5.950     5.954     5.957     5.961     5.964     5.971     5.972     5.975     5.975     5.980     5.982     5.987     5.989     5.994     5.997     6.002     6.005     6.006     6.011     6.016     6.018     6.021     6.028     6.029     6.032     6.039     6.042     6.045     6.050     6.052     6.055     6.060     6.063     6.066     6.074     6.078     6.079     6.085     6.089     6.092     6.096     6.099     6.102     6.109     6.111     6.118     6.124     6.127     6.131     6.136     6.139     6.143     6.148     6.152     6.156     6.163     6.167     6.169     6.174     6.179     6.183     6.190     6.194     6.197     6.206     6.211     6.213     6.218     6.222     6.227     6.231     6.236     6.239     6.246     6.252     6.254     6.262     6.266     6.270     6.275     6.278     6.283     6.287     6.291     6.297     6.302     6.307     6.310     6.321     6.324     6.331     6.341     6.348     6.354     6.365     6.371     6.379     6.390     6.397     6.406     6.420     6.427     6.435     6.452     6.460     6.468     6.486     6.497     6.505     6.525     6.537     6.547     6.569     6.582     6.591     6.612     6.625     6.635     6.658     6.670     6.680     6.703     6.717     6.727     6.754     6.767     6.778     6.806     6.822     6.833     6.860     6.876     6.888     6.916     6.932     6.944     6.974     6.991     7.004     7.035     7.053     7.067     7.097     7.116     7.130     7.158     7.174     7.187     7.215     7.228     7.242     7.267     7.281     7.294     7.318     7.333     7.345     7.371     7.385     7.396     7.422     7.436     7.450     7.476     7.490     7.502     7.530     7.546     7.557     7.583     7.598     7.613     7.640     7.655     7.667     7.694     7.710     7.722     7.750     7.766     7.779     7.805     7.820     7.835     7.861     7.876     7.890     7.916     7.933     7.947     7.974     7.989     8.003     8.033     8.048     8.065     8.090     8.106     8.120     8.148     8.164     8.178     8.207     8.224     8.237     8.266     8.282     8.296     8.324     8.341     8.356     8.383     8.400     8.414     8.441     8.456     8.469     8.492     8.506     8.520     8.544     8.559     8.570     8.593     8.605     8.616     8.639     8.649     8.659     8.679     8.690     8.700     8.718     8.728     8.737     8.754     8.762     8.768     8.786     8.795     8.804     8.820     8.827     8.833     8.852     8.861     8.871     8.885     8.892     8.901     8.914     8.925     8.935     8.951     8.958     8.969     8.985     8.994     9.002     9.019     9.028     9.035     9.053     9.062     9.072     9.088     9.098     9.106     9.124     9.133     9.140     9.161     9.169     9.177     9.194     9.205     9.214     9.233     9.243     9.254     9.269     9.278     9.290     9.307     9.317     9.325     9.349     9.358     9.370     9.390     9.400     9.410     9.433     9.442     9.455     9.474     9.485     9.498     9.514     9.528     9.537     9.557     9.568     9.579     9.598     9.611     9.620     9.642     9.654     9.664     9.686     9.696     9.711     9.731     9.740     9.753     9.773     9.785     9.796     9.815     9.828     9.838     9.858     9.871     9.883     9.904     9.914     9.926     9.946     9.957     9.970     9.987     9.997    10.009    10.031    10.043    10.054    10.073    10.087    10.099    10.116    10.126    10.139    10.158    10.170    10.183    10.202    10.214    10.226    10.245    10.257    10.268    10.291    10.301    10.309    10.333    10.344    10.357    10.380    10.392    10.405    10.426    10.439    10.450    10.474    10.487    10.498    10.522    10.539    10.549    10.573    10.587    10.596    10.620    10.636    10.649    10.670    10.683    10.697    10.721    10.733    10.748    10.773    10.789    10.799    10.826    10.840    10.854    10.880    10.894    10.908    10.936    10.950    10.965    10.994    11.009    11.023    11.054    11.072    11.087    11.112    11.129    11.147    11.181    11.198    11.215    11.248    11.269    11.283    11.313    11.331    11.349    11.378    11.397    11.419    11.447    11.468    11.488    11.522    11.541    11.557    11.591    11.611    11.628    11.664    11.683    11.706    11.739    11.759    11.778    11.812    11.832    11.849    11.883    11.905    11.924    11.958    11.980    11.999    12.027    12.048    12.064    12.096    12.114    12.131    12.157    12.174    12.186    12.216    12.233    12.248    12.270    12.288    12.304    12.326    12.348    12.367    12.389    12.406    12.419    12.450    12.464    12.482    12.509    12.526    12.539    12.567    12.585    12.596    12.627    12.643    12.656    12.683    12.699    12.713    12.735    12.745    12.757    12.783    12.796    12.806    12.828    12.842    12.855    12.878    12.892    12.907    12.936    12.952    12.963    12.993    13.007    13.022    13.048    13.060    13.078    13.105    13.121    13.137    13.165    13.179    13.195    13.222    13.241    13.255    13.281    13.296    13.316    13.342    13.360    13.376    13.406    13.423    13.442    13.468    13.485    13.499    13.527    13.544    13.559    13.591    13.610    13.627    13.657    13.674    13.691    13.716    13.731    13.744    13.763    13.774    13.785    13.806    13.817    13.827    13.843    13.855    13.866    13.883    13.900    13.912    13.933    13.946    13.954    13.970    13.980    13.991    14.007    14.016    14.029    14.041    14.057    14.063    14.078    14.081    14.096    14.114    14.124    14.126    14.135    14.141    14.152    14.163    14.171    14.172    14.193    14.203    14.208    14.214    14.224    14.233    14.242    14.246    14.254    14.266    14.275    14.282    14.289    14.290    14.296    14.323    14.335    14.343    14.350    14.355    14.362    14.370    14.381    14.387    14.396    14.404    14.426    14.441    14.444    14.450    14.462    14.474    14.482    14.495    14.498    14.502    14.519    14.528    14.548    14.555    14.559    14.580    14.590    14.602    14.602    14.615    14.621    14.623    14.643    14.657    14.670    14.676    14.681    14.687    14.699    14.708    14.713    14.716    14.722    14.744    14.752    14.753    14.777    14.795    14.803    14.807    14.808    14.811    14.815    14.835    14.840    14.850    14.858    14.861    14.865    14.872    14.881    14.881    14.922    14.925    14.925    14.941    14.946    14.952    14.958    14.963    14.968    14.980    14.983    15.019    15.031    15.033    15.037    15.042    15.048    15.085    15.087    15.089    15.099    15.104    15.107    15.120    15.131    15.135    15.145    15.163    15.166    15.172    15.193    15.198    15.209    15.228    15.232    15.233    15.243    15.250    15.268    15.270    15.281    15.291    15.297    15.306    15.313    15.317    15.318    15.318    15.317    15.313    15.313    15.315    15.313    15.315    15.313    15.311    15.309    15.302    15.295    15.290    15.281    15.274    15.268    15.251    15.248    15.241    15.225    15.210    15.201    15.193    15.187    15.182    15.157    15.154    15.133    15.129    15.118    15.110    15.109    15.089    15.083    15.080    15.061    15.058    15.053    15.046    15.028    15.022    15.016    15.012    15.005    14.999    14.980    14.970    14.966    14.963    14.952    14.949    14.944    14.931    14.930    14.918    14.882    14.879    14.875    14.858    14.854    14.848    14.828    14.824    14.820    14.811    14.808    14.803    14.799    14.795    14.770    14.768    14.752    14.738    14.730    14.724    14.722    14.715    14.713    14.708    14.683    14.683    14.679    14.663    14.659    14.654
     4.832     4.812     4.832     4.823     4.832     4.808     4.798     4.792     4.833     4.837     4.825     4.790     4.810     4.787     4.796     4.790     4.795     4.791     4.810     4.790     4.812     4.791     4.810     4.829     4.791     4.795     4.790     4.812     4.832     4.831     4.812     4.832     4.810     4.791     4.796     4.791     4.796     4.791     4.813     4.791     4.795     4.790     4.779     4.787     4.779     4.772     4.779     4.787     4.779     4.774     4.779     4.772     4.765     4.790     4.808     4.833     4.791     4.791     4.774     4.781     4.790     4.796     4.791     4.791     4.790     4.796     4.816     4.812     4.832     4.827     4.832     4.823     4.817     4.813     4.817     4.860     4.812     4.817     4.812     4.816     4.810     4.816     4.812     4.792     4.812     4.832     4.837     4.827     4.833     4.813     4.827     4.796     4.790     4.781     4.772     4.779     4.791     4.825     4.832     4.832     4.812     4.816     4.810     4.827     4.825     4.831     4.791     4.795     4.791     4.796     4.791     4.796     4.791     4.810     4.791     4.796     4.790     4.796     4.832     4.827     4.837     4.829     4.833     4.825     4.832     4.825     4.832     4.837     4.858     4.837     4.829     4.837     4.827     4.833     4.827     4.832     4.825     4.832     4.825     4.833     4.902     4.864     4.856     4.866     4.858     4.866     4.862     4.866     4.872     4.867     4.838     4.832     4.837     4.832     4.837     4.832     4.838     4.832     4.827     4.832     4.838     4.856     4.839     4.872     4.838     4.832     4.864     4.872     4.866     4.874     4.920     4.880     4.874     4.880     4.887     4.882     4.886     4.882     4.887     4.924     4.929     4.933     4.927     4.950     4.917     4.944     4.924     4.883     4.932     4.939     4.940     4.935     4.939     4.933     4.929     4.932     4.929     4.930     4.935     4.935     4.917     4.921     4.939     4.937     4.935     4.926     4.923     4.927     4.932     4.929     4.933     4.930     4.930     4.932     4.935     4.932     4.937     4.940     4.940     4.940     4.944     4.949     4.949     4.944     4.935     4.939     4.937     4.933     4.932     4.944     4.927     4.939     4.937     4.933     4.929     4.933     4.927     4.929     4.921     4.920     4.923     4.926     4.927     4.923     4.927     4.924     4.926     4.924     4.927     4.926     4.933     4.874     4.933     4.929     4.926     4.895     4.886     4.888     4.884     4.886     4.935     4.921     4.914     4.912     4.914     4.917     4.912     4.917     4.914     4.890     4.914     4.910     4.914     4.906     4.912     4.890     4.884     4.904     4.885     4.904     4.869     4.874     4.867     4.870     4.866     4.869     4.874     4.869     4.870     4.876     4.882     4.876     4.872     4.878     4.874     4.878     4.869     4.866     4.870     4.867     4.872     4.870     4.869     4.872     4.874     4.832     4.858     4.858     4.856     4.862     4.872     4.882     4.872     4.874     4.838     4.842     4.864     4.858     4.862     4.864     4.862     4.882     4.869     4.880     4.874     4.878     4.870     4.872     4.870     4.825     4.866     4.856     4.838     4.833     4.839     4.860     4.864     4.838     4.829     4.838     4.854     4.854     4.821     4.823     4.821     4.827     4.829     4.837     4.829     4.837     4.825     4.831     4.808     4.832     4.825     4.821     4.816     4.765     4.733     4.764     4.812     4.821     4.813     4.829     4.765     4.732     4.722     4.690     4.688     4.683     4.673     4.667     4.667     4.667     4.675     4.667     4.667     4.665     4.665     4.662     4.660     4.658     4.650     4.650     4.650     4.650     4.650     4.650     4.650     4.650     4.650     4.650     4.650     4.650     4.650     4.650     4.650     4.650     4.650     4.650     4.650     4.650     4.650     4.650     4.650     4.650     4.650     4.660     4.662     4.650     4.650     4.650     4.650     4.650     4.650     4.650     4.650     4.650     4.650     4.650     4.650     4.650     4.650     4.650     4.650     4.650     4.650     4.650     4.658     4.665     4.662     4.665     4.665     4.673     4.675     4.685     4.691     4.683     4.673     4.665     4.673     4.722     4.681     4.673     4.667     4.673     4.683     4.770     4.675     4.683     4.675     4.675     4.675     4.675     4.673     4.683     4.691     4.812     4.815     4.821     4.813     4.821     4.815     4.825     4.831     4.813     4.816     4.823     4.815     4.813     4.817     4.823     4.791     4.825     4.791     4.832     4.823     4.791     4.821     4.816     4.825     4.821     4.827     4.829     4.819     4.829     4.837     4.832     4.833     4.837     4.831     4.837     4.832     4.835     4.837     4.832     4.825     4.832     4.852     4.854     4.838     4.832     4.860     4.856     4.854     4.848     4.854     4.852     4.854     4.845     4.842     4.838     4.832     4.838     4.832     4.860     4.856     4.862     4.862     4.832     4.838     4.870     4.838     4.833     4.838     4.832     4.839     4.870     4.864     4.860     4.869     4.864     4.864     4.864     4.870     4.838     4.872     4.882     4.896     4.891     4.888     4.885     4.882     4.838     4.832     4.838     4.832     4.884     4.892     4.887     4.927     4.906     4.920     4.915     4.917     4.914     4.912     4.915     4.912     4.915     4.914     4.914     4.914     4.908     4.914     4.912     4.839     4.917     4.935     4.927     4.932     4.933     4.932     4.937     4.935     4.937     4.944     4.939     4.962     4.965     4.952     4.942     4.944     4.947     4.942     4.939     4.949     4.950     4.944     4.949     4.942     4.945     4.945     4.981     4.976     4.972     4.950     4.944     4.993     4.965     5.006     5.009     4.987     5.001     4.970     5.019     5.013     4.994     5.016     5.019     5.016     5.019     5.019     5.031     5.035     5.023     5.028     5.022     5.060     5.032     5.060     5.053     5.053     5.055     5.055     5.062     5.048     5.057     5.052     5.055     5.053     5.052     5.044     5.041     5.044     5.050     5.044     5.039     5.039     5.046     5.044     5.052     5.075     5.074     5.072     5.074     5.072     5.104     5.065     5.102     5.106     5.104     5.093     5.097     5.100     5.098     5.102     5.100     5.102     5.105     5.102     5.117     5.112     5.121     5.146     5.147     5.135     5.132     5.132     5.135     5.132     5.136     5.133     5.136     5.133     5.135     5.167     5.168     5.165     5.167     5.167     5.172     5.170     5.176     5.172     5.178     5.181     5.179     5.185     5.187     5.198     5.181     5.176     5.183     5.176     5.183     5.178     5.181     5.179     5.185     5.179     5.187     5.194     5.183     5.183     5.225     5.225     5.225     5.225     5.227     5.227     5.229     5.229     5.231     5.231     5.242     5.242     5.245     5.254     5.262     5.264     5.269     5.269     5.269     5.271     5.273     5.273     5.276     5.273     5.279     5.281     5.283     5.282     5.285     5.285     5.289     5.292     5.290     5.289     5.292     5.294     5.296     5.304     5.306     5.309     5.310     5.313     5.317     5.317     5.320     5.324     5.327     5.330     5.330     5.333     5.335     5.337     5.341     5.343     5.346     5.352     5.352     5.357     5.360     5.363     5.366     5.369     5.372     5.377     5.380     5.385     5.387     5.389     5.390     5.394     5.396     5.396     5.396     5.398     5.399     5.402     5.403     5.405     5.407     5.407     5.410     5.416     5.419     5.420     5.422     5.420     5.435     5.438     5.441     5.439     5.439     5.438     5.439     5.441     5.441     5.443     5.443     5.447     5.447     5.450     5.450     5.453     5.455     5.457     5.459     5.460     5.464     5.465     5.465     5.468     5.471     5.475     5.476     5.479     5.482     5.485     5.487     5.489     5.492     5.494     5.498     5.503     5.503     5.506     5.507     5.508     5.510     5.513     5.515     5.518     5.520     5.522     5.526     5.527     5.529     5.533     5.535     5.537     5.538     5.542     5.543     5.545     5.548     5.550     5.553     5.555     5.556     5.559     5.561     5.563     5.566     5.567     5.570     5.574     5.575     5.577     5.579     5.582     5.583     5.585     5.586     5.587     5.589     5.591     5.593     5.594     5.595     5.598     5.599     5.600     5.604     5.605     5.610     5.610     5.615     5.617     5.619     5.623     5.625     5.625     5.628     5.632     5.635     5.636     5.639     5.642     5.643     5.644     5.647     5.650     5.652     5.654     5.657     5.659     5.661     5.663     5.667     5.669     5.670     5.671     5.674     5.676     5.678     5.679     5.681     5.683     5.685     5.689     5.692     5.695     5.699     5.700     5.702     5.704     5.708     5.709     5.714     5.716     5.717     5.721     5.725     5.728     5.731     5.733     5.735     5.738     5.741     5.743     5.746     5.748     5.751     5.754     5.756     5.757     5.760     5.763     5.764     5.766     5.768     5.770     5.774     5.776     5.778     5.779     5.781     5.783     5.785     5.786     5.787     5.788     5.790     5.792     5.794     5.794     5.795     5.797     5.798     5.799     5.802     5.806     5.808     5.810     5.813     5.815     5.817     5.818     5.820     5.824     5.827     5.828     5.828     5.831     5.831     5.832     5.833     5.835     5.841     5.844     5.848     5.850     5.851     5.854     5.859     5.863     5.864     5.865     5.869     5.869     5.869     5.870     5.872     5.874     5.880     5.885     5.889     5.890     5.890     5.898     5.899     5.902     5.902     5.902     5.904     5.910     5.915     5.916     5.919     5.920     5.927     5.930     5.932     5.933     5.935     5.936     5.939     5.941     5.944     5.947     5.950     5.954     5.955     5.959     5.962     5.970     5.975     5.975     5.978     5.980     5.982     5.987     5.989     5.992     5.997     6.002     6.003     6.006     6.009     6.013     6.016     6.020     6.023     6.026     6.031     6.035     6.039     6.042     6.046     6.050     6.053     6.057     6.061     6.065     6.068     6.072     6.078     6.083     6.085     6.089     6.093     6.097     6.102     6.106     6.107     6.113     6.118     6.122     6.127     6.132     6.136     6.141     6.144     6.148     6.152     6.156     6.161     6.168     6.172     6.175     6.180     6.183     6.189     6.195     6.199     6.204     6.209     6.214     6.218     6.223     6.228     6.231     6.238     6.242     6.247     6.252     6.257     6.261     6.268     6.271     6.276     6.281     6.285     6.290     6.292     6.299     6.304     6.308     6.313     6.321     6.324     6.331     6.338     6.346     6.354     6.362     6.371     6.379     6.387     6.397     6.407     6.417     6.427     6.438     6.448     6.460     6.471     6.482     6.497     6.509     6.520     6.535     6.550     6.564     6.580     6.594     6.609     6.626     6.640     6.655     6.672     6.687     6.703     6.720     6.738     6.752     6.771     6.789     6.803     6.823     6.841     6.858     6.878     6.896     6.912     6.933     6.952     6.970     6.991     7.011     7.028     7.052     7.070     7.091     7.114     7.133     7.153     7.174     7.193     7.212     7.231     7.249     7.266     7.285     7.302     7.318     7.337     7.354     7.370     7.389     7.405     7.421     7.440     7.457     7.473     7.493     7.509     7.524     7.544     7.564     7.580     7.598     7.616     7.633     7.654     7.673     7.688     7.708     7.727     7.745     7.765     7.783     7.799     7.820     7.838     7.854     7.876     7.892     7.910     7.931     7.950     7.966     7.987     8.005     8.024     8.044     8.065     8.081     8.102     8.119     8.141     8.160     8.178     8.195     8.219     8.236     8.257     8.277     8.296     8.313     8.335     8.356     8.373     8.394     8.413     8.430     8.451     8.469     8.487     8.506     8.522     8.537     8.557     8.573     8.588     8.606     8.622     8.635     8.651     8.666     8.679     8.695     8.708     8.721     8.733     8.746     8.758     8.770     8.781     8.791     8.805     8.817     8.827     8.837     8.848     8.859     8.871     8.882     8.892     8.904     8.913     8.924     8.935     8.948     8.958     8.970     8.982     8.993     9.004     9.014     9.025     9.039     9.049     9.062     9.073     9.085     9.094     9.107     9.120     9.129     9.142     9.152     9.165     9.179     9.189     9.201     9.214     9.224     9.239     9.252     9.264     9.274     9.287     9.300     9.312     9.324     9.339     9.351     9.369     9.380     9.394     9.407     9.421     9.435     9.449     9.464     9.476     9.494     9.506     9.519     9.533     9.545     9.559     9.575     9.589     9.601     9.616     9.628     9.642     9.660     9.674     9.687     9.705     9.718     9.732     9.748     9.761     9.776     9.790     9.804     9.818     9.833     9.846     9.862     9.874     9.890     9.902     9.920     9.933     9.946     9.961     9.974     9.989    10.004    10.019    10.031    10.047    10.061    10.072    10.089    10.106    10.116    10.129    10.144    10.158    10.174    10.190    10.202    10.217    10.230    10.247    10.261    10.274    10.289    10.305    10.318    10.333    10.347    10.363    10.380    10.395    10.409    10.426    10.443    10.455    10.470    10.489    10.505    10.520    10.536    10.554    10.569    10.589    10.604    10.618    10.639    10.654    10.669    10.685    10.700    10.715    10.739    10.754    10.767    10.789    10.804    10.821    10.840    10.857    10.876    10.894    10.911    10.929    10.952    10.968    10.985    11.007    11.023    11.043    11.063    11.085    11.109    11.127    11.149    11.170    11.194    11.216    11.235    11.263    11.283    11.304    11.326    11.346    11.368    11.393    11.413    11.435    11.460    11.483    11.506    11.533    11.557    11.576    11.599    11.625    11.648    11.674    11.696    11.720    11.746    11.769    11.793    11.819    11.842    11.867    11.891    11.914    11.941    11.966    11.988    12.017    12.037    12.060    12.085    12.106    12.129    12.147    12.167    12.186    12.208    12.229    12.248    12.268    12.285    12.305    12.323    12.341    12.361    12.383    12.399    12.421    12.443    12.464    12.483    12.498    12.522    12.541    12.560    12.583    12.602    12.620    12.644    12.661    12.679    12.699    12.718    12.737    12.754    12.768    12.785    12.801    12.817    12.833    12.848    12.867    12.885    12.902    12.920    12.935    12.959    12.977    12.995    13.013    13.029    13.048    13.067    13.087    13.105    13.125    13.144    13.161    13.186    13.204    13.225    13.244    13.264    13.285    13.304    13.320    13.343    13.363    13.381    13.400    13.422    13.448    13.466    13.490    13.506    13.524    13.544    13.568    13.585    13.605    13.633    13.648    13.669    13.691    13.708    13.727    13.740    13.756    13.772    13.781    13.792    13.806    13.818    13.830    13.841    13.851    13.866    13.880    13.895    13.905    13.918    13.931    13.946    13.960    13.969    13.982    13.995    14.007    14.016    14.028    14.044    14.054    14.062    14.074    14.087    14.104    14.112    14.120    14.126    14.131    14.138    14.156    14.165    14.169    14.178    14.193    14.205    14.213    14.220    14.235    14.241    14.248    14.255    14.266    14.274    14.282    14.288    14.292    14.296    14.302    14.335    14.341    14.346    14.355    14.364    14.370    14.380    14.389    14.395    14.402    14.413    14.437    14.443    14.450    14.459    14.470    14.480    14.492    14.502    14.507    14.513    14.523    14.544    14.550    14.559    14.562    14.583    14.599    14.607    14.609    14.615    14.621    14.635    14.641    14.672    14.678    14.681    14.693    14.698    14.705    14.715    14.722    14.725    14.739    14.750    14.753    14.777    14.788    14.803    14.807    14.811    14.816    14.823    14.831    14.835    14.854    14.858    14.861    14.868    14.874    14.879    14.882    14.925    14.923    14.930    14.937    14.943    14.952    14.956    14.961    14.970    14.977    14.985    15.002    15.030    15.037    15.042    15.046    15.049    15.066    15.090    15.094    15.099    15.104    15.109    15.120    15.127    15.132    15.146    15.159    15.164    15.172    15.187    15.196    15.208    15.227    15.233    15.237    15.243    15.250    15.268    15.270    15.278    15.293    15.298    15.304    15.306    15.309    15.313    15.317    15.315    15.315    15.313    15.313    15.311    15.313    15.311    15.311    15.306    15.306    15.300    15.293    15.287    15.276    15.268    15.257    15.248    15.225    15.224    15.219    15.200    15.196    15.187    15.178    15.159    15.152    15.138    15.131    15.122    15.116    15.112    15.096    15.087    15.081    15.064    15.060    15.055    15.048    15.033    15.026    15.022    15.015    15.010    15.004    14.983    14.977    14.970    14.961    14.954    14.949    14.941    14.937    14.928    14.914    14.889    14.881    14.870    14.861    14.859    14.856    14.831    14.828    14.823    14.815    14.811    14.808    14.803    14.790    14.785    14.775    14.755    14.741    14.733    14.728    14.725    14.720    14.715    14.702    14.687    14.686    14.679    14.666    14.661    14.657
     4.812     4.791     4.812     4.832     4.810     4.831     4.792     4.814     4.837     4.831     4.791     4.795     4.790     4.795     4.791     4.795     4.791     4.810     4.791     4.812     4.791     4.810     4.791     4.837     4.795     4.790     4.795     4.791     4.812     4.837     4.832     4.812     4.791     4.795     4.790     4.795     4.791     4.796     4.791     4.795     4.790     4.795     4.772     4.765     4.772     4.765     4.787     4.781     4.787     4.779     4.787     4.779     4.790     4.795     4.791     4.810     4.832     4.790     4.781     4.790     4.796     4.791     4.796     4.791     4.783     4.791     4.812     4.819     4.827     4.825     4.829     4.833     4.825     4.833     4.827     4.825     4.832     4.812     4.817     4.810     4.816     4.810     4.791     4.812     4.791     4.827     4.829     4.779     4.812     4.791     4.812     4.790     4.781     4.787     4.779     4.787     4.795     4.791     4.831     4.812     4.787     4.779     4.787     4.808     4.832     4.791     4.796     4.791     4.792     4.791     4.796     4.791     4.796     4.791     4.795     4.790     4.796     4.791     4.825     4.837     4.829     4.837     4.825     4.827     4.812     4.825     4.823     4.832     4.866     4.838     4.858     4.827     4.833     4.825     4.832     4.825     4.832     4.827     4.832     4.839     4.838     4.832     4.838     4.833     4.838     4.833     4.827     4.832     4.837     4.833     4.882     4.837     4.832     4.837     4.832     4.833     4.832     4.838     4.832     4.838     4.833     4.867     4.872     4.864     4.858     4.838     4.872     4.866     4.872     4.882     4.917     4.874     4.880     4.887     4.883     4.888     4.949     4.887     4.892     4.953     4.927     4.952     4.956     4.917     4.921     4.926     4.883     4.933     4.945     4.937     4.937     4.937     4.942     4.940     4.937     4.932     4.929     4.937     4.933     4.937     4.940     4.929     4.940     4.942     4.939     4.933     4.929     4.935     4.937     4.935     4.933     4.935     4.935     4.933     4.937     4.939     4.942     4.945     4.944     4.940     4.942     4.945     4.947     4.952     4.939     4.944     4.944     4.939     4.940     4.945     4.944     4.935     4.940     4.942     4.944     4.937     4.929     4.930     4.917     4.923     4.923     4.929     4.924     4.929     4.924     4.927     4.930     4.927     4.932     4.933     4.932     4.935     4.935     4.933     4.930     4.892     4.891     4.887     4.927     4.923     4.940     4.937     4.915     4.908     4.910     4.904     4.917     4.921     4.918     4.914     4.915     4.912     4.906     4.900     4.910     4.914     4.888     4.895     4.899     4.902     4.908     4.894     4.874     4.872     4.876     4.878     4.872     4.876     4.874     4.883     4.880     4.887     4.880     4.885     4.880     4.872     4.874     4.870     4.874     4.874     4.876     4.872     4.874     4.878     4.880     4.878     4.882     4.856     4.862     4.870     4.854     4.876     4.869     4.870     4.872     4.866     4.872     4.864     4.856     4.866     4.860     4.867     4.878     4.872     4.876     4.838     4.832     4.874     4.880     4.870     4.829     4.837     4.832     4.838     4.832     4.839     4.832     4.841     4.837     4.831     4.827     4.854     4.825     4.856     4.823     4.854     4.854     4.842     4.845     4.845     4.832     4.808     4.832     4.779     4.854     4.829     4.825     4.772     4.765     4.770     4.837     4.827     4.832     4.764     4.770     4.724     4.691     4.722     4.685     4.677     4.675     4.667     4.667     4.675     4.667     4.669     4.667     4.667     4.665     4.665     4.662     4.660     4.658     4.650     4.650     4.655     4.650     4.650     4.650     4.650     4.650     4.655     4.650     4.650     4.650     4.650     4.650     4.655     4.650     4.650     4.650     4.650     4.650     4.655     4.650     4.650     4.658     4.662     4.665     4.658     4.650     4.650     4.655     4.650     4.650     4.650     4.650     4.650     4.655     4.650     4.650     4.653     4.650     4.650     4.655     4.650     4.650     4.658     4.660     4.662     4.662     4.665     4.667     4.667     4.675     4.683     4.762     4.683     4.683     4.675     4.683     4.717     4.675     4.675     4.675     4.683     4.677     4.765     4.683     4.675     4.675     4.675     4.677     4.675     4.683     4.685     4.685     4.816     4.812     4.815     4.823     4.832     4.825     4.831     4.823     4.832     4.827     4.823     4.827     4.819     4.823     4.819     4.823     4.791     4.825     4.829     4.831     4.823     4.791     4.823     4.816     4.825     4.850     4.823     4.831     4.837     4.829     4.837     4.831     4.835     4.837     4.832     4.837     4.840     4.833     4.837     4.832     4.839     4.852     4.856     4.854     4.838     4.832     4.849     4.852     4.832     4.838     4.854     4.856     4.849     4.844     4.843     4.838     4.832     4.825     4.866     4.862     4.866     4.860     4.866     4.870     4.838     4.832     4.838     4.833     4.838     4.870     4.876     4.862     4.866     4.870     4.864     4.870     4.862     4.867     4.872     4.867     4.876     4.883     4.886     4.890     4.892     4.890     4.833     4.891     4.888     4.885     4.888     4.897     4.906     4.927     4.926     4.923     4.924     4.920     4.914     4.917     4.912     4.914     4.918     4.917     4.917     4.920     4.914     4.912     4.921     4.917     4.939     4.942     4.932     4.935     4.939     4.935     4.935     4.940     4.947     4.942     4.958     4.955     4.949     4.942     4.945     4.947     4.944     4.945     4.944     4.947     4.947     4.958     4.970     4.975     4.993     4.989     4.979     4.955     4.982     4.952     4.978     5.009     4.962     5.009     5.010     5.009     5.006     5.019     4.973     5.016     5.023     5.022     5.016     4.994     5.022     5.020     5.026     5.032     5.028     5.029     5.063     5.062     5.065     5.060     5.058     5.058     5.057     5.062     5.057     5.053     5.052     5.058     5.050     5.052     5.050     5.052     5.048     5.050     5.058     5.060     5.043     5.050     5.039     5.046     5.058     5.076     5.074     5.079     5.072     5.104     5.114     5.065     5.111     5.104     5.097     5.105     5.102     5.100     5.102     5.102     5.104     5.106     5.106     5.115     5.111     5.122     5.130     5.148     5.147     5.140     5.141     5.138     5.135     5.136     5.141     5.139     5.138     5.136     5.168     5.172     5.170     5.170     5.170     5.172     5.172     5.178     5.179     5.185     5.181     5.183     5.185     5.183     5.198     5.178     5.187     5.181     5.195     5.183     5.189     5.185     5.189     5.185     5.185     5.185     5.193     5.190     5.187     5.231     5.229     5.229     5.227     5.229     5.235     5.232     5.235     5.231     5.233     5.248     5.248     5.252     5.262     5.264     5.266     5.269     5.269     5.271     5.274     5.274     5.278     5.278     5.279     5.278     5.281     5.281     5.285     5.287     5.285     5.289     5.292     5.292     5.296     5.294     5.296     5.301     5.305     5.308     5.310     5.314     5.315     5.319     5.320     5.324     5.325     5.328     5.331     5.335     5.337     5.339     5.339     5.343     5.345     5.346     5.350     5.354     5.358     5.362     5.364     5.369     5.372     5.375     5.380     5.383     5.389     5.392     5.396     5.396     5.398     5.399     5.402     5.402     5.403     5.403     5.405     5.407     5.409     5.410     5.412     5.414     5.416     5.424     5.427     5.425     5.435     5.438     5.439     5.443     5.445     5.443     5.445     5.443     5.445     5.445     5.447     5.448     5.448     5.450     5.452     5.453     5.455     5.457     5.460     5.462     5.464     5.465     5.467     5.469     5.471     5.474     5.476     5.479     5.480     5.483     5.487     5.489     5.492     5.494     5.498     5.500     5.503     5.504     5.507     5.508     5.511     5.513     5.514     5.517     5.520     5.522     5.526     5.527     5.531     5.531     5.535     5.537     5.540     5.542     5.543     5.545     5.548     5.550     5.553     5.555     5.558     5.559     5.561     5.564     5.566     5.567     5.570     5.574     5.575     5.577     5.581     5.582     5.583     5.586     5.587     5.588     5.589     5.592     5.593     5.595     5.598     5.599     5.600     5.602     5.604     5.607     5.609     5.610     5.614     5.617     5.619     5.623     5.625     5.626     5.628     5.630     5.633     5.636     5.639     5.640     5.643     5.644     5.647     5.648     5.652     5.654     5.657     5.659     5.663     5.665     5.667     5.669     5.670     5.671     5.672     5.675     5.678     5.679     5.681     5.683     5.685     5.689     5.692     5.694     5.697     5.700     5.704     5.706     5.706     5.711     5.713     5.716     5.718     5.720     5.723     5.726     5.729     5.733     5.735     5.738     5.740     5.743     5.746     5.748     5.751     5.753     5.756     5.757     5.760     5.761     5.764     5.766     5.768     5.770     5.774     5.776     5.779     5.781     5.783     5.785     5.787     5.787     5.788     5.789     5.790     5.792     5.798     5.797     5.798     5.798     5.799     5.802     5.804     5.806     5.808     5.811     5.813     5.817     5.818     5.820     5.821     5.822     5.824     5.827     5.831     5.831     5.832     5.835     5.835     5.839     5.841     5.842     5.846     5.850     5.851     5.855     5.856     5.859     5.863     5.867     5.869     5.872     5.872     5.872     5.874     5.878     5.882     5.886     5.891     5.891     5.891     5.894     5.896     5.902     5.904     5.905     5.907     5.910     5.916     5.920     5.916     5.920     5.924     5.925     5.930     5.935     5.936     5.938     5.939     5.941     5.944     5.945     5.948     5.952     5.955     5.959     5.962     5.964     5.968     5.972     5.978     5.980     5.982     5.985     5.989     5.990     5.994     5.999     6.003     6.006     6.008     6.011     6.014     6.018     6.021     6.025     6.028     6.031     6.037     6.040     6.043     6.048     6.052     6.055     6.058     6.061     6.066     6.070     6.074     6.078     6.083     6.087     6.088     6.097     6.099     6.102     6.107     6.111     6.114     6.120     6.124     6.127     6.132     6.135     6.141     6.145     6.149     6.154     6.157     6.161     6.167     6.172     6.176     6.180     6.185     6.189     6.195     6.200     6.204     6.209     6.214     6.220     6.223     6.228     6.233     6.239     6.243     6.249     6.254     6.257     6.262     6.267     6.273     6.278     6.281     6.285     6.290     6.297     6.299     6.305     6.310     6.316     6.321     6.326     6.332     6.338     6.344     6.352     6.360     6.370     6.377     6.387     6.396     6.406     6.417     6.427     6.438     6.448     6.460     6.471     6.482     6.495     6.508     6.520     6.535     6.549     6.563     6.578     6.594     6.609     6.625     6.640     6.656     6.672     6.689     6.704     6.722     6.739     6.757     6.774     6.790     6.809     6.825     6.844     6.863     6.879     6.899     6.917     6.935     6.955     6.972     6.993     7.011     7.030     7.052     7.070     7.091     7.110     7.131     7.153     7.172     7.191     7.212     7.229     7.250     7.268     7.287     7.306     7.322     7.339     7.359     7.376     7.391     7.409     7.428     7.442     7.461     7.478     7.493     7.512     7.528     7.546     7.564     7.581     7.598     7.618     7.635     7.652     7.671     7.690     7.707     7.726     7.745     7.763     7.780     7.800     7.818     7.837     7.855     7.872     7.891     7.910     7.929     7.947     7.964     7.983     8.003     8.020     8.040     8.059     8.080     8.098     8.116     8.135     8.155     8.176     8.194     8.213     8.232     8.252     8.270     8.291     8.309     8.330     8.348     8.367     8.389     8.408     8.427     8.446     8.465     8.483     8.502     8.518     8.536     8.554     8.571     8.588     8.605     8.622     8.637     8.651     8.668     8.681     8.697     8.713     8.726     8.739     8.754     8.764     8.778     8.789     8.800     8.812     8.824     8.836     8.847     8.859     8.869     8.880     8.892     8.904     8.912     8.924     8.935     8.946     8.956     8.969     8.982     8.993     9.004     9.014     9.024     9.033     9.046     9.057     9.070     9.083     9.096     9.104     9.117     9.128     9.140     9.152     9.163     9.174     9.187     9.200     9.209     9.222     9.232     9.248     9.259     9.272     9.285     9.296     9.307     9.320     9.333     9.346     9.358     9.372     9.386     9.398     9.412     9.428     9.441     9.457     9.470     9.483     9.499     9.513     9.526     9.539     9.552     9.565     9.581     9.594     9.609     9.622     9.635     9.650     9.662     9.678     9.693     9.709     9.724     9.737     9.753     9.768     9.782     9.796     9.808     9.824     9.838     9.850     9.866     9.883     9.894     9.907     9.924     9.938     9.952     9.967     9.981     9.996    10.009    10.024    10.035    10.050    10.064    10.078    10.092    10.107    10.121    10.135    10.148    10.159    10.178    10.191    10.209    10.222    10.234    10.248    10.266    10.278    10.293    10.307    10.320    10.336    10.352    10.366    10.382    10.396    10.412    10.429    10.445    10.459    10.474    10.491    10.507    10.524    10.539    10.555    10.571    10.589    10.607    10.622    10.636    10.654    10.670    10.686    10.702    10.718    10.733    10.754    10.770    10.785    10.802    10.823    10.838    10.854    10.875    10.892    10.910    10.927    10.948    10.969    10.987    11.006    11.023    11.041    11.062    11.080    11.102    11.123    11.146    11.166    11.187    11.208    11.229    11.250    11.274    11.294    11.318    11.341    11.359    11.381    11.405    11.428    11.452    11.473    11.495    11.517    11.543    11.569    11.591    11.613    11.637    11.660    11.687    11.709    11.732    11.761    11.781    11.809    11.833    11.854    11.880    11.904    11.926    11.952    11.977    12.000    12.023    12.048    12.070    12.099    12.120    12.142    12.164    12.181    12.200    12.220    12.241    12.262    12.283    12.300    12.320    12.337    12.357    12.377    12.395    12.417    12.437    12.458    12.480    12.498    12.516    12.537    12.555    12.578    12.599    12.620    12.640    12.661    12.680    12.699    12.718    12.737    12.755    12.774    12.791    12.806    12.822    12.841    12.859    12.874    12.893    12.913    12.929    12.948    12.965    12.987    13.004    13.020    13.041    13.058    13.074    13.091    13.109    13.130    13.149    13.170    13.188    13.209    13.229    13.245    13.265    13.288    13.305    13.326    13.345    13.367    13.387    13.408    13.426    13.445    13.470    13.490    13.512    13.527    13.547    13.567    13.585    13.602    13.627    13.648    13.668    13.687    13.705    13.720    13.735    13.745    13.757    13.770    13.783    13.795    13.806    13.817    13.829    13.841    13.853    13.862    13.877    13.890    13.898    13.909    13.922    13.936    13.950    13.962    13.972    13.982    13.993    14.007    14.018    14.028    14.039    14.051    14.060    14.078    14.091    14.101    14.110    14.120    14.124    14.131    14.147    14.156    14.167    14.175    14.176    14.196    14.210    14.214    14.231    14.240    14.246    14.257    14.265    14.272    14.279    14.288    14.293    14.299    14.305    14.313    14.339    14.345    14.351    14.359    14.369    14.380    14.385    14.399    14.404    14.415    14.422    14.428    14.446    14.453    14.472    14.482    14.490    14.502    14.509    14.517    14.527    14.537    14.544    14.556    14.553    14.578    14.602    14.606    14.609    14.613    14.623    14.628    14.643    14.648    14.674    14.683    14.689    14.697    14.702    14.719    14.727    14.728    14.744    14.748    14.752    14.759    14.788    14.795    14.808    14.813    14.818    14.824    14.828    14.835    14.844    14.856    14.863    14.870    14.875    14.881    14.891    14.902    14.922    14.930    14.938    14.941    14.949    14.956    14.961    14.968    14.977    14.982    15.012    15.019    15.031    15.042    15.046    15.049    15.058    15.085    15.092    15.097    15.104    15.110    15.114    15.125    15.135    15.143    15.154    15.161    15.177    15.187    15.193    15.201    15.225    15.228    15.235    15.243    15.251    15.268    15.270    15.279    15.285    15.300    15.304    15.306    15.307    15.309    15.313    15.311    15.313    15.311    15.313    15.311    15.311    15.309    15.309    15.307    15.306    15.304    15.294    15.283    15.276    15.272    15.260    15.239    15.230    15.225    15.222    15.196    15.193    15.187    15.166    15.159    15.154    15.139    15.131    15.125    15.120    15.109    15.097    15.090    15.087    15.066    15.060    15.056    15.044    15.037    15.031    15.025    15.019    15.012    15.007    14.986    14.982    14.975    14.958    14.954    14.946    14.941    14.937    14.923    14.918    14.902    14.881    14.874    14.865    14.861    14.854    14.835    14.830    14.824    14.821    14.815    14.811    14.807    14.792    14.785    14.780    14.753    14.747    14.738    14.733    14.728    14.722    14.716    14.707    14.691    14.691    14.679    14.666    14.662    14.659
     4.791     4.812     4.816     4.812     4.832     4.792     4.814     4.791     4.831     4.825     4.831     4.791     4.813     4.791     4.796     4.791     4.796     4.792     4.812     4.827     4.823     4.832     4.808     4.813     4.791     4.795     4.791     4.810     4.817     4.827     4.813     4.817     4.796     4.791     4.795     4.790     4.796     4.792     4.812     4.790     4.795     4.790     4.810     4.816     4.806     4.816     4.810     4.791     4.791     4.790     4.791     4.790     4.791     4.790     4.795     4.791     4.812     4.796     4.790     4.810     4.791     4.812     4.791     4.812     4.791     4.796     4.792     4.827     4.823     4.831     4.823     4.831     4.867     4.827     4.833     4.832     4.823     4.832     4.812     4.827     4.779     4.827     4.810     4.791     4.812     4.832     4.837     4.813     4.791     4.796     4.791     4.781     4.790     4.781     4.790     4.783     4.790     4.812     4.832     4.832     4.810     4.787     4.764     4.787     4.808     4.831     4.791     4.812     4.791     4.796     4.791     4.796     4.791     4.796     4.791     4.795     4.791     4.812     4.792     4.831     4.832     4.827     4.791     4.812     4.791     4.796     4.792     4.825     4.837     4.832     4.825     4.832     4.825     4.833     4.827     4.832     4.827     4.832     4.827     4.872     4.832     4.827     4.832     4.827     4.833     4.827     4.832     4.825     4.832     4.827     4.872     4.832     4.833     4.832     4.832     4.832     4.833     4.833     4.866     4.872     4.882     4.876     4.882     4.872     4.866     4.872     4.866     4.872     4.867     4.876     4.910     4.906     4.917     4.924     4.952     4.935     4.926     4.883     4.895     4.950     4.958     4.956     4.937     4.950     4.914     4.947     4.952     4.944     4.939     4.940     4.937     4.942     4.939     4.942     4.937     4.940     4.935     4.940     4.939     4.933     4.942     4.937     4.933     4.937     4.933     4.940     4.935     4.940     4.935     4.940     4.935     4.940     4.944     4.940     4.939     4.944     4.947     4.945     4.947     4.945     4.945     4.949     4.952     4.950     4.953     4.945     4.940     4.945     4.950     4.950     4.949     4.944     4.939     4.939     4.947     4.942     4.937     4.929     4.923     4.937     4.927     4.932     4.930     4.933     4.933     4.932     4.933     4.933     4.937     4.940     4.937     4.939     4.937     4.939     4.937     4.933     4.930     4.894     4.942     4.944     4.944     4.914     4.906     4.910     4.906     4.927     4.923     4.924     4.924     4.921     4.912     4.908     4.915     4.906     4.914     4.914     4.892     4.890     4.908     4.904     4.902     4.880     4.883     4.880     4.890     4.880     4.878     4.882     4.890     4.887     4.884     4.891     4.884     4.890     4.883     4.878     4.880     4.876     4.880     4.874     4.878     4.872     4.876     4.839     4.886     4.864     4.885     4.864     4.856     4.864     4.872     4.866     4.872     4.883     4.878     4.872     4.878     4.874     4.896     4.876     4.862     4.870     4.888     4.876     4.878     4.876     4.883     4.878     4.883     4.878     4.867     4.832     4.837     4.832     4.837     4.832     4.839     4.838     4.831     4.837     4.833     4.827     4.862     4.829     4.862     4.856     4.854     4.862     4.843     4.841     4.849     4.832     4.808     4.832     4.823     4.852     4.829     4.821     4.831     4.837     4.821     4.831     4.823     4.770     4.764     4.732     4.724     4.688     4.688     4.685     4.677     4.675     4.675     4.677     4.675     4.677     4.675     4.669     4.669     4.665     4.662     4.660     4.660     4.658     4.658     4.658     4.658     4.658     4.658     4.658     4.658     4.658     4.658     4.658     4.658     4.658     4.658     4.658     4.658     4.658     4.658     4.658     4.658     4.658     4.660     4.660     4.660     4.667     4.662     4.660     4.658     4.658     4.658     4.658     4.658     4.658     4.658     4.658     4.658     4.658     4.658     4.658     4.658     4.658     4.658     4.658     4.660     4.660     4.660     4.662     4.665     4.667     4.667     4.675     4.683     4.688     4.730     4.685     4.685     4.683     4.691     4.722     4.683     4.677     4.677     4.677     4.685     4.783     4.677     4.677     4.675     4.677     4.677     4.683     4.685     4.685     4.722     4.732     4.817     4.812     4.831     4.825     4.831     4.829     4.831     4.825     4.823     4.831     4.827     4.829     4.832     4.825     4.832     4.825     4.832     4.829     4.837     4.832     4.823     4.832     4.825     4.832     4.829     4.852     4.846     4.840     4.845     4.838     4.835     4.843     4.833     4.837     4.842     4.838     4.843     4.833     4.827     4.833     4.854     4.858     4.860     4.852     4.862     4.850     4.854     4.838     4.854     4.866     4.848     4.854     4.848     4.864     4.832     4.838     4.869     4.869     4.866     4.864     4.869     4.872     4.870     4.874     4.839     4.833     4.838     4.832     4.838     4.872     4.869     4.878     4.872     4.870     4.876     4.870     4.874     4.867     4.874     4.890     4.892     4.888     4.897     4.896     4.897     4.895     4.890     4.918     4.888     4.920     4.914     4.921     4.927     4.924     4.926     4.923     4.923     4.917     4.921     4.915     4.920     4.921     4.918     4.920     4.923     4.923     4.924     4.937     4.942     4.945     4.937     4.937     4.942     4.937     4.944     4.940     4.945     4.949     4.949     4.953     4.965     4.950     4.945     4.949     4.952     4.947     4.952     4.949     4.952     4.955     4.962     4.965     4.952     4.956     4.991     4.981     4.981     4.955     4.949     4.981     4.983     4.965     4.989     5.012     5.012     5.012     5.009     5.023     5.022     5.023     5.023     5.026     5.022     5.028     5.032     5.035     5.037     5.043     5.050     5.067     5.068     5.029     5.067     5.063     5.060     5.062     5.058     5.065     5.068     5.060     5.055     5.055     5.062     5.057     5.062     5.053     5.060     5.053     5.046     5.052     5.044     5.055     5.057     5.081     5.053     5.083     5.069     5.088     5.079     5.115     5.117     5.106     5.111     5.111     5.111     5.109     5.104     5.109     5.105     5.108     5.108     5.114     5.112     5.121     5.114     5.147     5.150     5.141     5.145     5.139     5.144     5.139     5.143     5.143     5.147     5.152     5.159     5.154     5.176     5.168     5.172     5.176     5.172     5.178     5.159     5.178     5.185     5.188     5.189     5.193     5.197     5.181     5.202     5.207     5.207     5.181     5.198     5.187     5.190     5.194     5.196     5.192     5.189     5.194     5.232     5.231     5.232     5.235     5.235     5.232     5.238     5.232     5.235     5.238     5.236     5.248     5.254     5.254     5.257     5.262     5.264     5.264     5.273     5.276     5.271     5.278     5.279     5.282     5.279     5.282     5.282     5.287     5.287     5.287     5.287     5.292     5.292     5.296     5.299     5.299     5.303     5.301     5.310     5.317     5.317     5.314     5.317     5.320     5.322     5.325     5.328     5.330     5.331     5.335     5.339     5.341     5.343     5.345     5.348     5.350     5.352     5.356     5.360     5.364     5.367     5.372     5.375     5.379     5.383     5.389     5.394     5.396     5.400     5.400     5.402     5.403     5.405     5.407     5.407     5.409     5.410     5.412     5.412     5.414     5.416     5.421     5.424     5.435     5.432     5.435     5.438     5.439     5.443     5.443     5.445     5.445     5.447     5.447     5.448     5.448     5.450     5.450     5.452     5.453     5.455     5.457     5.459     5.460     5.462     5.465     5.467     5.468     5.469     5.472     5.474     5.476     5.478     5.480     5.483     5.485     5.489     5.491     5.494     5.498     5.500     5.501     5.504     5.506     5.508     5.510     5.513     5.515     5.517     5.518     5.522     5.526     5.527     5.531     5.533     5.535     5.537     5.538     5.542     5.545     5.546     5.548     5.550     5.552     5.555     5.558     5.561     5.563     5.564     5.566     5.567     5.568     5.572     5.575     5.577     5.581     5.582     5.585     5.586     5.588     5.588     5.589     5.591     5.593     5.595     5.598     5.599     5.602     5.604     5.605     5.607     5.610     5.612     5.614     5.615     5.619     5.623     5.625     5.626     5.630     5.632     5.633     5.636     5.639     5.640     5.642     5.644     5.647     5.648     5.652     5.654     5.657     5.659     5.663     5.665     5.667     5.669     5.670     5.672     5.674     5.675     5.678     5.679     5.681     5.685     5.687     5.690     5.690     5.694     5.697     5.700     5.702     5.706     5.708     5.709     5.713     5.716     5.718     5.721     5.723     5.726     5.728     5.731     5.735     5.737     5.740     5.743     5.745     5.748     5.751     5.753     5.756     5.757     5.759     5.761     5.764     5.767     5.768     5.772     5.774     5.778     5.779     5.781     5.785     5.786     5.787     5.788     5.789     5.790     5.791     5.794     5.796     5.799     5.802     5.804     5.804     5.804     5.806     5.808     5.811     5.813     5.815     5.817     5.820     5.821     5.822     5.824     5.825     5.827     5.828     5.830     5.835     5.837     5.839     5.841     5.842     5.844     5.846     5.848     5.855     5.856     5.856     5.862     5.862     5.869     5.869     5.870     5.872     5.876     5.876     5.880     5.883     5.883     5.887     5.890     5.894     5.894     5.895     5.896     5.900     5.904     5.907     5.908     5.913     5.916     5.922     5.924     5.927     5.930     5.932     5.935     5.939     5.939     5.941     5.942     5.944     5.945     5.948     5.950     5.954     5.957     5.961     5.964     5.968     5.970     5.974     5.975     5.982     5.985     5.987     5.989     5.994     5.996     5.999     6.005     6.008     6.009     6.011     6.016     6.020     6.023     6.028     6.029     6.032     6.037     6.040     6.045     6.048     6.052     6.055     6.060     6.063     6.066     6.072     6.076     6.079     6.083     6.087     6.095     6.098     6.102     6.106     6.109     6.113     6.116     6.120     6.125     6.129     6.132     6.136     6.141     6.145     6.150     6.154     6.157     6.163     6.168     6.172     6.177     6.181     6.185     6.190     6.195     6.200     6.206     6.209     6.214     6.220     6.225     6.228     6.233     6.239     6.244     6.249     6.254     6.257     6.262     6.268     6.273     6.278     6.283     6.288     6.292     6.297     6.302     6.305     6.311     6.316     6.322     6.327     6.332     6.338     6.344     6.352     6.360     6.367     6.377     6.385     6.394     6.404     6.415     6.426     6.436     6.448     6.458     6.470     6.482     6.494     6.506     6.520     6.533     6.547     6.563     6.577     6.593     6.609     6.624     6.640     6.656     6.672     6.689     6.706     6.722     6.740     6.757     6.775     6.792     6.810     6.829     6.847     6.865     6.883     6.902     6.920     6.938     6.957     6.975     6.994     7.013     7.032     7.052     7.070     7.091     7.110     7.130     7.150     7.170     7.190     7.212     7.229     7.249     7.268     7.289     7.307     7.325     7.343     7.360     7.379     7.394     7.413     7.430     7.448     7.463     7.480     7.498     7.514     7.531     7.548     7.566     7.583     7.600     7.618     7.637     7.654     7.671     7.691     7.707     7.726     7.745     7.763     7.780     7.798     7.817     7.835     7.854     7.872     7.890     7.907     7.927     7.944     7.963     7.981     8.000     8.019     8.037     8.055     8.075     8.095     8.114     8.133     8.151     8.170     8.190     8.210     8.227     8.247     8.267     8.285     8.305     8.324     8.344     8.361     8.381     8.400     8.422     8.441     8.460     8.479     8.497     8.516     8.533     8.552     8.568     8.586     8.603     8.619     8.637     8.653     8.668     8.683     8.698     8.713     8.728     8.744     8.756     8.770     8.783     8.794     8.809     8.820     8.831     8.844     8.856     8.867     8.877     8.891     8.900     8.910     8.924     8.935     8.944     8.955     8.969     8.978     8.990     9.002     9.013     9.025     9.035     9.046     9.056     9.068     9.078     9.091     9.104     9.116     9.128     9.139     9.149     9.161     9.174     9.185     9.198     9.208     9.221     9.232     9.243     9.255     9.266     9.278     9.292     9.305     9.317     9.328     9.340     9.354     9.366     9.381     9.392     9.407     9.419     9.433     9.448     9.463     9.476     9.491     9.503     9.517     9.532     9.546     9.559     9.572     9.587     9.600     9.614     9.628     9.642     9.656     9.672     9.685     9.698     9.712     9.726     9.744     9.759     9.773     9.787     9.802     9.817     9.829     9.842     9.855     9.871     9.885     9.899     9.914     9.928     9.943     9.955     9.970     9.985    10.001    10.015    10.028    10.041    10.055    10.070    10.082    10.100    10.113    10.124    10.141    10.153    10.165    10.179    10.195    10.209    10.224    10.238    10.252    10.266    10.281    10.296    10.312    10.326    10.340    10.354    10.369    10.385    10.399    10.416    10.430    10.446    10.462    10.478    10.493    10.508    10.525    10.542    10.557    10.573    10.589    10.607    10.624    10.641    10.654    10.674    10.687    10.704    10.721    10.735    10.752    10.770    10.787    10.804    10.821    10.838    10.856    10.873    10.891    10.911    10.927    10.945    10.965    10.985    11.004    11.021    11.039    11.058    11.080    11.100    11.116    11.141    11.163    11.180    11.202    11.222    11.244    11.266    11.290    11.310    11.331    11.357    11.376    11.398    11.421    11.443    11.466    11.488    11.509    11.533    11.559    11.583    11.604    11.628    11.650    11.677    11.701    11.728    11.746    11.773    11.796    11.820    11.846    11.867    11.891    11.916    11.939    11.963    11.990    12.015    12.037    12.060    12.083    12.107    12.131    12.156    12.177    12.197    12.215    12.233    12.255    12.278    12.297    12.316    12.333    12.353    12.374    12.391    12.415    12.435    12.455    12.476    12.497    12.514    12.533    12.551    12.572    12.592    12.615    12.637    12.658    12.677    12.699    12.717    12.738    12.757    12.775    12.792    12.812    12.830    12.845    12.867    12.883    12.900    12.918    12.937    12.961    12.976    12.995    13.013    13.033    13.050    13.066    13.085    13.100    13.116    13.135    13.152    13.174    13.191    13.213    13.232    13.253    13.270    13.288    13.310    13.328    13.346    13.370    13.387    13.409    13.429    13.450    13.470    13.492    13.513    13.530    13.549    13.567    13.585    13.605    13.625    13.642    13.665    13.681    13.694    13.710    13.724    13.735    13.747    13.759    13.770    13.783    13.792    13.804    13.817    13.825    13.839    13.848    13.860    13.875    13.885    13.893    13.903    13.915    13.927    13.937    13.952    13.962    13.972    13.985    13.993    14.005    14.014    14.027    14.037    14.048    14.066    14.075    14.087    14.097    14.116    14.118    14.124    14.133    14.147    14.159    14.167    14.175    14.187    14.196    14.212    14.222    14.231    14.245    14.254    14.260    14.272    14.279    14.285    14.292    14.299    14.307    14.314    14.320    14.341    14.348    14.354    14.369    14.378    14.385    14.398    14.406    14.415    14.422    14.428    14.443    14.451    14.463    14.482    14.490    14.502    14.506    14.517    14.526    14.535    14.544    14.550    14.560    14.576    14.593    14.604    14.607    14.611    14.615    14.637    14.639    14.648    14.663    14.672    14.685    14.698    14.702    14.719    14.728    14.730    14.738    14.748    14.753    14.760    14.781    14.797    14.807    14.813    14.820    14.824    14.830    14.835    14.843    14.854    14.859    14.872    14.875    14.881    14.902    14.904    14.928    14.931    14.937    14.940    14.949    14.954    14.965    14.970    14.975    14.980    15.005    15.008    15.026    15.041    15.046    15.052    15.056    15.066    15.089    15.094    15.104    15.112    15.116    15.125    15.132    15.140    15.152    15.157    15.164    15.187    15.191    15.204    15.219    15.225    15.233    15.243    15.250    15.266    15.274    15.281    15.289    15.294    15.302    15.306    15.307    15.307    15.309    15.309    15.309    15.309    15.311    15.309    15.309    15.309    15.309    15.309    15.307    15.306    15.298    15.281    15.276    15.272    15.265    15.237    15.232    15.225    15.222    15.208    15.191    15.185    15.166    15.157    15.149    15.139    15.132    15.125    15.120    15.107    15.097    15.094    15.090    15.077    15.058    15.055    15.046    15.039    15.033    15.028    15.025    15.015    15.008    14.990    14.985    14.978    14.963    14.954    14.947    14.944    14.935    14.928    14.914    14.904    14.879    14.874    14.868    14.861    14.856    14.841    14.835    14.826    14.821    14.818    14.815    14.808    14.792    14.785    14.777    14.760    14.752    14.742    14.735    14.732    14.722    14.716    14.710    14.702    14.690    14.679    14.672    14.662    14.657
     4.812     4.832     4.812     4.832     4.825     4.832     4.791     4.813     4.832     4.832     4.827     4.831     4.835     4.825     4.827     4.798     4.792     4.812     4.829     4.792     4.832     4.823     4.829     4.833     4.812     4.791     4.796     4.816     4.812     4.833     4.832     4.812     4.791     4.796     4.791     4.810     4.791     4.812     4.832     4.825     4.831     4.832     4.812     4.791     4.796     4.790     4.779     4.810     4.791     4.783     4.790     4.783     4.764     4.783     4.790     4.791     4.791     4.825     4.831     4.827     4.791     4.858     4.823     4.829     4.812     4.791     4.825     4.837     4.831     4.823     4.831     4.825     4.833     4.831     4.825     4.837     4.832     4.825     4.831     4.779     4.831     4.791     4.831     4.837     4.831     4.837     4.829     4.791     4.783     4.791     4.796     4.790     4.791     4.790     4.783     4.790     4.796     4.792     4.831     4.812     4.817     4.796     4.772     4.781     4.817     4.812     4.831     4.833     4.812     4.791     4.796     4.791     4.812     4.791     4.812     4.791     4.812     4.833     4.829     4.812     4.831     4.837     4.796     4.791     4.791     4.791     4.812     4.833     4.831     4.825     4.827     4.825     4.832     4.827     4.858     4.827     4.832     4.825     4.832     4.884     4.838     4.832     4.827     4.832     4.827     4.832     4.825     4.832     4.825     4.832     4.838     4.838     4.832     4.832     4.832     4.832     4.832     4.833     4.858     4.882     4.864     4.872     4.898     4.882     4.872     4.866     4.872     4.867     4.874     4.882     4.959     4.955     4.924     4.956     4.917     4.955     4.950     4.929     4.949     4.945     4.950     4.958     4.958     4.914     4.920     4.915     4.945     4.949     4.944     4.937     4.944     4.937     4.944     4.937     4.940     4.935     4.942     4.935     4.939     4.944     4.937     4.942     4.937     4.942     4.939     4.935     4.942     4.935     4.940     4.937     4.940     4.942     4.944     4.945     4.952     4.949     4.952     4.950     4.949     4.952     4.950     4.955     4.950     4.955     4.950     4.956     4.947     4.953     4.955     4.945     4.950     4.945     4.942     4.944     4.945     4.949     4.940     4.956     4.942     4.953     4.933     4.929     4.940     4.939     4.935     4.937     4.939     4.942     4.937     4.940     4.940     4.944     4.942     4.937     4.939     4.939     4.937     4.944     4.945     4.939     4.914     4.912     4.917     4.906     4.917     4.924     4.927     4.926     4.923     4.917     4.924     4.906     4.906     4.910     4.904     4.910     4.914     4.904     4.906     4.902     4.904     4.888     4.883     4.885     4.887     4.880     4.883     4.886     4.890     4.887     4.891     4.893     4.888     4.884     4.887     4.891     4.887     4.883     4.876     4.880     4.885     4.880     4.882     4.880     4.884     4.856     4.884     4.858     4.891     4.888     4.882     4.858     4.883     4.874     4.884     4.880     4.902     4.878     4.874     4.882     4.860     4.866     4.874     4.867     4.872     4.866     4.872     4.883     4.882     4.884     4.833     4.838     4.832     4.837     4.832     4.846     4.866     4.832     4.837     4.831     4.838     4.837     4.829     4.825     4.832     4.837     4.840     4.866     4.856     4.838     4.854     4.838     4.833     4.808     4.831     4.781     4.856     4.832     4.827     4.854     4.831     4.823     4.831     4.765     4.770     4.764     4.732     4.724     4.688     4.688     4.685     4.677     4.677     4.677     4.677     4.677     4.677     4.677     4.669     4.667     4.665     4.662     4.660     4.660     4.660     4.660     4.660     4.660     4.660     4.660     4.660     4.660     4.660     4.660     4.660     4.660     4.660     4.660     4.660     4.660     4.660     4.660     4.660     4.660     4.660     4.660     4.660     4.669     4.665     4.660     4.660     4.660     4.660     4.660     4.660     4.660     4.660     4.660     4.660     4.660     4.660     4.660     4.660     4.660     4.660     4.660     4.662     4.662     4.662     4.665     4.667     4.667     4.675     4.679     4.688     4.688     4.764     4.733     4.688     4.733     4.765     4.730     4.688     4.685     4.679     4.685     4.722     4.819     4.685     4.677     4.685     4.677     4.685     4.685     4.685     4.722     4.730     4.779     4.812     4.816     4.812     4.831     4.829     4.833     4.829     4.835     4.827     4.825     4.832     4.833     4.829     4.832     4.825     4.832     4.827     4.832     4.831     4.852     4.852     4.838     4.832     4.829     4.860     4.842     4.845     4.843     4.838     4.832     4.837     4.842     4.838     4.841     4.838     4.843     4.848     4.850     4.856     4.854     4.856     4.858     4.866     4.860     4.864     4.858     4.862     4.856     4.849     4.860     4.874     4.838     4.844     4.862     4.858     4.874     4.870     4.864     4.870     4.866     4.872     4.874     4.872     4.878     4.874     4.839     4.832     4.838     4.833     4.880     4.876     4.874     4.874     4.876     4.880     4.874     4.880     4.874     4.883     4.880     4.885     4.888     4.885     4.899     4.900     4.906     4.914     4.906     4.906     4.912     4.918     4.915     4.920     4.927     4.926     4.927     4.926     4.920     4.917     4.921     4.924     4.921     4.923     4.920     4.926     4.921     4.932     4.958     4.955     4.952     4.949     4.944     4.944     4.945     4.940     4.949     4.958     4.953     4.958     4.956     4.962     4.958     4.962     4.956     4.952     4.955     4.949     4.953     4.953     4.958     4.956     4.969     4.955     4.976     4.959     4.991     4.956     4.961     4.991     4.983     4.991     5.009     4.970     5.016     4.967     5.020     4.973     4.973     5.026     4.994     5.023     5.028     5.035     5.031     5.031     5.039     5.039     5.037     5.046     5.039     5.073     5.068     5.070     5.067     5.065     5.067     5.065     5.069     5.062     5.065     5.062     5.060     5.068     5.067     5.069     5.058     5.055     5.062     5.074     5.048     5.052     5.091     5.055     5.053     5.124     5.067     5.063     5.121     5.126     5.111     5.091     5.121     5.122     5.119     5.119     5.105     5.111     5.111     5.111     5.111     5.112     5.119     5.115     5.126     5.121     5.152     5.152     5.150     5.145     5.144     5.149     5.149     5.147     5.144     5.152     5.155     5.154     5.157     5.160     5.178     5.174     5.181     5.179     5.160     5.178     5.185     5.185     5.193     5.187     5.189     5.200     5.194     5.207     5.187     5.194     5.210     5.205     5.200     5.194     5.198     5.202     5.208     5.199     5.202     5.203     5.208     5.205     5.237     5.236     5.241     5.240     5.236     5.243     5.245     5.248     5.252     5.254     5.256     5.261     5.266     5.269     5.269     5.273     5.274     5.279     5.281     5.282     5.285     5.285     5.287     5.287     5.292     5.289     5.294     5.292     5.294     5.296     5.298     5.304     5.303     5.308     5.306     5.314     5.319     5.322     5.320     5.322     5.324     5.328     5.330     5.331     5.335     5.335     5.339     5.343     5.345     5.346     5.350     5.352     5.359     5.358     5.362     5.366     5.369     5.374     5.377     5.382     5.385     5.390     5.396     5.399     5.403     5.409     5.409     5.409     5.410     5.412     5.412     5.414     5.416     5.416     5.417     5.426     5.423     5.435     5.438     5.439     5.439     5.443     5.441     5.445     5.447     5.447     5.447     5.448     5.450     5.452     5.452     5.452     5.452     5.453     5.455     5.455     5.457     5.459     5.460     5.462     5.465     5.467     5.469     5.471     5.472     5.475     5.476     5.478     5.480     5.482     5.485     5.489     5.491     5.492     5.496     5.500     5.501     5.504     5.506     5.507     5.510     5.511     5.514     5.517     5.518     5.520     5.524     5.527     5.529     5.533     5.535     5.537     5.538     5.542     5.543     5.546     5.548     5.550     5.553     5.555     5.556     5.559     5.561     5.564     5.566     5.568     5.572     5.574     5.575     5.577     5.579     5.581     5.583     5.586     5.587     5.589     5.591     5.592     5.594     5.597     5.599     5.599     5.602     5.604     5.607     5.609     5.610     5.612     5.615     5.617     5.619     5.623     5.625     5.626     5.628     5.632     5.635     5.636     5.637     5.640     5.642     5.644     5.646     5.648     5.650     5.654     5.657     5.659     5.663     5.665     5.667     5.669     5.670     5.672     5.674     5.677     5.678     5.679     5.681     5.683     5.687     5.690     5.692     5.695     5.697     5.699     5.702     5.706     5.708     5.711     5.713     5.716     5.718     5.720     5.721     5.725     5.728     5.731     5.733     5.737     5.738     5.741     5.745     5.748     5.750     5.753     5.756     5.757     5.759     5.761     5.763     5.766     5.768     5.770     5.774     5.776     5.779     5.783     5.785     5.786     5.788     5.789     5.790     5.791     5.792     5.795     5.796     5.798     5.804     5.806     5.808     5.808     5.810     5.811     5.813     5.815     5.817     5.818     5.820     5.821     5.822     5.825     5.827     5.828     5.830     5.831     5.832     5.837     5.839     5.842     5.844     5.846     5.850     5.850     5.851     5.855     5.859     5.859     5.862     5.867     5.869     5.870     5.872     5.876     5.880     5.880     5.882     5.883     5.887     5.890     5.890     5.896     5.898     5.902     5.902     5.907     5.905     5.912     5.913     5.913     5.919     5.922     5.924     5.927     5.932     5.935     5.938     5.939     5.942     5.944     5.947     5.948     5.950     5.950     5.954     5.957     5.959     5.962     5.966     5.970     5.971     5.974     5.978     5.981     5.985     5.989     5.992     5.996     5.997     6.002     6.006     6.008     6.013     6.016     6.020     6.018     6.026     6.026     6.031     6.035     6.037     6.042     6.045     6.048     6.052     6.057     6.060     6.063     6.068     6.072     6.076     6.081     6.085     6.092     6.095     6.099     6.102     6.107     6.111     6.114     6.118     6.122     6.125     6.131     6.135     6.137     6.139     6.148     6.152     6.156     6.159     6.165     6.168     6.173     6.177     6.182     6.187     6.192     6.195     6.202     6.206     6.211     6.216     6.220     6.225     6.228     6.233     6.239     6.246     6.249     6.254     6.259     6.264     6.268     6.273     6.278     6.283     6.288     6.294     6.298     6.304     6.307     6.313     6.319     6.324     6.329     6.333     6.340     6.344     6.352     6.359     6.367     6.376     6.385     6.394     6.403     6.412     6.424     6.435     6.447     6.458     6.470     6.481     6.494     6.505     6.519     6.531     6.546     6.560     6.575     6.590     6.605     6.622     6.639     6.655     6.672     6.687     6.704     6.722     6.739     6.757     6.775     6.794     6.812     6.830     6.849     6.866     6.885     6.904     6.922     6.941     6.958     6.977     6.996     7.015     7.033     7.053     7.072     7.091     7.110     7.130     7.150     7.168     7.189     7.208     7.228     7.247     7.267     7.287     7.306     7.325     7.343     7.362     7.380     7.396     7.416     7.432     7.449     7.466     7.483     7.500     7.518     7.537     7.551     7.569     7.585     7.604     7.620     7.638     7.656     7.673     7.691     7.707     7.726     7.745     7.762     7.780     7.798     7.815     7.833     7.851     7.872     7.889     7.907     7.924     7.943     7.961     7.979     7.998     8.017     8.036     8.052     8.071     8.090     8.109     8.130     8.148     8.169     8.186     8.205     8.224     8.241     8.263     8.279     8.300     8.320     8.339     8.357     8.377     8.396     8.414     8.435     8.454     8.475     8.494     8.513     8.529     8.547     8.564     8.583     8.600     8.616     8.635     8.653     8.668     8.683     8.699     8.715     8.731     8.746     8.760     8.774     8.787     8.800     8.813     8.826     8.838     8.852     8.863     8.873     8.887     8.898     8.909     8.920     8.931     8.944     8.954     8.967     8.978     8.990     9.000     9.011     9.022     9.033     9.044     9.056     9.067     9.078     9.088     9.099     9.111     9.126     9.137     9.146     9.160     9.171     9.182     9.196     9.204     9.219     9.230     9.242     9.254     9.264     9.277     9.289     9.300     9.312     9.327     9.339     9.349     9.363     9.376     9.387     9.399     9.415     9.428     9.441     9.455     9.468     9.482     9.496     9.509     9.524     9.537     9.552     9.567     9.581     9.592     9.607     9.620     9.635     9.649     9.662     9.678     9.689     9.705     9.718     9.731     9.746     9.761     9.779     9.793     9.806     9.822     9.836     9.849     9.862     9.878     9.891     9.904     9.920     9.933     9.946     9.961     9.976     9.989    10.003    10.021    10.033    10.047    10.061    10.076    10.089    10.102    10.116    10.129    10.144    10.157    10.172    10.185    10.197    10.212    10.228    10.242    10.257    10.271    10.283    10.300    10.313    10.329    10.343    10.355    10.370    10.385    10.402    10.418    10.431    10.448    10.465    10.479    10.497    10.510    10.527    10.542    10.561    10.576    10.593    10.608    10.624    10.640    10.658    10.674    10.690    10.707    10.722    10.742    10.756    10.768    10.787    10.802    10.825    10.840    10.854    10.873    10.891    10.908    10.927    10.946    10.965    10.982    11.002    11.020    11.039    11.058    11.078    11.095    11.117    11.135    11.157    11.178    11.196    11.219    11.241    11.261    11.283    11.305    11.326    11.349    11.370    11.393    11.413    11.437    11.458    11.483    11.504    11.527    11.550    11.572    11.593    11.618    11.643    11.667    11.691    11.714    11.739    11.761    11.785    11.810    11.832    11.859    11.880    11.905    11.930    11.952    11.977    12.003    12.025    12.050    12.074    12.099    12.122    12.146    12.168    12.190    12.210    12.231    12.252    12.272    12.293    12.313    12.330    12.350    12.370    12.389    12.409    12.428    12.450    12.469    12.489    12.511    12.529    12.550    12.570    12.592    12.612    12.632    12.654    12.675    12.694    12.713    12.733    12.755    12.772    12.792    12.812    12.830    12.849    12.867    12.887    12.907    12.927    12.946    12.968    12.987    13.007    13.024    13.043    13.063    13.078    13.094    13.110    13.127    13.144    13.158    13.179    13.198    13.218    13.233    13.257    13.270    13.293    13.311    13.333    13.354    13.370    13.393    13.413    13.430    13.452    13.467    13.490    13.512    13.538    13.549    13.570    13.588    13.604    13.622    13.638    13.656    13.668    13.682    13.696    13.709    13.724    13.733    13.745    13.757    13.770    13.781    13.791    13.802    13.813    13.825    13.837    13.846    13.857    13.864    13.880    13.889    13.897    13.911    13.920    13.931    13.944    13.954    13.962    13.975    13.988    13.998    14.007    14.014    14.022    14.031    14.050    14.069    14.077    14.089    14.096    14.108    14.118    14.127    14.137    14.152    14.161    14.171    14.181    14.191    14.205    14.214    14.224    14.241    14.249    14.257    14.266    14.275    14.282    14.290    14.298    14.305    14.314    14.324    14.332    14.343    14.351    14.361    14.378    14.387    14.395    14.406    14.415    14.419    14.431    14.441    14.450    14.460    14.469    14.489    14.494    14.506    14.522    14.522    14.539    14.544    14.555    14.559    14.578    14.582    14.602    14.606    14.611    14.617    14.637    14.641    14.650    14.661    14.670    14.679    14.697    14.707    14.719    14.725    14.730    14.741    14.750    14.753    14.764    14.773    14.795    14.803    14.811    14.823    14.827    14.831    14.837    14.841    14.852    14.858    14.867    14.877    14.882    14.896    14.904    14.911    14.931    14.935    14.943    14.947    14.954    14.961    14.970    14.973    14.980    15.005    15.010    15.020    15.035    15.042    15.049    15.056    15.063    15.083    15.090    15.096    15.112    15.118    15.125    15.131    15.138    15.146    15.157    15.164    15.185    15.189    15.200    15.219    15.224    15.230    15.239    15.250    15.268    15.276    15.283    15.289    15.297    15.300    15.304    15.306    15.306    15.309    15.309    15.309    15.309    15.306    15.307    15.309    15.307    15.307    15.309    15.309    15.307    15.294    15.283    15.276    15.268    15.259    15.243    15.235    15.227    15.222    15.212    15.193    15.185    15.166    15.157    15.152    15.139    15.135    15.127    15.120    15.110    15.099    15.094    15.090    15.077    15.060    15.055    15.049    15.042    15.037    15.031    15.028    15.020    15.010    14.999    14.989    14.980    14.961    14.960    14.952    14.949    14.935    14.930    14.922    14.909    14.881    14.875    14.870    14.861    14.856    14.843    14.837    14.831    14.826    14.820    14.815    14.808    14.793    14.787    14.780    14.760    14.757    14.752    14.742    14.733    14.730    14.715    14.710    14.704    14.699    14.681    14.676    14.666    14.655
     4.832     4.825     4.832     4.825     4.832     4.838     4.858     4.837     4.832     4.825     4.831     4.792     4.813     4.833     4.825     4.833     4.825     4.833     4.825     4.833     4.791     4.832     4.837     4.813     4.817     4.810     4.816     4.810     4.827     4.823     4.832     4.832     4.812     4.791     4.812     4.832     4.823     4.832     4.837     4.812     4.792     4.796     4.790     4.791     4.790     4.781     4.790     4.817     4.796     4.791     4.791     4.790     4.783     4.790     4.791     4.790     4.795     4.791     4.812     4.791     4.783     4.790     4.796     4.831     4.792     4.825     4.792     4.831     4.825     4.832     4.825     4.832     4.831     4.837     4.831     4.833     4.827     4.831     4.792     4.827     4.791     4.783     4.791     4.796     4.833     4.829     4.837     4.831     4.832     4.825     4.791     4.795     4.790     4.791     4.764     4.795     4.791     4.825     4.837     4.832     4.812     4.791     4.796     4.791     4.812     4.832     4.812     4.829     4.829     4.812     4.791     4.812     4.791     4.813     4.827     4.813     4.792     4.827     4.832     4.831     4.810     4.831     4.832     4.796     4.791     4.810     4.792     4.832     4.825     4.827     4.823     4.832     4.825     4.856     4.829     4.838     4.839     4.832     4.838     4.882     4.832     4.838     4.832     4.827     4.833     4.825     4.827     4.825     4.832     4.827     4.872     4.858     4.838     4.832     4.833     4.832     4.833     4.833     4.866     4.876     4.874     4.880     4.885     4.914     4.882     4.872     4.867     4.874     4.882     4.888     4.908     4.929     4.964     4.944     4.906     4.942     4.961     4.958     4.945     4.952     4.906     4.955     4.944     4.961     4.944     4.947     4.953     4.947     4.950     4.942     4.950     4.944     4.949     4.944     4.947     4.942     4.945     4.944     4.947     4.939     4.933     4.937     4.944     4.942     4.935     4.940     4.945     4.944     4.939     4.944     4.947     4.944     4.947     4.952     4.952     4.953     4.952     4.950     4.955     4.956     4.955     4.953     4.955     4.959     4.955     4.959     4.959     4.955     4.947     4.950     4.953     4.949     4.945     4.949     4.944     4.947     4.952     4.955     4.937     4.956     4.950     4.950     4.945     4.940     4.939     4.944     4.942     4.939     4.945     4.949     4.945     4.942     4.944     4.942     4.942     4.945     4.942     4.947     4.944     4.944     4.912     4.920     4.923     4.944     4.921     4.927     4.923     4.924     4.927     4.921     4.917     4.926     4.908     4.914     4.906     4.904     4.904     4.910     4.906     4.908     4.906     4.910     4.888     4.891     4.886     4.882     4.888     4.884     4.887     4.884     4.902     4.902     4.902     4.888     4.908     4.887     4.883     4.874     4.883     4.912     4.882     4.885     4.892     4.891     4.888     4.884     4.896     4.884     4.880     4.884     4.874     4.882     4.878     4.882     4.878     4.883     4.876     4.882     4.902     4.894     4.882     4.860     4.866     4.858     4.867     4.874     4.882     4.878     4.891     4.888     4.884     4.874     4.838     4.832     4.878     4.880     4.832     4.837     4.831     4.837     4.843     4.878     4.837     4.831     4.837     4.832     4.866     4.860     4.838     4.832     4.838     4.856     4.856     4.854     4.837     4.791     4.869     4.827     4.832     4.838     4.837     4.831     4.825     4.787     4.765     4.733     4.739     4.732     4.722     4.690     4.690     4.688     4.688     4.688     4.681     4.688     4.679     4.679     4.677     4.667     4.667     4.665     4.662     4.662     4.662     4.662     4.662     4.662     4.662     4.662     4.662     4.662     4.662     4.662     4.662     4.662     4.662     4.662     4.662     4.662     4.662     4.662     4.662     4.662     4.662     4.662     4.662     4.673     4.667     4.662     4.662     4.662     4.660     4.660     4.662     4.662     4.662     4.662     4.662     4.662     4.662     4.662     4.662     4.660     4.662     4.662     4.662     4.665     4.665     4.667     4.667     4.675     4.679     4.688     4.690     4.722     4.732     4.765     4.772     4.777     4.772     4.764     4.716     4.722     4.688     4.722     4.732     4.810     4.764     4.688     4.722     4.688     4.722     4.716     4.722     4.732     4.765     4.813     4.846     4.838     4.832     4.838     4.832     4.837     4.835     4.829     4.837     4.829     4.832     4.837     4.833     4.829     4.832     4.837     4.832     4.837     4.833     4.838     4.833     4.838     4.832     4.866     4.856     4.838     4.842     4.864     4.832     4.825     4.832     4.838     4.833     4.838     4.833     4.838     4.852     4.838     4.854     4.858     4.864     4.858     4.864     4.864     4.860     4.867     4.862     4.864     4.856     4.870     4.866     4.872     4.876     4.872     4.864     4.872     4.864     4.870     4.880     4.874     4.878     4.874     4.880     4.883     4.880     4.874     4.866     4.872     4.867     4.876     4.880     4.883     4.880     4.883     4.878     4.880     4.876     4.880     4.880     4.884     4.910     4.884     4.897     4.902     4.908     4.912     4.906     4.906     4.906     4.910     4.908     4.921     4.926     4.921     4.930     4.924     4.932     4.917     4.921     4.929     4.932     4.929     4.926     4.924     4.921     4.935     4.955     4.959     4.953     4.956     4.945     4.953     4.959     4.944     4.949     4.962     4.956     4.956     4.955     4.967     4.967     4.961     4.970     4.975     4.956     4.970     4.967     4.964     4.961     4.958     4.959     4.969     4.994     5.007     5.006     4.987     4.989     4.994     4.987     5.001     5.004     5.001     5.007     5.012     5.020     5.015     5.022     4.978     5.020     5.023     5.020     4.983     5.037     5.037     5.044     5.010     5.041     5.043     5.048     5.044     5.073     5.074     5.069     5.073     5.067     5.072     5.067     5.065     5.069     5.065     5.069     5.067     5.070     5.065     5.067     5.063     5.062     5.085     5.081     5.052     5.058     5.100     5.060     5.060     5.068     5.093     5.122     5.130     5.111     5.105     5.122     5.128     5.126     5.121     5.126     5.126     5.115     5.119     5.122     5.121     5.115     5.119     5.119     5.128     5.130     5.159     5.155     5.154     5.148     5.152     5.155     5.152     5.150     5.155     5.155     5.157     5.155     5.159     5.165     5.172     5.181     5.176     5.181     5.187     5.187     5.193     5.196     5.199     5.198     5.198     5.202     5.207     5.187     5.208     5.213     5.191     5.212     5.202     5.202     5.202     5.205     5.203     5.203     5.207     5.207     5.244     5.210     5.241     5.245     5.243     5.243     5.248     5.252     5.252     5.252     5.256     5.257     5.261     5.266     5.269     5.273     5.274     5.278     5.279     5.279     5.281     5.285     5.287     5.290     5.289     5.289     5.292     5.292     5.296     5.298     5.298     5.301     5.306     5.304     5.308     5.313     5.314     5.319     5.320     5.324     5.327     5.330     5.331     5.331     5.333     5.335     5.339     5.341     5.345     5.346     5.348     5.352     5.354     5.360     5.361     5.364     5.369     5.372     5.375     5.380     5.385     5.390     5.394     5.398     5.402     5.409     5.412     5.416     5.416     5.418     5.417     5.420     5.425     5.430     5.430     5.431     5.435     5.438     5.439     5.443     5.443     5.443     5.447     5.447     5.447     5.447     5.450     5.448     5.452     5.453     5.453     5.453     5.455     5.455     5.457     5.457     5.459     5.460     5.462     5.464     5.465     5.467     5.469     5.471     5.474     5.475     5.478     5.479     5.480     5.483     5.485     5.487     5.491     5.494     5.496     5.498     5.501     5.504     5.506     5.507     5.510     5.511     5.513     5.515     5.518     5.520     5.524     5.526     5.529     5.531     5.533     5.537     5.538     5.540     5.543     5.545     5.548     5.550     5.553     5.555     5.556     5.559     5.561     5.564     5.566     5.568     5.570     5.572     5.574     5.577     5.579     5.581     5.583     5.585     5.587     5.588     5.592     5.593     5.595     5.597     5.598     5.600     5.604     5.607     5.607     5.609     5.612     5.615     5.615     5.619     5.621     5.621     5.625     5.626     5.630     5.632     5.635     5.635     5.637     5.640     5.642     5.644     5.646     5.648     5.650     5.654     5.656     5.659     5.663     5.665     5.667     5.669     5.671     5.672     5.674     5.677     5.678     5.680     5.681     5.685     5.687     5.689     5.692     5.695     5.697     5.700     5.702     5.704     5.708     5.709     5.714     5.716     5.718     5.720     5.723     5.725     5.726     5.729     5.733     5.735     5.738     5.741     5.745     5.746     5.750     5.753     5.754     5.757     5.759     5.761     5.763     5.766     5.767     5.772     5.774     5.776     5.779     5.781     5.785     5.788     5.788     5.789     5.791     5.794     5.794     5.795     5.797     5.799     5.802     5.806     5.808     5.810     5.811     5.813     5.815     5.817     5.818     5.821     5.822     5.824     5.825     5.827     5.828     5.830     5.831     5.832     5.835     5.837     5.841     5.842     5.844     5.848     5.850     5.853     5.854     5.855     5.858     5.862     5.863     5.867     5.870     5.870     5.872     5.874     5.878     5.880     5.882     5.883     5.885     5.890     5.892     5.892     5.898     5.902     5.904     5.907     5.908     5.912     5.915     5.916     5.919     5.922     5.922     5.924     5.927     5.932     5.935     5.938     5.939     5.944     5.947     5.950     5.952     5.952     5.955     5.957     5.959     5.962     5.968     5.971     5.971     5.974     5.977     5.980     5.981     5.987     5.990     5.992     5.996     5.999     6.003     6.008     6.009     6.013     6.016     6.020     6.023     6.025     6.029     6.035     6.039     6.040     6.042     6.046     6.050     6.053     6.057     6.060     6.065     6.068     6.072     6.078     6.081     6.085     6.089     6.100     6.102     6.104     6.109     6.113     6.116     6.120     6.124     6.127     6.132     6.135     6.138     6.143     6.148     6.150     6.156     6.159     6.165     6.169     6.174     6.179     6.182     6.189     6.192     6.197     6.202     6.206     6.211     6.216     6.220     6.225     6.230     6.233     6.240     6.246     6.250     6.256     6.259     6.266     6.270     6.275     6.278     6.283     6.290     6.295     6.299     6.304     6.310     6.315     6.321     6.326     6.331     6.337     6.341     6.346     6.352     6.359     6.365     6.373     6.382     6.392     6.401     6.411     6.422     6.433     6.444     6.457     6.468     6.479     6.492     6.504     6.516     6.530     6.544     6.558     6.572     6.588     6.603     6.619     6.635     6.652     6.668     6.685     6.703     6.720     6.738     6.757     6.775     6.794     6.812     6.830     6.850     6.869     6.887     6.906     6.924     6.942     6.960     6.980     6.998     7.016     7.035     7.053     7.072     7.091     7.110     7.130     7.148     7.168     7.186     7.207     7.225     7.247     7.266     7.285     7.306     7.325     7.343     7.363     7.380     7.398     7.419     7.435     7.452     7.469     7.485     7.504     7.520     7.537     7.554     7.572     7.589     7.605     7.623     7.640     7.656     7.674     7.691     7.708     7.726     7.745     7.762     7.779     7.798     7.815     7.833     7.851     7.870     7.889     7.905     7.924     7.941     7.961     7.978     7.996     8.014     8.035     8.052     8.069     8.087     8.107     8.126     8.144     8.164     8.183     8.202     8.220     8.239     8.259     8.277     8.295     8.314     8.335     8.352     8.371     8.391     8.410     8.428     8.447     8.469     8.487     8.506     8.525     8.543     8.561     8.579     8.596     8.613     8.632     8.649     8.664     8.683     8.699     8.715     8.731     8.746     8.762     8.776     8.790     8.804     8.818     8.831     8.844     8.856     8.868     8.882     8.892     8.905     8.917     8.928     8.941     8.951     8.966     8.978     8.987     8.999     9.009     9.021     9.030     9.042     9.054     9.066     9.078     9.088     9.099     9.110     9.120     9.133     9.144     9.158     9.168     9.181     9.192     9.204     9.216     9.226     9.239     9.252     9.263     9.274     9.285     9.298     9.309     9.321     9.331     9.346     9.359     9.370     9.383     9.394     9.407     9.421     9.433     9.446     9.461     9.474     9.489     9.501     9.515     9.530     9.544     9.557     9.573     9.585     9.600     9.613     9.628     9.642     9.654     9.669     9.683     9.699     9.712     9.724     9.739     9.753     9.766     9.781     9.798     9.812     9.826     9.841     9.857     9.871     9.885     9.897     9.911     9.924     9.938     9.954     9.967     9.981     9.994    10.009    10.024    10.036    10.054    10.066    10.079    10.094    10.107    10.120    10.137    10.150    10.162    10.178    10.190    10.204    10.219    10.232    10.246    10.259    10.274    10.291    10.304    10.317    10.331    10.345    10.362    10.375    10.389    10.402    10.418    10.433    10.450    10.466    10.481    10.498    10.515    10.530    10.546    10.562    10.579    10.595    10.608    10.624    10.640    10.657    10.676    10.692    10.709    10.723    10.740    10.757    10.773    10.790    10.807    10.823    10.840    10.856    10.875    10.891    10.907    10.926    10.945    10.965    10.980    11.000    11.018    11.039    11.058    11.076    11.095    11.112    11.133    11.154    11.172    11.193    11.214    11.235    11.257    11.279    11.299    11.322    11.344    11.364    11.387    11.408    11.429    11.452    11.473    11.497    11.515    11.543    11.564    11.589    11.611    11.633    11.655    11.681    11.703    11.728    11.752    11.774    11.796    11.824    11.844    11.871    11.895    11.917    11.942    11.965    11.988    12.017    12.037    12.063    12.090    12.111    12.137    12.161    12.183    12.207    12.228    12.248    12.269    12.288    12.307    12.330    12.347    12.366    12.386    12.404    12.424    12.444    12.464    12.483    12.505    12.523    12.546    12.563    12.587    12.608    12.629    12.650    12.667    12.693    12.713    12.731    12.752    12.771    12.792    12.810    12.830    12.849    12.870    12.889    12.910    12.929    12.952    12.972    12.993    13.013    13.035    13.054    13.071    13.087    13.102    13.119    13.133    13.152    13.164    13.185    13.201    13.220    13.242    13.258    13.279    13.297    13.315    13.335    13.354    13.373    13.389    13.413    13.432    13.448    13.470    13.490    13.508    13.532    13.549    13.566    13.585    13.600    13.615    13.631    13.644    13.657    13.669    13.682    13.694    13.708    13.720    13.733    13.745    13.756    13.767    13.777    13.790    13.799    13.809    13.819    13.831    13.843    13.855    13.860    13.875    13.883    13.892    13.906    13.914    13.924    13.933    13.944    13.957    13.969    13.979    13.986    13.996    14.002    14.011    14.027    14.037    14.050    14.072    14.080    14.089    14.097    14.104    14.122    14.129    14.140    14.154    14.161    14.173    14.189    14.195    14.205    14.210    14.229    14.242    14.255    14.262    14.272    14.279    14.289    14.296    14.305    14.313    14.322    14.329    14.337    14.354    14.362    14.372    14.381    14.396    14.406    14.415    14.421    14.428    14.441    14.450    14.458    14.464    14.480    14.495    14.502    14.515    14.528    14.535    14.546    14.553    14.566    14.574    14.582    14.585    14.604    14.617    14.626    14.637    14.641    14.653    14.658    14.668    14.672    14.695    14.704    14.716    14.722    14.730    14.745    14.753    14.755    14.766    14.771    14.781    14.797    14.810    14.823    14.828    14.831    14.840    14.844    14.854    14.859    14.863    14.874    14.882    14.895    14.911    14.916    14.923    14.935    14.938    14.941    14.952    14.960    14.970    14.975    14.987    15.002    15.013    15.019    15.028    15.041    15.046    15.056    15.064    15.075    15.089    15.094    15.109    15.118    15.124    15.131    15.139    15.143    15.157    15.163    15.177    15.185    15.205    15.219    15.224    15.228    15.239    15.245    15.265    15.272    15.281    15.290    15.295    15.302    15.306    15.306    15.306    15.307    15.307    15.307    15.307    15.307    15.307    15.306    15.306    15.307    15.307    15.307    15.304    15.297    15.285    15.279    15.270    15.250    15.245    15.237    15.232    15.220    15.201    15.196    15.185    15.164    15.159    15.152    15.142    15.135    15.127    15.120    15.110    15.099    15.094    15.090    15.083    15.066    15.058    15.049    15.044    15.039    15.033    15.030    15.023    15.007    15.002    14.989    14.982    14.968    14.963    14.954    14.949    14.943    14.933    14.922    14.914    14.882    14.879    14.874    14.863    14.856    14.847    14.840    14.833    14.827    14.823    14.815    14.807    14.795    14.790    14.781    14.768    14.759    14.755    14.745    14.741    14.733    14.719    14.712    14.704    14.698    14.683    14.676    14.670    14.657
     4.866     4.833     4.827     4.833     4.831     4.837     4.832     4.825     4.837     4.831     4.832     4.813     4.837     4.825     4.837     4.831     4.837     4.829     4.837     4.869     4.838     4.833     4.825     4.829     4.812     4.816     4.810     4.817     4.812     4.832     4.823     4.813     4.817     4.812     4.832     4.823     4.832     4.837     4.813     4.817     4.812     4.791     4.791     4.790     4.791     4.791     4.812     4.812     4.791     4.795     4.791     4.791     4.790     4.783     4.790     4.791     4.790     4.795     4.791     4.792     4.790     4.795     4.791     4.825     4.842     4.791     4.813     4.837     4.832     4.825     4.832     4.825     4.835     4.829     4.860     4.837     4.832     4.837     4.827     4.791     4.795     4.790     4.795     4.791     4.796     4.837     4.790     4.796     4.790     4.832     4.825     4.791     4.795     4.790     4.792     4.791     4.812     4.837     4.832     4.827     4.835     4.825     4.833     4.825     4.829     4.812     4.832     4.825     4.829     4.791     4.796     4.791     4.796     4.829     4.825     4.835     4.829     4.837     4.832     4.825     4.832     4.837     4.827     4.792     4.812     4.832     4.831     4.825     4.832     4.825     4.832     4.827     4.832     4.829     4.862     4.869     4.862     4.838     4.833     4.874     4.839     4.833     4.838     4.858     4.829     4.832     4.825     4.832     4.827     4.833     4.867     4.864     4.833     4.838     4.832     4.833     4.832     4.866     4.872     4.883     4.880     4.874     4.882     4.906     4.874     4.882     4.874     4.882     4.876     4.884     4.915     4.956     4.964     4.939     4.945     4.965     4.915     4.908     4.944     4.947     4.952     4.947     4.950     4.944     4.939     4.962     4.947     4.950     4.947     4.952     4.945     4.950     4.944     4.947     4.942     4.955     4.940     4.937     4.953     4.953     4.942     4.937     4.939     4.944     4.940     4.945     4.944     4.939     4.945     4.950     4.945     4.949     4.945     4.952     4.958     4.953     4.961     4.956     4.962     4.958     4.959     4.956     4.959     4.962     4.962     4.958     4.952     4.953     4.950     4.955     4.950     4.953     4.950     4.945     4.952     4.952     4.947     4.950     4.956     4.950     4.947     4.944     4.949     4.942     4.947     4.944     4.949     4.944     4.942     4.947     4.949     4.947     4.950     4.944     4.950     4.952     4.947     4.949     4.917     4.949     4.950     4.915     4.921     4.917     4.920     4.929     4.924     4.929     4.921     4.926     4.921     4.933     4.912     4.908     4.912     4.912     4.904     4.900     4.902     4.912     4.900     4.917     4.891     4.898     4.899     4.885     4.884     4.890     4.884     4.902     4.906     4.902     4.904     4.906     4.910     4.906     4.914     4.891     4.912     4.910     4.892     4.895     4.897     4.894     4.895     4.902     4.902     4.880     4.902     4.888     4.870     4.876     4.867     4.872     4.866     4.870     4.839     4.858     4.867     4.884     4.888     4.866     4.833     4.838     4.833     4.838     4.874     4.893     4.890     4.856     4.862     4.872     4.833     4.869     4.880     4.832     4.837     4.831     4.837     4.832     4.838     4.870     4.832     4.837     4.832     4.838     4.843     4.838     4.832     4.827     4.832     4.864     4.839     4.856     4.831     4.856     4.862     4.832     4.825     4.832     4.840     4.838     4.832     4.837     4.787     4.779     4.733     4.737     4.732     4.724     4.726     4.710     4.690     4.690     4.690     4.690     4.688     4.679     4.677     4.671     4.667     4.667     4.665     4.665     4.665     4.665     4.665     4.665     4.665     4.665     4.665     4.665     4.665     4.665     4.665     4.665     4.665     4.665     4.665     4.665     4.665     4.665     4.662     4.665     4.665     4.665     4.665     4.675     4.675     4.665     4.665     4.665     4.662     4.662     4.662     4.665     4.665     4.665     4.665     4.665     4.665     4.665     4.665     4.662     4.662     4.665     4.667     4.667     4.667     4.669     4.675     4.679     4.688     4.688     4.717     4.730     4.739     4.772     4.779     4.787     4.779     4.772     4.724     4.730     4.722     4.730     4.817     4.819     4.796     4.779     4.732     4.724     4.732     4.724     4.732     4.765     4.787     4.806     4.815     4.812     4.831     4.827     4.841     4.842     4.841     4.837     4.832     4.837     4.837     4.832     4.837     4.832     4.837     4.833     4.838     4.833     4.838     4.832     4.838     4.843     4.846     4.858     4.838     4.831     4.837     4.832     4.838     4.832     4.837     4.833     4.839     4.854     4.839     4.833     4.848     4.854     4.838     4.858     4.838     4.869     4.864     4.860     4.866     4.870     4.867     4.858     4.866     4.878     4.874     4.867     4.874     4.882     4.870     4.864     4.833     4.839     4.882     4.882     4.882     4.882     4.883     4.886     4.880     4.832     4.882     4.886     4.884     4.882     4.891     4.890     4.884     4.882     4.891     4.876     4.883     4.876     4.883     4.887     4.921     4.833     4.904     4.914     4.912     4.906     4.910     4.906     4.908     4.908     4.910     4.908     4.942     4.918     4.937     4.939     4.935     4.933     4.937     4.933     4.932     4.937     4.929     4.926     4.929     4.924     4.930     4.955     4.961     4.959     4.961     4.959     4.964     4.967     4.955     4.958     4.959     4.962     4.961     4.964     4.962     4.967     4.964     4.959     4.965     4.973     4.969     4.962     4.967     4.962     4.964     4.962     5.001     5.010     5.006     4.991     4.972     4.989     4.991     4.998     4.996     4.996     5.001     5.020     5.015     5.009     5.026     5.022     4.982     4.989     5.041     5.037     5.039     5.007     5.041     5.048     5.039     5.039     5.044     5.048     5.075     5.075     5.073     5.073     5.069     5.076     5.073     5.070     5.068     5.072     5.067     5.072     5.068     5.072     5.065     5.085     5.063     5.090     5.078     5.088     5.097     5.062     5.068     5.065     5.072     5.100     5.130     5.133     5.132     5.121     5.128     5.130     5.132     5.130     5.122     5.124     5.128     5.124     5.121     5.124     5.121     5.126     5.124     5.126     5.163     5.165     5.160     5.148     5.152     5.154     5.159     5.155     5.159     5.154     5.163     5.160     5.160     5.165     5.168     5.172     5.176     5.185     5.181     5.183     5.188     5.192     5.202     5.199     5.202     5.205     5.202     5.212     5.217     5.213     5.218     5.215     5.208     5.208     5.205     5.207     5.208     5.208     5.207     5.210     5.212     5.217     5.246     5.246     5.245     5.246     5.248     5.252     5.254     5.254     5.257     5.261     5.261     5.266     5.269     5.269     5.271     5.274     5.276     5.281     5.285     5.289     5.290     5.289     5.290     5.292     5.292     5.294     5.298     5.299     5.303     5.305     5.305     5.309     5.309     5.314     5.317     5.314     5.320     5.322     5.327     5.330     5.333     5.335     5.335     5.339     5.341     5.343     5.346     5.348     5.350     5.353     5.357     5.360     5.364     5.367     5.370     5.375     5.380     5.385     5.387     5.392     5.396     5.400     5.405     5.410     5.414     5.419     5.420     5.422     5.423     5.428     5.430     5.433     5.435     5.438     5.439     5.443     5.443     5.445     5.447     5.447     5.450     5.450     5.450     5.452     5.452     5.453     5.453     5.455     5.455     5.457     5.457     5.460     5.460     5.462     5.462     5.465     5.467     5.468     5.468     5.469     5.471     5.474     5.475     5.478     5.480     5.482     5.485     5.487     5.489     5.491     5.492     5.496     5.498     5.501     5.503     5.506     5.507     5.508     5.511     5.513     5.514     5.517     5.518     5.522     5.526     5.527     5.531     5.533     5.537     5.537     5.540     5.543     5.545     5.546     5.550     5.552     5.555     5.556     5.558     5.561     5.563     5.566     5.568     5.572     5.574     5.575     5.577     5.579     5.581     5.582     5.586     5.587     5.591     5.593     5.594     5.595     5.597     5.599     5.600     5.602     5.604     5.607     5.610     5.612     5.614     5.615     5.619     5.621     5.623     5.625     5.626     5.630     5.632     5.635     5.636     5.637     5.640     5.642     5.644     5.646     5.648     5.650     5.654     5.656     5.659     5.661     5.665     5.667     5.669     5.670     5.674     5.675     5.677     5.679     5.681     5.683     5.685     5.687     5.690     5.692     5.695     5.697     5.700     5.702     5.704     5.706     5.709     5.711     5.714     5.718     5.721     5.721     5.725     5.728     5.729     5.731     5.735     5.737     5.741     5.743     5.746     5.750     5.751     5.754     5.756     5.759     5.760     5.763     5.766     5.767     5.770     5.772     5.776     5.779     5.781     5.785     5.786     5.788     5.789     5.791     5.795     5.796     5.797     5.798     5.799     5.804     5.804     5.808     5.811     5.813     5.815     5.817     5.818     5.820     5.821     5.824     5.825     5.827     5.828     5.830     5.831     5.832     5.833     5.837     5.839     5.842     5.844     5.844     5.848     5.850     5.854     5.855     5.856     5.858     5.860     5.860     5.864     5.869     5.872     5.874     5.874     5.878     5.880     5.882     5.883     5.887     5.890     5.892     5.896     5.896     5.902     5.904     5.905     5.908     5.910     5.913     5.916     5.920     5.922     5.925     5.928     5.927     5.933     5.936     5.941     5.939     5.942     5.945     5.952     5.952     5.954     5.955     5.957     5.959     5.962     5.970     5.972     5.974     5.975     5.978     5.980     5.981     5.982     5.987     5.990     5.994     5.999     6.003     6.006     6.008     6.011     6.016     6.018     6.020     6.021     6.026     6.029     6.035     6.039     6.043     6.045     6.048     6.052     6.053     6.057     6.061     6.065     6.068     6.072     6.078     6.081     6.088     6.089     6.102     6.104     6.106     6.109     6.114     6.118     6.122     6.125     6.129     6.132     6.136     6.139     6.143     6.147     6.150     6.156     6.161     6.165     6.170     6.176     6.179     6.185     6.189     6.194     6.197     6.204     6.209     6.213     6.216     6.222     6.225     6.230     6.234     6.240     6.246     6.252     6.256     6.261     6.266     6.271     6.276     6.280     6.283     6.290     6.297     6.300     6.305     6.310     6.316     6.321     6.327     6.331     6.338     6.341     6.346     6.352     6.359     6.367     6.373     6.382     6.389     6.399     6.410     6.420     6.431     6.442     6.453     6.467     6.478     6.491     6.502     6.515     6.528     6.541     6.555     6.569     6.585     6.600     6.616     6.632     6.649     6.665     6.683     6.700     6.718     6.736     6.754     6.774     6.792     6.812     6.832     6.850     6.870     6.888     6.907     6.925     6.942     6.962     6.981     7.000     7.019     7.037     7.055     7.074     7.092     7.110     7.130     7.148     7.166     7.186     7.205     7.224     7.246     7.264     7.283     7.302     7.322     7.342     7.362     7.380     7.398     7.419     7.435     7.454     7.471     7.489     7.507     7.523     7.541     7.557     7.574     7.590     7.609     7.624     7.643     7.659     7.676     7.694     7.710     7.729     7.746     7.765     7.780     7.798     7.815     7.833     7.851     7.869     7.886     7.905     7.924     7.940     7.959     7.976     7.995     8.013     8.030     8.049     8.068     8.085     8.104     8.123     8.141     8.159     8.180     8.198     8.216     8.235     8.254     8.274     8.293     8.311     8.328     8.348     8.367     8.387     8.405     8.425     8.442     8.461     8.482     8.500     8.520     8.539     8.557     8.574     8.593     8.611     8.628     8.646     8.663     8.679     8.696     8.715     8.731     8.746     8.762     8.778     8.790     8.805     8.820     8.835     8.848     8.861     8.873     8.885     8.900     8.912     8.924     8.935     8.948     8.960     8.972     8.983     8.996     9.007     9.019     9.029     9.041     9.053     9.063     9.073     9.087     9.099     9.110     9.120     9.131     9.143     9.154     9.165     9.178     9.189     9.201     9.214     9.226     9.239     9.249     9.259     9.273     9.285     9.296     9.307     9.320     9.330     9.342     9.355     9.366     9.380     9.391     9.404     9.415     9.430     9.442     9.455     9.468     9.482     9.496     9.508     9.524     9.537     9.549     9.565     9.579     9.592     9.605     9.619     9.633     9.646     9.660     9.674     9.687     9.702     9.718     9.732     9.744     9.758     9.771     9.787     9.800     9.818     9.832     9.844     9.858     9.874     9.890     9.902     9.914     9.930     9.945     9.959     9.974     9.985     9.999    10.015    10.028    10.041    10.057    10.071    10.085    10.099    10.113    10.124    10.139    10.153    10.165    10.181    10.194    10.209    10.222    10.236    10.250    10.266    10.278    10.295    10.307    10.322    10.336    10.352    10.365    10.380    10.394    10.409    10.422    10.439    10.451    10.467    10.481    10.499    10.516    10.532    10.546    10.564    10.579    10.596    10.613    10.628    10.644    10.658    10.676    10.689    10.711    10.726    10.742    10.757    10.775    10.790    10.805    10.825    10.841    10.857    10.876    10.894    10.911    10.926    10.945    10.961    10.979    10.999    11.018    11.037    11.058    11.075    11.095    11.112    11.130    11.152    11.171    11.191    11.212    11.232    11.252    11.274    11.294    11.317    11.338    11.357    11.381    11.402    11.426    11.447    11.466    11.487    11.510    11.530    11.554    11.578    11.599    11.622    11.647    11.670    11.698    11.720    11.744    11.768    11.789    11.813    11.836    11.859    11.883    11.909    11.931    11.955    11.978    12.002    12.029    12.049    12.075    12.101    12.126    12.152    12.174    12.196    12.217    12.239    12.262    12.283    12.302    12.322    12.341    12.360    12.381    12.400    12.419    12.441    12.460    12.480    12.499    12.519    12.539    12.560    12.583    12.604    12.626    12.644    12.664    12.682    12.707    12.726    12.749    12.767    12.785    12.808    12.828    12.848    12.869    12.889    12.910    12.931    12.954    12.973    12.996    13.018    13.037    13.055    13.076    13.096    13.112    13.127    13.146    13.158    13.176    13.191    13.213    13.227    13.245    13.264    13.282    13.294    13.311    13.335    13.355    13.375    13.391    13.409    13.433    13.452    13.474    13.492    13.506    13.524    13.542    13.558    13.572    13.589    13.604    13.617    13.631    13.644    13.656    13.667    13.682    13.694    13.705    13.714    13.728    13.740    13.750    13.762    13.774    13.785    13.794    13.807    13.818    13.831    13.843    13.850    13.859    13.870    13.881    13.890    13.900    13.909    13.918    13.926    13.936    13.948    13.957    13.966    13.979    13.986    13.996    14.005    14.011    14.032    14.043    14.055    14.072    14.080    14.092    14.101    14.114    14.122    14.131    14.138    14.154    14.163    14.182    14.189    14.198    14.204    14.224    14.231    14.246    14.254    14.269    14.274    14.285    14.295    14.304    14.311    14.323    14.325    14.330    14.355    14.364    14.372    14.380    14.396    14.404    14.413    14.419    14.428    14.441    14.450    14.460    14.466    14.480    14.480    14.494    14.521    14.530    14.535    14.546    14.550    14.569    14.574    14.580    14.583    14.607    14.613    14.630    14.641    14.645    14.648    14.655    14.661    14.676    14.683    14.705    14.705    14.720    14.727    14.745    14.753    14.757    14.764    14.773    14.780    14.792    14.797    14.816    14.827    14.835    14.838    14.844    14.856    14.859    14.865    14.874    14.881    14.904    14.907    14.916    14.923    14.930    14.935    14.940    14.952    14.965    14.970    14.977    14.987    14.999    15.013    15.019    15.028    15.035    15.046    15.060    15.064    15.071    15.085    15.092    15.099    15.118    15.124    15.129    15.139    15.148    15.155    15.164    15.172    15.187    15.196    15.212    15.224    15.228    15.237    15.245    15.250    15.270    15.279    15.291    15.300    15.302    15.306    15.306    15.306    15.304    15.306    15.306    15.306    15.306    15.306    15.304    15.306    15.307    15.306    15.302    15.300    15.294    15.287    15.279    15.274    15.251    15.248    15.239    15.232    15.219    15.206    15.196    15.185    15.166    15.161    15.149    15.145    15.140    15.127    15.120    15.112    15.103    15.096    15.090    15.081    15.066    15.061    15.055    15.048    15.042    15.035    15.030    15.025    15.010    15.004    14.993    14.975    14.970    14.965    14.954    14.949    14.944    14.931    14.927    14.907    14.902    14.881    14.875    14.865    14.858    14.852    14.844    14.840    14.828    14.826    14.818    14.808    14.799    14.792    14.775    14.771    14.762    14.759    14.752    14.744    14.736    14.728    14.719    14.710    14.695    14.681    14.676    14.672    14.661
     4.862     4.829     4.833     4.827     4.837     4.831     4.825     4.832     4.831     4.832     4.829     4.837     4.813     4.837     4.832     4.813     4.832     4.838     4.870     4.864     4.832     4.825     4.791     4.823     4.791     4.812     4.816     4.812     4.817     4.812     4.832     4.837     4.812     4.791     4.812     4.833     4.829     4.827     4.833     4.812     4.791     4.791     4.790     4.791     4.791     4.810     4.832     4.791     4.796     4.791     4.791     4.791     4.791     4.790     4.791     4.790     4.795     4.791     4.796     4.790     4.795     4.791     4.825     4.832     4.792     4.827     4.792     4.832     4.837     4.832     4.825     4.832     4.825     4.832     4.829     4.832     4.832     4.829     4.792     4.796     4.790     4.791     4.790     4.795     4.791     4.831     4.825     4.790     4.795     4.790     4.837     4.813     4.792     4.796     4.791     4.812     4.829     4.829     4.833     4.833     4.829     4.837     4.829     4.837     4.813     4.832     4.812     4.832     4.837     4.812     4.791     4.796     4.791     4.825     4.837     4.832     4.838     4.832     4.825     4.832     4.812     4.832     4.858     4.825     4.833     4.832     4.812     4.827     4.823     4.827     4.825     4.833     4.839     4.860     4.870     4.864     4.872     4.908     4.876     4.869     4.860     4.867     4.860     4.831     4.858     4.829     4.832     4.827     4.833     4.866     4.872     4.872     4.864     4.858     4.838     4.832     4.838     4.860     4.882     4.914     4.874     4.882     4.910     4.914     4.882     4.888     4.883     4.890     4.884     4.914     4.923     4.917     4.942     4.947     4.967     4.964     4.908     4.917     4.949     4.942     4.945     4.950     4.945     4.939     4.944     4.961     4.962     4.964     4.952     4.955     4.949     4.955     4.947     4.950     4.947     4.950     4.956     4.952     4.955     4.945     4.939     4.945     4.937     4.958     4.942     4.949     4.950     4.955     4.950     4.949     4.950     4.956     4.953     4.958     4.955     4.964     4.965     4.962     4.964     4.962     4.965     4.962     4.964     4.961     4.958     4.964     4.959     4.956     4.956     4.958     4.953     4.953     4.956     4.950     4.947     4.950     4.952     4.958     4.953     4.945     4.958     4.947     4.945     4.950     4.945     4.949     4.944     4.950     4.947     4.949     4.950     4.949     4.945     4.949     4.953     4.950     4.953     4.955     4.923     4.917     4.917     4.947     4.917     4.924     4.921     4.923     4.927     4.924     4.929     4.920     4.935     4.917     4.937     4.910     4.915     4.908     4.915     4.906     4.927     4.914     4.935     4.910     4.893     4.912     4.944     4.892     4.912     4.915     4.899     4.906     4.912     4.908     4.908     4.910     4.902     4.906     4.906     4.912     4.910     4.904     4.908     4.893     4.906     4.908     4.906     4.885     4.904     4.884     4.888     4.908     4.874     4.867     4.858     4.838     4.832     4.838     4.858     4.864     4.885     4.888     4.892     4.832     4.838     4.832     4.827     4.832     4.838     4.895     4.885     4.862     4.872     4.864     4.858     4.862     4.872     4.838     4.831     4.837     4.831     4.837     4.832     4.838     4.872     4.876     4.880     4.872     4.839     4.832     4.838     4.832     4.838     4.856     4.872     4.812     4.856     4.812     4.833     4.838     4.832     4.827     4.843     4.833     4.838     4.790     4.795     4.787     4.781     4.772     4.764     4.733     4.733     4.732     4.724     4.717     4.710     4.691     4.691     4.690     4.681     4.677     4.677     4.669     4.667     4.667     4.667     4.667     4.667     4.667     4.667     4.667     4.667     4.667     4.667     4.667     4.667     4.667     4.667     4.667     4.667     4.667     4.667     4.667     4.667     4.667     4.667     4.667     4.669     4.683     4.677     4.669     4.667     4.667     4.667     4.667     4.667     4.667     4.667     4.667     4.667     4.667     4.667     4.667     4.667     4.667     4.667     4.667     4.669     4.675     4.677     4.677     4.679     4.688     4.688     4.691     4.717     4.724     4.733     4.779     4.787     4.766     4.787     4.806     4.787     4.764     4.732     4.764     4.813     4.825     4.832     4.812     4.765     4.733     4.764     4.772     4.779     4.787     4.808     4.791     4.821     4.831     4.823     4.831     4.837     4.832     4.837     4.832     4.838     4.852     4.840     4.837     4.842     4.838     4.833     4.841     4.838     4.852     4.862     4.848     4.854     4.846     4.860     4.838     4.860     4.866     4.856     4.856     4.860     4.838     4.832     4.838     4.858     4.858     4.854     4.862     4.856     4.864     4.856     4.839     4.832     4.838     4.870     4.864     4.860     4.839     4.872     4.864     4.833     4.870     4.878     4.878     4.883     4.876     4.866     4.872     4.839     4.874     4.885     4.880     4.886     4.882     4.885     4.883     4.874     4.838     4.874     4.867     4.876     4.896     4.895     4.897     4.896     4.888     4.895     4.898     4.902     4.888     4.884     4.921     4.885     4.839     4.872     4.914     4.908     4.915     4.910     4.906     4.906     4.914     4.908     4.912     4.949     4.950     4.947     4.939     4.933     4.940     4.935     4.939     4.937     4.942     4.937     4.944     4.950     4.945     4.961     4.958     4.958     4.955     4.958     4.953     4.952     4.970     4.969     4.969     4.962     4.961     4.970     4.964     4.969     4.973     4.970     4.973     4.979     4.964     4.967     4.970     4.965     4.965     4.969     4.962     4.972     4.973     5.009     4.998     4.978     4.996     4.993     4.996     5.000     5.000     5.020     5.023     5.010     5.032     5.025     5.026     5.031     5.037     5.032     5.041     5.046     5.041     5.046     5.052     5.053     5.048     5.055     5.081     5.079     5.076     5.078     5.079     5.074     5.075     5.074     5.076     5.073     5.075     5.069     5.073     5.072     5.069     5.069     5.093     5.093     5.093     5.090     5.091     5.085     5.088     5.106     5.098     5.100     5.122     5.121     5.128     5.136     5.136     5.121     5.136     5.133     5.124     5.130     5.128     5.128     5.124     5.132     5.126     5.130     5.124     5.124     5.130     5.168     5.168     5.165     5.160     5.154     5.154     5.160     5.159     5.160     5.162     5.165     5.163     5.165     5.167     5.172     5.176     5.181     5.187     5.190     5.187     5.192     5.203     5.191     5.203     5.203     5.203     5.208     5.213     5.220     5.220     5.218     5.222     5.205     5.213     5.208     5.210     5.207     5.210     5.208     5.217     5.215     5.218     5.246     5.248     5.252     5.252     5.254     5.254     5.257     5.259     5.261     5.264     5.266     5.266     5.271     5.271     5.274     5.273     5.274     5.279     5.285     5.287     5.290     5.294     5.294     5.298     5.296     5.299     5.298     5.304     5.305     5.308     5.310     5.310     5.314     5.315     5.319     5.320     5.325     5.327     5.328     5.331     5.335     5.339     5.341     5.345     5.346     5.348     5.350     5.352     5.357     5.359     5.362     5.366     5.369     5.374     5.377     5.380     5.385     5.390     5.394     5.398     5.402     5.409     5.414     5.419     5.420     5.423     5.426     5.428     5.433     5.438     5.439     5.441     5.441     5.443     5.445     5.447     5.448     5.450     5.450     5.452     5.453     5.453     5.453     5.455     5.455     5.455     5.459     5.460     5.459     5.460     5.462     5.464     5.465     5.465     5.467     5.469     5.469     5.472     5.472     5.474     5.475     5.478     5.480     5.482     5.483     5.487     5.489     5.492     5.494     5.496     5.498     5.501     5.503     5.506     5.507     5.508     5.510     5.513     5.514     5.517     5.518     5.522     5.524     5.527     5.529     5.533     5.535     5.538     5.540     5.542     5.545     5.546     5.548     5.552     5.553     5.555     5.558     5.559     5.563     5.564     5.566     5.570     5.572     5.575     5.577     5.579     5.582     5.585     5.586     5.588     5.589     5.593     5.595     5.597     5.599     5.600     5.602     5.605     5.607     5.607     5.610     5.612     5.615     5.617     5.619     5.623     5.625     5.625     5.626     5.630     5.632     5.635     5.635     5.637     5.640     5.642     5.643     5.646     5.647     5.650     5.652     5.656     5.659     5.661     5.663     5.667     5.669     5.670     5.672     5.675     5.676     5.678     5.681     5.683     5.685     5.689     5.690     5.692     5.695     5.697     5.700     5.704     5.706     5.708     5.709     5.713     5.714     5.717     5.720     5.721     5.725     5.728     5.729     5.733     5.733     5.737     5.738     5.741     5.745     5.748     5.751     5.753     5.756     5.757     5.760     5.761     5.764     5.767     5.770     5.772     5.776     5.778     5.781     5.783     5.789     5.789     5.789     5.792     5.794     5.796     5.799     5.799     5.802     5.804     5.808     5.810     5.811     5.817     5.817     5.818     5.820     5.821     5.822     5.824     5.827     5.828     5.830     5.831     5.832     5.833     5.837     5.839     5.839     5.842     5.844     5.846     5.848     5.853     5.853     5.855     5.856     5.858     5.860     5.862     5.864     5.865     5.869     5.872     5.876     5.880     5.882     5.883     5.887     5.887     5.894     5.895     5.899     5.899     5.902     5.904     5.905     5.907     5.908     5.913     5.916     5.920     5.922     5.924     5.927     5.930     5.932     5.936     5.938     5.942     5.945     5.947     5.948     5.952     5.954     5.955     5.959     5.961     5.964     5.966     5.972     5.975     5.977     5.980     5.981     5.985     5.983     5.987     5.989     5.992     5.996     5.999     6.005     6.009     6.011     6.014     6.016     6.021     6.023     6.025     6.029     6.031     6.035     6.039     6.043     6.046     6.050     6.052     6.055     6.058     6.061     6.065     6.070     6.074     6.078     6.081     6.087     6.094     6.102     6.106     6.107     6.111     6.114     6.118     6.124     6.127     6.129     6.133     6.137     6.141     6.144     6.148     6.150     6.156     6.161     6.167     6.170     6.176     6.181     6.187     6.190     6.194     6.199     6.204     6.209     6.214     6.217     6.222     6.227     6.230     6.236     6.241     6.246     6.252     6.256     6.261     6.266     6.271     6.276     6.281     6.285     6.291     6.297     6.302     6.305     6.311     6.316     6.321     6.329     6.332     6.338     6.343     6.348     6.354     6.360     6.367     6.374     6.380     6.389     6.397     6.407     6.418     6.429     6.439     6.452     6.463     6.476     6.488     6.500     6.514     6.525     6.537     6.552     6.566     6.582     6.597     6.612     6.629     6.646     6.662     6.680     6.697     6.715     6.733     6.752     6.771     6.790     6.810     6.830     6.852     6.870     6.890     6.907     6.927     6.944     6.963     6.982     7.000     7.019     7.037     7.056     7.075     7.092     7.112     7.131     7.150     7.166     7.185     7.205     7.222     7.242     7.262     7.281     7.302     7.320     7.339     7.359     7.379     7.396     7.419     7.435     7.452     7.471     7.489     7.507     7.525     7.541     7.559     7.576     7.593     7.611     7.627     7.644     7.661     7.678     7.695     7.712     7.729     7.746     7.765     7.782     7.799     7.815     7.833     7.853     7.870     7.887     7.904     7.922     7.940     7.957     7.976     7.995     8.012     8.030     8.048     8.065     8.082     8.104     8.119     8.141     8.158     8.176     8.194     8.213     8.232     8.252     8.269     8.289     8.307     8.326     8.345     8.363     8.382     8.400     8.420     8.439     8.458     8.478     8.495     8.514     8.532     8.552     8.571     8.588     8.606     8.625     8.642     8.659     8.678     8.694     8.711     8.728     8.746     8.760     8.778     8.793     8.807     8.822     8.837     8.852     8.865     8.880     8.891     8.904     8.917     8.930     8.942     8.954     8.969     8.982     8.991     9.005     9.016     9.028     9.039     9.050     9.062     9.073     9.085     9.096     9.107     9.118     9.131     9.141     9.150     9.163     9.177     9.187     9.200     9.210     9.222     9.235     9.246     9.259     9.271     9.283     9.295     9.305     9.318     9.327     9.340     9.351     9.363     9.376     9.389     9.402     9.412     9.424     9.435     9.450     9.463     9.474     9.489     9.501     9.517     9.530     9.541     9.556     9.571     9.587     9.598     9.612     9.627     9.641     9.653     9.667     9.682     9.695     9.707     9.722     9.737     9.753     9.767     9.779     9.791     9.804     9.820     9.836     9.849     9.866     9.879     9.894     9.906     9.920     9.936     9.949     9.964     9.977     9.990    10.005    10.019    10.033    10.047    10.059    10.076    10.089    10.106    10.118    10.131    10.144    10.158    10.170    10.185    10.199    10.212    10.228    10.242    10.254    10.269    10.282    10.298    10.311    10.326    10.341    10.354    10.370    10.382    10.398    10.412    10.426    10.441    10.457    10.470    10.486    10.502    10.516    10.533    10.549    10.564    10.583    10.598    10.615    10.629    10.645    10.660    10.679    10.692    10.711    10.727    10.742    10.759    10.774    10.790    10.807    10.825    10.841    10.857    10.875    10.892    10.911    10.931    10.946    10.965    10.980    10.999    11.016    11.035    11.054    11.075    11.094    11.109    11.127    11.147    11.168    11.189    11.207    11.230    11.248    11.269    11.291    11.313    11.333    11.354    11.376    11.397    11.419    11.440    11.463    11.483    11.505    11.528    11.550    11.572    11.595    11.616    11.637    11.662    11.685    11.710    11.735    11.756    11.781    11.805    11.826    11.849    11.873    11.900    11.922    11.944    11.970    11.993    12.017    12.041    12.063    12.090    12.113    12.137    12.161    12.185    12.205    12.228    12.254    12.275    12.297    12.318    12.339    12.356    12.377    12.398    12.415    12.432    12.456    12.474    12.494    12.516    12.535    12.554    12.578    12.594    12.617    12.640    12.659    12.682    12.700    12.721    12.745    12.764    12.785    12.803    12.824    12.842    12.865    12.885    12.907    12.929    12.952    12.972    12.995    13.018    13.037    13.058    13.076    13.096    13.116    13.133    13.150    13.165    13.181    13.195    13.212    13.229    13.250    13.267    13.283    13.302    13.320    13.336    13.358    13.376    13.394    13.413    13.433    13.453    13.473    13.485    13.502    13.520    13.533    13.547    13.561    13.575    13.589    13.600    13.613    13.627    13.641    13.654    13.663    13.677    13.691    13.700    13.710    13.724    13.737    13.745    13.759    13.768    13.779    13.794    13.804    13.815    13.825    13.837    13.846    13.858    13.869    13.878    13.889    13.898    13.902    13.914    13.920    13.931    13.940    13.952    13.962    13.972    13.980    13.989    13.999    14.005    14.014    14.028    14.044    14.062    14.078    14.085    14.094    14.103    14.118    14.127    14.133    14.147    14.161    14.172    14.185    14.193    14.200    14.216    14.226    14.233    14.244    14.255    14.269    14.279    14.290    14.302    14.309    14.316    14.322    14.329    14.346    14.361    14.372    14.378    14.391    14.399    14.411    14.419    14.428    14.439    14.450    14.457    14.470    14.476    14.482    14.485    14.509    14.513    14.537    14.544    14.555    14.559    14.574    14.576    14.582    14.602    14.615    14.623    14.635    14.643    14.645    14.655    14.668    14.678    14.681    14.699    14.704    14.716    14.730    14.738    14.752    14.759    14.764    14.774    14.781    14.787    14.795    14.810    14.824    14.833    14.840    14.847    14.854    14.861    14.865    14.874    14.879    14.902    14.907    14.912    14.920    14.930    14.935    14.940    14.952    14.961    14.968    14.977    14.987    14.995    15.010    15.020    15.025    15.033    15.039    15.052    15.061    15.072    15.085    15.090    15.099    15.118    15.122    15.129    15.142    15.148    15.155    15.164    15.173    15.187    15.193    15.213    15.222    15.225    15.237    15.245    15.250    15.266    15.281    15.293    15.300    15.304    15.306    15.306    15.304    15.304    15.306    15.306    15.306    15.306    15.306    15.304    15.304    15.306    15.306    15.302    15.302    15.293    15.290    15.276    15.268    15.260    15.246    15.241    15.224    15.220    15.204    15.194    15.189    15.173    15.163    15.154    15.146    15.138    15.127    15.122    15.113    15.103    15.097    15.090    15.085    15.070    15.063    15.058    15.049    15.044    15.041    15.033    15.026    15.016    15.007    14.994    14.982    14.970    14.966    14.956    14.947    14.944    14.941    14.920    14.914    14.904    14.881    14.875    14.870    14.863    14.854    14.847    14.843    14.835    14.826    14.818    14.808    14.802    14.797    14.780    14.770    14.766    14.760    14.755    14.747    14.738    14.735    14.722    14.715    14.704    14.683    14.678    14.670    14.666
     4.827     4.832     4.825     4.832     4.870     4.827     4.832     4.827     4.837     4.829     4.832     4.829     4.837     4.831     4.827     4.832     4.827     4.870     4.832     4.837     4.833     4.833     4.825     4.832     4.813     4.791     4.812     4.791     4.812     4.817     4.823     4.831     4.832     4.812     4.832     4.825     4.832     4.837     4.827     4.827     4.812     4.790     4.791     4.791     4.796     4.817     4.827     4.812     4.825     4.810     4.791     4.792     4.791     4.796     4.791     4.810     4.816     4.810     4.816     4.796     4.791     4.812     4.833     4.792     4.829     4.792     4.872     4.837     4.832     4.825     4.832     4.812     4.832     4.812     4.792     4.812     4.792     4.831     4.823     4.791     4.791     4.790     4.795     4.790     4.796     4.837     4.790     4.795     4.791     4.812     4.832     4.837     4.825     4.832     4.825     4.837     4.831     4.810     4.832     4.827     4.837     4.829     4.832     4.827     4.835     4.825     4.832     4.827     4.858     4.792     4.812     4.791     4.812     4.835     4.831     4.837     4.833     4.813     4.833     4.812     4.832     4.827     4.838     4.832     4.866     4.837     4.832     4.823     4.832     4.827     4.860     4.829     4.862     4.870     4.864     4.858     4.839     4.833     4.867     4.862     4.867     4.862     4.867     4.860     4.866     4.833     4.827     4.832     4.838     4.858     4.867     4.890     4.874     4.867     4.872     4.866     4.872     4.883     4.880     4.872     4.882     4.914     4.945     4.933     4.914     4.885     4.915     4.921     4.914     4.908     4.914     4.961     4.964     4.955     4.949     4.955     4.950     4.953     4.955     4.955     4.947     4.955     4.952     4.956     4.953     4.956     4.956     4.962     4.959     4.958     4.953     4.959     4.952     4.956     4.952     4.958     4.953     4.958     4.961     4.959     4.962     4.964     4.959     4.945     4.949     4.950     4.956     4.952     4.958     4.955     4.959     4.955     4.958     4.956     4.961     4.969     4.969     4.967     4.969     4.967     4.965     4.965     4.969     4.965     4.967     4.961     4.956     4.962     4.964     4.956     4.950     4.956     4.955     4.959     4.953     4.956     4.958     4.962     4.956     4.961     4.955     4.956     4.952     4.947     4.950     4.952     4.947     4.942     4.956     4.958     4.956     4.956     4.958     4.955     4.950     4.956     4.958     4.956     4.955     4.953     4.949     4.953     4.952     4.955     4.950     4.945     4.933     4.926     4.933     4.929     4.937     4.942     4.942     4.942     4.939     4.914     4.923     4.929     4.912     4.929     4.932     4.912     4.906     4.939     4.904     4.908     4.929     4.923     4.912     4.902     4.908     4.906     4.910     4.904     4.900     4.902     4.908     4.904     4.908     4.904     4.914     4.908     4.912     4.906     4.888     4.902     4.906     4.912     4.914     4.886     4.867     4.872     4.838     4.832     4.838     4.833     4.838     4.895     4.899     4.884     4.888     4.838     4.832     4.838     4.832     4.838     4.887     4.902     4.902     4.872     4.883     4.887     4.862     4.885     4.862     4.854     4.837     4.831     4.825     4.831     4.837     4.832     4.838     4.832     4.825     4.832     4.867     4.874     4.833     4.838     4.833     4.880     4.866     4.832     4.838     4.832     4.812     4.832     4.838     4.832     4.839     4.870     4.833     4.838     4.791     4.796     4.791     4.795     4.787     4.779     4.733     4.739     4.732     4.724     4.717     4.717     4.691     4.691     4.690     4.688     4.679     4.677     4.677     4.677     4.669     4.669     4.669     4.669     4.669     4.669     4.669     4.669     4.669     4.669     4.669     4.669     4.669     4.669     4.669     4.669     4.669     4.669     4.669     4.669     4.677     4.677     4.677     4.688     4.685     4.677     4.675     4.675     4.675     4.669     4.669     4.669     4.669     4.669     4.675     4.675     4.669     4.669     4.669     4.669     4.669     4.675     4.677     4.679     4.679     4.688     4.688     4.690     4.717     4.730     4.724     4.732     4.764     4.772     4.779     4.790     4.823     4.790     4.808     4.785     4.765     4.772     4.837     4.833     4.827     4.835     4.813     4.806     4.813     4.808     4.814     4.810     4.815     4.812     4.832     4.823     4.831     4.837     4.831     4.838     4.829     4.837     4.843     4.838     4.832     4.848     4.856     4.848     4.850     4.838     4.842     4.838     4.854     4.860     4.866     4.858     4.864     4.869     4.860     4.864     4.870     4.864     4.870     4.832     4.838     4.856     4.864     4.858     4.856     4.869     4.872     4.869     4.866     4.870     4.838     4.832     4.838     4.870     4.864     4.872     4.880     4.872     4.866     4.874     4.882     4.887     4.883     4.890     4.887     4.880     4.872     4.880     4.882     4.888     4.883     4.884     4.883     4.887     4.838     4.872     4.866     4.874     4.883     4.895     4.898     4.897     4.895     4.894     4.898     4.904     4.923     4.917     4.890     4.885     4.891     4.872     4.921     4.915     4.912     4.917     4.915     4.914     4.917     4.908     4.915     4.956     4.917     4.921     4.953     4.935     4.949     4.945     4.940     4.944     4.942     4.945     4.944     4.949     4.944     4.950     4.956     4.958     4.955     4.961     4.956     4.959     4.956     4.965     4.972     4.972     4.970     4.967     4.975     4.976     4.973     4.970     4.976     4.970     4.979     4.978     4.970     4.972     4.969     4.965     5.010     5.004     5.007     5.013     5.015     5.019     5.022     4.991     4.987     5.004     5.004     5.007     5.003     5.041     5.043     5.028     4.994     5.035     5.035     5.031     5.048     5.048     5.041     5.050     5.055     5.052     5.055     5.053     5.065     5.085     5.088     5.085     5.081     5.083     5.085     5.080     5.079     5.085     5.085     5.083     5.081     5.073     5.079     5.075     5.091     5.095     5.091     5.085     5.097     5.079     5.093     5.088     5.108     5.132     5.136     5.142     5.143     5.112     5.144     5.145     5.143     5.142     5.136     5.133     5.136     5.132     5.136     5.130     5.136     5.133     5.136     5.132     5.163     5.170     5.172     5.174     5.172     5.155     5.167     5.167     5.163     5.165     5.167     5.162     5.167     5.167     5.170     5.174     5.172     5.176     5.183     5.179     5.185     5.202     5.205     5.208     5.207     5.208     5.207     5.207     5.213     5.218     5.218     5.225     5.224     5.225     5.222     5.212     5.213     5.212     5.212     5.215     5.218     5.225     5.222     5.225     5.224     5.257     5.261     5.259     5.254     5.259     5.261     5.266     5.269     5.269     5.269     5.271     5.271     5.279     5.279     5.278     5.285     5.289     5.287     5.292     5.298     5.296     5.303     5.299     5.299     5.301     5.303     5.306     5.309     5.312     5.313     5.314     5.317     5.319     5.322     5.324     5.327     5.330     5.331     5.335     5.339     5.343     5.346     5.350     5.352     5.352     5.357     5.358     5.364     5.364     5.370     5.372     5.374     5.379     5.382     5.385     5.390     5.394     5.399     5.403     5.410     5.416     5.420     5.426     5.427     5.435     5.438     5.441     5.443     5.445     5.445     5.447     5.447     5.448     5.452     5.453     5.453     5.453     5.455     5.457     5.457     5.457     5.459     5.459     5.459     5.460     5.460     5.464     5.464     5.467     5.465     5.468     5.469     5.471     5.472     5.474     5.475     5.476     5.476     5.479     5.480     5.482     5.485     5.487     5.489     5.492     5.494     5.496     5.498     5.501     5.503     5.504     5.507     5.508     5.510     5.511     5.514     5.517     5.518     5.520     5.524     5.526     5.531     5.533     5.533     5.538     5.540     5.542     5.543     5.546     5.548     5.550     5.553     5.555     5.558     5.559     5.561     5.564     5.566     5.568     5.572     5.574     5.577     5.579     5.581     5.583     5.585     5.586     5.588     5.593     5.595     5.597     5.599     5.600     5.602     5.605     5.607     5.609     5.610     5.612     5.615     5.617     5.619     5.621     5.623     5.626     5.628     5.630     5.630     5.635     5.636     5.639     5.640     5.643     5.644     5.646     5.647     5.650     5.652     5.656     5.657     5.661     5.663     5.667     5.668     5.670     5.671     5.674     5.677     5.679     5.681     5.683     5.685     5.689     5.692     5.694     5.697     5.699     5.700     5.704     5.706     5.708     5.711     5.713     5.716     5.718     5.718     5.721     5.725     5.726     5.729     5.733     5.735     5.737     5.740     5.741     5.745     5.746     5.750     5.753     5.754     5.757     5.760     5.761     5.764     5.766     5.768     5.772     5.776     5.778     5.783     5.785     5.787     5.790     5.791     5.794     5.796     5.797     5.798     5.802     5.804     5.806     5.808     5.810     5.813     5.815     5.818     5.820     5.821     5.822     5.824     5.825     5.827     5.828     5.830     5.832     5.833     5.835     5.839     5.841     5.842     5.844     5.846     5.848     5.850     5.851     5.855     5.856     5.858     5.860     5.863     5.864     5.864     5.867     5.869     5.870     5.874     5.880     5.880     5.885     5.886     5.889     5.891     5.895     5.898     5.899     5.904     5.905     5.907     5.908     5.910     5.912     5.916     5.919     5.920     5.922     5.925     5.928     5.932     5.933     5.936     5.939     5.942     5.947     5.948     5.950     5.954     5.955     5.961     5.962     5.962     5.966     5.968     5.974     5.977     5.978     5.982     5.985     5.987     5.989     5.989     5.994     5.996     5.997     6.005     6.008     6.009     6.014     6.014     6.018     6.021     6.025     6.028     6.029     6.032     6.037     6.040     6.043     6.046     6.050     6.053     6.057     6.060     6.063     6.066     6.070     6.074     6.078     6.083     6.091     6.099     6.104     6.106     6.109     6.113     6.116     6.120     6.124     6.127     6.131     6.135     6.137     6.139     6.144     6.149     6.152     6.157     6.163     6.167     6.170     6.177     6.183     6.187     6.192     6.195     6.199     6.204     6.209     6.214     6.218     6.222     6.227     6.231     6.237     6.241     6.247     6.250     6.256     6.261     6.266     6.271     6.276     6.281     6.287     6.291     6.297     6.302     6.307     6.311     6.316     6.322     6.329     6.333     6.340     6.344     6.349     6.355     6.360     6.367     6.373     6.382     6.389     6.397     6.406     6.415     6.426     6.436     6.448     6.460     6.473     6.485     6.498     6.511     6.523     6.535     6.549     6.563     6.577     6.593     6.609     6.625     6.642     6.659     6.676     6.693     6.710     6.729     6.747     6.766     6.787     6.807     6.829     6.850     6.870     6.890     6.909     6.929     6.945     6.965     6.982     7.001     7.020     7.039     7.056     7.075     7.094     7.114     7.131     7.150     7.168     7.186     7.205     7.224     7.242     7.259     7.279     7.297     7.318     7.337     7.357     7.376     7.396     7.415     7.433     7.454     7.469     7.489     7.507     7.524     7.543     7.560     7.576     7.596     7.613     7.629     7.646     7.664     7.680     7.696     7.715     7.731     7.748     7.765     7.783     7.800     7.818     7.835     7.851     7.870     7.887     7.905     7.922     7.940     7.957     7.976     7.993     8.011     8.028     8.046     8.065     8.082     8.100     8.118     8.137     8.155     8.174     8.192     8.210     8.227     8.247     8.266     8.283     8.303     8.322     8.341     8.359     8.379     8.396     8.416     8.433     8.453     8.473     8.490     8.509     8.529     8.547     8.564     8.583     8.602     8.620     8.637     8.656     8.672     8.691     8.710     8.725     8.742     8.759     8.776     8.791     8.807     8.822     8.838     8.854     8.868     8.881     8.896     8.908     8.920     8.935     8.948     8.962     8.974     8.986     8.999     9.011     9.024     9.035     9.048     9.059     9.072     9.083     9.094     9.104     9.116     9.129     9.139     9.150     9.163     9.174     9.182     9.198     9.207     9.219     9.232     9.243     9.255     9.268     9.280     9.290     9.302     9.315     9.327     9.339     9.349     9.362     9.374     9.386     9.398     9.408     9.421     9.433     9.446     9.460     9.471     9.483     9.496     9.510     9.524     9.535     9.550     9.565     9.577     9.589     9.605     9.617     9.631     9.648     9.661     9.674     9.686     9.699     9.714     9.729     9.742     9.756     9.771     9.787     9.802     9.813     9.828     9.841     9.855     9.869     9.886     9.899     9.913     9.930     9.940     9.955     9.970     9.983     9.997    10.012    10.026    10.036    10.052    10.066    10.080    10.096    10.109    10.123    10.137    10.150    10.162    10.176    10.189    10.204    10.219    10.233    10.246    10.263    10.274    10.289    10.303    10.317    10.329    10.344    10.358    10.375    10.388    10.400    10.416    10.431    10.445    10.459    10.476    10.490    10.504    10.520    10.536    10.552    10.568    10.583    10.600    10.617    10.631    10.646    10.665    10.679    10.693    10.713    10.727    10.745    10.761    10.776    10.793    10.810    10.826    10.843    10.857    10.875    10.892    10.911    10.927    10.948    10.965    10.982    10.999    11.017    11.035    11.054    11.072    11.093    11.112    11.129    11.147    11.168    11.185    11.204    11.227    11.247    11.269    11.287    11.307    11.331    11.350    11.371    11.391    11.415    11.437    11.455    11.478    11.501    11.520    11.543    11.564    11.587    11.611    11.633    11.655    11.677    11.700    11.724    11.749    11.773    11.794    11.820    11.844    11.867    11.889    11.911    11.936    11.958    11.983    12.008    12.031    12.054    12.077    12.103    12.126    12.150    12.174    12.196    12.217    12.243    12.267    12.290    12.311    12.331    12.351    12.370    12.393    12.413    12.431    12.450    12.470    12.490    12.509    12.530    12.548    12.567    12.591    12.612    12.632    12.654    12.672    12.697    12.715    12.735    12.755    12.780    12.799    12.820    12.841    12.862    12.883    12.903    12.927    12.949    12.972    12.993    13.016    13.036    13.054    13.074    13.097    13.116    13.135    13.154    13.170    13.188    13.203    13.220    13.235    13.255    13.271    13.291    13.304    13.322    13.339    13.358    13.379    13.393    13.413    13.428    13.445    13.465    13.479    13.492    13.507    13.522    13.533    13.547    13.558    13.572    13.582    13.595    13.610    13.624    13.635    13.648    13.659    13.676    13.685    13.694    13.704    13.719    13.730    13.742    13.753    13.765    13.776    13.788    13.799    13.811    13.821    13.832    13.843    13.857    13.863    13.873    13.885    13.890    13.895    13.905    13.912    13.924    13.933    13.944    13.955    13.962    13.974    13.980    13.995    14.002    14.011    14.022    14.031    14.050    14.060    14.078    14.087    14.097    14.111    14.120    14.133    14.141    14.149    14.165    14.168    14.189    14.195    14.212    14.224    14.229    14.236    14.249    14.262    14.274    14.282    14.293    14.305    14.313    14.323    14.333    14.345    14.361    14.366    14.374    14.390    14.396    14.409    14.419    14.430    14.437    14.448    14.469    14.472    14.478    14.483    14.495    14.509    14.511    14.537    14.543    14.558    14.560    14.572    14.576    14.583    14.599    14.611    14.627    14.635    14.641    14.646    14.650    14.668    14.678    14.681    14.697    14.702    14.719    14.725    14.738    14.748    14.757    14.762    14.773    14.783    14.787    14.797    14.803    14.816    14.828    14.843    14.848    14.856    14.861    14.867    14.874    14.879    14.891    14.911    14.916    14.922    14.927    14.933    14.938    14.954    14.958    14.968    14.978    14.983    14.999    15.010    15.019    15.025    15.030    15.039    15.052    15.056    15.071    15.081    15.090    15.097    15.107    15.122    15.127    15.142    15.148    15.155    15.164    15.168    15.187    15.193    15.200    15.219    15.224    15.237    15.245    15.250    15.260    15.279    15.283    15.302    15.304    15.306    15.304    15.302    15.304    15.304    15.306    15.306    15.306    15.307    15.306    15.306    15.306    15.306    15.304    15.302    15.297    15.287    15.278    15.272    15.261    15.250    15.243    15.227    15.220    15.208    15.193    15.187    15.169    15.164    15.157    15.146    15.140    15.129    15.120    15.114    15.106    15.097    15.092    15.083    15.072    15.064    15.061    15.053    15.046    15.041    15.037    15.028    15.019    15.008    14.994    14.980    14.977    14.968    14.958    14.952    14.946    14.941    14.930    14.912    14.905    14.882    14.877    14.870    14.863    14.859    14.850    14.844    14.835    14.830    14.820    14.813    14.803    14.799    14.778    14.773    14.768    14.762    14.757    14.752    14.739    14.736    14.728    14.722    14.708    14.695    14.683    14.674    14.670
     4.833     4.825     4.832     4.825     4.880     4.832     4.827     4.833     4.827     4.837     4.829     4.837     4.829     4.837     4.832     4.812     4.832     4.858     4.837     4.831     4.833     4.831     4.837     4.827     4.837     4.827     4.833     4.813     4.833     4.812     4.792     4.813     4.827     4.832     4.812     4.827     4.823     4.832     4.858     4.812     4.817     4.812     4.791     4.796     4.791     4.825     4.837     4.832     4.812     4.792     4.810     4.791     4.796     4.791     4.812     4.825     4.812     4.817     4.812     4.827     4.812     4.833     4.791     4.812     4.832     4.829     4.858     4.854     4.837     4.832     4.825     4.827     4.810     4.817     4.812     4.831     4.832     4.813     4.791     4.795     4.791     4.791     4.790     4.796     4.829     4.831     4.796     4.791     4.796     4.791     4.825     4.833     4.838     4.832     4.813     4.832     4.812     4.832     4.825     4.832     4.827     4.837     4.827     4.791     4.825     4.833     4.827     4.832     4.867     4.864     4.833     4.827     4.837     4.813     4.833     4.832     4.825     4.833     4.813     4.835     4.813     4.867     4.832     4.837     4.833     4.870     4.837     4.832     4.825     4.860     4.829     4.837     4.870     4.864     4.872     4.866     4.858     4.866     4.872     4.866     4.860     4.867     4.860     4.867     4.860     4.866     4.833     4.838     4.833     4.866     4.872     4.882     4.908     4.914     4.882     4.888     4.908     4.866     4.872     4.867     4.874     4.882     4.917     4.939     4.949     4.942     4.921     4.917     4.921     4.915     4.921     4.956     4.953     4.965     4.955     4.961     4.956     4.959     4.952     4.947     4.970     4.969     4.970     4.962     4.956     4.962     4.958     4.959     4.964     4.962     4.958     4.965     4.958     4.953     4.956     4.956     4.961     4.958     4.964     4.956     4.969     4.967     4.958     4.964     4.955     4.961     4.953     4.956     4.953     4.958     4.959     4.964     4.965     4.962     4.965     4.972     4.969     4.973     4.970     4.973     4.970     4.970     4.969     4.964     4.972     4.972     4.962     4.964     4.959     4.962     4.967     4.969     4.956     4.967     4.959     4.964     4.962     4.965     4.962     4.958     4.959     4.953     4.950     4.947     4.953     4.950     4.947     4.964     4.965     4.955     4.958     4.953     4.956     4.962     4.964     4.962     4.959     4.962     4.958     4.959     4.953     4.950     4.956     4.944     4.952     4.945     4.939     4.930     4.937     4.932     4.939     4.945     4.930     4.949     4.952     4.956     4.958     4.924     4.932     4.933     4.937     4.929     4.947     4.906     4.952     4.952     4.908     4.914     4.917     4.906     4.910     4.914     4.906     4.908     4.904     4.904     4.912     4.906     4.906     4.910     4.904     4.904     4.904     4.908     4.910     4.904     4.914     4.880     4.874     4.880     4.872     4.866     4.833     4.838     4.872     4.867     4.888     4.872     4.880     4.894     4.884     4.904     4.838     4.832     4.866     4.874     4.904     4.902     4.904     4.864     4.904     4.883     4.887     4.882     4.874     4.864     4.843     4.838     4.832     4.837     4.832     4.837     4.832     4.838     4.832     4.825     4.832     4.864     4.874     4.883     4.886     4.833     4.858     4.839     4.832     4.838     4.832     4.838     4.832     4.838     4.858     4.867     4.854     4.854     4.864     4.833     4.812     4.791     4.795     4.787     4.779     4.733     4.765     4.732     4.726     4.732     4.722     4.717     4.691     4.691     4.690     4.688     4.681     4.679     4.679     4.679     4.677     4.677     4.677     4.677     4.677     4.677     4.677     4.679     4.679     4.679     4.679     4.679     4.679     4.679     4.679     4.679     4.679     4.679     4.679     4.681     4.688     4.717     4.688     4.688     4.679     4.679     4.679     4.677     4.679     4.679     4.679     4.679     4.679     4.679     4.679     4.677     4.677     4.677     4.679     4.679     4.681     4.688     4.690     4.690     4.691     4.717     4.730     4.724     4.732     4.764     4.733     4.779     4.829     4.837     4.832     4.837     4.831     4.823     4.831     4.823     4.831     4.827     4.835     4.831     4.837     4.831     4.823     4.831     4.823     4.817     4.812     4.831     4.825     4.832     4.838     4.852     4.856     4.862     4.852     4.854     4.854     4.860     4.837     4.832     4.838     4.856     4.850     4.862     4.848     4.856     4.862     4.856     4.858     4.866     4.856     4.866     4.870     4.874     4.870     4.867     4.872     4.864     4.833     4.864     4.860     4.864     4.866     4.874     4.864     4.870     4.872     4.878     4.872     4.864     4.870     4.866     4.872     4.867     4.874     4.867     4.872     4.866     4.833     4.839     4.891     4.892     4.882     4.833     4.880     4.884     4.890     4.883     4.885     4.887     4.890     4.894     4.874     4.882     4.872     4.838     4.832     4.902     4.902     4.906     4.904     4.915     4.914     4.885     4.915     4.921     4.915     4.921     4.924     4.918     4.923     4.917     4.920     4.921     4.914     4.920     4.915     4.915     4.923     4.920     4.959     4.944     4.949     4.939     4.945     4.949     4.945     4.947     4.949     4.942     4.949     4.953     4.952     4.955     4.962     4.961     4.959     4.958     4.964     4.956     4.962     4.979     4.979     4.969     4.967     4.970     4.981     4.975     4.979     4.981     4.982     4.979     4.976     4.973     4.975     4.975     4.970     5.012     4.985     5.007     4.978     4.976     5.020     4.994     5.019     5.009     4.991     5.009     5.004     5.003     5.007     5.046     5.043     5.022     4.996     5.003     5.037     5.039     4.996     5.041     5.046     5.057     5.058     5.055     5.058     5.055     5.060     5.067     5.093     5.090     5.090     5.078     5.093     5.085     5.081     5.083     5.085     5.080     5.083     5.078     5.085     5.085     5.090     5.093     5.088     5.093     5.088     5.104     5.097     5.104     5.112     5.121     5.141     5.145     5.148     5.130     5.132     5.150     5.148     5.145     5.141     5.140     5.133     5.140     5.130     5.141     5.133     5.138     5.133     5.136     5.142     5.138     5.152     5.155     5.152     5.168     5.162     5.167     5.168     5.170     5.167     5.172     5.170     5.168     5.172     5.172     5.179     5.181     5.181     5.183     5.194     5.188     5.202     5.210     5.210     5.208     5.212     5.220     5.217     5.222     5.224     5.224     5.227     5.227     5.225     5.217     5.220     5.224     5.225     5.220     5.224     5.229     5.225     5.235     5.227     5.264     5.262     5.264     5.269     5.266     5.266     5.271     5.271     5.274     5.271     5.276     5.274     5.278     5.281     5.289     5.292     5.294     5.296     5.298     5.303     5.301     5.304     5.309     5.305     5.306     5.306     5.309     5.313     5.314     5.317     5.319     5.322     5.324     5.325     5.328     5.331     5.333     5.337     5.341     5.343     5.346     5.348     5.352     5.354     5.356     5.361     5.362     5.369     5.370     5.375     5.377     5.379     5.382     5.387     5.390     5.394     5.399     5.403     5.409     5.416     5.420     5.426     5.431     5.439     5.443     5.447     5.447     5.448     5.448     5.450     5.452     5.452     5.453     5.455     5.455     5.457     5.457     5.460     5.460     5.460     5.460     5.464     5.464     5.467     5.465     5.469     5.469     5.468     5.471     5.474     5.472     5.475     5.476     5.478     5.479     5.479     5.480     5.482     5.485     5.485     5.487     5.489     5.492     5.494     5.496     5.500     5.501     5.503     5.506     5.507     5.508     5.510     5.511     5.514     5.515     5.518     5.520     5.524     5.526     5.529     5.533     5.535     5.537     5.538     5.542     5.543     5.545     5.546     5.550     5.552     5.555     5.556     5.559     5.561     5.563     5.566     5.567     5.570     5.574     5.575     5.579     5.581     5.582     5.586     5.586     5.587     5.591     5.594     5.597     5.598     5.600     5.602     5.605     5.607     5.610     5.612     5.614     5.615     5.617     5.621     5.621     5.623     5.626     5.628     5.632     5.632     5.633     5.636     5.637     5.640     5.643     5.644     5.647     5.648     5.650     5.652     5.654     5.657     5.661     5.663     5.667     5.668     5.670     5.671     5.674     5.676     5.678     5.680     5.683     5.687     5.689     5.692     5.694     5.697     5.699     5.702     5.704     5.706     5.708     5.709     5.713     5.716     5.718     5.720     5.723     5.725     5.726     5.729     5.733     5.735     5.737     5.740     5.741     5.745     5.746     5.750     5.751     5.754     5.756     5.759     5.761     5.763     5.766     5.767     5.770     5.774     5.778     5.781     5.783     5.786     5.789     5.791     5.795     5.797     5.798     5.799     5.802     5.808     5.808     5.811     5.811     5.813     5.817     5.818     5.820     5.821     5.822     5.825     5.827     5.828     5.830     5.831     5.832     5.835     5.837     5.841     5.842     5.844     5.846     5.848     5.850     5.851     5.853     5.854     5.856     5.858     5.860     5.862     5.864     5.869     5.869     5.869     5.872     5.874     5.878     5.880     5.885     5.889     5.890     5.890     5.892     5.895     5.898     5.902     5.905     5.907     5.910     5.912     5.912     5.915     5.916     5.922     5.922     5.927     5.930     5.932     5.935     5.938     5.938     5.942     5.944     5.948     5.950     5.954     5.955     5.957     5.961     5.964     5.966     5.971     5.974     5.974     5.978     5.982     5.985     5.987     5.989     5.990     5.994     5.996     5.999     6.003     6.005     6.006     6.011     6.018     6.016     6.023     6.025     6.028     6.029     6.032     6.035     6.040     6.042     6.045     6.048     6.052     6.055     6.058     6.061     6.065     6.066     6.070     6.076     6.079     6.083     6.100     6.102     6.106     6.107     6.111     6.114     6.118     6.122     6.125     6.127     6.132     6.136     6.139     6.143     6.147     6.150     6.154     6.159     6.163     6.168     6.170     6.175     6.182     6.189     6.190     6.195     6.202     6.206     6.211     6.214     6.218     6.223     6.228     6.231     6.238     6.242     6.248     6.252     6.257     6.261     6.267     6.271     6.278     6.283     6.285     6.291     6.297     6.302     6.307     6.311     6.316     6.324     6.329     6.335     6.341     6.346     6.352     6.357     6.362     6.368     6.376     6.382     6.389     6.397     6.406     6.414     6.424     6.435     6.445     6.457     6.470     6.482     6.495     6.508     6.520     6.533     6.546     6.560     6.574     6.588     6.603     6.619     6.637     6.653     6.672     6.689     6.706     6.724     6.743     6.763     6.781     6.803     6.823     6.845     6.869     6.889     6.909     6.929     6.947     6.965     6.983     7.001     7.020     7.039     7.058     7.077     7.095     7.114     7.132     7.150     7.168     7.187     7.205     7.222     7.242     7.259     7.278     7.297     7.317     7.335     7.354     7.374     7.392     7.412     7.432     7.452     7.469     7.487     7.505     7.524     7.543     7.561     7.578     7.596     7.614     7.630     7.649     7.667     7.683     7.699     7.716     7.733     7.749     7.766     7.785     7.802     7.818     7.835     7.854     7.872     7.889     7.905     7.924     7.940     7.959     7.976     7.991     8.011     8.030     8.046     8.065     8.081     8.100     8.117     8.135     8.153     8.172     8.190     8.208     8.226     8.244     8.264     8.282     8.300     8.319     8.337     8.356     8.373     8.392     8.412     8.430     8.449     8.469     8.487     8.506     8.524     8.542     8.561     8.577     8.597     8.616     8.635     8.653     8.670     8.686     8.704     8.722     8.741     8.756     8.774     8.790     8.805     8.822     8.837     8.854     8.868     8.885     8.898     8.913     8.927     8.939     8.951     8.967     8.980     8.991     9.005     9.018     9.030     9.042     9.056     9.066     9.078     9.091     9.103     9.113     9.126     9.137     9.148     9.161     9.172     9.182     9.196     9.206     9.217     9.230     9.239     9.252     9.264     9.277     9.289     9.302     9.312     9.324     9.337     9.348     9.359     9.372     9.383     9.394     9.405     9.419     9.431     9.442     9.457     9.467     9.480     9.491     9.504     9.515     9.530     9.543     9.556     9.571     9.585     9.598     9.612     9.627     9.639     9.651     9.667     9.682     9.693     9.707     9.721     9.733     9.749     9.762     9.774     9.791     9.806     9.820     9.834     9.847     9.860     9.876     9.891     9.904     9.919     9.934     9.948     9.961     9.976     9.989    10.002    10.016    10.031    10.044    10.057    10.071    10.085    10.100    10.113    10.127    10.141    10.154    10.167    10.181    10.195    10.209    10.222    10.237    10.252    10.266    10.278    10.295    10.308    10.322    10.335    10.348    10.362    10.379    10.392    10.405    10.419    10.435    10.448    10.463    10.476    10.491    10.507    10.522    10.536    10.552    10.571    10.585    10.601    10.617    10.635    10.650    10.666    10.683    10.699    10.713    10.728    10.747    10.761    10.778    10.793    10.811    10.828    10.844    10.860    10.876    10.894    10.911    10.929    10.945    10.965    10.983    11.000    11.018    11.035    11.054    11.072    11.090    11.111    11.130    11.147    11.168    11.183    11.204    11.224    11.245    11.265    11.285    11.304    11.323    11.346    11.366    11.387    11.410    11.433    11.452    11.473    11.494    11.517    11.537    11.558    11.582    11.604    11.626    11.648    11.671    11.696    11.717    11.740    11.763    11.785    11.809    11.833    11.856    11.881    11.903    11.926    11.948    11.974    11.996    12.022    12.049    12.068    12.090    12.114    12.141    12.166    12.188    12.213    12.235    12.257    12.279    12.304    12.328    12.347    12.370    12.387    12.407    12.428    12.450    12.469    12.485    12.505    12.526    12.544    12.566    12.583    12.605    12.626    12.646    12.669    12.690    12.707    12.732    12.750    12.771    12.792    12.815    12.836    12.855    12.880    12.900    12.922    12.944    12.967    12.989    13.012    13.033    13.054    13.072    13.089    13.114    13.131    13.152    13.170    13.186    13.207    13.222    13.239    13.257    13.275    13.288    13.310    13.324    13.343    13.357    13.375    13.391    13.403    13.420    13.435    13.448    13.465    13.479    13.490    13.502    13.517    13.530    13.542    13.556    13.568    13.581    13.591    13.605    13.617    13.629    13.643    13.656    13.667    13.676    13.685    13.700    13.712    13.720    13.735    13.749    13.760    13.776    13.783    13.796    13.807    13.813    13.826    13.835    13.848    13.859    13.869    13.880    13.887    13.893    13.902    13.911    13.918    13.927    13.941    13.949    13.955    13.969    13.977    13.985    13.998    14.007    14.014    14.023    14.033    14.054    14.070    14.077    14.091    14.099    14.115    14.126    14.135    14.149    14.157    14.171    14.178    14.191    14.200    14.218    14.226    14.231    14.242    14.258    14.269    14.275    14.283    14.298    14.307    14.325    14.335    14.345    14.358    14.363    14.374    14.387    14.394    14.404    14.417    14.430    14.439    14.448    14.462    14.469    14.478    14.483    14.502    14.506    14.511    14.518    14.546    14.548    14.560    14.569    14.574    14.589    14.594    14.604    14.624    14.631    14.641    14.646    14.654    14.668    14.676    14.686    14.689    14.702    14.716    14.722    14.732    14.745    14.755    14.760    14.774    14.783    14.790    14.795    14.803    14.813    14.827    14.844    14.852    14.858    14.863    14.867    14.874    14.879    14.883    14.905    14.912    14.920    14.927    14.931    14.944    14.949    14.952    14.970    14.977    14.987    14.995    15.008    15.015    15.025    15.033    15.039    15.046    15.055    15.063    15.081    15.089    15.096    15.104    15.122    15.125    15.136    15.149    15.155    15.163    15.172    15.187    15.193    15.198    15.216    15.224    15.237    15.243    15.248    15.253    15.278    15.281    15.302    15.302    15.304    15.304    15.302    15.304    15.304    15.306    15.306    15.306    15.306    15.304    15.304    15.304    15.304    15.304    15.302    15.294    15.289    15.276    15.272    15.259    15.248    15.243    15.225    15.222    15.200    15.194    15.187    15.182    15.164    15.157    15.148    15.140    15.129    15.122    15.114    15.103    15.099    15.092    15.087    15.077    15.066    15.060    15.055    15.048    15.042    15.037    15.030    15.020    15.013    15.002    14.982    14.975    14.970    14.963    14.954    14.947    14.944    14.931    14.920    14.905    14.902    14.877    14.872    14.867    14.859    14.856    14.848    14.845    14.833    14.824    14.815    14.807    14.797    14.785    14.777    14.773    14.764    14.760    14.755    14.744    14.738    14.730    14.720    14.713    14.698    14.683    14.679    14.676
     4.827     4.832     4.827     4.832     4.878     4.838     4.832     4.827     4.872     4.827     4.837     4.825     4.833     4.829     4.837     4.832     4.827     4.864     4.831     4.833     4.831     4.837     4.829     4.837     4.831     4.837     4.831     4.837     4.829     4.837     4.813     4.837     4.832     4.823     4.832     4.812     4.832     4.825     4.867     4.832     4.812     4.827     4.823     4.827     4.825     4.837     4.832     4.812     4.825     4.812     4.792     4.812     4.817     4.812     4.827     4.825     4.829     4.825     4.833     4.827     4.856     4.792     4.812     4.832     4.812     4.832     4.806     4.856     4.866     4.866     4.832     4.812     4.832     4.812     4.832     4.837     4.813     4.791     4.796     4.791     4.796     4.791     4.795     4.791     4.827     4.825     4.827     4.812     4.791     4.812     4.829     4.813     4.833     4.825     4.791     4.812     4.817     4.812     4.833     4.829     4.862     4.812     4.791     4.796     4.791     4.813     4.835     4.867     4.833     4.838     4.832     4.838     4.832     4.837     4.831     4.825     4.832     4.825     4.837     4.829     4.837     4.872     4.837     4.832     4.837     4.832     4.839     4.870     4.864     4.831     4.837     4.829     4.833     4.867     4.888     4.872     4.866     4.833     4.829     4.833     4.833     4.833     4.838     4.833     4.867     4.860     4.866     4.858     4.866     4.860     4.867     4.874     4.923     4.908     4.914     4.921     4.869     4.872     4.866     4.872     4.880     4.915     4.921     4.953     4.944     4.937     4.942     4.949     4.944     4.923     4.917     4.958     4.961     4.969     4.967     4.953     4.958     4.961     4.962     4.952     4.973     4.970     4.965     4.961     4.964     4.958     4.955     4.970     4.962     4.969     4.964     4.970     4.964     4.959     4.964     4.962     4.965     4.961     4.956     4.950     4.969     4.961     4.964     4.959     4.950     4.965     4.959     4.964     4.958     4.962     4.965     4.965     4.970     4.967     4.969     4.970     4.975     4.976     4.975     4.972     4.973     4.976     4.972     4.967     4.973     4.969     4.975     4.970     4.975     4.972     4.965     4.962     4.967     4.973     4.965     4.961     4.970     4.965     4.965     4.964     4.969     4.969     4.967     4.956     4.952     4.956     4.952     4.945     4.964     4.961     4.965     4.959     4.964     4.965     4.961     4.964     4.962     4.964     4.959     4.956     4.958     4.958     4.956     4.937     4.952     4.935     4.944     4.937     4.940     4.937     4.937     4.942     4.937     4.953     4.955     4.917     4.950     4.927     4.937     4.965     4.964     4.937     4.956     4.939     4.921     4.917     4.923     4.918     4.908     4.912     4.918     4.912     4.908     4.914     4.920     4.914     4.914     4.915     4.910     4.908     4.906     4.920     4.912     4.914     4.906     4.910     4.918     4.906     4.867     4.872     4.880     4.872     4.838     4.832     4.880     4.914     4.920     4.837     4.832     4.882     4.886     4.900     4.888     4.882     4.886     4.890     4.912     4.874     4.864     4.858     4.864     4.874     4.882     4.833     4.839     4.858     4.867     4.874     4.866     4.872     4.864     4.832     4.837     4.832     4.837     4.832     4.838     4.832     4.864     4.872     4.833     4.812     4.867     4.872     4.866     4.872     4.867     4.872     4.866     4.860     4.866     4.858     4.866     4.880     4.864     4.829     4.833     4.825     4.831     4.808     4.816     4.808     4.772     4.765     4.733     4.733     4.732     4.724     4.717     4.710     4.691     4.691     4.690     4.690     4.688     4.681     4.681     4.681     4.681     4.681     4.681     4.681     4.681     4.681     4.681     4.681     4.683     4.681     4.681     4.681     4.683     4.681     4.683     4.683     4.690     4.690     4.691     4.724     4.722     4.690     4.690     4.688     4.688     4.688     4.688     4.683     4.683     4.688     4.688     4.688     4.688     4.688     4.681     4.688     4.688     4.690     4.690     4.691     4.691     4.717     4.724     4.732     4.737     4.733     4.765     4.772     4.779     4.827     4.837     4.833     4.844     4.842     4.838     4.832     4.825     4.831     4.827     4.832     4.837     4.841     4.832     4.837     4.831     4.823     4.831     4.825     4.831     4.823     4.832     4.813     4.856     4.854     4.837     4.832     4.838     4.832     4.838     4.832     4.862     4.856     4.856     4.864     4.860     4.870     4.854     4.838     4.858     4.870     4.867     4.858     4.860     4.872     4.867     4.872     4.866     4.872     4.866     4.872     4.876     4.870     4.869     4.870     4.878     4.872     4.870     4.869     4.876     4.882     4.878     4.872     4.880     4.872     4.880     4.876     4.882     4.874     4.867     4.874     4.882     4.833     4.883     4.883     4.878     4.884     4.906     4.902     4.902     4.887     4.891     4.897     4.904     4.902     4.900     4.902     4.882     4.833     4.838     4.904     4.906     4.904     4.915     4.884     4.914     4.915     4.884     4.917     4.921     4.920     4.927     4.926     4.924     4.920     4.926     4.915     4.921     4.918     4.917     4.923     4.959     4.926     4.962     4.949     4.956     4.947     4.955     4.952     4.950     4.945     4.947     4.945     4.945     4.952     4.953     4.950     4.965     4.967     4.965     4.964     4.970     4.962     4.972     4.976     4.979     4.976     4.976     4.976     4.985     4.985     4.979     4.985     4.982     4.981     4.981     4.985     4.978     5.000     4.978     5.012     5.016     4.983     5.023     5.026     5.026     4.987     5.025     4.989     5.009     5.003     5.000     5.013     5.009     5.037     5.044     5.039     5.046     4.996     5.003     5.039     5.044     5.052     5.060     5.062     5.060     5.053     5.058     5.062     5.067     5.072     5.091     5.097     5.095     5.091     5.095     5.097     5.088     5.095     5.090     5.095     5.095     5.095     5.083     5.091     5.097     5.095     5.093     5.088     5.091     5.109     5.104     5.100     5.119     5.126     5.146     5.149     5.152     5.122     5.155     5.128     5.152     5.150     5.147     5.135     5.152     5.149     5.147     5.144     5.138     5.141     5.138     5.172     5.176     5.178     5.138     5.178     5.172     5.162     5.167     5.167     5.172     5.168     5.174     5.168     5.170     5.181     5.176     5.181     5.185     5.185     5.185     5.188     5.192     5.208     5.205     5.208     5.215     5.215     5.218     5.215     5.224     5.229     5.225     5.229     5.227     5.233     5.232     5.222     5.229     5.225     5.222     5.225     5.232     5.235     5.262     5.232     5.266     5.264     5.266     5.266     5.271     5.273     5.273     5.276     5.273     5.273     5.276     5.279     5.279     5.283     5.285     5.289     5.290     5.298     5.299     5.303     5.301     5.309     5.309     5.310     5.312     5.310     5.313     5.315     5.315     5.319     5.320     5.324     5.325     5.328     5.330     5.331     5.335     5.337     5.343     5.346     5.346     5.350     5.354     5.357     5.358     5.361     5.364     5.369     5.374     5.379     5.380     5.382     5.383     5.385     5.390     5.394     5.399     5.403     5.409     5.414     5.420     5.426     5.431     5.441     5.445     5.448     5.448     5.450     5.452     5.455     5.455     5.455     5.457     5.459     5.459     5.460     5.462     5.464     5.465     5.465     5.467     5.469     5.469     5.469     5.469     5.472     5.474     5.474     5.475     5.476     5.478     5.480     5.479     5.482     5.483     5.483     5.483     5.485     5.487     5.489     5.491     5.492     5.494     5.496     5.500     5.501     5.503     5.503     5.506     5.508     5.510     5.511     5.513     5.515     5.518     5.520     5.524     5.526     5.531     5.531     5.535     5.537     5.538     5.542     5.543     5.545     5.546     5.548     5.552     5.553     5.556     5.558     5.561     5.563     5.564     5.568     5.570     5.572     5.575     5.577     5.581     5.582     5.586     5.588     5.589     5.591     5.592     5.597     5.598     5.599     5.602     5.604     5.607     5.609     5.612     5.614     5.617     5.619     5.621     5.623     5.625     5.626     5.628     5.632     5.633     5.635     5.636     5.639     5.640     5.642     5.644     5.646     5.648     5.650     5.652     5.656     5.657     5.659     5.663     5.665     5.668     5.670     5.671     5.672     5.676     5.678     5.679     5.683     5.685     5.689     5.690     5.694     5.695     5.699     5.702     5.704     5.706     5.709     5.711     5.713     5.714     5.717     5.721     5.721     5.725     5.728     5.729     5.731     5.735     5.737     5.738     5.741     5.743     5.746     5.750     5.751     5.753     5.756     5.757     5.760     5.763     5.764     5.767     5.770     5.772     5.776     5.779     5.781     5.785     5.787     5.789     5.790     5.795     5.797     5.799     5.802     5.806     5.810     5.811     5.815     5.815     5.817     5.818     5.820     5.822     5.824     5.825     5.828     5.830     5.831     5.832     5.835     5.837     5.839     5.841     5.844     5.846     5.848     5.850     5.851     5.853     5.854     5.855     5.856     5.858     5.860     5.863     5.865     5.869     5.869     5.870     5.874     5.874     5.878     5.880     5.886     5.886     5.890     5.890     5.894     5.894     5.898     5.902     5.905     5.907     5.910     5.912     5.915     5.916     5.919     5.922     5.922     5.925     5.928     5.930     5.933     5.936     5.939     5.941     5.945     5.947     5.952     5.954     5.955     5.957     5.959     5.964     5.966     5.970     5.974     5.977     5.978     5.980     5.985     5.985     5.989     5.992     5.992     5.996     5.999     6.002     6.005     6.008     6.011     6.013     6.016     6.021     6.021     6.026     6.028     6.032     6.035     6.039     6.040     6.045     6.046     6.050     6.053     6.055     6.058     6.061     6.065     6.068     6.072     6.076     6.079     6.083     6.094     6.104     6.106     6.109     6.113     6.116     6.118     6.122     6.127     6.129     6.132     6.136     6.141     6.144     6.147     6.150     6.156     6.161     6.165     6.168     6.170     6.179     6.182     6.187     6.192     6.195     6.200     6.206     6.211     6.214     6.218     6.223     6.228     6.233     6.238     6.243     6.248     6.252     6.257     6.262     6.267     6.273     6.278     6.281     6.287     6.292     6.297     6.302     6.307     6.311     6.316     6.324     6.329     6.335     6.341     6.346     6.352     6.359     6.365     6.370     6.377     6.383     6.390     6.397     6.404     6.414     6.422     6.433     6.444     6.455     6.467     6.479     6.492     6.505     6.517     6.530     6.544     6.556     6.570     6.585     6.599     6.616     6.632     6.649     6.665     6.683     6.701     6.720     6.738     6.757     6.775     6.796     6.818     6.839     6.863     6.886     6.907     6.927     6.947     6.967     6.985     7.002     7.022     7.039     7.058     7.077     7.095     7.114     7.132     7.150     7.168     7.187     7.205     7.222     7.240     7.259     7.277     7.296     7.315     7.333     7.352     7.371     7.391     7.409     7.428     7.448     7.466     7.485     7.504     7.523     7.541     7.560     7.578     7.597     7.614     7.632     7.649     7.667     7.683     7.700     7.719     7.735     7.752     7.768     7.785     7.803     7.820     7.838     7.855     7.872     7.889     7.905     7.924     7.941     7.959     7.976     7.993     8.009     8.030     8.046     8.063     8.081     8.098     8.116     8.135     8.151     8.170     8.189     8.207     8.224     8.241     8.261     8.279     8.296     8.316     8.335     8.354     8.371     8.389     8.407     8.425     8.444     8.464     8.483     8.500     8.520     8.537     8.555     8.576     8.593     8.612     8.631     8.649     8.666     8.683     8.698     8.719     8.735     8.753     8.770     8.786     8.804     8.820     8.837     8.854     8.868     8.885     8.900     8.914     8.928     8.942     8.956     8.970     8.982     8.996     9.011     9.024     9.037     9.048     9.060     9.073     9.087     9.099     9.110     9.124     9.135     9.146     9.158     9.169     9.182     9.194     9.204     9.215     9.228     9.239     9.252     9.263     9.272     9.287     9.296     9.310     9.321     9.335     9.348     9.358     9.369     9.380     9.391     9.404     9.415     9.426     9.439     9.454     9.464     9.477     9.489     9.501     9.511     9.526     9.540     9.550     9.565     9.576     9.589     9.604     9.619     9.633     9.648     9.661     9.674     9.687     9.702     9.716     9.728     9.740     9.755     9.768     9.782     9.798     9.812     9.826     9.840     9.854     9.869     9.883     9.896     9.910     9.924     9.937     9.952     9.968     9.981     9.994    10.009    10.021    10.035    10.052    10.064    10.077    10.091    10.106    10.120    10.131    10.146    10.158    10.174    10.186    10.199    10.215    10.230    10.243    10.257    10.269    10.282    10.296    10.311    10.326    10.339    10.354    10.369    10.382    10.395    10.412    10.426    10.437    10.454    10.467    10.483    10.498    10.510    10.527    10.539    10.555    10.572    10.589    10.605    10.620    10.636    10.654    10.669    10.686    10.702    10.718    10.731    10.748    10.763    10.780    10.796    10.814    10.831    10.844    10.862    10.880    10.895    10.913    10.929    10.948    10.965    10.982    11.002    11.020    11.037    11.054    11.072    11.091    11.109    11.127    11.149    11.167    11.183    11.203    11.224    11.244    11.263    11.283    11.302    11.323    11.343    11.363    11.385    11.405    11.425    11.447    11.470    11.490    11.512    11.533    11.555    11.576    11.599    11.622    11.643    11.665    11.689    11.711    11.733    11.754    11.777    11.801    11.820    11.846    11.871    11.896    11.919    11.941    11.963    11.986    12.013    12.035    12.061    12.085    12.107    12.131    12.154    12.181    12.205    12.226    12.250    12.270    12.293    12.315    12.339    12.361    12.381    12.400    12.422    12.444    12.463    12.485    12.502    12.522    12.541    12.560    12.581    12.602    12.619    12.639    12.659    12.683    12.705    12.724    12.745    12.765    12.785    12.805    12.830    12.852    12.870    12.892    12.915    12.937    12.963    12.983    13.007    13.029    13.048    13.069    13.089    13.109    13.128    13.150    13.165    13.188    13.206    13.224    13.239    13.258    13.276    13.288    13.305    13.324    13.336    13.350    13.366    13.382    13.394    13.408    13.422    13.437    13.448    13.460    13.473    13.485    13.501    13.513    13.529    13.541    13.552    13.564    13.575    13.587    13.598    13.612    13.624    13.637    13.644    13.659    13.669    13.676    13.691    13.704    13.716    13.730    13.742    13.756    13.765    13.777    13.792    13.800    13.813    13.822    13.831    13.841    13.850    13.863    13.870    13.883    13.889    13.895    13.906    13.915    13.924    13.931    13.945    13.952    13.960    13.974    13.980    13.993    14.002    14.011    14.018    14.032    14.041    14.060    14.066    14.087    14.092    14.105    14.120    14.131    14.142    14.156    14.165    14.173    14.187    14.196    14.205    14.222    14.229    14.239    14.254    14.262    14.272    14.282    14.292    14.302    14.313    14.335    14.343    14.357    14.366    14.374    14.383    14.394    14.398    14.415    14.419    14.437    14.450    14.455    14.469    14.482    14.492    14.499    14.507    14.511    14.522    14.543    14.546    14.550    14.570    14.578    14.590    14.594    14.606    14.622    14.627    14.643    14.646    14.657    14.666    14.678    14.681    14.689    14.702    14.712    14.724    14.728    14.736    14.755    14.757    14.775    14.785    14.790    14.795    14.803    14.811    14.818    14.841    14.850    14.858    14.865    14.868    14.874    14.879    14.902    14.907    14.912    14.920    14.927    14.933    14.946    14.949    14.956    14.965    14.977    14.985    14.996    15.007    15.013    15.025    15.031    15.041    15.046    15.052    15.061    15.080    15.089    15.096    15.107    15.118    15.125    15.132    15.149    15.157    15.163    15.176    15.187    15.194    15.198    15.210    15.227    15.230    15.239    15.246    15.265    15.272    15.278    15.297    15.300    15.302    15.302    15.302    15.302    15.306    15.304    15.304    15.306    15.306    15.306    15.304    15.304    15.302    15.302    15.300    15.298    15.283    15.279    15.274    15.257    15.245    15.239    15.230    15.220    15.206    15.194    15.189    15.179    15.166    15.159    15.148    15.140    15.132    15.124    15.118    15.106    15.099    15.094    15.087    15.080    15.072    15.063    15.055    15.049    15.044    15.039    15.030    15.022    15.013    15.008    14.986    14.978    14.970    14.965    14.956    14.943    14.941    14.933    14.928    14.918    14.907    14.879    14.874    14.870    14.863    14.861    14.854    14.848    14.835    14.823    14.816    14.810    14.799    14.792    14.781    14.774    14.768    14.762    14.757    14.742    14.736    14.732    14.727    14.715    14.705    14.702    14.681    14.678
     4.833     4.838     4.832     4.838     4.882     4.833     4.833     4.832     4.838     4.833     4.827     4.832     4.825     4.833     4.860     4.839     4.862     4.831     4.837     4.831     4.837     4.827     4.835     4.869     4.837     4.832     4.827     4.832     4.823     4.831     4.825     4.832     4.823     4.832     4.823     4.827     4.812     4.832     4.858     4.825     4.832     4.825     4.829     4.825     4.837     4.831     4.825     4.832     4.812     4.791     4.823     4.827     4.812     4.829     4.827     4.837     4.792     4.827     4.832     4.825     4.833     4.812     4.832     4.810     4.827     4.825     4.832     4.827     4.832     4.812     4.832     4.858     4.812     4.832     4.838     4.812     4.791     4.796     4.791     4.812     4.791     4.810     4.817     4.812     4.837     4.832     4.812     4.791     4.812     4.827     4.813     4.860     4.829     4.833     4.825     4.832     4.812     4.858     4.831     4.837     4.827     4.833     4.812     4.791     4.812     4.874     4.827     4.876     4.866     4.832     4.827     4.832     4.827     4.832     4.833     4.832     4.825     4.832     4.827     4.837     4.832     4.838     4.872     4.866     4.832     4.827     4.832     4.837     4.832     4.837     4.831     4.876     4.827     4.833     4.839     4.890     4.872     4.827     4.833     4.833     4.832     4.838     4.833     4.867     4.874     4.882     4.874     4.867     4.874     4.883     4.876     4.884     4.917     4.914     4.921     4.883     4.876     4.867     4.872     4.880     4.874     4.883     4.917     4.933     4.939     4.942     4.937     4.947     4.953     4.945     4.933     4.965     4.959     4.953     4.952     4.956     4.955     4.956     4.952     4.956     4.956     4.959     4.962     4.970     4.962     4.967     4.975     4.972     4.969     4.965     4.969     4.964     4.959     4.969     4.964     4.965     4.962     4.967     4.969     4.964     4.972     4.964     4.958     4.973     4.972     4.961     4.956     4.961     4.964     4.965     4.969     4.969     4.973     4.970     4.970     4.975     4.978     4.975     4.978     4.976     4.979     4.976     4.979     4.973     4.978     4.972     4.975     4.973     4.970     4.967     4.972     4.978     4.976     4.972     4.978     4.972     4.975     4.970     4.969     4.972     4.967     4.973     4.958     4.975     4.956     4.973     4.969     4.967     4.969     4.965     4.970     4.967     4.970     4.965     4.967     4.962     4.967     4.962     4.958     4.965     4.952     4.949     4.958     4.955     4.933     4.939     4.937     4.932     4.937     4.939     4.942     4.937     4.944     4.955     4.947     4.953     4.950     4.950     4.953     4.959     4.959     4.944     4.958     4.961     4.962     4.945     4.959     4.956     4.914     4.920     4.915     4.914     4.915     4.918     4.915     4.920     4.915     4.915     4.912     4.917     4.912     4.915     4.921     4.908     4.914     4.921     4.915     4.923     4.920     4.880     4.872     4.880     4.833     4.882     4.910     4.920     4.838     4.832     4.838     4.876     4.920     4.912     4.908     4.917     4.910     4.917     4.910     4.867     4.872     4.864     4.872     4.867     4.872     4.866     4.832     4.866     4.902     4.872     4.890     4.896     4.893     4.882     4.832     4.837     4.832     4.837     4.832     4.837     4.831     4.838     4.858     4.866     4.860     4.867     4.874     4.882     4.864     4.869     4.872     4.867     4.862     4.869     4.862     4.867     4.858     4.860     4.838     4.832     4.825     4.832     4.810     4.831     4.808     4.787     4.765     4.770     4.764     4.732     4.726     4.732     4.724     4.717     4.710     4.691     4.691     4.690     4.690     4.690     4.691     4.691     4.691     4.690     4.691     4.690     4.691     4.691     4.691     4.691     4.691     4.691     4.691     4.691     4.691     4.691     4.691     4.691     4.724     4.772     4.732     4.722     4.691     4.691     4.691     4.691     4.691     4.691     4.691     4.691     4.691     4.691     4.691     4.691     4.691     4.691     4.691     4.691     4.716     4.717     4.717     4.724     4.732     4.764     4.770     4.765     4.785     4.837     4.829     4.838     4.833     4.845     4.858     4.843     4.849     4.827     4.832     4.825     4.831     4.825     4.831     4.837     4.832     4.832     4.823     4.831     4.827     4.832     4.838     4.832     4.867     4.860     4.856     4.838     4.832     4.837     4.832     4.823     4.832     4.837     4.832     4.838     4.854     4.862     4.860     4.854     4.864     4.872     4.856     4.864     4.872     4.864     4.872     4.866     4.872     4.866     4.860     4.866     4.872     4.878     4.869     4.880     4.867     4.883     4.867     4.880     4.880     4.872     4.866     4.833     4.867     4.886     4.885     4.882     4.887     4.883     4.876     4.882     4.874     4.882     4.876     4.912     4.906     4.880     4.884     4.904     4.912     4.912     4.914     4.906     4.897     4.904     4.908     4.904     4.904     4.906     4.904     4.867     4.832     4.908     4.912     4.917     4.921     4.915     4.921     4.914     4.918     4.914     4.921     4.917     4.924     4.926     4.921     4.927     4.923     4.927     4.930     4.921     4.964     4.924     4.964     4.965     4.967     4.953     4.949     4.955     4.950     4.953     4.953     4.949     4.952     4.955     4.952     4.956     4.952     4.956     4.969     4.956     4.970     4.972     4.969     4.985     4.989     4.993     4.987     4.978     4.987     4.993     4.989     4.985     4.982     4.989     4.985     4.991     4.985     4.989     4.983     4.979     5.009     4.989     4.985     5.006     5.029     5.029     5.032     4.998     5.003     4.994     5.019     5.020     5.015     5.019     5.048     5.006     5.039     5.044     5.055     5.058     5.057     5.048     5.053     5.060     5.065     5.063     5.060     5.058     5.063     5.068     5.070     5.073     5.078     5.091     5.098     5.091     5.097     5.093     5.095     5.091     5.095     5.091     5.097     5.090     5.098     5.093     5.090     5.100     5.098     5.093     5.108     5.109     5.111     5.104     5.109     5.132     5.122     5.128     5.121     5.126     5.160     5.159     5.157     5.154     5.152     5.152     5.155     5.157     5.155     5.154     5.159     5.140     5.168     5.172     5.154     5.148     5.154     5.183     5.165     5.167     5.176     5.172     5.168     5.172     5.179     5.174     5.178     5.191     5.187     5.195     5.190     5.198     5.199     5.203     5.213     5.215     5.210     5.217     5.220     5.218     5.218     5.222     5.227     5.225     5.227     5.232     5.233     5.231     5.224     5.229     5.236     5.229     5.227     5.232     5.236     5.235     5.269     5.271     5.269     5.241     5.271     5.273     5.273     5.276     5.274     5.274     5.274     5.279     5.274     5.281     5.283     5.287     5.287     5.290     5.294     5.299     5.298     5.305     5.310     5.314     5.314     5.313     5.314     5.315     5.319     5.320     5.320     5.322     5.325     5.327     5.330     5.331     5.333     5.335     5.339     5.341     5.346     5.348     5.350     5.353     5.356     5.360     5.363     5.366     5.369     5.374     5.377     5.382     5.383     5.385     5.389     5.392     5.398     5.399     5.403     5.409     5.414     5.419     5.427     5.433     5.439     5.443     5.448     5.452     5.452     5.453     5.455     5.457     5.459     5.460     5.462     5.462     5.464     5.467     5.467     5.469     5.469     5.472     5.472     5.475     5.476     5.479     5.478     5.480     5.479     5.482     5.483     5.483     5.485     5.487     5.487     5.489     5.487     5.489     5.491     5.491     5.492     5.494     5.496     5.498     5.500     5.501     5.506     5.504     5.506     5.508     5.510     5.511     5.513     5.517     5.517     5.520     5.522     5.526     5.527     5.531     5.533     5.537     5.538     5.540     5.542     5.545     5.546     5.548     5.550     5.553     5.555     5.558     5.559     5.563     5.564     5.566     5.570     5.574     5.577     5.577     5.579     5.582     5.585     5.587     5.589     5.592     5.593     5.594     5.598     5.599     5.600     5.604     5.607     5.609     5.612     5.614     5.617     5.619     5.621     5.623     5.625     5.626     5.630     5.632     5.633     5.635     5.637     5.640     5.642     5.643     5.644     5.646     5.648     5.650     5.652     5.656     5.657     5.661     5.663     5.665     5.668     5.671     5.672     5.672     5.676     5.679     5.680     5.681     5.685     5.689     5.690     5.694     5.695     5.699     5.700     5.702     5.704     5.708     5.709     5.713     5.716     5.718     5.721     5.723     5.725     5.726     5.729     5.731     5.733     5.737     5.738     5.741     5.743     5.746     5.748     5.751     5.753     5.756     5.757     5.759     5.761     5.764     5.766     5.768     5.772     5.776     5.778     5.781     5.783     5.788     5.789     5.790     5.791     5.796     5.798     5.802     5.806     5.810     5.811     5.813     5.817     5.820     5.820     5.821     5.822     5.825     5.827     5.828     5.830     5.832     5.833     5.835     5.839     5.841     5.842     5.844     5.848     5.850     5.851     5.853     5.854     5.855     5.856     5.858     5.859     5.860     5.864     5.867     5.867     5.870     5.874     5.876     5.876     5.878     5.883     5.885     5.887     5.890     5.890     5.894     5.895     5.898     5.899     5.904     5.907     5.910     5.912     5.913     5.916     5.919     5.920     5.922     5.924     5.927     5.932     5.933     5.938     5.939     5.944     5.945     5.948     5.950     5.952     5.955     5.957     5.959     5.962     5.964     5.970     5.975     5.975     5.978     5.980     5.981     5.987     5.989     5.990     5.992     5.996     5.997     6.002     6.005     6.006     6.008     6.013     6.014     6.014     6.021     6.023     6.026     6.029     6.035     6.037     6.040     6.042     6.045     6.048     6.052     6.055     6.057     6.060     6.063     6.066     6.070     6.074     6.078     6.081     6.085     6.086     6.104     6.107     6.111     6.113     6.116     6.120     6.122     6.125     6.131     6.133     6.138     6.143     6.145     6.149     6.152     6.157     6.161     6.167     6.169     6.172     6.176     6.180     6.185     6.192     6.195     6.202     6.206     6.211     6.214     6.220     6.223     6.228     6.233     6.238     6.244     6.249     6.252     6.257     6.262     6.267     6.273     6.278     6.283     6.288     6.292     6.298     6.302     6.307     6.313     6.319     6.324     6.329     6.335     6.341     6.348     6.354     6.359     6.365     6.371     6.377     6.383     6.390     6.397     6.406     6.414     6.422     6.431     6.441     6.452     6.463     6.476     6.488     6.502     6.515     6.527     6.541     6.553     6.567     6.580     6.594     6.610     6.626     6.642     6.659     6.678     6.695     6.713     6.733     6.750     6.770     6.790     6.810     6.832     6.855     6.879     6.902     6.924     6.944     6.965     6.983     7.002     7.022     7.041     7.058     7.078     7.095     7.114     7.132     7.151     7.168     7.186     7.205     7.224     7.240     7.259     7.277     7.296     7.315     7.332     7.350     7.370     7.387     7.408     7.426     7.445     7.464     7.482     7.502     7.521     7.541     7.559     7.578     7.596     7.614     7.632     7.649     7.667     7.685     7.702     7.721     7.737     7.753     7.769     7.787     7.805     7.821     7.838     7.855     7.874     7.890     7.907     7.926     7.941     7.959     7.977     7.993     8.011     8.028     8.046     8.063     8.080     8.098     8.116     8.133     8.151     8.169     8.187     8.204     8.222     8.239     8.257     8.275     8.295     8.311     8.331     8.349     8.367     8.387     8.404     8.422     8.441     8.458     8.476     8.495     8.514     8.532     8.552     8.568     8.588     8.605     8.625     8.642     8.660     8.679     8.697     8.715     8.732     8.750     8.767     8.783     8.802     8.820     8.835     8.850     8.868     8.885     8.900     8.913     8.930     8.944     8.958     8.972     8.986     9.002     9.014     9.028     9.042     9.054     9.066     9.080     9.093     9.104     9.118     9.131     9.141     9.156     9.167     9.178     9.191     9.202     9.215     9.224     9.236     9.248     9.263     9.271     9.282     9.295     9.307     9.320     9.331     9.344     9.355     9.367     9.381     9.391     9.402     9.413     9.426     9.437     9.449     9.461     9.473     9.485     9.499     9.510     9.522     9.535     9.546     9.561     9.572     9.583     9.598     9.611     9.625     9.637     9.651     9.666     9.682     9.691     9.707     9.719     9.735     9.750     9.761     9.773     9.790     9.802     9.817     9.832     9.845     9.860     9.873     9.888     9.904     9.917     9.930     9.944     9.957     9.972     9.987    10.001    10.015    10.028    10.041    10.055    10.069    10.083    10.097    10.111    10.125    10.139    10.151    10.165    10.179    10.193    10.207    10.221    10.233    10.248    10.263    10.276    10.291    10.304    10.317    10.331    10.344    10.357    10.370    10.385    10.400    10.416    10.431    10.443    10.455    10.472    10.486    10.500    10.516    10.532    10.545    10.561    10.575    10.591    10.605    10.624    10.641    10.654    10.670    10.686    10.702    10.721    10.735    10.752    10.766    10.783    10.799    10.816    10.831    10.847    10.863    10.881    10.896    10.914    10.931    10.949    10.967    10.985    10.999    11.020    11.039    11.054    11.073    11.091    11.111    11.126    11.147    11.166    11.183    11.201    11.222    11.244    11.263    11.283    11.302    11.322    11.340    11.361    11.381    11.403    11.422    11.443    11.465    11.485    11.509    11.527    11.550    11.570    11.594    11.617    11.639    11.662    11.685    11.705    11.728    11.746    11.771    11.794    11.814    11.836    11.861    11.885    11.911    11.935    11.957    11.978    12.002    12.026    12.050    12.075    12.099    12.120    12.147    12.170    12.196    12.216    12.239    12.262    12.285    12.307    12.330    12.351    12.374    12.397    12.418    12.441    12.460    12.480    12.499    12.518    12.539    12.558    12.579    12.596    12.615    12.635    12.655    12.677    12.697    12.717    12.738    12.760    12.783    12.803    12.820    12.840    12.867    12.885    12.907    12.931    12.954    12.977    12.998    13.020    13.045    13.066    13.087    13.103    13.124    13.144    13.160    13.179    13.201    13.218    13.236    13.253    13.268    13.283    13.297    13.313    13.328    13.340    13.355    13.366    13.381    13.393    13.405    13.419    13.433    13.445    13.456    13.470    13.485    13.497    13.508    13.522    13.532    13.546    13.558    13.567    13.581    13.591    13.607    13.617    13.629    13.638    13.652    13.663    13.674    13.683    13.700    13.708    13.722    13.737    13.750    13.763    13.770    13.785    13.792    13.804    13.809    13.817    13.837    13.844    13.857    13.864    13.875    13.883    13.892    13.900    13.911    13.918    13.927    13.936    13.946    13.957    13.969    13.977    13.991    13.998    14.007    14.014    14.026    14.037    14.048    14.060    14.072    14.083    14.097    14.111    14.127    14.138    14.152    14.159    14.176    14.181    14.191    14.203    14.212    14.224    14.231    14.252    14.258    14.266    14.279    14.288    14.295    14.311    14.335    14.343    14.355    14.364    14.372    14.381    14.387    14.404    14.413    14.421    14.431    14.446    14.455    14.466    14.474    14.489    14.498    14.506    14.515    14.525    14.535    14.543    14.546    14.560    14.576    14.582    14.599    14.607    14.611    14.631    14.637    14.645    14.661    14.670    14.674    14.681    14.691    14.694    14.710    14.722    14.728    14.733    14.753    14.759    14.774    14.780    14.790    14.793    14.803    14.810    14.816    14.833    14.848    14.854    14.867    14.872    14.875    14.879    14.902    14.909    14.914    14.923    14.927    14.935    14.940    14.952    14.956    14.961    14.978    14.982    14.996    15.005    15.015    15.022    15.033    15.039    15.044    15.049    15.060    15.071    15.089    15.094    15.104    15.116    15.125    15.132    15.152    15.155    15.163    15.177    15.187    15.191    15.200    15.216    15.225    15.230    15.237    15.245    15.264    15.272    15.278    15.295    15.298    15.300    15.300    15.302    15.304    15.304    15.302    15.302    15.302    15.304    15.304    15.302    15.302    15.302    15.302    15.302    15.297    15.295    15.276    15.270    15.250    15.245    15.239    15.230    15.225    15.210    15.198    15.189    15.183    15.168    15.163    15.152    15.139    15.131    15.124    15.120    15.106    15.101    15.096    15.089    15.081    15.074    15.066    15.058    15.052    15.046    15.041    15.030    15.025    15.015    15.005    14.987    14.977    14.970    14.963    14.954    14.949    14.940    14.938    14.931    14.920    14.907    14.881    14.877    14.870    14.867    14.863    14.858    14.852    14.837    14.826    14.821    14.808    14.800    14.792    14.787    14.777    14.773    14.766    14.759    14.752    14.741    14.735    14.727    14.719    14.707    14.702    14.689    14.679
     4.872     4.866     4.858     4.866     4.858     4.837     4.832     4.833     4.832     4.839     4.833     4.827     4.832     4.838     4.869     4.858     4.829     4.838     4.827     4.862     4.825     4.832     4.827     4.833     4.866     4.837     4.832     4.825     4.832     4.812     4.832     4.825     4.832     4.825     4.832     4.825     4.832     4.838     4.838     4.832     4.825     4.829     4.825     4.833     4.829     4.827     4.832     4.825     4.832     4.813     4.833     4.825     4.833     4.827     4.864     4.791     4.812     4.791     4.812     4.829     4.813     4.829     4.812     4.817     4.810     4.832     4.823     4.832     4.823     4.817     4.827     4.832     4.862     4.882     4.825     4.817     4.810     4.791     4.812     4.827     4.812     4.833     4.827     4.837     4.832     4.825     4.832     4.812     4.827     4.812     4.835     4.829     4.837     4.829     4.833     4.825     4.833     4.829     4.837     4.831     4.837     4.827     4.833     4.813     4.791     4.829     4.837     4.831     4.880     4.867     4.833     4.827     4.837     4.829     4.833     4.827     4.832     4.825     4.833     4.832     4.838     4.860     4.867     4.862     4.866     4.832     4.837     4.832     4.837     4.858     4.878     4.866     4.833     4.838     4.833     4.867     4.864     4.833     4.838     4.833     4.838     4.872     4.867     4.874     4.883     4.878     4.883     4.878     4.884     4.864     4.872     4.880     4.914     4.883     4.959     4.915     4.883     4.876     4.882     4.890     4.883     4.915     4.923     4.939     4.935     4.935     4.945     4.939     4.961     4.939     4.975     4.967     4.956     4.952     4.947     4.978     4.961     4.985     4.970     4.969     4.970     4.962     4.970     4.965     4.970     4.975     4.970     4.970     4.964     4.970     4.965     4.972     4.969     4.965     4.969     4.964     4.969     4.973     4.970     4.961     4.978     4.969     4.976     4.969     4.970     4.975     4.958     4.967     4.970     4.969     4.967     4.972     4.976     4.975     4.978     4.981     4.978     4.981     4.979     4.981     4.982     4.976     4.982     4.978     4.975     4.976     4.972     4.975     4.978     4.973     4.978     4.973     4.972     4.976     4.979     4.976     4.976     4.972     4.975     4.969     4.975     4.970     4.979     4.981     4.964     4.978     4.972     4.964     4.967     4.973     4.975     4.970     4.940     4.970     4.973     4.970     4.967     4.972     4.939     4.964     4.970     4.947     4.952     4.947     4.939     4.944     4.942     4.939     4.942     4.937     4.937     4.942     4.950     4.950     4.953     4.950     4.953     4.956     4.937     4.956     4.958     4.950     4.959     4.959     4.924     4.929     4.962     4.962     4.920     4.917     4.921     4.920     4.920     4.923     4.920     4.917     4.920     4.921     4.917     4.921     4.917     4.921     4.926     4.924     4.917     4.918     4.921     4.920     4.914     4.872     4.864     4.858     4.880     4.912     4.917     4.883     4.872     4.838     4.874     4.882     4.914     4.915     4.914     4.904     4.920     4.904     4.883     4.872     4.866     4.872     4.866     4.858     4.864     4.856     4.864     4.904     4.858     4.864     4.833     4.864     4.872     4.866     4.894     4.833     4.838     4.832     4.838     4.832     4.837     4.832     4.866     4.874     4.882     4.878     4.883     4.888     4.883     4.874     4.866     4.872     4.880     4.872     4.866     4.872     4.864     4.866     4.856     4.838     4.832     4.837     4.832     4.812     4.832     4.810     4.790     4.779     4.772     4.765     4.733     4.760     4.732     4.724     4.717     4.719     4.717     4.692     4.691     4.692     4.710     4.710     4.717     4.708     4.692     4.710     4.717     4.710     4.717     4.710     4.717     4.710     4.717     4.710     4.717     4.724     4.717     4.724     4.733     4.808     4.765     4.732     4.724     4.717     4.724     4.717     4.724     4.717     4.724     4.717     4.724     4.717     4.722     4.717     4.724     4.717     4.724     4.726     4.724     4.732     4.724     4.732     4.764     4.772     4.765     4.787     4.837     4.832     4.864     4.842     4.838     4.833     4.852     4.856     4.848     4.833     4.838     4.832     4.837     4.832     4.823     4.831     4.838     4.838     4.831     4.823     4.831     4.838     4.849     4.872     4.866     4.856     4.839     4.833     4.838     4.832     4.838     4.832     4.825     4.832     4.837     4.856     4.869     4.864     4.872     4.869     4.878     4.872     4.864     4.832     4.839     4.858     4.866     4.872     4.867     4.872     4.867     4.874     4.880     4.874     4.882     4.872     4.884     4.872     4.883     4.883     4.876     4.867     4.833     4.838     4.832     4.880     4.892     4.887     4.882     4.888     4.882     4.874     4.882     4.876     4.884     4.908     4.908     4.910     4.904     4.914     4.906     4.910     4.908     4.912     4.904     4.912     4.906     4.910     4.906     4.906     4.910     4.874     4.882     4.915     4.917     4.921     4.918     4.923     4.920     4.935     4.939     4.917     4.937     4.933     4.935     4.932     4.920     4.924     4.929     4.924     4.933     4.929     4.970     4.958     4.964     4.958     4.967     4.969     4.953     4.959     4.958     4.961     4.959     4.952     4.953     4.956     4.955     4.959     4.964     4.962     4.969     4.972     4.965     4.969     4.970     4.989     4.994     4.991     4.994     4.983     4.985     4.991     4.987     4.994     4.987     4.991     4.993     4.987     4.989     4.994     4.994     4.985     4.994     5.001     5.022     5.000     5.032     5.037     4.996     5.041     4.996     5.044     5.048     5.010     5.046     5.048     5.052     5.046     5.043     5.013     5.060     5.053     5.048     5.053     5.048     5.069     5.065     5.067     5.065     5.063     5.068     5.022     5.081     5.102     5.102     5.098     5.091     5.095     5.095     5.098     5.100     5.098     5.100     5.104     5.102     5.100     5.102     5.097     5.098     5.105     5.102     5.097     5.106     5.102     5.104     5.108     5.130     5.121     5.128     5.119     5.162     5.163     5.130     5.163     5.160     5.136     5.154     5.144     5.163     5.165     5.162     5.162     5.160     5.163     5.140     5.154     5.174     5.159     5.185     5.187     5.185     5.185     5.178     5.181     5.172     5.179     5.174     5.181     5.185     5.193     5.194     5.190     5.199     5.202     5.196     5.208     5.203     5.212     5.213     5.213     5.218     5.222     5.222     5.227     5.225     5.231     5.232     5.231     5.235     5.238     5.240     5.233     5.239     5.240     5.233     5.238     5.235     5.252     5.273     5.273     5.276     5.273     5.278     5.273     5.278     5.274     5.278     5.279     5.279     5.282     5.287     5.285     5.292     5.292     5.294     5.296     5.298     5.301     5.301     5.313     5.317     5.319     5.319     5.319     5.320     5.320     5.322     5.324     5.325     5.325     5.328     5.331     5.335     5.335     5.337     5.339     5.343     5.346     5.348     5.352     5.356     5.358     5.361     5.366     5.367     5.370     5.374     5.377     5.380     5.383     5.387     5.389     5.392     5.396     5.402     5.405     5.409     5.412     5.424     5.427     5.435     5.441     5.445     5.448     5.452     5.455     5.457     5.459     5.462     5.462     5.464     5.465     5.465     5.468     5.468     5.472     5.474     5.475     5.475     5.476     5.478     5.479     5.480     5.485     5.487     5.485     5.489     5.487     5.489     5.489     5.491     5.491     5.492     5.492     5.494     5.494     5.494     5.496     5.500     5.501     5.501     5.504     5.503     5.504     5.507     5.510     5.511     5.513     5.514     5.515     5.518     5.520     5.522     5.524     5.529     5.533     5.533     5.535     5.538     5.540     5.542     5.543     5.546     5.548     5.550     5.552     5.555     5.558     5.559     5.561     5.564     5.566     5.568     5.572     5.575     5.577     5.579     5.582     5.583     5.587     5.588     5.591     5.593     5.595     5.598     5.599     5.602     5.604     5.605     5.609     5.610     5.614     5.615     5.619     5.619     5.623     5.625     5.626     5.630     5.632     5.633     5.636     5.637     5.640     5.642     5.643     5.644     5.647     5.648     5.650     5.652     5.654     5.657     5.661     5.663     5.667     5.668     5.669     5.672     5.674     5.675     5.678     5.681     5.683     5.685     5.689     5.689     5.694     5.695     5.697     5.700     5.704     5.706     5.708     5.711     5.713     5.716     5.718     5.721     5.723     5.725     5.726     5.729     5.731     5.735     5.737     5.738     5.741     5.743     5.746     5.748     5.750     5.753     5.754     5.757     5.760     5.761     5.763     5.766     5.768     5.770     5.774     5.778     5.779     5.783     5.787     5.789     5.791     5.792     5.795     5.798     5.802     5.804     5.808     5.811     5.813     5.817     5.818     5.820     5.822     5.824     5.825     5.827     5.830     5.831     5.832     5.837     5.837     5.839     5.842     5.844     5.846     5.848     5.850     5.853     5.854     5.855     5.856     5.858     5.859     5.860     5.863     5.864     5.865     5.869     5.872     5.874     5.876     5.880     5.882     5.883     5.883     5.887     5.887     5.891     5.892     5.894     5.899     5.902     5.902     5.905     5.907     5.912     5.913     5.915     5.919     5.920     5.924     5.925     5.928     5.932     5.933     5.936     5.938     5.942     5.944     5.947     5.948     5.954     5.955     5.959     5.961     5.961     5.966     5.968     5.972     5.975     5.978     5.981     5.982     5.985     5.989     5.990     5.992     5.994     5.997     5.999     6.003     6.008     6.009     6.011     6.013     6.016     6.020     6.021     6.026     6.028     6.031     6.035     6.040     6.042     6.045     6.046     6.050     6.053     6.055     6.058     6.061     6.065     6.066     6.070     6.074     6.079     6.083     6.092     6.102     6.107     6.107     6.111     6.114     6.116     6.118     6.122     6.125     6.131     6.133     6.138     6.143     6.148     6.152     6.154     6.157     6.163     6.167     6.170     6.173     6.175     6.180     6.187     6.190     6.195     6.202     6.206     6.211     6.214     6.220     6.225     6.228     6.233     6.239     6.244     6.250     6.254     6.259     6.264     6.268     6.273     6.278     6.283     6.288     6.292     6.298     6.304     6.308     6.311     6.317     6.324     6.329     6.335     6.343     6.348     6.354     6.359     6.365     6.373     6.379     6.385     6.392     6.399     6.407     6.414     6.422     6.431     6.441     6.452     6.462     6.473     6.485     6.498     6.511     6.525     6.537     6.550     6.563     6.577     6.591     6.605     6.621     6.637     6.653     6.672     6.689     6.707     6.725     6.745     6.764     6.783     6.804     6.825     6.847     6.870     6.894     6.916     6.939     6.960     6.981     7.001     7.022     7.041     7.059     7.078     7.097     7.116     7.132     7.151     7.168     7.187     7.205     7.224     7.240     7.259     7.276     7.294     7.313     7.331     7.349     7.368     7.387     7.405     7.424     7.443     7.461     7.480     7.500     7.518     7.537     7.556     7.574     7.593     7.613     7.630     7.649     7.669     7.685     7.702     7.721     7.737     7.755     7.772     7.789     7.806     7.821     7.840     7.858     7.876     7.891     7.908     7.926     7.943     7.961     7.977     7.995     8.011     8.030     8.046     8.063     8.081     8.098     8.116     8.133     8.151     8.170     8.186     8.204     8.222     8.237     8.255     8.274     8.293     8.311     8.328     8.346     8.365     8.382     8.401     8.420     8.439     8.457     8.473     8.490     8.509     8.529     8.544     8.564     8.583     8.602     8.619     8.637     8.656     8.674     8.693     8.713     8.729     8.746     8.764     8.781     8.798     8.815     8.833     8.847     8.865     8.881     8.900     8.914     8.930     8.946     8.960     8.976     8.989     9.002     9.017     9.030     9.044     9.057     9.072     9.085     9.099     9.110     9.124     9.136     9.149     9.161     9.175     9.187     9.200     9.210     9.224     9.235     9.248     9.259     9.269     9.282     9.293     9.304     9.317     9.328     9.340     9.353     9.363     9.378     9.389     9.402     9.413     9.422     9.435     9.447     9.460     9.468     9.482     9.496     9.506     9.517     9.532     9.544     9.556     9.569     9.580     9.591     9.605     9.620     9.631     9.644     9.657     9.674     9.685     9.699     9.716     9.728     9.740     9.755     9.770     9.782     9.796     9.810     9.822     9.836     9.850     9.866     9.881     9.893     9.908     9.922     9.936     9.950     9.964     9.977     9.992    10.006    10.023    10.035    10.049    10.062    10.073    10.089    10.104    10.116    10.130    10.142    10.157    10.172    10.185    10.198    10.214    10.230    10.241    10.254    10.267    10.280    10.296    10.308    10.324    10.336    10.352    10.363    10.377    10.391    10.405    10.419    10.435    10.448    10.462    10.478    10.491    10.505    10.522    10.535    10.549    10.566    10.580    10.593    10.609    10.624    10.642    10.657    10.674    10.689    10.704    10.720    10.735    10.754    10.769    10.785    10.802    10.819    10.835    10.850    10.866    10.883    10.900    10.916    10.931    10.949    10.967    10.983    11.002    11.020    11.039    11.054    11.073    11.091    11.111    11.126    11.144    11.166    11.185    11.203    11.222    11.241    11.261    11.281    11.299    11.318    11.338    11.359    11.380    11.398    11.419    11.438    11.461    11.481    11.504    11.527    11.546    11.569    11.587    11.611    11.633    11.657    11.678    11.700    11.720    11.743    11.767    11.787    11.809    11.832    11.857    11.878    11.905    11.928    11.950    11.975    11.997    12.021    12.042    12.066    12.089    12.113    12.138    12.161    12.183    12.207    12.229    12.254    12.275    12.297    12.321    12.343    12.364    12.389    12.411    12.435    12.455    12.474    12.495    12.516    12.535    12.555    12.572    12.592    12.615    12.632    12.650    12.672    12.690    12.713    12.729    12.752    12.774    12.798    12.819    12.836    12.859    12.878    12.903    12.924    12.946    12.967    12.987    13.009    13.036    13.054    13.076    13.099    13.117    13.135    13.156    13.172    13.188    13.209    13.224    13.241    13.257    13.273    13.286    13.300    13.315    13.328    13.341    13.354    13.365    13.379    13.391    13.403    13.417    13.429    13.442    13.455    13.465    13.482    13.492    13.502    13.513    13.524    13.538    13.547    13.561    13.572    13.585    13.598    13.610    13.620    13.629    13.641    13.654    13.663    13.676    13.694    13.705    13.717    13.728    13.742    13.753    13.765    13.777    13.783    13.796    13.804    13.811    13.827    13.837    13.844    13.854    13.870    13.880    13.885    13.898    13.905    13.912    13.922    13.929    13.942    13.952    13.965    13.972    13.980    13.995    14.002    14.011    14.019    14.035    14.043    14.051    14.069    14.075    14.087    14.099    14.126    14.133    14.142    14.156    14.165    14.180    14.189    14.198    14.204    14.216    14.229    14.241    14.255    14.266    14.275    14.285    14.292    14.302    14.316    14.339    14.357    14.361    14.372    14.380    14.387    14.402    14.411    14.418    14.431    14.444    14.448    14.466    14.474    14.485    14.489    14.504    14.515    14.527    14.537    14.541    14.546    14.562    14.570    14.587    14.602    14.606    14.611    14.617    14.637    14.645    14.658    14.670    14.674    14.681    14.689    14.707    14.713    14.719    14.722    14.739    14.744    14.757    14.766    14.783    14.788    14.792    14.803    14.808    14.816    14.827    14.847    14.856    14.863    14.870    14.875    14.879    14.902    14.909    14.912    14.923    14.930    14.935    14.941    14.946    14.956    14.965    14.977    14.980    14.995    15.005    15.019    15.025    15.030    15.039    15.046    15.049    15.060    15.070    15.078    15.094    15.101    15.113    15.122    15.132    15.146    15.154    15.161    15.179    15.185    15.193    15.198    15.214    15.222    15.228    15.235    15.243    15.250    15.272    15.279    15.295    15.300    15.300    15.302    15.302    15.304    15.302    15.302    15.302    15.302    15.304    15.306    15.306    15.302    15.302    15.302    15.302    15.304    15.298    15.278    15.268    15.250    15.245    15.237    15.232    15.220    15.214    15.198    15.193    15.187    15.172    15.164    15.155    15.140    15.132    15.125    15.118    15.107    15.103    15.097    15.090    15.083    15.074    15.068    15.061    15.055    15.046    15.041    15.033    15.026    15.019    15.010    14.991    14.980    14.975    14.961    14.956    14.949    14.943    14.940    14.933    14.923    14.905    14.897    14.879    14.872    14.868    14.865    14.859    14.856    14.848    14.830    14.823    14.810    14.805    14.793    14.788    14.783    14.775    14.768    14.760    14.755    14.747    14.738    14.730    14.716    14.713    14.702    14.695    14.690
     4.838     4.832     4.833     4.832     4.837     4.833     4.838     4.874     4.872     4.890     4.866     4.832     4.837     4.870     4.860     4.825     4.833     4.827     4.833     4.827     4.832     4.823     4.827     4.825     4.832     4.838     4.827     4.832     4.825     4.832     4.825     4.832     4.825     4.832     4.831     4.860     4.884     4.838     4.832     4.827     4.832     4.825     4.832     4.825     4.833     4.869     4.856     4.837     4.827     4.837     4.829     4.837     4.856     4.829     4.833     4.813     4.791     4.812     4.791     4.812     4.827     4.825     4.829     4.812     4.832     4.825     4.833     4.825     4.832     4.825     4.832     4.838     4.862     4.866     4.832     4.823     4.817     4.812     4.832     4.827     4.837     4.831     4.812     4.832     4.825     4.832     4.825     4.829     4.823     4.832     4.827     4.837     4.829     4.837     4.825     4.832     4.825     4.833     4.829     4.862     4.829     4.837     4.813     4.837     4.829     4.837     4.832     4.837     4.832     4.882     4.829     4.837     4.829     4.837     4.827     4.835     4.825     4.832     4.827     4.838     4.832     4.838     4.864     4.867     4.858     4.838     4.832     4.838     4.872     4.882     4.866     4.833     4.827     4.833     4.839     4.860     4.883     4.866     4.872     4.867     4.872     4.882     4.876     4.883     4.882     4.874     4.882     4.874     4.880     4.872     4.867     4.874     4.882     4.929     4.917     4.884     4.890     4.883     4.915     4.884     4.915     4.923     4.917     4.935     4.942     4.947     4.937     4.981     4.956     4.982     4.970     4.985     4.964     4.989     4.967     4.989     4.991     4.952     4.959     4.956     4.962     4.958     4.976     4.982     4.978     4.972     4.975     4.937     4.972     4.976     4.970     4.969     4.973     4.969     4.964     4.967     4.970     4.976     4.962     4.979     4.982     4.981     4.975     4.970     4.964     4.970     4.975     4.972     4.976     4.970     4.975     4.979     4.981     4.981     4.975     4.979     4.982     4.979     4.983     4.985     4.985     4.982     4.979     4.983     4.979     4.983     4.978     4.982     4.976     4.978     4.975     4.973     4.985     4.983     4.976     4.981     4.972     4.975     4.978     4.970     4.973     4.978     4.982     4.985     4.982     4.969     4.981     4.975     4.970     4.972     4.975     4.970     4.975     4.975     4.972     4.967     4.970     4.973     4.976     4.970     4.965     4.978     4.947     4.955     4.942     4.939     4.944     4.942     4.940     4.947     4.944     4.939     4.945     4.952     4.947     4.944     4.961     4.944     4.947     4.959     4.945     4.958     4.956     4.953     4.945     4.939     4.967     4.969     4.965     4.921     4.924     4.926     4.926     4.921     4.926     4.921     4.924     4.920     4.926     4.926     4.921     4.927     4.923     4.924     4.930     4.927     4.921     4.930     4.918     4.923     4.917     4.882     4.918     4.912     4.917     4.908     4.867     4.874     4.867     4.874     4.918     4.908     4.914     4.867     4.874     4.882     4.876     4.882     4.872     4.866     4.833     4.838     4.858     4.839     4.915     4.872     4.864     4.833     4.838     4.833     4.838     4.833     4.864     4.872     4.866     4.902     4.872     4.866     4.832     4.838     4.872     4.883     4.839     4.872     4.866     4.885     4.882     4.882     4.870     4.864     4.858     4.864     4.872     4.882     4.884     4.858     4.838     4.833     4.838     4.832     4.837     4.832     4.825     4.832     4.823     4.790     4.810     4.790     4.779     4.760     4.765     4.733     4.733     4.732     4.724     4.726     4.724     4.717     4.724     4.726     4.724     4.726     4.724     4.726     4.724     4.732     4.726     4.732     4.724     4.732     4.724     4.732     4.726     4.732     4.733     4.733     4.779     4.791     4.772     4.765     4.733     4.737     4.732     4.733     4.733     4.726     4.733     4.733     4.733     4.733     4.732     4.726     4.732     4.733     4.733     4.733     4.733     4.764     4.733     4.765     4.787     4.858     4.831     4.864     4.858     4.885     4.876     4.878     4.833     4.867     4.838     4.832     4.839     4.882     4.833     4.838     4.854     4.866     4.854     4.858     4.854     4.832     4.825     4.831     4.837     4.860     4.832     4.827     4.833     4.848     4.833     4.838     4.833     4.878     4.872     4.866     4.856     4.839     4.858     4.866     4.870     4.876     4.866     4.874     4.872     4.867     4.832     4.825     4.832     4.838     4.833     4.866     4.874     4.880     4.874     4.882     4.876     4.867     4.874     4.882     4.894     4.893     4.894     4.895     4.880     4.833     4.838     4.832     4.838     4.888     4.895     4.839     4.888     4.883     4.876     4.882     4.876     4.883     4.902     4.906     4.910     4.906     4.910     4.915     4.912     4.910     4.914     4.910     4.904     4.912     4.912     4.906     4.908     4.912     4.917     4.915     4.920     4.915     4.921     4.917     4.923     4.927     4.924     4.935     4.933     4.914     4.935     4.917     4.923     4.930     4.924     4.935     4.940     4.939     4.929     4.933     4.945     4.976     4.961     4.975     4.961     4.972     4.961     4.964     4.961     4.959     4.965     4.969     4.973     4.973     4.969     4.970     4.978     4.979     4.976     4.972     4.976     4.972     4.976     4.987     4.994     4.987     4.987     4.991     4.989     4.991     4.996     4.991     4.993     4.996     4.996     4.993     4.989     4.993     4.989     4.993     5.000     5.020     5.001     5.025     5.035     5.007     5.001     5.026     5.003     5.050     5.052     5.055     5.026     5.019     5.055     5.060     5.063     5.046     5.065     5.067     5.069     5.068     5.065     5.073     5.073     5.062     5.067     5.069     5.079     5.085     5.090     5.100     5.088     5.095     5.097     5.093     5.098     5.098     5.097     5.104     5.098     5.105     5.100     5.108     5.098     5.106     5.102     5.108     5.105     5.100     5.105     5.104     5.098     5.105     5.097     5.152     5.155     5.163     5.117     5.162     5.162     5.167     5.152     5.168     5.143     5.163     5.163     5.160     5.163     5.154     5.154     5.159     5.157     5.165     5.174     5.181     5.187     5.193     5.195     5.194     5.185     5.178     5.179     5.176     5.179     5.187     5.203     5.187     5.207     5.188     5.203     5.205     5.198     5.218     5.207     5.210     5.229     5.227     5.227     5.225     5.224     5.222     5.229     5.232     5.235     5.241     5.242     5.243     5.241     5.236     5.232     5.240     5.236     5.243     5.271     5.248     5.271     5.278     5.274     5.279     5.276     5.281     5.274     5.279     5.285     5.285     5.289     5.287     5.287     5.289     5.292     5.298     5.298     5.303     5.305     5.299     5.315     5.319     5.319     5.320     5.322     5.322     5.322     5.324     5.325     5.327     5.330     5.330     5.335     5.337     5.339     5.341     5.343     5.345     5.346     5.350     5.352     5.357     5.358     5.361     5.364     5.369     5.372     5.377     5.380     5.382     5.385     5.387     5.390     5.394     5.398     5.399     5.403     5.410     5.414     5.417     5.429     5.433     5.439     5.445     5.448     5.452     5.453     5.457     5.460     5.462     5.464     5.465     5.467     5.468     5.469     5.472     5.475     5.476     5.478     5.479     5.480     5.483     5.483     5.485     5.489     5.491     5.491     5.492     5.492     5.492     5.492     5.494     5.494     5.494     5.496     5.496     5.500     5.500     5.503     5.501     5.503     5.503     5.506     5.507     5.508     5.510     5.511     5.513     5.514     5.517     5.518     5.520     5.524     5.526     5.527     5.531     5.535     5.538     5.538     5.540     5.542     5.543     5.545     5.548     5.550     5.552     5.555     5.556     5.559     5.561     5.563     5.566     5.568     5.572     5.574     5.575     5.579     5.582     5.585     5.586     5.588     5.591     5.592     5.595     5.597     5.600     5.602     5.604     5.607     5.609     5.610     5.612     5.615     5.617     5.619     5.623     5.625     5.626     5.630     5.632     5.635     5.636     5.637     5.639     5.642     5.643     5.644     5.647     5.648     5.650     5.654     5.656     5.657     5.661     5.663     5.665     5.668     5.669     5.671     5.672     5.676     5.678     5.681     5.683     5.687     5.689     5.690     5.694     5.697     5.699     5.700     5.704     5.704     5.708     5.711     5.713     5.716     5.718     5.721     5.723     5.725     5.728     5.729     5.731     5.735     5.737     5.738     5.741     5.743     5.746     5.748     5.750     5.753     5.754     5.756     5.759     5.761     5.763     5.766     5.768     5.772     5.776     5.778     5.779     5.783     5.787     5.788     5.790     5.794     5.795     5.797     5.799     5.802     5.806     5.810     5.813     5.815     5.818     5.821     5.821     5.824     5.825     5.827     5.830     5.831     5.833     5.835     5.839     5.841     5.842     5.846     5.848     5.850     5.851     5.853     5.856     5.858     5.858     5.859     5.860     5.863     5.864     5.865     5.867     5.870     5.872     5.874     5.876     5.880     5.882     5.883     5.885     5.889     5.891     5.891     5.894     5.895     5.898     5.902     5.904     5.905     5.907     5.910     5.912     5.915     5.919     5.920     5.922     5.925     5.927     5.928     5.932     5.935     5.936     5.939     5.944     5.947     5.950     5.952     5.954     5.957     5.959     5.962     5.962     5.968     5.971     5.975     5.977     5.980     5.982     5.987     5.989     5.990     5.992     5.994     5.997     5.999     6.003     6.003     6.009     6.013     6.014     6.018     6.018     6.021     6.023     6.026     6.031     6.032     6.037     6.040     6.043     6.046     6.050     6.052     6.055     6.057     6.060     6.063     6.066     6.068     6.072     6.076     6.079     6.083     6.100     6.106     6.106     6.107     6.113     6.114     6.118     6.120     6.124     6.127     6.131     6.135     6.139     6.143     6.150     6.152     6.156     6.159     6.163     6.167     6.170     6.175     6.179     6.182     6.187     6.192     6.195     6.200     6.206     6.211     6.216     6.220     6.225     6.228     6.233     6.239     6.244     6.249     6.254     6.259     6.264     6.270     6.273     6.278     6.283     6.288     6.292     6.297     6.302     6.308     6.313     6.319     6.324     6.329     6.335     6.341     6.348     6.352     6.359     6.367     6.373     6.379     6.385     6.392     6.399     6.407     6.415     6.422     6.429     6.439     6.450     6.460     6.470     6.482     6.495     6.508     6.520     6.533     6.547     6.560     6.574     6.586     6.602     6.617     6.632     6.648     6.665     6.683     6.700     6.720     6.738     6.757     6.777     6.797     6.818     6.839     6.861     6.885     6.909     6.932     6.953     6.977     6.998     7.019     7.039     7.059     7.078     7.097     7.116     7.133     7.153     7.170     7.187     7.205     7.224     7.240     7.259     7.276     7.294     7.313     7.330     7.348     7.367     7.385     7.403     7.422     7.440     7.459     7.477     7.498     7.515     7.535     7.553     7.572     7.592     7.611     7.629     7.648     7.667     7.685     7.702     7.721     7.738     7.755     7.772     7.790     7.806     7.823     7.840     7.858     7.876     7.894     7.910     7.927     7.944     7.961     7.977     7.995     8.012     8.028     8.046     8.063     8.080     8.098     8.116     8.132     8.150     8.169     8.186     8.204     8.220     8.236     8.255     8.272     8.291     8.308     8.326     8.344     8.363     8.379     8.400     8.416     8.435     8.454     8.470     8.489     8.506     8.525     8.542     8.561     8.577     8.596     8.613     8.632     8.649     8.668     8.688     8.706     8.725     8.742     8.760     8.778     8.795     8.813     8.829     8.847     8.865     8.880     8.898     8.912     8.930     8.944     8.961     8.976     8.990     9.005     9.019     9.033     9.048     9.060     9.075     9.088     9.101     9.116     9.128     9.141     9.154     9.168     9.182     9.194     9.207     9.219     9.230     9.243     9.254     9.267     9.278     9.292     9.302     9.315     9.325     9.339     9.351     9.362     9.374     9.385     9.398     9.410     9.422     9.437     9.445     9.457     9.468     9.480     9.492     9.504     9.514     9.528     9.539     9.552     9.565     9.576     9.589     9.600     9.614     9.627     9.641     9.653     9.667     9.680     9.693     9.707     9.719     9.735     9.749     9.762     9.774     9.790     9.804     9.818     9.832     9.843     9.858     9.871     9.886     9.902     9.916     9.928     9.941     9.957     9.970     9.983     9.996    10.010    10.023    10.040    10.055    10.068    10.082    10.096    10.109    10.122    10.135    10.150    10.162    10.178    10.190    10.205    10.217    10.233    10.247    10.261    10.273    10.287    10.300    10.312    10.326    10.341    10.355    10.370    10.383    10.396    10.411    10.423    10.441    10.453    10.467    10.483    10.497    10.510    10.525    10.539    10.555    10.568    10.583    10.600    10.615    10.628    10.644    10.658    10.676    10.690    10.709    10.723    10.740    10.756    10.770    10.789    10.807    10.823    10.837    10.852    10.870    10.885    10.904    10.919    10.935    10.950    10.967    10.985    11.002    11.021    11.037    11.057    11.075    11.091    11.111    11.129    11.146    11.166    11.183    11.204    11.222    11.241    11.258    11.280    11.297    11.320    11.337    11.356    11.377    11.397    11.416    11.437    11.457    11.478    11.499    11.520    11.543    11.564    11.586    11.607    11.630    11.650    11.674    11.696    11.719    11.740    11.761    11.783    11.805    11.828    11.849    11.873    11.896    11.917    11.942    11.966    11.988    12.012    12.035    12.057    12.081    12.101    12.129    12.152    12.177    12.198    12.222    12.244    12.266    12.290    12.313    12.339    12.359    12.379    12.402    12.424    12.448    12.470    12.491    12.511    12.531    12.551    12.568    12.589    12.612    12.629    12.650    12.669    12.688    12.707    12.726    12.744    12.767    12.787    12.809    12.830    12.852    12.872    12.893    12.913    12.938    12.957    12.981    13.001    13.026    13.045    13.069    13.089    13.107    13.127    13.142    13.160    13.176    13.194    13.209    13.224    13.241    13.255    13.270    13.282    13.296    13.310    13.324    13.338    13.348    13.360    13.373    13.387    13.400    13.413    13.428    13.440    13.452    13.461    13.474    13.483    13.494    13.506    13.516    13.530    13.541    13.553    13.564    13.575    13.588    13.602    13.613    13.620    13.632    13.643    13.656    13.669    13.683    13.698    13.708    13.719    13.735    13.745    13.753    13.765    13.776    13.791    13.799    13.807    13.817    13.831    13.837    13.848    13.864    13.877    13.883    13.893    13.902    13.908    13.917    13.926    13.933    13.952    13.960    13.969    13.977    13.988    13.999    14.007    14.016    14.029    14.039    14.046    14.059    14.070    14.078    14.091    14.103    14.127    14.133    14.154    14.161    14.171    14.187    14.195    14.203    14.212    14.226    14.241    14.246    14.263    14.269    14.280    14.289    14.302    14.311    14.335    14.353    14.363    14.370    14.378    14.389    14.402    14.409    14.422    14.427    14.441    14.448    14.470    14.474    14.480    14.486    14.502    14.511    14.526    14.535    14.539    14.544    14.550    14.572    14.582    14.598    14.606    14.609    14.613    14.635    14.646    14.648    14.672    14.676    14.679    14.685    14.705    14.715    14.716    14.724    14.733    14.748    14.757    14.762    14.778    14.790    14.793    14.803    14.808    14.818    14.824    14.840    14.854    14.863    14.868    14.874    14.881    14.905    14.907    14.920    14.925    14.931    14.935    14.941    14.952    14.958    14.965    14.973    14.978    14.994    15.010    15.015    15.025    15.030    15.037    15.042    15.049    15.061    15.066    15.078    15.090    15.101    15.112    15.122    15.131    15.145    15.152    15.161    15.177    15.187    15.193    15.198    15.216    15.224    15.227    15.235    15.243    15.258    15.272    15.279    15.293    15.297    15.302    15.302    15.304    15.304    15.302    15.302    15.304    15.304    15.304    15.306    15.304    15.302    15.304    15.304    15.304    15.302    15.297    15.281    15.253    15.250    15.245    15.237    15.232    15.219    15.213    15.200    15.194    15.185    15.177    15.163    15.154    15.142    15.132    15.127    15.118    15.112    15.106    15.097    15.090    15.085    15.077    15.070    15.061    15.055    15.048    15.042    15.037    15.026    15.020    15.010    14.995    14.986    14.972    14.965    14.956    14.949    14.946    14.941    14.933    14.928    14.922    14.909    14.881    14.875    14.872    14.868    14.865    14.859    14.852    14.837    14.824    14.811    14.802    14.797    14.792    14.787    14.778    14.771    14.762    14.757    14.752    14.742    14.732    14.719    14.713    14.710    14.702    14.690
     4.832     4.827     4.832     4.827     4.832     4.838     4.880     4.832     4.833     4.832     4.839     4.864     4.831     4.862     4.827     4.832     4.825     4.833     4.825     4.827     4.823     4.825     4.812     4.825     4.823     4.832     4.867     4.837     4.832     4.825     4.832     4.827     4.832     4.867     4.827     4.832     4.825     4.832     4.837     4.832     4.827     4.832     4.825     4.832     4.827     4.833     4.837     4.831     4.832     4.831     4.827     4.832     4.827     4.833     4.825     4.827     4.812     4.791     4.812     4.791     4.812     4.829     4.825     4.832     4.823     4.832     4.829     4.858     4.866     4.832     4.838     4.858     4.867     4.862     4.838     4.832     4.823     4.832     4.831     4.825     4.832     4.823     4.832     4.823     4.832     4.825     4.832     4.825     4.832     4.825     4.862     4.831     4.837     4.829     4.832     4.812     4.832     4.812     4.832     4.825     4.833     4.829     4.837     4.829     4.833     4.832     4.837     4.832     4.838     4.872     4.833     4.888     4.837     4.829     4.837     4.827     4.832     4.825     4.860     4.831     4.837     4.858     4.867     4.872     4.866     4.833     4.838     4.872     4.883     4.867     4.833     4.838     4.832     4.829     4.833     4.866     4.874     4.884     4.882     4.874     4.882     4.890     4.884     4.917     4.874     4.882     4.874     4.867     4.872     4.867     4.872     4.882     4.915     4.947     4.923     4.914     4.884     4.915     4.885     4.917     4.923     4.917     4.949     4.942     4.950     4.940     4.944     4.976     4.972     4.955     4.967     4.970     4.967     4.993     4.991     4.994     4.964     4.967     4.996     4.961     4.981     4.976     4.993     4.987     4.982     4.976     4.978     4.981     4.979     4.981     4.976     4.972     4.970     4.965     4.965     4.972     4.978     4.979     4.976     4.981     4.978     4.982     4.979     4.985     4.970     4.976     4.982     4.976     4.981     4.976     4.970     4.976     4.981     4.983     4.981     4.987     4.985     4.983     4.987     4.989     4.983     4.987     4.982     4.987     4.982     4.982     4.982     4.981     4.972     4.976     4.985     4.987     4.979     4.985     4.981     4.985     4.978     4.982     4.978     4.973     4.975     4.981     4.979     4.961     4.978     4.979     4.985     4.979     4.975     4.976     4.970     4.976     4.981     4.978     4.978     4.981     4.975     4.975     4.972     4.979     4.982     4.972     4.987     4.985     4.985     4.989     4.945     4.952     4.949     4.945     4.950     4.944     4.947     4.950     4.956     4.952     4.945     4.962     4.952     4.956     4.950     4.953     4.952     4.945     4.950     4.956     4.933     4.973     4.969     4.969     4.921     4.924     4.929     4.923     4.929     4.921     4.921     4.929     4.929     4.933     4.935     4.932     4.927     4.923     4.933     4.924     4.927     4.933     4.935     4.932     4.937     4.918     4.923     4.908     4.912     4.915     4.912     4.883     4.917     4.920     4.914     4.917     4.921     4.872     4.867     4.917     4.883     4.914     4.867     4.872     4.866     4.860     4.866     4.874     4.884     4.838     4.856     4.838     4.870     4.864     4.833     4.838     4.832     4.837     4.843     4.838     4.899     4.872     4.838     4.832     4.866     4.898     4.832     4.864     4.872     4.882     4.876     4.884     4.864     4.870     4.864     4.870     4.866     4.874     4.880     4.864     4.870     4.866     4.872     4.838     4.832     4.837     4.832     4.838     4.833     4.827     4.791     4.812     4.790     4.795     4.787     4.779     4.772     4.764     4.733     4.733     4.733     4.733     4.733     4.739     4.733     4.760     4.733     4.760     4.733     4.764     4.733     4.764     4.733     4.765     4.733     4.765     4.760     4.765     4.772     4.779     4.791     4.812     4.779     4.787     4.765     4.772     4.765     4.772     4.765     4.772     4.765     4.758     4.764     4.758     4.765     4.760     4.765     4.760     4.764     4.772     4.765     4.772     4.808     4.829     4.837     4.870     4.876     4.872     4.880     4.864     4.870     4.876     4.884     4.880     4.832     4.838     4.856     4.878     4.848     4.872     4.866     4.862     4.862     4.856     4.858     4.838     4.832     4.837     4.833     4.866     4.838     4.833     4.838     4.833     4.838     4.833     4.864     4.878     4.880     4.874     4.867     4.858     4.867     4.872     4.872     4.880     4.876     4.883     4.878     4.872     4.838     4.832     4.838     4.832     4.838     4.872     4.880     4.876     4.882     4.876     4.883     4.886     4.880     4.887     4.883     4.899     4.897     4.883     4.874     4.838     4.832     4.838     4.833     4.882     4.897     4.902     4.906     4.912     4.910     4.890     4.883     4.915     4.920     4.914     4.918     4.912     4.915     4.912     4.920     4.915     4.918     4.912     4.910     4.917     4.912     4.908     4.912     4.917     4.912     4.917     4.923     4.923     4.917     4.929     4.927     4.924     4.930     4.935     4.937     4.933     4.917     4.933     4.929     4.937     4.939     4.942     4.923     4.937     4.935     4.932     4.937     4.945     4.965     4.961     4.967     4.973     4.970     4.961     4.967     4.964     4.965     4.967     4.972     4.970     4.965     4.981     4.969     4.970     4.982     4.976     4.987     4.978     4.981     4.979     4.983     4.991     4.998     4.991     4.993     4.994     4.998     4.996     5.001     4.998     4.993     5.000     4.996     5.001     4.993     4.998     5.019     5.023     5.022     5.029     5.035     5.003     5.044     5.003     5.026     5.053     5.016     5.058     5.020     5.053     5.048     5.058     5.046     5.053     5.050     5.057     5.075     5.074     5.070     5.072     5.068     5.074     5.072     5.079     5.088     5.085     5.093     5.088     5.091     5.097     5.093     5.090     5.104     5.102     5.104     5.100     5.102     5.105     5.109     5.111     5.105     5.109     5.108     5.105     5.102     5.109     5.102     5.126     5.104     5.135     5.133     5.130     5.121     5.163     5.139     5.136     5.170     5.172     5.170     5.170     5.168     5.162     5.163     5.167     5.154     5.157     5.160     5.155     5.160     5.162     5.172     5.197     5.199     5.202     5.202     5.198     5.190     5.183     5.190     5.183     5.199     5.202     5.202     5.208     5.188     5.193     5.205     5.208     5.202     5.225     5.231     5.207     5.231     5.232     5.235     5.224     5.220     5.237     5.232     5.238     5.232     5.242     5.238     5.246     5.237     5.256     5.235     5.262     5.241     5.271     5.273     5.276     5.271     5.281     5.279     5.273     5.282     5.287     5.282     5.285     5.287     5.290     5.289     5.290     5.289     5.290     5.299     5.305     5.306     5.308     5.312     5.317     5.319     5.322     5.324     5.327     5.327     5.328     5.327     5.328     5.330     5.330     5.331     5.335     5.337     5.339     5.343     5.346     5.346     5.350     5.352     5.357     5.358     5.360     5.363     5.367     5.370     5.374     5.377     5.380     5.382     5.385     5.389     5.390     5.394     5.398     5.402     5.405     5.410     5.414     5.422     5.430     5.433     5.439     5.445     5.448     5.452     5.453     5.457     5.460     5.464     5.465     5.467     5.468     5.469     5.471     5.474     5.476     5.478     5.479     5.483     5.485     5.489     5.489     5.489     5.491     5.492     5.494     5.494     5.496     5.494     5.496     5.498     5.496     5.498     5.500     5.503     5.501     5.503     5.503     5.504     5.507     5.508     5.508     5.510     5.511     5.513     5.514     5.515     5.518     5.520     5.524     5.524     5.526     5.529     5.531     5.535     5.537     5.538     5.542     5.542     5.543     5.545     5.546     5.550     5.552     5.555     5.556     5.559     5.561     5.563     5.566     5.568     5.570     5.574     5.575     5.579     5.581     5.583     5.585     5.587     5.589     5.591     5.594     5.597     5.599     5.602     5.604     5.605     5.609     5.610     5.612     5.615     5.617     5.619     5.621     5.625     5.626     5.628     5.632     5.635     5.635     5.639     5.640     5.642     5.643     5.646     5.647     5.648     5.650     5.654     5.656     5.657     5.661     5.663     5.665     5.669     5.669     5.671     5.672     5.674     5.678     5.680     5.683     5.687     5.689     5.692     5.694     5.695     5.697     5.700     5.702     5.706     5.708     5.709     5.713     5.714     5.718     5.720     5.723     5.726     5.726     5.729     5.731     5.733     5.737     5.738     5.741     5.743     5.745     5.748     5.750     5.753     5.754     5.756     5.759     5.760     5.763     5.764     5.768     5.772     5.774     5.778     5.779     5.781     5.785     5.788     5.791     5.791     5.795     5.798     5.799     5.804     5.806     5.808     5.811     5.815     5.818     5.820     5.822     5.824     5.825     5.828     5.830     5.832     5.833     5.837     5.841     5.842     5.844     5.846     5.848     5.851     5.853     5.854     5.855     5.856     5.859     5.860     5.862     5.863     5.865     5.867     5.869     5.870     5.874     5.876     5.878     5.880     5.882     5.885     5.886     5.887     5.890     5.892     5.895     5.898     5.899     5.902     5.904     5.905     5.907     5.910     5.913     5.916     5.919     5.920     5.922     5.924     5.925     5.928     5.932     5.933     5.936     5.938     5.941     5.945     5.947     5.950     5.954     5.955     5.957     5.961     5.964     5.966     5.970     5.972     5.977     5.981     5.985     5.987     5.990     5.990     5.994     5.996     5.997     5.999     6.003     6.006     6.008     6.011     6.014     6.016     6.018     6.021     6.023     6.026     6.029     6.032     6.035     6.039     6.042     6.045     6.048     6.052     6.053     6.057     6.058     6.061     6.065     6.068     6.070     6.074     6.078     6.081     6.085     6.102     6.106     6.107     6.109     6.113     6.114     6.118     6.122     6.125     6.129     6.132     6.136     6.137     6.147     6.149     6.156     6.157     6.161     6.165     6.168     6.172     6.175     6.180     6.183     6.187     6.192     6.197     6.200     6.206     6.209     6.216     6.220     6.225     6.228     6.233     6.239     6.244     6.250     6.252     6.257     6.264     6.268     6.273     6.278     6.283     6.288     6.294     6.297     6.304     6.308     6.313     6.319     6.324     6.329     6.335     6.341     6.348     6.352     6.359     6.365     6.373     6.379     6.385     6.392     6.399     6.407     6.415     6.424     6.431     6.441     6.450     6.458     6.468     6.481     6.492     6.505     6.519     6.531     6.544     6.556     6.570     6.583     6.597     6.612     6.628     6.644     6.659     6.676     6.693     6.712     6.731     6.750     6.770     6.790     6.810     6.832     6.853     6.876     6.899     6.922     6.945     6.968     6.991     7.013     7.035     7.056     7.077     7.097     7.116     7.135     7.153     7.170     7.189     7.207     7.224     7.240     7.259     7.276     7.294     7.313     7.329     7.348     7.365     7.383     7.401     7.421     7.438     7.457     7.474     7.495     7.514     7.533     7.551     7.571     7.589     7.609     7.626     7.646     7.664     7.683     7.702     7.721     7.737     7.755     7.772     7.790     7.808     7.825     7.842     7.858     7.874     7.892     7.910     7.927     7.944     7.961     7.978     7.996     8.013     8.030     8.046     8.065     8.081     8.098     8.116     8.133     8.150     8.169     8.186     8.202     8.220     8.236     8.255     8.272     8.289     8.305     8.324     8.341     8.359     8.377     8.394     8.412     8.431     8.447     8.467     8.487     8.503     8.522     8.539     8.557     8.574     8.591     8.611     8.628     8.646     8.663     8.681     8.698     8.718     8.739     8.755     8.774     8.791     8.810     8.826     8.842     8.861     8.877     8.896     8.910     8.928     8.942     8.958     8.976     8.991     9.007     9.021     9.035     9.049     9.063     9.078     9.091     9.106     9.118     9.131     9.146     9.158     9.172     9.187     9.200     9.211     9.226     9.238     9.249     9.263     9.276     9.289     9.300     9.312     9.324     9.337     9.348     9.361     9.370     9.383     9.394     9.407     9.419     9.431     9.444     9.455     9.468     9.479     9.491     9.503     9.513     9.524     9.537     9.546     9.561     9.575     9.585     9.596     9.612     9.622     9.635     9.648     9.661     9.674     9.687     9.702     9.714     9.728     9.742     9.756     9.771     9.782     9.796     9.810     9.824     9.838     9.850     9.865     9.878     9.893     9.907     9.922     9.936     9.949     9.962     9.976     9.990    10.004    10.016    10.031    10.046    10.059    10.073    10.087    10.102    10.115    10.129    10.142    10.154    10.170    10.183    10.197    10.210    10.226    10.240    10.252    10.266    10.278    10.293    10.307    10.320    10.335    10.348    10.360    10.375    10.388    10.404    10.416    10.430    10.445    10.458    10.472    10.487    10.502    10.516    10.530    10.544    10.559    10.575    10.587    10.603    10.618    10.633    10.646    10.662    10.679    10.693    10.711    10.727    10.742    10.759    10.774    10.790    10.805    10.825    10.841    10.854    10.872    10.887    10.904    10.919    10.938    10.956    10.970    10.987    11.006    11.023    11.039    11.057    11.076    11.094    11.111    11.129    11.144    11.166    11.183    11.203    11.222    11.241    11.258    11.279    11.296    11.317    11.337    11.356    11.374    11.393    11.416    11.437    11.455    11.476    11.497    11.517    11.539    11.561    11.582    11.604    11.625    11.647    11.668    11.692    11.713    11.735    11.757    11.778    11.800    11.822    11.844    11.867    11.891    11.912    11.935    11.960    11.981    12.005    12.029    12.054    12.074    12.097    12.120    12.144    12.168    12.193    12.216    12.238    12.261    12.281    12.304    12.325    12.350    12.374    12.395    12.417    12.441    12.463    12.483    12.505    12.527    12.546    12.568    12.587    12.605    12.626    12.644    12.664    12.685    12.703    12.721    12.740    12.762    12.780    12.804    12.824    12.844    12.867    12.887    12.907    12.927    12.950    12.971    12.993    13.016    13.033    13.052    13.074    13.094    13.112    13.130    13.146    13.161    13.178    13.192    13.206    13.220    13.236    13.248    13.265    13.279    13.293    13.307    13.320    13.333    13.342    13.358    13.369    13.383    13.394    13.408    13.420    13.432    13.445    13.458    13.466    13.476    13.487    13.497    13.510    13.524    13.535    13.546    13.556    13.566    13.575    13.591    13.604    13.613    13.622    13.637    13.650    13.665    13.678    13.691    13.700    13.719    13.724    13.737    13.745    13.753    13.768    13.779    13.790    13.802    13.813    13.823    13.832    13.843    13.859    13.873    13.878    13.887    13.897    13.903    13.911    13.920    13.929    13.936    13.957    13.966    13.975    13.985    13.995    14.005    14.014    14.026    14.032    14.044    14.053    14.069    14.075    14.085    14.096    14.112    14.131    14.143    14.157    14.168    14.176    14.191    14.204    14.213    14.220    14.233    14.242    14.257    14.263    14.274    14.289    14.296    14.307    14.316    14.343    14.361    14.366    14.376    14.387    14.402    14.406    14.417    14.430    14.437    14.450    14.466    14.472    14.476    14.491    14.509    14.511    14.522    14.532    14.539    14.546    14.555    14.576    14.583    14.598    14.606    14.611    14.615    14.637    14.645    14.648    14.672    14.676    14.679    14.695    14.702    14.712    14.715    14.720    14.730    14.750    14.753    14.762    14.770    14.787    14.795    14.799    14.808    14.816    14.824    14.835    14.843    14.861    14.867    14.872    14.877    14.891    14.904    14.920    14.925    14.931    14.937    14.941    14.952    14.958    14.965    14.973    14.978    14.995    15.004    15.016    15.022    15.030    15.035    15.042    15.048    15.060    15.068    15.080    15.090    15.096    15.114    15.122    15.129    15.145    15.154    15.159    15.166    15.187    15.193    15.198    15.216    15.222    15.227    15.235    15.243    15.251    15.270    15.276    15.291    15.297    15.302    15.302    15.304    15.304    15.306    15.306    15.302    15.302    15.304    15.302    15.304    15.302    15.302    15.304    15.304    15.302    15.295    15.286    15.274    15.250    15.245    15.239    15.228    15.220    15.214    15.208    15.193    15.189    15.182    15.161    15.155    15.152    15.138    15.127    15.120    15.113    15.107    15.099    15.092    15.087    15.078    15.070    15.063    15.056    15.048    15.042    15.039    15.030    15.020    15.008    15.004    14.983    14.978    14.965    14.958    14.947    14.946    14.940    14.935    14.927    14.920    14.914    14.882    14.879    14.874    14.872    14.867    14.861    14.856    14.841    14.833    14.813    14.807    14.800    14.793    14.788    14.783    14.773    14.766    14.760    14.753    14.747    14.738    14.730    14.716    14.712    14.699    14.693
     4.838     4.832     4.827     4.832     4.838     4.876     4.860     4.827     4.832     4.833     4.832     4.829     4.862     4.827     4.832     4.825     4.832     4.825     4.832     4.823     4.825     4.812     4.825     4.812     4.825     4.825     4.833     4.883     4.837     4.856     4.838     4.833     4.837     4.864     4.832     4.825     4.832     4.827     4.833     4.838     4.833     4.827     4.833     4.827     4.833     4.827     4.832     4.827     4.831     4.823     4.832     4.825     4.832     4.813     4.827     4.812     4.792     4.812     4.817     4.813     4.829     4.825     4.832     4.825     4.832     4.792     4.833     4.867     4.862     4.883     4.872     4.866     4.872     4.866     4.833     4.838     4.858     4.832     4.825     4.832     4.812     4.827     4.823     4.832     4.825     4.832     4.825     4.832     4.825     4.832     4.872     4.837     4.832     4.837     4.827     4.832     4.812     4.832     4.823     4.832     4.825     4.860     4.829     4.832     4.831     4.827     4.832     4.838     4.858     4.867     4.838     4.832     4.872     4.837     4.829     4.832     4.825     4.833     4.829     4.837     4.833     4.838     4.860     4.867     4.872     4.882     4.876     4.872     4.866     4.867     4.866     4.833     4.838     4.833     4.838     4.860     4.867     4.874     4.908     4.884     4.914     4.906     4.942     4.912     4.882     4.874     4.867     4.872     4.867     4.872     4.882     4.914     4.921     4.929     4.915     4.906     4.914     4.921     4.917     4.935     4.944     4.950     4.945     4.947     4.955     4.947     4.950     4.947     4.950     4.945     4.987     4.972     4.965     4.993     4.993     4.973     4.991     4.972     4.976     4.972     4.976     4.956     4.991     4.978     4.983     4.978     4.985     4.981     4.982     4.979     4.983     4.981     4.976     4.970     4.972     4.969     4.975     4.973     4.972     4.978     4.983     4.978     4.987     4.972     4.989     4.972     4.976     4.972     4.978     4.979     4.987     4.982     4.978     4.989     4.983     4.991     4.993     4.989     4.989     4.993     4.989     4.994     4.989     4.993     4.987     4.989     4.985     4.985     4.991     4.976     4.982     4.978     4.982     4.982     4.983     4.981     4.983     4.979     4.983     4.993     4.985     4.982     4.979     4.982     4.987     4.983     4.987     4.985     4.979     4.987     4.985     4.972     4.979     4.981     4.982     4.979     4.981     4.979     4.982     4.985     4.989     4.970     4.969     4.953     4.991     4.993     4.952     4.959     4.952     4.950     4.945     4.949     4.953     4.955     4.953     4.947     4.950     4.969     4.947     4.969     4.945     4.950     4.947     4.952     4.945     4.955     4.950     4.973     4.949     4.944     4.927     4.937     4.933     4.929     4.937     4.930     4.937     4.942     4.939     4.945     4.944     4.937     4.945     4.930     4.937     4.930     4.937     4.929     4.935     4.942     4.942     4.947     4.945     4.912     4.914     4.942     4.937     4.917     4.921     4.915     4.920     4.912     4.915     4.838     4.858     4.867     4.930     4.883     4.874     4.867     4.872     4.867     4.874     4.867     4.926     4.856     4.864     4.874     4.866     4.833     4.838     4.832     4.837     4.832     4.838     4.833     4.904     4.882     4.872     4.838     4.831     4.897     4.866     4.872     4.864     4.887     4.883     4.902     4.886     4.866     4.872     4.866     4.872     4.867     4.874     4.895     4.882     4.874     4.869     4.872     4.864     4.872     4.866     4.858     4.866     4.856     4.838     4.832     4.825     4.791     4.796     4.790     4.781     4.787     4.779     4.760     4.766     4.760     4.765     4.772     4.779     4.772     4.779     4.772     4.779     4.772     4.779     4.772     4.779     4.787     4.781     4.790     4.808     4.790     4.825     4.791     4.837     4.832     4.856     4.837     4.787     4.808     4.787     4.781     4.787     4.779     4.787     4.779     4.772     4.779     4.787     4.779     4.787     4.779     4.787     4.779     4.787     4.808     4.831     4.837     4.832     4.838     4.858     4.832     4.874     4.882     4.876     4.870     4.895     4.876     4.838     4.833     4.866     4.849     4.876     4.869     4.874     4.869     4.874     4.862     4.867     4.832     4.838     4.832     4.838     4.843     4.872     4.866     4.832     4.837     4.832     4.838     4.874     4.883     4.864     4.882     4.874     4.882     4.874     4.880     4.874     4.880     4.866     4.872     4.883     4.880     4.872     4.839     4.832     4.838     4.833     4.867     4.874     4.882     4.876     4.883     4.887     4.884     4.904     4.883     4.904     4.912     4.891     4.887     4.882     4.833     4.838     4.833     4.838     4.874     4.904     4.904     4.910     4.904     4.906     4.910     4.912     4.918     4.915     4.920     4.918     4.921     4.923     4.921     4.917     4.920     4.912     4.917     4.914     4.915     4.914     4.910     4.917     4.920     4.917     4.921     4.926     4.929     4.930     4.927     4.933     4.927     4.933     4.940     4.935     4.930     4.939     4.942     4.952     4.933     4.978     4.932     4.937     4.975     4.937     4.976     4.979     4.985     4.982     4.967     4.972     4.970     4.975     4.970     4.964     4.970     4.967     4.969     4.967     4.978     4.982     4.972     4.973     4.976     4.978     4.987     4.994     4.998     5.003     4.989     4.996     4.998     4.994     4.998     4.996     4.991     4.998     5.000     4.996     5.003     5.001     4.998     5.001     5.007     5.009     5.004     5.012     5.020     5.026     5.020     5.010     5.044     5.048     5.052     5.028     5.009     5.060     5.062     5.057     5.026     5.023     5.044     5.039     5.057     5.075     5.078     5.079     5.063     5.085     5.068     5.085     5.085     5.085     5.085     5.080     5.093     5.090     5.095     5.091     5.095     5.106     5.091     5.097     5.106     5.098     5.109     5.104     5.106     5.112     5.109     5.114     5.105     5.109     5.108     5.106     5.104     5.119     5.128     5.135     5.135     5.146     5.146     5.126     5.168     5.172     5.163     5.163     5.176     5.160     5.176     5.172     5.167     5.165     5.165     5.167     5.157     5.155     5.159     5.162     5.168     5.170     5.202     5.183     5.203     5.203     5.203     5.185     5.202     5.183     5.210     5.183     5.202     5.194     5.208     5.192     5.210     5.203     5.203     5.202     5.208     5.227     5.231     5.232     5.237     5.239     5.239     5.232     5.236     5.242     5.233     5.236     5.243     5.252     5.244     5.254     5.259     5.254     5.256     5.257     5.273     5.254     5.279     5.278     5.278     5.285     5.287     5.287     5.292     5.289     5.292     5.290     5.289     5.294     5.296     5.298     5.303     5.306     5.304     5.306     5.309     5.319     5.322     5.324     5.320     5.328     5.328     5.331     5.333     5.333     5.333     5.335     5.335     5.337     5.339     5.341     5.343     5.346     5.348     5.350     5.353     5.357     5.359     5.362     5.366     5.369     5.372     5.375     5.379     5.380     5.383     5.385     5.389     5.394     5.396     5.399     5.402     5.405     5.409     5.414     5.416     5.429     5.435     5.441     5.443     5.448     5.452     5.455     5.457     5.460     5.464     5.467     5.469     5.471     5.472     5.474     5.478     5.479     5.480     5.483     5.487     5.487     5.491     5.492     5.492     5.494     5.496     5.498     5.498     5.498     5.501     5.500     5.503     5.500     5.501     5.503     5.508     5.510     5.510     5.508     5.508     5.508     5.511     5.511     5.514     5.515     5.517     5.518     5.518     5.522     5.524     5.526     5.527     5.531     5.531     5.533     5.535     5.538     5.540     5.543     5.545     5.546     5.546     5.548     5.552     5.555     5.556     5.558     5.561     5.563     5.564     5.568     5.570     5.572     5.575     5.579     5.581     5.582     5.586     5.587     5.588     5.591     5.593     5.595     5.598     5.600     5.602     5.605     5.607     5.610     5.614     5.615     5.619     5.619     5.623     5.625     5.626     5.628     5.632     5.633     5.636     5.637     5.639     5.642     5.644     5.646     5.647     5.650     5.652     5.654     5.656     5.657     5.661     5.663     5.665     5.668     5.669     5.671     5.674     5.674     5.678     5.680     5.683     5.685     5.689     5.690     5.694     5.695     5.699     5.700     5.702     5.704     5.708     5.709     5.713     5.716     5.718     5.720     5.723     5.725     5.728     5.729     5.731     5.735     5.735     5.738     5.741     5.743     5.745     5.748     5.750     5.753     5.754     5.756     5.759     5.760     5.763     5.764     5.768     5.770     5.774     5.776     5.779     5.781     5.786     5.788     5.790     5.792     5.795     5.798     5.804     5.804     5.806     5.808     5.811     5.813     5.817     5.820     5.821     5.824     5.825     5.827     5.830     5.832     5.833     5.837     5.841     5.842     5.846     5.846     5.850     5.851     5.854     5.855     5.856     5.858     5.859     5.860     5.863     5.864     5.867     5.869     5.870     5.872     5.874     5.878     5.880     5.882     5.883     5.885     5.886     5.887     5.891     5.891     5.895     5.895     5.899     5.904     5.907     5.907     5.910     5.912     5.915     5.919     5.919     5.922     5.924     5.925     5.927     5.928     5.930     5.933     5.936     5.938     5.941     5.942     5.947     5.950     5.952     5.955     5.959     5.959     5.964     5.966     5.970     5.970     5.975     5.977     5.981     5.985     5.987     5.990     5.992     5.996     5.997     5.999     6.003     6.006     6.008     6.011     6.013     6.014     6.018     6.020     6.023     6.025     6.028     6.031     6.032     6.037     6.042     6.043     6.046     6.050     6.052     6.055     6.058     6.060     6.063     6.066     6.068     6.072     6.076     6.079     6.083     6.087     6.104     6.107     6.107     6.111     6.113     6.116     6.120     6.124     6.125     6.129     6.132     6.138     6.141     6.152     6.152     6.156     6.161     6.163     6.167     6.169     6.172     6.174     6.181     6.185     6.189     6.194     6.197     6.202     6.206     6.211     6.216     6.220     6.227     6.230     6.233     6.239     6.244     6.250     6.254     6.259     6.264     6.268     6.275     6.278     6.283     6.288     6.294     6.298     6.304     6.308     6.313     6.319     6.324     6.329     6.335     6.341     6.346     6.352     6.359     6.365     6.371     6.379     6.385     6.392     6.400     6.408     6.417     6.424     6.431     6.441     6.450     6.458     6.468     6.479     6.489     6.502     6.515     6.528     6.541     6.553     6.567     6.580     6.594     6.609     6.624     6.639     6.655     6.672     6.689     6.706     6.724     6.743     6.763     6.782     6.803     6.823     6.845     6.869     6.891     6.914     6.936     6.960     6.983     7.006     7.030     7.052     7.074     7.094     7.116     7.135     7.154     7.172     7.190     7.207     7.224     7.242     7.259     7.276     7.294     7.313     7.329     7.348     7.365     7.383     7.401     7.419     7.436     7.455     7.473     7.492     7.510     7.530     7.550     7.569     7.586     7.605     7.623     7.643     7.661     7.680     7.699     7.719     7.737     7.753     7.772     7.789     7.806     7.825     7.842     7.858     7.876     7.892     7.910     7.927     7.946     7.963     7.979     7.996     8.012     8.032     8.048     8.063     8.081     8.098     8.116     8.135     8.150     8.169     8.186     8.202     8.220     8.237     8.255     8.270     8.289     8.305     8.324     8.340     8.359     8.376     8.392     8.409     8.425     8.446     8.463     8.482     8.500     8.518     8.535     8.554     8.571     8.588     8.606     8.623     8.642     8.660     8.678     8.697     8.715     8.733     8.751     8.770     8.787     8.805     8.822     8.839     8.856     8.875     8.892     8.907     8.924     8.941     8.956     8.974     8.990     9.005     9.021     9.035     9.051     9.065     9.078     9.093     9.107     9.120     9.135     9.148     9.161     9.177     9.191     9.204     9.216     9.232     9.242     9.257     9.271     9.282     9.295     9.307     9.318     9.333     9.344     9.357     9.369     9.381     9.394     9.405     9.416     9.426     9.439     9.452     9.466     9.476     9.489     9.499     9.511     9.522     9.535     9.546     9.559     9.569     9.582     9.594     9.607     9.620     9.631     9.644     9.656     9.669     9.682     9.693     9.707     9.722     9.737     9.748     9.762     9.778     9.791     9.804     9.817     9.831     9.843     9.858     9.873     9.885     9.899     9.913     9.926     9.940     9.955     9.970     9.983     9.997    10.010    10.024    10.036    10.050    10.066    10.080    10.096    10.107    10.121    10.135    10.148    10.162    10.178    10.189    10.204    10.217    10.230    10.245    10.259    10.272    10.287    10.300    10.312    10.324    10.340    10.354    10.366    10.382    10.395    10.409    10.422    10.435    10.448    10.461    10.476    10.490    10.507    10.524    10.536    10.548    10.562    10.577    10.593    10.607    10.620    10.636    10.652    10.669    10.681    10.699    10.715    10.728    10.745    10.761    10.776    10.792    10.808    10.826    10.843    10.857    10.873    10.890    10.907    10.924    10.939    10.956    10.973    10.991    11.006    11.023    11.041    11.058    11.076    11.093    11.114    11.129    11.149    11.164    11.183    11.202    11.220    11.241    11.260    11.280    11.297    11.318    11.337    11.356    11.373    11.393    11.411    11.433    11.454    11.475    11.495    11.515    11.537    11.557    11.580    11.602    11.622    11.643    11.665    11.687    11.709    11.732    11.754    11.774    11.796    11.819    11.840    11.863    11.885    11.908    11.930    11.950    11.975    11.997    12.022    12.044    12.068    12.089    12.113    12.136    12.159    12.183    12.207    12.228    12.254    12.277    12.299    12.321    12.343    12.364    12.390    12.411    12.432    12.455    12.480    12.499    12.521    12.541    12.562    12.583    12.602    12.622    12.642    12.661    12.680    12.699    12.718    12.737    12.754    12.775    12.798    12.817    12.837    12.859    12.880    12.898    12.918    12.942    12.961    12.981    13.000    13.020    13.040    13.058    13.076    13.092    13.114    13.128    13.146    13.160    13.176    13.189    13.201    13.218    13.232    13.248    13.262    13.275    13.289    13.304    13.316    13.330    13.339    13.354    13.365    13.378    13.389    13.402    13.413    13.425    13.437    13.450    13.458    13.468    13.478    13.489    13.500    13.515    13.527    13.535    13.546    13.558    13.570    13.583    13.595    13.607    13.615    13.632    13.643    13.652    13.669    13.681    13.687    13.698    13.722    13.727    13.740    13.753    13.763    13.774    13.781    13.794    13.807    13.817    13.826    13.841    13.851    13.860    13.875    13.881    13.892    13.900    13.908    13.915    13.924    13.933    13.954    13.963    13.972    13.980    13.991    13.998    14.011    14.023    14.029    14.041    14.051    14.064    14.072    14.078    14.091    14.104    14.118    14.137    14.152    14.163    14.175    14.189    14.198    14.210    14.220    14.229    14.236    14.249    14.263    14.270    14.280    14.293    14.304    14.316    14.337    14.357    14.364    14.374    14.389    14.390    14.404    14.419    14.427    14.439    14.444    14.463    14.470    14.474    14.496    14.506    14.509    14.513    14.532    14.537    14.546    14.556    14.574    14.578    14.594    14.599    14.609    14.615    14.635    14.643    14.648    14.672    14.674    14.679    14.694    14.704    14.712    14.715    14.724    14.732    14.748    14.755    14.759    14.768    14.788    14.795    14.799    14.810    14.816    14.827    14.833    14.840    14.854    14.865    14.870    14.875    14.882    14.911    14.922    14.925    14.930    14.937    14.944    14.952    14.958    14.963    14.972    14.978    14.989    15.004    15.016    15.023    15.028    15.037    15.042    15.048    15.060    15.066    15.080    15.089    15.094    15.110    15.122    15.131    15.143    15.154    15.159    15.166    15.185    15.193    15.198    15.209    15.222    15.227    15.237    15.245    15.251    15.270    15.274    15.286    15.295    15.300    15.302    15.304    15.304    15.304    15.304    15.304    15.302    15.304    15.302    15.302    15.302    15.302    15.302    15.302    15.302    15.300    15.283    15.270    15.250    15.243    15.237    15.227    15.222    15.216    15.208    15.194    15.189    15.185    15.163    15.157    15.152    15.142    15.129    15.122    15.116    15.109    15.101    15.094    15.089    15.081    15.072    15.063    15.058    15.049    15.042    15.039    15.031    15.026    15.013    15.007    14.989    14.977    14.970    14.963    14.950    14.946    14.941    14.935    14.927    14.922    14.914    14.911    14.881    14.877    14.874    14.870    14.861    14.854    14.848    14.835    14.823    14.808    14.805    14.795    14.790    14.783    14.775    14.770    14.760    14.755    14.745    14.741    14.735    14.722    14.710    14.705    14.699
     4.872     4.839     4.856     4.867     4.876     4.872     4.838     4.832     4.833     4.832     4.829     4.835     4.827     4.833     4.827     4.832     4.825     4.832     4.825     4.832     4.825     4.825     4.812     4.825     4.812     4.827     4.825     4.833     4.829     4.838     4.843     4.837     4.843     4.860     4.827     4.832     4.825     4.833     4.867     4.838     4.858     4.866     4.858     4.838     4.872     4.862     4.839     4.832     4.827     4.832     4.825     4.832     4.825     4.827     4.823     4.825     4.812     4.825     4.823     4.829     4.825     4.833     4.825     4.832     4.823     4.832     4.827     4.862     4.832     4.825     4.832     4.867     4.838     4.832     4.838     4.872     4.882     4.838     4.832     4.825     4.832     4.823     4.832     4.823     4.832     4.825     4.832     4.825     4.832     4.838     4.880     4.833     4.838     4.870     4.833     4.825     4.832     4.825     4.832     4.825     4.832     4.827     4.837     4.831     4.827     4.832     4.838     4.858     4.867     4.860     4.867     4.860     4.838     4.832     4.838     4.827     4.833     4.827     4.860     4.869     4.838     4.872     4.867     4.872     4.942     4.867     4.833     4.838     4.833     4.866     4.860     4.866     4.833     4.838     4.833     4.867     4.874     4.882     4.914     4.906     4.915     4.969     4.917     4.921     4.914     4.882     4.874     4.867     4.874     4.882     4.888     4.884     4.915     4.923     4.944     4.915     4.923     4.917     4.949     4.953     4.949     4.956     4.949     4.965     4.962     4.952     4.947     4.949     4.982     4.978     4.972     4.976     4.994     4.987     4.976     4.978     4.982     4.976     4.972     4.978     4.982     4.976     4.981     4.987     4.991     4.983     4.982     4.985     4.976     4.982     4.979     4.978     4.981     4.976     4.978     4.975     4.970     4.970     4.976     4.982     4.976     4.981     4.993     4.989     4.983     4.987     4.996     4.994     4.982     4.994     4.982     4.989     4.985     4.994     4.991     4.996     4.993     4.994     4.993     4.994     4.991     4.991     4.996     4.993     4.991     4.994     4.991     4.989     4.991     4.996     4.998     4.983     4.993     4.987     4.991     4.985     4.987     4.989     4.994     4.987     4.991     4.981     4.983     4.987     4.993     4.989     4.985     4.991     4.982     4.989     4.985     4.991     4.985     4.987     4.987     4.983     4.985     4.978     4.979     4.989     4.994     4.967     4.950     4.993     4.994     4.959     4.958     4.970     4.987     4.970     4.978     4.973     4.976     4.973     4.958     4.965     4.955     4.969     4.973     4.976     4.950     4.945     4.952     4.947     4.952     4.979     4.944     4.978     4.973     4.947     4.937     4.942     4.935     4.965     4.964     4.937     4.942     4.937     4.944     4.945     4.940     4.940     4.942     4.926     4.958     4.937     4.930     4.933     4.945     4.937     4.924     4.917     4.949     4.952     4.882     4.914     4.906     4.914     4.945     4.912     4.942     4.915     4.933     4.874     4.867     4.937     4.883     4.862     4.867     4.858     4.866     4.872     4.869     4.874     4.882     4.917     4.921     4.872     4.874     4.867     4.858     4.838     4.832     4.838     4.833     4.866     4.902     4.887     4.866     4.872     4.837     4.887     4.912     4.904     4.893     4.891     4.895     4.906     4.883     4.874     4.880     4.872     4.866     4.872     4.882     4.883     4.876     4.880     4.872     4.838     4.832     4.866     4.872     4.866     4.858     4.839     4.843     4.829     4.832     4.825     4.832     4.812     4.791     4.810     4.790     4.810     4.790     4.810     4.791     4.810     4.791     4.810     4.790     4.791     4.790     4.810     4.790     4.795     4.790     4.810     4.791     4.812     4.831     4.837     4.832     4.837     4.854     4.864     4.837     4.831     4.837     4.831     4.837     4.831     4.837     4.831     4.825     4.831     4.837     4.829     4.837     4.831     4.837     4.832     4.837     4.832     4.837     4.832     4.837     4.832     4.838     4.872     4.867     4.872     4.866     4.833     4.864     4.872     4.866     4.888     4.832     4.838     4.872     4.882     4.867     4.862     4.866     4.866     4.862     4.870     4.872     4.866     4.833     4.838     4.856     4.880     4.883     4.856     4.838     4.832     4.838     4.858     4.867     4.880     4.872     4.880     4.883     4.876     4.838     4.832     4.838     4.872     4.880     4.839     4.874     4.898     4.891     4.874     4.867     4.856     4.839     4.872     4.880     4.888     4.883     4.887     4.888     4.914     4.884     4.910     4.915     4.908     4.915     4.910     4.888     4.882     4.833     4.838     4.832     4.867     4.874     4.908     4.904     4.912     4.906     4.908     4.914     4.918     4.921     4.917     4.923     4.918     4.923     4.918     4.923     4.915     4.923     4.914     4.923     4.917     4.921     4.917     4.914     4.917     4.927     4.929     4.924     4.929     4.933     4.935     4.940     4.935     4.942     4.939     4.944     4.950     4.956     4.937     4.947     4.953     4.949     4.967     4.945     4.979     4.981     4.979     4.978     4.982     4.979     4.973     4.976     4.976     4.973     4.973     4.965     4.969     4.965     4.970     4.975     4.979     4.978     4.976     4.979     4.987     4.982     4.991     4.987     4.991     4.998     4.994     5.001     5.001     4.998     5.000     5.007     4.994     5.006     4.998     5.007     5.001     5.006     5.001     5.004     5.007     5.004     5.010     5.016     5.020     5.012     5.013     5.020     5.010     5.050     5.048     5.052     5.026     5.020     5.065     5.065     5.022     5.046     5.075     5.076     5.072     5.050     5.078     5.083     5.067     5.065     5.088     5.090     5.088     5.090     5.090     5.098     5.102     5.097     5.104     5.098     5.115     5.104     5.097     5.115     5.098     5.104     5.098     5.109     5.104     5.109     5.104     5.105     5.109     5.119     5.109     5.109     5.109     5.124     5.132     5.133     5.128     5.152     5.128     5.172     5.126     5.168     5.170     5.167     5.176     5.178     5.179     5.178     5.176     5.167     5.167     5.162     5.170     5.167     5.172     5.198     5.198     5.178     5.185     5.208     5.207     5.187     5.205     5.192     5.199     5.190     5.185     5.188     5.218     5.202     5.213     5.215     5.208     5.218     5.218     5.224     5.232     5.237     5.235     5.232     5.235     5.238     5.242     5.239     5.244     5.242     5.248     5.252     5.257     5.239     5.250     5.259     5.259     5.254     5.256     5.264     5.269     5.281     5.276     5.281     5.285     5.274     5.292     5.294     5.296     5.294     5.298     5.299     5.299     5.299     5.304     5.308     5.305     5.309     5.310     5.313     5.319     5.322     5.320     5.324     5.327     5.330     5.331     5.335     5.335     5.339     5.339     5.339     5.339     5.341     5.343     5.346     5.348     5.350     5.352     5.358     5.358     5.362     5.366     5.367     5.370     5.374     5.377     5.380     5.382     5.383     5.387     5.389     5.392     5.396     5.399     5.403     5.407     5.409     5.412     5.419     5.426     5.435     5.439     5.443     5.445     5.450     5.453     5.457     5.460     5.464     5.467     5.469     5.472     5.475     5.476     5.479     5.483     5.485     5.489     5.489     5.491     5.492     5.494     5.496     5.496     5.498     5.500     5.503     5.504     5.503     5.507     5.506     5.507     5.508     5.510     5.508     5.511     5.513     5.513     5.511     5.514     5.513     5.514     5.515     5.518     5.520     5.522     5.524     5.524     5.527     5.529     5.531     5.533     5.533     5.535     5.537     5.538     5.542     5.543     5.546     5.548     5.552     5.553     5.555     5.556     5.558     5.561     5.563     5.564     5.568     5.570     5.572     5.575     5.577     5.579     5.582     5.583     5.586     5.587     5.589     5.593     5.594     5.597     5.599     5.602     5.605     5.607     5.610     5.612     5.614     5.619     5.619     5.623     5.623     5.626     5.628     5.630     5.635     5.636     5.639     5.639     5.642     5.644     5.646     5.647     5.650     5.652     5.654     5.656     5.659     5.661     5.663     5.667     5.668     5.669     5.671     5.674     5.676     5.677     5.679     5.681     5.685     5.689     5.690     5.692     5.695     5.697     5.700     5.702     5.706     5.708     5.709     5.713     5.714     5.716     5.718     5.721     5.723     5.726     5.729     5.731     5.733     5.737     5.738     5.741     5.743     5.746     5.748     5.750     5.753     5.754     5.756     5.759     5.760     5.763     5.764     5.766     5.768     5.772     5.776     5.779     5.781     5.785     5.786     5.789     5.791     5.795     5.798     5.799     5.802     5.808     5.810     5.811     5.813     5.817     5.818     5.821     5.822     5.825     5.827     5.830     5.831     5.833     5.837     5.841     5.842     5.844     5.848     5.850     5.853     5.854     5.855     5.856     5.859     5.860     5.862     5.863     5.865     5.867     5.869     5.872     5.872     5.876     5.878     5.880     5.883     5.885     5.886     5.887     5.889     5.890     5.892     5.895     5.896     5.898     5.902     5.905     5.907     5.908     5.912     5.915     5.919     5.920     5.924     5.925     5.925     5.928     5.930     5.932     5.935     5.936     5.939     5.941     5.942     5.945     5.947     5.952     5.954     5.957     5.959     5.962     5.966     5.970     5.972     5.974     5.975     5.981     5.985     5.987     5.989     5.992     5.996     5.997     5.999     6.002     6.005     6.006     6.008     6.013     6.014     6.018     6.020     6.023     6.025     6.028     6.029     6.032     6.035     6.039     6.043     6.045     6.048     6.052     6.055     6.057     6.060     6.061     6.065     6.068     6.070     6.074     6.078     6.081     6.083     6.102     6.104     6.109     6.111     6.111     6.113     6.116     6.120     6.124     6.125     6.129     6.135     6.143     6.148     6.152     6.154     6.157     6.161     6.165     6.167     6.169     6.173     6.179     6.182     6.187     6.190     6.195     6.199     6.202     6.206     6.213     6.217     6.222     6.227     6.230     6.233     6.239     6.244     6.250     6.254     6.259     6.266     6.268     6.275     6.280     6.285     6.288     6.294     6.298     6.304     6.307     6.313     6.321     6.326     6.329     6.335     6.341     6.346     6.352     6.359     6.365     6.371     6.377     6.385     6.392     6.400     6.408     6.417     6.424     6.431     6.441     6.450     6.458     6.468     6.478     6.489     6.500     6.512     6.525     6.537     6.552     6.564     6.577     6.591     6.605     6.619     6.635     6.650     6.667     6.683     6.700     6.718     6.736     6.755     6.775     6.794     6.815     6.836     6.860     6.881     6.906     6.929     6.952     6.975     6.998     7.022     7.044     7.067     7.089     7.112     7.132     7.153     7.172     7.190     7.208     7.225     7.244     7.261     7.277     7.296     7.313     7.329     7.346     7.365     7.382     7.400     7.417     7.435     7.454     7.472     7.490     7.509     7.528     7.546     7.565     7.583     7.604     7.621     7.640     7.658     7.678     7.695     7.715     7.733     7.752     7.769     7.789     7.806     7.823     7.842     7.859     7.876     7.894     7.910     7.927     7.946     7.963     7.979     7.996     8.013     8.032     8.046     8.066     8.081     8.100     8.116     8.133     8.150     8.169     8.185     8.202     8.219     8.236     8.254     8.270     8.289     8.304     8.322     8.339     8.356     8.375     8.392     8.409     8.427     8.444     8.460     8.479     8.495     8.513     8.533     8.550     8.568     8.585     8.603     8.620     8.639     8.656     8.674     8.691     8.711     8.726     8.746     8.764     8.783     8.800     8.818     8.835     8.854     8.871     8.889     8.904     8.922     8.939     8.955     8.972     8.987     9.004     9.019     9.035     9.049     9.066     9.080     9.094     9.109     9.122     9.138     9.152     9.163     9.178     9.194     9.207     9.221     9.233     9.249     9.263     9.274     9.289     9.302     9.314     9.327     9.339     9.353     9.365     9.376     9.389     9.400     9.413     9.424     9.437     9.450     9.461     9.471     9.485     9.498     9.509     9.520     9.532     9.544     9.557     9.569     9.580     9.591     9.604     9.616     9.628     9.641     9.654     9.667     9.680     9.689     9.704     9.718     9.728     9.740     9.756     9.770     9.785     9.798     9.810     9.824     9.838     9.850     9.866     9.879     9.893     9.906     9.919     9.934     9.947     9.962     9.976     9.989    10.003    10.016    10.029    10.046    10.057    10.071    10.085    10.102    10.115    10.127    10.142    10.155    10.167    10.181    10.195    10.210    10.226    10.238    10.250    10.265    10.278    10.293    10.305    10.318    10.333    10.345    10.360    10.375    10.389    10.400    10.414    10.429    10.441    10.454    10.468    10.483    10.497    10.510    10.525    10.541    10.555    10.571    10.583    10.598    10.613    10.628    10.641    10.655    10.672    10.687    10.702    10.720    10.735    10.748    10.765    10.779    10.796    10.811    10.828    10.844    10.860    10.878    10.894    10.911    10.926    10.942    10.959    10.974    10.991    11.009    11.024    11.043    11.060    11.078    11.095    11.114    11.130    11.149    11.167    11.183    11.201    11.222    11.241    11.261    11.279    11.297    11.318    11.337    11.354    11.374    11.393    11.413    11.431    11.454    11.473    11.494    11.514    11.535    11.556    11.576    11.598    11.619    11.640    11.662    11.683    11.706    11.728    11.750    11.773    11.794    11.814    11.836    11.857    11.880    11.903    11.926    11.948    11.969    11.994    12.017    12.039    12.060    12.085    12.104    12.129    12.152    12.174    12.197    12.222    12.243    12.266    12.290    12.315    12.332    12.359    12.377    12.402    12.428    12.448    12.469    12.491    12.516    12.533    12.558    12.579    12.599    12.619    12.639    12.658    12.675    12.696    12.713    12.731    12.752    12.772    12.791    12.810    12.831    12.852    12.870    12.891    12.910    12.929    12.949    12.969    12.983    13.003    13.020    13.040    13.060    13.076    13.092    13.109    13.125    13.140    13.156    13.172    13.185    13.200    13.215    13.229    13.245    13.260    13.271    13.285    13.299    13.308    13.322    13.333    13.347    13.360    13.369    13.382    13.394    13.406    13.417    13.430    13.442    13.452    13.461    13.473    13.482    13.492    13.506    13.516    13.527    13.539    13.546    13.559    13.570    13.582    13.597    13.610    13.627    13.635    13.646    13.661    13.671    13.680    13.700    13.705    13.722    13.731    13.742    13.756    13.765    13.774    13.781    13.800    13.811    13.823    13.835    13.848    13.857    13.870    13.877    13.885    13.895    13.905    13.911    13.922    13.929    13.945    13.958    13.969    13.979    13.988    13.995    14.007    14.016    14.027    14.039    14.050    14.059    14.069    14.077    14.087    14.099    14.103    14.129    14.147    14.156    14.172    14.182    14.193    14.209    14.217    14.228    14.235    14.244    14.258    14.265    14.277    14.292    14.302    14.313    14.337    14.345    14.361    14.372    14.383    14.389    14.406    14.413    14.435    14.437    14.446    14.454    14.466    14.470    14.490    14.504    14.507    14.515    14.528    14.543    14.544    14.560    14.569    14.576    14.590    14.598    14.606    14.617    14.637    14.641    14.645    14.676    14.681    14.681    14.694    14.704    14.710    14.719    14.722    14.730    14.747    14.753    14.760    14.766    14.785    14.792    14.802    14.810    14.816    14.827    14.835    14.844    14.854    14.863    14.870    14.875    14.881    14.905    14.918    14.927    14.931    14.938    14.944    14.954    14.960    14.966    14.972    14.977    14.991    15.005    15.016    15.022    15.030    15.035    15.042    15.048    15.060    15.066    15.078    15.089    15.096    15.113    15.120    15.131    15.140    15.154    15.159    15.166    15.185    15.191    15.198    15.213    15.224    15.228    15.235    15.245    15.250    15.268    15.276    15.281    15.300    15.302    15.304    15.304    15.304    15.304    15.304    15.304    15.304    15.304    15.302    15.302    15.302    15.304    15.304    15.302    15.298    15.295    15.279    15.274    15.253    15.246    15.235    15.230    15.224    15.219    15.205    15.198    15.191    15.185    15.163    15.159    15.149    15.143    15.131    15.124    15.118    15.110    15.104    15.096    15.090    15.081    15.074    15.063    15.058    15.052    15.044    15.041    15.033    15.023    15.019    15.012    15.002    14.980    14.970    14.965    14.954    14.950    14.943    14.937    14.925    14.923    14.911    14.907    14.902    14.879    14.875    14.870    14.863    14.859    14.848    14.840    14.831    14.813    14.807    14.800    14.793    14.783    14.778    14.773    14.764    14.757    14.748    14.744    14.739    14.732    14.719    14.708    14.702
     4.882     4.862     4.869     4.864     4.872     4.864     4.858     4.866     4.858     4.867     4.864     4.831     4.838     4.867     4.833     4.838     4.832     4.827     4.833     4.827     4.829     4.825     4.827     4.825     4.827     4.825     4.832     4.827     4.833     4.829     4.837     4.832     4.837     4.831     4.858     4.827     4.833     4.867     4.838     4.832     4.838     4.833     4.837     4.832     4.837     4.832     4.838     4.831     4.833     4.827     4.833     4.825     4.827     4.823     4.827     4.812     4.827     4.825     4.833     4.827     4.837     4.827     4.832     4.823     4.825     4.823     4.832     4.869     4.825     4.832     4.825     4.833     4.831     4.837     4.872     4.867     4.838     4.832     4.837     4.832     4.825     4.832     4.823     4.825     4.812     4.829     4.825     4.833     4.827     4.876     4.872     4.866     4.872     4.876     4.829     4.835     4.827     4.833     4.825     4.832     4.823     4.832     4.867     4.838     4.832     4.829     4.833     4.866     4.833     4.827     4.833     4.827     4.832     4.833     4.832     4.880     4.829     4.833     4.829     4.862     4.869     4.876     4.882     4.874     4.867     4.872     4.838     4.833     4.838     4.872     4.867     4.874     4.867     4.860     4.867     4.874     4.882     4.876     4.883     4.914     4.906     4.915     4.921     4.915     4.884     4.888     4.882     4.874     4.882     4.888     4.884     4.914     4.908     4.917     4.949     4.945     4.942     4.949     4.944     4.950     4.956     4.953     4.959     4.959     4.955     4.976     4.955     4.982     4.978     4.972     4.985     4.983     4.979     4.983     4.978     4.978     4.994     4.979     5.004     4.987     5.001     4.998     4.987     4.993     4.987     4.985     4.989     4.983     4.987     4.982     4.978     4.981     4.978     4.978     4.973     4.979     4.972     4.976     4.985     4.989     4.983     4.996     4.994     4.985     4.989     4.996     4.991     4.989     5.003     4.978     4.989     4.994     5.000     4.989     5.000     4.993     4.998     4.998     4.994     4.998     4.996     4.996     4.993     4.998     4.994     5.000     4.996     4.998     4.989     4.996     5.001     4.998     4.989     4.989     4.983     4.991     4.993     4.989     4.989     4.991     4.983     4.987     4.989     4.987     4.987     4.994     4.989     4.989     4.994     4.987     4.993     4.989     4.991     4.989     4.991     4.987     4.982     4.991     4.989     4.996     4.993     4.998     4.973     4.970     4.976     4.970     4.961     4.964     4.956     4.959     4.982     4.979     4.967     4.979     4.962     4.961     4.967     4.964     4.972     4.976     4.958     4.989     4.985     4.985     4.945     4.962     4.985     4.985     4.944     4.949     4.976     4.945     4.964     4.965     4.950     4.945     4.939     4.945     4.940     4.945     4.944     4.945     4.952     4.949     4.953     4.961     4.937     4.962     4.955     4.944     4.939     4.944     4.942     4.882     4.914     4.882     4.914     4.882     4.915     4.920     4.914     4.910     4.940     4.867     4.872     4.882     4.917     4.882     4.858     4.866     4.858     4.866     4.872     4.867     4.874     4.867     4.874     4.866     4.917     4.874     4.866     4.856     4.838     4.833     4.866     4.872     4.883     4.914     4.872     4.839     4.872     4.880     4.886     4.882     4.874     4.864     4.872     4.884     4.897     4.880     4.872     4.866     4.870     4.880     4.891     4.887     4.880     4.872     4.867     4.832     4.837     4.872     4.882     4.833     4.839     4.832     4.838     4.832     4.825     4.832     4.825     4.832     4.812     4.832     4.825     4.832     4.812     4.831     4.812     4.832     4.812     4.832     4.812     4.791     4.812     4.791     4.812     4.791     4.812     4.832     4.812     4.832     4.827     4.833     4.864     4.870     4.866     4.858     4.872     4.838     4.842     4.838     4.832     4.837     4.832     4.837     4.832     4.837     4.832     4.837     4.832     4.838     4.843     4.864     4.833     4.813     4.832     4.838     4.833     4.813     4.872     4.867     4.874     4.867     4.833     4.838     4.832     4.838     4.858     4.867     4.902     4.872     4.866     4.902     4.862     4.867     4.862     4.862     4.858     4.839     4.872     4.870     4.866     4.858     4.866     4.874     4.893     4.862     4.832     4.838     4.858     4.866     4.893     4.888     4.891     4.885     4.887     4.882     4.832     4.838     4.832     4.838     4.874     4.888     4.884     4.902     4.892     4.883     4.874     4.867     4.833     4.866     4.872     4.882     4.896     4.908     4.893     4.915     4.904     4.915     4.908     4.917     4.908     4.917     4.904     4.906     4.882     4.833     4.838     4.874     4.867     4.906     4.912     4.920     4.914     4.915     4.921     4.924     4.924     4.921     4.927     4.923     4.917     4.924     4.930     4.914     4.932     4.930     4.929     4.930     4.929     4.923     4.918     4.937     4.935     4.933     4.929     4.932     4.937     4.930     4.939     4.944     4.952     4.949     4.947     4.949     4.953     4.958     4.959     4.967     4.955     4.985     4.985     4.987     4.985     4.981     4.964     4.978     4.976     4.972     4.958     4.970     4.975     4.970     4.969     4.973     4.978     4.972     4.975     4.982     4.985     4.973     4.978     4.983     4.994     4.998     4.989     5.009     4.993     5.010     4.996     5.001     5.006     5.006     5.003     5.004     5.001     5.006     5.012     5.007     5.010     5.010     5.003     5.007     5.019     5.020     5.012     5.016     5.035     5.010     5.039     5.044     5.010     5.055     5.055     5.022     5.025     5.028     5.020     5.039     5.075     5.079     5.041     5.067     5.069     5.074     5.068     5.088     5.083     5.090     5.093     5.091     5.097     5.093     5.097     5.105     5.119     5.115     5.106     5.108     5.114     5.100     5.104     5.105     5.122     5.124     5.121     5.128     5.124     5.126     5.126     5.124     5.126     5.111     5.117     5.112     5.143     5.122     5.128     5.157     5.160     5.170     5.136     5.152     5.172     5.176     5.179     5.176     5.179     5.178     5.179     5.160     5.176     5.174     5.179     5.183     5.196     5.198     5.168     5.207     5.181     5.178     5.187     5.212     5.210     5.213     5.215     5.202     5.215     5.187     5.194     5.220     5.200     5.220     5.202     5.227     5.205     5.215     5.213     5.241     5.232     5.237     5.238     5.236     5.233     5.245     5.247     5.250     5.246     5.246     5.252     5.261     5.257     5.262     5.262     5.261     5.257     5.262     5.266     5.262     5.274     5.281     5.274     5.279     5.294     5.274     5.292     5.294     5.298     5.301     5.303     5.304     5.304     5.308     5.306     5.314     5.315     5.315     5.320     5.324     5.320     5.327     5.331     5.335     5.333     5.335     5.337     5.339     5.341     5.343     5.345     5.346     5.346     5.346     5.350     5.352     5.357     5.356     5.360     5.363     5.369     5.372     5.372     5.375     5.379     5.380     5.383     5.385     5.387     5.390     5.392     5.396     5.399     5.403     5.407     5.410     5.412     5.420     5.425     5.429     5.439     5.443     5.448     5.450     5.453     5.457     5.460     5.464     5.467     5.469     5.474     5.475     5.479     5.480     5.485     5.487     5.489     5.491     5.492     5.494     5.496     5.498     5.500     5.500     5.504     5.501     5.504     5.506     5.508     5.511     5.513     5.511     5.511     5.513     5.513     5.515     5.515     5.517     5.517     5.518     5.518     5.518     5.520     5.524     5.524     5.526     5.527     5.531     5.533     5.537     5.535     5.537     5.538     5.540     5.542     5.545     5.546     5.548     5.550     5.555     5.556     5.556     5.559     5.561     5.563     5.564     5.566     5.570     5.574     5.574     5.575     5.579     5.581     5.583     5.585     5.587     5.589     5.592     5.594     5.597     5.599     5.600     5.604     5.607     5.609     5.612     5.614     5.617     5.619     5.621     5.625     5.626     5.630     5.632     5.633     5.636     5.637     5.640     5.642     5.644     5.646     5.647     5.650     5.652     5.654     5.657     5.659     5.661     5.665     5.667     5.668     5.670     5.674     5.674     5.675     5.678     5.680     5.683     5.685     5.687     5.690     5.692     5.695     5.697     5.699     5.702     5.704     5.708     5.709     5.713     5.714     5.716     5.718     5.721     5.723     5.726     5.729     5.731     5.733     5.737     5.738     5.740     5.743     5.745     5.748     5.750     5.753     5.754     5.756     5.757     5.760     5.763     5.764     5.768     5.770     5.772     5.776     5.778     5.781     5.783     5.788     5.789     5.790     5.796     5.797     5.799     5.802     5.804     5.810     5.811     5.813     5.817     5.818     5.820     5.822     5.824     5.827     5.828     5.831     5.835     5.837     5.841     5.842     5.844     5.848     5.850     5.853     5.854     5.855     5.858     5.860     5.862     5.863     5.864     5.865     5.869     5.870     5.872     5.874     5.878     5.880     5.882     5.883     5.886     5.887     5.889     5.890     5.891     5.892     5.894     5.898     5.899     5.902     5.905     5.907     5.910     5.913     5.915     5.919     5.922     5.922     5.925     5.925     5.928     5.930     5.932     5.935     5.936     5.939     5.941     5.944     5.947     5.950     5.952     5.954     5.957     5.959     5.961     5.964     5.966     5.971     5.972     5.977     5.980     5.982     5.985     5.989     5.990     5.994     5.996     6.002     6.003     6.005     6.006     6.008     6.011     6.013     6.018     6.020     6.021     6.025     6.026     6.029     6.032     6.035     6.039     6.042     6.045     6.048     6.052     6.055     6.057     6.058     6.061     6.065     6.066     6.070     6.072     6.076     6.079     6.083     6.091     6.102     6.102     6.107     6.109     6.113     6.114     6.118     6.120     6.124     6.127     6.131     6.135     6.142     6.149     6.152     6.156     6.159     6.163     6.165     6.168     6.174     6.177     6.181     6.185     6.189     6.194     6.195     6.199     6.204     6.208     6.213     6.216     6.222     6.227     6.231     6.236     6.240     6.246     6.250     6.256     6.259     6.266     6.270     6.273     6.280     6.283     6.288     6.295     6.298     6.304     6.308     6.313     6.319     6.326     6.331     6.335     6.341     6.346     6.352     6.357     6.363     6.370     6.377     6.383     6.390     6.399     6.407     6.417     6.424     6.431     6.441     6.450     6.458     6.468     6.478     6.488     6.500     6.511     6.523     6.535     6.549     6.561     6.575     6.588     6.602     6.617     6.632     6.648     6.662     6.680     6.695     6.713     6.731     6.749     6.768     6.787     6.807     6.829     6.850     6.872     6.896     6.918     6.942     6.965     6.989     7.013     7.037     7.059     7.083     7.105     7.128     7.150     7.170     7.189     7.207     7.225     7.244     7.261     7.278     7.296     7.313     7.330     7.346     7.365     7.382     7.400     7.417     7.433     7.454     7.469     7.489     7.507     7.525     7.544     7.563     7.581     7.600     7.618     7.637     7.655     7.674     7.692     7.712     7.731     7.749     7.766     7.785     7.803     7.821     7.840     7.858     7.876     7.892     7.910     7.927     7.944     7.963     7.979     7.996     8.014     8.032     8.048     8.065     8.081     8.098     8.116     8.133     8.150     8.169     8.185     8.202     8.219     8.235     8.254     8.270     8.289     8.304     8.322     8.337     8.356     8.372     8.391     8.408     8.425     8.442     8.460     8.478     8.495     8.513     8.529     8.544     8.564     8.582     8.600     8.619     8.635     8.651     8.670     8.688     8.706     8.725     8.742     8.759     8.778     8.796     8.813     8.833     8.848     8.867     8.885     8.900     8.919     8.935     8.953     8.969     8.986     9.002     9.018     9.035     9.050     9.065     9.080     9.094     9.110     9.124     9.139     9.152     9.168     9.181     9.194     9.209     9.224     9.238     9.250     9.266     9.280     9.293     9.307     9.320     9.335     9.348     9.358     9.372     9.383     9.396     9.408     9.421     9.433     9.444     9.457     9.470     9.480     9.492     9.506     9.517     9.530     9.541     9.556     9.567     9.580     9.591     9.601     9.613     9.625     9.637     9.649     9.661     9.676     9.686     9.698     9.712     9.724     9.737     9.752     9.764     9.778     9.793     9.804     9.818     9.832     9.843     9.857     9.874     9.886     9.899     9.913     9.928     9.940     9.955     9.970     9.983     9.996    10.010    10.024    10.036    10.050    10.064    10.078    10.092    10.106    10.120    10.135    10.146    10.161    10.176    10.187    10.202    10.215    10.230    10.244    10.257    10.269    10.282    10.296    10.309    10.324    10.339    10.354    10.366    10.379    10.392    10.407    10.421    10.435    10.448    10.462    10.474    10.489    10.504    10.516    10.530    10.545    10.561    10.576    10.589    10.605    10.618    10.633    10.648    10.662    10.676    10.690    10.707    10.723    10.739    10.756    10.768    10.785    10.799    10.816    10.831    10.848    10.863    10.881    10.896    10.914    10.929    10.946    10.963    10.976    10.994    11.011    11.028    11.044    11.062    11.078    11.100    11.112    11.132    11.149    11.166    11.183    11.202    11.219    11.239    11.258    11.279    11.296    11.318    11.337    11.356    11.373    11.395    11.413    11.432    11.452    11.473    11.494    11.514    11.533    11.556    11.576    11.596    11.616    11.639    11.660    11.681    11.703    11.724    11.746    11.768    11.791    11.812    11.832    11.854    11.874    11.898    11.920    11.941    11.966    11.986    12.012    12.033    12.056    12.079    12.100    12.120    12.145    12.167    12.189    12.213    12.235    12.261    12.281    12.307    12.328    12.350    12.374    12.395    12.418    12.443    12.462    12.485    12.507    12.530    12.550    12.572    12.592    12.615    12.632    12.652    12.672    12.691    12.708    12.729    12.745    12.765    12.785    12.804    12.824    12.842    12.862    12.881    12.898    12.917    12.937    12.952    12.971    12.987    13.004    13.022    13.037    13.057    13.076    13.093    13.109    13.122    13.140    13.154    13.168    13.183    13.200    13.212    13.225    13.241    13.252    13.265    13.278    13.289    13.302    13.315    13.328    13.339    13.352    13.363    13.376    13.385    13.399    13.408    13.422    13.432    13.444    13.455    13.465    13.474    13.485    13.497    13.509    13.522    13.530    13.541    13.553    13.566    13.574    13.587    13.598    13.613    13.629    13.638    13.657    13.667    13.673    13.689    13.706    13.716    13.727    13.735    13.747    13.759    13.766    13.776    13.796    13.804    13.813    13.826    13.843    13.854    13.858    13.873    13.880    13.893    13.903    13.909    13.918    13.926    13.935    13.955    13.966    13.977    13.983    13.992    14.004    14.013    14.023    14.039    14.046    14.058    14.064    14.074    14.083    14.096    14.108    14.122    14.131    14.147    14.154    14.182    14.193    14.198    14.214    14.226    14.231    14.239    14.255    14.263    14.272    14.286    14.293    14.309    14.323    14.345    14.351    14.370    14.378    14.394    14.404    14.415    14.432    14.441    14.443    14.455    14.464    14.476    14.482    14.507    14.507    14.511    14.517    14.541    14.546    14.558    14.569    14.576    14.583    14.596    14.607    14.615    14.631    14.639    14.646    14.661    14.676    14.679    14.693    14.704    14.710    14.719    14.724    14.728    14.742    14.755    14.759    14.764    14.775    14.787    14.799    14.808    14.818    14.827    14.835    14.847    14.854    14.865    14.868    14.874    14.882    14.904    14.911    14.930    14.933    14.938    14.946    14.954    14.961    14.966    14.970    14.980    14.996    15.004    15.013    15.025    15.030    15.035    15.044    15.049    15.056    15.066    15.074    15.089    15.096    15.109    15.120    15.129    15.140    15.154    15.159    15.164    15.185    15.189    15.198    15.210    15.222    15.228    15.237    15.245    15.250    15.268    15.272    15.279    15.300    15.300    15.302    15.302    15.302    15.302    15.302    15.304    15.304    15.306    15.304    15.302    15.302    15.304    15.304    15.300    15.298    15.295    15.283    15.270    15.258    15.245    15.237    15.232    15.225    15.220    15.206    15.198    15.191    15.181    15.166    15.157    15.149    15.142    15.136    15.125    15.120    15.110    15.104    15.097    15.092    15.085    15.075    15.068    15.058    15.053    15.046    15.039    15.035    15.025    15.020    15.016    14.999    14.980    14.973    14.965    14.956    14.950    14.946    14.941    14.931    14.920    14.912    14.909    14.905    14.882    14.877    14.872    14.865    14.859    14.854    14.843    14.835    14.815    14.813    14.803    14.795    14.788    14.778    14.774    14.768    14.759    14.752    14.745    14.739    14.735    14.720    14.715    14.707
     4.878     4.870     4.878     4.872     4.866     4.872     4.866     4.872     4.882     4.838     4.870     4.837     4.870     4.838     4.870     4.874     4.867     4.860     4.867     4.860     4.827     4.837     4.827     4.837     4.827     4.829     4.827     4.833     4.825     4.858     4.829     4.837     4.870     4.837     4.829     4.858     4.867     4.838     4.832     4.837     4.833     4.827     4.832     4.827     4.832     4.827     4.832     4.837     4.827     4.833     4.825     4.827     4.812     4.827     4.812     4.827     4.825     4.829     4.827     4.837     4.829     4.833     4.825     4.827     4.823     4.832     4.825     4.833     4.832     4.825     4.832     4.829     4.862     4.831     4.837     4.833     4.838     4.872     4.862     4.867     4.832     4.825     4.825     4.812     4.825     4.823     4.832     4.827     4.837     4.831     4.838     4.872     4.882     4.883     4.862     4.867     4.837     4.829     4.833     4.825     4.832     4.827     4.832     4.867     4.839     4.833     4.839     4.833     4.827     4.833     4.827     4.832     4.825     4.832     4.833     4.872     4.858     4.839     4.858     4.866     4.858     4.866     4.858     4.866     4.860     4.866     4.872     4.867     4.874     4.883     4.878     4.882     4.874     4.867     4.874     4.876     4.876     4.883     4.890     4.883     4.914     4.908     4.914     4.923     4.917     4.923     4.915     4.883     4.914     4.884     4.914     4.884     4.914     4.923     4.944     4.950     4.949     4.945     4.950     4.947     4.953     4.959     4.958     4.955     4.959     4.970     4.959     4.978     4.972     4.978     4.993     4.985     4.983     4.987     4.979     4.983     4.978     4.993     4.976     4.982     4.996     4.987     4.970     4.989     4.982     4.987     4.981     4.979     4.983     4.989     4.983     4.987     4.982     4.989     4.991     4.972     4.991     4.993     4.989     4.982     4.989     4.996     5.001     4.991     4.996     4.993     4.993     4.994     4.996     5.003     5.000     4.998     4.991     4.996     4.989     4.998     4.994     4.996     5.001     5.000     4.998     5.000     5.001     4.994     5.001     4.998     4.998     5.003     5.000     5.004     5.000     4.993     4.998     5.000     4.996     5.001     4.993     4.996     4.994     5.000     4.994     5.000     5.001     4.994     4.998     4.982     4.993     4.982     4.989     4.993     4.991     4.996     4.993     4.993     4.991     4.994     4.989     4.987     4.994     4.989     5.000     4.989     4.979     4.991     4.970     4.965     4.959     4.998     4.993     4.987     4.982     4.981     4.979     4.982     4.985     4.965     4.972     4.970     4.979     4.982     4.989     4.961     4.970     4.989     4.962     4.945     4.962     4.969     4.985     4.952     4.953     4.949     4.952     4.945     4.955     4.949     4.944     4.949     4.952     4.955     4.947     4.950     4.956     4.955     4.962     4.962     4.959     4.962     4.965     4.969     4.944     4.950     4.962     4.833     4.838     4.874     4.882     4.914     4.921     4.915     4.945     4.917     4.883     4.872     4.866     4.872     4.867     4.888     4.882     4.874     4.867     4.874     4.867     4.874     4.867     4.874     4.867     4.874     4.921     4.880     4.872     4.864     4.833     4.838     4.856     4.867     4.896     4.920     4.880     4.872     4.880     4.832     4.882     4.874     4.866     4.858     4.882     4.914     4.883     4.874     4.880     4.872     4.866     4.887     4.895     4.880     4.874     4.880     4.833     4.839     4.885     4.887     4.882     4.872     4.890     4.838     4.832     4.825     4.832     4.825     4.832     4.825     4.832     4.827     4.833     4.827     4.832     4.825     4.832     4.825     4.832     4.827     4.832     4.825     4.832     4.827     4.832     4.825     4.832     4.827     4.832     4.838     4.858     4.866     4.839     4.832     4.872     4.867     4.833     4.870     4.864     4.833     4.838     4.832     4.838     4.833     4.864     4.872     4.866     4.858     4.866     4.872     4.869     4.862     4.880     4.874     4.866     4.858     4.867     4.872     4.880     4.874     4.869     4.862     4.866     4.833     4.838     4.833     4.864     4.833     4.898     4.896     4.896     4.904     4.884     4.864     4.880     4.872     4.864     4.832     4.838     4.872     4.878     4.882     4.872     4.882     4.897     4.858     4.839     4.870     4.880     4.886     4.896     4.888     4.887     4.894     4.867     4.872     4.838     4.833     4.838     4.832     4.867     4.885     4.912     4.883     4.887     4.908     4.883     4.874     4.866     4.858     4.839     4.874     4.882     4.902     4.914     4.912     4.908     4.914     4.917     4.912     4.908     4.910     4.921     4.924     4.917     4.924     4.906     4.882     4.874     4.921     4.915     4.920     4.917     4.924     4.923     4.920     4.927     4.924     4.927     4.927     4.926     4.930     4.929     4.933     4.932     4.933     4.929     4.933     4.929     4.937     4.942     4.939     4.944     4.945     4.937     4.937     4.942     4.937     4.944     4.952     4.955     4.952     4.958     4.956     4.959     4.955     4.962     4.955     4.975     4.981     4.958     4.993     4.989     4.970     4.967     4.972     4.987     4.991     4.975     4.981     4.978     4.973     4.975     4.970     4.976     4.976     4.979     4.985     4.991     4.979     5.000     4.979     5.001     5.000     5.007     4.991     5.010     5.013     5.001     5.012     5.010     5.007     5.009     5.007     5.019     5.019     5.009     5.015     5.009     5.019     5.009     5.012     5.022     5.016     5.028     5.023     5.020     5.037     5.022     5.037     5.044     5.039     5.020     5.055     5.028     5.070     5.039     5.046     5.067     5.050     5.085     5.090     5.063     5.043     5.074     5.095     5.090     5.093     5.093     5.088     5.090     5.098     5.091     5.119     5.122     5.109     5.109     5.114     5.122     5.126     5.111     5.128     5.128     5.122     5.130     5.132     5.128     5.122     5.124     5.121     5.130     5.133     5.139     5.115     5.143     5.126     5.136     5.130     5.135     5.172     5.179     5.178     5.181     5.176     5.178     5.181     5.174     5.179     5.185     5.179     5.176     5.170     5.181     5.178     5.200     5.183     5.208     5.210     5.176     5.181     5.217     5.218     5.215     5.220     5.220     5.222     5.220     5.212     5.215     5.222     5.220     5.224     5.225     5.225     5.231     5.237     5.242     5.242     5.243     5.235     5.243     5.240     5.238     5.248     5.252     5.257     5.237     5.264     5.245     5.262     5.264     5.269     5.266     5.261     5.266     5.269     5.264     5.266     5.285     5.282     5.281     5.289     5.279     5.296     5.301     5.303     5.304     5.303     5.308     5.306     5.309     5.312     5.309     5.319     5.320     5.320     5.328     5.330     5.331     5.335     5.333     5.337     5.337     5.339     5.341     5.345     5.345     5.345     5.348     5.348     5.350     5.350     5.353     5.360     5.360     5.363     5.364     5.370     5.372     5.374     5.377     5.380     5.382     5.383     5.387     5.389     5.390     5.394     5.396     5.399     5.405     5.407     5.410     5.414     5.421     5.425     5.435     5.438     5.443     5.447     5.448     5.453     5.457     5.462     5.464     5.467     5.469     5.472     5.475     5.479     5.483     5.485     5.489     5.491     5.491     5.492     5.496     5.500     5.500     5.501     5.506     5.508     5.506     5.507     5.510     5.510     5.511     5.511     5.514     5.515     5.515     5.518     5.518     5.520     5.522     5.522     5.522     5.526     5.524     5.526     5.526     5.527     5.529     5.531     5.533     5.537     5.538     5.538     5.540     5.542     5.543     5.545     5.546     5.550     5.552     5.552     5.555     5.556     5.559     5.561     5.563     5.564     5.568     5.570     5.572     5.575     5.579     5.579     5.581     5.582     5.585     5.588     5.592     5.594     5.594     5.598     5.599     5.602     5.604     5.605     5.609     5.610     5.614     5.615     5.617     5.621     5.625     5.625     5.628     5.632     5.633     5.636     5.639     5.640     5.642     5.644     5.646     5.647     5.650     5.654     5.656     5.657     5.659     5.661     5.665     5.667     5.668     5.669     5.672     5.676     5.678     5.680     5.683     5.685     5.687     5.689     5.690     5.692     5.695     5.697     5.699     5.702     5.704     5.708     5.709     5.711     5.714     5.716     5.720     5.721     5.723     5.726     5.728     5.731     5.733     5.735     5.738     5.741     5.743     5.745     5.748     5.750     5.753     5.754     5.756     5.757     5.760     5.761     5.764     5.768     5.768     5.772     5.776     5.778     5.781     5.783     5.787     5.788     5.790     5.794     5.798     5.802     5.804     5.806     5.808     5.811     5.813     5.815     5.818     5.820     5.822     5.824     5.825     5.828     5.831     5.832     5.837     5.839     5.842     5.844     5.848     5.850     5.854     5.854     5.855     5.858     5.860     5.862     5.864     5.865     5.867     5.869     5.872     5.874     5.876     5.878     5.880     5.883     5.885     5.886     5.887     5.890     5.891     5.892     5.894     5.895     5.896     5.902     5.904     5.905     5.907     5.908     5.912     5.913     5.916     5.920     5.922     5.925     5.927     5.927     5.932     5.932     5.936     5.938     5.939     5.941     5.944     5.945     5.948     5.952     5.955     5.957     5.959     5.962     5.964     5.968     5.968     5.974     5.975     5.980     5.981     5.985     5.989     5.990     5.994     5.996     5.997     6.002     6.003     6.006     6.009     6.011     6.014     6.016     6.020     6.021     6.025     6.028     6.031     6.032     6.035     6.039     6.040     6.043     6.045     6.048     6.052     6.055     6.058     6.060     6.063     6.065     6.068     6.072     6.074     6.078     6.081     6.086     6.102     6.104     6.106     6.107     6.111     6.114     6.118     6.120     6.124     6.125     6.129     6.131     6.135     6.145     6.152     6.156     6.157     6.161     6.163     6.167     6.169     6.175     6.179     6.181     6.185     6.190     6.194     6.197     6.202     6.206     6.208     6.213     6.216     6.222     6.225     6.231     6.237     6.240     6.247     6.250     6.256     6.259     6.264     6.270     6.275     6.278     6.283     6.288     6.294     6.299     6.304     6.308     6.313     6.319     6.326     6.331     6.335     6.341     6.346     6.352     6.357     6.362     6.370     6.376     6.383     6.390     6.399     6.407     6.415     6.422     6.431     6.441     6.448     6.457     6.467     6.478     6.488     6.498     6.511     6.522     6.533     6.546     6.560     6.572     6.586     6.599     6.614     6.628     6.644     6.659     6.675     6.692     6.707     6.725     6.743     6.761     6.780     6.799     6.820     6.841     6.863     6.887     6.911     6.933     6.957     6.980     7.003     7.027     7.050     7.074     7.099     7.121     7.144     7.165     7.186     7.205     7.225     7.242     7.261     7.278     7.296     7.313     7.330     7.348     7.365     7.382     7.400     7.417     7.435     7.452     7.469     7.487     7.504     7.523     7.541     7.560     7.580     7.597     7.614     7.633     7.652     7.671     7.690     7.708     7.726     7.745     7.763     7.783     7.802     7.820     7.838     7.857     7.874     7.891     7.910     7.927     7.944     7.961     7.978     7.995     8.012     8.030     8.048     8.065     8.081     8.100     8.114     8.133     8.150     8.167     8.183     8.202     8.219     8.235     8.252     8.269     8.287     8.303     8.322     8.339     8.356     8.372     8.389     8.405     8.424     8.441     8.458     8.475     8.494     8.509     8.527     8.543     8.561     8.577     8.596     8.613     8.632     8.649     8.667     8.686     8.704     8.721     8.739     8.756     8.774     8.791     8.810     8.827     8.845     8.863     8.881     8.900     8.916     8.933     8.949     8.967     8.983     8.999     9.017     9.032     9.048     9.063     9.078     9.094     9.110     9.126     9.139     9.154     9.168     9.183     9.198     9.210     9.226     9.239     9.254     9.268     9.282     9.295     9.309     9.323     9.337     9.351     9.365     9.378     9.391     9.404     9.416     9.428     9.439     9.454     9.466     9.477     9.491     9.501     9.513     9.528     9.540     9.552     9.565     9.576     9.587     9.600     9.612     9.622     9.635     9.648     9.658     9.672     9.685     9.696     9.709     9.721     9.732     9.746     9.758     9.770     9.785     9.798     9.812     9.828     9.839     9.852     9.866     9.879     9.894     9.906     9.920     9.934     9.948     9.962     9.974     9.989    10.004    10.019    10.031    10.044    10.055    10.070    10.082    10.099    10.111    10.125    10.139    10.153    10.166    10.179    10.193    10.209    10.221    10.234    10.249    10.263    10.276    10.291    10.305    10.317    10.329    10.344    10.358    10.372    10.385    10.400    10.414    10.427    10.439    10.454    10.468    10.481    10.495    10.507    10.522    10.536    10.549    10.564    10.580    10.595    10.608    10.624    10.640    10.652    10.666    10.682    10.696    10.713    10.727    10.743    10.757    10.771    10.789    10.804    10.821    10.835    10.852    10.868    10.881    10.899    10.916    10.931    10.948    10.965    10.982    10.997    11.014    11.029    11.046    11.062    11.081    11.098    11.114    11.130    11.152    11.168    11.187    11.204    11.225    11.241    11.258    11.277    11.294    11.317    11.338    11.356    11.374    11.393    11.413    11.432    11.454    11.473    11.494    11.514    11.535    11.555    11.576    11.596    11.617    11.637    11.657    11.680    11.701    11.722    11.744    11.765    11.787    11.808    11.830    11.850    11.872    11.893    11.916    11.937    11.960    11.983    12.005    12.029    12.049    12.074    12.097    12.117    12.139    12.161    12.183    12.204    12.226    12.254    12.274    12.299    12.322    12.343    12.364    12.389    12.413    12.432    12.456    12.480    12.498    12.522    12.541    12.562    12.585    12.604    12.626    12.647    12.665    12.686    12.705    12.722    12.742    12.759    12.778    12.794    12.812    12.833    12.850    12.869    12.887    12.902    12.920    12.938    12.956    12.972    12.989    13.009    13.024    13.041    13.057    13.074    13.089    13.105    13.121    13.135    13.147    13.163    13.179    13.194    13.204    13.220    13.235    13.247    13.260    13.271    13.282    13.296    13.307    13.319    13.331    13.345    13.357    13.366    13.379    13.389    13.405    13.413    13.423    13.433    13.447    13.456    13.467    13.478    13.490    13.499    13.512    13.524    13.533    13.547    13.559    13.568    13.579    13.597    13.612    13.620    13.631    13.649    13.661    13.673    13.687    13.698    13.706    13.724    13.731    13.744    13.751    13.757    13.770    13.779    13.794    13.809    13.822    13.835    13.846    13.854    13.866    13.873    13.887    13.898    13.906    13.912    13.922    13.931    13.952    13.963    13.974    13.982    13.992    13.999    14.009    14.016    14.033    14.043    14.053    14.063    14.074    14.081    14.094    14.104    14.116    14.131    14.136    14.143    14.173    14.180    14.196    14.208    14.222    14.229    14.241    14.254    14.262    14.270    14.280    14.292    14.309    14.316    14.341    14.348    14.362    14.374    14.391    14.404    14.413    14.423    14.437    14.443    14.448    14.470    14.474    14.480    14.502    14.507    14.509    14.531    14.539    14.543    14.560    14.569    14.574    14.580    14.591    14.606    14.613    14.635    14.639    14.648    14.658    14.672    14.679    14.691    14.702    14.713    14.719    14.724    14.728    14.747    14.753    14.757    14.766    14.774    14.788    14.799    14.810    14.815    14.826    14.835    14.844    14.856    14.863    14.867    14.874    14.879    14.905    14.909    14.930    14.935    14.940    14.944    14.954    14.961    14.968    14.972    14.978    14.991    15.005    15.010    15.022    15.030    15.039    15.044    15.049    15.058    15.064    15.078    15.089    15.096    15.107    15.118    15.127    15.138    15.152    15.159    15.164    15.182    15.191    15.198    15.214    15.222    15.225    15.237    15.243    15.250    15.268    15.272    15.283    15.300    15.302    15.302    15.302    15.304    15.304    15.304    15.304    15.304    15.304    15.304    15.304    15.302    15.304    15.302    15.300    15.300    15.297    15.283    15.272    15.251    15.246    15.239    15.233    15.227    15.222    15.216    15.196    15.191    15.185    15.173    15.157    15.154    15.142    15.135    15.129    15.122    15.116    15.110    15.099    15.094    15.089    15.080    15.070    15.061    15.055    15.046    15.041    15.035    15.028    15.025    15.016    15.007    14.991    14.973    14.966    14.958    14.952    14.946    14.943    14.935    14.920    14.916    14.911    14.907    14.899    14.879    14.874    14.867    14.861    14.858    14.845    14.841    14.830    14.818    14.807    14.797    14.792    14.785    14.778    14.770    14.760    14.755    14.750    14.741    14.735    14.728    14.722    14.713
     4.886     4.880     4.886     4.880     4.874     4.882     4.876     4.883     4.914     4.885     4.880     4.872     4.864     4.870     4.838     4.832     4.838     4.872     4.876     4.829     4.864     4.870     4.837     4.829     4.837     4.827     4.833     4.827     4.829     4.827     4.860     4.867     4.833     4.866     4.833     4.866     4.880     4.872     4.837     4.833     4.827     4.833     4.827     4.833     4.829     4.832     4.837     4.829     4.833     4.825     4.829     4.825     4.827     4.823     4.829     4.825     4.833     4.827     4.833     4.829     4.833     4.827     4.833     4.825     4.832     4.825     4.832     4.872     4.833     4.832     4.827     4.832     4.827     4.874     4.832     4.837     4.831     4.837     4.833     4.837     4.831     4.833     4.825     4.825     4.810     4.827     4.825     4.833     4.831     4.837     4.832     4.880     4.867     4.883     4.888     4.880     4.843     4.837     4.829     4.832     4.825     4.832     4.838     4.858     4.915     4.882     4.876     4.870     4.862     4.829     4.833     4.827     4.832     4.825     4.832     4.866     4.839     4.832     4.838     4.833     4.838     4.833     4.838     4.856     4.866     4.872     4.882     4.838     4.872     4.838     4.872     4.884     4.882     4.872     4.867     4.874     4.882     4.890     4.884     4.914     4.921     4.915     4.923     4.979     4.961     4.967     4.962     4.955     4.933     4.915     4.885     4.915     4.884     4.915     4.949     4.953     4.958     4.952     4.965     4.953     4.959     4.956     4.962     4.959     4.965     4.962     4.970     4.987     4.965     4.970     4.976     4.972     4.978     4.985     4.983     4.979     4.987     4.979     5.000     4.978     5.001     4.996     4.991     4.994     4.987     4.994     4.989     4.996     4.989     4.983     4.989     4.970     4.993     4.989     4.998     4.978     4.998     4.987     5.001     4.989     4.996     4.998     4.991     4.994     4.989     5.000     4.996     5.001     5.000     5.004     5.000     5.006     4.998     4.989     4.996     5.001     5.003     4.998     5.001     5.000     5.003     5.003     5.006     5.001     5.006     5.000     5.006     4.998     5.003     4.998     5.003     5.001     4.996     5.001     5.001     5.000     5.004     4.996     5.004     4.998     5.001     4.998     5.004     4.998     4.994     5.001     4.996     5.001     4.996     4.989     4.996     4.991     4.996     4.996     4.996     4.991     4.998     4.983     5.003     4.975     5.006     4.982     5.006     4.985     4.976     4.970     4.978     4.976     4.996     4.972     4.976     4.970     4.970     4.973     4.991     4.989     4.965     4.993     4.987     4.972     4.993     4.970     4.961     4.958     4.993     4.994     4.965     4.970     4.989     4.982     4.950     4.955     4.950     4.949     4.956     4.952     4.949     4.945     4.950     4.958     4.952     4.959     4.955     4.961     4.964     4.958     4.959     4.956     4.969     4.972     4.972     4.944     4.961     4.838     4.872     4.882     4.927     4.950     4.918     4.921     4.927     4.937     4.929     4.882     4.872     4.866     4.874     4.935     4.939     4.935     4.942     4.883     4.939     4.935     4.888     4.883     4.918     4.923     4.880     4.872     4.838     4.832     4.827     4.832     4.864     4.872     4.882     4.917     4.921     4.882     4.874     4.882     4.906     4.880     4.874     4.882     4.915     4.912     4.898     4.838     4.872     4.866     4.872     4.892     4.908     4.886     4.880     4.872     4.838     4.833     4.890     4.866     4.832     4.838     4.858     4.902     4.867     4.832     4.838     4.832     4.838     4.832     4.839     4.838     4.831     4.838     4.838     4.832     4.827     4.832     4.837     4.832     4.838     4.833     4.838     4.842     4.838     4.833     4.838     4.856     4.866     4.858     4.866     4.872     4.867     4.870     4.867     4.872     4.866     4.833     4.876     4.866     4.870     4.864     4.872     4.867     4.872     4.867     4.874     4.882     4.874     4.882     4.837     4.832     4.896     4.882     4.876     4.867     4.874     4.882     4.884     4.908     4.882     4.908     4.874     4.864     4.856     4.838     4.832     4.839     4.874     4.864     4.895     4.867     4.864     4.883     4.872     4.864     4.832     4.838     4.832     4.864     4.872     4.893     4.899     4.886     4.899     4.864     4.872     4.866     4.902     4.902     4.902     4.902     4.899     4.898     4.887     4.867     4.874     4.867     4.872     4.839     4.833     4.882     4.918     4.888     4.882     4.904     4.908     4.882     4.874     4.866     4.833     4.882     4.904     4.910     4.904     4.915     4.914     4.921     4.910     4.920     4.914     4.918     4.920     4.915     4.908     4.917     4.923     4.915     4.921     4.926     4.927     4.926     4.923     4.918     4.924     4.930     4.923     4.929     4.933     4.933     4.939     4.937     4.933     4.929     4.937     4.939     4.924     4.929     4.933     4.945     4.939     4.944     4.947     4.942     4.940     4.952     4.937     4.944     4.950     4.949     4.953     4.959     4.958     4.958     4.953     4.958     4.965     4.950     4.976     4.982     4.959     4.964     4.972     4.991     4.970     4.976     4.972     4.989     4.982     4.985     4.964     4.993     4.973     4.978     4.985     4.985     4.991     4.993     4.996     4.991     4.987     4.998     5.007     5.009     5.012     5.013     5.019     5.006     5.020     5.015     5.010     5.013     5.009     5.013     5.009     5.015     5.016     5.019     5.015     5.020     5.028     5.019     5.028     5.020     5.023     5.026     5.025     5.037     5.043     5.037     5.028     5.022     5.055     5.048     5.058     5.073     5.075     5.039     5.032     5.067     5.088     5.063     5.068     5.097     5.098     5.091     5.097     5.098     5.088     5.097     5.091     5.091     5.114     5.111     5.119     5.119     5.121     5.111     5.130     5.111     5.115     5.130     5.128     5.124     5.122     5.130     5.133     5.132     5.124     5.126     5.124     5.124     5.122     5.135     5.141     5.122     5.128     5.136     5.170     5.178     5.160     5.154     5.181     5.162     5.183     5.170     5.170     5.167     5.165     5.162     5.197     5.178     5.202     5.183     5.202     5.202     5.207     5.213     5.183     5.203     5.183     5.208     5.224     5.222     5.203     5.207     5.224     5.222     5.220     5.224     5.217     5.225     5.229     5.229     5.224     5.235     5.232     5.239     5.245     5.248     5.229     5.235     5.257     5.254     5.259     5.256     5.262     5.262     5.266     5.269     5.269     5.271     5.262     5.266     5.271     5.271     5.271     5.281     5.287     5.279     5.285     5.289     5.285     5.287     5.305     5.303     5.304     5.308     5.303     5.310     5.315     5.314     5.314     5.320     5.325     5.330     5.330     5.331     5.335     5.335     5.337     5.341     5.343     5.345     5.346     5.348     5.350     5.350     5.352     5.352     5.357     5.358     5.359     5.361     5.367     5.367     5.370     5.374     5.375     5.379     5.382     5.383     5.385     5.389     5.392     5.394     5.396     5.399     5.402     5.405     5.409     5.412     5.414     5.423     5.426     5.433     5.439     5.445     5.448     5.450     5.453     5.457     5.460     5.465     5.467     5.471     5.474     5.476     5.480     5.485     5.487     5.489     5.492     5.491     5.494     5.496     5.500     5.501     5.504     5.506     5.508     5.510     5.511     5.514     5.511     5.515     5.514     5.515     5.518     5.520     5.522     5.524     5.524     5.526     5.527     5.526     5.527     5.527     5.529     5.531     5.531     5.535     5.535     5.538     5.540     5.540     5.542     5.543     5.545     5.546     5.546     5.548     5.552     5.553     5.555     5.556     5.559     5.561     5.563     5.566     5.568     5.568     5.572     5.575     5.575     5.579     5.581     5.582     5.586     5.588     5.591     5.592     5.595     5.598     5.599     5.602     5.604     5.607     5.609     5.610     5.614     5.615     5.617     5.619     5.623     5.626     5.628     5.630     5.633     5.635     5.637     5.639     5.642     5.643     5.647     5.647     5.650     5.652     5.656     5.657     5.659     5.661     5.663     5.667     5.668     5.669     5.672     5.675     5.676     5.678     5.681     5.687     5.687     5.690     5.692     5.694     5.695     5.697     5.702     5.702     5.704     5.706     5.708     5.711     5.714     5.716     5.720     5.721     5.723     5.726     5.728     5.729     5.733     5.735     5.737     5.740     5.743     5.745     5.746     5.750     5.751     5.754     5.756     5.759     5.760     5.761     5.764     5.766     5.770     5.774     5.774     5.776     5.779     5.783     5.787     5.787     5.790     5.794     5.795     5.798     5.802     5.806     5.808     5.810     5.813     5.815     5.818     5.820     5.822     5.824     5.825     5.827     5.830     5.832     5.835     5.839     5.842     5.844     5.848     5.850     5.853     5.854     5.855     5.858     5.859     5.862     5.864     5.865     5.869     5.870     5.872     5.876     5.878     5.880     5.882     5.883     5.887     5.887     5.889     5.890     5.891     5.894     5.895     5.896     5.899     5.900     5.902     5.905     5.908     5.910     5.912     5.915     5.916     5.919     5.922     5.925     5.927     5.928     5.930     5.933     5.933     5.938     5.939     5.942     5.944     5.947     5.948     5.952     5.955     5.959     5.959     5.961     5.962     5.966     5.970     5.975     5.977     5.978     5.981     5.985     5.987     5.989     5.994     5.996     5.999     6.002     6.003     6.005     6.008     6.009     6.013     6.016     6.018     6.021     6.025     6.028     6.029     6.032     6.037     6.039     6.040     6.042     6.045     6.046     6.050     6.053     6.057     6.058     6.061     6.065     6.068     6.070     6.074     6.076     6.079     6.083     6.097     6.104     6.106     6.107     6.109     6.113     6.114     6.118     6.120     6.122     6.125     6.129     6.131     6.142     6.150     6.154     6.157     6.159     6.163     6.165     6.169     6.169     6.172     6.179     6.183     6.189     6.190     6.195     6.199     6.202     6.206     6.211     6.214     6.218     6.222     6.227     6.231     6.236     6.241     6.246     6.250     6.254     6.259     6.266     6.270     6.275     6.280     6.283     6.290     6.294     6.299     6.304     6.308     6.313     6.321     6.326     6.331     6.337     6.341     6.346     6.354     6.357     6.363     6.370     6.376     6.382     6.390     6.397     6.406     6.414     6.422     6.431     6.439     6.448     6.457     6.467     6.476     6.486     6.498     6.509     6.520     6.533     6.546     6.558     6.570     6.583     6.597     6.610     6.625     6.640     6.655     6.672     6.687     6.703     6.720     6.738     6.755     6.774     6.794     6.813     6.833     6.855     6.878     6.900     6.924     6.947     6.971     6.994     7.017     7.041     7.064     7.089     7.112     7.135     7.159     7.181     7.202     7.222     7.240     7.259     7.277     7.296     7.313     7.330     7.348     7.365     7.382     7.400     7.416     7.435     7.452     7.468     7.487     7.504     7.521     7.539     7.558     7.576     7.594     7.613     7.630     7.649     7.669     7.685     7.704     7.722     7.741     7.760     7.779     7.798     7.815     7.835     7.854     7.872     7.890     7.908     7.926     7.943     7.961     7.977     7.995     8.011     8.028     8.045     8.065     8.081     8.098     8.116     8.132     8.148     8.167     8.183     8.200     8.219     8.233     8.252     8.269     8.287     8.303     8.320     8.337     8.354     8.372     8.389     8.404     8.420     8.437     8.456     8.473     8.492     8.508     8.525     8.542     8.559     8.576     8.593     8.611     8.629     8.646     8.664     8.681     8.700     8.718     8.735     8.754     8.770     8.787     8.804     8.822     8.840     8.859     8.876     8.894     8.912     8.930     8.946     8.964     8.982     8.996     9.013     9.030     9.046     9.060     9.077     9.093     9.109     9.124     9.139     9.154     9.168     9.185     9.200     9.213     9.226     9.242     9.255     9.271     9.283     9.298     9.314     9.327     9.340     9.354     9.370     9.381     9.395     9.408     9.422     9.433     9.447     9.461     9.473     9.485     9.498     9.509     9.522     9.535     9.546     9.559     9.573     9.585     9.596     9.608     9.619     9.631     9.644     9.656     9.669     9.682     9.693     9.705     9.717     9.729     9.740     9.753     9.767     9.781     9.793     9.806     9.818     9.832     9.844     9.860     9.874     9.890     9.900     9.917     9.928     9.943     9.955     9.970     9.983     9.996    10.011    10.023    10.035    10.052    10.064    10.077    10.089    10.104    10.116    10.130    10.142    10.157    10.172    10.187    10.200    10.214    10.228    10.242    10.254    10.266    10.280    10.295    10.308    10.324    10.339    10.352    10.363    10.379    10.391    10.405    10.418    10.431    10.448    10.461    10.474    10.487    10.504    10.516    10.532    10.542    10.557    10.571    10.583    10.598    10.615    10.628    10.645    10.657    10.672    10.687    10.702    10.717    10.731    10.747    10.761    10.776    10.793    10.807    10.825    10.840    10.854    10.872    10.888    10.904    10.919    10.935    10.952    10.968    10.985    11.002    11.016    11.032    11.048    11.066    11.083    11.098    11.118    11.135    11.152    11.171    11.187    11.206    11.224    11.242    11.261    11.277    11.296    11.315    11.335    11.356    11.375    11.393    11.413    11.433    11.452    11.471    11.492    11.513    11.533    11.552    11.576    11.595    11.616    11.635    11.657    11.677    11.700    11.720    11.740    11.761    11.783    11.805    11.828    11.848    11.868    11.889    11.911    11.931    11.954    11.977    12.002    12.022    12.046    12.068    12.092    12.111    12.131    12.154    12.177    12.198    12.220    12.243    12.267    12.290    12.315    12.335    12.357    12.379    12.402    12.426    12.450    12.470    12.490    12.511    12.533    12.554    12.576    12.596    12.619    12.637    12.658    12.679    12.697    12.717    12.732    12.752    12.768    12.789    12.804    12.822    12.839    12.857    12.872    12.890    12.907    12.925    12.943    12.957    12.976    12.991    13.011    13.026    13.041    13.055    13.072    13.089    13.102    13.116    13.130    13.146    13.161    13.174    13.188    13.200    13.213    13.229    13.242    13.253    13.267    13.276    13.286    13.299    13.311    13.326    13.338    13.352    13.358    13.370    13.381    13.391    13.406    13.417    13.426    13.442    13.448    13.458    13.470    13.482    13.490    13.502    13.516    13.527    13.542    13.552    13.563    13.574    13.582    13.605    13.615    13.624    13.642    13.649    13.667    13.683    13.693    13.701    13.713    13.730    13.740    13.749    13.756    13.763    13.772    13.790    13.798    13.818    13.827    13.843    13.850    13.860    13.870    13.885    13.893    13.902    13.911    13.920    13.929    13.936    13.955    13.966    13.974    13.991    13.998    14.007    14.014    14.031    14.041    14.048    14.058    14.074    14.081    14.096    14.101    14.108    14.126    14.135    14.140    14.163    14.168    14.189    14.198    14.218    14.226    14.239    14.249    14.258    14.269    14.279    14.289    14.304    14.314    14.337    14.346    14.361    14.370    14.374    14.394    14.413    14.415    14.437    14.441    14.446    14.470    14.478    14.480    14.485    14.504    14.507    14.525    14.543    14.544    14.550    14.570    14.576    14.578    14.596    14.604    14.615    14.632    14.641    14.650    14.655    14.670    14.674    14.693    14.704    14.710    14.719    14.725    14.730    14.745    14.752    14.757    14.766    14.778    14.790    14.795    14.807    14.815    14.824    14.835    14.848    14.854    14.861    14.867    14.874    14.879    14.911    14.916    14.922    14.935    14.941    14.946    14.952    14.958    14.966    14.975    14.980    14.993    15.005    15.010    15.019    15.028    15.035    15.044    15.049    15.056    15.066    15.075    15.090    15.096    15.104    15.120    15.127    15.138    15.152    15.157    15.163    15.177    15.191    15.198    15.213    15.222    15.228    15.235    15.243    15.248    15.270    15.274    15.283    15.297    15.302    15.304    15.304    15.306    15.306    15.306    15.306    15.306    15.306    15.306    15.306    15.304    15.304    15.300    15.302    15.302    15.297    15.285    15.274    15.260    15.248    15.243    15.235    15.225    15.222    15.213    15.198    15.191    15.187    15.170    15.163    15.155    15.146    15.136    15.131    15.124    15.118    15.113    15.103    15.096    15.090    15.085    15.072    15.063    15.058    15.046    15.041    15.037    15.030    15.022    15.019    15.008    14.994    14.977    14.970    14.960    14.954    14.944    14.944    14.937    14.925    14.920    14.912    14.907    14.902    14.881    14.875    14.870    14.867    14.858    14.850    14.843    14.833    14.816    14.813    14.805    14.793    14.788    14.781    14.774    14.764    14.759    14.753    14.745    14.738    14.730    14.725    14.719
     4.882     4.887     4.882     4.914     4.883     4.888     4.884     4.914     4.876     4.882     4.874     4.880     4.872     4.866     4.858     4.838     4.833     4.838     4.874     4.880     4.872     4.864     4.842     4.837     4.829     4.833     4.827     4.833     4.827     4.833     4.829     4.833     4.827     4.856     4.866     4.876     4.872     4.866     4.833     4.838     4.833     4.829     4.833     4.866     4.858     4.838     4.872     4.833     4.825     4.832     4.825     4.832     4.825     4.832     4.825     4.832     4.827     4.835     4.827     4.832     4.825     4.832     4.827     4.833     4.827     4.832     4.829     4.838     4.832     4.825     4.832     4.825     4.832     4.839     4.837     4.831     4.832     4.832     4.838     4.832     4.837     4.831     4.832     4.825     4.832     4.825     4.832     4.869     4.837     4.832     4.838     4.874     4.882     4.874     4.867     4.833     4.837     4.832     4.837     4.882     4.833     4.827     4.832     4.867     4.908     4.884     4.832     4.838     4.856     4.862     4.829     4.833     4.827     4.832     4.833     4.872     4.833     4.837     4.832     4.833     4.832     4.838     4.833     4.838     4.858     4.867     4.878     4.872     4.838     4.872     4.880     4.882     4.872     4.866     4.872     4.867     4.876     4.884     4.915     4.923     4.955     4.961     4.970     4.964     4.982     4.917     4.967     4.962     4.956     4.950     4.917     4.885     4.917     4.950     4.981     4.985     4.982     4.970     4.970     4.964     4.959     4.962     4.958     4.962     4.962     4.964     4.962     4.965     4.970     4.993     4.973     4.979     4.978     4.973     4.985     4.991     4.996     4.976     4.973     5.000     5.004     4.989     4.972     4.978     4.994     5.003     4.998     4.989     4.983     4.987     4.983     4.991     4.994     5.000     4.991     5.000     4.994     5.001     4.989     4.998     5.001     5.003     4.996     5.003     5.003     4.998     4.991     4.994     5.004     5.001     5.007     5.001     4.989     5.007     5.004     5.003     5.000     5.004     5.001     5.006     5.009     5.007     5.010     5.006     5.009     5.004     5.009     5.004     5.009     5.006     5.000     5.006     5.001     5.003     5.000     5.003     4.998     4.993     4.998     5.004     5.006     5.003     5.001     5.004     4.998     5.004     5.003     4.983     4.996     5.000     5.003     4.998     5.001     4.998     5.000     4.996     5.003     4.989     4.983     5.006     4.983     5.006     4.987     5.006     4.973     5.007     4.973     4.975     5.000     4.972     4.993     4.970     4.975     4.978     4.991     4.993     4.972     4.976     4.994     4.996     4.989     4.983     4.958     4.961     4.987     4.996     4.970     4.991     4.994     4.987     4.982     4.952     4.955     4.953     4.945     4.950     4.952     4.952     4.956     4.959     4.958     4.958     4.961     4.964     4.964     4.961     4.964     4.959     4.970     4.975     4.969     4.964     4.964     4.958     4.882     4.969     4.969     4.970     4.962     4.944     4.924     4.945     4.882     4.874     4.867     4.947     4.950     4.937     4.942     4.937     4.937     4.942     4.937     4.933     4.939     4.929     4.940     4.883     4.874     4.867     4.832     4.838     4.832     4.838     4.872     4.882     4.918     4.921     4.917     4.924     4.914     4.923     4.920     4.923     4.921     4.923     4.910     4.880     4.923     4.921     4.902     4.921     4.882     4.897     4.884     4.910     4.884     4.880     4.833     4.898     4.867     4.832     4.838     4.832     4.837     4.832     4.882     4.880     4.872     4.838     4.833     4.866     4.872     4.832     4.838     4.832     4.872     4.838     4.832     4.837     4.832     4.838     4.856     4.864     4.856     4.864     4.860     4.866     4.872     4.866     4.872     4.864     4.833     4.838     4.832     4.839     4.870     4.838     4.832     4.838     4.874     4.874     4.866     4.872     4.880     4.887     4.883     4.887     4.883     4.896     4.883     4.888     4.883     4.838     4.904     4.890     4.906     4.900     4.884     4.891     4.874     4.882     4.874     4.869     4.882     4.886     4.883     4.888     4.883     4.858     4.866     4.874     4.904     4.872     4.867     4.888     4.880     4.872     4.838     4.832     4.838     4.833     4.867     4.888     4.884     4.904     4.908     4.904     4.896     4.900     4.888     4.908     4.906     4.904     4.897     4.899     4.893     4.874     4.882     4.876     4.880     4.858     4.867     4.833     4.882     4.896     4.917     4.910     4.912     4.914     4.912     4.912     4.904     4.914     4.910     4.866     4.912     4.914     4.912     4.920     4.921     4.914     4.874     4.924     4.917     4.910     4.917     4.923     4.918     4.921     4.923     4.929     4.923     4.924     4.920     4.926     4.930     4.937     4.939     4.933     4.939     4.942     4.921     4.940     4.937     4.945     4.942     4.942     4.939     4.935     4.942     4.947     4.945     4.950     4.945     4.950     4.955     4.955     4.961     4.947     4.953     4.953     4.959     4.955     4.961     4.958     4.964     4.962     4.959     4.955     4.979     4.985     4.993     4.970     4.965     4.972     4.976     4.994     5.000     4.982     4.987     4.987     4.994     4.987     4.994     4.982     4.985     4.991     4.996     4.998     4.991     4.998     4.994     5.007     5.010     5.001     5.013     5.019     5.022     5.023     5.023     5.009     5.012     5.023     5.026     5.028     5.026     5.020     5.023     5.026     5.022     5.025     5.022     5.026     5.032     5.023     5.031     5.031     5.028     5.039     5.044     5.052     5.044     5.041     5.060     5.053     5.044     5.076     5.063     5.055     5.088     5.090     5.091     5.097     5.100     5.104     5.102     5.097     5.091     5.098     5.093     5.091     5.097     5.104     5.117     5.119     5.068     5.119     5.126     5.124     5.132     5.119     5.135     5.122     5.124     5.126     5.130     5.130     5.136     5.130     5.132     5.132     5.130     5.122     5.130     5.135     5.128     5.128     5.159     5.165     5.176     5.170     5.174     5.178     5.183     5.165     5.191     5.187     5.165     5.185     5.202     5.202     5.203     5.205     5.207     5.205     5.208     5.207     5.187     5.217     5.202     5.179     5.222     5.215     5.222     5.218     5.212     5.210     5.229     5.229     5.229     5.232     5.235     5.231     5.229     5.222     5.232     5.225     5.233     5.237     5.252     5.254     5.259     5.261     5.261     5.254     5.252     5.257     5.261     5.267     5.273     5.269     5.274     5.273     5.266     5.274     5.271     5.278     5.274     5.279     5.287     5.282     5.289     5.290     5.294     5.290     5.308     5.310     5.309     5.319     5.320     5.320     5.320     5.322     5.319     5.324     5.328     5.331     5.331     5.337     5.335     5.337     5.341     5.343     5.346     5.348     5.348     5.352     5.352     5.353     5.356     5.359     5.358     5.363     5.367     5.369     5.372     5.374     5.375     5.377     5.379     5.382     5.385     5.389     5.390     5.392     5.396     5.398     5.402     5.405     5.409     5.410     5.416     5.416     5.424     5.427     5.435     5.441     5.443     5.447     5.452     5.453     5.455     5.459     5.465     5.467     5.469     5.474     5.479     5.480     5.485     5.489     5.491     5.494     5.494     5.496     5.500     5.498     5.503     5.507     5.507     5.510     5.511     5.511     5.514     5.517     5.515     5.520     5.520     5.522     5.522     5.526     5.526     5.527     5.529     5.529     5.531     5.531     5.533     5.535     5.535     5.535     5.540     5.540     5.542     5.542     5.542     5.543     5.546     5.548     5.550     5.552     5.553     5.553     5.556     5.558     5.559     5.561     5.564     5.566     5.568     5.568     5.572     5.574     5.575     5.579     5.581     5.582     5.585     5.586     5.588     5.592     5.594     5.597     5.599     5.602     5.604     5.605     5.609     5.610     5.612     5.615     5.617     5.621     5.623     5.625     5.626     5.632     5.632     5.635     5.637     5.639     5.640     5.643     5.644     5.647     5.650     5.652     5.654     5.657     5.659     5.661     5.663     5.667     5.668     5.671     5.672     5.674     5.676     5.678     5.679     5.685     5.687     5.690     5.692     5.694     5.695     5.699     5.702     5.702     5.704     5.708     5.709     5.711     5.714     5.716     5.718     5.720     5.723     5.725     5.728     5.731     5.733     5.735     5.737     5.740     5.741     5.745     5.746     5.750     5.751     5.753     5.756     5.757     5.760     5.761     5.764     5.766     5.770     5.770     5.774     5.778     5.779     5.783     5.785     5.786     5.789     5.791     5.797     5.798     5.799     5.804     5.808     5.811     5.813     5.815     5.817     5.820     5.821     5.824     5.825     5.827     5.830     5.832     5.835     5.837     5.841     5.844     5.848     5.850     5.851     5.854     5.855     5.858     5.860     5.862     5.864     5.867     5.869     5.870     5.874     5.876     5.878     5.882     5.883     5.885     5.886     5.887     5.890     5.891     5.892     5.895     5.895     5.898     5.899     5.902     5.904     5.905     5.908     5.910     5.913     5.915     5.916     5.920     5.922     5.924     5.925     5.928     5.932     5.933     5.935     5.936     5.941     5.944     5.944     5.947     5.948     5.952     5.954     5.955     5.959     5.962     5.966     5.966     5.972     5.975     5.975     5.978     5.981     5.985     5.987     5.989     5.990     5.997     5.997     6.002     6.003     6.005     6.006     6.009     6.013     6.014     6.018     6.020     6.021     6.025     6.028     6.032     6.035     6.037     6.039     6.043     6.045     6.046     6.050     6.052     6.055     6.057     6.060     6.063     6.066     6.070     6.072     6.076     6.079     6.081     6.087     6.093     6.102     6.106     6.109     6.111     6.113     6.116     6.120     6.120     6.124     6.127     6.129     6.132     6.145     6.149     6.156     6.157     6.159     6.163     6.167     6.173     6.174     6.175     6.181     6.185     6.189     6.192     6.195     6.200     6.204     6.208     6.211     6.216     6.220     6.223     6.227     6.231     6.236     6.241     6.247     6.252     6.256     6.261     6.264     6.270     6.275     6.280     6.285     6.290     6.295     6.299     6.304     6.308     6.313     6.319     6.326     6.331     6.337     6.341     6.348     6.352     6.359     6.362     6.370     6.374     6.380     6.389     6.396     6.403     6.411     6.420     6.429     6.438     6.447     6.457     6.465     6.476     6.486     6.497     6.508     6.519     6.531     6.542     6.556     6.569     6.582     6.596     6.609     6.624     6.637     6.653     6.668     6.683     6.700     6.716     6.733     6.752     6.770     6.787     6.806     6.827     6.847     6.869     6.892     6.914     6.938     6.962     6.985     7.008     7.032     7.055     7.080     7.103     7.127     7.150     7.174     7.195     7.216     7.237     7.257     7.275     7.294     7.311     7.329     7.348     7.365     7.382     7.400     7.416     7.433     7.450     7.468     7.485     7.502     7.521     7.537     7.554     7.572     7.590     7.611     7.627     7.646     7.664     7.683     7.700     7.721     7.738     7.757     7.775     7.796     7.814     7.833     7.850     7.869     7.886     7.905     7.924     7.941     7.959     7.977     7.993     8.011     8.028     8.045     8.063     8.080     8.097     8.114     8.132     8.148     8.165     8.183     8.200     8.216     8.232     8.252     8.267     8.285     8.301     8.319     8.336     8.354     8.371     8.389     8.404     8.420     8.437     8.454     8.470     8.489     8.506     8.524     8.539     8.557     8.574     8.591     8.608     8.626     8.644     8.660     8.678     8.696     8.715     8.732     8.750     8.767     8.783     8.802     8.820     8.837     8.854     8.872     8.891     8.907     8.925     8.942     8.960     8.978     8.995     9.011     9.026     9.044     9.059     9.075     9.091     9.107     9.122     9.137     9.154     9.168     9.183     9.200     9.214     9.230     9.243     9.257     9.272     9.285     9.302     9.314     9.328     9.344     9.357     9.372     9.386     9.399     9.413     9.428     9.439     9.452     9.466     9.479     9.494     9.505     9.519     9.532     9.543     9.557     9.569     9.582     9.594     9.608     9.620     9.630     9.644     9.654     9.666     9.678     9.690     9.702     9.716     9.726     9.739     9.752     9.762     9.774     9.790     9.802     9.813     9.828     9.841     9.850     9.866     9.881     9.894     9.908     9.922     9.937     9.949     9.964     9.977     9.992    10.004    10.017    10.029    10.044    10.057    10.073    10.085    10.099    10.111    10.124    10.139    10.150    10.162    10.178    10.190    10.205    10.219    10.233    10.246    10.261    10.273    10.289    10.303    10.313    10.328    10.343    10.355    10.370    10.385    10.399    10.414    10.426    10.441    10.453    10.466    10.481    10.494    10.507    10.522    10.536    10.548    10.564    10.576    10.591    10.604    10.618    10.633    10.648    10.662    10.679    10.693    10.706    10.721    10.737    10.752    10.768    10.780    10.796    10.811    10.828    10.843    10.857    10.875    10.890    10.905    10.922    10.938    10.956    10.971    10.987    11.004    11.021    11.037    11.052    11.070    11.083    11.104    11.117    11.135    11.156    11.171    11.191    11.207    11.224    11.244    11.263    11.280    11.297    11.317    11.335    11.357    11.375    11.393    11.413    11.435    11.452    11.475    11.495    11.512    11.533    11.552    11.576    11.593    11.616    11.633    11.655    11.675    11.698    11.716    11.737    11.757    11.780    11.800    11.822    11.844    11.865    11.885    11.905    11.928    11.949    11.972    11.994    12.015    12.039    12.063    12.087    12.106    12.128    12.148    12.170    12.194    12.215    12.238    12.261    12.283    12.305    12.326    12.351    12.372    12.394    12.418    12.441    12.462    12.483    12.502    12.525    12.546    12.567    12.586    12.607    12.629    12.650    12.670    12.690    12.708    12.725    12.744    12.760    12.778    12.794    12.812    12.830    12.845    12.862    12.880    12.896    12.912    12.927    12.944    12.963    12.977    12.995    13.009    13.026    13.039    13.055    13.071    13.087    13.099    13.112    13.127    13.142    13.154    13.172    13.186    13.195    13.210    13.224    13.232    13.247    13.260    13.271    13.281    13.296    13.308    13.319    13.330    13.342    13.352    13.361    13.375    13.385    13.399    13.409    13.419    13.430    13.440    13.452    13.465    13.476    13.485    13.496    13.505    13.525    13.538    13.546    13.558    13.570    13.579    13.604    13.612    13.620    13.631    13.646    13.663    13.682    13.689    13.698    13.712    13.727    13.735    13.744    13.751    13.759    13.772    13.781    13.795    13.806    13.826    13.837    13.846    13.858    13.866    13.877    13.890    13.898    13.908    13.918    13.926    13.935    13.954    13.960    13.969    13.982    13.996    14.004    14.011    14.027    14.037    14.046    14.060    14.072    14.080    14.092    14.100    14.107    14.122    14.131    14.140    14.156    14.167    14.185    14.193    14.216    14.222    14.233    14.248    14.258    14.266    14.279    14.285    14.302    14.311    14.333    14.350    14.359    14.362    14.376    14.383    14.413    14.419    14.431    14.439    14.448    14.470    14.476    14.482    14.485    14.502    14.511    14.517    14.537    14.544    14.550    14.569    14.572    14.576    14.602    14.607    14.611    14.635    14.643    14.648    14.657    14.670    14.672    14.689    14.702    14.708    14.716    14.728    14.732    14.739    14.753    14.757    14.764    14.778    14.790    14.795    14.803    14.813    14.827    14.835    14.844    14.854    14.861    14.867    14.875    14.879    14.907    14.912    14.923    14.928    14.938    14.946    14.949    14.956    14.966    14.975    14.980    14.995    15.004    15.012    15.019    15.026    15.035    15.042    15.049    15.056    15.068    15.080    15.090    15.096    15.106    15.118    15.127    15.135    15.149    15.157    15.164    15.182    15.191    15.198    15.210    15.222    15.228    15.235    15.243    15.248    15.268    15.274    15.289    15.300    15.304    15.304    15.306    15.306    15.306    15.306    15.306    15.306    15.306    15.306    15.304    15.304    15.304    15.304    15.302    15.300    15.298    15.283    15.272    15.253    15.250    15.245    15.241    15.225    15.220    15.214    15.200    15.194    15.189    15.174    15.163    15.154    15.146    15.140    15.132    15.125    15.120    15.113    15.106    15.097    15.090    15.085    15.071    15.064    15.060    15.048    15.042    15.039    15.033    15.022    15.019    15.008    14.999    14.982    14.977    14.963    14.956    14.946    14.943    14.940    14.928    14.925    14.922    14.909    14.907    14.882    14.877    14.872    14.867    14.863    14.854    14.847    14.837    14.828    14.815    14.808    14.802    14.790    14.785    14.775    14.768    14.760    14.755    14.747    14.742    14.732    14.728    14.720
     4.915     4.882     4.914     4.884     4.914     4.884     4.914     4.908     4.882     4.874     4.882     4.874     4.867     4.872     4.866     4.858     4.838     4.858     4.867     4.874     4.876     4.872     4.837     4.832     4.880     4.838     4.833     4.838     4.833     4.866     4.833     4.839     4.833     4.839     4.874     4.945     4.867     4.858     4.839     4.833     4.838     4.833     4.838     4.833     4.866     4.860     4.833     4.825     4.832     4.825     4.832     4.825     4.832     4.825     4.832     4.829     4.860     4.831     4.862     4.867     4.833     4.883     4.838     4.869     4.858     4.838     4.833     4.874     4.827     4.832     4.825     4.832     4.825     4.833     4.843     4.832     4.832     4.838     4.872     4.864     4.870     4.860     4.827     4.833     4.827     4.833     4.831     4.838     4.832     4.837     4.858     4.867     4.874     4.867     4.833     4.827     4.832     4.825     4.832     4.838     4.914     4.833     4.839     4.884     4.833     4.866     4.838     4.832     4.838     4.870     4.862     4.866     4.832     4.827     4.832     4.867     4.838     4.833     4.838     4.856     4.866     4.858     4.866     4.860     4.867     4.872     4.882     4.880     4.872     4.880     4.883     4.872     4.866     4.867     4.867     4.874     4.882     4.914     4.921     4.955     4.972     4.969     4.967     4.972     4.989     4.970     4.967     4.970     4.975     4.972     4.976     4.956     4.950     4.956     4.961     4.982     4.959     4.964     4.975     4.965     4.962     4.970     4.965     4.972     4.965     4.970     4.967     4.996     4.998     4.973     4.996     4.978     4.987     5.001     4.991     4.996     4.975     4.998     4.996     4.972     4.991     4.996     4.989     4.970     4.989     4.996     5.003     4.996     4.989     4.996     4.989     4.994     4.998     5.001     4.998     5.004     4.998     5.006     5.001     5.006     4.996     5.000     4.993     5.000     4.996     4.991     4.972     4.989     4.998     5.004     5.010     5.007     4.994     5.010     5.003     5.007     5.003     5.009     5.006     5.009     5.006     5.010     5.009     5.012     5.007     5.012     5.007     5.012     5.007     5.013     5.015     5.012     4.998     5.003     5.007     4.996     4.991     5.012     5.013     5.009     5.003     5.006     5.007     5.001     5.003     4.998     5.001     4.996     5.001     5.004     4.994     5.006     5.001     5.004     4.998     5.006     5.003     4.972     5.006     5.010     5.007     4.989     5.009     5.012     4.979     4.975     5.010     5.007     5.001     4.987     4.982     4.976     4.979     4.989     4.998     5.000     4.996     5.000     4.998     5.000     4.972     4.993     4.965     5.001     4.962     5.000     4.965     4.998     4.976     4.958     4.962     4.956     4.953     4.981     4.973     4.967     4.959     4.955     4.953     4.956     4.958     4.962     4.959     4.964     4.969     4.967     4.962     4.956     4.973     4.975     4.978     4.962     4.959     4.967     4.970     4.972     4.944     4.965     4.944     4.962     4.944     4.973     4.874     4.867     4.959     4.953     4.955     4.956     4.950     4.944     4.945     4.942     4.947     4.939     4.942     4.939     4.882     4.888     4.880     4.872     4.838     4.832     4.838     4.872     4.882     4.918     4.883     4.940     4.921     4.918     4.915     4.923     4.926     4.917     4.921     4.886     4.878     4.833     4.838     4.872     4.920     4.930     4.917     4.921     4.914     4.883     4.888     4.882     4.902     4.880     4.832     4.837     4.832     4.837     4.831     4.837     4.833     4.908     4.880     4.872     4.866     4.872     4.880     4.888     4.883     4.888     4.880     4.872     4.838     4.832     4.838     4.833     4.864     4.872     4.866     4.872     4.866     4.872     4.867     4.872     4.864     4.870     4.838     4.832     4.838     4.832     4.838     4.833     4.838     4.858     4.866     4.887     4.904     4.890     4.886     4.900     4.895     4.894     4.902     4.883     4.833     4.838     4.832     4.882     4.914     4.912     4.917     4.885     4.917     4.874     4.882     4.885     4.883     4.880     4.884     4.920     4.892     4.920     4.917     4.910     4.914     4.867     4.915     4.908     4.882     4.885     4.888     4.867     4.856     4.838     4.833     4.864     4.874     4.884     4.908     4.912     4.891     4.914     4.915     4.904     4.884     4.906     4.908     4.912     4.904     4.902     4.915     4.893     4.876     4.882     4.897     4.882     4.874     4.880     4.872     4.917     4.914     4.917     4.912     4.914     4.915     4.915     4.912     4.906     4.918     4.872     4.882     4.917     4.923     4.917     4.867     4.874     4.867     4.874     4.921     4.917     4.935     4.932     4.939     4.939     4.926     4.924     4.929     4.923     4.930     4.935     4.939     4.933     4.935     4.937     4.944     4.939     4.944     4.939     4.940     4.947     4.940     4.937     4.939     4.940     4.939     4.944     4.953     4.955     4.952     4.956     4.958     4.961     4.962     4.962     4.961     4.958     4.961     4.959     4.956     4.964     4.961     4.964     4.969     4.961     4.956     4.961     4.956     4.989     4.996     4.978     4.973     4.978     4.983     4.996     4.998     4.993     4.991     4.993     4.989     4.994     4.987     4.982     4.987     4.991     4.993     4.994     5.001     5.009     5.006     5.013     5.006     5.023     5.023     5.025     5.020     5.025     5.028     5.031     5.031     5.035     5.031     5.025     5.028     5.022     5.026     5.022     5.028     5.035     5.029     5.032     5.029     5.037     5.039     5.031     5.050     5.055     5.050     5.058     5.052     5.058     5.048     5.044     5.085     5.048     5.091     5.058     5.097     5.075     5.060     5.105     5.102     5.105     5.108     5.091     5.104     5.097     5.104     5.100     5.105     5.115     5.119     5.117     5.122     5.130     5.132     5.136     5.139     5.130     5.128     5.133     5.132     5.141     5.139     5.133     5.135     5.128     5.133     5.126     5.135     5.135     5.132     5.133     5.132     5.176     5.168     5.168     5.170     5.178     5.160     5.187     5.187     5.198     5.185     5.202     5.168     5.174     5.195     5.205     5.208     5.202     5.190     5.210     5.202     5.208     5.195     5.220     5.218     5.222     5.224     5.212     5.213     5.212     5.237     5.208     5.235     5.239     5.218     5.239     5.224     5.239     5.227     5.229     5.231     5.235     5.259     5.259     5.261     5.264     5.254     5.261     5.257     5.271     5.274     5.271     5.273     5.276     5.278     5.279     5.273     5.274     5.278     5.273     5.282     5.279     5.285     5.290     5.296     5.287     5.301     5.296     5.312     5.313     5.319     5.322     5.320     5.324     5.324     5.320     5.327     5.333     5.331     5.337     5.333     5.339     5.345     5.346     5.345     5.345     5.350     5.352     5.352     5.353     5.354     5.357     5.359     5.361     5.366     5.369     5.370     5.372     5.375     5.377     5.379     5.380     5.383     5.385     5.389     5.392     5.394     5.398     5.399     5.402     5.407     5.409     5.412     5.414     5.417     5.424     5.430     5.435     5.439     5.445     5.447     5.450     5.453     5.455     5.460     5.464     5.469     5.474     5.476     5.479     5.483     5.485     5.489     5.489     5.491     5.494     5.498     5.498     5.503     5.504     5.506     5.510     5.508     5.513     5.513     5.515     5.517     5.518     5.520     5.522     5.524     5.526     5.529     5.529     5.531     5.531     5.533     5.535     5.535     5.535     5.537     5.538     5.538     5.540     5.543     5.543     5.545     5.546     5.546     5.548     5.550     5.553     5.553     5.555     5.556     5.558     5.559     5.561     5.563     5.566     5.568     5.570     5.574     5.574     5.575     5.579     5.581     5.582     5.585     5.587     5.588     5.589     5.593     5.595     5.598     5.599     5.604     5.605     5.609     5.610     5.614     5.615     5.617     5.619     5.623     5.625     5.626     5.628     5.632     5.636     5.637     5.639     5.640     5.643     5.646     5.647     5.648     5.652     5.654     5.657     5.659     5.663     5.665     5.667     5.668     5.672     5.674     5.675     5.677     5.680     5.681     5.683     5.687     5.689     5.690     5.695     5.695     5.699     5.700     5.702     5.704     5.708     5.709     5.711     5.714     5.716     5.718     5.721     5.721     5.725     5.728     5.731     5.731     5.735     5.737     5.738     5.741     5.745     5.746     5.748     5.751     5.753     5.757     5.757     5.760     5.761     5.763     5.766     5.768     5.770     5.774     5.776     5.781     5.783     5.785     5.789     5.788     5.794     5.796     5.799     5.802     5.804     5.806     5.810     5.813     5.815     5.817     5.820     5.821     5.822     5.825     5.827     5.828     5.831     5.833     5.837     5.839     5.842     5.846     5.850     5.851     5.854     5.855     5.856     5.860     5.862     5.864     5.865     5.869     5.870     5.874     5.876     5.880     5.882     5.883     5.887     5.887     5.889     5.890     5.891     5.894     5.895     5.896     5.899     5.900     5.902     5.905     5.908     5.910     5.912     5.913     5.915     5.919     5.920     5.922     5.924     5.927     5.928     5.930     5.933     5.936     5.938     5.939     5.941     5.944     5.947     5.950     5.952     5.954     5.955     5.959     5.962     5.964     5.966     5.968     5.971     5.975     5.980     5.981     5.982     5.987     5.989     5.992     5.994     5.996     6.002     6.005     6.006     6.008     6.009     6.013     6.014     6.016     6.020     6.021     6.025     6.026     6.029     6.032     6.037     6.039     6.042     6.046     6.048     6.050     6.052     6.055     6.057     6.060     6.061     6.065     6.068     6.072     6.074     6.078     6.079     6.083     6.089     6.097     6.106     6.107     6.111     6.111     6.114     6.116     6.120     6.124     6.125     6.127     6.131     6.135     6.149     6.152     6.154     6.157     6.161     6.163     6.167     6.170     6.176     6.177     6.183     6.185     6.190     6.194     6.197     6.200     6.204     6.209     6.213     6.216     6.220     6.223     6.227     6.230     6.239     6.240     6.246     6.252     6.256     6.259     6.266     6.270     6.275     6.280     6.285     6.290     6.295     6.300     6.305     6.308     6.315     6.319     6.326     6.331     6.337     6.341     6.346     6.354     6.359     6.363     6.368     6.376     6.380     6.387     6.394     6.401     6.410     6.418     6.426     6.435     6.444     6.453     6.462     6.473     6.483     6.494     6.505     6.517     6.530     6.542     6.555     6.566     6.580     6.593     6.607     6.621     6.635     6.649     6.665     6.681     6.697     6.713     6.729     6.747     6.764     6.782     6.801     6.820     6.841     6.861     6.883     6.906     6.929     6.953     6.975     7.000     7.022     7.046     7.070     7.094     7.118     7.142     7.165     7.187     7.210     7.231     7.252     7.271     7.291     7.309     7.327     7.345     7.363     7.380     7.398     7.416     7.433     7.450     7.467     7.485     7.502     7.520     7.537     7.553     7.571     7.589     7.607     7.626     7.644     7.661     7.680     7.698     7.716     7.735     7.753     7.772     7.790     7.809     7.828     7.847     7.866     7.883     7.902     7.920     7.939     7.957     7.974     7.991     8.009     8.028     8.044     8.061     8.078     8.097     8.113     8.131     8.148     8.164     8.181     8.198     8.216     8.232     8.252     8.267     8.285     8.301     8.317     8.335     8.352     8.369     8.387     8.404     8.420     8.437     8.453     8.470     8.487     8.505     8.522     8.537     8.555     8.573     8.590     8.606     8.623     8.641     8.657     8.676     8.693     8.711     8.728     8.744     8.763     8.781     8.799     8.817     8.833     8.852     8.869     8.885     8.901     8.920     8.939     8.955     8.972     8.990     9.009     9.025     9.041     9.057     9.073     9.088     9.106     9.120     9.137     9.152     9.167     9.182     9.200     9.214     9.230     9.243     9.259     9.273     9.285     9.302     9.317     9.330     9.344     9.361     9.372     9.387     9.404     9.416     9.430     9.444     9.458     9.470     9.483     9.499     9.511     9.526     9.539     9.552     9.563     9.577     9.589     9.601     9.614     9.627     9.639     9.651     9.663     9.676     9.687     9.699     9.714     9.724     9.737     9.748     9.761     9.771     9.785     9.798     9.808     9.822     9.834     9.846     9.862     9.873     9.890     9.900     9.914     9.930     9.943     9.957     9.970     9.983     9.997    10.011    10.023    10.038    10.052    10.064    10.078    10.092    10.106    10.120    10.130    10.144    10.157    10.170    10.183    10.197    10.210    10.226    10.240    10.254    10.266    10.278    10.293    10.307    10.320    10.335    10.347    10.362    10.375    10.389    10.404    10.418    10.431    10.445    10.458    10.472    10.486    10.502    10.515    10.527    10.539    10.555    10.568    10.581    10.596    10.611    10.622    10.640    10.655    10.669    10.682    10.696    10.713    10.726    10.743    10.757    10.771    10.787    10.799    10.816    10.831    10.847    10.863    10.878    10.892    10.908    10.924    10.942    10.957    10.973    10.991    11.007    11.023    11.039    11.055    11.075    11.090    11.107    11.123    11.140    11.157    11.172    11.191    11.211    11.229    11.247    11.261    11.281    11.299    11.320    11.337    11.356    11.376    11.395    11.413    11.435    11.452    11.475    11.492    11.514    11.535    11.551    11.574    11.594    11.613    11.633    11.652    11.675    11.692    11.715    11.733    11.754    11.777    11.796    11.819    11.839    11.859    11.881    11.901    11.924    11.945    11.966    11.990    12.012    12.035    12.059    12.079    12.101    12.124    12.146    12.164    12.188    12.208    12.231    12.252    12.273    12.297    12.323    12.341    12.364    12.387    12.407    12.431    12.453    12.476    12.495    12.517    12.537    12.558    12.578    12.598    12.619    12.640    12.658    12.679    12.696    12.715    12.731    12.750    12.768    12.783    12.801    12.819    12.836    12.852    12.869    12.887    12.902    12.915    12.931    12.947    12.965    12.978    12.998    13.011    13.026    13.039    13.054    13.069    13.083    13.097    13.109    13.122    13.135    13.152    13.164    13.178    13.191    13.201    13.218    13.231    13.241    13.252    13.265    13.278    13.288    13.300    13.313    13.324    13.335    13.346    13.358    13.367    13.379    13.393    13.406    13.414    13.425    13.433    13.445    13.456    13.468    13.478    13.489    13.499    13.522    13.533    13.542    13.553    13.564    13.574    13.585    13.607    13.617    13.627    13.636    13.656    13.667    13.683    13.693    13.712    13.720    13.733    13.740    13.747    13.757    13.766    13.777    13.791    13.800    13.813    13.832    13.844    13.855    13.866    13.875    13.887    13.895    13.905    13.915    13.926    13.933    13.945    13.955    13.966    13.977    13.988    14.002    14.007    14.016    14.035    14.043    14.059    14.069    14.077    14.091    14.097    14.108    14.118    14.127    14.136    14.154    14.163    14.181    14.191    14.198    14.216    14.233    14.244    14.258    14.269    14.277    14.286    14.293    14.309    14.327    14.337    14.357    14.369    14.376    14.391    14.406    14.413    14.427    14.435    14.455    14.462    14.472    14.483    14.489    14.499    14.511    14.517    14.535    14.541    14.548    14.560    14.574    14.574    14.606    14.609    14.615    14.631    14.639    14.645    14.659    14.665    14.672    14.693    14.699    14.708    14.716    14.727    14.736    14.739    14.750    14.755    14.766    14.777    14.788    14.795    14.802    14.813    14.824    14.835    14.847    14.852    14.863    14.868    14.875    14.879    14.905    14.911    14.925    14.930    14.938    14.944    14.950    14.958    14.965    14.977    14.982    14.996    15.004    15.010    15.019    15.028    15.035    15.041    15.049    15.056    15.066    15.077    15.089    15.097    15.106    15.116    15.125    15.132    15.145    15.155    15.164    15.182    15.189    15.200    15.208    15.220    15.230    15.235    15.245    15.248    15.261    15.278    15.295    15.302    15.304    15.306    15.307    15.306    15.306    15.306    15.306    15.307    15.307    15.306    15.306    15.304    15.304    15.302    15.302    15.304    15.300    15.283    15.276    15.261    15.250    15.245    15.239    15.230    15.220    15.216    15.206    15.194    15.189    15.172    15.166    15.155    15.148    15.142    15.136    15.127    15.120    15.114    15.107    15.101    15.094    15.087    15.072    15.066    15.058    15.049    15.044    15.039    15.035    15.022    15.019    15.007    15.002    14.983    14.978    14.968    14.956    14.952    14.947    14.941    14.938    14.927    14.922    14.914    14.909    14.902    14.879    14.874    14.868    14.863    14.858    14.848    14.844    14.835    14.820    14.811    14.805    14.793    14.787    14.785    14.771    14.764    14.759    14.752    14.744    14.736    14.733    14.724
[truncated: 22,285,239 more chars]
