# Supplementary material for: The near-field tsunami generated by the 15 January 2022 eruption of the Hunga Tonga-Hunga Ha’apai volcano and its impact on Tongatapu, Tonga
Source: Sci Rep. 2022 Sep 7;12:15187. doi: 10.1038/s41598-022-19486-w (PMC9452557; doi:10.1038/s41598-022-19486-w)
Supplement: Supplementary file 3 — Supplementary Information 3. [file 41598_2022_19486_MOESM3_ESM.zip › T250R3arr.asc]

ncols                      1800
nrows                      1260
xllcorner              -175.500
yllcorner               -21.300
cellsize      0.000277777784504
NODATA_value  -9999
     4.800     4.765     4.761     4.767     4.772     4.768     4.804     4.798     4.800     4.765     4.757     4.765     4.746     4.767     4.796     4.802     4.792     4.798     4.792     4.800     4.796     4.792     4.798     4.796     4.794     4.792     4.763     4.757     4.763     4.756     4.749     4.756     4.750     4.759     4.767     4.761     4.768     4.721     4.717     4.721     4.800     4.769     4.721     4.769     4.800     4.769     4.721     4.726     4.800     4.792     4.800     4.812     4.747     4.814     4.765     4.759     4.763     4.756     4.750     4.757     4.765     4.804     4.756     4.761     4.802     4.811     4.804     4.756     4.804     4.796     4.772     4.765     4.717     4.721     4.717     4.722     4.770     4.765     4.794     4.790     4.794     4.811     4.800     4.763     4.754     4.763     4.717     4.721     4.717     4.721     4.782     4.782     4.802     4.794     4.763     4.757     4.721     4.717     4.763     4.757     4.765     4.759     4.767     4.800     4.809     4.765     4.754     4.721     4.725     4.721     4.814     4.768     4.763     4.769     4.763     4.769     4.763     4.769     4.800     4.794     4.772     4.750     4.796     4.767     4.798     4.809     4.802     4.809     4.802     4.809     4.804     4.765     4.832     4.804     4.808     4.802     4.765     4.809     4.800     4.792     4.800     4.768     4.802     4.809     4.804     4.809     4.815     4.822     4.843     4.830     4.809     4.828     4.864     4.858     4.839     4.830     4.811     4.804     4.809     4.802     4.809     4.804     4.811     4.856     4.830     4.835     4.828     4.864     4.872     4.870     4.872     4.822     4.856     4.860     4.869     4.872     4.867     4.872     4.863     4.883     4.864     4.870     4.864     4.870     4.867     4.872     4.866     4.858     4.864     4.856     4.863     4.874     4.870     4.874     4.870     4.874     4.872     4.876     4.881     4.876     4.880     4.883     4.880     4.884     4.883     4.881     4.874     4.880     4.872     4.864     4.872     4.864     4.872     4.881     4.876     4.890     4.872     4.878     4.874     4.870     4.874     4.876     4.872     4.876     4.872     4.864     4.870     4.863     4.858     4.863     4.860     4.864     4.869     4.863     4.856     4.854     4.860     4.830     4.863     4.830     4.835     4.830     4.836     4.835     4.836     4.836     4.843     4.843     4.846     4.854     4.856     4.839     4.860     4.832     4.835     4.828     4.830     4.833     4.828     4.832     4.830     4.830     4.830     4.830     4.828     4.822     4.815     4.809     4.813     4.815     4.811     4.813     4.812     4.811     4.830     4.824     4.828     4.826     4.830     4.835     4.835     4.836     4.833     4.812     4.809     4.796     4.796     4.796     4.809     4.800     4.809     4.821     4.824     4.822     4.819     4.806     4.815     4.809     4.811     4.809     4.806     4.806     4.804     4.796     4.790     4.792     4.790     4.800     4.787     4.796     4.794     4.796     4.792     4.794     4.792     4.794     4.798     4.794     4.800     4.808     4.812     4.769     4.777     4.768     4.757     4.775     4.754     4.787     4.787     4.787     4.765     4.761     4.780     4.779     4.779     4.754     4.756     4.752     4.750     4.746     4.746     4.746     4.754     4.754     4.757     4.750     4.717     4.721     4.716     4.681     4.675     4.655     4.689     4.708     4.716     4.763     4.708     4.717     4.683     4.689     4.696     4.689     4.683     4.689     4.695     4.691     4.708     4.742     4.726     4.754     4.765     4.724     4.757     4.759     4.756     4.757     4.696     4.691     4.696     4.691     4.696     4.693     4.710     4.691     4.683     4.691     4.749     4.693     4.747     4.691     4.696     4.675     4.655     4.648     4.654     4.604     4.602     4.592     4.583     4.580     4.578     4.578     4.578     4.578     4.578     4.578     4.578     4.578     4.578     4.578     4.578     4.578     4.578     4.578     4.578     4.578     4.578     4.578     4.578     4.578     4.578     4.578     4.578     4.578     4.578     4.580     4.583     4.594     4.604     4.606     4.654     4.661     4.655     4.689     4.708     4.717     4.756     4.722     4.717     4.761     4.744     4.747     4.738     4.679     4.716     4.721     4.717     4.746     4.740     4.721     4.742     4.742     4.746     4.742     4.742     4.746     4.747     4.730     4.725     4.757     4.761     4.757     4.754     4.757     4.756     4.747     4.746     4.746     4.742     4.720     4.742     4.720     4.733     4.735     4.761     4.714     4.720     4.749     4.721     4.747     4.723     4.765     4.721     4.724     4.721     4.723     4.721     4.725     4.772     4.767     4.767     4.763     4.770     4.763     4.767     4.765     4.763     4.763     4.761     4.767     4.761     4.768     4.761     4.770     4.765     4.768     4.773     4.792     4.716     4.781     4.779     4.778     4.779     4.746     4.796     4.794     4.746     4.749     4.792     4.796     4.757     4.794     4.796     4.792     4.790     4.785     4.779     4.781     4.802     4.796     4.798     4.798     4.800     4.802     4.800     4.768     4.772     4.768     4.768     4.800     4.794     4.792     4.790     4.794     4.794     4.800     4.811     4.813     4.821     4.813     4.808     4.854     4.844     4.826     4.804     4.846     4.800     4.843     4.845     4.809     4.806     4.835     4.832     4.830     4.843     4.832     4.833     4.828     4.833     4.832     4.828     4.833     4.848     4.811     4.849     4.854     4.858     4.860     4.860     4.869     4.864     4.869     4.864     4.809     4.864     4.863     4.860     4.866     4.860     4.860     4.874     4.906     4.874     4.908     4.880     4.908     4.904     4.902     4.904     4.906     4.912     4.892     4.918     4.913     4.921     4.926     4.932     4.935     4.932     4.926     4.926     4.924     4.939     4.917     4.943     4.927     4.927     4.929     4.946     4.940     4.942     4.965     4.960     4.963     4.913     4.918     4.913     4.981     4.977     4.981     4.981     4.985     4.987     5.004     5.005     5.002     5.004     5.002     5.008     5.017     5.017     5.019     5.021     5.024     5.028     4.996     5.032     5.036     5.055     5.060     5.059     5.055     5.059     5.055     5.074     5.070     5.077     5.054     5.077     5.079     5.033     5.091     5.035     5.087     5.092     5.076     5.060     5.060     5.065     5.083     5.079     5.074     5.081     5.104     5.108     5.107     5.086     5.107     5.116     5.077     5.092     5.112     5.108     5.107     5.122     5.127     5.129     5.129     5.126     5.124     5.121     5.121     5.121     5.126     5.122     5.127     5.129     5.122     5.129     5.146     5.165     5.138     5.169     5.167     5.156     5.172     5.176     5.174     5.185     5.187     5.185     5.185     5.185     5.190     5.192     5.192     5.194     5.194     5.194     5.194     5.192     5.192     5.196     5.196     5.199     5.202     5.202     5.203     5.205     5.209     5.209     5.212     5.228     5.231     5.229     5.237     5.239     5.242     5.247     5.247     5.246     5.249     5.249     5.249     5.250     5.252     5.254     5.256     5.256     5.258     5.262     5.265     5.267     5.270     5.272     5.273     5.279     5.282     5.285     5.288     5.289     5.291     5.297     5.299     5.302     5.305     5.310     5.313     5.319     5.320     5.322     5.326     5.326     5.328     5.330     5.330     5.330     5.331     5.333     5.333     5.334     5.340     5.360     5.360     5.362     5.362     5.365     5.365     5.365     5.369     5.369     5.371     5.371     5.372     5.372     5.374     5.374     5.376     5.380     5.382     5.383     5.387     5.387     5.387     5.390     5.391     5.393     5.396     5.398     5.400     5.404     5.406     5.407     5.410     5.412     5.413     5.416     5.418     5.418     5.424     5.425     5.427     5.430     5.432     5.433     5.437     5.441     5.442     5.444     5.446     5.450     5.451     5.453     5.455     5.457     5.458     5.460     5.462     5.464     5.464     5.466     5.469     5.470     5.474     5.476     5.478     5.482     5.483     5.485     5.487     5.489     5.490     5.491     5.493     5.494     5.497     5.499     5.502     5.505     5.505     5.507     5.513     5.515     5.516     5.519     5.521     5.522     5.525     5.526     5.528     5.530     5.531     5.532     5.535     5.537     5.539     5.543     5.545     5.546     5.550     5.551     5.554     5.557     5.558     5.559     5.562     5.563     5.565     5.566     5.568     5.570     5.572     5.574     5.578     5.581     5.581     5.585     5.589     5.589     5.590     5.593     5.594     5.595     5.598     5.599     5.602     5.605     5.607     5.610     5.615     5.619     5.619     5.622     5.624     5.625     5.630     5.632     5.633     5.638     5.639     5.641     5.644     5.647     5.648     5.652     5.656     5.657     5.663     5.667     5.668     5.670     5.672     5.673     5.677     5.678     5.679     5.682     5.685     5.687     5.692     5.694     5.697     5.700     5.702     5.704     5.706     5.707     5.711     5.712     5.714     5.715     5.720     5.721     5.723     5.726     5.728     5.730     5.733     5.735     5.735     5.739     5.739     5.741     5.744     5.744     5.746     5.750     5.752     5.753     5.754     5.755     5.756     5.759     5.761     5.762     5.763     5.764     5.766     5.772     5.774     5.776     5.782     5.783     5.785     5.789     5.789     5.789     5.792     5.793     5.794     5.799     5.805     5.807     5.810     5.812     5.814     5.819     5.821     5.823     5.828     5.831     5.833     5.835     5.837     5.838     5.842     5.843     5.846     5.850     5.851     5.854     5.860     5.863     5.864     5.869     5.873     5.876     5.882     5.883     5.887     5.890     5.892     5.894     5.899     5.901     5.903     5.907     5.909     5.911     5.916     5.919     5.925     5.932     5.933     5.935     5.944     5.946     5.946     5.948     5.963     5.967     5.969     5.969     5.973     5.981     5.982     5.985     5.989     5.992     5.994     5.999     6.011     6.013     6.015     6.016     6.019     6.024     6.026     6.028     6.033     6.036     6.040     6.045     6.046     6.052     6.058     6.060     6.062     6.070     6.073     6.077     6.080     6.081     6.085     6.090     6.093     6.097     6.102     6.106     6.111     6.115     6.118     6.122     6.131     6.133     6.139     6.144     6.146     6.150     6.155     6.161     6.165     6.171     6.175     6.179     6.185     6.190     6.194     6.202     6.206     6.209     6.213     6.217     6.218     6.225     6.229     6.233     6.240     6.246     6.247     6.254     6.259     6.262     6.271     6.277     6.283     6.295     6.300     6.307     6.317     6.324     6.329     6.343     6.350     6.357     6.372     6.380     6.387     6.404     6.413     6.420     6.440     6.449     6.459     6.479     6.491     6.500     6.522     6.535     6.545     6.566     6.578     6.589     6.612     6.623     6.633     6.657     6.671     6.681     6.707     6.722     6.733     6.759     6.775     6.787     6.814     6.829     6.842     6.871     6.885     6.899     6.928     6.946     6.959     6.989     7.007     7.022     7.052     7.071     7.083     7.112     7.129     7.141     7.169     7.183     7.196     7.220     7.235     7.247     7.273     7.287     7.298     7.324     7.339     7.350     7.377     7.391     7.403     7.428     7.442     7.456     7.481     7.495     7.510     7.535     7.552     7.564     7.591     7.606     7.619     7.647     7.661     7.674     7.703     7.718     7.732     7.758     7.775     7.787     7.814     7.829     7.842     7.871     7.885     7.899     7.928     7.942     7.957     7.983     8.000     8.013     8.040     8.057     8.069     8.100     8.117     8.132     8.158     8.175     8.189     8.219     8.233     8.246     8.275     8.291     8.306     8.333     8.349     8.364     8.389     8.403     8.419     8.442     8.456     8.468     8.491     8.505     8.517     8.539     8.550     8.562     8.583     8.596     8.606     8.626     8.636     8.645     8.666     8.675     8.682     8.700     8.710     8.718     8.735     8.742     8.750     8.766     8.776     8.783     8.796     8.806     8.815     8.831     8.839     8.848     8.866     8.874     8.882     8.899     8.907     8.916     8.931     8.942     8.948     8.967     8.975     8.985     9.000     9.009     9.015     9.035     9.044     9.052     9.068     9.077     9.087     9.107     9.116     9.128     9.143     9.154     9.165     9.183     9.191     9.202     9.220     9.231     9.238     9.257     9.266     9.276     9.296     9.306     9.318     9.339     9.349     9.361     9.382     9.391     9.402     9.422     9.432     9.444     9.462     9.473     9.485     9.505     9.516     9.527     9.545     9.557     9.569     9.589     9.600     9.610     9.630     9.642     9.653     9.677     9.687     9.700     9.720     9.732     9.744     9.766     9.777     9.789     9.807     9.818     9.829     9.850     9.861     9.874     9.892     9.906     9.916     9.937     9.950     9.959     9.982     9.992    10.002    10.024    10.035    10.048    10.068    10.080    10.093    10.110    10.121    10.131    10.152    10.163    10.173    10.194    10.205    10.218    10.239    10.249    10.259    10.282    10.295    10.307    10.330    10.342    10.357    10.378    10.391    10.403    10.428    10.443    10.457    10.481    10.492    10.506    10.529    10.540    10.556    10.579    10.590    10.602    10.627    10.642    10.654    10.677    10.693    10.704    10.730    10.743    10.757    10.779    10.794    10.809    10.835    10.848    10.864    10.891    10.906    10.920    10.944    10.963    10.979    11.004    11.020    11.037    11.069    11.085    11.098    11.129    11.146    11.167    11.202    11.218    11.235    11.270    11.287    11.304    11.336    11.355    11.374    11.407    11.426    11.443    11.477    11.494    11.514    11.544    11.564    11.585    11.617    11.635    11.657    11.691    11.710    11.729    11.764    11.786    11.806    11.837    11.859    11.878    11.911    11.930    11.951    11.982    11.997    12.012    12.043    12.061    12.077    12.102    12.122    12.137    12.168    12.185    12.200    12.227    12.243    12.255    12.282    12.302    12.314    12.339    12.356    12.372    12.398    12.410    12.424    12.452    12.462    12.477    12.502    12.517    12.531    12.563    12.581    12.592    12.620    12.637    12.649    12.669    12.683    12.696    12.720    12.735    12.746    12.769    12.782    12.796    12.822    12.835    12.850    12.875    12.891    12.905    12.933    12.950    12.961    12.985    13.001    13.015    13.041    13.053    13.069    13.101    13.119    13.135    13.164    13.181    13.196    13.224    13.243    13.256    13.287    13.301    13.316    13.352    13.371    13.385    13.409    13.433    13.446    13.472    13.494    13.509    13.539    13.554    13.572    13.600    13.619    13.635    13.653    13.667    13.681    13.704    13.716    13.729    13.745    13.759    13.771    13.792    13.802    13.813    13.833    13.848    13.860    13.881    13.895    13.907    13.922    13.933    13.937    13.957    13.969    13.972    13.986    13.996    14.004    14.021    14.026    14.035    14.053    14.059    14.068    14.083    14.089    14.094    14.105    14.113    14.126    14.149    14.152    14.154    14.167    14.176    14.185    14.199    14.207    14.211    14.237    14.248    14.254    14.259    14.260    14.264    14.281    14.285    14.294    14.304    14.311    14.315    14.322    14.337    14.344    14.361    14.369    14.374    14.385    14.391    14.398    14.424    14.427    14.430    14.441    14.453    14.456    14.462    14.467    14.494    14.499    14.505    14.512    14.533    14.533    14.540    14.548    14.548    14.576    14.580    14.583    14.609    14.612    14.614    14.622    14.639    14.644    14.650    14.657    14.682    14.693    14.700    14.719    14.717    14.722    14.726    14.737    14.764    14.771    14.775    14.778    14.781    14.783    14.807    14.819    14.821    14.847    14.850    14.852    14.863    14.872    14.873    14.880    14.887    14.908    14.919    14.935    14.941    14.950    14.952    14.954    14.968    14.973    14.978    14.987    14.990    14.996    15.016    15.024    15.026    15.049    15.056    15.056    15.070    15.079    15.094    15.109    15.117    15.122    15.127    15.131    15.135    15.148    15.151    15.183    15.187    15.198    15.204    15.229    15.230    15.235    15.243    15.248    15.253    15.257    15.257    15.257    15.253    15.251    15.253    15.253    15.254    15.255    15.255    15.254    15.253    15.248    15.246    15.246    15.225    15.219    15.199    15.195    15.186    15.182    15.170    15.159    15.157    15.135    15.127    15.124    15.109    15.104    15.085    15.072    15.068    15.063    15.055    15.049    15.035    15.032    15.032    15.016    15.006    14.975    14.975    14.971    14.952    14.952    14.952    14.947    14.930    14.925    14.920    14.898    14.889    14.872    14.867    14.855    14.852    14.849    14.847    14.844    14.835    14.803    14.800    14.798    14.789    14.779    14.773    14.767    14.765    14.759    14.750    14.745    14.743    14.704    14.702    14.700    14.691    14.689    14.687    14.652    14.650    14.648    14.622    14.618    14.614    14.598    14.591    14.586
     4.792     4.773     4.767     4.774     4.769     4.765     4.769     4.773     4.765     4.757     4.750     4.756     4.750     4.798     4.767     4.794     4.749     4.756     4.747     4.794     4.802     4.798     4.809     4.802     4.796     4.763     4.756     4.763     4.756     4.750     4.756     4.749     4.756     4.750     4.757     4.717     4.721     4.717     4.721     4.717     4.768     4.720     4.716     4.721     4.717     4.721     4.716     4.708     4.792     4.757     4.750     4.802     4.812     4.806     4.717     4.721     4.756     4.750     4.756     4.722     4.717     4.765     4.806     4.802     4.794     4.721     4.717     4.721     4.792     4.800     4.765     4.759     4.721     4.717     4.721     4.757     4.765     4.771     4.792     4.798     4.790     4.800     4.765     4.757     4.763     4.716     4.708     4.716     4.708     4.716     4.721     4.773     4.770     4.721     4.716     4.721     4.716     4.721     4.717     4.765     4.759     4.765     4.757     4.765     4.802     4.756     4.721     4.716     4.720     4.717     4.765     4.747     4.756     4.763     4.769     4.763     4.768     4.774     4.768     4.800     4.765     4.757     4.765     4.772     4.767     4.800     4.809     4.802     4.794     4.772     4.765     4.771     4.765     4.808     4.814     4.808     4.809     4.765     4.768     4.800     4.767     4.798     4.809     4.804     4.811     4.802     4.809     4.804     4.839     4.808     4.802     4.809     4.830     4.836     4.830     4.811     4.804     4.809     4.800     4.809     4.802     4.809     4.804     4.837     4.809     4.828     4.809     4.830     4.866     4.860     4.822     4.869     4.860     4.866     4.832     4.837     4.858     4.864     4.874     4.881     4.870     4.864     4.830     4.822     4.830     4.878     4.870     4.864     4.858     4.864     4.872     4.867     4.876     4.870     4.878     4.874     4.880     4.832     4.887     4.881     4.886     4.881     4.885     4.809     4.888     4.886     4.881     4.874     4.880     4.872     4.864     4.872     4.866     4.894     4.876     4.892     4.880     4.876     4.881     4.878     4.872     4.878     4.880     4.874     4.863     4.870     4.864     4.870     4.822     4.858     4.864     4.870     4.864     4.867     4.870     4.860     4.854     4.811     4.830     4.811     4.830     4.809     4.830     4.839     4.840     4.839     4.846     4.844     4.852     4.852     4.858     4.864     4.860     4.837     4.858     4.833     4.835     4.830     4.833     4.832     4.832     4.832     4.833     4.832     4.809     4.828     4.821     4.819     4.813     4.814     4.819     4.816     4.816     4.824     4.833     4.830     4.833     4.830     4.832     4.832     4.837     4.839     4.813     4.809     4.832     4.802     4.832     4.806     4.830     4.809     4.814     4.808     4.828     4.814     4.811     4.815     4.819     4.813     4.812     4.808     4.813     4.808     4.812     4.804     4.794     4.792     4.796     4.794     4.802     4.804     4.800     4.800     4.798     4.794     4.798     4.798     4.804     4.798     4.809     4.787     4.768     4.773     4.768     4.809     4.802     4.759     4.796     4.787     4.792     4.790     4.772     4.768     4.785     4.782     4.782     4.756     4.706     4.754     4.757     4.752     4.757     4.750     4.757     4.763     4.756     4.761     4.722     4.717     4.710     4.675     4.681     4.675     4.655     4.689     4.683     4.691     4.785     4.695     4.689     4.694     4.687     4.695     4.691     4.696     4.689     4.696     4.771     4.774     4.729     4.728     4.776     4.691     4.683     4.689     4.757     4.763     4.691     4.696     4.691     4.696     4.691     4.655     4.691     4.683     4.689     4.683     4.691     4.749     4.691     4.683     4.677     4.655     4.621     4.655     4.608     4.606     4.602     4.592     4.583     4.580     4.578     4.578     4.578     4.578     4.578     4.578     4.578     4.578     4.578     4.578     4.578     4.578     4.578     4.578     4.578     4.578     4.578     4.578     4.578     4.578     4.578     4.578     4.578     4.578     4.578     4.580     4.583     4.594     4.602     4.606     4.620     4.655     4.652     4.656     4.689     4.722     4.763     4.717     4.722     4.717     4.747     4.740     4.721     4.685     4.694     4.716     4.721     4.716     4.721     4.752     4.746     4.749     4.746     4.749     4.747     4.717     4.752     4.749     4.722     4.763     4.756     4.749     4.746     4.763     4.757     4.752     4.747     4.750     4.746     4.742     4.744     4.742     4.720     4.747     4.754     4.721     4.757     4.719     4.756     4.761     4.768     4.728     4.725     4.770     4.716     4.720     4.717     4.721     4.768     4.772     4.719     4.771     4.765     4.771     4.767     4.770     4.769     4.767     4.768     4.763     4.767     4.782     4.765     4.779     4.769     4.773     4.769     4.794     4.721     4.790     4.787     4.787     4.782     4.785     4.800     4.746     4.750     4.747     4.752     4.761     4.798     4.800     4.802     4.794     4.796     4.790     4.785     4.785     4.794     4.804     4.804     4.806     4.804     4.775     4.809     4.772     4.769     4.773     4.802     4.808     4.800     4.800     4.794     4.800     4.798     4.796     4.804     4.809     4.815     4.824     4.815     4.809     4.854     4.844     4.809     4.804     4.848     4.836     4.849     4.815     4.811     4.816     4.819     4.822     4.840     4.840     4.830     4.833     4.830     4.836     4.833     4.846     4.852     4.846     4.844     4.852     4.860     4.864     4.870     4.864     4.870     4.876     4.872     4.872     4.870     4.874     4.866     4.869     4.864     4.874     4.880     4.874     4.912     4.904     4.884     4.906     4.884     4.904     4.904     4.910     4.906     4.902     4.920     4.917     4.921     4.926     4.930     4.933     4.935     4.929     4.932     4.945     4.940     4.939     4.946     4.933     4.930     4.952     4.945     4.963     4.946     4.968     4.963     4.917     4.963     4.985     4.982     4.985     4.982     4.981     4.983     4.981     5.004     4.998     5.004     5.004     5.008     5.011     5.014     5.017     5.019     5.021     5.022     5.028     5.024     5.004     5.042     5.004     5.059     5.060     5.063     5.060     5.067     5.063     5.067     5.081     5.085     5.083     5.083     5.081     5.087     5.093     5.039     5.036     5.094     5.067     5.070     5.065     5.083     5.079     5.085     5.083     5.070     5.076     5.113     5.081     5.077     5.119     5.081     5.104     5.092     5.119     5.121     5.122     5.129     5.122     5.126     5.122     5.129     5.131     5.126     5.124     5.122     5.131     5.135     5.131     5.135     5.135     5.138     5.163     5.170     5.132     5.167     5.176     5.179     5.180     5.180     5.180     5.182     5.189     5.187     5.190     5.189     5.192     5.194     5.198     5.199     5.199     5.200     5.202     5.198     5.198     5.198     5.199     5.202     5.203     5.205     5.209     5.212     5.212     5.214     5.218     5.228     5.235     5.235     5.242     5.244     5.247     5.252     5.252     5.249     5.252     5.254     5.256     5.258     5.258     5.258     5.258     5.259     5.262     5.267     5.270     5.273     5.275     5.277     5.279     5.282     5.285     5.288     5.293     5.294     5.297     5.303     5.305     5.308     5.313     5.319     5.320     5.324     5.328     5.331     5.333     5.331     5.333     5.335     5.338     5.335     5.335     5.348     5.343     5.359     5.364     5.362     5.367     5.365     5.365     5.369     5.371     5.371     5.372     5.372     5.374     5.374     5.376     5.377     5.377     5.379     5.380     5.385     5.387     5.388     5.390     5.390     5.391     5.395     5.396     5.398     5.402     5.402     5.406     5.407     5.409     5.412     5.415     5.416     5.417     5.420     5.424     5.425     5.429     5.430     5.432     5.435     5.437     5.439     5.442     5.444     5.446     5.450     5.452     5.453     5.455     5.456     5.459     5.461     5.462     5.463     5.465     5.469     5.470     5.472     5.476     5.478     5.480     5.482     5.482     5.485     5.487     5.489     5.491     5.493     5.494     5.495     5.497     5.499     5.502     5.505     5.507     5.509     5.511     5.515     5.518     5.519     5.521     5.523     5.525     5.526     5.528     5.530     5.532     5.535     5.537     5.539     5.541     5.543     5.546     5.548     5.550     5.551     5.554     5.555     5.558     5.559     5.561     5.563     5.566     5.567     5.570     5.572     5.574     5.576     5.578     5.579     5.583     5.585     5.587     5.589     5.590     5.593     5.594     5.597     5.598     5.600     5.604     5.604     5.605     5.610     5.612     5.615     5.619     5.622     5.624     5.627     5.629     5.630     5.633     5.636     5.638     5.641     5.644     5.645     5.648     5.652     5.654     5.657     5.661     5.663     5.668     5.670     5.671     5.673     5.676     5.678     5.680     5.682     5.685     5.687     5.690     5.694     5.697     5.700     5.702     5.704     5.706     5.709     5.711     5.714     5.715     5.717     5.718     5.721     5.723     5.726     5.728     5.730     5.733     5.735     5.737     5.737     5.741     5.743     5.744     5.746     5.748     5.752     5.755     5.755     5.755     5.756     5.757     5.763     5.764     5.766     5.769     5.767     5.770     5.774     5.774     5.778     5.780     5.783     5.786     5.787     5.788     5.792     5.794     5.796     5.795     5.798     5.799     5.802     5.810     5.810     5.814     5.816     5.819     5.823     5.826     5.828     5.833     5.835     5.837     5.838     5.842     5.843     5.846     5.848     5.851     5.854     5.855     5.857     5.863     5.866     5.869     5.873     5.876     5.880     5.883     5.887     5.892     5.894     5.895     5.899     5.903     5.907     5.910     5.915     5.919     5.921     5.923     5.927     5.930     5.935     5.937     5.940     5.946     5.949     5.949     5.958     5.969     5.973     5.973     5.977     5.981     5.982     5.987     5.990     5.992     5.996     5.999     6.008     6.013     6.020     6.020     6.022     6.026     6.028     6.031     6.035     6.039     6.042     6.045     6.049     6.052     6.057     6.060     6.063     6.069     6.073     6.077     6.080     6.085     6.087     6.090     6.095     6.098     6.102     6.106     6.112     6.117     6.120     6.124     6.129     6.133     6.139     6.145     6.148     6.152     6.155     6.161     6.166     6.171     6.176     6.181     6.185     6.189     6.194     6.202     6.206     6.213     6.215     6.218     6.223     6.226     6.231     6.237     6.240     6.246     6.250     6.255     6.261     6.264     6.270     6.277     6.283     6.290     6.300     6.305     6.314     6.323     6.331     6.339     6.350     6.358     6.369     6.380     6.390     6.400     6.413     6.424     6.435     6.449     6.462     6.473     6.489     6.504     6.517     6.533     6.549     6.563     6.580     6.595     6.608     6.625     6.642     6.657     6.675     6.691     6.705     6.725     6.742     6.758     6.778     6.796     6.812     6.833     6.850     6.867     6.888     6.907     6.924     6.946     6.966     6.983     7.005     7.026     7.044     7.069     7.089     7.106     7.129     7.146     7.165     7.185     7.203     7.220     7.240     7.256     7.271     7.292     7.307     7.322     7.342     7.359     7.374     7.394     7.411     7.425     7.444     7.462     7.479     7.499     7.514     7.531     7.552     7.569     7.583     7.606     7.624     7.642     7.661     7.677     7.695     7.717     7.733     7.752     7.772     7.791     7.808     7.829     7.845     7.861     7.882     7.902     7.919     7.940     7.958     7.976     7.997     8.015     8.033     8.054     8.070     8.088     8.113     8.131     8.149     8.170     8.189     8.209     8.230     8.248     8.264     8.283     8.302     8.322     8.343     8.361     8.381     8.400     8.419     8.435     8.453     8.472     8.486     8.505     8.521     8.537     8.552     8.568     8.581     8.598     8.613     8.626     8.641     8.655     8.668     8.681     8.692     8.705     8.717     8.730     8.741     8.751     8.761     8.772     8.783     8.794     8.806     8.817     8.826     8.839     8.851     8.860     8.872     8.885     8.894     8.905     8.918     8.928     8.940     8.952     8.961     8.972     8.989     8.998     9.008     9.019     9.030     9.041     9.054     9.067     9.078     9.089     9.100     9.109     9.124     9.139     9.149     9.162     9.174     9.186     9.200     9.213     9.226     9.240     9.252     9.261     9.276     9.289     9.300     9.315     9.326     9.340     9.355     9.369     9.382     9.399     9.411     9.424     9.439     9.452     9.467     9.481     9.496     9.508     9.526     9.537     9.549     9.565     9.577     9.591     9.606     9.622     9.633     9.648     9.661     9.675     9.693     9.707     9.721     9.737     9.749     9.764     9.778     9.795     9.808     9.824     9.839     9.850     9.866     9.879     9.894     9.909     9.924     9.937     9.951     9.965     9.982     9.996    10.012    10.025    10.039    10.053    10.068    10.083    10.098    10.110    10.127    10.138    10.153    10.167    10.183    10.196    10.212    10.224    10.239    10.255    10.268    10.280    10.298    10.312    10.327    10.343    10.361    10.374    10.393    10.406    10.424    10.440    10.457    10.476    10.494    10.511    10.524    10.543    10.559    10.574    10.593    10.605    10.622    10.640    10.657    10.674    10.691    10.709    10.723    10.741    10.761    10.777    10.795    10.813    10.831    10.848    10.866    10.883    10.903    10.922    10.941    10.959    10.979    11.000    11.019    11.039    11.058    11.082    11.102    11.120    11.144    11.166    11.185    11.212    11.232    11.256    11.277    11.301    11.322    11.345    11.369    11.392    11.416    11.439    11.459    11.483    11.507    11.531    11.556    11.578    11.602    11.627    11.650    11.676    11.702    11.722    11.745    11.771    11.799    11.822    11.846    11.869    11.892    11.921    11.942    11.965    11.991    12.011    12.031    12.055    12.076    12.093    12.113    12.135    12.154    12.181    12.198    12.219    12.239    12.255    12.275    12.295    12.314    12.332    12.351    12.374    12.389    12.412    12.428    12.444    12.466    12.483    12.498    12.517    12.535    12.554    12.577    12.597    12.615    12.638    12.657    12.672    12.689    12.705    12.719    12.740    12.757    12.772    12.789    12.805    12.822    12.844    12.860    12.878    12.902    12.917    12.935    12.957    12.976    12.990    13.011    13.029    13.045    13.064    13.081    13.096    13.121    13.142    13.163    13.183    13.203    13.221    13.247    13.267    13.283    13.305    13.326    13.347    13.373    13.395    13.412    13.433    13.451    13.472    13.494    13.513    13.529    13.557    13.574    13.592    13.615    13.633    13.653    13.668    13.683    13.698    13.714    13.723    13.737    13.750    13.762    13.774    13.787    13.798    13.808    13.824    13.839    13.850    13.863    13.876    13.892    13.906    13.919    13.932    13.946    13.957    13.967    13.982    13.990    14.004    14.013    14.022    14.035    14.046    14.057    14.068    14.076    14.085    14.090    14.100    14.108    14.115    14.131    14.145    14.149    14.154    14.156    14.167    14.185    14.189    14.206    14.215    14.239    14.250    14.259    14.262    14.263    14.276    14.283    14.291    14.306    14.313    14.318    14.323    14.329    14.335    14.358    14.366    14.377    14.385    14.391    14.400    14.419    14.425    14.432    14.439    14.447    14.456    14.462    14.469    14.478    14.509    14.509    14.519    14.522    14.535    14.545    14.552    14.552    14.571    14.571    14.591    14.600    14.614    14.614    14.635    14.641    14.646    14.652    14.657    14.679    14.689    14.698    14.719    14.719    14.722    14.723    14.741    14.757    14.765    14.773    14.771    14.771    14.785    14.799    14.819    14.823    14.829    14.849    14.853    14.860    14.871    14.876    14.881    14.891    14.900    14.907    14.911    14.922    14.954    14.958    14.961    14.968    14.973    14.979    14.985    14.991    14.999    15.007    15.021    15.027    15.033    15.058    15.058    15.070    15.077    15.080    15.106    15.117    15.122    15.127    15.132    15.139    15.148    15.151    15.182    15.189    15.195    15.202    15.207    15.226    15.233    15.241    15.243    15.253    15.257    15.258    15.257    15.254    15.251    15.253    15.253    15.255    15.254    15.254    15.253    15.251    15.250    15.246    15.243    15.214    15.209    15.204    15.198    15.187    15.182    15.170    15.163    15.159    15.135    15.130    15.130    15.106    15.096    15.087    15.079    15.072    15.066    15.056    15.046    15.043    15.038    15.035    15.015    15.006    15.002    14.982    14.963    14.956    14.954    14.952    14.947    14.931    14.926    14.926    14.898    14.891    14.869    14.865    14.860    14.855    14.850    14.847    14.844    14.827    14.808    14.803    14.799    14.789    14.783    14.776    14.771    14.767    14.759    14.754    14.749    14.735    14.719    14.709    14.708    14.698    14.696    14.693    14.657    14.650    14.646    14.626    14.622    14.614    14.597    14.592    14.585
     4.800     4.769     4.800     4.770     4.765     4.770     4.806     4.767     4.757     4.765     4.756     4.750     4.756     4.765     4.798     4.804     4.796     4.800     4.794     4.802     4.796     4.808     4.800     4.806     4.802     4.769     4.763     4.756     4.763     4.717     4.722     4.757     4.750     4.746     4.752     4.744     4.767     4.722     4.800     4.790     4.721     4.716     4.720     4.717     4.721     4.717     4.721     4.717     4.800     4.749     4.756     4.763     4.757     4.765     4.721     4.717     4.721     4.756     4.750     4.756     4.765     4.773     4.813     4.767     4.721     4.717     4.721     4.717     4.722     4.768     4.771     4.765     4.756     4.721     4.717     4.765     4.772     4.796     4.802     4.768     4.761     4.767     4.757     4.750     4.717     4.721     4.716     4.706     4.716     4.720     4.757     4.767     4.721     4.716     4.708     4.716     4.721     4.716     4.721     4.757     4.765     4.757     4.750     4.756     4.796     4.722     4.717     4.721     4.716     4.721     4.770     4.756     4.722     4.717     4.722     4.767     4.772     4.765     4.772     4.765     4.772     4.765     4.800     4.767     4.800     4.794     4.802     4.809     4.802     4.767     4.771     4.765     4.772     4.811     4.804     4.809     4.800     4.768     4.774     4.767     4.773     4.809     4.802     4.811     4.806     4.811     4.802     4.811     4.804     4.828     4.808     4.830     4.836     4.830     4.822     4.830     4.811     4.804     4.809     4.804     4.809     4.806     4.811     4.806     4.830     4.808     4.830     4.864     4.874     4.876     4.867     4.860     4.867     4.830     4.808     4.830     4.864     4.872     4.883     4.887     4.878     4.832     4.809     4.828     4.809     4.872     4.880     4.874     4.869     4.880     4.870     4.880     4.872     4.880     4.874     4.880     4.886     4.884     4.881     4.872     4.866     4.888     4.892     4.858     4.811     4.895     4.894     4.881     4.885     4.864     4.872     4.880     4.886     4.872     4.867     4.874     4.881     4.893     4.887     4.883     4.880     4.883     4.878     4.881     4.872     4.864     4.870     4.864     4.870     4.864     4.870     4.876     4.869     4.863     4.864     4.858     4.809     4.832     4.863     4.856     4.822     4.830     4.811     4.843     4.840     4.845     4.856     4.858     4.854     4.854     4.864     4.863     4.869     4.863     4.866     4.839     4.840     4.836     4.839     4.833     4.837     4.835     4.832     4.809     4.830     4.821     4.826     4.821     4.821     4.824     4.819     4.821     4.821     4.821     4.826     4.833     4.830     4.833     4.832     4.833     4.839     4.836     4.835     4.814     4.806     4.839     4.802     4.811     4.833     4.835     4.835     4.832     4.835     4.811     4.830     4.828     4.822     4.821     4.819     4.814     4.809     4.814     4.808     4.813     4.806     4.796     4.796     4.800     4.808     4.798     4.806     4.802     4.798     4.800     4.808     4.802     4.808     4.798     4.815     4.811     4.814     4.815     4.809     4.802     4.796     4.800     4.792     4.796     4.790     4.794     4.768     4.787     4.787     4.785     4.787     4.763     4.754     4.693     4.765     4.757     4.763     4.761     4.750     4.757     4.767     4.770     4.754     4.747     4.691     4.681     4.675     4.655     4.689     4.655     4.689     4.683     4.785     4.716     4.694     4.687     4.694     4.689     4.696     4.691     4.697     4.691     4.767     4.778     4.765     4.759     4.725     4.757     4.763     4.656     4.765     4.756     4.681     4.673     4.655     4.675     4.655     4.691     4.710     4.691     4.722     4.691     4.754     4.792     4.765     4.691     4.657     4.652     4.655     4.621     4.615     4.606     4.604     4.594     4.592     4.583     4.580     4.578     4.578     4.580     4.578     4.578     4.580     4.578     4.578     4.580     4.578     4.578     4.580     4.578     4.578     4.580     4.578     4.578     4.580     4.578     4.578     4.580     4.578     4.578     4.580     4.583     4.592     4.596     4.604     4.606     4.615     4.650     4.655     4.677     4.683     4.691     4.770     4.763     4.770     4.752     4.756     4.747     4.714     4.693     4.714     4.706     4.717     4.721     4.725     4.749     4.754     4.752     4.754     4.761     4.754     4.761     4.756     4.759     4.726     4.761     4.750     4.742     4.750     4.746     4.754     4.757     4.752     4.747     4.754     4.749     4.754     4.750     4.725     4.763     4.756     4.761     4.750     4.756     4.750     4.756     4.733     4.731     4.729     4.767     4.720     4.716     4.720     4.717     4.776     4.771     4.770     4.768     4.772     4.769     4.772     4.768     4.777     4.778     4.785     4.769     4.771     4.776     4.780     4.775     4.777     4.796     4.773     4.775     4.794     4.790     4.790     4.790     4.792     4.802     4.798     4.802     4.747     4.752     4.804     4.802     4.804     4.800     4.798     4.796     4.787     4.792     4.787     4.787     4.790     4.802     4.811     4.806     4.811     4.809     4.806     4.813     4.773     4.815     4.808     4.802     4.802     4.796     4.802     4.798     4.856     4.816     4.809     4.815     4.811     4.816     4.821     4.815     4.854     4.845     4.849     4.852     4.811     4.841     4.852     4.822     4.828     4.822     4.828     4.844     4.828     4.835     4.832     4.835     4.832     4.836     4.840     4.837     4.856     4.858     4.866     4.860     4.822     4.870     4.864     4.870     4.876     4.876     4.872     4.876     4.880     4.883     4.874     4.883     4.872     4.904     4.872     4.913     4.910     4.884     4.887     4.908     4.910     4.910     4.906     4.904     4.885     4.906     4.906     4.923     4.926     4.933     4.929     4.932     4.937     4.932     4.948     4.946     4.942     4.943     4.952     4.937     4.954     4.958     4.940     4.968     4.968     4.963     4.970     4.961     4.985     4.985     4.990     4.990     4.988     4.987     4.990     4.988     4.994     4.999     5.004     4.999     5.014     5.012     5.014     5.019     5.019     5.026     5.028     5.032     5.030     5.024     5.004     5.052     5.057     5.060     5.063     5.068     5.063     5.072     5.076     5.085     5.085     5.086     5.083     5.086     5.092     5.099     5.099     5.072     5.100     5.074     5.081     5.086     5.088     5.055     5.083     5.085     5.077     5.102     5.119     5.119     5.121     5.124     5.122     5.086     5.122     5.119     5.126     5.127     5.129     5.127     5.124     5.129     5.135     5.127     5.129     5.127     5.135     5.135     5.133     5.137     5.132     5.129     5.126     5.165     5.168     5.176     5.181     5.181     5.185     5.185     5.185     5.189     5.187     5.189     5.187     5.187     5.194     5.199     5.202     5.199     5.200     5.202     5.202     5.203     5.203     5.203     5.209     5.205     5.207     5.209     5.209     5.212     5.216     5.216     5.216     5.219     5.224     5.225     5.244     5.247     5.249     5.250     5.254     5.254     5.256     5.258     5.259     5.259     5.261     5.264     5.262     5.262     5.264     5.267     5.270     5.273     5.277     5.279     5.282     5.285     5.288     5.291     5.294     5.296     5.299     5.303     5.307     5.310     5.315     5.319     5.324     5.328     5.331     5.336     5.338     5.339     5.339     5.340     5.343     5.345     5.348     5.353     5.355     5.357     5.364     5.365     5.369     5.369     5.371     5.372     5.372     5.374     5.376     5.376     5.377     5.379     5.379     5.380     5.382     5.383     5.387     5.387     5.390     5.391     5.391     5.393     5.395     5.396     5.398     5.402     5.404     5.406     5.409     5.410     5.412     5.415     5.416     5.418     5.420     5.422     5.425     5.429     5.430     5.432     5.433     5.437     5.439     5.442     5.444     5.448     5.450     5.451     5.453     5.455     5.456     5.459     5.460     5.462     5.464     5.465     5.469     5.470     5.472     5.476     5.478     5.480     5.483     5.485     5.486     5.489     5.489     5.491     5.493     5.495     5.497     5.498     5.500     5.502     5.505     5.505     5.509     5.513     5.515     5.516     5.519     5.522     5.523     5.525     5.526     5.528     5.531     5.532     5.535     5.537     5.539     5.543     5.546     5.548     5.550     5.551     5.553     5.554     5.555     5.558     5.559     5.562     5.563     5.566     5.568     5.570     5.572     5.576     5.579     5.579     5.581     5.583     5.586     5.587     5.589     5.590     5.593     5.594     5.597     5.598     5.600     5.604     5.607     5.608     5.608     5.612     5.615     5.619     5.620     5.624     5.625     5.629     5.630     5.633     5.636     5.638     5.641     5.642     5.645     5.648     5.649     5.654     5.657     5.659     5.663     5.667     5.669     5.671     5.672     5.676     5.678     5.680     5.682     5.685     5.687     5.690     5.694     5.697     5.699     5.702     5.704     5.707     5.709     5.711     5.714     5.715     5.718     5.720     5.721     5.723     5.726     5.730     5.731     5.735     5.735     5.739     5.741     5.743     5.744     5.746     5.748     5.750     5.752     5.757     5.758     5.758     5.758     5.758     5.761     5.762     5.765     5.769     5.770     5.772     5.774     5.776     5.778     5.785     5.785     5.789     5.791     5.791     5.792     5.795     5.796     5.799     5.800     5.802     5.802     5.804     5.807     5.816     5.819     5.821     5.823     5.824     5.828     5.831     5.833     5.837     5.840     5.842     5.843     5.846     5.848     5.850     5.852     5.855     5.858     5.860     5.864     5.867     5.873     5.874     5.878     5.882     5.885     5.888     5.892     5.895     5.897     5.900     5.907     5.909     5.911     5.916     5.919     5.921     5.927     5.928     5.932     5.935     5.939     5.940     5.946     5.949     5.955     5.959     5.969     5.973     5.977     5.979     5.982     5.985     5.985     5.989     5.992     5.996     5.999     6.006     6.011     6.016     6.022     6.026     6.028     6.031     6.033     6.037     6.040     6.042     6.045     6.049     6.054     6.057     6.060     6.065     6.069     6.072     6.078     6.081     6.085     6.088     6.092     6.095     6.098     6.104     6.108     6.114     6.118     6.122     6.126     6.131     6.135     6.139     6.144     6.149     6.154     6.157     6.163     6.168     6.172     6.178     6.181     6.187     6.192     6.195     6.202     6.206     6.211     6.217     6.220     6.225     6.227     6.231     6.237     6.242     6.247     6.252     6.257     6.261     6.266     6.271     6.278     6.283     6.289     6.297     6.305     6.313     6.321     6.329     6.339     6.348     6.358     6.369     6.378     6.390     6.402     6.412     6.424     6.435     6.448     6.460     6.474     6.487     6.502     6.517     6.531     6.548     6.563     6.578     6.594     6.610     6.625     6.642     6.659     6.676     6.692     6.711     6.727     6.745     6.763     6.779     6.798     6.817     6.833     6.852     6.871     6.890     6.908     6.926     6.946     6.966     6.985     7.005     7.024     7.045     7.065     7.087     7.106     7.127     7.146     7.166     7.185     7.204     7.222     7.240     7.259     7.276     7.295     7.313     7.328     7.345     7.362     7.378     7.394     7.413     7.430     7.446     7.465     7.482     7.499     7.518     7.535     7.550     7.571     7.587     7.605     7.624     7.642     7.659     7.677     7.697     7.715     7.733     7.752     7.770     7.787     7.808     7.825     7.844     7.863     7.880     7.900     7.918     7.935     7.957     7.973     7.992     8.011     8.030     8.049     8.069     8.086     8.106     8.126     8.146     8.165     8.185     8.202     8.222     8.242     8.261     8.280     8.299     8.318     8.336     8.358     8.378     8.397     8.414     8.433     8.449     8.468     8.486     8.504     8.519     8.535     8.554     8.568     8.585     8.598     8.615     8.630     8.644     8.659     8.672     8.685     8.700     8.712     8.724     8.735     8.748     8.759     8.772     8.782     8.793     8.804     8.815     8.826     8.835     8.846     8.858     8.870     8.882     8.894     8.905     8.916     8.927     8.939     8.948     8.961     8.973     8.983     8.996     9.008     9.017     9.028     9.041     9.050     9.063     9.074     9.087     9.098     9.111     9.120     9.133     9.144     9.158     9.169     9.181     9.192     9.207     9.220     9.231     9.246     9.258     9.270     9.283     9.296     9.308     9.320     9.333     9.349     9.361     9.375     9.390     9.404     9.418     9.432     9.447     9.461     9.471     9.487     9.501     9.514     9.531     9.545     9.557     9.569     9.583     9.598     9.612     9.625     9.642     9.656     9.668     9.682     9.697     9.713     9.728     9.744     9.755     9.769     9.785     9.798     9.813     9.829     9.843     9.857     9.871     9.885     9.897     9.913     9.927     9.943     9.955     9.972     9.985     9.999    10.012    10.030    10.044    10.057    10.072    10.085    10.101    10.115    10.131    10.143    10.158    10.172    10.185    10.200    10.214    10.229    10.242    10.258    10.271    10.285    10.300    10.316    10.328    10.343    10.363    10.375    10.393    10.410    10.426    10.441    10.459    10.476    10.492    10.511    10.528    10.543    10.559    10.576    10.593    10.608    10.623    10.640    10.657    10.674    10.693    10.709    10.728    10.741    10.761    10.779    10.795    10.813    10.831    10.848    10.867    10.883    10.901    10.920    10.941    10.957    10.979    10.997    11.014    11.035    11.055    11.076    11.095    11.116    11.141    11.160    11.181    11.204    11.225    11.246    11.270    11.294    11.315    11.337    11.360    11.381    11.404    11.429    11.452    11.475    11.497    11.518    11.544    11.567    11.592    11.617    11.639    11.665    11.689    11.713    11.735    11.760    11.783    11.809    11.833    11.856    11.880    11.908    11.928    11.956    11.978    12.004    12.026    12.046    12.071    12.091    12.107    12.130    12.150    12.173    12.192    12.214    12.235    12.257    12.273    12.292    12.311    12.332    12.348    12.369    12.387    12.408    12.428    12.446    12.462    12.483    12.504    12.519    12.537    12.554    12.577    12.597    12.615    12.636    12.659    12.677    12.693    12.709    12.726    12.742    12.763    12.780    12.796    12.814    12.833    12.851    12.870    12.891    12.908    12.928    12.943    12.961    12.982    13.000    13.015    13.033    13.053    13.071    13.089    13.105    13.124    13.150    13.169    13.187    13.207    13.227    13.244    13.270    13.287    13.305    13.326    13.346    13.369    13.398    13.415    13.431    13.451    13.469    13.490    13.509    13.532    13.554    13.577    13.596    13.615    13.633    13.652    13.668    13.681    13.694    13.706    13.718    13.730    13.740    13.754    13.763    13.772    13.785    13.796    13.808    13.819    13.831    13.841    13.853    13.862    13.872    13.885    13.898    13.911    13.930    13.942    13.957    13.969    13.978    13.994    14.004    14.011    14.028    14.039    14.048    14.059    14.066    14.074    14.083    14.096    14.104    14.110    14.122    14.131    14.140    14.145    14.149    14.154    14.165    14.183    14.204    14.206    14.209    14.244    14.259    14.262    14.264    14.272    14.280    14.285    14.304    14.313    14.318    14.323    14.330    14.333    14.344    14.369    14.377    14.385    14.394    14.403    14.413    14.425    14.435    14.442    14.449    14.453    14.462    14.469    14.491    14.502    14.505    14.512    14.519    14.537    14.545    14.548    14.554    14.559    14.569    14.591    14.598    14.604    14.612    14.629    14.639    14.644    14.650    14.665    14.672    14.681    14.691    14.713    14.720    14.720    14.726    14.738    14.754    14.764    14.768    14.768    14.779    14.785    14.798    14.814    14.821    14.835    14.840    14.852    14.857    14.869    14.877    14.885    14.893    14.898    14.904    14.916    14.922    14.954    14.958    14.961    14.966    14.973    14.978    14.985    14.994    15.000    15.006    15.021    15.027    15.033    15.043    15.055    15.068    15.077    15.082    15.104    15.117    15.122    15.128    15.135    15.142    15.148    15.157    15.178    15.182    15.186    15.202    15.207    15.213    15.233    15.239    15.243    15.246    15.248    15.255    15.253    15.251    15.251    15.251    15.251    15.254    15.254    15.255    15.255    15.254    15.253    15.248    15.241    15.218    15.214    15.207    15.202    15.191    15.182    15.172    15.162    15.139    15.135    15.133    15.132    15.104    15.095    15.089    15.080    15.075    15.066    15.058    15.046    15.043    15.038    15.032    15.015    15.007    15.002    14.981    14.973    14.963    14.958    14.954    14.947    14.931    14.926    14.920    14.914    14.893    14.880    14.867    14.863    14.857    14.852    14.845    14.842    14.827    14.819    14.808    14.799    14.790    14.787    14.781    14.776    14.768    14.762    14.757    14.752    14.740    14.720    14.714    14.706    14.703    14.700    14.677    14.670    14.657    14.642    14.635    14.625    14.621    14.607    14.595    14.592
     4.809     4.802     4.809     4.808     4.771     4.763     4.771     4.839     4.767     4.757     4.765     4.757     4.765     4.800     4.806     4.796     4.804     4.812     4.765     4.794     4.763     4.800     4.792     4.800     4.769     4.763     4.768     4.763     4.769     4.763     4.772     4.765     4.757     4.752     4.746     4.752     4.759     4.798     4.767     4.773     4.769     4.721     4.717     4.721     4.757     4.722     4.790     4.798     4.767     4.717     4.721     4.756     4.750     4.757     4.767     4.721     4.726     4.721     4.757     4.765     4.761     4.768     4.763     4.772     4.768     4.721     4.717     4.721     4.768     4.772     4.765     4.757     4.722     4.717     4.750     4.772     4.794     4.802     4.792     4.763     4.756     4.759     4.750     4.756     4.721     4.716     4.708     4.716     4.708     4.716     4.721     4.757     4.768     4.721     4.716     4.708     4.716     4.721     4.717     4.765     4.759     4.765     4.757     4.765     4.802     4.756     4.721     4.717     4.721     4.756     4.763     4.765     4.717     4.721     4.769     4.773     4.767     4.772     4.765     4.800     4.767     4.800     4.794     4.800     4.792     4.802     4.809     4.804     4.824     4.815     4.809     4.802     4.809     4.802     4.809     4.802     4.809     4.800     4.768     4.800     4.768     4.802     4.822     4.832     4.824     4.804     4.809     4.802     4.811     4.804     4.828     4.824     4.830     4.822     4.830     4.824     4.832     4.824     4.830     4.811     4.830     4.822     4.806     4.812     4.804     4.813     4.808     4.866     4.858     4.867     4.858     4.866     4.830     4.808     4.815     4.809     4.872     4.881     4.864     4.886     4.872     4.864     4.830     4.809     4.830     4.864     4.872     4.870     4.878     4.870     4.864     4.872     4.880     4.874     4.866     4.872     4.866     4.887     4.885     4.867     4.888     4.884     4.895     4.897     4.889     4.897     4.896     4.892     4.889     4.885     4.880     4.885     4.887     4.890     4.874     4.867     4.874     4.881     4.886     4.887     4.883     4.887     4.883     4.876     4.880     4.872     4.867     4.872     4.867     4.872     4.878     4.872     4.876     4.869     4.872     4.864     4.858     4.864     4.858     4.864     4.854     4.848     4.872     4.883     4.845     4.864     4.866     4.854     4.856     4.864     4.856     4.869     4.864     4.869     4.860     4.845     4.846     4.844     4.844     4.839     4.840     4.840     4.837     4.830     4.809     4.828     4.811     4.830     4.835     4.830     4.824     4.826     4.822     4.830     4.835     4.828     4.832     4.828     4.836     4.840     4.843     4.840     4.840     4.844     4.837     4.835     4.840     4.843     4.837     4.840     4.814     4.809     4.837     4.830     4.822     4.826     4.824     4.821     4.821     4.816     4.821     4.819     4.814     4.811     4.813     4.808     4.802     4.808     4.802     4.808     4.802     4.808     4.802     4.808     4.802     4.808     4.802     4.811     4.809     4.814     4.809     4.819     4.821     4.806     4.798     4.806     4.798     4.794     4.798     4.770     4.798     4.769     4.781     4.796     4.765     4.714     4.721     4.754     4.691     4.697     4.759     4.765     4.769     4.765     4.771     4.731     4.726     4.769     4.722     4.689     4.656     4.689     4.681     4.689     4.683     4.689     4.697     4.747     4.714     4.695     4.691     4.708     4.717     4.749     4.742     4.750     4.691     4.696     4.717     4.763     4.771     4.729     4.731     4.750     4.770     4.767     4.716     4.655     4.661     4.656     4.689     4.683     4.693     4.725     4.757     4.761     4.790     4.796     4.771     4.763     4.689     4.683     4.652     4.655     4.620     4.614     4.604     4.602     4.594     4.592     4.583     4.580     4.580     4.580     4.580     4.580     4.580     4.580     4.580     4.580     4.580     4.580     4.580     4.580     4.580     4.580     4.580     4.580     4.580     4.580     4.580     4.580     4.580     4.580     4.583     4.592     4.594     4.604     4.606     4.615     4.620     4.655     4.675     4.683     4.691     4.763     4.721     4.768     4.767     4.770     4.763     4.742     4.721     4.716     4.721     4.754     4.721     4.749     4.752     4.756     4.754     4.757     4.759     4.767     4.763     4.757     4.765     4.765     4.759     4.765     4.759     4.750     4.746     4.754     4.759     4.756     4.714     4.720     4.714     4.744     4.750     4.756     4.765     4.754     4.749     4.767     4.759     4.768     4.757     4.780     4.773     4.777     4.740     4.721     4.716     4.722     4.725     4.778     4.778     4.785     4.790     4.773     4.769     4.773     4.775     4.782     4.785     4.785     4.790     4.794     4.773     4.792     4.778     4.785     4.778     4.782     4.794     4.800     4.796     4.794     4.794     4.790     4.796     4.796     4.806     4.802     4.750     4.804     4.802     4.808     4.806     4.769     4.804     4.802     4.794     4.802     4.787     4.814     4.806     4.816     4.806     4.812     4.806     4.813     4.811     4.814     4.811     4.808     4.814     4.804     4.812     4.804     4.796     4.804     4.796     4.840     4.814     4.856     4.849     4.863     4.822     4.854     4.843     4.837     4.839     4.836     4.840     4.858     4.856     4.844     4.844     4.828     4.835     4.849     4.848     4.832     4.837     4.833     4.837     4.840     4.836     4.841     4.822     4.878     4.860     4.867     4.872     4.866     4.870     4.878     4.874     4.872     4.880     4.880     4.872     4.878     4.884     4.878     4.884     4.876     4.913     4.913     4.915     4.910     4.904     4.912     4.915     4.893     4.912     4.912     4.908     4.912     4.924     4.927     4.933     4.935     4.933     4.942     4.942     4.940     4.946     4.942     4.952     4.952     4.952     4.949     4.958     4.939     4.965     4.970     4.954     4.970     4.965     4.979     4.988     4.993     4.993     4.991     4.991     4.993     4.998     5.002     4.990     5.006     4.996     5.015     5.012     5.015     5.019     5.021     5.019     5.028     5.030     5.035     5.036     5.040     5.044     5.055     5.055     5.054     5.065     5.070     5.068     5.070     5.070     5.079     5.091     5.055     5.057     5.093     5.062     5.100     5.098     5.102     5.074     5.077     5.102     5.097     5.093     5.060     5.083     5.090     5.091     5.127     5.129     5.081     5.127     5.129     5.090     5.126     5.131     5.093     5.132     5.124     5.126     5.133     5.129     5.133     5.138     5.133     5.131     5.132     5.138     5.133     5.138     5.135     5.137     5.148     5.159     5.138     5.163     5.185     5.185     5.185     5.187     5.189     5.190     5.189     5.192     5.190     5.192     5.189     5.198     5.202     5.205     5.205     5.205     5.207     5.205     5.205     5.205     5.207     5.207     5.212     5.210     5.210     5.216     5.219     5.218     5.223     5.218     5.224     5.246     5.246     5.249     5.249     5.254     5.254     5.256     5.256     5.258     5.262     5.262     5.264     5.265     5.265     5.267     5.270     5.272     5.273     5.275     5.280     5.282     5.285     5.286     5.289     5.293     5.296     5.300     5.303     5.307     5.308     5.315     5.316     5.320     5.322     5.328     5.334     5.337     5.344     5.345     5.345     5.345     5.348     5.349     5.353     5.359     5.359     5.360     5.362     5.364     5.367     5.369     5.374     5.374     5.376     5.379     5.380     5.382     5.380     5.382     5.383     5.383     5.385     5.387     5.387     5.388     5.391     5.393     5.395     5.395     5.398     5.400     5.402     5.404     5.406     5.407     5.412     5.413     5.415     5.416     5.418     5.418     5.424     5.425     5.427     5.430     5.433     5.433     5.435     5.439     5.441     5.444     5.446     5.450     5.451     5.453     5.455     5.457     5.458     5.460     5.462     5.464     5.465     5.469     5.472     5.474     5.476     5.478     5.480     5.482     5.485     5.487     5.489     5.490     5.491     5.494     5.497     5.497     5.499     5.504     5.504     5.505     5.507     5.511     5.513     5.516     5.518     5.519     5.521     5.522     5.525     5.527     5.530     5.531     5.532     5.535     5.537     5.541     5.543     5.545     5.548     5.550     5.553     5.554     5.555     5.557     5.559     5.561     5.562     5.563     5.566     5.568     5.572     5.574     5.576     5.578     5.579     5.583     5.585     5.586     5.587     5.590     5.591     5.593     5.594     5.597     5.599     5.602     5.604     5.605     5.608     5.612     5.613     5.615     5.619     5.620     5.624     5.625     5.627     5.630     5.632     5.635     5.638     5.639     5.642     5.645     5.647     5.649     5.654     5.656     5.659     5.663     5.665     5.668     5.671     5.673     5.673     5.679     5.680     5.681     5.683     5.687     5.689     5.692     5.695     5.699     5.700     5.704     5.706     5.709     5.712     5.714     5.717     5.718     5.720     5.723     5.725     5.726     5.728     5.733     5.733     5.737     5.741     5.743     5.744     5.746     5.748     5.750     5.752     5.753     5.754     5.757     5.759     5.761     5.762     5.764     5.764     5.765     5.766     5.770     5.774     5.776     5.778     5.780     5.782     5.788     5.788     5.789     5.792     5.793     5.796     5.798     5.800     5.802     5.804     5.805     5.809     5.809     5.810     5.816     5.821     5.823     5.824     5.828     5.831     5.833     5.835     5.838     5.842     5.843     5.846     5.848     5.852     5.852     5.855     5.858     5.862     5.863     5.864     5.869     5.873     5.876     5.880     5.883     5.887     5.888     5.892     5.895     5.900     5.900     5.908     5.912     5.914     5.919     5.923     5.925     5.927     5.930     5.932     5.935     5.939     5.942     5.946     5.951     5.956     5.963     5.969     5.977     5.979     5.981     5.982     5.985     5.989     5.990     5.994     5.996     6.003     6.008     6.013     6.015     6.020     6.026     6.028     6.031     6.035     6.039     6.041     6.045     6.049     6.052     6.055     6.058     6.062     6.065     6.069     6.073     6.077     6.081     6.087     6.090     6.093     6.097     6.100     6.105     6.109     6.115     6.120     6.122     6.127     6.131     6.136     6.141     6.146     6.150     6.154     6.157     6.163     6.168     6.174     6.179     6.182     6.187     6.192     6.197     6.202     6.206     6.211     6.215     6.219     6.225     6.228     6.233     6.239     6.244     6.249     6.254     6.259     6.262     6.267     6.272     6.278     6.285     6.289     6.297     6.304     6.311     6.319     6.328     6.337     6.346     6.357     6.367     6.378     6.389     6.399     6.412     6.422     6.435     6.446     6.459     6.473     6.487     6.500     6.515     6.530     6.546     6.561     6.576     6.592     6.610     6.625     6.642     6.659     6.676     6.694     6.712     6.730     6.746     6.765     6.783     6.800     6.818     6.837     6.855     6.874     6.891     6.910     6.929     6.948     6.967     6.986     7.005     7.026     7.044     7.065     7.085     7.104     7.126     7.145     7.165     7.185     7.204     7.223     7.243     7.261     7.278     7.298     7.315     7.333     7.350     7.366     7.383     7.400     7.416     7.433     7.450     7.469     7.485     7.502     7.520     7.537     7.554     7.571     7.588     7.606     7.624     7.643     7.661     7.677     7.697     7.715     7.732     7.752     7.770     7.787     7.806     7.825     7.842     7.861     7.879     7.895     7.915     7.935     7.954     7.973     7.990     8.009     8.028     8.045     8.065     8.085     8.104     8.120     8.142     8.160     8.179     8.199     8.219     8.239     8.257     8.277     8.293     8.312     8.333     8.352     8.370     8.389     8.410     8.429     8.447     8.464     8.482     8.499     8.518     8.533     8.552     8.568     8.585     8.600     8.615     8.632     8.644     8.661     8.675     8.690     8.704     8.717     8.730     8.742     8.754     8.766     8.778     8.790     8.802     8.815     8.824     8.835     8.844     8.856     8.869     8.880     8.893     8.904     8.913     8.926     8.939     8.948     8.961     8.971     8.982     8.992     9.004     9.016     9.030     9.041     9.049     9.061     9.072     9.085     9.096     9.109     9.120     9.131     9.143     9.155     9.169     9.179     9.190     9.204     9.215     9.227     9.241     9.254     9.265     9.279     9.291     9.305     9.316     9.328     9.343     9.356     9.367     9.383     9.396     9.411     9.424     9.439     9.454     9.467     9.481     9.494     9.505     9.520     9.533     9.548     9.563     9.577     9.591     9.604     9.619     9.631     9.645     9.662     9.675     9.690     9.704     9.718     9.732     9.747     9.762     9.777     9.791     9.805     9.817     9.835     9.848     9.859     9.875     9.890     9.904     9.919     9.932     9.948     9.959     9.974     9.991    10.005    10.019    10.033    10.050    10.063    10.075    10.091    10.103    10.116    10.132    10.148    10.162    10.177    10.190    10.205    10.217    10.232    10.246    10.259    10.276    10.290    10.304    10.319    10.335    10.348    10.365    10.378    10.396    10.410    10.428    10.444    10.459    10.476    10.494    10.509    10.528    10.544    10.561    10.577    10.594    10.612    10.625    10.642    10.659    10.676    10.691    10.709    10.728    10.741    10.761    10.779    10.795    10.813    10.832    10.848    10.866    10.885    10.903    10.920    10.940    10.957    10.976    10.997    11.016    11.032    11.054    11.071    11.091    11.113    11.133    11.156    11.176    11.196    11.218    11.240    11.265    11.283    11.308    11.328    11.352    11.374    11.395    11.420    11.440    11.465    11.489    11.512    11.533    11.558    11.581    11.606    11.628    11.652    11.676    11.700    11.726    11.750    11.771    11.794    11.823    11.846    11.869    11.896    11.919    11.942    11.971    11.994    12.017    12.038    12.061    12.083    12.105    12.126    12.145    12.165    12.185    12.207    12.228    12.249    12.272    12.292    12.309    12.327    12.348    12.367    12.385    12.403    12.424    12.443    12.464    12.477    12.502    12.520    12.539    12.554    12.574    12.594    12.612    12.635    12.654    12.676    12.696    12.714    12.730    12.746    12.765    12.785    12.803    12.820    12.841    12.859    12.878    12.897    12.916    12.937    12.956    12.972    12.990    13.010    13.024    13.040    13.059    13.078    13.096    13.114    13.135    13.151    13.169    13.191    13.209    13.227    13.250    13.271    13.291    13.309    13.332    13.350    13.369    13.389    13.418    13.437    13.453    13.472    13.487    13.507    13.527    13.551    13.574    13.592    13.615    13.626    13.644    13.656    13.672    13.686    13.697    13.708    13.722    13.730    13.742    13.753    13.760    13.771    13.782    13.794    13.805    13.815    13.824    13.833    13.846    13.855    13.864    13.876    13.890    13.902    13.913    13.919    13.933    13.954    13.965    13.976    13.990    13.998    14.017    14.032    14.039    14.048    14.062    14.068    14.078    14.092    14.098    14.105    14.116    14.127    14.135    14.142    14.146    14.152    14.159    14.181    14.194    14.200    14.209    14.213    14.235    14.256    14.266    14.270    14.274    14.280    14.299    14.311    14.317    14.326    14.335    14.341    14.346    14.363    14.374    14.387    14.396    14.401    14.412    14.427    14.435    14.441    14.447    14.458    14.459    14.469    14.488    14.504    14.507    14.512    14.516    14.529    14.545    14.546    14.552    14.567    14.571    14.576    14.597    14.605    14.616    14.632    14.639    14.644    14.655    14.664    14.672    14.679    14.687    14.693    14.720    14.722    14.725    14.738    14.754    14.764    14.768    14.771    14.776    14.787    14.792    14.813    14.821    14.832    14.838    14.847    14.855    14.860    14.880    14.885    14.893    14.900    14.908    14.919    14.923    14.935    14.954    14.959    14.964    14.973    14.978    14.985    14.993    15.004    15.007    15.015    15.026    15.033    15.041    15.049    15.064    15.075    15.082    15.091    15.111    15.124    15.133    15.137    15.144    15.150    15.155    15.170    15.178    15.185    15.204    15.207    15.213    15.227    15.237    15.241    15.245    15.248    15.253    15.251    15.251    15.250    15.251    15.253    15.253    15.254    15.253    15.251    15.250    15.253    15.250    15.229    15.223    15.214    15.209    15.205    15.197    15.180    15.176    15.146    15.141    15.137    15.133    15.128    15.104    15.096    15.090    15.082    15.075    15.068    15.061    15.049    15.044    15.040    15.030    15.020    15.009    15.006    14.981    14.971    14.968    14.961    14.956    14.950    14.937    14.928    14.920    14.914    14.898    14.876    14.873    14.865    14.858    14.849    14.844    14.837    14.829    14.819    14.813    14.799    14.794    14.790    14.785    14.776    14.768    14.762    14.757    14.752    14.735    14.722    14.719    14.711    14.710    14.693    14.683    14.675    14.674    14.642    14.637    14.632    14.623    14.609    14.604    14.597
     4.828     4.821     4.809     4.800     4.765     4.757     4.763     4.802     4.809     4.768     4.802     4.767     4.813     4.800     4.811     4.802     4.768     4.802     4.794     4.763     4.756     4.765     4.800     4.768     4.763     4.768     4.761     4.768     4.761     4.768     4.798     4.773     4.767     4.747     4.765     4.757     4.765     4.790     4.773     4.767     4.774     4.794     4.765     4.757     4.750     4.794     4.800     4.768     4.759     4.722     4.717     4.750     4.757     4.765     4.759     4.790     4.722     4.757     4.750     4.757     4.767     4.763     4.771     4.765     4.800     4.792     4.802     4.796     4.781     4.765     4.757     4.750     4.744     4.750     4.757     4.767     4.802     4.794     4.765     4.768     4.721     4.767     4.757     4.722     4.716     4.708     4.716     4.708     4.716     4.721     4.717     4.721     4.800     4.792     4.721     4.717     4.721     4.717     4.765     4.772     4.767     4.773     4.768     4.802     4.792     4.763     4.756     4.722     4.717     4.721     4.769     4.804     4.721     4.726     4.765     4.792     4.802     4.794     4.800     4.767     4.800     4.809     4.790     4.800     4.809     4.804     4.809     4.802     4.809     4.804     4.814     4.808     4.800     4.809     4.806     4.812     4.802     4.809     4.802     4.809     4.804     4.837     4.809     4.815     4.833     4.809     4.802     4.809     4.804     4.812     4.822     4.828     4.809     4.830     4.811     4.830     4.866     4.833     4.864     4.854     4.806     4.858     4.866     4.804     4.812     4.806     4.866     4.806     4.824     4.860     4.866     4.858     4.837     4.830     4.809     4.830     4.866     4.864     4.872     4.893     4.866     4.872     4.864     4.830     4.866     4.872     4.867     4.878     4.872     4.864     4.856     4.866     4.860     4.867     4.858     4.864     4.872     4.864     4.872     4.890     4.884     4.889     4.884     4.902     4.896     4.872     4.891     4.874     4.884     4.890     4.899     4.890     4.910     4.904     4.881     4.874     4.866     4.858     4.881     4.887     4.889     4.885     4.893     4.883     4.872     4.866     4.874     4.881     4.874     4.830     4.883     4.878     4.883     4.876     4.881     4.870     4.864     4.858     4.866     4.863     4.870     4.858     4.849     4.856     4.864     4.852     4.858     4.860     4.858     4.856     4.860     4.864     4.869     4.866     4.869     4.858     4.845     4.846     4.849     4.841     4.844     4.844     4.841     4.809     4.830     4.811     4.830     4.809     4.830     4.835     4.830     4.824     4.830     4.836     4.832     4.832     4.836     4.833     4.841     4.845     4.846     4.846     4.845     4.848     4.816     4.840     4.844     4.845     4.845     4.839     4.809     4.837     4.816     4.839     4.826     4.826     4.828     4.824     4.821     4.821     4.821     4.819     4.824     4.809     4.819     4.822     4.819     4.802     4.806     4.806     4.808     4.806     4.808     4.804     4.809     4.804     4.808     4.808     4.814     4.819     4.813     4.809     4.819     4.821     4.804     4.796     4.798     4.802     4.796     4.796     4.804     4.800     4.794     4.721     4.714     4.720     4.714     4.759     4.750     4.757     4.765     4.771     4.765     4.774     4.767     4.785     4.731     4.735     4.769     4.722     4.689     4.708     4.689     4.683     4.689     4.683     4.689     4.790     4.721     4.714     4.708     4.714     4.721     4.717     4.749     4.757     4.710     4.716     4.696     4.691     4.729     4.771     4.767     4.781     4.787     4.774     4.787     4.717     4.656     4.675     4.683     4.720     4.716     4.720     4.724     4.763     4.726     4.722     4.717     4.775     4.683     4.691     4.683     4.652     4.650     4.616     4.608     4.604     4.598     4.594     4.592     4.592     4.583     4.592     4.583     4.592     4.592     4.592     4.583     4.592     4.583     4.592     4.592     4.592     4.583     4.592     4.583     4.592     4.592     4.592     4.583     4.592     4.583     4.592     4.592     4.594     4.604     4.606     4.608     4.620     4.655     4.675     4.683     4.691     4.722     4.770     4.775     4.772     4.769     4.773     4.770     4.763     4.756     4.761     4.765     4.759     4.761     4.754     4.759     4.754     4.759     4.765     4.763     4.763     4.768     4.761     4.761     4.775     4.773     4.765     4.765     4.757     4.763     4.759     4.756     4.759     4.721     4.714     4.720     4.757     4.722     4.717     4.721     4.759     4.768     4.759     4.768     4.759     4.785     4.782     4.750     4.742     4.721     4.716     4.775     4.785     4.785     4.785     4.780     4.782     4.785     4.787     4.794     4.792     4.781     4.785     4.785     4.790     4.792     4.794     4.787     4.790     4.792     4.783     4.782     4.792     4.782     4.796     4.804     4.787     4.794     4.802     4.800     4.747     4.802     4.808     4.813     4.809     4.768     4.806     4.811     4.806     4.808     4.796     4.798     4.792     4.800     4.796     4.802     4.808     4.813     4.808     4.814     4.812     4.815     4.812     4.815     4.814     4.808     4.812     4.806     4.796     4.804     4.798     4.839     4.869     4.860     4.866     4.824     4.872     4.866     4.845     4.858     4.852     4.833     4.840     4.836     4.839     4.864     4.856     4.824     4.852     4.852     4.852     4.844     4.848     4.849     4.843     4.840     4.846     4.854     4.848     4.881     4.878     4.867     4.860     4.866     4.860     4.863     4.869     4.883     4.874     4.880     4.893     4.881     4.885     4.881     4.884     4.902     4.892     4.908     4.917     4.910     4.917     4.910     4.902     4.910     4.913     4.915     4.892     4.913     4.915     4.915     4.937     4.940     4.940     4.937     4.939     4.945     4.948     4.943     4.948     4.952     4.954     4.948     4.956     4.960     4.965     4.958     4.971     4.974     4.968     4.971     4.983     4.994     4.982     4.998     4.993     4.996     4.996     4.994     4.999     5.005     5.011     5.004     5.019     5.015     5.021     5.012     5.024     5.026     5.032     5.028     5.033     5.035     5.043     5.045     5.052     5.059     5.055     5.062     5.067     5.070     5.076     5.068     5.074     5.092     5.091     5.088     5.102     5.104     5.077     5.096     5.077     5.081     5.086     5.081     5.086     5.091     5.098     5.102     5.108     5.132     5.132     5.132     5.112     5.131     5.094     5.133     5.137     5.104     5.140     5.141     5.143     5.145     5.145     5.143     5.138     5.135     5.140     5.133     5.141     5.135     5.137     5.138     5.143     5.143     5.154     5.161     5.176     5.157     5.185     5.185     5.189     5.187     5.190     5.192     5.192     5.198     5.194     5.198     5.192     5.199     5.203     5.205     5.209     5.210     5.209     5.209     5.207     5.209     5.210     5.210     5.212     5.218     5.214     5.219     5.227     5.225     5.231     5.235     5.240     5.246     5.244     5.246     5.254     5.254     5.259     5.256     5.261     5.262     5.262     5.267     5.270     5.270     5.272     5.272     5.273     5.277     5.279     5.280     5.283     5.286     5.288     5.291     5.293     5.296     5.299     5.303     5.307     5.311     5.315     5.320     5.324     5.328     5.331     5.334     5.340     5.347     5.352     5.352     5.355     5.359     5.360     5.359     5.360     5.362     5.364     5.365     5.367     5.371     5.371     5.376     5.379     5.379     5.380     5.385     5.385     5.385     5.387     5.388     5.388     5.388     5.390     5.390     5.391     5.393     5.395     5.398     5.400     5.402     5.402     5.404     5.406     5.407     5.410     5.413     5.415     5.416     5.420     5.422     5.424     5.425     5.427     5.429     5.432     5.435     5.437     5.439     5.441     5.442     5.446     5.448     5.451     5.452     5.455     5.457     5.459     5.460     5.463     5.464     5.466     5.470     5.472     5.474     5.476     5.480     5.482     5.483     5.485     5.487     5.489     5.490     5.493     5.494     5.495     5.498     5.499     5.502     5.505     5.507     5.509     5.511     5.515     5.516     5.519     5.519     5.522     5.523     5.525     5.527     5.528     5.531     5.532     5.535     5.537     5.541     5.543     5.546     5.548     5.550     5.553     5.554     5.555     5.558     5.559     5.561     5.562     5.565     5.566     5.568     5.572     5.574     5.578     5.579     5.581     5.583     5.586     5.587     5.589     5.591     5.591     5.593     5.595     5.598     5.599     5.602     5.605     5.607     5.610     5.612     5.613     5.616     5.619     5.620     5.624     5.624     5.627     5.630     5.632     5.635     5.636     5.639     5.641     5.644     5.647     5.648     5.652     5.656     5.659     5.661     5.665     5.667     5.669     5.672     5.674     5.676     5.679     5.682     5.683     5.687     5.689     5.692     5.695     5.697     5.700     5.704     5.706     5.709     5.711     5.714     5.717     5.718     5.721     5.725     5.726     5.730     5.731     5.733     5.735     5.737     5.737     5.743     5.744     5.748     5.750     5.752     5.753     5.754     5.755     5.756     5.757     5.762     5.764     5.766     5.769     5.770     5.770     5.772     5.774     5.776     5.780     5.782     5.783     5.785     5.786     5.789     5.792     5.794     5.799     5.802     5.802     5.802     5.804     5.807     5.809     5.810     5.812     5.816     5.817     5.821     5.826     5.826     5.831     5.833     5.837     5.838     5.840     5.843     5.846     5.848     5.850     5.854     5.854     5.855     5.860     5.866     5.867     5.869     5.871     5.874     5.878     5.882     5.885     5.888     5.890     5.894     5.897     5.901     5.905     5.910     5.914     5.919     5.921     5.925     5.927     5.930     5.932     5.935     5.937     5.940     5.944     5.946     5.949     5.959     5.969     5.973     5.977     5.979     5.981     5.983     5.987     5.990     5.992     5.994     5.999     6.004     6.010     6.015     6.019     6.022     6.026     6.028     6.031     6.036     6.037     6.042     6.048     6.050     6.054     6.057     6.060     6.063     6.066     6.070     6.073     6.077     6.081     6.085     6.090     6.093     6.098     6.102     6.106     6.111     6.115     6.118     6.124     6.127     6.133     6.136     6.142     6.146     6.152     6.155     6.159     6.165     6.169     6.174     6.178     6.183     6.189     6.194     6.198     6.202     6.207     6.211     6.217     6.220     6.225     6.229     6.233     6.240     6.244     6.252     6.255     6.259     6.264     6.268     6.275     6.280     6.285     6.292     6.297     6.304     6.311     6.319     6.327     6.337     6.345     6.354     6.365     6.376     6.387     6.398     6.410     6.422     6.433     6.445     6.459     6.470     6.485     6.499     6.512     6.528     6.543     6.558     6.575     6.591     6.607     6.623     6.640     6.657     6.676     6.692     6.712     6.730     6.748     6.767     6.783     6.802     6.820     6.839     6.857     6.876     6.894     6.913     6.931     6.949     6.969     6.987     7.007     7.026     7.044     7.065     7.083     7.103     7.124     7.143     7.162     7.183     7.203     7.222     7.241     7.261     7.278     7.298     7.317     7.333     7.352     7.368     7.385     7.403     7.420     7.435     7.453     7.470     7.489     7.505     7.522     7.539     7.557     7.573     7.590     7.607     7.626     7.642     7.661     7.679     7.695     7.715     7.732     7.750     7.769     7.787     7.803     7.822     7.842     7.859     7.878     7.897     7.915     7.932     7.950     7.969     7.988     8.007     8.026     8.045     8.062     8.080     8.100     8.118     8.137     8.155     8.176     8.194     8.214     8.233     8.252     8.272     8.290     8.309     8.327     8.348     8.364     8.385     8.405     8.425     8.444     8.463     8.479     8.497     8.515     8.530     8.550     8.565     8.583     8.600     8.616     8.632     8.647     8.661     8.676     8.692     8.707     8.721     8.733     8.746     8.760     8.770     8.785     8.796     8.809     8.821     8.833     8.844     8.856     8.866     8.878     8.887     8.902     8.913     8.925     8.935     8.947     8.959     8.969     8.983     8.992     9.003     9.013     9.024     9.036     9.049     9.063     9.073     9.083     9.093     9.105     9.118     9.129     9.141     9.154     9.165     9.177     9.188     9.200     9.213     9.224     9.237     9.249     9.263     9.273     9.288     9.300     9.313     9.323     9.337     9.352     9.362     9.375     9.390     9.404     9.416     9.430     9.447     9.461     9.471     9.487     9.499     9.515     9.527     9.540     9.556     9.569     9.582     9.596     9.612     9.623     9.640     9.655     9.667     9.681     9.696     9.709     9.724     9.739     9.754     9.766     9.780     9.796     9.811     9.824     9.837     9.854     9.866     9.882     9.894     9.907     9.923     9.937     9.953     9.966     9.982     9.992    10.007    10.024    10.039    10.051    10.066    10.080    10.094    10.109    10.121    10.135    10.152    10.166    10.178    10.194    10.209    10.222    10.237    10.249    10.263    10.277    10.295    10.309    10.321    10.335    10.352    10.366    10.383    10.398    10.410    10.428    10.444    10.462    10.478    10.494    10.511    10.528    10.544    10.562    10.579    10.594    10.610    10.628    10.643    10.659    10.677    10.693    10.711    10.727    10.745    10.761    10.777    10.794    10.815    10.830    10.845    10.866    10.885    10.901    10.920    10.939    10.955    10.976    10.992    11.011    11.032    11.052    11.069    11.090    11.108    11.129    11.150    11.174    11.193    11.214    11.233    11.257    11.279    11.301    11.324    11.344    11.366    11.388    11.412    11.433    11.456    11.477    11.500    11.528    11.549    11.572    11.595    11.618    11.643    11.667    11.688    11.713    11.739    11.764    11.786    11.810    11.835    11.856    11.883    11.905    11.928    11.956    11.978    12.000    12.030    12.052    12.076    12.098    12.120    12.140    12.163    12.180    12.201    12.222    12.245    12.264    12.286    12.304    12.324    12.343    12.363    12.382    12.401    12.420    12.443    12.459    12.477    12.498    12.517    12.535    12.554    12.575    12.594    12.612    12.631    12.652    12.675    12.694    12.714    12.733    12.750    12.768    12.785    12.807    12.825    12.844    12.866    12.885    12.906    12.926    12.948    12.967    12.983    12.999    13.018    13.037    13.053    13.067    13.083    13.102    13.119    13.138    13.157    13.171    13.193    13.210    13.232    13.252    13.271    13.291    13.313    13.333    13.352    13.369    13.389    13.412    13.433    13.451    13.469    13.490    13.509    13.527    13.550    13.572    13.589    13.606    13.622    13.633    13.645    13.658    13.672    13.683    13.698    13.710    13.723    13.732    13.742    13.750    13.759    13.772    13.779    13.792    13.804    13.813    13.821    13.828    13.841    13.848    13.860    13.872    13.881    13.889    13.902    13.911    13.923    13.935    13.946    13.958    13.972    13.983    13.989    14.013    14.032    14.043    14.050    14.057    14.072    14.079    14.095    14.102    14.110    14.124    14.135    14.142    14.145    14.152    14.157    14.165    14.185    14.197    14.206    14.213    14.219    14.235    14.248    14.266    14.270    14.278    14.294    14.306    14.315    14.327    14.337    14.344    14.346    14.357    14.370    14.385    14.394    14.403    14.420    14.427    14.435    14.442    14.447    14.458    14.461    14.471    14.480    14.502    14.509    14.512    14.516    14.522    14.540    14.546    14.552    14.564    14.573    14.574    14.591    14.607    14.614    14.626    14.639    14.644    14.654    14.669    14.675    14.681    14.685    14.693    14.711    14.725    14.732    14.735    14.759    14.764    14.770    14.771    14.778    14.785    14.792    14.799    14.821    14.832    14.838    14.844    14.853    14.860    14.867    14.887    14.896    14.900    14.912    14.919    14.925    14.930    14.952    14.958    14.964    14.973    14.978    14.985    14.990    15.004    15.009    15.016    15.021    15.035    15.040    15.048    15.061    15.075    15.082    15.091    15.104    15.113    15.133    15.141    15.146    15.153    15.158    15.166    15.180    15.183    15.204    15.209    15.213    15.231    15.239    15.241    15.245    15.248    15.250    15.250    15.253    15.251    15.251    15.251    15.253    15.254    15.253    15.251    15.250    15.245    15.239    15.233    15.227    15.222    15.213    15.209    15.202    15.180    15.172    15.150    15.144    15.139    15.135    15.115    15.106    15.099    15.091    15.085    15.077    15.070    15.061    15.053    15.046    15.041    15.035    15.023    15.013    15.007    14.981    14.976    14.971    14.963    14.956    14.952    14.938    14.926    14.923    14.919    14.900    14.889    14.883    14.867    14.860    14.852    14.844    14.838    14.830    14.825    14.819    14.807    14.796    14.792    14.787    14.779    14.771    14.762    14.759    14.752    14.735    14.728    14.722    14.719    14.714    14.695    14.685    14.681    14.670    14.669    14.642    14.637    14.629    14.611    14.605    14.602
     4.830     4.812     4.802     4.767     4.759     4.765     4.772     4.767     4.800     4.812     4.802     4.794     4.800     4.768     4.773     4.768     4.802     4.768     4.763     4.771     4.765     4.800     4.767     4.761     4.767     4.759     4.768     4.761     4.768     4.773     4.792     4.768     4.761     4.767     4.759     4.765     4.802     4.746     4.767     4.746     4.768     4.802     4.796     4.767     4.796     4.804     4.794     4.800     4.767     4.798     4.765     4.757     4.765     4.772     4.767     4.798     4.800     4.765     4.757     4.765     4.772     4.768     4.802     4.794     4.804     4.768     4.773     4.802     4.765     4.757     4.765     4.746     4.752     4.757     4.767     4.773     4.792     4.765     4.769     4.721     4.717     4.761     4.765     4.717     4.721     4.716     4.708     4.716     4.720     4.717     4.722     4.798     4.792     4.800     4.794     4.722     4.757     4.765     4.759     4.767     4.773     4.768     4.774     4.768     4.774     4.768     4.763     4.756     4.763     4.769     4.800     4.765     4.757     4.765     4.802     4.809     4.822     4.802     4.792     4.798     4.808     4.808     4.759     4.767     4.800     4.768     4.800     4.804     4.800     4.794     4.802     4.813     4.806     4.837     4.815     4.809     4.837     4.806     4.822     4.806     4.815     4.809     4.804     4.809     4.830     4.830     4.809     4.804     4.812     4.836     4.828     4.809     4.828     4.809     4.828     4.811     4.830     4.864     4.856     4.804     4.813     4.806     4.872     4.864     4.806     4.867     4.808     4.867     4.832     4.866     4.872     4.866     4.830     4.822     4.830     4.864     4.872     4.883     4.889     4.884     4.886     4.880     4.872     4.880     4.872     4.867     4.872     4.866     4.880     4.872     4.864     4.860     4.881     4.863     4.883     4.874     4.867     4.874     4.898     4.884     4.876     4.881     4.876     4.884     4.900     4.904     4.908     4.894     4.897     4.893     4.906     4.893     4.900     4.902     4.899     4.884     4.888     4.867     4.876     4.881     4.888     4.895     4.897     4.888     4.881     4.887     4.883     4.887     4.880     4.883     4.887     4.883     4.878     4.884     4.878     4.878     4.872     4.880     4.883     4.887     4.864     4.872     4.856     4.863     4.856     4.863     4.870     4.864     4.869     4.860     4.864     4.869     4.863     4.867     4.863     4.867     4.852     4.854     4.848     4.850     4.849     4.846     4.846     4.852     4.846     4.840     4.836     4.840     4.836     4.832     4.837     4.832     4.836     4.833     4.839     4.840     4.835     4.839     4.835     4.843     4.844     4.848     4.848     4.852     4.852     4.845     4.848     4.844     4.840     4.843     4.840     4.843     4.839     4.832     4.835     4.830     4.824     4.832     4.826     4.830     4.824     4.826     4.822     4.814     4.809     4.826     4.821     4.819     4.808     4.812     4.806     4.812     4.814     4.811     4.808     4.813     4.809     4.814     4.819     4.815     4.808     4.814     4.811     4.802     4.812     4.798     4.792     4.802     4.806     4.798     4.800     4.794     4.800     4.794     4.768     4.714     4.720     4.765     4.757     4.765     4.770     4.774     4.773     4.781     4.790     4.785     4.787     4.785     4.778     4.785     4.740     4.738     4.710     4.691     4.708     4.691     4.708     4.768     4.808     4.720     4.714     4.706     4.714     4.706     4.714     4.767     4.757     4.721     4.689     4.708     4.716     4.721     4.726     4.781     4.785     4.794     4.792     4.717     4.771     4.765     4.721     4.767     4.721     4.765     4.769     4.804     4.794     4.717     4.722     4.717     4.708     4.712     4.691     4.683     4.673     4.650     4.616     4.608     4.606     4.604     4.596     4.594     4.594     4.594     4.594     4.594     4.594     4.594     4.594     4.594     4.594     4.594     4.594     4.594     4.594     4.594     4.594     4.594     4.594     4.594     4.594     4.594     4.594     4.594     4.598     4.604     4.606     4.608     4.610     4.650     4.661     4.683     4.691     4.712     4.769     4.774     4.771     4.777     4.773     4.775     4.772     4.768     4.771     4.765     4.716     4.722     4.761     4.767     4.765     4.761     4.765     4.765     4.763     4.767     4.771     4.768     4.772     4.768     4.775     4.771     4.767     4.746     4.768     4.767     4.771     4.763     4.756     4.720     4.724     4.721     4.742     4.722     4.763     4.771     4.761     4.768     4.759     4.767     4.759     4.787     4.742     4.746     4.740     4.721     4.785     4.787     4.785     4.787     4.787     4.790     4.790     4.790     4.787     4.792     4.782     4.787     4.790     4.785     4.792     4.794     4.790     4.796     4.787     4.787     4.785     4.785     4.794     4.804     4.796     4.804     4.804     4.804     4.806     4.806     4.812     4.812     4.809     4.813     4.808     4.811     4.804     4.809     4.814     4.819     4.821     4.802     4.796     4.798     4.811     4.800     4.806     4.814     4.819     4.815     4.813     4.815     4.813     4.816     4.815     4.863     4.858     4.809     4.843     4.849     4.852     4.866     4.846     4.869     4.876     4.833     4.811     4.830     4.864     4.866     4.858     4.860     4.858     4.864     4.839     4.863     4.830     4.860     4.836     4.852     4.844     4.841     4.864     4.841     4.869     4.872     4.878     4.854     4.854     4.872     4.856     4.866     4.860     4.864     4.869     4.894     4.872     4.890     4.888     4.883     4.888     4.891     4.884     4.889     4.884     4.898     4.874     4.906     4.917     4.908     4.918     4.918     4.920     4.908     4.912     4.908     4.912     4.917     4.937     4.942     4.937     4.939     4.937     4.943     4.948     4.943     4.949     4.946     4.956     4.952     4.954     4.948     4.958     4.963     4.967     4.970     4.976     4.974     4.970     4.990     4.998     4.996     4.999     4.999     4.996     4.999     4.999     5.006     5.008     5.014     5.021     5.017     5.011     5.015     5.028     5.028     5.024     5.030     5.036     5.037     5.033     5.045     5.048     5.052     5.054     5.057     5.076     5.070     5.072     5.079     5.076     5.090     5.086     5.092     5.102     5.102     5.102     5.105     5.077     5.112     5.105     5.104     5.107     5.090     5.112     5.116     5.135     5.135     5.137     5.137     5.115     5.122     5.135     5.140     5.141     5.138     5.141     5.138     5.146     5.146     5.152     5.150     5.148     5.141     5.145     5.138     5.138     5.143     5.140     5.141     5.143     5.143     5.148     5.156     5.159     5.179     5.185     5.190     5.194     5.192     5.189     5.192     5.196     5.199     5.196     5.199     5.203     5.196     5.199     5.199     5.212     5.207     5.209     5.210     5.212     5.214     5.212     5.217     5.216     5.219     5.223     5.227     5.228     5.232     5.229     5.235     5.237     5.242     5.247     5.246     5.247     5.254     5.256     5.262     5.262     5.265     5.264     5.268     5.272     5.273     5.273     5.275     5.277     5.279     5.280     5.283     5.285     5.286     5.289     5.293     5.294     5.297     5.300     5.305     5.308     5.313     5.319     5.322     5.326     5.331     5.334     5.339     5.341     5.349     5.353     5.359     5.360     5.365     5.364     5.365     5.365     5.365     5.365     5.369     5.369     5.372     5.374     5.376     5.380     5.385     5.387     5.385     5.388     5.390     5.390     5.391     5.393     5.393     5.393     5.393     5.395     5.398     5.398     5.402     5.402     5.404     5.407     5.409     5.410     5.410     5.413     5.415     5.416     5.418     5.422     5.424     5.427     5.429     5.429     5.432     5.435     5.437     5.439     5.442     5.442     5.446     5.448     5.451     5.452     5.453     5.456     5.458     5.460     5.462     5.463     5.466     5.469     5.472     5.474     5.478     5.480     5.482     5.483     5.486     5.487     5.489     5.491     5.493     5.494     5.497     5.498     5.499     5.502     5.505     5.507     5.511     5.513     5.515     5.516     5.519     5.522     5.523     5.525     5.526     5.527     5.528     5.531     5.532     5.535     5.539     5.541     5.543     5.546     5.548     5.553     5.553     5.554     5.557     5.558     5.559     5.561     5.563     5.565     5.566     5.570     5.572     5.574     5.578     5.579     5.581     5.585     5.586     5.587     5.589     5.591     5.593     5.594     5.595     5.597     5.599     5.602     5.605     5.608     5.610     5.612     5.613     5.616     5.620     5.620     5.624     5.625     5.629     5.630     5.632     5.635     5.636     5.639     5.641     5.644     5.645     5.648     5.652     5.654     5.657     5.661     5.663     5.667     5.670     5.673     5.673     5.677     5.679     5.681     5.682     5.685     5.689     5.692     5.694     5.697     5.700     5.702     5.704     5.707     5.711     5.714     5.717     5.718     5.721     5.725     5.726     5.730     5.731     5.733     5.735     5.739     5.741     5.743     5.744     5.748     5.750     5.753     5.754     5.755     5.756     5.757     5.759     5.761     5.763     5.766     5.770     5.772     5.774     5.776     5.776     5.778     5.780     5.782     5.785     5.786     5.787     5.788     5.789     5.792     5.794     5.800     5.804     5.805     5.807     5.809     5.809     5.812     5.816     5.817     5.819     5.823     5.826     5.826     5.831     5.831     5.837     5.837     5.840     5.842     5.845     5.846     5.850     5.852     5.857     5.858     5.861     5.864     5.869     5.871     5.871     5.874     5.878     5.880     5.883     5.887     5.888     5.892     5.894     5.897     5.900     5.910     5.914     5.915     5.921     5.923     5.927     5.928     5.932     5.933     5.937     5.939     5.942     5.946     5.948     5.951     5.964     5.971     5.975     5.977     5.979     5.982     5.985     5.987     5.990     5.992     5.996     5.999     6.006     6.010     6.013     6.020     6.024     6.026     6.030     6.031     6.040     6.041     6.044     6.049     6.054     6.055     6.058     6.062     6.065     6.069     6.072     6.075     6.078     6.081     6.087     6.090     6.095     6.098     6.104     6.106     6.111     6.115     6.120     6.124     6.129     6.133     6.138     6.141     6.148     6.152     6.155     6.161     6.165     6.170     6.175     6.179     6.185     6.189     6.194     6.198     6.204     6.209     6.213     6.218     6.222     6.225     6.230     6.235     6.242     6.246     6.252     6.257     6.261     6.266     6.270     6.276     6.281     6.285     6.290     6.297     6.305     6.311     6.317     6.326     6.335     6.345     6.353     6.362     6.374     6.385     6.396     6.408     6.420     6.431     6.445     6.457     6.469     6.482     6.496     6.510     6.525     6.540     6.556     6.572     6.588     6.605     6.622     6.639     6.655     6.673     6.691     6.709     6.728     6.748     6.767     6.785     6.803     6.822     6.840     6.859     6.878     6.896     6.915     6.933     6.951     6.970     6.988     7.007     7.026     7.045     7.065     7.083     7.102     7.122     7.141     7.161     7.181     7.200     7.220     7.240     7.259     7.278     7.298     7.317     7.335     7.352     7.371     7.389     7.405     7.422     7.439     7.457     7.473     7.490     7.508     7.525     7.541     7.559     7.576     7.593     7.609     7.626     7.643     7.661     7.679     7.698     7.715     7.733     7.750     7.769     7.785     7.803     7.820     7.839     7.857     7.876     7.894     7.913     7.930     7.949     7.967     7.985     8.004     8.022     8.041     8.059     8.077     8.097     8.117     8.135     8.152     8.170     8.190     8.209     8.230     8.246     8.267     8.285     8.304     8.324     8.343     8.360     8.381     8.399     8.419     8.438     8.456     8.473     8.493     8.511     8.528     8.547     8.562     8.581     8.596     8.615     8.632     8.647     8.663     8.676     8.692     8.707     8.722     8.735     8.750     8.765     8.778     8.789     8.802     8.817     8.828     8.841     8.853     8.863     8.874     8.886     8.897     8.909     8.921     8.932     8.943     8.956     8.968     8.979     8.991     9.001     9.014     9.024     9.035     9.047     9.059     9.072     9.082     9.093     9.103     9.116     9.128     9.139     9.149     9.162     9.176     9.186     9.198     9.210     9.220     9.233     9.246     9.257     9.270     9.282     9.296     9.308     9.318     9.333     9.343     9.358     9.372     9.383     9.396     9.411     9.423     9.435     9.452     9.464     9.479     9.494     9.505     9.520     9.535     9.549     9.561     9.575     9.591     9.604     9.619     9.630     9.645     9.661     9.672     9.689     9.702     9.716     9.729     9.744     9.759     9.771     9.787     9.800     9.813     9.829     9.844     9.855     9.869     9.885     9.900     9.915     9.927     9.941     9.955     9.970     9.985     9.998    10.014    10.028    10.042    10.054    10.070    10.083    10.098    10.111    10.127    10.140    10.155    10.169    10.183    10.197    10.212    10.228    10.240    10.255    10.270    10.283    10.296    10.311    10.326    10.340    10.354    10.370    10.383    10.400    10.413    10.430    10.445    10.464    10.481    10.494    10.512    10.528    10.544    10.562    10.579    10.594    10.610    10.627    10.645    10.662    10.677    10.694    10.711    10.727    10.743    10.763    10.779    10.795    10.811    10.831    10.850    10.866    10.883    10.901    10.920    10.937    10.955    10.972    10.992    11.013    11.031    11.052    11.069    11.087    11.106    11.124    11.146    11.168    11.189    11.211    11.228    11.250    11.273    11.296    11.318    11.340    11.358    11.383    11.404    11.424    11.447    11.471    11.494    11.517    11.539    11.561    11.587    11.609    11.632    11.657    11.681    11.702    11.725    11.750    11.776    11.799    11.826    11.848    11.871    11.899    11.919    11.942    11.969    11.992    12.016    12.043    12.064    12.089    12.112    12.133    12.152    12.176    12.196    12.219    12.238    12.259    12.282    12.300    12.321    12.341    12.360    12.378    12.398    12.415    12.439    12.459    12.477    12.495    12.515    12.535    12.554    12.575    12.594    12.612    12.631    12.652    12.669    12.693    12.709    12.728    12.749    12.769    12.789    12.808    12.828    12.848    12.869    12.889    12.909    12.933    12.954    12.975    12.992    13.013    13.029    13.045    13.061    13.075    13.093    13.108    13.126    13.143    13.158    13.180    13.196    13.213    13.235    13.252    13.275    13.292    13.315    13.337    13.352    13.372    13.395    13.414    13.433    13.454    13.472    13.491    13.507    13.526    13.542    13.562    13.578    13.592    13.608    13.619    13.632    13.644    13.656    13.672    13.683    13.695    13.708    13.720    13.727    13.738    13.749    13.760    13.769    13.776    13.790    13.802    13.810    13.818    13.825    13.835    13.842    13.854    13.868    13.876    13.886    13.892    13.904    13.911    13.929    13.935    13.944    13.958    13.966    13.974    14.004    14.011    14.024    14.045    14.054    14.062    14.072    14.089    14.095    14.107    14.116    14.129    14.138    14.143    14.149    14.156    14.163    14.170    14.192    14.204    14.209    14.215    14.232    14.244    14.258    14.270    14.274    14.290    14.296    14.309    14.325    14.339    14.344    14.348    14.357    14.369    14.380    14.393    14.400    14.420    14.427    14.435    14.439    14.447    14.455    14.464    14.471    14.478    14.502    14.509    14.514    14.519    14.522    14.535    14.549    14.552    14.567    14.571    14.576    14.583    14.604    14.611    14.632    14.637    14.641    14.650    14.670    14.674    14.679    14.685    14.693    14.700    14.728    14.732    14.737    14.752    14.765    14.770    14.773    14.779    14.785    14.790    14.804    14.819    14.830    14.837    14.844    14.853    14.858    14.863    14.885    14.893    14.900    14.914    14.920    14.926    14.931    14.938    14.954    14.963    14.971    14.978    14.982    14.993    15.002    15.011    15.018    15.024    15.035    15.040    15.046    15.060    15.066    15.079    15.089    15.102    15.111    15.135    15.142    15.148    15.153    15.159    15.166    15.174    15.189    15.202    15.209    15.213    15.227    15.235    15.239    15.243    15.248    15.250    15.250    15.251    15.250    15.251    15.253    15.254    15.253    15.253    15.251    15.250    15.246    15.241    15.235    15.231    15.223    15.213    15.211    15.204    15.172    15.170    15.166    15.144    15.137    15.135    15.117    15.107    15.099    15.091    15.085    15.080    15.072    15.063    15.056    15.049    15.043    15.033    15.021    15.015    15.009    14.985    14.979    14.971    14.964    14.958    14.952    14.941    14.930    14.923    14.919    14.898    14.893    14.887    14.872    14.857    14.855    14.845    14.840    14.835    14.827    14.821    14.805    14.799    14.794    14.789    14.778    14.770    14.764    14.760    14.749    14.740    14.731    14.723    14.720    14.719    14.695    14.685    14.679    14.672    14.669    14.646    14.642    14.641    14.616    14.611    14.605
     4.822     4.806     4.794     4.800     4.765     4.759     4.767     4.800     4.768     4.800     4.794     4.800     4.792     4.800     4.767     4.800     4.768     4.802     4.811     4.765     4.772     4.767     4.759     4.767     4.759     4.754     4.759     4.768     4.800     4.792     4.798     4.800     4.767     4.759     4.765     4.773     4.792     4.806     4.746     4.768     4.800     4.794     4.804     4.798     4.804     4.794     4.802     4.767     4.800     4.768     4.800     4.767     4.800     4.768     4.798     4.792     4.768     4.772     4.750     4.746     4.765     4.772     4.768     4.800     4.812     4.800     4.767     4.798     4.802     4.765     4.757     4.765     4.759     4.767     4.773     4.769     4.802     4.790     4.763     4.768     4.761     4.767     4.772     4.721     4.717     4.717     4.716     4.710     4.716     4.721     4.757     4.806     4.814     4.804     4.768     4.773     4.765     4.759     4.767     4.773     4.768     4.765     4.769     4.802     4.768     4.800     4.768     4.763     4.768     4.773     4.767     4.757     4.765     4.773     4.767     4.800     4.794     4.802     4.798     4.806     4.813     4.800     4.765     4.798     4.768     4.800     4.768     4.800     4.792     4.800     4.794     4.802     4.809     4.802     4.809     4.804     4.836     4.852     4.809     4.809     4.808     4.800     4.809     4.804     4.822     4.854     4.832     4.840     4.836     4.828     4.811     4.828     4.809     4.828     4.809     4.828     4.809     4.828     4.806     4.814     4.804     4.869     4.860     4.870     4.887     4.822     4.830     4.866     4.884     4.874     4.867     4.872     4.866     4.830     4.866     4.872     4.880     4.889     4.884     4.888     4.867     4.872     4.867     4.874     4.880     4.874     4.881     4.874     4.899     4.888     4.886     4.883     4.890     4.886     4.889     4.884     4.864     4.886     4.883     4.874     4.867     4.872     4.867     4.874     4.904     4.904     4.904     4.904     4.906     4.899     4.900     4.912     4.898     4.912     4.906     4.898     4.884     4.860     4.867     4.888     4.892     4.898     4.886     4.881     4.895     4.895     4.892     4.896     4.896     4.886     4.883     4.886     4.883     4.878     4.890     4.881     4.887     4.881     4.872     4.864     4.870     4.864     4.876     4.884     4.858     4.872     4.864     4.872     4.866     4.864     4.872     4.864     4.872     4.866     4.864     4.856     4.809     4.863     4.856     4.854     4.856     4.856     4.854     4.854     4.852     4.856     4.858     4.839     4.844     4.839     4.843     4.846     4.833     4.839     4.843     4.841     4.844     4.846     4.839     4.841     4.846     4.848     4.854     4.822     4.852     4.856     4.846     4.826     4.852     4.848     4.846     4.844     4.843     4.836     4.830     4.835     4.832     4.830     4.806     4.812     4.832     4.822     4.828     4.824     4.830     4.821     4.826     4.808     4.813     4.808     4.811     4.819     4.821     4.819     4.815     4.809     4.814     4.821     4.811     4.815     4.811     4.821     4.815     4.811     4.804     4.796     4.790     4.808     4.802     4.808     4.792     4.802     4.798     4.802     4.798     4.721     4.777     4.721     4.813     4.806     4.768     4.772     4.768     4.824     4.800     4.750     4.787     4.754     4.780     4.785     4.785     4.747     4.691     4.747     4.717     4.722     4.770     4.773     4.804     4.717     4.706     4.714     4.706     4.714     4.720     4.794     4.790     4.691     4.710     4.691     4.696     4.716     4.721     4.779     4.796     4.787     4.792     4.722     4.768     4.722     4.768     4.772     4.767     4.691     4.722     4.769     4.787     4.721     4.717     4.721     4.714     4.706     4.712     4.689     4.683     4.652     4.650     4.616     4.608     4.606     4.606     4.604     4.604     4.604     4.604     4.604     4.604     4.604     4.604     4.604     4.604     4.604     4.604     4.604     4.598     4.604     4.604     4.604     4.604     4.604     4.604     4.604     4.604     4.604     4.606     4.606     4.608     4.616     4.652     4.652     4.683     4.689     4.710     4.716     4.721     4.772     4.768     4.782     4.768     4.777     4.775     4.771     4.768     4.770     4.721     4.771     4.767     4.761     4.767     4.765     4.740     4.763     4.768     4.759     4.767     4.777     4.768     4.772     4.782     4.774     4.746     4.716     4.765     4.772     4.767     4.771     4.752     4.756     4.750     4.757     4.765     4.774     4.770     4.767     4.772     4.792     4.767     4.756     4.747     4.750     4.787     4.744     4.722     4.792     4.790     4.787     4.787     4.790     4.790     4.790     4.790     4.796     4.792     4.794     4.787     4.794     4.796     4.792     4.796     4.790     4.790     4.798     4.790     4.787     4.790     4.790     4.790     4.790     4.804     4.811     4.806     4.812     4.804     4.811     4.809     4.816     4.814     4.808     4.813     4.804     4.811     4.815     4.809     4.804     4.809     4.830     4.802     4.809     4.804     4.800     4.813     4.824     4.815     4.821     4.816     4.821     4.806     4.826     4.821     4.824     4.846     4.854     4.856     4.845     4.858     4.844     4.840     4.874     4.837     4.833     4.876     4.833     4.830     4.864     4.845     4.840     4.844     4.860     4.866     4.856     4.846     4.860     4.864     4.869     4.841     4.845     4.874     4.870     4.872     4.866     4.858     4.881     4.860     4.895     4.895     4.892     4.884     4.872     4.896     4.890     4.895     4.888     4.894     4.894     4.893     4.892     4.887     4.892     4.902     4.902     4.910     4.917     4.921     4.924     4.913     4.926     4.904     4.926     4.927     4.927     4.921     4.927     4.921     4.946     4.937     4.952     4.943     4.946     4.945     4.952     4.954     4.952     4.958     4.954     4.958     4.958     4.946     4.958     4.956     4.960     4.981     4.973     4.976     4.973     5.002     4.991     4.994     5.004     5.005     5.005     5.008     5.004     5.019     5.009     5.014     5.011     5.015     5.032     5.022     5.033     5.030     5.036     5.032     5.033     5.046     5.045     5.049     5.046     5.062     5.060     5.076     5.079     5.070     5.076     5.077     5.099     5.102     5.094     5.104     5.072     5.104     5.104     5.110     5.115     5.112     5.110     5.116     5.113     5.121     5.087     5.105     5.138     5.140     5.122     5.116     5.113     5.112     5.122     5.119     5.113     5.135     5.143     5.152     5.146     5.154     5.150     5.154     5.148     5.146     5.150     5.143     5.146     5.141     5.146     5.145     5.152     5.146     5.156     5.161     5.154     5.185     5.194     5.192     5.192     5.196     5.190     5.198     5.202     5.203     5.207     5.207     5.200     5.207     5.203     5.202     5.218     5.222     5.222     5.219     5.216     5.219     5.224     5.220     5.223     5.228     5.233     5.233     5.235     5.235     5.233     5.244     5.242     5.252     5.252     5.256     5.258     5.262     5.261     5.268     5.270     5.270     5.272     5.273     5.277     5.279     5.280     5.282     5.283     5.285     5.288     5.289     5.291     5.293     5.296     5.299     5.303     5.305     5.310     5.313     5.319     5.322     5.328     5.333     5.338     5.341     5.345     5.352     5.362     5.364     5.365     5.369     5.371     5.371     5.371     5.371     5.371     5.372     5.376     5.376     5.377     5.380     5.387     5.388     5.388     5.390     5.391     5.391     5.393     5.395     5.395     5.396     5.398     5.398     5.402     5.402     5.404     5.404     5.406     5.409     5.410     5.412     5.412     5.413     5.416     5.420     5.420     5.422     5.425     5.425     5.429     5.430     5.433     5.435     5.437     5.439     5.441     5.442     5.446     5.450     5.451     5.452     5.453     5.455     5.456     5.460     5.463     5.464     5.465     5.470     5.472     5.474     5.478     5.480     5.482     5.483     5.486     5.487     5.489     5.491     5.493     5.494     5.497     5.498     5.502     5.504     5.505     5.509     5.511     5.513     5.515     5.516     5.519     5.521     5.523     5.525     5.526     5.528     5.531     5.532     5.533     5.537     5.539     5.543     5.546     5.546     5.550     5.551     5.553     5.555     5.557     5.558     5.559     5.561     5.563     5.565     5.568     5.570     5.572     5.576     5.578     5.579     5.583     5.585     5.586     5.589     5.590     5.591     5.594     5.594     5.595     5.598     5.599     5.602     5.605     5.607     5.610     5.612     5.615     5.616     5.619     5.622     5.622     5.625     5.629     5.630     5.632     5.635     5.636     5.639     5.641     5.642     5.645     5.648     5.649     5.654     5.656     5.659     5.663     5.665     5.668     5.671     5.673     5.676     5.679     5.681     5.683     5.687     5.689     5.690     5.694     5.697     5.699     5.702     5.704     5.707     5.711     5.712     5.715     5.718     5.720     5.723     5.726     5.728     5.731     5.735     5.737     5.737     5.739     5.743     5.746     5.746     5.750     5.753     5.754     5.756     5.758     5.759     5.761     5.762     5.763     5.766     5.769     5.772     5.774     5.778     5.780     5.780     5.782     5.783     5.785     5.788     5.789     5.789     5.791     5.793     5.794     5.796     5.802     5.804     5.807     5.809     5.810     5.812     5.819     5.821     5.821     5.823     5.824     5.826     5.829     5.831     5.837     5.837     5.840     5.842     5.843     5.846     5.848     5.851     5.860     5.862     5.862     5.864     5.869     5.869     5.873     5.874     5.878     5.880     5.882     5.885     5.888     5.892     5.894     5.897     5.899     5.902     5.915     5.919     5.919     5.923     5.925     5.928     5.930     5.933     5.935     5.939     5.942     5.944     5.946     5.949     5.960     5.962     5.973     5.975     5.979     5.981     5.983     5.987     5.989     5.990     5.994     5.998     6.003     6.005     6.014     6.015     6.020     6.024     6.028     6.030     6.033     6.039     6.041     6.048     6.052     6.054     6.058     6.060     6.063     6.066     6.069     6.073     6.077     6.080     6.083     6.087     6.092     6.095     6.098     6.104     6.108     6.111     6.115     6.120     6.126     6.129     6.133     6.139     6.144     6.148     6.154     6.157     6.161     6.166     6.170     6.175     6.180     6.183     6.189     6.194     6.198     6.206     6.209     6.215     6.218     6.223     6.226     6.232     6.237     6.242     6.249     6.254     6.257     6.262     6.267     6.272     6.278     6.283     6.289     6.293     6.300     6.304     6.311     6.319     6.325     6.333     6.343     6.351     6.361     6.370     6.381     6.394     6.405     6.419     6.430     6.441     6.455     6.467     6.480     6.494     6.507     6.522     6.537     6.554     6.568     6.585     6.602     6.618     6.636     6.654     6.671     6.689     6.708     6.727     6.746     6.765     6.785     6.805     6.824     6.842     6.860     6.879     6.897     6.917     6.935     6.953     6.972     6.990     7.009     7.028     7.045     7.065     7.083     7.102     7.122     7.140     7.159     7.180     7.198     7.219     7.237     7.257     7.276     7.296     7.315     7.333     7.353     7.371     7.389     7.408     7.425     7.441     7.458     7.476     7.494     7.511     7.527     7.544     7.560     7.578     7.595     7.611     7.630     7.647     7.663     7.679     7.698     7.715     7.733     7.752     7.769     7.785     7.803     7.820     7.838     7.857     7.875     7.892     7.909     7.927     7.945     7.966     7.983     8.001     8.020     8.039     8.057     8.075     8.096     8.113     8.131     8.149     8.167     8.185     8.205     8.224     8.243     8.263     8.282     8.300     8.320     8.338     8.357     8.376     8.396     8.413     8.432     8.453     8.470     8.487     8.507     8.525     8.542     8.560     8.578     8.594     8.611     8.628     8.645     8.663     8.678     8.693     8.709     8.724     8.741     8.754     8.767     8.782     8.795     8.807     8.821     8.832     8.846     8.859     8.870     8.883     8.894     8.907     8.918     8.930     8.940     8.954     8.966     8.976     8.989     9.000     9.011     9.022     9.035     9.045     9.057     9.068     9.078     9.091     9.101     9.115     9.124     9.137     9.149     9.160     9.170     9.183     9.193     9.208     9.220     9.231     9.243     9.255     9.266     9.281     9.291     9.302     9.316     9.328     9.340     9.352     9.365     9.379     9.391     9.405     9.416     9.430     9.442     9.456     9.471     9.487     9.499     9.514     9.526     9.540     9.554     9.568     9.581     9.594     9.608     9.623     9.637     9.652     9.665     9.679     9.692     9.705     9.722     9.737     9.749     9.764     9.777     9.793     9.808     9.822     9.835     9.847     9.863     9.878     9.889     9.906     9.919     9.935     9.948     9.962     9.976     9.990    10.002    10.016    10.031    10.046    10.062    10.075    10.089    10.101    10.116    10.129    10.143    10.159    10.172    10.188    10.202    10.215    10.230    10.244    10.259    10.273    10.287    10.302    10.316    10.331    10.343    10.357    10.374    10.389    10.401    10.417    10.433    10.448    10.464    10.479    10.496    10.514    10.531    10.546    10.562    10.580    10.594    10.610    10.628    10.645    10.663    10.679    10.696    10.713    10.729    10.743    10.763    10.779    10.794    10.813    10.830    10.848    10.866    10.883    10.900    10.920    10.937    10.955    10.973    10.992    11.011    11.030    11.048    11.069    11.087    11.104    11.123    11.142    11.164    11.186    11.207    11.227    11.247    11.269    11.291    11.312    11.335    11.354    11.376    11.398    11.422    11.442    11.463    11.485    11.509    11.531    11.554    11.579    11.603    11.625    11.647    11.672    11.695    11.715    11.741    11.764    11.789    11.814    11.837    11.861    11.885    11.908    11.930    11.958    11.982    12.006    12.031    12.055    12.076    12.102    12.126    12.145    12.169    12.191    12.212    12.233    12.252    12.272    12.296    12.314    12.333    12.356    12.375    12.394    12.415    12.433    12.453    12.474    12.493    12.513    12.533    12.550    12.574    12.592    12.611    12.631    12.646    12.667    12.689    12.708    12.728    12.748    12.767    12.785    12.807    12.827    12.848    12.872    12.892    12.912    12.937    12.954    12.977    12.998    13.020    13.035    13.052    13.069    13.087    13.104    13.119    13.131    13.152    13.169    13.185    13.201    13.220    13.237    13.254    13.277    13.294    13.312    13.336    13.355    13.372    13.392    13.415    13.431    13.451    13.470    13.491    13.504    13.518    13.533    13.548    13.562    13.577    13.589    13.601    13.614    13.628    13.640    13.658    13.670    13.679    13.691    13.702    13.714    13.722    13.735    13.743    13.756    13.763    13.775    13.789    13.798    13.807    13.815    13.821    13.831    13.842    13.850    13.859    13.870    13.879    13.889    13.894    13.906    13.919    13.929    13.939    13.954    13.959    13.969    13.976    14.002    14.009    14.037    14.043    14.050    14.068    14.079    14.087    14.099    14.115    14.122    14.132    14.140    14.147    14.154    14.161    14.172    14.178    14.194    14.204    14.213    14.219    14.241    14.250    14.260    14.274    14.283    14.291    14.296    14.311    14.335    14.342    14.348    14.353    14.365    14.380    14.391    14.398    14.420    14.427    14.430    14.438    14.444    14.456    14.461    14.472    14.478    14.486    14.505    14.516    14.521    14.527    14.533    14.541    14.552    14.569    14.573    14.576    14.580    14.600    14.605    14.627    14.635    14.641    14.646    14.669    14.674    14.679    14.687    14.693    14.700    14.725    14.735    14.741    14.748    14.759    14.765    14.775    14.779    14.787    14.792    14.798    14.819    14.825    14.832    14.842    14.849    14.858    14.863    14.867    14.893    14.898    14.915    14.925    14.928    14.931    14.938    14.952    14.961    14.971    14.976    14.985    14.993    15.002    15.009    15.016    15.027    15.032    15.040    15.048    15.055    15.063    15.075    15.090    15.102    15.109    15.117    15.139    15.146    15.157    15.160    15.166    15.174    15.183    15.198    15.204    15.214    15.226    15.230    15.239    15.243    15.248    15.250    15.251    15.250    15.250    15.253    15.251    15.253    15.253    15.253    15.253    15.250    15.248    15.243    15.237    15.231    15.222    15.214    15.211    15.204    15.176    15.169    15.169    15.148    15.137    15.128    15.117    15.109    15.104    15.095    15.086    15.079    15.072    15.066    15.058    15.052    15.043    15.035    15.024    15.018    15.011    14.990    14.982    14.975    14.968    14.959    14.956    14.944    14.935    14.923    14.920    14.898    14.893    14.889    14.881    14.862    14.853    14.847    14.844    14.835    14.832    14.823    14.819    14.803    14.794    14.789    14.776    14.765    14.764    14.757    14.754    14.738    14.732    14.728    14.725    14.714    14.696    14.689    14.677    14.672    14.666    14.656    14.644    14.639    14.633    14.626    14.614
     4.828     4.809     4.802     4.765     4.757     4.765     4.800     4.768     4.800     4.769     4.800     4.792     4.800     4.769     4.800     4.769     4.800     4.812     4.767     4.800     4.767     4.773     4.767     4.759     4.752     4.759     4.767     4.800     4.796     4.765     4.802     4.767     4.759     4.765     4.757     4.767     4.800     4.794     4.809     4.800     4.769     4.802     4.808     4.757     4.750     4.757     4.765     4.802     4.809     4.800     4.808     4.798     4.792     4.798     4.792     4.800     4.804     4.765     4.757     4.752     4.757     4.765     4.772     4.768     4.722     4.768     4.800     4.804     4.794     4.773     4.767     4.759     4.767     4.763     4.756     4.765     4.792     4.802     4.768     4.773     4.767     4.759     4.765     4.800     4.765     4.757     4.721     4.717     4.721     4.770     4.802     4.812     4.800     4.767     4.773     4.767     4.772     4.765     4.800     4.768     4.800     4.792     4.802     4.768     4.773     4.768     4.774     4.769     4.800     4.767     4.757     4.765     4.800     4.767     4.800     4.767     4.800     4.768     4.802     4.770     4.802     4.792     4.759     4.767     4.800     4.768     4.800     4.768     4.800     4.804     4.802     4.809     4.802     4.809     4.802     4.836     4.808     4.837     4.815     4.808     4.800     4.809     4.802     4.809     4.830     4.837     4.814     4.806     4.815     4.809     4.828     4.811     4.828     4.809     4.828     4.809     4.815     4.808     4.814     4.804     4.812     4.806     4.870     4.863     4.824     4.830     4.836     4.872     4.867     4.884     4.874     4.867     4.830     4.866     4.872     4.867     4.888     4.893     4.897     4.881     4.872     4.866     4.872     4.880     4.887     4.881     4.876     4.880     4.874     4.881     4.897     4.884     4.888     4.881     4.874     4.902     4.898     4.881     4.874     4.867     4.872     4.866     4.874     4.883     4.906     4.910     4.906     4.904     4.912     4.908     4.904     4.906     4.904     4.906     4.904     4.872     4.864     4.884     4.889     4.884     4.910     4.902     4.881     4.888     4.884     4.889     4.884     4.897     4.884     4.895     4.885     4.883     4.887     4.891     4.884     4.892     4.883     4.872     4.880     4.872     4.864     4.856     4.866     4.860     4.867     4.880     4.874     4.881     4.872     4.870     4.866     4.870     4.864     4.870     4.860     4.864     4.864     4.856     4.860     4.856     4.858     4.860     4.858     4.856     4.856     4.864     4.841     4.844     4.863     4.844     4.839     4.835     4.839     4.836     4.844     4.845     4.844     4.852     4.841     4.860     4.830     4.854     4.854     4.863     4.854     4.858     4.856     4.830     4.824     4.856     4.832     4.840     4.839     4.841     4.837     4.832     4.833     4.806     4.832     4.837     4.837     4.839     4.837     4.835     4.815     4.811     4.830     4.826     4.833     4.832     4.826     4.804     4.809     4.814     4.809     4.802     4.809     4.826     4.815     4.809     4.802     4.821     4.794     4.828     4.826     4.819     4.814     4.813     4.808     4.812     4.802     4.808     4.802     4.809     4.721     4.812     4.800     4.800     4.809     4.814     4.785     4.768     4.771     4.790     4.750     4.790     4.750     4.794     4.800     4.747     4.744     4.787     4.763     4.757     4.763     4.770     4.767     4.771     4.768     4.809     4.716     4.708     4.714     4.706     4.714     4.800     4.721     4.794     4.691     4.721     4.691     4.721     4.787     4.796     4.790     4.796     4.796     4.787     4.798     4.794     4.798     4.721     4.689     4.655     4.689     4.683     4.785     4.716     4.721     4.716     4.720     4.714     4.708     4.683     4.689     4.683     4.652     4.650     4.620     4.615     4.608     4.608     4.606     4.606     4.606     4.608     4.606     4.608     4.608     4.608     4.608     4.608     4.608     4.608     4.606     4.606     4.606     4.606     4.606     4.606     4.606     4.606     4.606     4.608     4.615     4.615     4.621     4.655     4.675     4.683     4.691     4.712     4.756     4.721     4.771     4.721     4.773     4.769     4.781     4.768     4.785     4.773     4.772     4.774     4.740     4.768     4.763     4.691     4.771     4.769     4.767     4.769     4.772     4.750     4.756     4.785     4.785     4.787     4.785     4.782     4.717     4.721     4.726     4.785     4.772     4.721     4.744     4.765     4.771     4.767     4.785     4.787     4.768     4.765     4.768     4.787     4.796     4.792     4.750     4.747     4.792     4.747     4.794     4.790     4.796     4.794     4.746     4.790     4.796     4.794     4.796     4.792     4.796     4.804     4.796     4.802     4.802     4.794     4.800     4.796     4.796     4.802     4.804     4.790     4.790     4.798     4.794     4.790     4.794     4.802     4.815     4.808     4.811     4.808     4.814     4.819     4.821     4.816     4.819     4.822     4.819     4.822     4.804     4.809     4.806     4.828     4.796     4.800     4.833     4.836     4.835     4.832     4.824     4.830     4.821     4.821     4.826     4.835     4.832     4.872     4.854     4.846     4.808     4.802     4.846     4.874     4.872     4.835     4.876     4.836     4.832     4.840     4.863     4.849     4.846     4.863     4.874     4.869     4.863     4.870     4.874     4.878     4.866     4.878     4.872     4.880     4.876     4.858     4.864     4.858     4.870     4.883     4.895     4.864     4.888     4.884     4.888     4.896     4.895     4.902     4.900     4.902     4.902     4.899     4.887     4.889     4.898     4.887     4.904     4.902     4.917     4.920     4.921     4.906     4.912     4.932     4.912     4.929     4.924     4.918     4.942     4.946     4.954     4.940     4.958     4.943     4.954     4.958     4.952     4.954     4.954     4.954     4.954     4.956     4.954     4.949     4.949     4.963     4.960     4.965     4.958     4.967     4.973     5.004     5.004     5.006     5.004     5.002     4.999     5.008     5.012     5.015     5.009     5.028     5.022     5.032     5.028     5.035     5.032     5.028     5.036     5.028     5.033     5.040     5.045     5.043     5.054     5.067     5.068     5.062     5.081     5.085     5.077     5.074     5.077     5.085     5.107     5.104     5.102     5.104     5.107     5.113     5.119     5.113     5.115     5.094     5.124     5.129     5.126     5.104     5.127     5.108     5.122     5.143     5.121     5.115     5.122     5.129     5.150     5.116     5.152     5.146     5.152     5.150     5.157     5.157     5.156     5.157     5.150     5.148     5.152     5.152     5.154     5.156     5.152     5.154     5.150     5.150     5.156     5.177     5.157     5.163     5.199     5.205     5.203     5.209     5.210     5.207     5.210     5.210     5.209     5.212     5.210     5.218     5.224     5.226     5.226     5.224     5.224     5.225     5.223     5.225     5.228     5.227     5.235     5.235     5.237     5.237     5.239     5.244     5.246     5.246     5.254     5.254     5.256     5.262     5.262     5.268     5.272     5.273     5.273     5.275     5.279     5.280     5.282     5.285     5.286     5.288     5.291     5.293     5.294     5.296     5.299     5.302     5.303     5.307     5.310     5.315     5.319     5.322     5.328     5.333     5.337     5.343     5.347     5.353     5.365     5.371     5.374     5.376     5.376     5.376     5.376     5.377     5.377     5.377     5.382     5.382     5.380     5.382     5.387     5.391     5.390     5.391     5.395     5.396     5.398     5.398     5.400     5.400     5.402     5.402     5.404     5.406     5.407     5.409     5.410     5.409     5.412     5.413     5.415     5.416     5.418     5.422     5.424     5.425     5.427     5.429     5.433     5.433     5.437     5.437     5.439     5.442     5.446     5.446     5.448     5.450     5.452     5.453     5.456     5.458     5.461     5.463     5.465     5.470     5.470     5.472     5.474     5.478     5.480     5.482     5.485     5.486     5.487     5.489     5.491     5.494     5.495     5.497     5.498     5.500     5.504     5.505     5.509     5.511     5.515     5.516     5.519     5.521     5.522     5.525     5.525     5.527     5.528     5.530     5.532     5.535     5.537     5.541     5.543     5.545     5.546     5.550     5.551     5.553     5.555     5.557     5.559     5.559     5.561     5.563     5.565     5.568     5.570     5.574     5.576     5.578     5.581     5.583     5.585     5.587     5.589     5.590     5.591     5.593     5.595     5.597     5.599     5.604     5.604     5.605     5.608     5.610     5.612     5.615     5.616     5.620     5.622     5.624     5.625     5.627     5.630     5.633     5.635     5.636     5.639     5.641     5.642     5.645     5.647     5.649     5.652     5.656     5.659     5.661     5.665     5.667     5.669     5.672     5.676     5.678     5.681     5.682     5.685     5.689     5.692     5.694     5.695     5.699     5.702     5.706     5.707     5.709     5.712     5.715     5.718     5.720     5.723     5.725     5.728     5.731     5.733     5.735     5.739     5.743     5.744     5.746     5.748     5.752     5.753     5.755     5.756     5.757     5.759     5.763     5.764     5.765     5.769     5.770     5.772     5.774     5.778     5.780     5.783     5.785     5.786     5.786     5.787     5.789     5.791     5.793     5.794     5.796     5.798     5.799     5.804     5.805     5.810     5.812     5.814     5.816     5.819     5.823     5.824     5.824     5.828     5.829     5.833     5.835     5.837     5.842     5.842     5.845     5.846     5.848     5.851     5.856     5.860     5.866     5.866     5.867     5.871     5.874     5.878     5.878     5.880     5.883     5.885     5.887     5.890     5.894     5.895     5.899     5.900     5.903     5.919     5.921     5.923     5.925     5.927     5.930     5.932     5.935     5.939     5.940     5.944     5.946     5.949     5.953     5.959     5.969     5.973     5.977     5.979     5.982     5.985     5.989     5.990     5.994     5.996     5.999     6.005     6.009     6.014     6.019     6.020     6.024     6.028     6.031     6.033     6.040     6.042     6.049     6.054     6.057     6.058     6.062     6.065     6.066     6.070     6.072     6.077     6.081     6.085     6.087     6.092     6.095     6.100     6.104     6.108     6.111     6.115     6.120     6.126     6.129     6.133     6.139     6.144     6.149     6.154     6.157     6.161     6.166     6.171     6.176     6.181     6.185     6.192     6.195     6.200     6.206     6.209     6.215     6.218     6.223     6.227     6.233     6.237     6.242     6.247     6.254     6.259     6.264     6.268     6.274     6.279     6.285     6.290     6.295     6.300     6.305     6.313     6.319     6.327     6.333     6.341     6.350     6.359     6.369     6.380     6.391     6.404     6.415     6.427     6.440     6.452     6.466     6.478     6.491     6.504     6.518     6.533     6.549     6.565     6.581     6.598     6.615     6.632     6.650     6.667     6.685     6.704     6.723     6.743     6.763     6.785     6.805     6.824     6.844     6.862     6.881     6.899     6.918     6.935     6.954     6.972     6.991     7.010     7.028     7.047     7.066     7.085     7.102     7.122     7.140     7.158     7.178     7.198     7.216     7.235     7.256     7.275     7.295     7.313     7.332     7.352     7.370     7.389     7.408     7.425     7.442     7.461     7.478     7.495     7.513     7.529     7.547     7.564     7.581     7.598     7.614     7.631     7.649     7.665     7.683     7.698     7.715     7.733     7.752     7.770     7.787     7.805     7.822     7.839     7.857     7.875     7.892     7.909     7.926     7.945     7.963     7.981     8.001     8.019     8.037     8.055     8.074     8.091     8.111     8.130     8.148     8.165     8.185     8.203     8.222     8.240     8.259     8.277     8.293     8.314     8.333     8.352     8.370     8.389     8.410     8.427     8.446     8.464     8.485     8.504     8.519     8.539     8.559     8.574     8.594     8.610     8.626     8.643     8.661     8.677     8.693     8.709     8.724     8.739     8.754     8.769     8.783     8.798     8.811     8.826     8.839     8.851     8.864     8.878     8.889     8.902     8.916     8.926     8.937     8.950     8.961     8.972     8.987     8.998     9.008     9.020     9.032     9.043     9.054     9.065     9.078     9.089     9.100     9.113     9.124     9.135     9.147     9.158     9.169     9.181     9.192     9.204     9.216     9.227     9.240     9.252     9.265     9.276     9.288     9.300     9.313     9.323     9.336     9.350     9.361     9.372     9.385     9.397     9.412     9.424     9.439     9.454     9.464     9.476     9.492     9.505     9.522     9.533     9.546     9.557     9.573     9.589     9.603     9.614     9.630     9.643     9.658     9.672     9.685     9.698     9.714     9.728     9.742     9.755     9.770     9.783     9.798     9.813     9.826     9.840     9.852     9.866     9.882     9.897     9.909     9.924     9.937     9.953     9.965     9.982     9.994    10.009    10.022    10.037    10.051    10.064    10.078    10.093    10.108    10.121    10.135    10.149    10.163    10.178    10.193    10.207    10.221    10.233    10.250    10.261    10.277    10.292    10.305    10.319    10.335    10.347    10.363    10.378    10.394    10.406    10.420    10.436    10.452    10.467    10.482    10.498    10.514    10.529    10.547    10.566    10.580    10.595    10.612    10.628    10.645    10.662    10.681    10.698    10.715    10.730    10.745    10.761    10.781    10.794    10.813    10.831    10.848    10.867    10.885    10.901    10.920    10.936    10.954    10.973    10.993    11.011    11.027    11.045    11.066    11.087    11.102    11.123    11.142    11.162    11.183    11.204    11.223    11.246    11.267    11.285    11.308    11.326    11.349    11.369    11.392    11.413    11.436    11.457    11.477    11.502    11.523    11.546    11.570    11.595    11.616    11.642    11.664    11.687    11.710    11.732    11.759    11.780    11.804    11.826    11.850    11.875    11.902    11.923    11.946    11.969    11.991    12.019    12.043    12.070    12.094    12.117    12.137    12.159    12.181    12.203    12.225    12.248    12.266    12.288    12.309    12.332    12.352    12.372    12.391    12.414    12.430    12.450    12.468    12.487    12.509    12.527    12.544    12.566    12.587    12.609    12.631    12.649    12.667    12.682    12.704    12.724    12.745    12.765    12.783    12.804    12.825    12.848    12.867    12.892    12.914    12.936    12.956    12.978    12.998    13.018    13.038    13.056    13.074    13.089    13.105    13.123    13.140    13.156    13.171    13.191    13.204    13.224    13.238    13.259    13.278    13.296    13.319    13.336    13.355    13.372    13.395    13.418    13.435    13.449    13.465    13.483    13.499    13.507    13.526    13.539    13.550    13.561    13.575    13.587    13.599    13.611    13.625    13.639    13.653    13.664    13.672    13.685    13.698    13.708    13.720    13.729    13.738    13.749    13.757    13.772    13.785    13.796    13.802    13.808    13.818    13.826    13.837    13.842    13.853    13.864    13.874    13.879    13.887    13.902    13.915    13.927    13.930    13.942    13.953    13.962    13.970    13.994    13.999    14.015    14.035    14.043    14.064    14.076    14.081    14.091    14.110    14.119    14.126    14.136    14.145    14.150    14.157    14.174    14.180    14.189    14.197    14.207    14.215    14.239    14.246    14.258    14.270    14.283    14.289    14.296    14.306    14.315    14.339    14.348    14.353    14.369    14.378    14.385    14.396    14.416    14.424    14.430    14.438    14.444    14.449    14.466    14.472    14.478    14.493    14.504    14.512    14.522    14.529    14.533    14.541    14.549    14.554    14.576    14.578    14.581    14.604    14.605    14.616    14.635    14.639    14.646    14.674    14.675    14.677    14.685    14.696    14.708    14.719    14.728    14.738    14.746    14.754    14.760    14.773    14.778    14.787    14.792    14.798    14.815    14.825    14.832    14.837    14.849    14.857    14.862    14.867    14.893    14.896    14.911    14.923    14.928    14.933    14.941    14.952    14.959    14.968    14.976    14.982    14.990    15.002    15.007    15.016    15.026    15.033    15.038    15.046    15.058    15.064    15.075    15.082    15.094    15.109    15.117    15.139    15.142    15.154    15.160    15.170    15.176    15.183    15.187    15.204    15.213    15.223    15.235    15.241    15.245    15.248    15.250    15.251    15.248    15.248    15.250    15.251    15.253    15.251    15.253    15.250    15.248    15.248    15.245    15.239    15.235    15.226    15.214    15.209    15.202    15.174    15.170    15.169    15.144    15.139    15.127    15.119    15.113    15.106    15.096    15.087    15.079    15.074    15.066    15.060    15.049    15.043    15.038    15.027    15.016    15.013    14.991    14.985    14.976    14.970    14.959    14.956    14.947    14.933    14.928    14.923    14.906    14.895    14.891    14.885    14.863    14.855    14.852    14.845    14.838    14.832    14.827    14.823    14.813    14.798    14.787    14.778    14.768    14.764    14.760    14.752    14.745    14.735    14.732    14.720    14.715    14.698    14.689    14.679    14.674    14.666    14.661    14.650    14.641    14.635    14.627    14.618
     4.809     4.809     4.808     4.802     4.765     4.804     4.809     4.802     4.806     4.802     4.804     4.802     4.792     4.800     4.768     4.800     4.811     4.804     4.814     4.767     4.802     4.768     4.773     4.765     4.757     4.765     4.773     4.794     4.765     4.757     4.765     4.757     4.765     4.757     4.750     4.759     4.767     4.800     4.765     4.806     4.800     4.792     4.800     4.765     4.759     4.765     4.812     4.802     4.811     4.802     4.796     4.802     4.800     4.808     4.800     4.792     4.796     4.800     4.750     4.757     4.750     4.757     4.765     4.800     4.792     4.802     4.768     4.798     4.802     4.768     4.773     4.767     4.761     4.768     4.763     4.770     4.765     4.792     4.800     4.768     4.773     4.767     4.800     4.809     4.794     4.802     4.794     4.802     4.794     4.802     4.767     4.759     4.765     4.759     4.765     4.759     4.765     4.773     4.768     4.800     4.794     4.802     4.794     4.800     4.767     4.800     4.769     4.800     4.792     4.800     4.765     4.800     4.767     4.800     4.767     4.759     4.768     4.800     4.769     4.800     4.794     4.800     4.767     4.800     4.769     4.763     4.768     4.800     4.794     4.802     4.814     4.808     4.832     4.866     4.832     4.809     4.814     4.808     4.822     4.802     4.809     4.800     4.809     4.802     4.811     4.828     4.806     4.809     4.808     4.815     4.809     4.830     4.809     4.828     4.809     4.828     4.809     4.828     4.806     4.828     4.806     4.867     4.860     4.867     4.860     4.864     4.830     4.866     4.872     4.880     4.869     4.832     4.836     4.830     4.867     4.887     4.885     4.891     4.896     4.872     4.866     4.872     4.867     4.876     4.881     4.876     4.881     4.874     4.867     4.872     4.869     4.876     4.881     4.876     4.883     4.889     4.904     4.904     4.883     4.874     4.866     4.872     4.867     4.876     4.912     4.904     4.906     4.910     4.880     4.912     4.883     4.913     4.912     4.913     4.910     4.915     4.870     4.863     4.885     4.904     4.904     4.904     4.888     4.881     4.899     4.893     4.889     4.884     4.889     4.898     4.895     4.887     4.892     4.885     4.878     4.884     4.902     4.880     4.874     4.880     4.872     4.866     4.872     4.866     4.874     4.888     4.883     4.874     4.881     4.876     4.872     4.878     4.870     4.864     4.867     4.870     4.863     4.869     4.863     4.858     4.866     4.858     4.866     4.860     4.866     4.858     4.854     4.856     4.866     4.864     4.833     4.864     4.866     4.860     4.858     4.854     4.848     4.854     4.869     4.860     4.822     4.830     4.866     4.858     4.863     4.835     4.858     4.835     4.832     4.854     4.837     4.852     4.844     4.837     4.841     4.840     4.836     4.832     4.837     4.840     4.837     4.835     4.837     4.841     4.811     4.833     4.840     4.833     4.809     4.814     4.832     4.830     4.824     4.822     4.815     4.809     4.815     4.822     4.809     4.802     4.809     4.832     4.798     4.832     4.806     4.824     4.819     4.808     4.722     4.808     4.809     4.802     4.808     4.722     4.813     4.794     4.809     4.804     4.821     4.822     4.826     4.790     4.768     4.796     4.747     4.800     4.796     4.746     4.752     4.794     4.749     4.804     4.792     4.763     4.809     4.806     4.800     4.808     4.811     4.806     4.721     4.725     4.720     4.725     4.800     4.808     4.725     4.721     4.809     4.756     4.721     4.790     4.740     4.746     4.754     4.792     4.804     4.809     4.808     4.778     4.763     4.717     4.655     4.689     4.683     4.689     4.779     4.721     4.717     4.721     4.716     4.720     4.714     4.720     4.712     4.689     4.683     4.652     4.652     4.650     4.650     4.620     4.616     4.616     4.615     4.610     4.610     4.610     4.615     4.616     4.616     4.616     4.610     4.610     4.610     4.616     4.616     4.616     4.616     4.616     4.616     4.616     4.621     4.621     4.652     4.650     4.656     4.675     4.683     4.693     4.712     4.757     4.765     4.790     4.768     4.787     4.787     4.787     4.792     4.785     4.785     4.787     4.779     4.785     4.768     4.771     4.691     4.767     4.773     4.776     4.772     4.782     4.777     4.757     4.750     4.792     4.787     4.787     4.782     4.782     4.785     4.717     4.721     4.773     4.721     4.796     4.752     4.747     4.769     4.800     4.790     4.792     4.802     4.769     4.800     4.792     4.794     4.752     4.798     4.768     4.802     4.798     4.792     4.798     4.792     4.790     4.798     4.794     4.798     4.796     4.800     4.796     4.792     4.796     4.804     4.808     4.798     4.798     4.798     4.800     4.813     4.804     4.813     4.804     4.796     4.794     4.800     4.794     4.802     4.809     4.802     4.809     4.804     4.812     4.811     4.815     4.822     4.821     4.826     4.821     4.816     4.822     4.809     4.802     4.830     4.808     4.836     4.806     4.796     4.804     4.832     4.837     4.830     4.824     4.828     4.828     4.809     4.830     4.867     4.864     4.870     4.860     4.815     4.811     4.804     4.811     4.883     4.840     4.840     4.839     4.836     4.880     4.840     4.852     4.856     4.872     4.869     4.878     4.854     4.864     4.872     4.880     4.843     4.878     4.880     4.878     4.883     4.881     4.860     4.887     4.881     4.888     4.884     4.889     4.884     4.887     4.906     4.904     4.890     4.910     4.895     4.908     4.904     4.902     4.902     4.894     4.906     4.908     4.913     4.915     4.910     4.913     4.917     4.915     4.935     4.935     4.933     4.937     4.939     4.945     4.927     4.952     4.958     4.956     4.958     4.956     4.958     4.954     4.960     4.956     4.958     4.956     4.960     4.956     4.952     4.954     4.961     4.954     4.979     4.954     4.985     4.983     4.979     4.996     4.999     5.002     5.002     5.008     5.008     5.004     5.009     5.026     5.030     5.032     5.021     5.032     5.036     5.030     5.035     5.042     5.032     5.035     5.040     5.035     5.036     5.067     5.060     5.054     5.076     5.085     5.085     5.081     5.085     5.087     5.091     5.105     5.110     5.112     5.104     5.112     5.119     5.081     5.119     5.116     5.116     5.126     5.126     5.104     5.137     5.141     5.145     5.146     5.129     5.146     5.126     5.121     5.129     5.124     5.154     5.154     5.156     5.152     5.154     5.156     5.156     5.157     5.154     5.156     5.161     5.154     5.156     5.154     5.157     5.163     5.154     5.159     5.154     5.165     5.161     5.174     5.165     5.203     5.161     5.207     5.210     5.212     5.210     5.214     5.210     5.212     5.212     5.209     5.218     5.227     5.229     5.229     5.228     5.227     5.226     5.235     5.235     5.235     5.235     5.240     5.240     5.240     5.239     5.239     5.242     5.247     5.250     5.250     5.258     5.259     5.262     5.261     5.265     5.268     5.273     5.275     5.277     5.279     5.280     5.282     5.285     5.288     5.291     5.293     5.294     5.297     5.299     5.300     5.303     5.307     5.308     5.310     5.315     5.319     5.322     5.326     5.331     5.336     5.341     5.348     5.355     5.362     5.371     5.377     5.380     5.382     5.380     5.382     5.382     5.382     5.383     5.383     5.385     5.387     5.388     5.390     5.395     5.398     5.398     5.402     5.400     5.402     5.404     5.404     5.404     5.406     5.406     5.407     5.409     5.409     5.410     5.413     5.413     5.416     5.416     5.418     5.418     5.422     5.424     5.427     5.427     5.429     5.430     5.433     5.435     5.439     5.442     5.442     5.444     5.448     5.450     5.451     5.453     5.452     5.457     5.459     5.461     5.464     5.465     5.466     5.470     5.474     5.476     5.478     5.480     5.482     5.483     5.486     5.487     5.490     5.491     5.493     5.495     5.498     5.499     5.502     5.504     5.507     5.509     5.511     5.515     5.516     5.519     5.521     5.523     5.525     5.526     5.527     5.528     5.530     5.532     5.533     5.537     5.539     5.543     5.545     5.548     5.550     5.551     5.554     5.557     5.557     5.558     5.561     5.562     5.563     5.566     5.568     5.570     5.576     5.576     5.578     5.581     5.583     5.586     5.587     5.589     5.590     5.591     5.594     5.595     5.598     5.599     5.602     5.605     5.607     5.608     5.610     5.613     5.615     5.616     5.619     5.622     5.624     5.627     5.629     5.630     5.632     5.635     5.636     5.638     5.641     5.642     5.645     5.647     5.648     5.652     5.656     5.657     5.661     5.663     5.667     5.670     5.672     5.673     5.677     5.679     5.683     5.685     5.687     5.690     5.694     5.695     5.699     5.702     5.704     5.707     5.709     5.712     5.714     5.717     5.720     5.723     5.725     5.728     5.730     5.733     5.737     5.739     5.743     5.744     5.748     5.750     5.752     5.754     5.755     5.756     5.759     5.761     5.762     5.764     5.766     5.769     5.770     5.772     5.774     5.778     5.780     5.783     5.785     5.787     5.789     5.791     5.789     5.791     5.794     5.798     5.798     5.802     5.802     5.804     5.805     5.809     5.812     5.816     5.819     5.821     5.821     5.824     5.828     5.828     5.829     5.833     5.835     5.838     5.840     5.842     5.843     5.846     5.850     5.851     5.852     5.856     5.869     5.871     5.871     5.871     5.873     5.876     5.878     5.882     5.885     5.887     5.887     5.890     5.892     5.895     5.897     5.900     5.902     5.908     5.919     5.921     5.923     5.927     5.928     5.932     5.933     5.935     5.940     5.942     5.946     5.948     5.951     5.955     5.964     5.966     5.973     5.977     5.981     5.982     5.987     5.987     5.992     5.996     5.999     6.001     6.003     6.010     6.014     6.019     6.022     6.026     6.030     6.031     6.035     6.039     6.042     6.052     6.054     6.057     6.060     6.063     6.066     6.069     6.072     6.075     6.078     6.083     6.087     6.088     6.092     6.095     6.100     6.104     6.109     6.112     6.117     6.122     6.126     6.129     6.133     6.139     6.144     6.149     6.154     6.157     6.163     6.166     6.172     6.177     6.181     6.185     6.192     6.195     6.202     6.207     6.211     6.215     6.219     6.223     6.227     6.232     6.239     6.242     6.247     6.252     6.259     6.264     6.269     6.275     6.280     6.285     6.290     6.297     6.302     6.307     6.313     6.319     6.326     6.333     6.343     6.350     6.358     6.367     6.378     6.389     6.400     6.413     6.425     6.438     6.449     6.462     6.475     6.489     6.502     6.515     6.530     6.545     6.561     6.576     6.594     6.612     6.629     6.646     6.664     6.681     6.700     6.719     6.740     6.761     6.781     6.803     6.824     6.844     6.864     6.881     6.900     6.918     6.937     6.954     6.974     6.991     7.010     7.030     7.048     7.066     7.085     7.103     7.121     7.140     7.158     7.178     7.196     7.214     7.233     7.254     7.273     7.292     7.311     7.329     7.350     7.368     7.387     7.407     7.425     7.442     7.462     7.479     7.497     7.514     7.531     7.549     7.567     7.583     7.600     7.616     7.633     7.650     7.667     7.685     7.702     7.718     7.735     7.754     7.770     7.787     7.806     7.824     7.841     7.857     7.875     7.892     7.909     7.926     7.943     7.961     7.980     7.998     8.017     8.035     8.052     8.070     8.089     8.109     8.127     8.144     8.163     8.181     8.199     8.219     8.238     8.255     8.274     8.293     8.311     8.331     8.347     8.367     8.387     8.403     8.422     8.442     8.460     8.479     8.498     8.516     8.535     8.552     8.571     8.591     8.608     8.624     8.641     8.659     8.676     8.692     8.709     8.724     8.739     8.754     8.770     8.785     8.799     8.813     8.827     8.843     8.856     8.869     8.882     8.894     8.907     8.921     8.933     8.945     8.957     8.969     8.982     8.994     9.005     9.017     9.030     9.039     9.052     9.063     9.077     9.087     9.100     9.109     9.122     9.133     9.145     9.155     9.166     9.179     9.192     9.202     9.215     9.226     9.237     9.249     9.261     9.270     9.288     9.298     9.310     9.322     9.333     9.346     9.356     9.369     9.382     9.394     9.407     9.419     9.432     9.445     9.459     9.473     9.483     9.497     9.511     9.524     9.538     9.554     9.567     9.581     9.593     9.609     9.623     9.637     9.650     9.664     9.679     9.690     9.705     9.718     9.733     9.749     9.762     9.776     9.793     9.804     9.818     9.833     9.846     9.859     9.872     9.887     9.902     9.916     9.930     9.945     9.958     9.970     9.986     9.998    10.014    10.030    10.042    10.057    10.068    10.083    10.098    10.111    10.126    10.140    10.153    10.166    10.180    10.196    10.210    10.225    10.240    10.253    10.267    10.282    10.295    10.311    10.324    10.337    10.352    10.366    10.380    10.394    10.410    10.426    10.440    10.455    10.469    10.485    10.502    10.518    10.533    10.549    10.564    10.582    10.598    10.613    10.630    10.648    10.663    10.681    10.698    10.715    10.731    10.746    10.763    10.779    10.797    10.815    10.832    10.848    10.868    10.885    10.903    10.920    10.937    10.954    10.972    10.990    11.009    11.029    11.045    11.066    11.083    11.104    11.121    11.141    11.162    11.181    11.200    11.220    11.242    11.263    11.282    11.303    11.322    11.345    11.365    11.386    11.407    11.427    11.452    11.473    11.494    11.518    11.541    11.564    11.585    11.611    11.630    11.655    11.679    11.702    11.724    11.748    11.772    11.794    11.818    11.843    11.863    11.890    11.915    11.939    11.962    11.985    12.009    12.033    12.056    12.082    12.107    12.130    12.149    12.172    12.194    12.217    12.240    12.263    12.283    12.302    12.323    12.348    12.369    12.385    12.407    12.428    12.446    12.466    12.487    12.506    12.524    12.542    12.562    12.583    12.603    12.624    12.645    12.667    12.682    12.700    12.719    12.737    12.761    12.779    12.801    12.822    12.843    12.863    12.885    12.911    12.933    12.954    12.977    12.998    13.017    13.035    13.056    13.077    13.094    13.113    13.128    13.145    13.161    13.178    13.195    13.212    13.227    13.244    13.263    13.281    13.301    13.319    13.336    13.354    13.371    13.392    13.412    13.425    13.442    13.454    13.470    13.483    13.495    13.509    13.523    13.535    13.548    13.559    13.572    13.585    13.597    13.608    13.620    13.635    13.645    13.656    13.666    13.677    13.691    13.699    13.714    13.723    13.733    13.742    13.754    13.771    13.782    13.790    13.798    13.804    13.815    13.822    13.831    13.837    13.848    13.858    13.864    13.872    13.887    13.896    13.911    13.922    13.930    13.939    13.946    13.958    13.965    13.978    13.995    13.999    14.023    14.037    14.043    14.068    14.074    14.081    14.102    14.115    14.122    14.131    14.139    14.149    14.157    14.165    14.181    14.185    14.194    14.202    14.211    14.219    14.244    14.259    14.269    14.280    14.289    14.296    14.304    14.311    14.331    14.341    14.354    14.369    14.378    14.387    14.398    14.412    14.422    14.428    14.435    14.441    14.447    14.469    14.472    14.474    14.486    14.504    14.509    14.519    14.532    14.535    14.540    14.548    14.552    14.571    14.580    14.585    14.602    14.604    14.611    14.635    14.639    14.644    14.669    14.672    14.682    14.685    14.695    14.708    14.719    14.729    14.735    14.746    14.757    14.762    14.767    14.779    14.787    14.792    14.798    14.819    14.825    14.832    14.838    14.849    14.855    14.860    14.868    14.885    14.896    14.900    14.922    14.928    14.937    14.944    14.950    14.959    14.968    14.973    14.982    14.990    15.002    15.007    15.016    15.024    15.033    15.038    15.046    15.056    15.063    15.072    15.079    15.096    15.109    15.117    15.135    15.141    15.146    15.162    15.174    15.178    15.183    15.191    15.204    15.211    15.219    15.235    15.239    15.245    15.248    15.250    15.251    15.248    15.250    15.250    15.250    15.251    15.251    15.253    15.251    15.251    15.250    15.245    15.239    15.233    15.225    15.213    15.205    15.199    15.176    15.172    15.166    15.150    15.137    15.126    15.121    15.115    15.107    15.096    15.087    15.080    15.074    15.066    15.060    15.053    15.043    15.037    15.032    15.023    15.011    14.994    14.987    14.979    14.970    14.961    14.958    14.952    14.938    14.933    14.922    14.912    14.898    14.893    14.885    14.863    14.858    14.855    14.849    14.842    14.837    14.830    14.825    14.819    14.798    14.789    14.776    14.771    14.765    14.759    14.754    14.748    14.737    14.731    14.725    14.719    14.700    14.695    14.681    14.675    14.672    14.662    14.654    14.646    14.641    14.632    14.623
     4.815     4.808     4.798     4.806     4.814     4.822     4.830     4.812     4.804     4.812     4.804     4.806     4.804     4.808     4.802     4.811     4.804     4.814     4.806     4.809     4.809     4.804     4.768     4.773     4.767     4.759     4.768     4.765     4.757     4.765     4.757     4.765     4.757     4.765     4.757     4.765     4.800     4.768     4.813     4.802     4.794     4.800     4.768     4.800     4.768     4.813     4.800     4.794     4.800     4.767     4.773     4.768     4.802     4.809     4.806     4.796     4.802     4.765     4.757     4.765     4.757     4.765     4.759     4.767     4.802     4.796     4.804     4.802     4.794     4.800     4.767     4.761     4.767     4.774     4.769     4.765     4.794     4.804     4.792     4.802     4.796     4.802     4.812     4.796     4.773     4.767     4.800     4.792     4.800     4.765     4.757     4.765     4.757     4.765     4.757     4.765     4.759     4.767     4.800     4.806     4.804     4.796     4.802     4.767     4.759     4.767     4.774     4.769     4.802     4.792     4.802     4.796     4.802     4.768     4.800     4.767     4.800     4.769     4.800     4.770     4.802     4.794     4.800     4.769     4.800     4.769     4.800     4.809     4.804     4.814     4.808     4.802     4.809     4.804     4.809     4.815     4.808     4.815     4.830     4.809     4.802     4.809     4.802     4.811     4.804     4.809     4.809     4.808     4.809     4.808     4.815     4.809     4.828     4.809     4.828     4.822     4.832     4.869     4.864     4.833     4.864     4.833     4.866     4.858     4.864     4.856     4.864     4.830     4.867     4.904     4.874     4.867     4.872     4.866     4.872     4.883     4.864     4.885     4.897     4.902     4.872     4.880     4.874     4.881     4.874     4.867     4.874     4.867     4.872     4.866     4.872     4.881     4.876     4.881     4.878     4.884     4.900     4.908     4.899     4.884     4.874     4.867     4.874     4.881     4.913     4.912     4.913     4.908     4.915     4.881     4.917     4.913     4.908     4.915     4.913     4.918     4.910     4.908     4.912     4.910     4.908     4.915     4.884     4.887     4.892     4.912     4.904     4.908     4.902     4.893     4.895     4.891     4.897     4.888     4.884     4.898     4.884     4.902     4.880     4.894     4.884     4.900     4.885     4.864     4.872     4.883     4.874     4.867     4.874     4.881     4.876     4.881     4.864     4.870     4.864     4.866     4.870     4.863     4.869     4.864     4.863     4.869     4.864     4.864     4.858     4.854     4.858     4.864     4.856     4.872     4.866     4.874     4.856     4.845     4.872     4.870     4.841     4.870     4.863     4.870     4.830     4.866     4.832     4.866     4.863     4.863     4.866     4.840     4.836     4.854     4.854     4.835     4.854     4.852     4.849     4.845     4.844     4.839     4.835     4.839     4.841     4.839     4.841     4.844     4.833     4.809     4.835     4.808     4.830     4.808     4.830     4.836     4.828     4.832     4.835     4.828     4.821     4.828     4.830     4.837     4.806     4.836     4.832     4.802     4.832     4.808     4.819     4.800     4.806     4.798     4.800     4.806     4.804     4.798     4.812     4.790     4.802     4.787     4.824     4.828     4.822     4.830     4.792     4.798     4.800     4.796     4.798     4.794     4.750     4.747     4.757     4.792     4.802     4.796     4.802     4.811     4.804     4.809     4.768     4.808     4.813     4.808     4.808     4.802     4.806     4.802     4.721     4.809     4.804     4.749     4.756     4.802     4.746     4.691     4.747     4.796     4.808     4.802     4.808     4.809     4.782     4.771     4.689     4.708     4.691     4.782     4.721     4.716     4.721     4.716     4.721     4.716     4.708     4.716     4.720     4.714     4.691     4.683     4.652     4.683     4.652     4.657     4.650     4.652     4.650     4.650     4.650     4.650     4.650     4.652     4.650     4.650     4.650     4.650     4.650     4.650     4.650     4.656     4.652     4.656     4.650     4.656     4.652     4.683     4.677     4.683     4.689     4.710     4.717     4.750     4.757     4.716     4.722     4.800     4.796     4.792     4.794     4.792     4.796     4.787     4.790     4.792     4.792     4.785     4.790     4.798     4.792     4.780     4.782     4.778     4.781     4.785     4.787     4.722     4.787     4.787     4.792     4.787     4.787     4.747     4.794     4.746     4.726     4.721     4.787     4.722     4.792     4.787     4.787     4.792     4.780     4.782     4.792     4.785     4.787     4.804     4.754     4.757     4.768     4.761     4.809     4.800     4.796     4.796     4.794     4.800     4.802     4.802     4.796     4.802     4.796     4.802     4.796     4.804     4.800     4.806     4.806     4.802     4.808     4.802     4.806     4.813     4.806     4.812     4.802     4.798     4.808     4.802     4.792     4.798     4.809     4.806     4.811     4.826     4.830     4.821     4.822     4.826     4.822     4.828     4.821     4.826     4.804     4.794     4.806     4.839     4.806     4.840     4.804     4.836     4.811     4.833     4.811     4.832     4.836     4.828     4.830     4.826     4.833     4.839     4.835     4.880     4.809     4.841     4.811     4.876     4.864     4.870     4.888     4.883     4.840     4.843     4.872     4.878     4.874     4.893     4.896     4.860     4.864     4.870     4.872     4.864     4.880     4.858     4.874     4.881     4.863     4.885     4.864     4.863     4.889     4.884     4.898     4.884     4.887     4.912     4.912     4.910     4.902     4.904     4.908     4.913     4.894     4.917     4.913     4.910     4.904     4.904     4.906     4.910     4.917     4.910     4.913     4.920     4.940     4.942     4.945     4.946     4.917     4.952     4.949     4.952     4.956     4.954     4.952     4.958     4.954     4.958     4.961     4.956     4.963     4.961     4.965     4.963     4.956     4.958     4.954     4.958     4.956     4.988     4.973     4.994     4.998     5.004     5.002     5.004     5.008     5.011     5.005     5.019     5.024     5.030     5.022     5.036     5.039     5.040     5.032     5.041     5.036     5.042     5.037     5.045     5.037     5.065     5.041     5.062     5.070     5.072     5.081     5.083     5.085     5.088     5.092     5.083     5.102     5.108     5.115     5.110     5.119     5.116     5.115     5.119     5.116     5.122     5.121     5.104     5.133     5.135     5.131     5.143     5.146     5.150     5.122     5.152     5.152     5.122     5.148     5.129     5.152     5.156     5.154     5.159     5.157     5.163     5.163     5.161     5.159     5.165     5.159     5.159     5.157     5.159     5.161     5.169     5.167     5.156     5.179     5.163     5.196     5.167     5.167     5.163     5.168     5.172     5.212     5.214     5.212     5.218     5.214     5.216     5.214     5.212     5.227     5.227     5.229     5.233     5.235     5.235     5.235     5.239     5.239     5.240     5.239     5.239     5.240     5.246     5.239     5.244     5.252     5.252     5.254     5.256     5.262     5.262     5.264     5.267     5.268     5.270     5.273     5.279     5.282     5.283     5.283     5.286     5.288     5.291     5.294     5.296     5.297     5.300     5.302     5.305     5.308     5.310     5.311     5.315     5.319     5.324     5.326     5.331     5.335     5.339     5.349     5.357     5.364     5.369     5.377     5.380     5.385     5.388     5.387     5.388     5.388     5.390     5.390     5.391     5.391     5.393     5.395     5.396     5.402     5.404     5.404     5.407     5.407     5.407     5.409     5.410     5.412     5.412     5.410     5.412     5.413     5.413     5.416     5.416     5.418     5.420     5.422     5.424     5.425     5.425     5.429     5.430     5.432     5.435     5.439     5.437     5.441     5.442     5.444     5.448     5.450     5.453     5.455     5.455     5.457     5.460     5.462     5.463     5.464     5.469     5.470     5.472     5.476     5.478     5.478     5.480     5.483     5.487     5.487     5.490     5.491     5.493     5.495     5.497     5.499     5.504     5.504     5.507     5.509     5.513     5.515     5.516     5.519     5.521     5.523     5.526     5.527     5.528     5.530     5.531     5.532     5.537     5.537     5.541     5.543     5.545     5.546     5.550     5.553     5.554     5.555     5.557     5.559     5.561     5.562     5.565     5.566     5.568     5.572     5.574     5.576     5.579     5.581     5.583     5.586     5.587     5.589     5.590     5.591     5.594     5.595     5.598     5.599     5.602     5.605     5.607     5.610     5.612     5.613     5.615     5.619     5.620     5.622     5.624     5.625     5.629     5.632     5.633     5.635     5.638     5.639     5.641     5.642     5.645     5.647     5.649     5.652     5.654     5.657     5.661     5.663     5.667     5.668     5.671     5.674     5.678     5.680     5.682     5.685     5.689     5.690     5.694     5.695     5.699     5.702     5.704     5.707     5.709     5.712     5.714     5.717     5.720     5.721     5.723     5.726     5.730     5.733     5.735     5.739     5.741     5.744     5.748     5.750     5.752     5.754     5.755     5.756     5.761     5.762     5.764     5.765     5.766     5.770     5.772     5.774     5.776     5.778     5.782     5.783     5.785     5.786     5.788     5.789     5.792     5.793     5.795     5.798     5.802     5.802     5.804     5.807     5.810     5.812     5.810     5.819     5.823     5.821     5.823     5.824     5.826     5.829     5.833     5.833     5.835     5.838     5.840     5.842     5.846     5.848     5.848     5.851     5.857     5.858     5.866     5.871     5.871     5.873     5.874     5.876     5.878     5.882     5.883     5.885     5.887     5.890     5.892     5.894     5.897     5.899     5.905     5.909     5.916     5.919     5.921     5.927     5.930     5.930     5.932     5.937     5.937     5.940     5.942     5.946     5.949     5.954     5.957     5.966     5.971     5.975     5.977     5.981     5.983     5.987     5.989     5.992     5.996     5.999     6.004     6.008     6.011     6.016     6.020     6.024     6.026     6.030     6.033     6.037     6.040     6.042     6.054     6.057     6.060     6.062     6.066     6.069     6.070     6.073     6.078     6.080     6.085     6.088     6.092     6.093     6.097     6.100     6.105     6.109     6.114     6.118     6.122     6.127     6.131     6.133     6.139     6.145     6.150     6.154     6.157     6.163     6.168     6.173     6.178     6.182     6.187     6.190     6.198     6.202     6.207     6.211     6.215     6.219     6.224     6.228     6.233     6.240     6.244     6.247     6.254     6.257     6.262     6.269     6.275     6.279     6.287     6.290     6.297     6.304     6.307     6.314     6.321     6.328     6.333     6.341     6.350     6.358     6.366     6.376     6.386     6.396     6.410     6.422     6.433     6.446     6.460     6.472     6.485     6.499     6.512     6.526     6.541     6.556     6.572     6.589     6.607     6.623     6.640     6.659     6.677     6.696     6.714     6.735     6.756     6.777     6.798     6.822     6.843     6.864     6.883     6.902     6.919     6.939     6.956     6.974     6.992     7.012     7.030     7.049     7.067     7.085     7.103     7.122     7.140     7.158     7.178     7.196     7.214     7.233     7.252     7.270     7.290     7.309     7.327     7.347     7.367     7.385     7.404     7.424     7.441     7.461     7.479     7.497     7.516     7.532     7.552     7.569     7.585     7.601     7.619     7.635     7.653     7.669     7.688     7.703     7.720     7.736     7.754     7.772     7.789     7.806     7.824     7.841     7.859     7.876     7.892     7.909     7.926     7.943     7.961     7.980     7.998     8.015     8.033     8.052     8.070     8.088     8.107     8.123     8.142     8.160     8.178     8.198     8.216     8.235     8.252     8.270     8.288     8.307     8.326     8.346     8.361     8.379     8.402     8.419     8.438     8.456     8.473     8.493     8.511     8.530     8.548     8.565     8.585     8.603     8.620     8.640     8.654     8.673     8.690     8.707     8.722     8.739     8.754     8.770     8.785     8.800     8.817     8.830     8.844     8.859     8.872     8.886     8.898     8.913     8.925     8.939     8.952     8.964     8.976     8.989     9.001     9.014     9.024     9.036     9.048     9.061     9.073     9.083     9.095     9.108     9.120     9.131     9.143     9.154     9.165     9.177     9.190     9.200     9.213     9.224     9.235     9.247     9.260     9.270     9.282     9.294     9.306     9.316     9.331     9.343     9.354     9.365     9.379     9.391     9.404     9.416     9.427     9.440     9.454     9.467     9.478     9.492     9.504     9.518     9.533     9.545     9.559     9.572     9.585     9.598     9.614     9.627     9.643     9.658     9.670     9.685     9.697     9.713     9.725     9.739     9.755     9.768     9.782     9.796     9.811     9.824     9.839     9.852     9.864     9.881     9.894     9.907     9.921     9.935     9.950     9.962     9.976     9.991    10.005    10.019    10.033    10.048    10.060    10.073    10.089    10.102    10.114    10.131    10.144    10.159    10.170    10.188    10.202    10.214    10.229    10.246    10.258    10.271    10.287    10.300    10.312    10.328    10.342    10.357    10.370    10.385    10.400    10.414    10.430    10.443    10.459    10.474    10.489    10.506    10.520    10.535    10.552    10.567    10.583    10.600    10.617    10.633    10.648    10.665    10.682    10.699    10.713    10.731    10.748    10.767    10.781    10.798    10.815    10.830    10.848    10.867    10.885    10.903    10.919    10.937    10.954    10.971    10.990    11.007    11.029    11.045    11.064    11.080    11.098    11.118    11.139    11.159    11.181    11.200    11.217    11.239    11.261    11.279    11.301    11.322    11.339    11.362    11.385    11.404    11.426    11.445    11.468    11.490    11.511    11.533    11.558    11.579    11.605    11.625    11.646    11.672    11.694    11.716    11.739    11.763    11.783    11.810    11.833    11.855    11.882    11.904    11.927    11.952    11.975    11.995    12.024    12.046    12.070    12.096    12.122    12.145    12.165    12.187    12.208    12.230    12.252    12.280    12.297    12.316    12.337    12.361    12.382    12.401    12.424    12.443    12.462    12.481    12.504    12.522    12.541    12.561    12.578    12.600    12.618    12.638    12.657    12.677    12.698    12.719    12.735    12.756    12.773    12.798    12.817    12.841    12.861    12.883    12.905    12.929    12.949    12.971    12.994    13.015    13.035    13.053    13.072    13.093    13.111    13.131    13.148    13.164    13.181    13.200    13.215    13.232    13.246    13.266    13.283    13.300    13.316    13.335    13.350    13.366    13.381    13.400    13.415    13.430    13.444    13.455    13.467    13.482    13.492    13.506    13.519    13.532    13.542    13.554    13.567    13.581    13.590    13.606    13.619    13.628    13.639    13.652    13.659    13.672    13.683    13.695    13.706    13.716    13.727    13.737    13.749    13.766    13.774    13.782    13.790    13.799    13.812    13.819    13.825    13.833    13.842    13.851    13.858    13.868    13.879    13.892    13.906    13.915    13.921    13.932    13.941    13.953    13.961    13.974    13.990    13.996    14.006    14.031    14.037    14.048    14.066    14.074    14.098    14.108    14.116    14.124    14.131    14.147    14.154    14.161    14.176    14.179    14.190    14.199    14.209    14.216    14.222    14.253    14.266    14.274    14.283    14.291    14.302    14.313    14.326    14.337    14.346    14.369    14.377    14.385    14.396    14.400    14.420    14.428    14.435    14.442    14.449    14.469    14.472    14.474    14.493    14.504    14.509    14.514    14.530    14.537    14.541    14.546    14.556    14.569    14.580    14.589    14.600    14.605    14.609    14.619    14.639    14.644    14.669    14.670    14.677    14.687    14.695    14.710    14.722    14.728    14.732    14.749    14.756    14.760    14.767    14.779    14.787    14.792    14.798    14.819    14.825    14.835    14.840    14.847    14.853    14.858    14.865    14.879    14.891    14.898    14.919    14.930    14.940    14.946    14.952    14.958    14.964    14.970    14.979    14.988    14.999    15.007    15.015    15.020    15.032    15.040    15.046    15.055    15.063    15.070    15.077    15.094    15.104    15.117    15.132    15.139    15.144    15.157    15.174    15.178    15.182    15.195    15.202    15.211    15.216    15.231    15.239    15.243    15.248    15.250    15.251    15.251    15.251    15.250    15.248    15.251    15.251    15.253    15.253    15.251    15.248    15.246    15.243    15.235    15.226    15.211    15.205    15.202    15.178    15.172    15.166    15.155    15.137    15.130    15.123    15.117    15.109    15.104    15.089    15.080    15.075    15.068    15.060    15.053    15.044    15.038    15.032    15.021    15.007    15.002    14.996    14.982    14.973    14.964    14.959    14.952    14.943    14.935    14.919    14.908    14.900    14.895    14.889    14.867    14.862    14.855    14.852    14.847    14.838    14.835    14.827    14.821    14.799    14.790    14.779    14.773    14.767    14.760    14.757    14.748    14.741    14.732    14.726    14.719    14.700    14.696    14.687    14.681    14.674    14.666    14.655    14.648    14.642    14.635    14.627
     4.809     4.809     4.804     4.806     4.804     4.812     4.837     4.830     4.811     4.830     4.814     4.806     4.800     4.808     4.814     4.811     4.828     4.809     4.858     4.804     4.808     4.808     4.800     4.768     4.773     4.768     4.763     4.796     4.765     4.757     4.765     4.802     4.765     4.757     4.765     4.800     4.796     4.802     4.802     4.765     4.800     4.768     4.798     4.792     4.800     4.806     4.792     4.800     4.792     4.773     4.767     4.773     4.768     4.774     4.769     4.802     4.794     4.800     4.765     4.757     4.765     4.772     4.767     4.800     4.806     4.802     4.809     4.800     4.802     4.792     4.773     4.767     4.773     4.768     4.800     4.792     4.804     4.798     4.804     4.794     4.802     4.813     4.809     4.800     4.767     4.800     4.767     4.800     4.767     4.759     4.765     4.757     4.765     4.757     4.767     4.759     4.767     4.800     4.796     4.767     4.798     4.806     4.806     4.773     4.767     4.759     4.767     4.800     4.768     4.802     4.796     4.802     4.806     4.802     4.792     4.800     4.794     4.800     4.794     4.802     4.798     4.804     4.806     4.802     4.804     4.802     4.809     4.816     4.828     4.809     4.800     4.809     4.800     4.809     4.811     4.809     4.814     4.809     4.804     4.830     4.811     4.804     4.812     4.804     4.812     4.830     4.809     4.814     4.804     4.830     4.836     4.830     4.809     4.815     4.809     4.830     4.867     4.809     4.830     4.837     4.832     4.866     4.860     4.866     4.872     4.864     4.832     4.837     4.872     4.906     4.880     4.874     4.867     4.872     4.880     4.888     4.883     4.904     4.899     4.902     4.906     4.887     4.881     4.876     4.881     4.874     4.867     4.874     4.867     4.872     4.881     4.876     4.884     4.912     4.885     4.880     4.912     4.881     4.874     4.881     4.883     4.872     4.866     4.874     4.883     4.917     4.912     4.908     4.917     4.912     4.881     4.920     4.913     4.918     4.913     4.908     4.912     4.906     4.910     4.906     4.913     4.913     4.915     4.912     4.912     4.904     4.891     4.895     4.908     4.895     4.891     4.892     4.896     4.892     4.888     4.904     4.889     4.908     4.906     4.896     4.899     4.874     4.881     4.884     4.888     4.884     4.880     4.874     4.867     4.872     4.881     4.878     4.883     4.880     4.870     4.872     4.866     4.870     4.866     4.872     4.869     4.864     4.864     4.856     4.864     4.856     4.866     4.858     4.863     4.864     4.874     4.869     4.874     4.869     4.864     4.858     4.864     4.858     4.864     4.830     4.809     4.830     4.824     4.864     4.870     4.866     4.860     4.870     4.864     4.869     4.863     4.856     4.845     4.856     4.852     4.848     4.845     4.846     4.839     4.843     4.839     4.846     4.846     4.844     4.837     4.848     4.846     4.832     4.809     4.828     4.840     4.832     4.837     4.830     4.832     4.837     4.832     4.832     4.839     4.833     4.837     4.804     4.809     4.804     4.809     4.806     4.800     4.806     4.798     4.804     4.794     4.802     4.806     4.808     4.806     4.802     4.794     4.808     4.822     4.822     4.819     4.765     4.798     4.806     4.757     4.750     4.759     4.768     4.747     4.754     4.802     4.756     4.828     4.804     4.769     4.824     4.819     4.821     4.806     4.812     4.808     4.814     4.808     4.811     4.808     4.808     4.811     4.804     4.812     4.756     4.749     4.808     4.691     4.749     4.756     4.765     4.757     4.767     4.759     4.763     4.756     4.747     4.756     4.765     4.757     4.708     4.714     4.721     4.716     4.721     4.717     4.721     4.716     4.708     4.716     4.721     4.763     4.693     4.712     4.691     4.685     4.689     4.683     4.677     4.683     4.677     4.683     4.654     4.683     4.654     4.683     4.679     4.683     4.654     4.683     4.677     4.683     4.677     4.683     4.679     4.683     4.679     4.683     4.691     4.710     4.691     4.712     4.757     4.763     4.771     4.717     4.792     4.790     4.796     4.794     4.800     4.794     4.798     4.792     4.800     4.792     4.796     4.790     4.796     4.792     4.792     4.796     4.796     4.780     4.779     4.781     4.785     4.787     4.787     4.787     4.796     4.790     4.796     4.794     4.796     4.792     4.756     4.747     4.756     4.722     4.740     4.722     4.787     4.790     4.798     4.798     4.790     4.759     4.785     4.746     4.811     4.806     4.812     4.759     4.811     4.802     4.794     4.802     4.800     4.804     4.811     4.804     4.808     4.806     4.809     4.800     4.809     4.804     4.812     4.806     4.811     4.813     4.806     4.814     4.806     4.813     4.806     4.813     4.806     4.809     4.824     4.804     4.809     4.802     4.809     4.804     4.811     4.830     4.832     4.824     4.832     4.828     4.822     4.826     4.826     4.828     4.830     4.811     4.802     4.839     4.806     4.843     4.804     4.844     4.837     4.841     4.809     4.830     4.822     4.830     4.837     4.833     4.839     4.822     4.878     4.839     4.860     4.812     4.843     4.864     4.864     4.854     4.836     4.864     4.874     4.844     4.845     4.892     4.897     4.896     4.870     4.863     4.856     4.863     4.888     4.866     4.872     4.883     4.870     4.878     4.874     4.902     4.858     4.897     4.888     4.904     4.904     4.912     4.913     4.910     4.904     4.904     4.906     4.906     4.904     4.910     4.904     4.913     4.917     4.918     4.912     4.906     4.908     4.912     4.913     4.921     4.920     4.917     4.923     4.943     4.939     4.942     4.945     4.948     4.949     4.954     4.954     4.949     4.945     4.948     4.960     4.958     4.963     4.965     4.961     4.967     4.968     4.960     4.960     4.963     4.958     4.961     4.961     4.982     4.976     4.994     4.999     4.990     5.009     5.009     5.008     5.006     5.008     5.008     5.026     5.028     5.032     5.036     5.039     5.036     5.033     5.037     5.042     5.040     5.039     5.055     5.044     5.060     5.067     5.062     5.065     5.068     5.065     5.070     5.094     5.094     5.097     5.098     5.099     5.102     5.108     5.091     5.113     5.116     5.121     5.119     5.121     5.121     5.126     5.124     5.132     5.135     5.137     5.133     5.138     5.129     5.135     5.131     5.138     5.156     5.131     5.152     5.152     5.154     5.154     5.159     5.157     5.167     5.163     5.168     5.165     5.163     5.167     5.161     5.165     5.161     5.167     5.165     5.163     5.185     5.185     5.189     5.170     5.167     5.170     5.207     5.210     5.207     5.214     5.212     5.216     5.216     5.209     5.212     5.217     5.217     5.216     5.227     5.232     5.235     5.235     5.237     5.239     5.237     5.242     5.239     5.240     5.244     5.244     5.247     5.244     5.247     5.252     5.256     5.256     5.258     5.259     5.262     5.264     5.267     5.270     5.270     5.275     5.277     5.282     5.285     5.288     5.291     5.291     5.293     5.296     5.297     5.299     5.303     5.305     5.308     5.310     5.311     5.313     5.316     5.320     5.324     5.328     5.331     5.343     5.341     5.353     5.360     5.365     5.371     5.374     5.380     5.385     5.388     5.391     5.393     5.395     5.395     5.395     5.395     5.396     5.398     5.398     5.402     5.404     5.406     5.409     5.409     5.412     5.412     5.412     5.412     5.413     5.416     5.416     5.418     5.418     5.418     5.420     5.422     5.424     5.424     5.427     5.427     5.430     5.430     5.432     5.433     5.435     5.435     5.439     5.441     5.444     5.444     5.446     5.448     5.455     5.456     5.456     5.458     5.461     5.464     5.464     5.466     5.469     5.470     5.474     5.476     5.478     5.482     5.483     5.483     5.486     5.487     5.490     5.491     5.493     5.494     5.497     5.499     5.502     5.505     5.507     5.509     5.513     5.515     5.518     5.519     5.521     5.523     5.526     5.526     5.527     5.530     5.531     5.535     5.535     5.537     5.541     5.545     5.545     5.548     5.550     5.553     5.554     5.555     5.558     5.559     5.561     5.563     5.565     5.566     5.570     5.572     5.576     5.578     5.579     5.581     5.583     5.587     5.587     5.589     5.590     5.591     5.594     5.597     5.598     5.602     5.604     5.605     5.607     5.610     5.612     5.613     5.616     5.619     5.620     5.624     5.625     5.627     5.629     5.630     5.633     5.635     5.636     5.639     5.641     5.642     5.645     5.647     5.649     5.652     5.656     5.657     5.659     5.663     5.667     5.668     5.671     5.672     5.679     5.681     5.682     5.685     5.689     5.690     5.692     5.695     5.697     5.700     5.702     5.706     5.707     5.711     5.714     5.715     5.718     5.721     5.725     5.726     5.728     5.731     5.735     5.739     5.741     5.744     5.746     5.748     5.752     5.755     5.755     5.758     5.759     5.762     5.764     5.765     5.769     5.770     5.772     5.776     5.778     5.780     5.782     5.783     5.786     5.787     5.788     5.791     5.792     5.794     5.796     5.798     5.800     5.804     5.805     5.807     5.809     5.812     5.814     5.819     5.821     5.823     5.826     5.828     5.829     5.833     5.833     5.837     5.837     5.838     5.840     5.843     5.845     5.846     5.851     5.851     5.852     5.862     5.861     5.869     5.871     5.874     5.874     5.876     5.878     5.882     5.885     5.885     5.888     5.890     5.892     5.894     5.897     5.899     5.905     5.910     5.912     5.916     5.921     5.923     5.930     5.932     5.932     5.935     5.935     5.940     5.944     5.946     5.948     5.956     5.959     5.967     5.971     5.973     5.975     5.979     5.981     5.982     5.987     5.990     5.992     5.996     5.999     6.006     6.009     6.011     6.016     6.020     6.024     6.028     6.031     6.033     6.036     6.040     6.046     6.052     6.055     6.060     6.065     6.066     6.070     6.073     6.077     6.080     6.083     6.087     6.090     6.093     6.095     6.098     6.102     6.105     6.112     6.114     6.118     6.122     6.127     6.133     6.135     6.141     6.146     6.150     6.154     6.157     6.163     6.168     6.173     6.178     6.182     6.187     6.194     6.197     6.202     6.207     6.211     6.217     6.220     6.224     6.228     6.233     6.240     6.246     6.250     6.255     6.259     6.264     6.269     6.276     6.280     6.285     6.293     6.298     6.304     6.309     6.314     6.322     6.328     6.335     6.343     6.350     6.355     6.365     6.374     6.385     6.395     6.407     6.419     6.431     6.443     6.457     6.469     6.483     6.496     6.509     6.522     6.537     6.552     6.567     6.583     6.600     6.618     6.636     6.654     6.672     6.691     6.709     6.728     6.749     6.770     6.793     6.817     6.839     6.860     6.881     6.902     6.919     6.939     6.957     6.976     6.994     7.012     7.032     7.049     7.069     7.087     7.104     7.122     7.140     7.159     7.178     7.196     7.213     7.231     7.250     7.268     7.287     7.307     7.325     7.345     7.364     7.383     7.403     7.420     7.439     7.458     7.478     7.495     7.514     7.532     7.552     7.571     7.587     7.602     7.619     7.637     7.654     7.670     7.689     7.705     7.722     7.738     7.755     7.773     7.789     7.805     7.825     7.842     7.859     7.878     7.894     7.911     7.927     7.945     7.963     7.980     7.997     8.015     8.033     8.052     8.069     8.086     8.106     8.122     8.140     8.158     8.176     8.194     8.213     8.232     8.248     8.267     8.284     8.304     8.322     8.341     8.358     8.378     8.397     8.414     8.432     8.452     8.470     8.487     8.505     8.523     8.543     8.560     8.580     8.600     8.615     8.633     8.650     8.669     8.687     8.704     8.720     8.739     8.754     8.770     8.785     8.800     8.818     8.831     8.846     8.860     8.876     8.890     8.904     8.916     8.930     8.943     8.957     8.971     8.983     8.996     9.008     9.020     9.032     9.044     9.056     9.069     9.081     9.091     9.105     9.117     9.128     9.140     9.152     9.165     9.174     9.187     9.198     9.210     9.222     9.233     9.244     9.258     9.266     9.278     9.291     9.303     9.315     9.328     9.339     9.352     9.362     9.375     9.386     9.399     9.412     9.424     9.435     9.449     9.459     9.475     9.489     9.500     9.514     9.526     9.538     9.552     9.565     9.581     9.593     9.606     9.620     9.635     9.648     9.664     9.677     9.689     9.705     9.718     9.733     9.747     9.761     9.774     9.789     9.801     9.817     9.829     9.846     9.859     9.871     9.885     9.900     9.913     9.927     9.939     9.954     9.969     9.983     9.996    10.011    10.024    10.039    10.053    10.068    10.080    10.094    10.108    10.122    10.135    10.149    10.165    10.178    10.191    10.207    10.221    10.233    10.249    10.263    10.276    10.290    10.304    10.317    10.333    10.347    10.361    10.377    10.393    10.403    10.416    10.433    10.447    10.461    10.478    10.492    10.509    10.523    10.538    10.554    10.570    10.587    10.602    10.618    10.635    10.650    10.669    10.683    10.700    10.717    10.731    10.750    10.767    10.783    10.800    10.818    10.835    10.850    10.868    10.883    10.901    10.920    10.937    10.955    10.972    10.989    11.007    11.026    11.045    11.064    11.082    11.100    11.118    11.137    11.158    11.179    11.196    11.216    11.236    11.257    11.278    11.300    11.318    11.339    11.358    11.381    11.402    11.422    11.442    11.465    11.483    11.506    11.528    11.549    11.575    11.597    11.617    11.640    11.664    11.686    11.710    11.731    11.757    11.780    11.800    11.825    11.848    11.871    11.896    11.917    11.942    11.966    11.989    12.011    12.036    12.059    12.085    12.110    12.132    12.159    12.177    12.201    12.225    12.246    12.268    12.292    12.309    12.335    12.356    12.375    12.398    12.415    12.439    12.460    12.479    12.500    12.519    12.537    12.555    12.577    12.592    12.615    12.635    12.654    12.673    12.693    12.713    12.735    12.754    12.771    12.791    12.813    12.835    12.856    12.878    12.899    12.922    12.944    12.967    12.990    13.010    13.031    13.049    13.067    13.089    13.110    13.128    13.147    13.166    13.181    13.198    13.215    13.230    13.250    13.264    13.283    13.296    13.313    13.330    13.344    13.359    13.372    13.387    13.400    13.414    13.425    13.437    13.449    13.461    13.476    13.489    13.502    13.517    13.529    13.541    13.553    13.563    13.577    13.589    13.599    13.608    13.623    13.635    13.647    13.655    13.666    13.677    13.689    13.699    13.708    13.720    13.733    13.740    13.756    13.769    13.776    13.783    13.790    13.802    13.812    13.819    13.828    13.835    13.848    13.855    13.863    13.878    13.890    13.899    13.907    13.915    13.927    13.939    13.948    13.958    13.972    13.982    13.990    13.999    14.011    14.035    14.043    14.058    14.070    14.081    14.102    14.110    14.119    14.127    14.138    14.152    14.159    14.167    14.176    14.187    14.197    14.207    14.215    14.227    14.241    14.262    14.270    14.283    14.291    14.304    14.313    14.319    14.329    14.342    14.365    14.377    14.385    14.393    14.398    14.422    14.428    14.438    14.444    14.452    14.458    14.471    14.476    14.492    14.497    14.507    14.514    14.533    14.538    14.541    14.546    14.554    14.569    14.581    14.588    14.598    14.604    14.611    14.614    14.635    14.646    14.650    14.679    14.682    14.687    14.693    14.714    14.720    14.723    14.728    14.746    14.752    14.764    14.767    14.773    14.785    14.792    14.796    14.819    14.829    14.832    14.837    14.845    14.853    14.857    14.865    14.883    14.891    14.896    14.919    14.930    14.938    14.944    14.954    14.959    14.966    14.971    14.976    14.993    14.999    15.009    15.013    15.023    15.029    15.041    15.048    15.055    15.061    15.068    15.075    15.094    15.104    15.117    15.128    15.137    15.144    15.163    15.169    15.176    15.182    15.197    15.204    15.211    15.216    15.230    15.239    15.245    15.246    15.248    15.250    15.250    15.251    15.250    15.248    15.250    15.250    15.251    15.251    15.251    15.250    15.246    15.241    15.235    15.221    15.209    15.205    15.198    15.178    15.172    15.164    15.158    15.141    15.135    15.127    15.117    15.111    15.106    15.094    15.080    15.074    15.068    15.061    15.053    15.046    15.040    15.032    15.026    15.011    15.007    15.002    14.985    14.976    14.964    14.958    14.952    14.947    14.935    14.923    14.925    14.900    14.895    14.889    14.869    14.863    14.858    14.855    14.849    14.844    14.838    14.825    14.821    14.812    14.792    14.783    14.773    14.768    14.764    14.759    14.752    14.740    14.735    14.728    14.725    14.708    14.696    14.689    14.683    14.677    14.672    14.658    14.650    14.642    14.637    14.629
     4.815     4.808     4.813     4.802     4.806     4.804     4.814     4.809     4.815     4.808     4.824     4.804     4.809     4.802     4.809     4.804     4.824     4.832     4.804     4.812     4.822     4.800     4.769     4.800     4.768     4.763     4.769     4.765     4.800     4.765     4.800     4.765     4.806     4.763     4.806     4.812     4.806     4.759     4.765     4.757     4.765     4.759     4.768     4.800     4.809     4.809     4.802     4.794     4.802     4.767     4.773     4.767     4.800     4.768     4.774     4.768     4.800     4.767     4.759     4.767     4.759     4.767     4.800     4.768     4.802     4.794     4.800     4.806     4.798     4.802     4.767     4.757     4.767     4.773     4.792     4.802     4.796     4.804     4.794     4.802     4.794     4.806     4.802     4.809     4.800     4.792     4.800     4.768     4.800     4.765     4.757     4.765     4.757     4.765     4.759     4.767     4.773     4.794     4.767     4.759     4.767     4.800     4.804     4.767     4.759     4.767     4.759     4.767     4.773     4.768     4.802     4.806     4.765     4.796     4.802     4.794     4.802     4.806     4.802     4.808     4.806     4.800     4.804     4.806     4.802     4.811     4.804     4.822     4.811     4.802     4.809     4.800     4.809     4.800     4.809     4.828     4.809     4.830     4.812     4.806     4.830     4.824     4.806     4.828     4.808     4.866     4.830     4.806     4.813     4.804     4.830     4.822     4.830     4.808     4.830     4.866     4.809     4.828     4.809     4.830     4.866     4.858     4.867     4.863     4.881     4.876     4.880     4.872     4.881     4.910     4.886     4.880     4.872     4.866     4.872     4.881     4.876     4.906     4.883     4.876     4.893     4.902     4.902     4.883     4.896     4.880     4.874     4.869     4.874     4.881     4.910     4.884     4.880     4.872     4.867     4.872     4.881     4.876     4.866     4.918     4.913     4.881     4.872     4.866     4.917     4.885     4.926     4.917     4.923     4.917     4.923     4.883     4.920     4.921     4.920     4.913     4.910     4.915     4.908     4.912     4.917     4.918     4.913     4.917     4.910     4.913     4.904     4.912     4.902     4.902     4.902     4.906     4.895     4.908     4.902     4.906     4.908     4.913     4.913     4.893     4.908     4.900     4.906     4.904     4.885     4.889     4.885     4.880     4.874     4.880     4.880     4.883     4.878     4.883     4.878     4.884     4.878     4.884     4.876     4.872     4.864     4.870     4.870     4.864     4.858     4.866     4.860     4.864     4.869     4.870     4.869     4.878     4.870     4.876     4.874     4.864     4.876     4.876     4.830     4.822     4.830     4.876     4.872     4.872     4.864     4.874     4.870     4.864     4.870     4.864     4.856     4.841     4.848     4.854     4.846     4.849     4.848     4.852     4.852     4.852     4.852     4.852     4.846     4.852     4.852     4.841     4.848     4.845     4.830     4.822     4.841     4.836     4.832     4.836     4.839     4.835     4.832     4.836     4.833     4.839     4.806     4.809     4.802     4.809     4.802     4.811     4.806     4.804     4.808     4.809     4.802     4.809     4.800     4.808     4.821     4.796     4.804     4.828     4.811     4.796     4.790     4.757     4.765     4.800     4.765     4.756     4.765     4.796     4.754     4.802     4.796     4.802     4.808     4.800     4.808     4.768     4.809     4.815     4.794     4.804     4.813     4.822     4.813     4.808     4.809     4.800     4.804     4.811     4.804     4.796     4.756     4.691     4.812     4.804     4.750     4.742     4.765     4.759     4.765     4.756     4.747     4.754     4.747     4.756     4.721     4.714     4.706     4.714     4.721     4.717     4.800     4.790     4.722     4.717     4.721     4.765     4.771     4.763     4.756     4.763     4.756     4.712     4.691     4.693     4.691     4.693     4.691     4.712     4.691     4.712     4.693     4.714     4.693     4.712     4.691     4.683     4.691     4.693     4.693     4.712     4.693     4.712     4.719     4.749     4.756     4.763     4.722     4.754     4.722     4.757     4.792     4.800     4.796     4.802     4.798     4.796     4.798     4.794     4.798     4.794     4.800     4.792     4.794     4.794     4.800     4.794     4.796     4.804     4.798     4.790     4.790     4.792     4.790     4.794     4.790     4.790     4.798     4.794     4.798     4.794     4.790     4.792     4.798     4.790     4.798     4.721     4.800     4.796     4.790     4.792     4.749     4.794     4.808     4.779     4.813     4.808     4.813     4.804     4.767     4.806     4.794     4.804     4.809     4.806     4.813     4.808     4.813     4.811     4.808     4.804     4.808     4.804     4.811     4.806     4.812     4.806     4.809     4.813     4.808     4.814     4.816     4.812     4.808     4.811     4.826     4.833     4.811     4.830     4.837     4.833     4.836     4.832     4.828     4.826     4.822     4.836     4.836     4.832     4.836     4.833     4.833     4.837     4.833     4.839     4.843     4.841     4.808     4.843     4.840     4.844     4.840     4.835     4.811     4.830     4.835     4.840     4.830     4.809     4.830     4.824     4.858     4.891     4.815     4.809     4.815     4.822     4.854     4.889     4.893     4.845     4.849     4.887     4.894     4.902     4.874     4.906     4.902     4.860     4.886     4.866     4.888     4.883     4.904     4.904     4.869     4.874     4.908     4.904     4.890     4.908     4.910     4.881     4.906     4.908     4.904     4.908     4.910     4.912     4.910     4.906     4.912     4.915     4.910     4.913     4.913     4.908     4.912     4.912     4.918     4.940     4.949     4.918     4.923     4.918     4.952     4.921     4.946     4.952     4.946     4.954     4.952     4.948     4.946     4.954     4.945     4.954     4.963     4.954     4.970     4.967     4.971     4.967     4.965     4.965     4.970     4.961     4.967     4.974     4.981     4.993     4.998     5.005     5.008     5.012     5.005     5.008     5.009     5.017     5.022     5.028     5.032     5.035     5.037     5.040     5.040     5.035     5.045     5.046     5.044     5.054     5.057     5.055     5.052     5.054     5.070     5.074     5.072     5.068     5.076     5.099     5.102     5.099     5.094     5.102     5.088     5.107     5.108     5.119     5.121     5.119     5.121     5.119     5.115     5.116     5.137     5.127     5.141     5.141     5.145     5.150     5.126     5.131     5.135     5.131     5.159     5.163     5.133     5.161     5.163     5.159     5.159     5.167     5.173     5.174     5.141     5.176     5.175     5.172     5.165     5.171     5.167     5.179     5.185     5.189     5.189     5.192     5.194     5.202     5.207     5.209     5.205     5.182     5.169     5.218     5.218     5.222     5.224     5.225     5.227     5.224     5.225     5.218     5.240     5.222     5.240     5.242     5.242     5.240     5.242     5.244     5.246     5.244     5.246     5.249     5.247     5.247     5.258     5.259     5.261     5.261     5.262     5.264     5.265     5.268     5.268     5.272     5.273     5.277     5.285     5.286     5.289     5.291     5.294     5.296     5.297     5.300     5.303     5.307     5.310     5.311     5.313     5.315     5.319     5.320     5.322     5.326     5.330     5.331     5.349     5.352     5.353     5.360     5.364     5.369     5.372     5.377     5.385     5.390     5.393     5.395     5.396     5.398     5.398     5.398     5.400     5.400     5.402     5.404     5.409     5.410     5.412     5.415     5.415     5.416     5.416     5.418     5.420     5.420     5.420     5.422     5.425     5.424     5.425     5.425     5.427     5.429     5.430     5.433     5.432     5.435     5.435     5.439     5.439     5.441     5.442     5.444     5.444     5.446     5.450     5.450     5.451     5.458     5.458     5.461     5.463     5.465     5.466     5.470     5.472     5.474     5.476     5.478     5.482     5.483     5.485     5.486     5.487     5.489     5.491     5.494     5.495     5.497     5.498     5.502     5.505     5.507     5.511     5.513     5.515     5.518     5.519     5.521     5.523     5.525     5.526     5.527     5.530     5.531     5.533     5.535     5.539     5.541     5.545     5.546     5.550     5.551     5.553     5.554     5.555     5.558     5.559     5.562     5.563     5.565     5.568     5.570     5.572     5.574     5.578     5.579     5.581     5.585     5.586     5.587     5.589     5.590     5.593     5.594     5.597     5.598     5.600     5.604     5.605     5.608     5.610     5.612     5.615     5.616     5.619     5.620     5.622     5.625     5.627     5.629     5.632     5.633     5.635     5.636     5.639     5.641     5.642     5.645     5.647     5.649     5.652     5.656     5.657     5.659     5.663     5.665     5.668     5.671     5.672     5.676     5.680     5.683     5.685     5.687     5.692     5.692     5.695     5.697     5.700     5.702     5.706     5.707     5.711     5.712     5.715     5.718     5.720     5.723     5.726     5.728     5.731     5.733     5.735     5.741     5.743     5.746     5.748     5.752     5.754     5.755     5.757     5.759     5.762     5.763     5.765     5.769     5.770     5.774     5.776     5.778     5.782     5.783     5.785     5.786     5.788     5.789     5.791     5.792     5.795     5.796     5.798     5.800     5.802     5.804     5.807     5.810     5.812     5.814     5.816     5.819     5.823     5.823     5.826     5.829     5.831     5.835     5.837     5.838     5.838     5.842     5.843     5.845     5.848     5.850     5.856     5.856     5.858     5.869     5.871     5.871     5.874     5.874     5.878     5.878     5.880     5.883     5.885     5.887     5.890     5.892     5.894     5.897     5.899     5.900     5.912     5.914     5.919     5.921     5.923     5.925     5.928     5.932     5.937     5.939     5.939     5.940     5.944     5.948     5.949     5.961     5.962     5.969     5.971     5.975     5.977     5.979     5.982     5.985     5.987     5.990     5.994     5.996     5.999     6.008     6.010     6.013     6.016     6.020     6.026     6.030     6.031     6.035     6.037     6.042     6.046     6.049     6.057     6.058     6.062     6.066     6.070     6.073     6.077     6.080     6.083     6.087     6.090     6.093     6.097     6.100     6.104     6.106     6.112     6.117     6.120     6.124     6.127     6.133     6.136     6.141     6.145     6.150     6.154     6.159     6.163     6.168     6.173     6.178     6.182     6.189     6.194     6.197     6.204     6.207     6.213     6.217     6.221     6.225     6.229     6.233     6.239     6.246     6.250     6.255     6.259     6.264     6.269     6.275     6.281     6.287     6.292     6.300     6.305     6.309     6.316     6.322     6.329     6.335     6.343     6.350     6.358     6.366     6.374     6.383     6.392     6.404     6.415     6.428     6.440     6.453     6.466     6.479     6.492     6.506     6.518     6.533     6.548     6.563     6.578     6.595     6.612     6.630     6.648     6.666     6.685     6.703     6.722     6.743     6.763     6.785     6.809     6.833     6.855     6.878     6.897     6.918     6.937     6.957     6.976     6.994     7.012     7.032     7.050     7.069     7.087     7.104     7.124     7.141     7.159     7.178     7.196     7.214     7.231     7.250     7.267     7.285     7.304     7.321     7.342     7.362     7.380     7.400     7.419     7.437     7.456     7.475     7.494     7.513     7.532     7.550     7.569     7.587     7.605     7.623     7.638     7.655     7.672     7.689     7.707     7.723     7.740     7.758     7.775     7.791     7.806     7.825     7.842     7.861     7.878     7.895     7.913     7.929     7.946     7.963     7.980     7.997     8.015     8.033     8.050     8.069     8.086     8.104     8.120     8.139     8.157     8.175     8.192     8.212     8.230     8.248     8.266     8.283     8.300     8.318     8.337     8.355     8.373     8.392     8.410     8.429     8.449     8.466     8.483     8.502     8.519     8.539     8.557     8.575     8.594     8.613     8.630     8.648     8.666     8.682     8.700     8.717     8.735     8.751     8.769     8.783     8.800     8.818     8.832     8.848     8.862     8.876     8.891     8.905     8.919     8.933     8.947     8.961     8.975     8.989     9.001     9.015     9.026     9.037     9.052     9.065     9.077     9.087     9.101     9.112     9.122     9.136     9.150     9.160     9.172     9.185     9.194     9.207     9.220     9.231     9.244     9.257     9.265     9.276     9.289     9.302     9.313     9.325     9.336     9.347     9.358     9.370     9.383     9.396     9.409     9.420     9.433     9.445     9.459     9.470     9.481     9.496     9.509     9.520     9.536     9.546     9.559     9.572     9.587     9.600     9.614     9.627     9.642     9.656     9.668     9.682     9.694     9.711     9.724     9.737     9.754     9.768     9.781     9.796     9.808     9.822     9.836     9.850     9.864     9.878     9.894     9.906     9.920     9.932     9.946     9.961     9.974     9.987    10.002    10.016    10.031    10.044    10.057    10.072    10.085    10.099    10.112    10.127    10.143    10.156    10.169    10.183    10.197    10.212    10.226    10.239    10.255    10.267    10.282    10.295    10.307    10.321    10.337    10.350    10.367    10.380    10.394    10.408    10.424    10.437    10.452    10.466    10.482    10.498    10.511    10.528    10.541    10.557    10.570    10.588    10.602    10.620    10.637    10.652    10.669    10.687    10.700    10.718    10.735    10.750    10.768    10.785    10.802    10.818    10.833    10.852    10.868    10.885    10.903    10.920    10.940    10.954    10.972    10.990    11.009    11.026    11.043    11.063    11.080    11.102    11.118    11.137    11.160    11.177    11.195    11.216    11.235    11.256    11.275    11.298    11.317    11.333    11.357    11.377    11.398    11.419    11.439    11.459    11.480    11.502    11.524    11.546    11.567    11.592    11.612    11.635    11.659    11.681    11.702    11.725    11.746    11.772    11.792    11.817    11.839    11.861    11.887    11.909    11.930    11.957    11.980    12.004    12.026    12.046    12.074    12.101    12.122    12.144    12.169    12.192    12.214    12.238    12.257    12.283    12.308    12.329    12.351    12.370    12.389    12.412    12.435    12.455    12.474    12.493    12.515    12.535    12.551    12.577    12.591    12.611    12.629    12.649    12.671    12.689    12.709    12.730    12.749    12.768    12.787    12.805    12.828    12.848    12.872    12.892    12.914    12.939    12.959    12.982    13.006    13.022    13.045    13.064    13.082    13.100    13.124    13.142    13.161    13.176    13.193    13.209    13.226    13.243    13.259    13.275    13.291    13.302    13.317    13.332    13.344    13.359    13.372    13.385    13.397    13.409    13.420    13.433    13.446    13.460    13.472    13.486    13.500    13.511    13.525    13.539    13.550    13.558    13.570    13.578    13.594    13.604    13.617    13.630    13.640    13.649    13.663    13.670    13.681    13.692    13.704    13.714    13.729    13.735    13.749    13.760    13.766    13.778    13.782    13.792    13.804    13.813    13.824    13.829    13.839    13.848    13.863    13.874    13.883    13.892    13.902    13.911    13.919    13.935    13.942    13.955    13.970    13.980    13.986    13.998    14.007    14.017    14.035    14.045    14.053    14.076    14.081    14.098    14.115    14.124    14.138    14.145    14.154    14.165    14.171    14.179    14.195    14.204    14.215    14.231    14.237    14.244    14.269    14.280    14.290    14.299    14.311    14.319    14.326    14.339    14.354    14.375    14.381    14.387    14.396    14.419    14.428    14.433    14.446    14.452    14.458    14.464    14.478    14.491    14.502    14.505    14.519    14.522    14.533    14.543    14.548    14.552    14.561    14.578    14.589    14.600    14.605    14.609    14.614    14.639    14.644    14.656    14.672    14.681    14.687    14.695    14.715    14.719    14.725    14.731    14.737    14.752    14.759    14.768    14.773    14.785    14.790    14.796    14.819    14.827    14.830    14.837    14.845    14.855    14.858    14.863    14.881    14.889    14.895    14.915    14.928    14.938    14.944    14.952    14.958    14.963    14.970    14.976    14.991    14.997    15.007    15.013    15.020    15.032    15.040    15.048    15.056    15.061    15.068    15.077    15.087    15.104    15.115    15.126    15.135    15.142    15.159    15.169    15.176    15.182    15.199    15.205    15.211    15.216    15.226    15.239    15.243    15.246    15.250    15.251    15.251    15.251    15.250    15.248    15.250    15.253    15.250    15.251    15.253    15.248    15.248    15.239    15.233    15.227    15.207    15.202    15.197    15.180    15.178    15.170    15.154    15.142    15.137    15.131    15.122    15.111    15.106    15.102    15.082    15.075    15.068    15.061    15.055    15.048    15.040    15.035    15.024    15.015    15.009    15.004    14.990    14.978    14.963    14.958    14.952    14.949    14.941    14.925    14.923    14.919    14.895    14.889    14.876    14.867    14.860    14.857    14.852    14.845    14.838    14.829    14.823    14.819    14.794    14.785    14.779    14.771    14.762    14.759    14.757    14.748    14.737    14.728    14.719    14.712    14.698    14.691    14.685    14.679    14.674    14.664    14.655    14.648    14.637    14.629
     4.822     4.828     4.804     4.806     4.802     4.864     4.808     4.809     4.808     4.809     4.806     4.811     4.802     4.809     4.802     4.811     4.806     4.839     4.814     4.806     4.809     4.809     4.800     4.792     4.802     4.769     4.763     4.770     4.767     4.800     4.809     4.808     4.763     4.770     4.763     4.811     4.802     4.809     4.800     4.765     4.759     4.767     4.798     4.769     4.765     4.808     4.796     4.802     4.794     4.800     4.768     4.800     4.792     4.800     4.768     4.761     4.768     4.759     4.767     4.759     4.767     4.800     4.769     4.802     4.806     4.800     4.770     4.800     4.806     4.796     4.802     4.767     4.772     4.767     4.802     4.796     4.804     4.796     4.802     4.767     4.804     4.814     4.809     4.800     4.794     4.800     4.804     4.800     4.768     4.759     4.765     4.759     4.767     4.759     4.767     4.759     4.767     4.804     4.773     4.767     4.761     4.769     4.814     4.773     4.767     4.759     4.767     4.761     4.767     4.800     4.806     4.804     4.800     4.804     4.796     4.804     4.796     4.804     4.809     4.808     4.804     4.809     4.814     4.806     4.813     4.806     4.822     4.814     4.804     4.806     4.804     4.809     4.802     4.809     4.828     4.824     4.832     4.864     4.806     4.830     4.808     4.860     4.830     4.809     4.815     4.824     4.808     4.814     4.804     4.830     4.837     4.830     4.837     4.830     4.866     4.860     4.830     4.809     4.830     4.866     4.858     4.866     4.876     4.872     4.866     4.872     4.880     4.902     4.902     4.900     4.880     4.872     4.864     4.872     4.866     4.872     4.869     4.913     4.906     4.881     4.874     4.910     4.880     4.896     4.881     4.888     4.881     4.876     4.883     4.912     4.908     4.910     4.912     4.867     4.874     4.881     4.913     4.883     4.924     4.923     4.884     4.874     4.867     4.874     4.921     4.918     4.921     4.924     4.917     4.923     4.881     4.874     4.881     4.927     4.924     4.918     4.918     4.913     4.918     4.915     4.915     4.915     4.915     4.920     4.913     4.906     4.904     4.908     4.908     4.906     4.912     4.891     4.902     4.902     4.906     4.917     4.917     4.918     4.910     4.912     4.904     4.902     4.884     4.889     4.892     4.885     4.888     4.885     4.881     4.887     4.885     4.886     4.881     4.891     4.885     4.880     4.884     4.887     4.883     4.878     4.870     4.876     4.867     4.872     4.866     4.888     4.885     4.863     4.860     4.866     4.874     4.876     4.881     4.874     4.883     4.878     4.866     4.872     4.876     4.830     4.866     4.874     4.872     4.880     4.858     4.870     4.864     4.872     4.864     4.870     4.863     4.848     4.860     4.848     4.850     4.846     4.849     4.854     4.858     4.856     4.854     4.852     4.848     4.849     4.852     4.852     4.846     4.841     4.846     4.832     4.839     4.833     4.835     4.832     4.836     4.832     4.836     4.833     4.837     4.832     4.811     4.802     4.809     4.802     4.811     4.806     4.814     4.809     4.806     4.800     4.808     4.804     4.802     4.809     4.830     4.804     4.830     4.809     4.814     4.808     4.813     4.765     4.757     4.765     4.757     4.765     4.815     4.806     4.800     4.808     4.800     4.796     4.800     4.806     4.814     4.811     4.815     4.792     4.804     4.796     4.806     4.828     4.806     4.813     4.814     4.808     4.814     4.806     4.800     4.754     4.747     4.754     4.721     4.754     4.746     4.767     4.757     4.750     4.756     4.722     4.717     4.722     4.756     4.747     4.754     4.706     4.714     4.706     4.717     4.722     4.809     4.800     4.790     4.800     4.806     4.798     4.794     4.772     4.765     4.772     4.763     4.757     4.763     4.756     4.714     4.720     4.714     4.720     4.750     4.746     4.740     4.721     4.716     4.721     4.750     4.721     4.716     4.720     4.716     4.720     4.714     4.721     4.763     4.757     4.763     4.809     4.756     4.722     4.742     4.794     4.798     4.792     4.802     4.796     4.790     4.796     4.806     4.800     4.804     4.798     4.804     4.757     4.796     4.804     4.798     4.796     4.806     4.798     4.804     4.796     4.798     4.790     4.802     4.794     4.798     4.794     4.800     4.796     4.798     4.804     4.808     4.798     4.750     4.798     4.790     4.800     4.796     4.802     4.792     4.798     4.794     4.749     4.814     4.813     4.782     4.804     4.773     4.769     4.809     4.813     4.816     4.811     4.815     4.806     4.809     4.804     4.780     4.804     4.812     4.809     4.814     4.821     4.821     4.814     4.826     4.812     4.815     4.808     4.814     4.822     4.830     4.821     4.822     4.815     4.822     4.830     4.816     4.811     4.832     4.837     4.836     4.832     4.833     4.833     4.828     4.832     4.835     4.835     4.837     4.837     4.835     4.832     4.836     4.843     4.840     4.821     4.843     4.852     4.852     4.841     4.846     4.812     4.854     4.822     4.839     4.832     4.837     4.864     4.884     4.830     4.856     4.830     4.809     4.816     4.809     4.830     4.872     4.900     4.860     4.872     4.878     4.881     4.886     4.902     4.904     4.906     4.864     4.889     4.884     4.860     4.899     4.884     4.908     4.866     4.870     4.866     4.884     4.910     4.913     4.910     4.881     4.900     4.906     4.913     4.910     4.906     4.912     4.917     4.912     4.918     4.920     4.920     4.913     4.923     4.920     4.915     4.937     4.910     4.917     4.956     4.954     4.952     4.952     4.949     4.946     4.954     4.940     4.961     4.956     4.961     4.946     4.954     4.943     4.956     4.956     4.965     4.958     4.973     4.973     4.973     4.968     4.973     4.970     4.971     4.967     4.965     4.968     4.973     4.971     4.998     5.004     5.006     5.014     4.999     5.017     5.017     5.012     5.019     5.024     5.021     5.032     5.026     5.033     5.037     5.042     5.037     5.052     5.052     5.052     5.052     5.054     5.059     5.062     5.072     5.072     5.070     5.079     5.070     5.092     5.105     5.107     5.098     5.097     5.094     5.115     5.113     5.116     5.121     5.119     5.119     5.121     5.129     5.135     5.140     5.122     5.143     5.143     5.138     5.150     5.154     5.129     5.161     5.132     5.138     5.137     5.163     5.167     5.148     5.167     5.156     5.150     5.152     5.171     5.180     5.175     5.175     5.178     5.181     5.169     5.167     5.170     5.187     5.185     5.185     5.185     5.194     5.198     5.203     5.209     5.194     5.210     5.189     5.212     5.217     5.226     5.226     5.223     5.226     5.227     5.228     5.227     5.240     5.237     5.240     5.242     5.242     5.244     5.244     5.246     5.247     5.249     5.252     5.254     5.254     5.256     5.254     5.264     5.267     5.259     5.264     5.264     5.265     5.268     5.272     5.277     5.277     5.279     5.280     5.289     5.289     5.293     5.296     5.297     5.300     5.302     5.305     5.307     5.310     5.313     5.315     5.316     5.319     5.322     5.324     5.328     5.330     5.333     5.344     5.353     5.357     5.360     5.364     5.369     5.372     5.376     5.380     5.385     5.393     5.396     5.398     5.400     5.402     5.404     5.404     5.409     5.409     5.409     5.409     5.412     5.415     5.418     5.420     5.422     5.420     5.422     5.424     5.425     5.425     5.425     5.427     5.429     5.430     5.432     5.432     5.432     5.433     5.435     5.437     5.439     5.441     5.441     5.442     5.442     5.446     5.450     5.450     5.451     5.451     5.457     5.460     5.461     5.464     5.464     5.466     5.469     5.472     5.474     5.474     5.478     5.480     5.482     5.482     5.485     5.486     5.487     5.489     5.490     5.493     5.495     5.497     5.499     5.502     5.504     5.507     5.509     5.513     5.515     5.518     5.519     5.521     5.523     5.525     5.526     5.527     5.530     5.531     5.535     5.535     5.539     5.543     5.545     5.546     5.550     5.551     5.553     5.555     5.558     5.558     5.559     5.562     5.563     5.566     5.568     5.570     5.574     5.576     5.578     5.579     5.581     5.585     5.586     5.587     5.589     5.590     5.593     5.594     5.597     5.599     5.602     5.604     5.605     5.608     5.610     5.612     5.615     5.616     5.619     5.622     5.624     5.624     5.627     5.629     5.632     5.633     5.636     5.638     5.639     5.641     5.642     5.645     5.647     5.649     5.652     5.656     5.657     5.661     5.663     5.665     5.668     5.669     5.672     5.674     5.678     5.683     5.687     5.687     5.689     5.692     5.694     5.697     5.699     5.702     5.704     5.707     5.709     5.712     5.714     5.717     5.720     5.723     5.726     5.728     5.731     5.733     5.737     5.739     5.743     5.744     5.748     5.750     5.753     5.755     5.756     5.761     5.762     5.763     5.765     5.769     5.772     5.774     5.776     5.778     5.782     5.783     5.786     5.787     5.788     5.789     5.792     5.793     5.795     5.796     5.799     5.800     5.804     5.805     5.807     5.810     5.812     5.814     5.817     5.819     5.821     5.824     5.826     5.829     5.831     5.833     5.835     5.838     5.842     5.842     5.843     5.846     5.848     5.850     5.854     5.854     5.860     5.862     5.869     5.871     5.873     5.874     5.878     5.880     5.880     5.885     5.885     5.887     5.888     5.892     5.894     5.897     5.899     5.900     5.907     5.910     5.915     5.919     5.923     5.925     5.927     5.928     5.932     5.935     5.937     5.942     5.944     5.946     5.949     5.953     5.969     5.971     5.973     5.975     5.977     5.979     5.982     5.985     5.987     5.990     5.990     5.994     5.998     6.001     6.010     6.014     6.019     6.019     6.026     6.026     6.030     6.033     6.036     6.039     6.041     6.049     6.052     6.055     6.058     6.062     6.065     6.070     6.075     6.077     6.080     6.083     6.088     6.092     6.095     6.098     6.102     6.105     6.109     6.112     6.115     6.118     6.126     6.129     6.133     6.138     6.141     6.146     6.150     6.155     6.159     6.165     6.168     6.174     6.178     6.182     6.187     6.192     6.197     6.204     6.207     6.213     6.217     6.221     6.226     6.231     6.235     6.239     6.246     6.252     6.255     6.261     6.264     6.269     6.276     6.281     6.287     6.292     6.298     6.305     6.311     6.316     6.324     6.329     6.337     6.343     6.350     6.358     6.366     6.372     6.383     6.392     6.402     6.413     6.425     6.437     6.449     6.464     6.475     6.489     6.502     6.515     6.530     6.543     6.558     6.573     6.589     6.607     6.623     6.642     6.661     6.679     6.698     6.716     6.735     6.758     6.778     6.800     6.824     6.847     6.871     6.893     6.913     6.935     6.954     6.974     6.994     7.012     7.032     7.050     7.069     7.087     7.104     7.124     7.141     7.159     7.178     7.196     7.214     7.231     7.249     7.267     7.285     7.302     7.321     7.340     7.359     7.378     7.396     7.416     7.435     7.454     7.473     7.492     7.511     7.531     7.549     7.569     7.587     7.602     7.623     7.640     7.655     7.674     7.691     7.708     7.725     7.742     7.760     7.776     7.793     7.810     7.825     7.844     7.861     7.878     7.895     7.913     7.929     7.946     7.964     7.980     7.998     8.016     8.033     8.049     8.069     8.085     8.102     8.120     8.139     8.155     8.173     8.190     8.208     8.227     8.246     8.264     8.282     8.297     8.316     8.335     8.354     8.370     8.389     8.408     8.426     8.444     8.463     8.479     8.498     8.515     8.532     8.552     8.570     8.589     8.606     8.626     8.644     8.663     8.680     8.697     8.714     8.732     8.750     8.765     8.782     8.796     8.815     8.831     8.848     8.863     8.878     8.893     8.907     8.922     8.937     8.950     8.964     8.978     8.991     9.005     9.020     9.032     9.044     9.057     9.069     9.082     9.095     9.107     9.120     9.133     9.144     9.157     9.169     9.181     9.192     9.207     9.219     9.229     9.240     9.254     9.263     9.276     9.288     9.300     9.310     9.320     9.333     9.346     9.356     9.370     9.382     9.394     9.405     9.416     9.429     9.442     9.454     9.467     9.479     9.492     9.503     9.515     9.527     9.542     9.554     9.568     9.580     9.593     9.608     9.620     9.633     9.648     9.662     9.675     9.692     9.704     9.716     9.729     9.746     9.761     9.775     9.791     9.803     9.816     9.831     9.843     9.855     9.869     9.885     9.899     9.913     9.925     9.939     9.953     9.965     9.980     9.994    10.007    10.024    10.037    10.050    10.064    10.077    10.093    10.105    10.119    10.135    10.148    10.162    10.173    10.188    10.202    10.215    10.230    10.246    10.259    10.273    10.285    10.300    10.314    10.326    10.342    10.354    10.371    10.383    10.398    10.412    10.428    10.443    10.455    10.469    10.485    10.502    10.516    10.531    10.546    10.562    10.577    10.591    10.605    10.622    10.638    10.655    10.671    10.688    10.706    10.722    10.738    10.754    10.768    10.786    10.804    10.821    10.837    10.853    10.871    10.887    10.904    10.922    10.939    10.955    10.971    10.990    11.007    11.027    11.043    11.063    11.082    11.100    11.118    11.137    11.156    11.176    11.195    11.216    11.233    11.254    11.274    11.296    11.314    11.333    11.352    11.374    11.394    11.415    11.435    11.456    11.476    11.499    11.520    11.541    11.562    11.585    11.609    11.630    11.652    11.676    11.698    11.717    11.741    11.764    11.785    11.809    11.831    11.856    11.880    11.901    11.923    11.949    11.973    11.992    12.016    12.041    12.064    12.087    12.111    12.135    12.155    12.181    12.205    12.228    12.250    12.275    12.295    12.320    12.343    12.362    12.383    12.405    12.427    12.448    12.471    12.490    12.509    12.532    12.550    12.570    12.591    12.608    12.629    12.645    12.665    12.682    12.704    12.722    12.744    12.765    12.782    12.803    12.824    12.844    12.864    12.887    12.908    12.929    12.949    12.973    12.996    13.017    13.035    13.055    13.075    13.094    13.114    13.135    13.152    13.169    13.187    13.201    13.216    13.232    13.247    13.263    13.275    13.289    13.302    13.315    13.328    13.340    13.355    13.366    13.380    13.395    13.405    13.417    13.430    13.442    13.456    13.469    13.483    13.495    13.506    13.519    13.530    13.542    13.551    13.566    13.577    13.589    13.597    13.611    13.622    13.632    13.639    13.650    13.663    13.676    13.683    13.694    13.704    13.720    13.729    13.740    13.750    13.760    13.769    13.776    13.785    13.796    13.808    13.818    13.824    13.831    13.844    13.859    13.874    13.881    13.890    13.896    13.906    13.922    13.929    13.937    13.953    13.966    13.974    13.987    13.995    14.004    14.013    14.030    14.039    14.048    14.068    14.078    14.087    14.102    14.115    14.131    14.138    14.152    14.161    14.172    14.178    14.192    14.204    14.213    14.227    14.235    14.243    14.259    14.274    14.283    14.304    14.311    14.317    14.325    14.339    14.350    14.370    14.377    14.385    14.387    14.415    14.420    14.425    14.446    14.446    14.452    14.464    14.478    14.487    14.502    14.507    14.514    14.521    14.530    14.543    14.548    14.554    14.564    14.578    14.583    14.598    14.602    14.611    14.616    14.635    14.641    14.658    14.670    14.674    14.687    14.696    14.712    14.717    14.722    14.731    14.741    14.752    14.760    14.767    14.776    14.783    14.789    14.796    14.819    14.825    14.830    14.838    14.847    14.853    14.858    14.862    14.875    14.887    14.895    14.911    14.925    14.938    14.944    14.950    14.958    14.964    14.970    14.978    14.987    14.994    15.006    15.013    15.021    15.035    15.040    15.046    15.056    15.061    15.068    15.075    15.080    15.104    15.111    15.126    15.135    15.142    15.158    15.169    15.174    15.180    15.197    15.202    15.209    15.214    15.229    15.237    15.243    15.246    15.250    15.251    15.251    15.250    15.250    15.248    15.248    15.248    15.250    15.250    15.250    15.246    15.246    15.241    15.235    15.226    15.207    15.204    15.194    15.178    15.174    15.164    15.154    15.146    15.141    15.135    15.130    15.113    15.107    15.099    15.082    15.075    15.070    15.061    15.055    15.048    15.041    15.033    15.027    15.016    15.013    15.002    14.993    14.982    14.966    14.959    14.956    14.952    14.944    14.930    14.926    14.919    14.900    14.889    14.881    14.873    14.863    14.858    14.855    14.849    14.840    14.832    14.825    14.819    14.798    14.787    14.783    14.775    14.768    14.762    14.754    14.752    14.737    14.732    14.719    14.712    14.700    14.695    14.689    14.681    14.675    14.669    14.663    14.654    14.646    14.639
     4.828     4.809     4.830     4.806     4.812     4.830     4.867     4.806     4.814     4.808     4.828     4.804     4.809     4.804     4.811     4.806     4.839     4.856     4.806     4.814     4.808     4.800     4.794     4.800     4.794     4.802     4.808     4.806     4.802     4.808     4.822     4.800     4.770     4.763     4.770     4.802     4.806     4.804     4.806     4.800     4.768     4.800     4.768     4.763     4.806     4.815     4.804     4.794     4.802     4.769     4.800     4.792     4.800     4.792     4.800     4.768     4.800     4.768     4.800     4.767     4.800     4.792     4.802     4.794     4.802     4.794     4.765     4.809     4.813     4.802     4.768     4.800     4.767     4.773     4.768     4.804     4.808     4.804     4.765     4.804     4.814     4.809     4.802     4.811     4.802     4.806     4.802     4.794     4.800     4.768     4.800     4.768     4.800     4.768     4.800     4.768     4.802     4.802     4.768     4.800     4.768     4.800     4.809     4.767     4.800     4.767     4.761     4.768     4.773     4.768     4.804     4.808     4.767     4.798     4.806     4.808     4.808     4.809     4.809     4.804     4.811     4.804     4.809     4.814     4.806     4.814     4.830     4.808     4.808     4.804     4.808     4.804     4.811     4.804     4.866     4.809     4.830     4.806     4.813     4.804     4.814     4.806     4.811     4.811     4.809     4.830     4.866     4.804     4.813     4.808     4.830     4.864     4.832     4.866     4.860     4.881     4.864     4.856     4.864     4.858     4.866     4.872     4.884     4.866     4.858     4.866     4.872     4.880     4.904     4.912     4.904     4.867     4.872     4.866     4.872     4.867     4.874     4.883     4.912     4.917     4.883     4.913     4.886     4.880     4.886     4.913     4.908     4.885     4.912     4.918     4.915     4.918     4.912     4.915     4.881     4.915     4.884     4.926     4.918     4.929     4.917     4.881     4.874     4.867     4.935     4.921     4.872     4.880     4.872     4.880     4.929     4.867     4.929     4.924     4.927     4.937     4.935     4.923     4.927     4.921     4.918     4.923     4.924     4.918     4.923     4.912     4.908     4.912     4.915     4.910     4.908     4.910     4.881     4.921     4.913     4.921     4.906     4.917     4.917     4.912     4.886     4.904     4.908     4.885     4.889     4.889     4.885     4.889     4.885     4.894     4.890     4.889     4.874     4.895     4.888     4.884     4.888     4.883     4.885     4.880     4.888     4.883     4.872     4.880     4.892     4.885     4.866     4.886     4.866     4.878     4.900     4.884     4.880     4.885     4.864     4.888     4.889     4.869     4.872     4.880     4.876     4.872     4.880     4.883     4.880     4.864     4.872     4.864     4.872     4.880     4.858     4.854     4.872     4.864     4.864     4.860     4.858     4.854     4.860     4.863     4.856     4.858     4.854     4.854     4.858     4.858     4.841     4.822     4.841     4.844     4.844     4.846     4.841     4.837     4.832     4.836     4.841     4.844     4.833     4.837     4.830     4.809     4.804     4.811     4.808     4.830     4.808     4.804     4.812     4.806     4.800     4.808     4.809     4.800     4.808     4.800     4.798     4.832     4.806     4.813     4.806     4.802     4.808     4.804     4.809     4.816     4.849     4.845     4.811     4.848     4.809     4.798     4.806     4.800     4.808     4.800     4.796     4.804     4.798     4.782     4.798     4.804     4.826     4.808     4.811     4.804     4.821     4.828     4.809     4.722     4.716     4.720     4.716     4.721     4.768     4.800     4.765     4.756     4.722     4.717     4.721     4.717     4.747     4.757     4.765     4.714     4.708     4.716     4.721     4.796     4.802     4.796     4.800     4.808     4.800     4.806     4.800     4.792     4.804     4.768     4.794     4.767     4.772     4.765     4.757     4.765     4.759     4.765     4.796     4.756     4.794     4.756     4.747     4.756     4.757     4.752     4.746     4.752     4.747     4.754     4.757     4.765     4.757     4.765     4.802     4.769     4.765     4.756     4.747     4.806     4.796     4.802     4.798     4.804     4.765     4.806     4.800     4.808     4.802     4.802     4.806     4.798     4.806     4.798     4.802     4.796     4.800     4.798     4.806     4.800     4.794     4.802     4.796     4.798     4.804     4.798     4.798     4.802     4.804     4.809     4.800     4.750     4.757     4.768     4.798     4.792     4.794     4.790     4.800     4.792     4.798     4.811     4.792     4.790     4.802     4.774     4.769     4.809     4.815     4.771     4.819     4.814     4.821     4.796     4.815     4.809     4.816     4.813     4.808     4.769     4.811     4.828     4.826     4.809     4.828     4.833     4.826     4.828     4.821     4.828     4.826     4.833     4.848     4.830     4.830     4.835     4.836     4.832     4.836     4.835     4.833     4.839     4.832     4.843     4.833     4.811     4.840     4.836     4.839     4.835     4.840     4.835     4.839     4.846     4.809     4.852     4.849     4.858     4.841     4.821     4.852     4.863     4.856     4.832     4.848     4.849     4.845     4.884     4.832     4.849     4.854     4.822     4.832     4.866     4.860     4.876     4.904     4.874     4.906     4.881     4.900     4.890     4.908     4.887     4.910     4.884     4.912     4.884     4.888     4.884     4.906     4.913     4.883     4.889     4.864     4.906     4.902     4.902     4.912     4.915     4.885     4.912     4.904     4.908     4.913     4.913     4.918     4.915     4.910     4.906     4.915     4.917     4.926     4.923     4.920     4.937     4.943     4.952     4.937     4.956     4.948     4.952     4.948     4.952     4.956     4.945     4.960     4.939     4.945     4.963     4.960     4.945     4.949     4.945     4.948     4.958     4.963     4.967     4.971     4.965     4.979     4.977     4.974     4.971     4.976     4.971     4.976     4.970     4.994     5.002     5.006     5.011     5.017     5.021     5.022     5.015     5.022     5.017     5.021     5.024     5.026     5.030     5.044     5.043     5.037     5.055     5.055     5.050     5.052     5.057     5.059     5.063     5.067     5.074     5.079     5.081     5.076     5.079     5.086     5.110     5.104     5.102     5.105     5.113     5.113     5.110     5.113     5.124     5.121     5.127     5.112     5.127     5.108     5.121     5.140     5.143     5.140     5.145     5.150     5.138     5.132     5.140     5.137     5.138     5.169     5.172     5.131     5.174     5.157     5.179     5.173     5.183     5.157     5.182     5.185     5.189     5.183     5.179     5.177     5.174     5.196     5.196     5.192     5.185     5.187     5.190     5.192     5.187     5.192     5.199     5.218     5.222     5.219     5.222     5.190     5.229     5.229     5.231     5.231     5.235     5.240     5.237     5.244     5.247     5.247     5.246     5.249     5.252     5.244     5.252     5.250     5.256     5.258     5.259     5.256     5.262     5.268     5.268     5.268     5.268     5.270     5.273     5.277     5.277     5.277     5.280     5.282     5.288     5.293     5.293     5.296     5.299     5.302     5.303     5.307     5.308     5.311     5.313     5.316     5.319     5.320     5.324     5.328     5.330     5.331     5.339     5.341     5.359     5.359     5.360     5.364     5.367     5.371     5.374     5.379     5.383     5.393     5.398     5.400     5.404     5.404     5.406     5.407     5.409     5.412     5.413     5.413     5.415     5.420     5.422     5.424     5.425     5.427     5.425     5.427     5.429     5.430     5.432     5.433     5.433     5.433     5.435     5.435     5.437     5.435     5.437     5.439     5.441     5.442     5.444     5.444     5.448     5.448     5.455     5.452     5.455     5.457     5.460     5.463     5.466     5.469     5.469     5.470     5.472     5.474     5.476     5.478     5.480     5.482     5.483     5.485     5.486     5.487     5.490     5.491     5.493     5.495     5.498     5.499     5.502     5.505     5.507     5.509     5.513     5.515     5.518     5.519     5.521     5.522     5.525     5.526     5.527     5.530     5.531     5.533     5.535     5.539     5.543     5.545     5.546     5.550     5.551     5.553     5.555     5.557     5.558     5.559     5.562     5.563     5.566     5.568     5.570     5.574     5.578     5.579     5.579     5.583     5.585     5.586     5.587     5.590     5.593     5.594     5.595     5.597     5.599     5.602     5.604     5.607     5.608     5.610     5.613     5.615     5.616     5.620     5.622     5.624     5.627     5.629     5.630     5.632     5.633     5.636     5.639     5.641     5.642     5.642     5.645     5.648     5.649     5.652     5.656     5.657     5.661     5.663     5.665     5.668     5.671     5.672     5.676     5.677     5.680     5.685     5.687     5.690     5.692     5.694     5.695     5.699     5.702     5.704     5.706     5.709     5.711     5.714     5.718     5.720     5.723     5.725     5.726     5.730     5.733     5.735     5.739     5.741     5.744     5.746     5.750     5.753     5.754     5.757     5.757     5.761     5.763     5.765     5.769     5.770     5.774     5.776     5.780     5.783     5.783     5.786     5.787     5.789     5.791     5.793     5.794     5.796     5.798     5.799     5.800     5.804     5.805     5.809     5.810     5.814     5.816     5.817     5.821     5.823     5.824     5.826     5.829     5.831     5.835     5.835     5.838     5.840     5.842     5.845     5.846     5.848     5.851     5.852     5.854     5.857     5.866     5.869     5.871     5.874     5.876     5.878     5.878     5.883     5.885     5.888     5.890     5.894     5.894     5.894     5.895     5.900     5.903     5.903     5.909     5.916     5.921     5.923     5.925     5.928     5.930     5.933     5.935     5.937     5.940     5.942     5.946     5.948     5.958     5.962     5.969     5.975     5.977     5.977     5.979     5.981     5.982     5.985     5.987     5.992     5.994     5.996     5.999     6.009     6.011     6.016     6.022     6.024     6.028     6.030     6.031     6.033     6.036     6.040     6.044     6.049     6.055     6.057     6.060     6.063     6.066     6.072     6.077     6.080     6.081     6.085     6.088     6.092     6.095     6.098     6.102     6.106     6.111     6.114     6.117     6.120     6.124     6.129     6.133     6.138     6.141     6.145     6.150     6.155     6.159     6.165     6.170     6.174     6.179     6.183     6.187     6.194     6.198     6.204     6.207     6.213     6.217     6.221     6.225     6.231     6.235     6.240     6.244     6.250     6.255     6.261     6.266     6.270     6.276     6.282     6.289     6.292     6.298     6.305     6.313     6.319     6.324     6.330     6.337     6.343     6.351     6.358     6.366     6.372     6.383     6.391     6.402     6.412     6.424     6.435     6.448     6.460     6.473     6.485     6.499     6.512     6.526     6.540     6.554     6.568     6.583     6.600     6.618     6.635     6.654     6.672     6.691     6.709     6.730     6.749     6.770     6.793     6.815     6.838     6.862     6.885     6.907     6.929     6.951     6.972     6.992     7.012     7.032     7.050     7.071     7.089     7.105     7.124     7.141     7.159     7.178     7.196     7.213     7.231     7.249     7.267     7.285     7.302     7.319     7.339     7.357     7.376     7.394     7.412     7.431     7.451     7.470     7.489     7.508     7.527     7.547     7.565     7.583     7.601     7.621     7.638     7.655     7.674     7.692     7.708     7.727     7.743     7.760     7.778     7.794     7.811     7.829     7.845     7.863     7.880     7.895     7.913     7.929     7.946     7.964     7.981     7.998     8.016     8.033     8.050     8.069     8.085     8.104     8.120     8.137     8.153     8.171     8.190     8.207     8.227     8.245     8.261     8.279     8.296     8.314     8.333     8.350     8.369     8.387     8.405     8.422     8.441     8.460     8.477     8.494     8.513     8.530     8.548     8.565     8.583     8.601     8.620     8.639     8.657     8.675     8.693     8.712     8.730     8.746     8.764     8.780     8.798     8.815     8.830     8.848     8.863     8.880     8.893     8.909     8.923     8.939     8.952     8.966     8.980     8.994     9.008     9.022     9.035     9.048     9.061     9.074     9.087     9.101     9.115     9.128     9.140     9.150     9.163     9.177     9.188     9.202     9.215     9.226     9.237     9.249     9.260     9.272     9.283     9.298     9.308     9.320     9.331     9.343     9.355     9.367     9.379     9.390     9.404     9.414     9.424     9.437     9.450     9.462     9.476     9.491     9.501     9.512     9.524     9.537     9.549     9.563     9.576     9.591     9.603     9.617     9.628     9.643     9.656     9.668     9.682     9.696     9.711     9.724     9.737     9.752     9.766     9.779     9.796     9.808     9.824     9.837     9.848     9.864     9.878     9.889     9.906     9.919     9.933     9.946     9.959     9.976     9.986     9.999    10.014    10.028    10.044    10.057    10.070    10.083    10.098    10.110    10.126    10.140    10.153    10.166    10.180    10.193    10.207    10.221    10.233    10.249    10.263    10.277    10.292    10.305    10.318    10.333    10.345    10.361    10.375    10.391    10.405    10.419    10.433    10.447    10.461    10.475    10.490    10.506    10.521    10.535    10.552    10.564    10.582    10.595    10.610    10.627    10.642    10.658    10.676    10.691    10.707    10.724    10.741    10.756    10.772    10.789    10.804    10.822    10.840    10.853    10.871    10.889    10.905    10.922    10.940    10.955    10.975    10.990    11.009    11.029    11.043    11.064    11.080    11.098    11.116    11.137    11.156    11.176    11.193    11.214    11.232    11.252    11.273    11.293    11.312    11.329    11.352    11.370    11.389    11.412    11.431    11.452    11.475    11.496    11.516    11.539    11.558    11.581    11.603    11.625    11.647    11.670    11.693    11.715    11.735    11.758    11.780    11.804    11.828    11.846    11.873    11.896    11.919    11.942    11.964    11.985    12.009    12.031    12.056    12.079    12.104    12.126    12.149    12.172    12.196    12.217    12.242    12.266    12.289    12.309    12.330    12.355    12.377    12.400    12.424    12.443    12.466    12.485    12.506    12.526    12.546    12.565    12.583    12.604    12.624    12.645    12.661    12.681    12.700    12.719    12.740    12.759    12.779    12.800    12.819    12.837    12.859    12.880    12.905    12.921    12.943    12.965    12.987    13.007    13.027    13.048    13.065    13.085    13.104    13.119    13.138    13.156    13.173    13.187    13.204    13.215    13.230    13.246    13.259    13.271    13.285    13.300    13.312    13.326    13.339    13.352    13.365    13.375    13.390    13.402    13.415    13.425    13.439    13.453    13.463    13.476    13.489    13.498    13.511    13.521    13.533    13.548    13.559    13.567    13.585    13.592    13.603    13.615    13.628    13.635    13.644    13.659    13.667    13.676    13.683    13.693    13.718    13.722    13.735    13.745    13.754    13.762    13.771    13.776    13.792    13.804    13.813    13.822    13.829    13.837    13.848    13.870    13.878    13.889    13.896    13.902    13.915    13.929    13.937    13.944    13.953    13.970    13.982    13.989    14.004    14.011    14.024    14.033    14.043    14.063    14.072    14.079    14.090    14.105    14.119    14.132    14.147    14.157    14.167    14.178    14.190    14.202    14.209    14.220    14.224    14.243    14.258    14.269    14.278    14.294    14.307    14.315    14.325    14.341    14.350    14.369    14.372    14.385    14.387    14.396    14.420    14.428    14.446    14.449    14.458    14.469    14.474    14.478    14.502    14.507    14.512    14.521    14.532    14.537    14.549    14.555    14.567    14.573    14.583    14.589    14.607    14.611    14.616    14.635    14.641    14.646    14.669    14.675    14.685    14.696    14.711    14.715    14.722    14.731    14.740    14.749    14.762    14.767    14.775    14.783    14.789    14.796    14.811    14.823    14.829    14.840    14.845    14.853    14.858    14.862    14.875    14.889    14.895    14.900    14.922    14.933    14.940    14.952    14.958    14.963    14.970    14.979    14.985    14.999    15.006    15.011    15.023    15.029    15.041    15.046    15.056    15.061    15.070    15.075    15.080    15.104    15.111    15.123    15.135    15.142    15.148    15.170    15.174    15.180    15.195    15.202    15.209    15.216    15.226    15.237    15.243    15.246    15.248    15.250    15.251    15.251    15.250    15.248    15.248    15.248    15.248    15.248    15.248    15.246    15.245    15.241    15.237    15.214    15.209    15.204    15.197    15.178    15.174    15.166    15.160    15.148    15.141    15.135    15.131    15.115    15.109    15.102    15.089    15.075    15.070    15.063    15.058    15.048    15.043    15.033    15.029    15.016    15.011    15.002    14.994    14.985    14.971    14.964    14.956    14.950    14.946    14.935    14.930    14.922    14.900    14.893    14.883    14.875    14.867    14.860    14.855    14.853    14.844    14.835    14.827    14.823    14.798    14.789    14.785    14.778    14.770    14.765    14.757    14.754    14.738    14.735    14.720    14.713    14.708    14.696    14.691    14.683    14.677    14.670    14.664    14.661    14.650    14.644
     4.811     4.866     4.832     4.811     4.804     4.812     4.804     4.813     4.806     4.809     4.808     4.858     4.828     4.809     4.830     4.858     4.824     4.830     4.837     4.804     4.833     4.809     4.800     4.809     4.802     4.808     4.806     4.809     4.808     4.814     4.802     4.804     4.800     4.770     4.765     4.806     4.804     4.808     4.804     4.809     4.800     4.792     4.802     4.806     4.765     4.824     4.813     4.802     4.794     4.802     4.794     4.802     4.794     4.800     4.790     4.763     4.769     4.800     4.768     4.800     4.790     4.802     4.794     4.802     4.794     4.804     4.800     4.767     4.802     4.808     4.802     4.768     4.800     4.768     4.802     4.806     4.804     4.809     4.806     4.814     4.808     4.800     4.809     4.802     4.806     4.802     4.808     4.802     4.806     4.802     4.806     4.802     4.804     4.802     4.804     4.802     4.813     4.809     4.800     4.794     4.800     4.809     4.830     4.802     4.804     4.802     4.768     4.763     4.769     4.802     4.806     4.806     4.809     4.806     4.800     4.808     4.800     4.809     4.802     4.806     4.804     4.806     4.804     4.864     4.870     4.808     4.870     4.881     4.808     4.814     4.806     4.814     4.806     4.828     4.809     4.811     4.809     4.830     4.804     4.806     4.804     4.813     4.802     4.809     4.802     4.809     4.806     4.830     4.806     4.830     4.809     4.832     4.866     4.860     4.866     4.888     4.860     4.866     4.872     4.867     4.874     4.881     4.881     4.872     4.866     4.860     4.866     4.874     4.884     4.881     4.872     4.904     4.883     4.889     4.881     4.912     4.883     4.913     4.917     4.910     4.920     4.917     4.921     4.886     4.880     4.885     4.913     4.906     4.926     4.921     4.913     4.921     4.915     4.923     4.923     4.920     4.929     4.923     4.932     4.929     4.933     4.927     4.867     4.872     4.881     4.929     4.880     4.872     4.932     4.940     4.933     4.942     4.937     4.929     4.937     4.932     4.933     4.929     4.881     4.874     4.921     4.917     4.927     4.924     4.929     4.921     4.917     4.906     4.910     4.913     4.913     4.915     4.896     4.913     4.917     4.921     4.915     4.912     4.915     4.908     4.918     4.904     4.902     4.917     4.894     4.904     4.898     4.902     4.888     4.892     4.894     4.893     4.892     4.895     4.884     4.888     4.884     4.887     4.883     4.886     4.881     4.885     4.880     4.885     4.898     4.902     4.902     4.902     4.887     4.883     4.899     4.894     4.886     4.881     4.888     4.884     4.893     4.876     4.872     4.884     4.880     4.878     4.881     4.886     4.883     4.886     4.880     4.876     4.883     4.878     4.874     4.860     4.867     4.874     4.874     4.866     4.872     4.864     4.860     4.866     4.864     4.856     4.858     4.860     4.854     4.863     4.864     4.843     4.845     4.846     4.852     4.844     4.844     4.841     4.837     4.843     4.845     4.846     4.844     4.830     4.809     4.804     4.809     4.830     4.840     4.809     4.816     4.809     4.835     4.802     4.808     4.814     4.837     4.808     4.814     4.806     4.813     4.806     4.800     4.804     4.828     4.821     4.815     4.809     4.816     4.822     4.809     4.815     4.808     4.802     4.809     4.804     4.802     4.808     4.804     4.809     4.822     4.828     4.822     4.828     4.804     4.796     4.806     4.815     4.804     4.828     4.816     4.809     4.802     4.717     4.708     4.716     4.721     4.726     4.763     4.808     4.800     4.721     4.756     4.722     4.717     4.763     4.796     4.802     4.809     4.802     4.792     4.708     4.808     4.802     4.800     4.802     4.806     4.798     4.794     4.800     4.796     4.811     4.787     4.798     4.802     4.794     4.802     4.794     4.787     4.794     4.790     4.796     4.792     4.796     4.792     4.756     4.806     4.754     4.757     4.814     4.757     4.759     4.767     4.757     4.765     4.800     4.806     4.800     4.809     4.806     4.798     4.765     4.804     4.813     4.804     4.794     4.757     4.765     4.757     4.765     4.794     4.802     4.802     4.808     4.800     4.794     4.800     4.806     4.809     4.802     4.808     4.802     4.802     4.811     4.796     4.809     4.806     4.809     4.798     4.804     4.812     4.804     4.796     4.804     4.809     4.802     4.767     4.802     4.808     4.804     4.794     4.802     4.802     4.798     4.796     4.806     4.802     4.808     4.811     4.804     4.811     4.816     4.771     4.824     4.822     4.822     4.828     4.821     4.814     4.808     4.832     4.821     4.830     4.809     4.828     4.832     4.821     4.828     4.822     4.828     4.832     4.822     4.828     4.811     4.830     4.837     4.828     4.836     4.828     4.837     4.832     4.824     4.830     4.841     4.840     4.843     4.839     4.843     4.822     4.828     4.822     4.841     4.843     4.841     4.809     4.840     4.835     4.854     4.856     4.860     4.821     4.854     4.821     4.816     4.856     4.854     4.878     4.892     4.876     4.880     4.837     4.874     4.864     4.870     4.856     4.858     4.867     4.863     4.880     4.863     4.870     4.913     4.908     4.878     4.884     4.912     4.889     4.884     4.889     4.913     4.885     4.878     4.884     4.876     4.913     4.881     4.917     4.884     4.906     4.902     4.906     4.887     4.917     4.887     4.889     4.910     4.908     4.917     4.921     4.913     4.917     4.920     4.917     4.910     4.926     4.924     4.932     4.932     4.937     4.927     4.939     4.952     4.954     4.960     4.956     4.954     4.954     4.956     4.963     4.967     4.963     4.968     4.967     4.968     4.967     4.958     4.973     4.952     4.956     4.979     4.979     4.973     4.968     4.974     4.981     4.977     4.981     4.976     4.973     4.974     4.982     4.990     4.987     4.981     5.009     5.014     5.019     5.024     5.028     5.024     5.021     5.022     5.026     5.024     5.032     5.037     5.033     5.049     5.055     5.060     5.057     5.054     5.062     5.059     5.062     5.068     5.072     5.079     5.083     5.085     5.093     5.097     5.083     5.112     5.105     5.104     5.110     5.112     5.119     5.122     5.129     5.127     5.126     5.122     5.131     5.129     5.145     5.122     5.143     5.146     5.145     5.143     5.140     5.161     5.138     5.169     5.171     5.174     5.175     5.177     5.179     5.182     5.185     5.185     5.148     5.189     5.187     5.187     5.187     5.187     5.187     5.187     5.196     5.194     5.198     5.199     5.194     5.187     5.189     5.189     5.198     5.189     5.199     5.198     5.223     5.194     5.226     5.227     5.233     5.235     5.237     5.235     5.235     5.237     5.242     5.242     5.246     5.252     5.252     5.252     5.254     5.258     5.254     5.259     5.258     5.261     5.262     5.262     5.261     5.265     5.268     5.268     5.268     5.270     5.273     5.277     5.279     5.282     5.285     5.283     5.286     5.289     5.296     5.299     5.303     5.305     5.307     5.308     5.311     5.313     5.316     5.319     5.320     5.322     5.326     5.328     5.331     5.333     5.340     5.352     5.357     5.360     5.364     5.365     5.371     5.372     5.374     5.379     5.383     5.390     5.395     5.398     5.402     5.406     5.407     5.409     5.410     5.413     5.415     5.418     5.420     5.424     5.424     5.427     5.429     5.430     5.429     5.430     5.435     5.435     5.437     5.437     5.437     5.442     5.441     5.439     5.441     5.441     5.442     5.442     5.444     5.444     5.448     5.450     5.450     5.456     5.452     5.456     5.458     5.459     5.464     5.465     5.469     5.472     5.472     5.474     5.474     5.478     5.478     5.480     5.483     5.485     5.485     5.486     5.489     5.490     5.491     5.494     5.494     5.497     5.499     5.502     5.505     5.507     5.511     5.515     5.515     5.516     5.519     5.521     5.522     5.525     5.527     5.528     5.530     5.531     5.533     5.535     5.539     5.541     5.545     5.546     5.548     5.551     5.554     5.555     5.557     5.558     5.559     5.562     5.563     5.566     5.568     5.572     5.574     5.576     5.579     5.581     5.583     5.585     5.587     5.590     5.590     5.591     5.594     5.597     5.598     5.599     5.602     5.605     5.607     5.608     5.612     5.613     5.615     5.619     5.620     5.622     5.624     5.627     5.629     5.630     5.632     5.635     5.638     5.638     5.639     5.644     5.645     5.647     5.649     5.649     5.652     5.656     5.657     5.661     5.663     5.667     5.668     5.671     5.672     5.673     5.678     5.679     5.683     5.685     5.689     5.692     5.695     5.695     5.699     5.700     5.704     5.706     5.707     5.711     5.714     5.715     5.718     5.721     5.725     5.726     5.730     5.731     5.735     5.737     5.741     5.744     5.746     5.750     5.752     5.754     5.755     5.758     5.762     5.763     5.765     5.769     5.770     5.774     5.776     5.780     5.783     5.785     5.786     5.787     5.789     5.792     5.793     5.794     5.796     5.798     5.800     5.802     5.804     5.807     5.809     5.812     5.814     5.816     5.821     5.821     5.823     5.826     5.828     5.829     5.831     5.835     5.837     5.838     5.842     5.843     5.845     5.848     5.848     5.851     5.857     5.860     5.857     5.861     5.863     5.869     5.871     5.874     5.876     5.880     5.882     5.887     5.888     5.890     5.892     5.894     5.897     5.899     5.902     5.907     5.906     5.919     5.921     5.921     5.923     5.927     5.927     5.930     5.932     5.935     5.935     5.939     5.940     5.944     5.946     5.949     5.952     5.969     5.971     5.975     5.977     5.979     5.981     5.982     5.985     5.985     5.989     5.992     5.994     5.998     6.003     6.010     6.013     6.019     6.020     6.024     6.028     6.031     6.035     6.037     6.040     6.042     6.046     6.052     6.054     6.058     6.060     6.063     6.069     6.072     6.075     6.080     6.083     6.087     6.088     6.093     6.097     6.100     6.102     6.108     6.111     6.114     6.117     6.120     6.124     6.129     6.133     6.138     6.142     6.145     6.152     6.154     6.159     6.165     6.169     6.174     6.179     6.183     6.189     6.194     6.198     6.204     6.209     6.213     6.217     6.221     6.225     6.230     6.237     6.242     6.246     6.250     6.255     6.261     6.266     6.270     6.276     6.282     6.289     6.292     6.300     6.304     6.311     6.316     6.325     6.330     6.337     6.345     6.353     6.359     6.366     6.374     6.383     6.391     6.400     6.410     6.420     6.433     6.445     6.457     6.469     6.483     6.496     6.509     6.523     6.537     6.550     6.565     6.580     6.595     6.612     6.629     6.646     6.664     6.683     6.703     6.722     6.742     6.763     6.785     6.806     6.829     6.852     6.876     6.899     6.921     6.944     6.967     6.988     7.009     7.030     7.050     7.069     7.089     7.107     7.126     7.143     7.161     7.178     7.196     7.214     7.231     7.249     7.266     7.283     7.302     7.319     7.337     7.355     7.373     7.392     7.411     7.430     7.449     7.467     7.487     7.505     7.525     7.544     7.564     7.581     7.600     7.619     7.637     7.655     7.672     7.691     7.708     7.725     7.745     7.760     7.778     7.794     7.811     7.830     7.847     7.863     7.880     7.897     7.915     7.932     7.948     7.964     7.981     7.998     8.019     8.035     8.052     8.069     8.085     8.104     8.119     8.137     8.153     8.171     8.189     8.205     8.222     8.242     8.259     8.277     8.294     8.312     8.331     8.348     8.366     8.385     8.402     8.419     8.438     8.455     8.472     8.491     8.509     8.526     8.543     8.560     8.580     8.598     8.616     8.633     8.654     8.671     8.689     8.707     8.725     8.744     8.761     8.778     8.794     8.811     8.828     8.844     8.862     8.878     8.893     8.909     8.925     8.940     8.954     8.968     8.982     8.998     9.011     9.024     9.037     9.052     9.067     9.078     9.093     9.105     9.118     9.133     9.145     9.157     9.172     9.183     9.197     9.210     9.220     9.233     9.246     9.257     9.269     9.281     9.296     9.305     9.318     9.331     9.343     9.355     9.365     9.377     9.386     9.399     9.412     9.423     9.435     9.449     9.459     9.471     9.483     9.497     9.511     9.522     9.533     9.544     9.557     9.571     9.582     9.593     9.608     9.622     9.637     9.650     9.662     9.677     9.689     9.704     9.716     9.729     9.744     9.757     9.772     9.785     9.800     9.812     9.829     9.844     9.857     9.869     9.885     9.897     9.911     9.925     9.937     9.951     9.966     9.980     9.994    10.007    10.019    10.035    10.050    10.063    10.075    10.091    10.104    10.116    10.131    10.146    10.161    10.173    10.188    10.200    10.214    10.229    10.242    10.253    10.268    10.283    10.296    10.311    10.325    10.339    10.354    10.366    10.380    10.394    10.406    10.422    10.436    10.452    10.466    10.482    10.496    10.509    10.524    10.538    10.554    10.567    10.585    10.598    10.613    10.630    10.645    10.662    10.677    10.694    10.709    10.725    10.743    10.760    10.776    10.791    10.807    10.823    10.839    10.857    10.875    10.891    10.908    10.922    10.941    10.957    10.976    10.993    11.009    11.026    11.045    11.061    11.082    11.097    11.116    11.135    11.156    11.176    11.192    11.212    11.232    11.252    11.273    11.291    11.310    11.331    11.349    11.372    11.391    11.410    11.431    11.452    11.470    11.492    11.512    11.535    11.556    11.578    11.600    11.622    11.643    11.665    11.686    11.707    11.731    11.752    11.776    11.799    11.822    11.844    11.866    11.887    11.912    11.933    11.960    11.980    12.002    12.026    12.048    12.073    12.096    12.120    12.141    12.165    12.189    12.211    12.232    12.257    12.282    12.302    12.327    12.350    12.369    12.393    12.417    12.435    12.459    12.478    12.502    12.521    12.541    12.561    12.583    12.600    12.620    12.638    12.657    12.676    12.698    12.716    12.733    12.754    12.775    12.796    12.813    12.831    12.853    12.872    12.896    12.919    12.936    12.956    12.977    12.996    13.017    13.035    13.056    13.072    13.089    13.106    13.121    13.140    13.154    13.171    13.183    13.200    13.213    13.227    13.241    13.256    13.270    13.281    13.296    13.310    13.323    13.336    13.347    13.359    13.371    13.383    13.398    13.409    13.420    13.433    13.446    13.458    13.467    13.483    13.490    13.504    13.513    13.527    13.539    13.548    13.562    13.575    13.581    13.596    13.604    13.619    13.628    13.640    13.649    13.658    13.668    13.676    13.692    13.704    13.718    13.730    13.740    13.749    13.756    13.763    13.774    13.785    13.798    13.808    13.817    13.825    13.835    13.844    13.853    13.872    13.883    13.894    13.904    13.911    13.925    13.935    13.942    13.954    13.963    13.976    13.991    13.998    14.009    14.019    14.030    14.039    14.055    14.066    14.076    14.087    14.102    14.108    14.126    14.132    14.154    14.163    14.176    14.187    14.197    14.207    14.216    14.223    14.241    14.258    14.264    14.276    14.283    14.306    14.317    14.321    14.341    14.350    14.365    14.370    14.375    14.387    14.398    14.419    14.427    14.439    14.452    14.459    14.466    14.472    14.480    14.491    14.509    14.512    14.519    14.530    14.535    14.549    14.555    14.561    14.574    14.578    14.585    14.607    14.611    14.616    14.635    14.639    14.646    14.670    14.675    14.685    14.696    14.701    14.719    14.720    14.732    14.743    14.748    14.762    14.765    14.773    14.781    14.787    14.796    14.801    14.823    14.832    14.838    14.845    14.852    14.858    14.862    14.875    14.889    14.896    14.909    14.926    14.930    14.943    14.950    14.958    14.964    14.971    14.979    14.987    14.994    15.004    15.011    15.021    15.027    15.043    15.048    15.055    15.063    15.070    15.075    15.082    15.104    15.109    15.117    15.135    15.142    15.148    15.164    15.172    15.178    15.193    15.202    15.209    15.214    15.221    15.239    15.245    15.246    15.248    15.251    15.251    15.251    15.250    15.246    15.248    15.248    15.248    15.248    15.248    15.246    15.243    15.241    15.237    15.216    15.209    15.207    15.199    15.180    15.174    15.169    15.162    15.153    15.142    15.137    15.130    15.117    15.111    15.104    15.089    15.077    15.070    15.064    15.060    15.049    15.044    15.037    15.029    15.021    15.015    15.004    14.999    14.985    14.976    14.970    14.958    14.952    14.944    14.937    14.931    14.926    14.912    14.896    14.887    14.879    14.871    14.862    14.858    14.855    14.847    14.837    14.827    14.821    14.808    14.792    14.787    14.783    14.776    14.771    14.762    14.757    14.745    14.735    14.725    14.715    14.703    14.700    14.695    14.687    14.679    14.672    14.666    14.662    14.655    14.648
     4.866     4.830     4.809     4.804     4.809     4.804     4.839     4.804     4.808     4.806     4.814     4.811     4.806     4.822     4.830     4.809     4.830     4.822     4.804     4.809     4.802     4.809     4.811     4.802     4.813     4.806     4.814     4.809     4.815     4.808     4.811     4.802     4.796     4.802     4.806     4.804     4.809     4.806     4.809     4.806     4.812     4.802     4.806     4.804     4.814     4.835     4.804     4.808     4.804     4.808     4.804     4.808     4.804     4.794     4.800     4.769     4.763     4.768     4.800     4.768     4.802     4.806     4.802     4.798     4.804     4.809     4.806     4.800     4.813     4.804     4.796     4.802     4.806     4.802     4.806     4.804     4.768     4.806     4.809     4.808     4.815     4.809     4.802     4.770     4.800     4.811     4.804     4.808     4.806     4.808     4.806     4.808     4.804     4.806     4.806     4.814     4.811     4.802     4.796     4.802     4.796     4.804     4.826     4.812     4.804     4.804     4.763     4.769     4.800     4.804     4.804     4.814     4.806     4.809     4.808     4.800     4.809     4.802     4.806     4.804     4.806     4.804     4.808     4.808     4.830     4.872     4.808     4.814     4.808     4.858     4.828     4.809     4.815     4.809     4.809     4.809     4.809     4.808     4.813     4.804     4.828     4.806     4.809     4.811     4.809     4.804     4.839     4.809     4.830     4.809     4.830     4.866     4.858     4.867     4.872     4.881     4.883     4.874     4.881     4.876     4.883     4.912     4.876     4.866     4.858     4.866     4.872     4.867     4.913     4.874     4.867     4.874     4.880     4.872     4.880     4.874     4.881     4.917     4.920     4.915     4.881     4.913     4.917     4.917     4.885     4.913     4.906     4.913     4.906     4.915     4.921     4.926     4.918     4.926     4.921     4.940     4.915     4.883     4.915     4.935     4.940     4.939     4.886     4.880     4.943     4.881     4.939     4.933     4.937     4.942     4.939     4.933     4.881     4.874     4.881     4.937     4.940     4.881     4.929     4.881     4.939     4.933     4.929     4.932     4.932     4.917     4.923     4.913     4.933     4.927     4.926     4.920     4.917     4.921     4.915     4.917     4.921     4.918     4.910     4.913     4.913     4.921     4.913     4.908     4.917     4.902     4.908     4.910     4.904     4.904     4.899     4.894     4.891     4.884     4.889     4.900     4.892     4.891     4.887     4.884     4.887     4.890     4.885     4.902     4.889     4.884     4.902     4.908     4.891     4.904     4.887     4.893     4.886     4.894     4.892     4.888     4.881     4.894     4.884     4.878     4.891     4.880     4.888     4.884     4.881     4.884     4.888     4.866     4.863     4.884     4.880     4.883     4.876     4.869     4.869     4.876     4.866     4.874     4.867     4.863     4.870     4.856     4.864     4.869     4.860     4.869     4.860     4.870     4.849     4.852     4.854     4.856     4.856     4.839     4.852     4.852     4.839     4.852     4.841     4.811     4.816     4.809     4.828     4.849     4.822     4.828     4.809     4.815     4.824     4.808     4.800     4.808     4.841     4.860     4.837     4.813     4.804     4.828     4.806     4.800     4.821     4.830     4.824     4.806     4.828     4.809     4.815     4.808     4.800     4.809     4.804     4.812     4.808     4.815     4.835     4.837     4.804     4.796     4.830     4.806     4.828     4.806     4.796     4.802     4.757     4.806     4.821     4.800     4.809     4.802     4.792     4.721     4.808     4.722     4.809     4.814     4.765     4.742     4.721     4.757     4.765     4.798     4.802     4.809     4.806     4.798     4.804     4.798     4.800     4.792     4.796     4.800     4.796     4.806     4.802     4.806     4.800     4.804     4.808     4.800     4.796     4.798     4.768     4.802     4.767     4.759     4.765     4.759     4.767     4.808     4.800     4.794     4.802     4.809     4.814     4.761     4.763     4.757     4.759     4.754     4.759     4.802     4.811     4.802     4.830     4.822     4.808     4.806     4.812     4.804     4.796     4.802     4.765     4.757     4.750     4.757     4.802     4.809     4.809     4.804     4.809     4.802     4.808     4.802     4.802     4.809     4.800     4.808     4.802     4.808     4.796     4.800     4.792     4.800     4.808     4.757     4.765     4.756     4.804     4.809     4.808     4.767     4.804     4.796     4.802     4.802     4.815     4.790     4.798     4.800     4.802     4.798     4.808     4.826     4.815     4.772     4.816     4.822     4.826     4.822     4.826     4.828     4.824     4.828     4.836     4.830     4.822     4.828     4.809     4.828     4.833     4.830     4.830     4.835     4.830     4.836     4.822     4.830     4.811     4.830     4.835     4.833     4.839     4.828     4.824     4.839     4.836     4.828     4.843     4.837     4.844     4.845     4.845     4.837     4.852     4.822     4.840     4.843     4.845     4.840     4.846     4.843     4.845     4.856     4.864     4.856     4.864     4.815     4.860     4.858     4.869     4.864     4.864     4.876     4.883     4.902     4.880     4.840     4.894     4.866     4.906     4.863     4.915     4.870     4.880     4.874     4.884     4.874     4.913     4.918     4.889     4.917     4.884     4.913     4.913     4.912     4.881     4.885     4.880     4.884     4.917     4.915     4.912     4.887     4.910     4.898     4.913     4.884     4.921     4.915     4.891     4.913     4.915     4.921     4.927     4.918     4.915     4.918     4.924     4.921     4.937     4.943     4.939     4.937     4.933     4.948     4.952     4.946     4.958     4.956     4.948     4.954     4.952     4.949     4.942     4.965     4.968     4.963     4.968     4.961     4.958     4.963     4.954     4.961     4.976     4.985     4.987     4.987     4.974     4.979     4.976     4.981     4.977     4.982     4.977     4.982     4.977     4.994     4.998     4.999     4.991     5.019     5.024     5.028     5.022     5.032     5.028     5.032     5.030     5.030     5.036     5.032     5.037     5.057     5.059     5.060     5.052     5.054     5.057     5.065     5.065     5.065     5.068     5.079     5.083     5.076     5.074     5.094     5.102     5.112     5.105     5.107     5.108     5.115     5.122     5.127     5.121     5.126     5.121     5.127     5.124     5.138     5.141     5.141     5.150     5.148     5.146     5.126     5.143     5.156     5.167     5.174     5.176     5.150     5.154     5.185     5.185     5.187     5.159     5.190     5.181     5.187     5.189     5.190     5.190     5.190     5.192     5.194     5.198     5.196     5.187     5.192     5.189     5.192     5.194     5.196     5.198     5.199     5.194     5.222     5.225     5.228     5.232     5.235     5.235     5.240     5.242     5.237     5.237     5.239     5.240     5.254     5.252     5.256     5.256     5.258     5.254     5.261     5.259     5.261     5.262     5.264     5.262     5.264     5.268     5.270     5.272     5.272     5.273     5.279     5.280     5.285     5.283     5.286     5.288     5.288     5.291     5.299     5.299     5.303     5.307     5.308     5.310     5.311     5.315     5.316     5.322     5.324     5.326     5.330     5.331     5.331     5.340     5.343     5.352     5.355     5.362     5.364     5.365     5.369     5.372     5.376     5.377     5.383     5.388     5.393     5.400     5.402     5.406     5.410     5.412     5.415     5.415     5.418     5.420     5.422     5.425     5.429     5.427     5.430     5.432     5.432     5.435     5.437     5.437     5.441     5.441     5.439     5.441     5.442     5.444     5.442     5.448     5.446     5.450     5.452     5.455     5.456     5.457     5.452     5.456     5.458     5.461     5.463     5.465     5.470     5.470     5.472     5.474     5.476     5.476     5.478     5.482     5.482     5.483     5.485     5.486     5.487     5.489     5.490     5.491     5.494     5.495     5.497     5.499     5.502     5.505     5.507     5.509     5.511     5.515     5.518     5.521     5.521     5.522     5.523     5.526     5.528     5.530     5.531     5.535     5.535     5.539     5.541     5.545     5.546     5.550     5.551     5.553     5.555     5.557     5.558     5.559     5.562     5.563     5.566     5.568     5.572     5.574     5.576     5.579     5.581     5.585     5.586     5.587     5.589     5.590     5.593     5.594     5.595     5.597     5.599     5.604     5.604     5.605     5.608     5.612     5.613     5.616     5.619     5.620     5.622     5.624     5.627     5.629     5.630     5.632     5.635     5.636     5.638     5.641     5.644     5.645     5.647     5.648     5.649     5.654     5.656     5.657     5.661     5.663     5.667     5.668     5.669     5.671     5.673     5.678     5.681     5.683     5.687     5.689     5.692     5.694     5.695     5.699     5.700     5.702     5.706     5.707     5.712     5.714     5.715     5.718     5.720     5.723     5.725     5.730     5.731     5.733     5.737     5.741     5.743     5.744     5.748     5.752     5.753     5.756     5.756     5.761     5.762     5.764     5.769     5.772     5.774     5.776     5.780     5.782     5.786     5.787     5.788     5.789     5.792     5.793     5.795     5.796     5.799     5.800     5.804     5.805     5.807     5.810     5.812     5.814     5.817     5.819     5.823     5.826     5.826     5.828     5.831     5.833     5.835     5.837     5.840     5.842     5.843     5.845     5.846     5.850     5.852     5.855     5.860     5.861     5.863     5.867     5.869     5.871     5.873     5.874     5.880     5.883     5.887     5.888     5.890     5.894     5.894     5.895     5.899     5.900     5.902     5.911     5.915     5.919     5.921     5.923     5.925     5.927     5.930     5.930     5.933     5.937     5.939     5.940     5.942     5.944     5.948     5.958     5.963     5.969     5.973     5.975     5.977     5.981     5.982     5.983     5.987     5.989     5.992     5.994     5.996     5.999     6.005     6.008     6.016     6.019     6.022     6.026     6.028     6.031     6.033     6.040     6.042     6.045     6.048     6.054     6.055     6.058     6.062     6.065     6.069     6.072     6.073     6.078     6.083     6.087     6.090     6.093     6.098     6.100     6.104     6.106     6.111     6.115     6.118     6.122     6.126     6.129     6.133     6.138     6.142     6.146     6.152     6.155     6.159     6.165     6.169     6.174     6.179     6.183     6.189     6.194     6.198     6.204     6.209     6.215     6.218     6.222     6.225     6.230     6.235     6.242     6.246     6.250     6.255     6.261     6.266     6.271     6.278     6.282     6.287     6.292     6.300     6.307     6.311     6.316     6.324     6.330     6.339     6.345     6.353     6.361     6.367     6.374     6.383     6.392     6.400     6.410     6.420     6.431     6.441     6.453     6.467     6.479     6.492     6.506     6.520     6.533     6.548     6.561     6.576     6.591     6.607     6.623     6.640     6.659     6.676     6.696     6.714     6.735     6.756     6.777     6.798     6.820     6.843     6.867     6.890     6.913     6.937     6.960     6.981     7.005     7.026     7.048     7.069     7.087     7.107     7.126     7.143     7.161     7.178     7.198     7.214     7.231     7.249     7.266     7.283     7.302     7.318     7.337     7.355     7.372     7.391     7.408     7.427     7.446     7.464     7.483     7.502     7.522     7.540     7.560     7.578     7.598     7.616     7.635     7.653     7.670     7.691     7.707     7.725     7.743     7.760     7.778     7.796     7.813     7.829     7.847     7.863     7.880     7.897     7.915     7.932     7.949     7.967     7.983     8.000     8.016     8.035     8.052     8.069     8.086     8.102     8.120     8.137     8.153     8.171     8.189     8.204     8.222     8.240     8.259     8.275     8.292     8.309     8.327     8.346     8.361     8.379     8.399     8.416     8.435     8.452     8.470     8.487     8.504     8.523     8.540     8.557     8.575     8.592     8.611     8.630     8.647     8.665     8.682     8.702     8.718     8.739     8.756     8.774     8.791     8.809     8.826     8.843     8.858     8.876     8.893     8.909     8.925     8.939     8.954     8.969     8.985     8.998     9.014     9.028     9.041     9.056     9.068     9.082     9.096     9.109     9.124     9.136     9.149     9.163     9.176     9.190     9.202     9.215     9.227     9.241     9.252     9.266     9.279     9.293     9.303     9.316     9.328     9.339     9.352     9.362     9.374     9.386     9.396     9.409     9.420     9.432     9.444     9.457     9.470     9.483     9.494     9.507     9.517     9.531     9.542     9.556     9.568     9.580     9.593     9.604     9.617     9.631     9.643     9.656     9.668     9.683     9.697     9.713     9.724     9.737     9.752     9.766     9.780     9.795     9.807     9.820     9.833     9.847     9.863     9.878     9.889     9.904     9.918     9.930     9.943     9.958     9.970     9.985     9.999    10.012    10.028    10.041    10.054    10.068    10.082    10.094    10.110    10.122    10.135    10.149    10.163    10.178    10.193    10.207    10.219    10.232    10.248    10.261    10.273    10.289    10.302    10.314    10.330    10.343    10.357    10.370    10.389    10.400    10.412    10.426    10.444    10.457    10.471    10.485    10.499    10.514    10.529    10.543    10.557    10.573    10.588    10.604    10.618    10.633    10.650    10.664    10.681    10.698    10.713    10.730    10.745    10.761    10.779    10.791    10.811    10.826    10.842    10.859    10.875    10.894    10.909    10.928    10.944    10.957    10.977    10.993    11.013    11.031    11.046    11.063    11.082    11.097    11.116    11.135    11.155    11.176    11.192    11.211    11.230    11.252    11.270    11.291    11.310    11.328    11.348    11.369    11.388    11.408    11.429    11.449    11.469    11.490    11.511    11.532    11.553    11.575    11.598    11.618    11.639    11.662    11.683    11.705    11.726    11.750    11.771    11.792    11.817    11.837    11.859    11.883    11.907    11.930    11.952    11.975    11.995    12.019    12.043    12.064    12.085    12.111    12.133    12.155    12.178    12.203    12.227    12.249    12.273    12.296    12.320    12.343    12.363    12.383    12.406    12.431    12.453    12.471    12.493    12.515    12.537    12.555    12.578    12.594    12.616    12.633    12.656    12.673    12.693    12.710    12.731    12.750    12.771    12.791    12.808    12.828    12.850    12.869    12.889    12.909    12.928    12.949    12.967    12.985    13.003    13.024    13.043    13.059    13.077    13.093    13.107    13.121    13.138    13.150    13.165    13.180    13.196    13.207    13.221    13.235    13.249    13.264    13.278    13.292    13.305    13.316    13.330    13.343    13.354    13.366    13.377    13.390    13.400    13.414    13.425    13.439    13.448    13.458    13.474    13.483    13.495    13.507    13.517    13.531    13.541    13.555    13.566    13.574    13.587    13.596    13.610    13.620    13.635    13.644    13.653    13.659    13.668    13.677    13.704    13.714    13.723    13.735    13.742    13.751    13.759    13.766    13.781    13.789    13.802    13.812    13.821    13.829    13.841    13.850    13.863    13.878    13.894    13.902    13.909    13.917    13.931    13.942    13.950    13.962    13.972    13.982    13.989    14.006    14.013    14.026    14.037    14.048    14.059    14.068    14.079    14.098    14.105    14.116    14.129    14.138    14.161    14.167    14.183    14.195    14.204    14.213    14.233    14.239    14.255    14.259    14.272    14.281    14.287    14.307    14.327    14.337    14.346    14.359    14.370    14.374    14.389    14.394    14.419    14.430    14.435    14.455    14.456    14.464    14.471    14.478    14.489    14.505    14.512    14.521    14.525    14.537    14.546    14.554    14.567    14.573    14.578    14.588    14.605    14.609    14.621    14.633    14.639    14.646    14.669    14.677    14.687    14.693    14.698    14.719    14.719    14.732    14.741    14.749    14.760    14.762    14.773    14.778    14.787    14.794    14.801    14.821    14.829    14.837    14.842    14.853    14.860    14.862    14.871    14.885    14.895    14.912    14.925    14.931    14.937    14.952    14.956    14.961    14.973    14.978    14.988    14.996    15.002    15.013    15.018    15.026    15.041    15.048    15.055    15.061    15.070    15.075    15.082    15.102    15.109    15.121    15.135    15.141    15.148    15.162    15.170    15.178    15.191    15.204    15.207    15.214    15.229    15.237    15.243    15.246    15.248    15.250    15.250    15.250    15.248    15.245    15.246    15.248    15.248    15.248    15.246    15.245    15.243    15.239    15.233    15.221    15.209    15.204    15.198    15.180    15.174    15.169    15.163    15.154    15.146    15.141    15.135    15.122    15.111    15.107    15.096    15.079    15.072    15.066    15.061    15.052    15.046    15.037    15.030    15.023    15.015    15.006    14.994    14.985    14.979    14.973    14.966    14.952    14.950    14.938    14.928    14.922    14.913    14.898    14.891    14.885    14.873    14.863    14.858    14.857    14.849    14.842    14.829    14.823    14.813    14.796    14.789    14.785    14.779    14.773    14.764    14.760    14.752    14.735    14.726    14.719    14.704    14.701    14.695    14.687    14.682    14.675    14.670    14.664    14.656    14.651
     4.830     4.809     4.809     4.809     4.804     4.811     4.806     4.808     4.806     4.809     4.808     4.824     4.809     4.804     4.809     4.809     4.809     4.804     4.809     4.802     4.809     4.804     4.809     4.867     4.806     4.869     4.812     4.804     4.864     4.822     4.804     4.811     4.802     4.806     4.804     4.814     4.808     4.809     4.808     4.809     4.806     4.808     4.806     4.809     4.808     4.830     4.814     4.806     4.814     4.808     4.802     4.808     4.809     4.804     4.804     4.802     4.769     4.802     4.794     4.802     4.806     4.802     4.765     4.804     4.809     4.808     4.814     4.814     4.806     4.798     4.804     4.796     4.804     4.806     4.804     4.768     4.804     4.814     4.808     4.828     4.822     4.804     4.809     4.802     4.811     4.804     4.809     4.806     4.809     4.806     4.809     4.806     4.808     4.806     4.809     4.809     4.802     4.806     4.802     4.804     4.802     4.808     4.808     4.866     4.814     4.804     4.806     4.802     4.806     4.804     4.839     4.806     4.815     4.809     4.800     4.808     4.802     4.809     4.802     4.813     4.804     4.808     4.806     4.809     4.822     4.809     4.814     4.806     4.809     4.806     4.860     4.832     4.809     4.828     4.809     4.809     4.809     4.828     4.809     4.814     4.808     4.830     4.832     4.809     4.815     4.809     4.832     4.869     4.809     4.830     4.864     4.858     4.867     4.863     4.867     4.874     4.883     4.913     4.912     4.908     4.913     4.920     4.883     4.874     4.866     4.872     4.866     4.872     4.906     4.883     4.874     4.881     4.874     4.880     4.872     4.881     4.913     4.918     4.915     4.880     4.921     4.917     4.923     4.910     4.913     4.885     4.913     4.884     4.913     4.885     4.926     4.921     4.937     4.920     4.940     4.937     4.881     4.874     4.883     4.942     4.939     4.923     4.880     4.939     4.939     4.939     4.933     4.940     4.943     4.939     4.942     4.937     4.940     4.881     4.939     4.945     4.933     4.943     4.939     4.929     4.943     4.942     4.937     4.929     4.937     4.933     4.917     4.932     4.927     4.924     4.906     4.924     4.923     4.918     4.932     4.917     4.921     4.924     4.884     4.921     4.926     4.913     4.920     4.913     4.904     4.906     4.910     4.904     4.902     4.902     4.900     4.899     4.885     4.910     4.894     4.906     4.892     4.889     4.896     4.895     4.885     4.889     4.883     4.887     4.906     4.896     4.884     4.876     4.912     4.906     4.884     4.902     4.902     4.896     4.889     4.884     4.887     4.883     4.893     4.886     4.883     4.896     4.893     4.891     4.888     4.889     4.884     4.874     4.881     4.881     4.881     4.886     4.884     4.874     4.878     4.880     4.876     4.869     4.874     4.869     4.870     4.864     4.872     4.864     4.870     4.864     4.872     4.860     4.856     4.856     4.860     4.854     4.864     4.860     4.844     4.840     4.856     4.856     4.837     4.830     4.822     4.830     4.836     4.852     4.830     4.822     4.828     4.809     4.846     4.852     4.809     4.860     4.840     4.765     4.808     4.822     4.828     4.809     4.815     4.808     4.863     4.841     4.808     4.856     4.821     4.828     4.809     4.814     4.809     4.804     4.811     4.806     4.814     4.806     4.809     4.802     4.794     4.804     4.809     4.815     4.809     4.830     4.824     4.830     4.826     4.845     4.830     4.809     4.802     4.809     4.814     4.808     4.814     4.809     4.815     4.808     4.815     4.721     4.757     4.765     4.821     4.802     4.809     4.815     4.821     4.808     4.800     4.804     4.808     4.800     4.804     4.794     4.800     4.800     4.798     4.802     4.798     4.806     4.800     4.808     4.800     4.794     4.798     4.768     4.757     4.765     4.757     4.767     4.772     4.806     4.768     4.802     4.771     4.804     4.813     4.768     4.761     4.767     4.835     4.761     4.804     4.812     4.800     4.811     4.806     4.811     4.802     4.768     4.806     4.813     4.804     4.722     4.800     4.767     4.813     4.765     4.811     4.814     4.814     4.812     4.806     4.812     4.814     4.808     4.798     4.802     4.809     4.802     4.809     4.813     4.806     4.794     4.800     4.808     4.814     4.765     4.813     4.806     4.811     4.814     4.815     4.808     4.798     4.802     4.796     4.828     4.790     4.796     4.806     4.802     4.809     4.802     4.828     4.821     4.821     4.815     4.809     4.828     4.833     4.792     4.836     4.832     4.833     4.822     4.833     4.809     4.828     4.822     4.828     4.809     4.833     4.837     4.832     4.836     4.832     4.835     4.832     4.811     4.804     4.811     4.832     4.833     4.836     4.830     4.845     4.841     4.837     4.833     4.846     4.832     4.839     4.854     4.835     4.854     4.852     4.832     4.848     4.845     4.846     4.849     4.840     4.846     4.849     4.864     4.856     4.864     4.856     4.864     4.869     4.822     4.858     4.860     4.874     4.881     4.906     4.860     4.884     4.843     4.884     4.888     4.908     4.915     4.866     4.878     4.872     4.881     4.874     4.913     4.910     4.921     4.902     4.920     4.912     4.917     4.908     4.910     4.884     4.906     4.884     4.888     4.884     4.887     4.884     4.921     4.921     4.913     4.910     4.906     4.885     4.935     4.935     4.939     4.935     4.937     4.917     4.923     4.940     4.937     4.917     4.921     4.939     4.945     4.945     4.937     4.946     4.939     4.943     4.949     4.960     4.949     4.954     4.952     4.954     4.948     4.971     4.946     4.943     4.967     4.963     4.968     4.963     4.982     4.983     4.956     4.958     4.990     4.987     4.983     4.979     4.985     4.979     4.985     4.985     4.985     4.982     4.985     4.981     4.993     4.987     4.993     5.024     5.026     5.032     5.033     5.033     5.028     5.033     5.028     5.042     5.041     5.033     5.039     5.059     5.060     5.063     5.059     5.054     5.059     5.062     5.065     5.068     5.070     5.072     5.077     5.081     5.076     5.093     5.091     5.107     5.113     5.113     5.108     5.121     5.126     5.126     5.121     5.126     5.127     5.129     5.133     5.129     5.122     5.141     5.148     5.152     5.154     5.150     5.159     5.161     5.157     5.165     5.129     5.124     5.185     5.185     5.187     5.189     5.192     5.194     5.196     5.194     5.187     5.192     5.192     5.192     5.196     5.198     5.199     5.196     5.192     5.196     5.189     5.194     5.198     5.198     5.202     5.198     5.207     5.202     5.222     5.217     5.209     5.235     5.239     5.242     5.244     5.247     5.244     5.246     5.250     5.256     5.259     5.256     5.256     5.261     5.262     5.262     5.264     5.262     5.265     5.268     5.270     5.270     5.273     5.272     5.272     5.275     5.277     5.279     5.280     5.285     5.286     5.291     5.293     5.294     5.296     5.296     5.303     5.303     5.307     5.310     5.313     5.315     5.316     5.320     5.322     5.324     5.328     5.330     5.333     5.336     5.340     5.348     5.353     5.355     5.359     5.364     5.367     5.371     5.374     5.376     5.380     5.382     5.387     5.393     5.400     5.404     5.409     5.410     5.413     5.416     5.418     5.420     5.422     5.425     5.427     5.429     5.430     5.432     5.433     5.435     5.439     5.441     5.441     5.444     5.442     5.448     5.442     5.444     5.446     5.450     5.448     5.448     5.450     5.457     5.456     5.459     5.455     5.461     5.463     5.464     5.466     5.469     5.470     5.470     5.474     5.474     5.476     5.480     5.480     5.482     5.482     5.486     5.486     5.487     5.489     5.490     5.491     5.494     5.494     5.495     5.498     5.499     5.502     5.505     5.507     5.509     5.513     5.515     5.516     5.519     5.521     5.522     5.523     5.525     5.527     5.530     5.532     5.533     5.535     5.539     5.543     5.545     5.548     5.550     5.551     5.553     5.555     5.557     5.558     5.559     5.562     5.563     5.566     5.568     5.572     5.574     5.576     5.579     5.581     5.585     5.586     5.587     5.589     5.591     5.593     5.594     5.595     5.598     5.599     5.604     5.605     5.607     5.608     5.612     5.613     5.616     5.619     5.620     5.624     5.625     5.625     5.629     5.630     5.633     5.635     5.636     5.638     5.639     5.644     5.645     5.647     5.648     5.652     5.654     5.656     5.659     5.661     5.663     5.667     5.668     5.669     5.671     5.672     5.676     5.679     5.682     5.685     5.687     5.690     5.692     5.697     5.697     5.699     5.702     5.707     5.707     5.711     5.712     5.715     5.720     5.720     5.723     5.725     5.728     5.730     5.733     5.737     5.739     5.744     5.744     5.748     5.750     5.753     5.756     5.758     5.761     5.762     5.764     5.766     5.770     5.772     5.776     5.778     5.782     5.785     5.786     5.788     5.789     5.792     5.794     5.795     5.798     5.799     5.802     5.804     5.807     5.809     5.810     5.814     5.816     5.817     5.819     5.821     5.824     5.828     5.829     5.831     5.833     5.837     5.838     5.840     5.842     5.845     5.846     5.848     5.850     5.852     5.856     5.857     5.862     5.863     5.869     5.869     5.871     5.874     5.876     5.878     5.880     5.887     5.887     5.890     5.890     5.892     5.895     5.899     5.906     5.906     5.912     5.916     5.921     5.921     5.923     5.925     5.927     5.928     5.932     5.933     5.935     5.940     5.940     5.942     5.944     5.948     5.949     5.963     5.965     5.971     5.973     5.977     5.979     5.981     5.985     5.987     5.989     5.992     5.992     5.996     5.998     6.001     6.009     6.010     6.019     6.020     6.022     6.026     6.028     6.033     6.035     6.036     6.044     6.045     6.049     6.055     6.058     6.060     6.063     6.066     6.070     6.073     6.075     6.078     6.087     6.088     6.090     6.093     6.097     6.102     6.106     6.109     6.112     6.117     6.120     6.122     6.126     6.131     6.135     6.139     6.142     6.146     6.152     6.157     6.161     6.165     6.169     6.174     6.179     6.185     6.189     6.194     6.198     6.204     6.209     6.215     6.218     6.223     6.226     6.230     6.235     6.240     6.247     6.252     6.255     6.261     6.266     6.271     6.278     6.282     6.289     6.293     6.298     6.305     6.313     6.316     6.323     6.330     6.337     6.345     6.351     6.361     6.367     6.376     6.383     6.392     6.402     6.412     6.420     6.430     6.441     6.452     6.464     6.477     6.491     6.504     6.517     6.530     6.543     6.558     6.573     6.588     6.603     6.618     6.635     6.654     6.671     6.689     6.708     6.727     6.748     6.768     6.789     6.812     6.835     6.857     6.881     6.905     6.928     6.951     6.974     6.998     7.021     7.042     7.065     7.085     7.105     7.126     7.143     7.162     7.180     7.198     7.214     7.231     7.249     7.267     7.283     7.302     7.319     7.335     7.353     7.372     7.389     7.407     7.425     7.444     7.462     7.481     7.500     7.518     7.537     7.557     7.574     7.593     7.614     7.631     7.650     7.669     7.688     7.705     7.723     7.742     7.760     7.776     7.796     7.813     7.829     7.847     7.865     7.880     7.897     7.915     7.931     7.949     7.966     7.983     8.000     8.019     8.035     8.050     8.069     8.086     8.102     8.120     8.137     8.153     8.170     8.187     8.205     8.222     8.240     8.257     8.274     8.290     8.309     8.327     8.344     8.360     8.378     8.396     8.414     8.430     8.449     8.466     8.485     8.502     8.519     8.535     8.554     8.571     8.589     8.606     8.624     8.643     8.661     8.678     8.697     8.714     8.731     8.750     8.769     8.786     8.806     8.822     8.839     8.856     8.872     8.889     8.905     8.922     8.939     8.956     8.969     8.985     9.000     9.015     9.028     9.043     9.057     9.072     9.087     9.100     9.113     9.126     9.140     9.154     9.169     9.181     9.194     9.207     9.220     9.233     9.247     9.260     9.273     9.285     9.298     9.311     9.323     9.336     9.350     9.358     9.372     9.382     9.393     9.407     9.418     9.430     9.442     9.454     9.467     9.478     9.492     9.501     9.512     9.526     9.540     9.552     9.565     9.575     9.589     9.601     9.614     9.625     9.639     9.653     9.664     9.677     9.692     9.704     9.718     9.732     9.746     9.759     9.770     9.785     9.800     9.813     9.829     9.843     9.854     9.868     9.883     9.899     9.911     9.924     9.937     9.950     9.964     9.978     9.994    10.005    10.021    10.033    10.048    10.062    10.075    10.089    10.102    10.114    10.129    10.144    10.158    10.169    10.183    10.197    10.212    10.225    10.240    10.252    10.267    10.280    10.295    10.307    10.319    10.335    10.348    10.363    10.379    10.393    10.404    10.417    10.433    10.447    10.459    10.475    10.489    10.505    10.518    10.533    10.549    10.562    10.579    10.591    10.605    10.623    10.637    10.651    10.669    10.685    10.699    10.717    10.732    10.748    10.765    10.781    10.797    10.813    10.830    10.845    10.860    10.878    10.896    10.910    10.930    10.947    10.963    10.979    10.995    11.013    11.030    11.049    11.064    11.083    11.100    11.118    11.135    11.155    11.174    11.192    11.212    11.230    11.252    11.270    11.289    11.308    11.326    11.348    11.366    11.387    11.407    11.427    11.449    11.469    11.489    11.509    11.529    11.551    11.573    11.594    11.616    11.638    11.659    11.679    11.702    11.724    11.745    11.767    11.789    11.810    11.833    11.854    11.878    11.899    11.923    11.944    11.971    11.991    12.014    12.035    12.056    12.082    12.105    12.128    12.146    12.169    12.192    12.216    12.239    12.263    12.288    12.313    12.332    12.356    12.377    12.398    12.422    12.443    12.468    12.485    12.507    12.528    12.550    12.572    12.591    12.611    12.633    12.650    12.671    12.687    12.708    12.726    12.746    12.765    12.785    12.804    12.822    12.841    12.859    12.880    12.897    12.917    12.936    12.956    12.972    12.989    13.008    13.024    13.041    13.061    13.078    13.093    13.107    13.121    13.135    13.151    13.163    13.178    13.190    13.203    13.218    13.232    13.246    13.257    13.272    13.285    13.298    13.309    13.324    13.336    13.349    13.359    13.371    13.380    13.395    13.409    13.418    13.430    13.444    13.455    13.467    13.478    13.487    13.498    13.513    13.519    13.535    13.544    13.557    13.566    13.580    13.589    13.599    13.611    13.620    13.637    13.644    13.653    13.661    13.670    13.679    13.708    13.720    13.730    13.738    13.745    13.754    13.762    13.772    13.783    13.794    13.805    13.815    13.825    13.837    13.846    13.858    13.874    13.881    13.898    13.907    13.915    13.929    13.939    13.948    13.957    13.970    13.978    13.986    14.002    14.011    14.021    14.035    14.045    14.055    14.063    14.074    14.095    14.104    14.108    14.124    14.132    14.145    14.161    14.181    14.192    14.202    14.209    14.235    14.241    14.248    14.262    14.270    14.280    14.289    14.304    14.313    14.335    14.344    14.348    14.369    14.375    14.387    14.394    14.401    14.422    14.432    14.449    14.453    14.458    14.472    14.478    14.492    14.507    14.512    14.519    14.522    14.538    14.545    14.556    14.567    14.573    14.580    14.585    14.589    14.614    14.622    14.632    14.639    14.648    14.669    14.677    14.683    14.689    14.698    14.719    14.720    14.732    14.740    14.752    14.757    14.764    14.771    14.778    14.785    14.792    14.799    14.821    14.829    14.835    14.844    14.850    14.857    14.862    14.871    14.887    14.893    14.913    14.923    14.926    14.935    14.947    14.954    14.961    14.971    14.979    14.988    14.994    15.006    15.013    15.018    15.024    15.041    15.048    15.056    15.063    15.068    15.077    15.083    15.106    15.111    15.118    15.132    15.141    15.150    15.160    15.170    15.178    15.189    15.202    15.207    15.214    15.233    15.237    15.241    15.246    15.250    15.251    15.251    15.251    15.248    15.248    15.246    15.246    15.248    15.248    15.246    15.245    15.243    15.237    15.235    15.223    15.209    15.205    15.195    15.182    15.176    15.170    15.163    15.158    15.146    15.141    15.135    15.128    15.113    15.107    15.102    15.080    15.074    15.068    15.061    15.055    15.044    15.038    15.032    15.021    15.013    15.007    14.994    14.988    14.982    14.973    14.964    14.959    14.954    14.947    14.926    14.923    14.912    14.898    14.895    14.887    14.879    14.867    14.862    14.857    14.849    14.844    14.835    14.827    14.811    14.799    14.792    14.787    14.783    14.773    14.767    14.762    14.754    14.738    14.729    14.722    14.708    14.702    14.696    14.693    14.685    14.677    14.672    14.664    14.658    14.652
     4.837     4.830     4.809     4.809     4.809     4.815     4.837     4.809     4.830     4.836     4.830     4.808     4.809     4.808     4.802     4.809     4.815     4.811     4.804     4.809     4.804     4.809     4.830     4.836     4.837     4.828     4.806     4.809     4.804     4.828     4.811     4.804     4.814     4.804     4.814     4.808     4.809     4.809     4.804     4.808     4.809     4.808     4.802     4.808     4.811     4.822     4.808     4.828     4.809     4.802     4.809     4.802     4.809     4.809     4.804     4.806     4.802     4.798     4.802     4.796     4.802     4.806     4.804     4.808     4.806     4.809     4.822     4.808     4.800     4.806     4.798     4.804     4.798     4.804     4.809     4.808     4.814     4.809     4.815     4.836     4.833     4.828     4.808     4.814     4.808     4.814     4.808     4.814     4.808     4.814     4.809     4.815     4.808     4.809     4.809     4.802     4.809     4.802     4.811     4.802     4.806     4.806     4.814     4.830     4.809     4.809     4.806     4.814     4.833     4.863     4.835     4.830     4.809     4.809     4.808     4.809     4.808     4.815     4.839     4.806     4.809     4.806     4.809     4.808     4.872     4.814     4.806     4.809     4.804     4.813     4.806     4.860     4.872     4.809     4.814     4.808     4.814     4.809     4.815     4.808     4.809     4.809     4.872     4.830     4.811     4.830     4.866     4.863     4.830     4.836     4.832     4.866     4.860     4.867     4.872     4.866     4.876     4.870     4.878     4.906     4.913     4.913     4.917     4.881     4.872     4.867     4.874     4.923     4.915     4.935     4.883     4.915     4.920     4.924     4.920     4.917     4.924     4.918     4.921     4.885     4.880     4.908     4.913     4.939     4.933     4.913     4.884     4.913     4.884     4.915     4.924     4.929     4.932     4.939     4.942     4.884     4.940     4.881     4.874     4.881     4.943     4.915     4.908     4.939     4.948     4.946     4.946     4.942     4.942     4.943     4.939     4.942     4.945     4.942     4.943     4.948     4.942     4.937     4.943     4.946     4.943     4.939     4.943     4.945     4.884     4.939     4.935     4.939     4.932     4.926     4.930     4.924     4.927     4.933     4.929     4.923     4.935     4.881     4.927     4.926     4.927     4.920     4.913     4.929     4.924     4.915     4.910     4.912     4.910     4.906     4.904     4.900     4.906     4.906     4.910     4.902     4.902     4.900     4.902     4.895     4.890     4.921     4.888     4.883     4.913     4.884     4.897     4.912     4.929     4.915     4.917     4.883     4.902     4.881     4.902     4.902     4.891     4.886     4.881     4.884     4.888     4.881     4.895     4.896     4.891     4.891     4.892     4.892     4.887     4.888     4.878     4.891     4.876     4.883     4.874     4.870     4.880     4.872     4.870     4.872     4.870     4.866     4.872     4.876     4.870     4.869     4.874     4.870     4.864     4.860     4.856     4.860     4.854     4.864     4.843     4.845     4.841     4.844     4.863     4.856     4.849     4.836     4.856     4.854     4.856     4.830     4.822     4.828     4.822     4.814     4.808     4.757     4.765     4.756     4.763     4.757     4.765     4.815     4.809     4.863     4.840     4.866     4.841     4.806     4.830     4.808     4.828     4.808     4.814     4.809     4.806     4.812     4.806     4.809     4.800     4.794     4.800     4.809     4.800     4.809     4.800     4.809     4.804     4.824     4.830     4.866     4.824     4.830     4.856     4.822     4.816     4.768     4.832     4.765     4.833     4.830     4.821     4.828     4.765     4.804     4.800     4.806     4.798     4.806     4.812     4.804     4.808     4.812     4.804     4.808     4.800     4.806     4.796     4.802     4.806     4.800     4.806     4.798     4.809     4.804     4.796     4.790     4.790     4.798     4.792     4.808     4.765     4.809     4.768     4.802     4.808     4.835     4.813     4.771     4.767     4.771     4.768     4.771     4.826     4.809     4.828     4.808     4.814     4.806     4.814     4.804     4.811     4.821     4.768     4.804     4.809     4.802     4.808     4.802     4.809     4.815     4.809     4.821     4.813     4.806     4.812     4.809     4.816     4.819     4.804     4.809     4.800     4.808     4.804     4.809     4.813     4.804     4.811     4.828     4.814     4.808     4.815     4.821     4.815     4.809     4.824     4.826     4.808     4.794     4.804     4.806     4.796     4.790     4.798     4.808     4.830     4.809     4.828     4.836     4.828     4.821     4.830     4.833     4.828     4.832     4.832     4.804     4.837     4.840     4.836     4.839     4.835     4.832     4.811     4.828     4.809     4.833     4.809     4.839     4.839     4.840     4.835     4.832     4.837     4.830     4.837     4.835     4.832     4.824     4.830     4.836     4.852     4.836     4.852     4.811     4.858     4.841     4.860     4.858     4.852     4.848     4.849     4.844     4.849     4.843     4.845     4.854     4.854     4.858     4.866     4.863     4.869     4.866     4.863     4.872     4.833     4.869     4.878     4.902     4.906     4.867     4.906     4.910     4.910     4.864     4.870     4.864     4.872     4.884     4.876     4.880     4.884     4.878     4.885     4.881     4.884     4.921     4.923     4.915     4.913     4.904     4.910     4.904     4.913     4.908     4.888     4.913     4.926     4.904     4.906     4.904     4.906     4.887     4.906     4.904     4.929     4.937     4.904     4.926     4.920     4.935     4.949     4.930     4.937     4.942     4.958     4.917     4.939     4.956     4.943     4.946     4.954     4.960     4.958     4.956     4.954     4.954     4.961     4.965     4.971     4.965     4.968     4.970     4.965     4.973     4.960     4.990     4.970     4.991     4.991     4.996     4.994     4.993     4.994     4.994     4.996     4.993     4.985     4.987     4.981     4.993     4.985     4.987     5.009     5.019     5.024     5.032     5.035     5.040     5.037     5.033     5.028     5.041     5.042     5.036     5.040     5.043     5.062     5.062     5.060     5.062     5.054     5.055     5.065     5.062     5.067     5.077     5.077     5.083     5.077     5.081     5.083     5.087     5.091     5.094     5.127     5.126     5.119     5.121     5.126     5.127     5.131     5.132     5.129     5.129     5.132     5.143     5.140     5.152     5.156     5.154     5.156     5.163     5.161     5.161     5.167     5.161     5.163     5.157     5.187     5.194     5.194     5.196     5.198     5.192     5.194     5.196     5.192     5.198     5.196     5.198     5.198     5.202     5.199     5.209     5.189     5.194     5.196     5.212     5.207     5.202     5.209     5.209     5.218     5.216     5.219     5.216     5.235     5.242     5.247     5.212     5.249     5.249     5.250     5.256     5.250     5.256     5.261     5.261     5.264     5.261     5.264     5.267     5.265     5.270     5.275     5.273     5.273     5.275     5.279     5.280     5.279     5.280     5.282     5.283     5.288     5.291     5.294     5.296     5.299     5.297     5.303     5.307     5.307     5.311     5.313     5.316     5.319     5.320     5.324     5.326     5.330     5.331     5.333     5.338     5.341     5.349     5.353     5.357     5.360     5.364     5.365     5.371     5.374     5.377     5.380     5.385     5.390     5.391     5.396     5.402     5.409     5.410     5.413     5.416     5.420     5.422     5.424     5.425     5.429     5.430     5.432     5.433     5.435     5.437     5.439     5.444     5.442     5.446     5.444     5.448     5.451     5.450     5.453     5.450     5.456     5.451     5.457     5.453     5.460     5.460     5.461     5.464     5.464     5.470     5.470     5.470     5.472     5.476     5.476     5.478     5.480     5.482     5.482     5.483     5.485     5.486     5.489     5.491     5.491     5.493     5.494     5.497     5.498     5.499     5.502     5.504     5.505     5.507     5.511     5.515     5.515     5.516     5.518     5.521     5.522     5.523     5.525     5.527     5.528     5.532     5.535     5.537     5.539     5.543     5.545     5.546     5.550     5.551     5.554     5.555     5.557     5.558     5.559     5.562     5.563     5.566     5.568     5.570     5.574     5.578     5.579     5.581     5.585     5.586     5.587     5.589     5.591     5.594     5.595     5.597     5.598     5.599     5.604     5.607     5.608     5.610     5.612     5.613     5.616     5.619     5.620     5.624     5.625     5.627     5.629     5.630     5.633     5.635     5.636     5.638     5.641     5.642     5.645     5.647     5.649     5.652     5.654     5.656     5.659     5.661     5.665     5.667     5.668     5.669     5.672     5.674     5.674     5.676     5.683     5.683     5.687     5.690     5.692     5.695     5.697     5.699     5.702     5.704     5.707     5.709     5.712     5.715     5.718     5.720     5.723     5.726     5.726     5.730     5.733     5.735     5.739     5.741     5.744     5.748     5.750     5.754     5.756     5.758     5.759     5.763     5.764     5.766     5.770     5.772     5.774     5.778     5.782     5.783     5.786     5.788     5.791     5.793     5.794     5.796     5.798     5.799     5.802     5.804     5.807     5.810     5.812     5.814     5.817     5.819     5.821     5.824     5.826     5.828     5.829     5.833     5.835     5.837     5.838     5.840     5.843     5.845     5.848     5.848     5.851     5.852     5.854     5.855     5.860     5.866     5.869     5.869     5.873     5.874     5.878     5.878     5.882     5.885     5.887     5.890     5.892     5.892     5.894     5.897     5.900     5.906     5.908     5.916     5.916     5.923     5.925     5.925     5.928     5.928     5.932     5.933     5.935     5.939     5.942     5.942     5.946     5.948     5.949     5.959     5.959     5.973     5.975     5.977     5.979     5.981     5.982     5.985     5.989     5.990     5.992     5.994     5.998     6.001     6.005     6.009     6.013     6.016     6.020     6.024     6.028     6.030     6.033     6.039     6.040     6.042     6.048     6.052     6.055     6.058     6.062     6.065     6.069     6.072     6.075     6.077     6.081     6.085     6.088     6.092     6.095     6.100     6.102     6.106     6.109     6.114     6.117     6.122     6.124     6.127     6.131     6.135     6.139     6.142     6.146     6.149     6.155     6.161     6.165     6.169     6.174     6.178     6.183     6.189     6.194     6.198     6.204     6.207     6.213     6.218     6.223     6.226     6.231     6.235     6.242     6.247     6.252     6.257     6.262     6.266     6.271     6.278     6.283     6.289     6.292     6.300     6.305     6.313     6.319     6.323     6.328     6.337     6.345     6.351     6.359     6.367     6.376     6.383     6.392     6.402     6.410     6.420     6.430     6.440     6.452     6.462     6.475     6.487     6.500     6.513     6.528     6.540     6.554     6.570     6.583     6.599     6.615     6.632     6.648     6.666     6.683     6.701     6.720     6.740     6.759     6.781     6.803     6.826     6.849     6.873     6.896     6.918     6.942     6.966     6.989     7.012     7.036     7.058     7.082     7.102     7.122     7.141     7.161     7.180     7.198     7.215     7.233     7.249     7.267     7.283     7.302     7.319     7.335     7.353     7.371     7.389     7.407     7.424     7.442     7.460     7.479     7.497     7.516     7.535     7.554     7.573     7.590     7.609     7.628     7.647     7.666     7.685     7.703     7.722     7.740     7.758     7.775     7.793     7.813     7.830     7.847     7.863     7.881     7.897     7.915     7.932     7.949     7.966     7.983     8.000     8.017     8.035     8.052     8.069     8.085     8.102     8.118     8.137     8.152     8.170     8.187     8.204     8.220     8.239     8.255     8.274     8.290     8.307     8.324     8.342     8.358     8.378     8.394     8.411     8.429     8.446     8.464     8.483     8.499     8.516     8.535     8.554     8.570     8.589     8.605     8.622     8.640     8.657     8.675     8.692     8.710     8.728     8.746     8.764     8.782     8.799     8.818     8.835     8.854     8.870     8.887     8.904     8.919     8.935     8.952     8.968     8.985     9.000     9.015     9.030     9.044     9.057     9.072     9.087     9.101     9.116     9.129     9.143     9.157     9.170     9.185     9.199     9.212     9.226     9.238     9.252     9.265     9.278     9.293     9.303     9.317     9.331     9.344     9.355     9.369     9.380     9.391     9.404     9.416     9.428     9.439     9.450     9.464     9.475     9.487     9.499     9.511     9.526     9.535     9.546     9.561     9.572     9.585     9.598     9.609     9.620     9.633     9.647     9.659     9.674     9.685     9.698     9.711     9.727     9.740     9.754     9.766     9.779     9.793     9.805     9.820     9.835     9.848     9.861     9.874     9.889     9.906     9.917     9.931     9.945     9.958     9.970     9.986     9.996    10.011    10.025    10.041    10.053    10.066    10.080    10.094    10.107    10.122    10.135    10.149    10.163    10.177    10.191    10.203    10.217    10.232    10.246    10.259    10.271    10.285    10.300    10.312    10.327    10.342    10.355    10.371    10.383    10.398    10.410    10.426    10.439    10.455    10.466    10.482    10.496    10.511    10.523    10.538    10.552    10.568    10.583    10.598    10.612    10.628    10.642    10.658    10.671    10.688    10.704    10.718    10.735    10.750    10.768    10.783    10.800    10.817    10.831    10.850    10.866    10.880    10.898    10.912    10.930    10.945    10.963    10.982    10.997    11.014    11.031    11.052    11.069    11.085    11.100    11.118    11.141    11.155    11.174    11.190    11.212    11.230    11.252    11.270    11.289    11.309    11.326    11.347    11.365    11.385    11.405    11.426    11.447    11.467    11.489    11.511    11.531    11.550    11.572    11.592    11.614    11.635    11.657    11.679    11.699    11.721    11.741    11.763    11.783    11.807    11.828    11.851    11.873    11.894    11.915    11.939    11.964    11.988    12.006    12.028    12.052    12.074    12.094    12.119    12.140    12.161    12.187    12.212    12.233    12.254    12.278    12.302    12.326    12.350    12.369    12.391    12.415    12.433    12.459    12.476    12.500    12.521    12.544    12.565    12.585    12.605    12.627    12.645    12.663    12.682    12.701    12.720    12.740    12.759    12.780    12.798    12.817    12.835    12.853    12.869    12.887    12.905    12.924    12.940    12.959    12.976    12.992    13.011    13.026    13.043    13.058    13.075    13.093    13.107    13.121    13.135    13.148    13.162    13.175    13.185    13.201    13.215    13.229    13.240    13.250    13.264    13.278    13.292    13.304    13.319    13.328    13.340    13.352    13.365    13.376    13.389    13.402    13.412    13.422    13.435    13.444    13.456    13.470    13.478    13.490    13.504    13.513    13.523    13.539    13.548    13.559    13.570    13.583    13.594    13.603    13.615    13.623    13.637    13.649    13.655    13.664    13.672    13.690    13.710    13.725    13.733    13.740    13.749    13.756    13.766    13.778    13.787    13.799    13.812    13.817    13.833    13.842    13.854    13.868    13.878    13.894    13.902    13.911    13.927    13.935    13.944    13.961    13.969    13.976    13.986    13.999    14.009    14.019    14.030    14.039    14.050    14.061    14.066    14.083    14.098    14.105    14.119    14.129    14.138    14.157    14.167    14.190    14.199    14.207    14.219    14.241    14.248    14.259    14.264    14.276    14.285    14.302    14.309    14.330    14.339    14.344    14.369    14.377    14.383    14.394    14.400    14.420    14.432    14.442    14.444    14.464    14.471    14.480    14.493    14.504    14.512    14.519    14.521    14.537    14.543    14.552    14.565    14.573    14.578    14.585    14.602    14.604    14.623    14.630    14.644    14.648    14.669    14.675    14.682    14.689    14.696    14.700    14.728    14.732    14.738    14.752    14.760    14.765    14.773    14.778    14.783    14.794    14.799    14.821    14.827    14.832    14.845    14.849    14.857    14.862    14.871    14.887    14.896    14.900    14.925    14.928    14.933    14.947    14.954    14.959    14.970    14.979    14.988    14.997    15.004    15.013    15.021    15.026    15.038    15.048    15.053    15.063    15.068    15.077    15.082    15.102    15.111    15.117    15.135    15.142    15.148    15.157    15.170    15.178    15.183    15.198    15.207    15.216    15.230    15.237    15.243    15.248    15.250    15.250    15.251    15.253    15.250    15.250    15.250    15.248    15.248    15.248    15.246    15.245    15.241    15.237    15.231    15.227    15.211    15.205    15.202    15.187    15.178    15.170    15.163    15.157    15.148    15.142    15.135    15.128    15.113    15.107    15.102    15.082    15.075    15.070    15.063    15.058    15.046    15.040    15.033    15.021    15.015    15.007    15.002    14.988    14.981    14.976    14.966    14.959    14.956    14.952    14.933    14.923    14.916    14.901    14.896    14.891    14.883    14.875    14.863    14.858    14.852    14.844    14.837    14.827    14.821    14.807    14.794    14.790    14.785    14.778    14.770    14.762    14.754    14.749    14.735    14.725    14.719    14.704    14.701    14.696    14.687    14.681    14.675    14.669    14.658    14.651
     4.830     4.824     4.811     4.809     4.809     4.808     4.814     4.808     4.830     4.811     4.806     4.814     4.806     4.800     4.806     4.828     4.836     4.830     4.822     4.830     4.811     4.804     4.811     4.872     4.830     4.806     4.809     4.804     4.813     4.806     4.830     4.828     4.808     4.814     4.804     4.809     4.808     4.809     4.808     4.800     4.808     4.809     4.808     4.809     4.809     4.830     4.858     4.822     4.815     4.809     4.802     4.809     4.804     4.822     4.814     4.806     4.808     4.804     4.796     4.804     4.806     4.804     4.808     4.806     4.809     4.808     4.830     4.809     4.806     4.800     4.806     4.808     4.806     4.808     4.808     4.815     4.809     4.814     4.808     4.814     4.806     4.811     4.804     4.809     4.811     4.809     4.802     4.822     4.809     4.828     4.809     4.837     4.830     4.809     4.811     4.809     4.802     4.809     4.815     4.812     4.806     4.826     4.808     4.811     4.804     4.809     4.802     4.809     4.804     4.863     4.808     4.830     4.832     4.808     4.809     4.806     4.814     4.837     4.809     4.809     4.808     4.809     4.808     4.830     4.830     4.808     4.809     4.806     4.808     4.804     4.814     4.809     4.863     4.830     4.806     4.809     4.808     4.830     4.809     4.809     4.808     4.809     4.809     4.872     4.832     4.866     4.874     4.830     4.837     4.830     4.866     4.860     4.866     4.858     4.867     4.874     4.870     4.863     4.870     4.880     4.920     4.883     4.923     4.918     4.923     4.929     4.885     4.880     4.886     4.933     4.924     4.884     4.942     4.885     4.918     4.923     4.929     4.885     4.924     4.881     4.886     4.880     4.933     4.881     4.915     4.881     4.917     4.923     4.917     4.923     4.924     4.929     4.937     4.930     4.937     4.945     4.881     4.943     4.881     4.943     4.917     4.921     4.913     4.946     4.945     4.943     4.946     4.943     4.948     4.940     4.945     4.948     4.942     4.948     4.940     4.943     4.949     4.943     4.937     4.942     4.937     4.940     4.942     4.945     4.940     4.937     4.940     4.935     4.933     4.940     4.937     4.933     4.930     4.930     4.933     4.929     4.884     4.937     4.884     4.935     4.923     4.935     4.923     4.930     4.917     4.912     4.915     4.920     4.913     4.910     4.906     4.910     4.913     4.904     4.904     4.906     4.906     4.910     4.899     4.895     4.935     4.918     4.940     4.924     4.915     4.921     4.929     4.917     4.913     4.915     4.920     4.887     4.897     4.894     4.906     4.888     4.884     4.902     4.891     4.894     4.884     4.885     4.880     4.885     4.899     4.902     4.902     4.888     4.892     4.883     4.884     4.880     4.892     4.880     4.889     4.881     4.885     4.876     4.883     4.872     4.864     4.872     4.864     4.876     4.870     4.876     4.869     4.870     4.870     4.864     4.860     4.858     4.864     4.858     4.864     4.869     4.866     4.839     4.858     4.845     4.854     4.858     4.840     4.858     4.858     4.835     4.832     4.824     4.830     4.821     4.828     4.808     4.800     4.808     4.828     4.811     4.802     4.809     4.830     4.866     4.836     4.832     4.809     4.830     4.836     4.828     4.806     4.828     4.808     4.830     4.864     4.832     4.809     4.800     4.808     4.800     4.808     4.800     4.794     4.800     4.794     4.802     4.809     4.804     4.864     4.856     4.837     4.830     4.809     4.800     4.790     4.782     4.765     4.771     4.765     4.779     4.824     4.848     4.846     4.832     4.808     4.828     4.806     4.812     4.804     4.809     4.814     4.806     4.811     4.804     4.808     4.814     4.806     4.808     4.757     4.765     4.800     4.792     4.798     4.794     4.806     4.796     4.790     4.800     4.809     4.806     4.812     4.765     4.798     4.804     4.812     4.808     4.832     4.809     4.814     4.750     4.814     4.765     4.822     4.828     4.809     4.828     4.809     4.796     4.806     4.833     4.819     4.815     4.808     4.750     4.802     4.808     4.800     4.808     4.804     4.768     4.815     4.824     4.808     4.813     4.816     4.815     4.824     4.814     4.811     4.815     4.835     4.808     4.811     4.814     4.804     4.826     4.806     4.814     4.808     4.798     4.806     4.826     4.808     4.815     4.809     4.822     4.828     4.832     4.809     4.814     4.806     4.815     4.808     4.804     4.809     4.830     4.806     4.832     4.843     4.830     4.836     4.832     4.835     4.832     4.836     4.839     4.840     4.836     4.837     4.843     4.840     4.822     4.841     4.837     4.832     4.844     4.843     4.836     4.841     4.839     4.841     4.837     4.832     4.839     4.843     4.841     4.837     4.830     4.811     4.858     4.856     4.833     4.863     4.858     4.866     4.863     4.846     4.860     4.854     4.850     4.858     4.841     4.863     4.864     4.840     4.854     4.869     4.863     4.864     4.870     4.866     4.864     4.869     4.830     4.836     4.832     4.872     4.904     4.864     4.889     4.864     4.887     4.912     4.910     4.902     4.906     4.915     4.874     4.884     4.917     4.912     4.908     4.904     4.900     4.913     4.929     4.927     4.906     4.900     4.908     4.904     4.913     4.884     4.913     4.894     4.917     4.885     4.889     4.910     4.939     4.913     4.906     4.910     4.929     4.939     4.942     4.945     4.937     4.939     4.937     4.952     4.939     4.943     4.948     4.956     4.952     4.956     4.954     4.961     4.954     4.945     4.949     4.943     4.961     4.956     4.963     4.958     4.967     4.956     4.958     4.977     4.967     4.985     4.967     4.963     4.970     4.974     4.996     4.999     4.998     4.999     4.996     4.991     4.999     4.999     4.998     4.988     4.988     4.998     4.998     4.990     4.988     5.019     5.021     5.026     5.030     5.009     5.012     5.035     5.028     5.033     5.037     5.037     5.052     5.052     5.057     5.059     5.052     5.054     5.060     5.072     5.074     5.062     5.067     5.074     5.077     5.077     5.085     5.088     5.083     5.086     5.090     5.119     5.127     5.131     5.129     5.121     5.126     5.121     5.131     5.122     5.131     5.137     5.127     5.140     5.148     5.156     5.159     5.157     5.161     5.163     5.161     5.165     5.165     5.165     5.168     5.185     5.190     5.194     5.192     5.196     5.199     5.202     5.202     5.187     5.196     5.202     5.196     5.202     5.203     5.202     5.203     5.203     5.207     5.209     5.214     5.207     5.212     5.205     5.209     5.214     5.209     5.212     5.220     5.216     5.225     5.235     5.249     5.247     5.252     5.252     5.254     5.258     5.259     5.258     5.258     5.265     5.267     5.262     5.267     5.270     5.270     5.275     5.273     5.277     5.279     5.279     5.280     5.277     5.280     5.283     5.286     5.286     5.289     5.293     5.293     5.299     5.299     5.299     5.302     5.307     5.310     5.313     5.315     5.319     5.320     5.324     5.326     5.328     5.330     5.333     5.335     5.339     5.345     5.349     5.353     5.357     5.360     5.362     5.365     5.371     5.372     5.377     5.382     5.387     5.388     5.391     5.395     5.400     5.406     5.410     5.412     5.415     5.418     5.422     5.425     5.427     5.430     5.432     5.433     5.437     5.439     5.439     5.444     5.446     5.444     5.448     5.444     5.450     5.455     5.452     5.459     5.460     5.459     5.457     5.459     5.459     5.462     5.465     5.464     5.469     5.470     5.470     5.474     5.476     5.476     5.476     5.480     5.482     5.483     5.483     5.486     5.486     5.486     5.489     5.490     5.491     5.495     5.495     5.497     5.498     5.502     5.504     5.505     5.507     5.507     5.511     5.513     5.515     5.516     5.518     5.521     5.523     5.525     5.526     5.527     5.530     5.531     5.535     5.537     5.539     5.541     5.545     5.546     5.550     5.551     5.554     5.555     5.557     5.558     5.559     5.562     5.563     5.566     5.568     5.572     5.574     5.576     5.579     5.581     5.585     5.586     5.587     5.589     5.591     5.593     5.595     5.598     5.599     5.602     5.604     5.605     5.607     5.610     5.612     5.615     5.616     5.619     5.620     5.622     5.624     5.627     5.630     5.632     5.633     5.635     5.636     5.639     5.641     5.644     5.645     5.647     5.649     5.652     5.654     5.657     5.659     5.661     5.665     5.667     5.668     5.670     5.671     5.677     5.678     5.679     5.681     5.685     5.687     5.690     5.692     5.694     5.697     5.699     5.702     5.704     5.707     5.709     5.711     5.715     5.718     5.718     5.721     5.725     5.726     5.730     5.731     5.735     5.737     5.741     5.743     5.746     5.750     5.752     5.755     5.756     5.759     5.762     5.765     5.766     5.770     5.772     5.776     5.778     5.782     5.783     5.786     5.787     5.789     5.791     5.794     5.796     5.799     5.800     5.802     5.805     5.807     5.809     5.812     5.814     5.817     5.819     5.821     5.823     5.826     5.829     5.831     5.833     5.835     5.837     5.840     5.842     5.843     5.845     5.848     5.850     5.852     5.854     5.855     5.857     5.858     5.866     5.869     5.871     5.874     5.876     5.876     5.880     5.882     5.885     5.885     5.887     5.890     5.892     5.894     5.897     5.899     5.910     5.912     5.915     5.921     5.921     5.925     5.925     5.928     5.928     5.930     5.935     5.935     5.939     5.940     5.942     5.944     5.949     5.953     5.952     5.969     5.973     5.973     5.977     5.979     5.982     5.982     5.983     5.985     5.989     5.990     5.994     5.998     5.999     6.003     6.006     6.013     6.015     6.019     6.022     6.026     6.028     6.031     6.033     6.039     6.041     6.046     6.052     6.054     6.057     6.060     6.063     6.066     6.069     6.072     6.075     6.080     6.083     6.087     6.088     6.092     6.097     6.100     6.104     6.108     6.112     6.115     6.118     6.122     6.126     6.129     6.133     6.136     6.139     6.142     6.145     6.152     6.155     6.161     6.165     6.174     6.175     6.179     6.183     6.189     6.192     6.198     6.204     6.209     6.213     6.218     6.222     6.226     6.231     6.237     6.242     6.246     6.252     6.257     6.261     6.267     6.272     6.278     6.283     6.290     6.293     6.298     6.305     6.313     6.319     6.324     6.328     6.335     6.343     6.350     6.358     6.366     6.374     6.383     6.391     6.402     6.410     6.420     6.430     6.440     6.452     6.462     6.474     6.485     6.499     6.512     6.525     6.538     6.552     6.566     6.580     6.595     6.612     6.627     6.643     6.661     6.677     6.696     6.713     6.733     6.752     6.773     6.795     6.817     6.839     6.864     6.886     6.910     6.932     6.956     6.980     7.004     7.028     7.052     7.074     7.096     7.119     7.138     7.159     7.178     7.196     7.214     7.233     7.250     7.267     7.283     7.302     7.319     7.335     7.353     7.372     7.389     7.405     7.424     7.441     7.460     7.478     7.495     7.513     7.532     7.550     7.569     7.587     7.606     7.624     7.643     7.662     7.681     7.700     7.718     7.736     7.757     7.773     7.793     7.810     7.829     7.845     7.863     7.880     7.897     7.915     7.932     7.948     7.966     7.983     8.000     8.017     8.035     8.052     8.069     8.085     8.104     8.118     8.137     8.153     8.170     8.187     8.203     8.222     8.239     8.257     8.274     8.289     8.307     8.324     8.341     8.357     8.375     8.392     8.410     8.427     8.446     8.461     8.479     8.498     8.515     8.531     8.550     8.565     8.585     8.603     8.619     8.639     8.654     8.675     8.690     8.707     8.724     8.742     8.759     8.778     8.795     8.813     8.831     8.850     8.866     8.883     8.900     8.917     8.935     8.950     8.966     8.980     8.998     9.014     9.030     9.044     9.059     9.073     9.089     9.103     9.116     9.131     9.145     9.160     9.172     9.187     9.202     9.216     9.229     9.243     9.257     9.270     9.283     9.296     9.310     9.322     9.336     9.347     9.362     9.375     9.388     9.399     9.412     9.424     9.435     9.449     9.462     9.473     9.485     9.496     9.508     9.522     9.535     9.545     9.559     9.569     9.581     9.593     9.605     9.617     9.631     9.643     9.655     9.668     9.682     9.694     9.705     9.722     9.733     9.746     9.761     9.774     9.787     9.800     9.813     9.827     9.842     9.852     9.867     9.881     9.897     9.911     9.925     9.937     9.953     9.966     9.978     9.994    10.005    10.019    10.033    10.046    10.060    10.073    10.087    10.100    10.112    10.126    10.140    10.155    10.169    10.183    10.196    10.210    10.224    10.237    10.252    10.264    10.279    10.292    10.305    10.317    10.332    10.345    10.361    10.375    10.391    10.403    10.417    10.432    10.445    10.457    10.474    10.487    10.503    10.516    10.529    10.544    10.559    10.573    10.587    10.602    10.617    10.633    10.648    10.662    10.677    10.693    10.707    10.723    10.738    10.754    10.772    10.786    10.800    10.817    10.835    10.850    10.868    10.883    10.901    10.913    10.932    10.949    10.963    10.982    11.002    11.017    11.032    11.049    11.069    11.087    11.102    11.118    11.139    11.158    11.176    11.193    11.212    11.230    11.252    11.268    11.289    11.309    11.326    11.347    11.365    11.385    11.405    11.426    11.445    11.465    11.485    11.509    11.529    11.549    11.569    11.590    11.612    11.633    11.653    11.676    11.698    11.719    11.739    11.762    11.782    11.802    11.823    11.846    11.867    11.890    11.911    11.933    11.956    11.982    12.002    12.026    12.044    12.068    12.091    12.112    12.136    12.157    12.180    12.204    12.225    12.249    12.272    12.295    12.320    12.341    12.363    12.383    12.409    12.427    12.448    12.472    12.492    12.515    12.533    12.555    12.577    12.599    12.616    12.636    12.657    12.677    12.696    12.714    12.735    12.752    12.772    12.789    12.808    12.827    12.843    12.858    12.877    12.894    12.911    12.928    12.946    12.965    12.981    12.996    13.013    13.027    13.046    13.061    13.074    13.089    13.105    13.121    13.133    13.147    13.158    13.171    13.183    13.198    13.209    13.221    13.232    13.244    13.257    13.271    13.283    13.298    13.309    13.323    13.333    13.346    13.355    13.369    13.377    13.392    13.405    13.412    13.425    13.437    13.448    13.460    13.470    13.485    13.492    13.506    13.517    13.529    13.539    13.546    13.566    13.574    13.589    13.596    13.610    13.620    13.628    13.639    13.652    13.659    13.668    13.677    13.704    13.716    13.727    13.735    13.743    13.756    13.763    13.771    13.778    13.792    13.805    13.815    13.826    13.839    13.848    13.860    13.876    13.885    13.895    13.909    13.927    13.932    13.942    13.950    13.966    13.974    13.982    13.996    14.009    14.017    14.027    14.035    14.045    14.061    14.070    14.078    14.091    14.102    14.112    14.126    14.138    14.154    14.161    14.185    14.195    14.206    14.215    14.239    14.246    14.255    14.263    14.274    14.285    14.295    14.311    14.319    14.339    14.344    14.369    14.375    14.385    14.391    14.401    14.424    14.430    14.438    14.442    14.446    14.471    14.478    14.494    14.504    14.507    14.521    14.527    14.532    14.538    14.552    14.562    14.573    14.580    14.591    14.598    14.605    14.614    14.632    14.642    14.650    14.669    14.674    14.685    14.689    14.693    14.712    14.719    14.723    14.745    14.754    14.760    14.765    14.770    14.776    14.787    14.792    14.798    14.821    14.827    14.832    14.844    14.849    14.857    14.863    14.881    14.887    14.893    14.911    14.920    14.926    14.937    14.943    14.952    14.963    14.968    14.978    14.987    14.994    15.006    15.013    15.023    15.027    15.038    15.044    15.053    15.063    15.070    15.077    15.082    15.104    15.109    15.117    15.135    15.141    15.146    15.159    15.170    15.178    15.185    15.197    15.207    15.213    15.230    15.239    15.243    15.248    15.250    15.251    15.253    15.253    15.253    15.251    15.250    15.248    15.246    15.248    15.246    15.245    15.243    15.239    15.233    15.229    15.213    15.207    15.202    15.190    15.180    15.172    15.164    15.158    15.148    15.142    15.135    15.128    15.115    15.109    15.102    15.087    15.080    15.070    15.064    15.056    15.052    15.038    15.033    15.024    15.015    15.009    15.002    14.991    14.985    14.976    14.968    14.961    14.959    14.952    14.944    14.931    14.920    14.902    14.898    14.893    14.885    14.876    14.867    14.858    14.853    14.845    14.838    14.829    14.821    14.819    14.798    14.792    14.787    14.779    14.770    14.765    14.757    14.749    14.743    14.729    14.728    14.710    14.706    14.700    14.691    14.685    14.679    14.672    14.666    14.661
     4.866     4.830     4.809     4.809     4.808     4.809     4.806     4.830     4.808     4.830     4.860     4.806     4.809     4.806     4.830     4.802     4.811     4.806     4.858     4.839     4.830     4.822     4.832     4.830     4.809     4.814     4.804     4.808     4.804     4.813     4.837     4.832     4.867     4.806     4.814     4.808     4.809     4.808     4.809     4.806     4.809     4.806     4.809     4.806     4.809     4.808     4.864     4.830     4.809     4.800     4.809     4.804     4.828     4.808     4.830     4.828     4.808     4.809     4.806     4.808     4.804     4.808     4.806     4.809     4.808     4.811     4.824     4.806     4.809     4.806     4.808     4.804     4.808     4.806     4.809     4.808     4.814     4.809     4.815     4.809     4.839     4.816     4.809     4.802     4.809     4.804     4.822     4.806     4.809     4.808     4.814     4.809     4.824     4.828     4.809     4.802     4.808     4.814     4.811     4.830     4.824     4.830     4.809     4.815     4.809     4.804     4.809     4.802     4.806     4.804     4.809     4.808     4.804     4.830     4.806     4.809     4.806     4.830     4.830     4.809     4.815     4.808     4.815     4.866     4.809     4.814     4.808     4.814     4.804     4.814     4.806     4.830     4.822     4.858     4.830     4.806     4.830     4.837     4.830     4.808     4.809     4.809     4.830     4.864     4.872     4.867     4.872     4.866     4.830     4.866     4.872     4.867     4.860     4.867     4.874     4.883     4.878     4.870     4.878     4.885     4.881     4.917     4.881     4.923     4.881     4.937     4.881     4.885     4.880     4.939     4.920     4.939     4.933     4.917     4.937     4.881     4.886     4.881     4.924     4.932     4.880     4.885     4.939     4.940     4.881     4.874     4.881     4.917     4.945     4.939     4.945     4.949     4.930     4.952     4.946     4.954     4.933     4.881     4.946     4.917     4.921     4.915     4.921     4.943     4.948     4.952     4.943     4.943     4.946     4.945     4.946     4.943     4.946     4.952     4.948     4.949     4.946     4.939     4.943     4.948     4.942     4.937     4.945     4.943     4.939     4.943     4.937     4.935     4.940     4.937     4.942     4.937     4.935     4.933     4.929     4.933     4.937     4.930     4.926     4.940     4.926     4.933     4.918     4.935     4.920     4.915     4.918     4.913     4.917     4.915     4.910     4.913     4.908     4.908     4.913     4.910     4.913     4.908     4.940     4.943     4.904     4.942     4.923     4.912     4.920     4.917     4.926     4.923     4.917     4.884     4.913     4.881     4.902     4.880     4.913     4.908     4.915     4.885     4.890     4.893     4.889     4.910     4.908     4.902     4.885     4.902     4.902     4.906     4.881     4.884     4.888     4.902     4.884     4.896     4.883     4.872     4.888     4.881     4.888     4.866     4.872     4.866     4.872     4.881     4.832     4.864     4.830     4.866     4.874     4.870     4.864     4.866     4.860     4.866     4.858     4.867     4.872     4.843     4.846     4.864     4.845     4.863     4.845     4.863     4.869     4.840     4.836     4.828     4.822     4.828     4.822     4.815     4.808     4.802     4.809     4.828     4.809     4.804     4.811     4.863     4.870     4.837     4.830     4.808     4.830     4.808     4.828     4.808     4.830     4.836     4.830     4.864     4.830     4.811     4.804     4.811     4.806     4.811     4.804     4.798     4.806     4.809     4.806     4.811     4.830     4.822     4.828     4.809     4.802     4.808     4.800     4.767     4.802     4.767     4.830     4.809     4.828     4.809     4.852     4.828     4.845     4.806     4.812     4.802     4.809     4.815     4.809     4.816     4.813     4.806     4.814     4.811     4.806     4.813     4.809     4.804     4.750     4.800     4.808     4.809     4.802     4.806     4.798     4.794     4.800     4.809     4.806     4.812     4.806     4.809     4.772     4.812     4.836     4.828     4.781     4.815     4.774     4.756     4.828     4.809     4.802     4.809     4.800     4.822     4.830     4.840     4.790     4.806     4.812     4.802     4.794     4.800     4.809     4.802     4.808     4.800     4.808     4.824     4.824     4.830     4.821     4.822     4.830     4.808     4.814     4.809     4.839     4.813     4.839     4.806     4.812     4.804     4.839     4.806     4.828     4.808     4.828     4.809     4.826     4.830     4.822     4.815     4.809     4.830     4.833     4.836     4.802     4.809     4.798     4.844     4.843     4.806     4.843     4.804     4.839     4.841     4.840     4.836     4.832     4.836     4.840     4.806     4.844     4.845     4.843     4.845     4.841     4.839     4.844     4.846     4.848     4.849     4.846     4.841     4.845     4.841     4.840     4.843     4.839     4.849     4.846     4.837     4.852     4.837     4.832     4.856     4.844     4.863     4.869     4.866     4.840     4.844     4.864     4.870     4.856     4.864     4.830     4.864     4.863     4.869     4.858     4.864     4.874     4.866     4.870     4.874     4.872     4.869     4.870     4.836     4.830     4.878     4.874     4.883     4.904     4.866     4.915     4.913     4.894     4.904     4.904     4.912     4.874     4.884     4.878     4.920     4.917     4.913     4.912     4.904     4.904     4.929     4.912     4.904     4.913     4.908     4.908     4.906     4.920     4.894     4.935     4.935     4.924     4.927     4.945     4.915     4.935     4.943     4.930     4.933     4.946     4.935     4.933     4.943     4.945     4.942     4.954     4.954     4.949     4.952     4.946     4.948     4.954     4.946     4.958     4.948     4.948     4.965     4.963     4.956     4.963     4.958     4.963     4.965     4.960     4.977     4.960     4.974     4.982     4.988     4.993     4.996     4.981     4.999     5.002     5.002     4.996     4.998     4.994     4.998     4.994     4.996     4.993     4.991     4.996     5.002     5.011     5.017     5.019     5.004     5.006     5.009     5.015     5.045     5.048     5.030     5.054     5.052     5.033     5.052     5.052     5.059     5.054     5.059     5.059     5.074     5.077     5.083     5.067     5.088     5.093     5.102     5.102     5.086     5.110     5.086     5.091     5.110     5.122     5.131     5.127     5.124     5.127     5.124     5.124     5.138     5.138     5.137     5.138     5.133     5.131     5.131     5.137     5.152     5.163     5.161     5.167     5.163     5.167     5.175     5.177     5.174     5.187     5.194     5.171     5.194     5.198     5.202     5.187     5.205     5.205     5.203     5.196     5.212     5.210     5.209     5.205     5.212     5.209     5.214     5.220     5.222     5.224     5.210     5.219     5.212     5.218     5.218     5.210     5.216     5.222     5.224     5.223     5.244     5.219     5.258     5.254     5.259     5.256     5.261     5.262     5.268     5.268     5.265     5.268     5.273     5.275     5.273     5.277     5.282     5.283     5.282     5.283     5.285     5.285     5.282     5.289     5.289     5.291     5.293     5.296     5.299     5.302     5.302     5.305     5.307     5.311     5.315     5.319     5.320     5.322     5.324     5.328     5.330     5.333     5.336     5.339     5.339     5.352     5.352     5.355     5.359     5.360     5.364     5.365     5.369     5.374     5.377     5.380     5.383     5.388     5.391     5.395     5.400     5.406     5.409     5.413     5.416     5.418     5.422     5.425     5.427     5.430     5.432     5.435     5.439     5.441     5.444     5.442     5.448     5.444     5.448     5.453     5.450     5.455     5.459     5.457     5.459     5.462     5.463     5.462     5.463     5.470     5.472     5.472     5.474     5.474     5.476     5.478     5.478     5.480     5.480     5.482     5.485     5.485     5.485     5.486     5.489     5.490     5.491     5.491     5.494     5.497     5.498     5.499     5.502     5.504     5.505     5.509     5.509     5.511     5.513     5.515     5.518     5.519     5.521     5.523     5.526     5.526     5.528     5.530     5.532     5.535     5.537     5.539     5.543     5.543     5.546     5.548     5.551     5.553     5.555     5.558     5.558     5.559     5.562     5.563     5.566     5.568     5.570     5.574     5.578     5.579     5.581     5.585     5.586     5.587     5.589     5.590     5.593     5.595     5.598     5.599     5.602     5.604     5.607     5.608     5.610     5.612     5.613     5.616     5.619     5.620     5.622     5.625     5.627     5.629     5.632     5.635     5.636     5.638     5.639     5.641     5.644     5.645     5.648     5.649     5.652     5.654     5.657     5.659     5.661     5.665     5.667     5.668     5.672     5.673     5.674     5.677     5.682     5.683     5.687     5.689     5.690     5.692     5.694     5.697     5.699     5.702     5.704     5.706     5.709     5.711     5.714     5.718     5.718     5.721     5.725     5.726     5.730     5.731     5.735     5.737     5.739     5.743     5.744     5.748     5.750     5.753     5.756     5.758     5.761     5.765     5.769     5.770     5.772     5.776     5.778     5.780     5.783     5.785     5.788     5.791     5.792     5.794     5.796     5.798     5.800     5.804     5.805     5.807     5.810     5.812     5.816     5.819     5.819     5.821     5.823     5.824     5.829     5.831     5.835     5.837     5.838     5.840     5.842     5.845     5.846     5.848     5.850     5.851     5.855     5.856     5.858     5.861     5.862     5.866     5.871     5.873     5.874     5.878     5.882     5.883     5.883     5.885     5.888     5.890     5.892     5.894     5.897     5.899     5.905     5.915     5.916     5.919     5.921     5.923     5.927     5.930     5.930     5.932     5.932     5.935     5.939     5.940     5.944     5.946     5.948     5.951     5.962     5.969     5.973     5.977     5.977     5.979     5.982     5.982     5.987     5.987     5.987     5.990     5.994     5.996     5.998     6.003     6.008     6.011     6.014     6.016     6.020     6.022     6.028     6.030     6.031     6.035     6.039     6.042     6.048     6.052     6.057     6.058     6.060     6.063     6.066     6.070     6.073     6.075     6.078     6.083     6.087     6.090     6.093     6.098     6.100     6.104     6.106     6.112     6.117     6.120     6.124     6.126     6.129     6.133     6.138     6.139     6.145     6.148     6.154     6.157     6.161     6.165     6.173     6.179     6.181     6.187     6.190     6.194     6.200     6.206     6.211     6.213     6.218     6.221     6.226     6.231     6.237     6.240     6.246     6.252     6.257     6.261     6.266     6.272     6.278     6.283     6.290     6.295     6.300     6.305     6.311     6.316     6.324     6.329     6.335     6.343     6.350     6.357     6.365     6.372     6.383     6.391     6.400     6.410     6.419     6.430     6.440     6.450     6.462     6.473     6.485     6.497     6.510     6.523     6.537     6.549     6.563     6.578     6.592     6.608     6.623     6.640     6.657     6.673     6.691     6.708     6.727     6.746     6.767     6.787     6.808     6.831     6.854     6.878     6.900     6.924     6.948     6.970     6.994     7.019     7.042     7.066     7.089     7.111     7.133     7.155     7.175     7.194     7.213     7.231     7.249     7.266     7.283     7.302     7.319     7.335     7.353     7.370     7.389     7.405     7.424     7.441     7.458     7.476     7.494     7.511     7.531     7.548     7.567     7.585     7.604     7.623     7.640     7.658     7.677     7.697     7.715     7.733     7.752     7.770     7.791     7.808     7.825     7.844     7.863     7.879     7.897     7.913     7.931     7.948     7.966     7.983     8.000     8.016     8.035     8.052     8.069     8.085     8.102     8.119     8.137     8.153     8.170     8.185     8.203     8.220     8.239     8.255     8.272     8.289     8.306     8.324     8.338     8.357     8.373     8.391     8.408     8.425     8.442     8.460     8.477     8.494     8.513     8.528     8.547     8.564     8.581     8.600     8.616     8.633     8.652     8.669     8.687     8.705     8.721     8.741     8.756     8.774     8.793     8.809     8.826     8.844     8.862     8.880     8.895     8.915     8.931     8.948     8.964     8.980     8.996     9.013     9.030     9.043     9.059     9.074     9.089     9.104     9.118     9.131     9.145     9.162     9.176     9.190     9.204     9.217     9.233     9.246     9.261     9.275     9.288     9.302     9.315     9.328     9.342     9.354     9.367     9.380     9.393     9.407     9.419     9.430     9.444     9.459     9.470     9.483     9.494     9.505     9.518     9.529     9.541     9.554     9.567     9.580     9.593     9.603     9.616     9.625     9.640     9.653     9.664     9.679     9.689     9.702     9.716     9.728     9.740     9.754     9.764     9.778     9.795     9.808     9.822     9.836     9.847     9.861     9.876     9.890     9.904     9.918     9.931     9.945     9.958     9.972     9.986     9.998    10.011    10.025    10.039    10.054    10.068    10.080    10.094    10.106    10.121    10.135    10.148    10.161    10.173    10.188    10.203    10.215    10.230    10.244    10.256    10.270    10.283    10.298    10.312    10.326    10.339    10.352    10.366    10.382    10.394    10.408    10.422    10.437    10.450    10.466    10.479    10.492    10.506    10.521    10.535    10.550    10.564    10.579    10.594    10.607    10.623    10.637    10.651    10.669    10.683    10.698    10.713    10.728    10.743    10.757    10.776    10.789    10.806    10.823    10.840    10.855    10.868    10.885    10.904    10.920    10.936    10.952    10.966    10.983    11.002    11.019    11.035    11.052    11.069    11.087    11.104    11.123    11.141    11.159    11.176    11.193    11.214    11.232    11.252    11.270    11.289    11.306    11.324    11.347    11.365    11.383    11.405    11.427    11.446    11.467    11.487    11.507    11.528    11.549    11.569    11.590    11.609    11.632    11.652    11.672    11.693    11.715    11.737    11.759    11.776    11.799    11.820    11.841    11.863    11.883    11.907    11.928    11.950    11.975    11.998    12.021    12.041    12.061    12.085    12.110    12.130    12.154    12.172    12.194    12.217    12.240    12.263    12.288    12.311    12.333    12.356    12.378    12.398    12.424    12.444    12.466    12.485    12.506    12.529    12.548    12.569    12.587    12.608    12.629    12.649    12.669    12.689    12.707    12.726    12.742    12.761    12.780    12.798    12.814    12.831    12.850    12.867    12.883    12.899    12.916    12.933    12.952    12.967    12.983    12.998    13.014    13.029    13.046    13.059    13.074    13.085    13.100    13.114    13.128    13.142    13.152    13.166    13.178    13.191    13.204    13.216    13.227    13.240    13.252    13.266    13.277    13.291    13.300    13.315    13.324    13.337    13.346    13.359    13.372    13.380    13.397    13.409    13.417    13.431    13.440    13.451    13.463    13.478    13.492    13.499    13.511    13.521    13.537    13.542    13.558    13.574    13.578    13.590    13.603    13.614    13.625    13.632    13.642    13.656    13.663    13.670    13.683    13.708    13.720    13.729    13.740    13.749    13.759    13.766    13.778    13.789    13.798    13.810    13.818    13.835    13.842    13.856    13.870    13.883    13.892    13.904    13.913    13.929    13.941    13.950    13.958    13.972    13.980    13.994    14.006    14.013    14.024    14.031    14.041    14.057    14.070    14.078    14.085    14.091    14.105    14.124    14.131    14.146    14.159    14.167    14.190    14.204    14.213    14.235    14.244    14.253    14.264    14.274    14.287    14.292    14.307    14.315    14.335    14.342    14.365    14.380    14.387    14.391    14.400    14.420    14.428    14.438    14.442    14.447    14.459    14.478    14.489    14.502    14.510    14.521    14.524    14.530    14.538    14.546    14.558    14.573    14.581    14.594    14.600    14.605    14.614    14.637    14.642    14.650    14.662    14.672    14.681    14.687    14.693    14.711    14.719    14.725    14.738    14.754    14.760    14.765    14.770    14.775    14.785    14.792    14.798    14.819    14.827    14.835    14.840    14.849    14.857    14.862    14.879    14.889    14.895    14.911    14.919    14.925    14.935    14.943    14.954    14.961    14.966    14.978    14.987    14.993    15.004    15.013    15.018    15.029    15.037    15.044    15.055    15.064    15.070    15.077    15.082    15.104    15.109    15.117    15.131    15.137    15.148    15.150    15.172    15.180    15.185    15.191    15.207    15.214    15.235    15.239    15.243    15.248    15.250    15.254    15.253    15.254    15.253    15.251    15.251    15.248    15.246    15.246    15.246    15.245    15.243    15.241    15.235    15.233    15.214    15.205    15.199    15.190    15.182    15.174    15.169    15.159    15.150    15.144    15.137    15.130    15.117    15.111    15.102    15.091    15.079    15.075    15.066    15.058    15.052    15.040    15.032    15.027    15.015    15.009    15.004    14.994    14.987    14.978    14.970    14.963    14.958    14.954    14.943    14.935    14.931    14.919    14.900    14.896    14.891    14.879    14.865    14.862    14.858    14.849    14.840    14.829    14.825    14.821    14.799    14.794    14.789    14.783    14.771    14.765    14.759    14.752    14.746    14.737    14.725    14.720    14.708    14.706    14.696    14.689    14.683    14.681    14.674    14.651
     4.832     4.837     4.830     4.809     4.830     4.837     4.856     4.866     4.830     4.864     4.870     4.830     4.809     4.872     4.802     4.809     4.804     4.824     4.808     4.881     4.866     4.832     4.866     4.836     4.828     4.806     4.809     4.804     4.813     4.804     4.814     4.809     4.830     4.866     4.809     4.814     4.808     4.809     4.806     4.809     4.806     4.808     4.806     4.809     4.808     4.814     4.830     4.809     4.814     4.809     4.830     4.815     4.808     4.802     4.808     4.832     4.830     4.811     4.828     4.806     4.814     4.806     4.809     4.808     4.809     4.809     4.869     4.828     4.806     4.813     4.804     4.813     4.802     4.813     4.804     4.814     4.809     4.828     4.811     4.828     4.832     4.822     4.815     4.809     4.830     4.840     4.806     4.809     4.806     4.808     4.806     4.830     4.830     4.809     4.809     4.808     4.809     4.809     4.830     4.837     4.830     4.809     4.802     4.809     4.830     4.822     4.806     4.811     4.806     4.830     4.809     4.830     4.858     4.806     4.809     4.806     4.809     4.806     4.830     4.870     4.864     4.832     4.866     4.806     4.828     4.809     4.828     4.809     4.814     4.808     4.814     4.808     4.830     4.822     4.832     4.880     4.806     4.860     4.866     4.830     4.809     4.830     4.822     4.832     4.866     4.860     4.866     4.872     4.880     4.874     4.881     4.874     4.867     4.860     4.881     4.880     4.872     4.864     4.872     4.880     4.908     4.884     4.927     4.921     4.949     4.881     4.888     4.880     4.886     4.881     4.939     4.945     4.940     4.937     4.942     4.935     4.881     4.942     4.929     4.933     4.940     4.935     4.939     4.883     4.917     4.883     4.917     4.946     4.940     4.943     4.943     4.940     4.949     4.943     4.939     4.952     4.915     4.923     4.915     4.921     4.915     4.923     4.952     4.949     4.960     4.954     4.945     4.949     4.946     4.939     4.954     4.954     4.954     4.948     4.949     4.946     4.949     4.954     4.937     4.952     4.945     4.942     4.946     4.942     4.937     4.946     4.937     4.942     4.937     4.942     4.937     4.940     4.939     4.937     4.942     4.937     4.942     4.937     4.942     4.926     4.943     4.929     4.924     4.940     4.942     4.921     4.924     4.917     4.921     4.921     4.917     4.917     4.913     4.913     4.918     4.915     4.913     4.952     4.949     4.906     4.948     4.946     4.913     4.943     4.917     4.923     4.927     4.917     4.912     4.917     4.921     4.917     4.912     4.913     4.904     4.915     4.884     4.918     4.915     4.889     4.908     4.886     4.912     4.906     4.904     4.902     4.908     4.912     4.908     4.912     4.883     4.884     4.889     4.884     4.886     4.890     4.887     4.898     4.884     4.888     4.867     4.874     4.881     4.876     4.880     4.856     4.864     4.832     4.809     4.830     4.870     4.874     4.870     4.872     4.869     4.874     4.863     4.854     4.860     4.870     4.864     4.846     4.846     4.870     4.864     4.836     4.830     4.822     4.828     4.822     4.828     4.822     4.828     4.809     4.828     4.822     4.830     4.837     4.830     4.839     4.843     4.872     4.808     4.830     4.809     4.815     4.809     4.830     4.808     4.830     4.811     4.830     4.824     4.806     4.813     4.808     4.814     4.806     4.813     4.808     4.815     4.814     4.809     4.830     4.821     4.815     4.808     4.802     4.808     4.800     4.767     4.781     4.809     4.828     4.822     4.815     4.808     4.828     4.863     4.844     4.848     4.832     4.808     4.852     4.839     4.809     4.814     4.813     4.808     4.814     4.809     4.815     4.822     4.815     4.815     4.811     4.804     4.809     4.815     4.828     4.806     4.798     4.790     4.798     4.792     4.804     4.778     4.775     4.778     4.815     4.777     4.804     4.812     4.809     4.815     4.809     4.802     4.765     4.821     4.804     4.809     4.804     4.811     4.832     4.839     4.833     4.806     4.800     4.808     4.809     4.802     4.796     4.802     4.809     4.815     4.808     4.828     4.822     4.830     4.826     4.830     4.832     4.839     4.832     4.806     4.837     4.833     4.835     4.816     4.822     4.804     4.811     4.804     4.836     4.835     4.830     4.832     4.826     4.832     4.821     4.802     4.809     4.815     4.811     4.843     4.843     4.809     4.840     4.843     4.845     4.806     4.844     4.804     4.811     4.843     4.839     4.844     4.832     4.836     4.849     4.848     4.848     4.845     4.804     4.809     4.844     4.849     4.844     4.854     4.852     4.854     4.846     4.850     4.808     4.814     4.808     4.844     4.848     4.832     4.854     4.846     4.843     4.839     4.832     4.870     4.845     4.869     4.844     4.866     4.870     4.860     4.866     4.854     4.858     4.860     4.830     4.866     4.858     4.866     4.870     4.869     4.874     4.870     4.866     4.876     4.872     4.878     4.878     4.878     4.830     4.880     4.888     4.892     4.896     4.904     4.906     4.912     4.899     4.906     4.915     4.906     4.918     4.912     4.878     4.921     4.917     4.885     4.920     4.926     4.904     4.929     4.932     4.933     4.915     4.910     4.913     4.904     4.923     4.900     4.896     4.939     4.932     4.940     4.945     4.949     4.954     4.945     4.927     4.908     4.937     4.939     4.942     4.939     4.939     4.943     4.946     4.954     4.956     4.954     4.954     4.952     4.958     4.952     4.958     4.954     4.961     4.956     4.963     4.956     4.963     4.958     4.967     4.965     4.960     4.965     4.973     4.982     4.988     4.974     4.993     4.987     4.999     4.993     4.999     4.999     4.998     4.998     4.999     4.996     4.999     5.002     4.999     4.996     4.999     5.006     5.012     5.009     5.014     5.021     5.032     5.009     5.032     5.039     5.046     5.052     5.059     5.062     5.062     5.043     5.060     5.050     5.067     5.060     5.055     5.062     5.077     5.079     5.068     5.074     5.083     5.099     5.102     5.105     5.107     5.112     5.113     5.107     5.115     5.124     5.127     5.122     5.129     5.137     5.143     5.129     5.132     5.145     5.132     5.137     5.146     5.154     5.156     5.154     5.156     5.159     5.167     5.163     5.169     5.174     5.176     5.182     5.180     5.178     5.179     5.187     5.198     5.192     5.189     5.207     5.196     5.199     5.210     5.214     5.210     5.214     5.212     5.212     5.214     5.216     5.214     5.219     5.226     5.228     5.214     5.232     5.228     5.218     5.222     5.235     5.235     5.235     5.235     5.252     5.256     5.259     5.244     5.264     5.264     5.262     5.268     5.268     5.270     5.272     5.275     5.272     5.275     5.277     5.279     5.283     5.286     5.288     5.286     5.288     5.288     5.288     5.294     5.293     5.294     5.294     5.297     5.299     5.303     5.305     5.307     5.310     5.311     5.315     5.319     5.322     5.322     5.326     5.328     5.331     5.333     5.341     5.342     5.346     5.348     5.353     5.357     5.359     5.362     5.364     5.369     5.371     5.374     5.376     5.380     5.383     5.387     5.390     5.395     5.398     5.404     5.409     5.413     5.418     5.422     5.422     5.425     5.427     5.435     5.435     5.437     5.441     5.444     5.442     5.446     5.446     5.446     5.448     5.453     5.458     5.458     5.461     5.462     5.465     5.466     5.466     5.466     5.469     5.474     5.472     5.476     5.476     5.478     5.480     5.480     5.482     5.483     5.483     5.485     5.486     5.489     5.490     5.487     5.489     5.491     5.494     5.495     5.498     5.498     5.502     5.504     5.505     5.507     5.509     5.511     5.513     5.515     5.516     5.518     5.522     5.521     5.522     5.525     5.527     5.528     5.531     5.532     5.535     5.539     5.541     5.543     5.545     5.546     5.548     5.553     5.553     5.555     5.557     5.558     5.559     5.562     5.563     5.566     5.568     5.572     5.574     5.576     5.579     5.581     5.583     5.587     5.587     5.589     5.590     5.593     5.594     5.597     5.599     5.604     5.605     5.607     5.608     5.612     5.613     5.615     5.616     5.619     5.622     5.622     5.624     5.627     5.629     5.632     5.633     5.638     5.638     5.641     5.644     5.644     5.645     5.648     5.649     5.652     5.654     5.657     5.659     5.661     5.665     5.667     5.668     5.671     5.672     5.674     5.679     5.681     5.685     5.687     5.687     5.690     5.692     5.694     5.697     5.699     5.700     5.704     5.706     5.707     5.711     5.712     5.715     5.718     5.721     5.723     5.726     5.730     5.731     5.733     5.737     5.739     5.741     5.744     5.746     5.750     5.755     5.756     5.761     5.763     5.765     5.769     5.770     5.772     5.774     5.778     5.780     5.783     5.785     5.787     5.788     5.791     5.792     5.795     5.798     5.800     5.802     5.805     5.807     5.809     5.812     5.816     5.819     5.821     5.823     5.824     5.826     5.829     5.831     5.833     5.837     5.838     5.842     5.843     5.845     5.846     5.848     5.851     5.852     5.854     5.856     5.860     5.861     5.863     5.864     5.866     5.871     5.874     5.878     5.880     5.882     5.885     5.887     5.888     5.892     5.894     5.895     5.899     5.902     5.908     5.911     5.921     5.919     5.923     5.925     5.927     5.928     5.930     5.932     5.935     5.937     5.939     5.940     5.944     5.944     5.948     5.949     5.962     5.966     5.969     5.973     5.977     5.979     5.981     5.981     5.985     5.985     5.989     5.990     5.992     5.994     5.999     6.001     6.006     6.008     6.013     6.015     6.019     6.022     6.026     6.028     6.031     6.033     6.037     6.037     6.044     6.048     6.052     6.055     6.060     6.062     6.065     6.069     6.072     6.075     6.077     6.080     6.083     6.088     6.090     6.093     6.097     6.102     6.106     6.111     6.114     6.115     6.120     6.124     6.127     6.131     6.135     6.139     6.142     6.145     6.148     6.152     6.155     6.163     6.166     6.173     6.185     6.187     6.189     6.192     6.197     6.202     6.206     6.211     6.215     6.218     6.221     6.225     6.231     6.235     6.242     6.246     6.252     6.257     6.261     6.267     6.272     6.278     6.282     6.289     6.295     6.302     6.305     6.311     6.316     6.324     6.329     6.335     6.341     6.348     6.355     6.363     6.372     6.380     6.389     6.398     6.407     6.417     6.428     6.438     6.449     6.460     6.472     6.483     6.496     6.509     6.522     6.535     6.548     6.561     6.575     6.591     6.605     6.620     6.636     6.654     6.669     6.687     6.704     6.722     6.740     6.759     6.779     6.800     6.822     6.845     6.869     6.891     6.915     6.939     6.961     6.985     7.009     7.032     7.057     7.080     7.103     7.126     7.148     7.170     7.190     7.209     7.228     7.247     7.264     7.283     7.300     7.318     7.335     7.353     7.370     7.387     7.404     7.422     7.441     7.457     7.475     7.492     7.510     7.527     7.547     7.564     7.583     7.600     7.619     7.637     7.655     7.674     7.692     7.710     7.730     7.750     7.769     7.785     7.805     7.824     7.841     7.859     7.877     7.895     7.911     7.930     7.948     7.964     7.981     7.998     8.015     8.033     8.050     8.067     8.083     8.102     8.117     8.137     8.152     8.170     8.185     8.203     8.219     8.238     8.254     8.272     8.288     8.306     8.324     8.340     8.355     8.372     8.389     8.405     8.422     8.441     8.458     8.475     8.491     8.509     8.526     8.543     8.560     8.578     8.596     8.613     8.630     8.649     8.666     8.682     8.702     8.718     8.739     8.754     8.770     8.789     8.806     8.824     8.841     8.858     8.876     8.893     8.911     8.927     8.943     8.961     8.976     8.994     9.010     9.026     9.044     9.059     9.073     9.089     9.104     9.118     9.133     9.148     9.163     9.177     9.192     9.205     9.219     9.235     9.248     9.263     9.278     9.291     9.305     9.318     9.333     9.344     9.358     9.372     9.383     9.399     9.412     9.427     9.440     9.452     9.465     9.479     9.491     9.504     9.515     9.527     9.540     9.550     9.563     9.575     9.587     9.603     9.612     9.625     9.637     9.650     9.661     9.674     9.687     9.698     9.709     9.722     9.735     9.749     9.761     9.775     9.789     9.801     9.813     9.829     9.843     9.854     9.869     9.883     9.896     9.911     9.923     9.939     9.953     9.964     9.978     9.994    10.007    10.019    10.033    10.046    10.060    10.072    10.087    10.100    10.113    10.127    10.141    10.155    10.166    10.180    10.193    10.209    10.221    10.235    10.249    10.263    10.276    10.289    10.304    10.317    10.332    10.345    10.359    10.372    10.387    10.401    10.414    10.430    10.443    10.455    10.469    10.485    10.498    10.514    10.526    10.540    10.556    10.570    10.585    10.598    10.613    10.630    10.643    10.658    10.671    10.687    10.700    10.718    10.732    10.746    10.763    10.777    10.793    10.811    10.823    10.842    10.859    10.873    10.889    10.905    10.920    10.939    10.954    10.971    10.989    11.004    11.018    11.037    11.054    11.071    11.090    11.106    11.124    11.142    11.162    11.177    11.196    11.216    11.233    11.252    11.271    11.291    11.309    11.326    11.347    11.365    11.386    11.404    11.426    11.445    11.467    11.487    11.507    11.528    11.549    11.567    11.590    11.609    11.628    11.647    11.670    11.689    11.712    11.733    11.756    11.776    11.794    11.815    11.837    11.859    11.882    11.902    11.925    11.947    11.971    11.991    12.015    12.036    12.061    12.082    12.101    12.126    12.144    12.166    12.189    12.212    12.233    12.257    12.278    12.302    12.323    12.350    12.369    12.391    12.415    12.433    12.455    12.476    12.498    12.517    12.539    12.562    12.580    12.600    12.620    12.640    12.657    12.679    12.696    12.717    12.735    12.752    12.767    12.787    12.803    12.822    12.841    12.856    12.872    12.891    12.908    12.922    12.938    12.954    12.968    12.985    12.999    13.014    13.029    13.043    13.058    13.069    13.083    13.098    13.113    13.124    13.137    13.148    13.157    13.171    13.187    13.198    13.209    13.221    13.233    13.247    13.261    13.272    13.285    13.294    13.306    13.313    13.326    13.339    13.352    13.363    13.375    13.389    13.402    13.407    13.422    13.433    13.446    13.455    13.469    13.482    13.491    13.506    13.515    13.530    13.535    13.544    13.572    13.577    13.587    13.596    13.610    13.619    13.629    13.639    13.649    13.659    13.668    13.677    13.702    13.712    13.723    13.737    13.745    13.754    13.765    13.772    13.785    13.796    13.805    13.815    13.828    13.837    13.848    13.855    13.879    13.891    13.902    13.909    13.927    13.939    13.946    13.955    13.970    13.980    13.989    14.002    14.011    14.023    14.030    14.039    14.048    14.068    14.076    14.083    14.092    14.102    14.119    14.126    14.143    14.154    14.163    14.187    14.194    14.211    14.235    14.241    14.248    14.259    14.270    14.285    14.291    14.307    14.315    14.333    14.344    14.355    14.374    14.381    14.389    14.398    14.419    14.430    14.441    14.446    14.452    14.455    14.469    14.487    14.505    14.514    14.519    14.525    14.530    14.538    14.546    14.552    14.574    14.583    14.589    14.602    14.607    14.612    14.632    14.637    14.651    14.652    14.675    14.679    14.685    14.695    14.700    14.723    14.729    14.738    14.752    14.760    14.762    14.770    14.778    14.783    14.790    14.799    14.819    14.827    14.835    14.840    14.845    14.857    14.863    14.877    14.889    14.895    14.911    14.919    14.926    14.933    14.944    14.954    14.959    14.968    14.976    14.987    14.994    15.004    15.015    15.020    15.029    15.037    15.043    15.053    15.063    15.070    15.077    15.085    15.104    15.109    15.117    15.131    15.139    15.144    15.160    15.169    15.180    15.187    15.194    15.209    15.214    15.227    15.237    15.245    15.248    15.253    15.253    15.253    15.254    15.254    15.253    15.251    15.248    15.246    15.248    15.248    15.246    15.243    15.239    15.237    15.231    15.216    15.209    15.202    15.193    15.183    15.178    15.169    15.164    15.150    15.144    15.137    15.131    15.119    15.115    15.106    15.094    15.080    15.075    15.070    15.061    15.055    15.046    15.035    15.027    15.018    15.011    15.004    14.999    14.988    14.979    14.971    14.964    14.961    14.954    14.947    14.935    14.928    14.925    14.919    14.900    14.891    14.887    14.871    14.860    14.858    14.855    14.840    14.835    14.825    14.821    14.807    14.796    14.790    14.787    14.775    14.771    14.759    14.752    14.745    14.740    14.731    14.726    14.715    14.713    14.698    14.693    14.687    14.682    14.677    14.670
     4.866     4.830     4.832     4.830     4.866     4.860     4.869     4.863     4.881     4.874     4.889     4.867     4.830     4.832     4.809     4.816     4.822     4.808     4.837     4.832     4.866     4.866     4.830     4.866     4.808     4.809     4.806     4.809     4.806     4.809     4.808     4.802     4.808     4.815     4.874     4.808     4.809     4.806     4.809     4.806     4.808     4.806     4.808     4.806     4.809     4.809     4.809     4.802     4.808     4.830     4.802     4.808     4.802     4.808     4.814     4.837     4.813     4.806     4.828     4.830     4.809     4.815     4.808     4.814     4.808     4.841     4.830     4.809     4.828     4.804     4.813     4.804     4.812     4.802     4.812     4.809     4.830     4.822     4.806     4.830     4.804     4.828     4.808     4.830     4.830     4.808     4.814     4.806     4.814     4.806     4.815     4.836     4.836     4.828     4.806     4.809     4.806     4.828     4.804     4.813     4.806     4.809     4.808     4.809     4.822     4.830     4.837     4.832     4.867     4.860     4.830     4.863     4.809     4.815     4.808     4.809     4.808     4.814     4.808     4.830     4.808     4.830     4.806     4.814     4.808     4.830     4.824     4.830     4.809     4.814     4.808     4.830     4.809     4.815     4.809     4.832     4.866     4.869     4.858     4.837     4.830     4.809     4.830     4.866     4.872     4.867     4.872     4.881     4.876     4.883     4.876     4.881     4.874     4.867     4.915     4.923     4.881     4.886     4.881     4.921     4.915     4.946     4.885     4.949     4.884     4.952     4.883     4.937     4.881     4.946     4.881     4.913     4.921     4.942     4.937     4.933     4.940     4.940     4.943     4.917     4.935     4.915     4.923     4.917     4.884     4.943     4.948     4.917     4.946     4.949     4.948     4.946     4.943     4.937     4.945     4.937     4.937     4.942     4.963     4.915     4.933     4.917     4.950     4.961     4.956     4.961     4.954     4.963     4.954     4.963     4.954     4.956     4.956     4.949     4.954     4.954     4.956     4.949     4.954     4.948     4.954     4.954     4.943     4.948     4.943     4.949     4.943     4.937     4.943     4.937     4.942     4.937     4.933     4.945     4.940     4.939     4.935     4.935     4.937     4.929     4.932     4.945     4.943     4.943     4.924     4.946     4.948     4.921     4.926     4.920     4.918     4.923     4.918     4.923     4.913     4.917     4.921     4.917     4.956     4.910     4.952     4.917     4.921     4.917     4.923     4.906     4.929     4.913     4.917     4.923     4.917     4.912     4.917     4.908     4.912     4.906     4.902     4.921     4.917     4.894     4.917     4.913     4.906     4.910     4.908     4.906     4.910     4.892     4.913     4.910     4.912     4.906     4.906     4.906     4.910     4.887     4.902     4.900     4.898     4.896     4.889     4.884     4.889     4.883     4.872     4.864     4.872     4.864     4.830     4.809     4.874     4.869     4.872     4.880     4.874     4.878     4.872     4.863     4.870     4.863     4.869     4.844     4.866     4.854     4.880     4.830     4.809     4.828     4.809     4.828     4.811     4.830     4.811     4.830     4.811     4.830     4.864     4.856     4.869     4.832     4.836     4.830     4.880     4.839     4.841     4.846     4.830     4.809     4.830     4.809     4.830     4.809     4.856     4.830     4.806     4.814     4.808     4.814     4.808     4.815     4.870     4.806     4.813     4.808     4.828     4.808     4.802     4.767     4.798     4.767     4.772     4.768     4.815     4.822     4.830     4.809     4.804     4.809     4.830     4.808     4.830     4.822     4.832     4.811     4.832     4.822     4.830     4.809     4.828     4.809     4.816     4.821     4.806     4.826     4.822     4.808     4.824     4.816     4.814     4.809     4.802     4.808     4.800     4.792     4.800     4.809     4.806     4.809     4.802     4.811     4.830     4.794     4.804     4.830     4.809     4.804     4.777     4.804     4.828     4.809     4.828     4.811     4.854     4.839     4.796     4.804     4.849     4.808     4.840     4.804     4.794     4.802     4.811     4.804     4.811     4.830     4.824     4.832     4.835     4.830     4.836     4.835     4.837     4.836     4.841     4.804     4.839     4.832     4.812     4.833     4.824     4.804     4.836     4.830     4.826     4.832     4.828     4.840     4.836     4.798     4.806     4.798     4.809     4.840     4.840     4.837     4.843     4.848     4.852     4.852     4.849     4.806     4.840     4.835     4.839     4.846     4.843     4.843     4.835     4.852     4.852     4.852     4.843     4.841     4.846     4.848     4.850     4.854     4.860     4.854     4.858     4.830     4.808     4.814     4.808     4.854     4.854     4.854     4.849     4.850     4.848     4.866     4.832     4.809     4.856     4.874     4.872     4.878     4.858     4.878     4.874     4.874     4.866     4.869     4.876     4.866     4.830     4.864     4.860     4.869     4.880     4.870     4.880     4.881     4.876     4.880     4.876     4.874     4.876     4.883     4.878     4.884     4.890     4.902     4.900     4.896     4.892     4.906     4.915     4.910     4.913     4.917     4.890     4.929     4.923     4.918     4.921     4.912     4.912     4.917     4.908     4.913     4.942     4.906     4.913     4.918     4.921     4.917     4.945     4.946     4.930     4.933     4.937     4.948     4.954     4.960     4.960     4.923     4.960     4.958     4.952     4.954     4.946     4.943     4.949     4.952     4.958     4.952     4.954     4.954     4.960     4.954     4.956     4.963     4.956     4.958     4.963     4.956     4.948     4.956     4.965     4.971     4.968     4.963     4.968     4.987     4.970     4.991     4.994     4.998     5.002     5.002     5.002     4.999     4.996     4.996     5.002     5.008     5.009     5.008     4.999     5.005     5.004     5.009     5.004     5.019     5.022     5.021     5.030     5.037     5.024     5.037     5.046     5.043     5.054     5.062     5.063     5.067     5.068     5.072     5.072     5.068     5.063     5.068     5.065     5.070     5.076     5.090     5.091     5.093     5.102     5.097     5.104     5.107     5.110     5.112     5.105     5.119     5.127     5.105     5.129     5.135     5.140     5.143     5.146     5.146     5.150     5.143     5.141     5.152     5.156     5.154     5.156     5.159     5.163     5.161     5.169     5.180     5.185     5.187     5.185     5.185     5.187     5.187     5.190     5.194     5.198     5.207     5.209     5.212     5.210     5.207     5.218     5.216     5.214     5.218     5.217     5.218     5.222     5.219     5.222     5.223     5.232     5.235     5.235     5.235     5.218     5.242     5.239     5.228     5.237     5.242     5.239     5.259     5.264     5.264     5.264     5.267     5.267     5.268     5.270     5.272     5.273     5.279     5.275     5.280     5.283     5.280     5.285     5.288     5.289     5.294     5.294     5.294     5.294     5.296     5.296     5.299     5.299     5.303     5.307     5.307     5.308     5.310     5.311     5.315     5.319     5.322     5.326     5.326     5.330     5.333     5.334     5.338     5.345     5.348     5.352     5.355     5.359     5.360     5.364     5.365     5.367     5.371     5.374     5.377     5.382     5.385     5.387     5.390     5.395     5.398     5.404     5.407     5.410     5.415     5.420     5.425     5.427     5.430     5.435     5.437     5.441     5.439     5.442     5.444     5.448     5.446     5.450     5.450     5.452     5.453     5.460     5.461     5.462     5.469     5.469     5.470     5.470     5.472     5.474     5.476     5.478     5.482     5.482     5.482     5.485     5.483     5.485     5.487     5.487     5.487     5.490     5.491     5.493     5.494     5.498     5.498     5.499     5.502     5.502     5.504     5.505     5.507     5.509     5.511     5.513     5.516     5.516     5.518     5.519     5.521     5.523     5.525     5.527     5.530     5.531     5.532     5.535     5.537     5.539     5.543     5.546     5.546     5.548     5.553     5.553     5.554     5.555     5.558     5.559     5.561     5.563     5.565     5.568     5.572     5.574     5.576     5.578     5.581     5.586     5.586     5.587     5.589     5.590     5.593     5.594     5.597     5.599     5.602     5.605     5.607     5.610     5.612     5.613     5.615     5.616     5.620     5.622     5.624     5.625     5.627     5.629     5.632     5.633     5.636     5.639     5.641     5.642     5.645     5.648     5.648     5.652     5.654     5.656     5.657     5.659     5.663     5.665     5.667     5.670     5.671     5.672     5.674     5.679     5.681     5.683     5.687     5.689     5.690     5.692     5.695     5.697     5.699     5.702     5.704     5.706     5.707     5.711     5.712     5.715     5.717     5.720     5.721     5.725     5.726     5.730     5.733     5.737     5.739     5.741     5.744     5.746     5.750     5.752     5.754     5.759     5.761     5.765     5.766     5.770     5.772     5.776     5.778     5.780     5.783     5.786     5.788     5.788     5.791     5.792     5.794     5.796     5.799     5.802     5.805     5.809     5.810     5.812     5.816     5.819     5.821     5.824     5.826     5.828     5.829     5.833     5.835     5.837     5.838     5.840     5.843     5.845     5.848     5.850     5.851     5.854     5.856     5.857     5.858     5.861     5.864     5.866     5.869     5.871     5.873     5.876     5.878     5.883     5.885     5.887     5.890     5.892     5.894     5.897     5.899     5.900     5.903     5.911     5.911     5.919     5.923     5.925     5.927     5.928     5.930     5.932     5.935     5.937     5.939     5.940     5.944     5.944     5.946     5.949     5.952     5.960     5.969     5.971     5.975     5.977     5.981     5.982     5.982     5.985     5.987     5.990     5.994     5.994     5.996     5.999     6.005     6.010     6.014     6.016     6.020     6.020     6.024     6.026     6.030     6.031     6.036     6.039     6.040     6.048     6.052     6.055     6.058     6.062     6.063     6.066     6.069     6.072     6.075     6.078     6.081     6.085     6.090     6.093     6.095     6.098     6.102     6.108     6.111     6.115     6.118     6.120     6.124     6.127     6.131     6.135     6.138     6.144     6.146     6.149     6.154     6.157     6.161     6.166     6.173     6.179     6.187     6.189     6.194     6.198     6.204     6.207     6.211     6.215     6.218     6.222     6.225     6.230     6.237     6.240     6.246     6.252     6.255     6.261     6.266     6.272     6.278     6.282     6.289     6.295     6.302     6.307     6.311     6.316     6.323     6.328     6.335     6.341     6.346     6.354     6.362     6.370     6.378     6.386     6.395     6.405     6.415     6.425     6.437     6.448     6.459     6.470     6.482     6.494     6.507     6.520     6.533     6.546     6.560     6.573     6.588     6.603     6.618     6.633     6.649     6.666     6.683     6.700     6.717     6.735     6.754     6.773     6.795     6.815     6.836     6.859     6.883     6.905     6.929     6.951     6.976     6.999     7.022     7.047     7.071     7.094     7.117     7.140     7.162     7.183     7.204     7.225     7.243     7.262     7.281     7.299     7.317     7.335     7.352     7.370     7.387     7.404     7.422     7.439     7.456     7.473     7.492     7.508     7.525     7.544     7.562     7.579     7.598     7.616     7.635     7.651     7.670     7.689     7.707     7.727     7.745     7.764     7.782     7.802     7.820     7.838     7.856     7.875     7.892     7.909     7.928     7.945     7.963     7.981     7.997     8.015     8.031     8.049     8.065     8.082     8.102     8.117     8.135     8.152     8.168     8.185     8.202     8.220     8.238     8.254     8.270     8.287     8.304     8.322     8.338     8.354     8.370     8.387     8.406     8.422     8.438     8.455     8.473     8.490     8.505     8.523     8.542     8.559     8.575     8.594     8.611     8.628     8.645     8.663     8.681     8.698     8.714     8.732     8.751     8.767     8.785     8.802     8.821     8.837     8.854     8.872     8.889     8.905     8.923     8.940     8.957     8.975     8.992     9.006     9.022     9.039     9.056     9.072     9.087     9.103     9.118     9.133     9.148     9.163     9.177     9.193     9.208     9.222     9.235     9.249     9.265     9.279     9.293     9.306     9.320     9.336     9.350     9.362     9.377     9.390     9.404     9.417     9.430     9.444     9.457     9.473     9.485     9.499     9.511     9.526     9.537     9.549     9.561     9.572     9.583     9.596     9.609     9.622     9.635     9.647     9.659     9.670     9.682     9.694     9.709     9.720     9.731     9.744     9.757     9.769     9.782     9.796     9.808     9.824     9.835     9.850     9.864     9.876     9.889     9.904     9.918     9.932     9.946     9.958     9.974     9.986     9.998    10.012    10.027    10.039    10.053    10.066    10.078    10.094    10.108    10.121    10.135    10.146    10.161    10.173    10.185    10.202    10.214    10.228    10.242    10.255    10.268    10.282    10.293    10.309    10.323    10.335    10.350    10.365    10.380    10.393    10.405    10.419    10.435    10.447    10.462    10.478    10.490    10.506    10.520    10.532    10.546    10.561    10.574    10.590    10.602    10.618    10.631    10.648    10.663    10.677    10.690    10.707    10.722    10.738    10.750    10.768    10.783    10.797    10.815    10.830    10.844    10.862    10.876    10.893    10.909    10.926    10.941    10.957    10.973    10.990    11.006    11.024    11.040    11.057    11.071    11.090    11.108    11.126    11.142    11.162    11.181    11.200    11.216    11.233    11.254    11.274    11.293    11.310    11.329    11.348    11.365    11.383    11.405    11.426    11.442    11.467    11.485    11.506    11.526    11.547    11.567    11.585    11.606    11.625    11.644    11.667    11.688    11.707    11.729    11.750    11.771    11.792    11.815    11.833    11.856    11.876    11.898    11.921    11.942    11.965    11.986    12.012    12.031    12.055    12.077    12.096    12.117    12.140    12.161    12.183    12.204    12.228    12.250    12.273    12.296    12.317    12.339    12.359    12.382    12.404    12.427    12.448    12.468    12.487    12.509    12.529    12.550    12.572    12.591    12.609    12.631    12.650    12.668    12.687    12.704    12.720    12.739    12.757    12.775    12.792    12.811    12.828    12.846    12.862    12.878    12.894    12.909    12.924    12.939    12.956    12.971    12.985    13.001    13.014    13.029    13.040    13.053    13.065    13.081    13.093    13.104    13.117    13.128    13.142    13.154    13.165    13.178    13.191    13.204    13.216    13.229    13.241    13.254    13.268    13.278    13.287    13.298    13.309    13.323    13.335    13.346    13.355    13.369    13.383    13.393    13.404    13.414    13.425    13.435    13.448    13.465    13.476    13.490    13.495    13.509    13.526    13.531    13.541    13.565    13.572    13.580    13.592    13.601    13.613    13.623    13.635    13.647    13.655    13.664    13.674    13.681    13.706    13.718    13.729    13.737    13.750    13.757    13.769    13.779    13.792    13.802    13.813    13.824    13.835    13.844    13.860    13.876    13.883    13.898    13.907    13.917    13.937    13.942    13.955    13.966    13.978    13.985    14.002    14.011    14.018    14.028    14.037    14.048    14.057    14.072    14.079    14.087    14.102    14.116    14.122    14.140    14.150    14.159    14.180    14.194    14.207    14.219    14.239    14.246    14.256    14.269    14.281    14.292    14.307    14.309    14.317    14.344    14.353    14.375    14.380    14.389    14.398    14.424    14.428    14.433    14.442    14.449    14.456    14.469    14.480    14.502    14.516    14.521    14.525    14.532    14.537    14.546    14.556    14.564    14.578    14.591    14.602    14.607    14.619    14.632    14.635    14.648    14.659    14.670    14.679    14.685    14.693    14.696    14.720    14.729    14.735    14.746    14.754    14.764    14.768    14.776    14.785    14.790    14.799    14.811    14.825    14.835    14.835    14.849    14.857    14.863    14.883    14.889    14.895    14.901    14.919    14.923    14.935    14.947    14.954    14.959    14.966    14.976    14.985    14.997    15.006    15.013    15.021    15.029    15.037    15.043    15.052    15.064    15.072    15.077    15.093    15.104    15.111    15.118    15.128    15.141    15.144    15.158    15.169    15.174    15.190    15.195    15.209    15.216    15.223    15.237    15.245    15.248    15.251    15.253    15.254    15.254    15.253    15.251    15.251    15.250    15.250    15.250    15.250    15.246    15.245    15.241    15.237    15.231    15.225    15.211    15.199    15.197    15.183    15.178    15.172    15.163    15.157    15.146    15.139    15.135    15.119    15.113    15.104    15.096    15.082    15.077    15.070    15.064    15.055    15.046    15.038    15.029    15.020    15.011    15.007    15.002    14.991    14.979    14.975    14.968    14.961    14.956    14.949    14.940    14.930    14.923    14.920    14.908    14.898    14.891    14.879    14.862    14.857    14.853    14.847    14.838    14.832    14.827    14.809    14.798    14.792    14.787    14.779    14.770    14.762    14.756    14.752    14.741    14.735    14.729    14.722    14.714    14.700    14.696    14.691    14.685    14.679    14.675
[truncated: 22,285,239 more chars]
