# Supplementary material for: The near-field tsunami generated by the 15 January 2022 eruption of the Hunga Tonga-Hunga Ha’apai volcano and its impact on Tongatapu, Tonga
Source: Sci Rep. 2022 Sep 7;12:15187. doi: 10.1038/s41598-022-19486-w (PMC9452557; doi:10.1038/s41598-022-19486-w)
Supplement: Supplementary file 3 — Supplementary Information 3. [file 41598_2022_19486_MOESM3_ESM.zip › T300R3arr.asc]

ncols                      1800
nrows                      1260
xllcorner              -175.500
yllcorner               -21.300
cellsize      0.000277777784504
NODATA_value  -9999
     4.691     4.683     4.677     4.683     4.677     4.698     4.733     4.731     4.727     4.731     4.733     4.729     4.733     4.700     4.689     4.683     4.650     4.644     4.650     4.654     4.698     4.675     4.683     4.650     4.644     4.650     4.644     4.649     4.644     4.649     4.644     4.650     4.644     4.649     4.629     4.649     4.644     4.650     4.683     4.654     4.649     4.625     4.645     4.652     4.644     4.649     4.627     4.649     4.642     4.645     4.628     4.633     4.628     4.649     4.640     4.649     4.654     4.677     4.649     4.628     4.623     4.632     4.625     4.628     4.627     4.633     4.628     4.649     4.627     4.633     4.627     4.633     4.628     4.650     4.645     4.650     4.644     4.631     4.625     4.632     4.627     4.633     4.628     4.633     4.627     4.633     4.628     4.650     4.644     4.649     4.627     4.647     4.623     4.629     4.623     4.629     4.623     4.631     4.627     4.644     4.644     4.675     4.649     4.677     4.644     4.644     4.628     4.633     4.627     4.642     4.642     4.649     4.654     4.650     4.683     4.675     4.683     4.689     4.692     4.683     4.649     4.642     4.644     4.642     4.649     4.654     4.650     4.656     4.650     4.683     4.691     4.698     4.733     4.691     4.698     4.740     4.785     4.772     4.778     4.733     4.738     4.733     4.738     4.772     4.764     4.759     4.754     4.733     4.738     4.756     4.762     4.775     4.733     4.765     4.733     4.740     4.733     4.764     4.762     4.757     4.762     4.756     4.762     4.785     4.776     4.770     4.770     4.773     4.788     4.793     4.781     4.788     4.744     4.790     4.770     4.768     4.773     4.768     4.762     4.765     4.765     4.765     4.768     4.770     4.770     4.768     4.775     4.757     4.775     4.776     4.762     4.757     4.775     4.778     4.746     4.814     4.815     4.754     4.744     4.749     4.756     4.787     4.783     4.793     4.799     4.762     4.759     4.767     4.770     4.778     4.778     4.776     4.778     4.773     4.773     4.775     4.787     4.790     4.787     4.793     4.791     4.791     4.788     4.791     4.795     4.790     4.787     4.781     4.788     4.795     4.787     4.793     4.787     4.793     4.799     4.773     4.767     4.764     4.764     4.762     4.764     4.764     4.767     4.768     4.768     4.768     4.785     4.791     4.762     4.790     4.788     4.787     4.790     4.788     4.785     4.791     4.760     4.757     4.775     4.773     4.752     4.756     4.752     4.756     4.749     4.768     4.757     4.737     4.740     4.737     4.733     4.738     4.737     4.744     4.749     4.749     4.756     4.762     4.757     4.760     4.760     4.765     4.762     4.765     4.765     4.764     4.768     4.738     4.731     4.725     4.725     4.725     4.725     4.729     4.729     4.729     4.733     4.737     4.741     4.738     4.744     4.756     4.727     4.706     4.721     4.727     4.700     4.683     4.689     4.687     4.685     4.689     4.723     4.698     4.692     4.717     4.716     4.683     4.629     4.723     4.725     4.712     4.727     4.733     4.723     4.725     4.721     4.650     4.654     4.649     4.725     4.673     4.656     4.675     4.683     4.675     4.683     4.677     4.683     4.689     4.683     4.629     4.683     4.687     4.654     4.649     4.628     4.649     4.629     4.649     4.640     4.647     4.640     4.572     4.537     4.531     4.523     4.515     4.515     4.515     4.523     4.517     4.523     4.515     4.515     4.515     4.523     4.531     4.537     4.537     4.531     4.523     4.515     4.523     4.515     4.517     4.517     4.523     4.525     4.523     4.525     4.523     4.531     4.537     4.525     4.517     4.515     4.510     4.510     4.508     4.508     4.500     4.493     4.493     4.500     4.493     4.493     4.500     4.493     4.493     4.500     4.517     4.517     4.500     4.493     4.493     4.500     4.493     4.493     4.500     4.493     4.493     4.500     4.510     4.508     4.510     4.510     4.515     4.517     4.525     4.533     4.582     4.649     4.642     4.649     4.629     4.650     4.582     4.572     4.539     4.533     4.523     4.525     4.523     4.531     4.523     4.531     4.523     4.525     4.523     4.525     4.523     4.525     4.525     4.531     4.536     4.628     4.653     4.539     4.533     4.525     4.517     4.523     4.515     4.523     4.523     4.523     4.531     4.525     4.533     4.566     4.660     4.654     4.659     4.656     4.660     4.654     4.650     4.644     4.650     4.677     4.675     4.675     4.675     4.662     4.658     4.683     4.654     4.649     4.627     4.649     4.623     4.673     4.675     4.654     4.645     4.653     4.677     4.650     4.671     4.665     4.669     4.679     4.650     4.627     4.633     4.627     4.650     4.669     4.673     4.669     4.696     4.654     4.650     4.652     4.647     4.650     4.653     4.649     4.654     4.691     4.677     4.683     4.677     4.683     4.689     4.725     4.721     4.725     4.725     4.729     4.725     4.721     4.628     4.725     4.731     4.723     4.729     4.737     4.701     4.705     4.741     4.740     4.738     4.743     4.737     4.740     4.731     4.727     4.727     4.737     4.735     4.738     4.737     4.737     4.740     4.737     4.743     4.743     4.738     4.737     4.749     4.759     4.756     4.759     4.770     4.770     4.770     4.775     4.772     4.776     4.770     4.764     4.775     4.795     4.772     4.752     4.810     4.804     4.796     4.806     4.799     4.793     4.793     4.795     4.788     4.790     4.787     4.788     4.788     4.795     4.799     4.795     4.795     4.817     4.852     4.852     4.854     4.856     4.856     4.854     4.849     4.823     4.850     4.842     4.840     4.836     4.833     4.830     4.840     4.833     4.832     4.852     4.854     4.880     4.840     4.867     4.883     4.880     4.870     4.871     4.873     4.867     4.871     4.863     4.863     4.863     4.868     4.874     4.893     4.887     4.902     4.907     4.911     4.905     4.907     4.905     4.909     4.907     4.904     4.896     4.916     4.915     4.918     4.893     4.916     4.907     4.905     4.909     4.918     4.922     4.924     4.931     4.911     4.957     4.921     4.923     4.966     4.961     4.959     4.961     4.964     4.962     4.964     4.962     4.961     4.964     4.968     4.962     4.964     4.966     4.990     4.990     4.999     5.002     4.985     5.004     5.002     5.004     5.009     5.011     5.009     5.002     5.004     5.007     5.009     5.009     5.009     5.011     5.011     5.011     5.013     5.013     5.015     5.017     5.020     5.022     5.021     5.024     5.023     5.027     5.037     5.041     5.039     5.043     5.045     5.043     5.045     5.046     5.050     5.055     5.055     5.058     5.055     5.058     5.060     5.061     5.062     5.074     5.076     5.078     5.081     5.081     5.083     5.076     5.078     5.078     5.081     5.085     5.090     5.092     5.095     5.098     5.098     5.098     5.098     5.100     5.100     5.104     5.106     5.119     5.121     5.122     5.125     5.122     5.129     5.132     5.132     5.135     5.135     5.137     5.139     5.141     5.142     5.146     5.150     5.150     5.154     5.159     5.159     5.159     5.160     5.163     5.166     5.168     5.170     5.174     5.175     5.179     5.182     5.185     5.187     5.192     5.194     5.197     5.200     5.202     5.205     5.207     5.209     5.212     5.216     5.219     5.224     5.229     5.230     5.232     5.235     5.235     5.239     5.241     5.243     5.246     5.250     5.252     5.255     5.260     5.260     5.261     5.263     5.265     5.265     5.268     5.271     5.272     5.273     5.273     5.273     5.276     5.277     5.279     5.282     5.283     5.285     5.289     5.291     5.294     5.298     5.300     5.301     5.304     5.307     5.308     5.309     5.309     5.311     5.315     5.317     5.319     5.322     5.324     5.326     5.330     5.333     5.335     5.337     5.340     5.341     5.343     5.345     5.347     5.349     5.352     5.354     5.355     5.359     5.361     5.365     5.368     5.369     5.372     5.373     5.376     5.378     5.380     5.381     5.383     5.385     5.387     5.393     5.395     5.398     5.401     5.403     5.404     5.407     5.408     5.409     5.412     5.413     5.415     5.417     5.420     5.420     5.424     5.428     5.429     5.433     5.435     5.436     5.439     5.440     5.443     5.444     5.445     5.447     5.448     5.449     5.450     5.454     5.455     5.457     5.458     5.460     5.462     5.465     5.466     5.469     5.472     5.474     5.475     5.478     5.480     5.481     5.485     5.487     5.488     5.491     5.491     5.495     5.496     5.498     5.500     5.504     5.506     5.507     5.514     5.516     5.516     5.519     5.522     5.525     5.528     5.530     5.533     5.537     5.537     5.540     5.544     5.546     5.547     5.552     5.553     5.556     5.559     5.562     5.564     5.567     5.570     5.572     5.575     5.578     5.580     5.583     5.586     5.588     5.591     5.594     5.596     5.599     5.602     5.603     5.606     5.608     5.609     5.612     5.614     5.616     5.617     5.619     5.620     5.624     5.626     5.628     5.630     5.630     5.630     5.633     5.636     5.636     5.638     5.639     5.639     5.641     5.646     5.645     5.644     5.645     5.648     5.652     5.654     5.657     5.661     5.662     5.664     5.669     5.672     5.672     5.674     5.672     5.672     5.674     5.674     5.677     5.683     5.685     5.688     5.691     5.693     5.695     5.698     5.702     5.703     5.705     5.709     5.710     5.715     5.717     5.718     5.721     5.723     5.725     5.729     5.730     5.732     5.735     5.737     5.741     5.744     5.748     5.751     5.754     5.757     5.758     5.762     5.765     5.766     5.770     5.773     5.775     5.780     5.783     5.783     5.789     5.790     5.794     5.798     5.802     5.803     5.806     5.809     5.811     5.815     5.819     5.822     5.825     5.828     5.830     5.835     5.839     5.840     5.845     5.849     5.852     5.856     5.858     5.861     5.869     5.872     5.876     5.882     5.885     5.889     5.892     5.894     5.898     5.906     5.908     5.912     5.920     5.924     5.927     5.932     5.935     5.937     5.944     5.946     5.949     5.956     5.958     5.961     5.964     5.966     5.972     5.977     5.982     5.985     5.991     5.996     5.999     6.006     6.010     6.013     6.021     6.022     6.028     6.033     6.037     6.040     6.047     6.052     6.056     6.063     6.066     6.068     6.077     6.079     6.083     6.089     6.092     6.095     6.104     6.107     6.111     6.118     6.123     6.126     6.132     6.135     6.140     6.149     6.154     6.158     6.165     6.169     6.174     6.187     6.192     6.198     6.210     6.216     6.223     6.235     6.241     6.248     6.263     6.270     6.277     6.293     6.302     6.311     6.328     6.340     6.347     6.369     6.380     6.389     6.410     6.423     6.432     6.454     6.466     6.477     6.499     6.512     6.522     6.545     6.558     6.571     6.594     6.608     6.621     6.647     6.663     6.675     6.701     6.716     6.729     6.757     6.772     6.786     6.815     6.831     6.847     6.876     6.894     6.908     6.939     6.956     6.971     6.999     7.016     7.028     7.055     7.069     7.082     7.110     7.122     7.135     7.161     7.172     7.185     7.210     7.224     7.236     7.263     7.277     7.290     7.315     7.331     7.343     7.370     7.385     7.396     7.423     7.439     7.452     7.479     7.494     7.506     7.533     7.549     7.562     7.590     7.606     7.618     7.646     7.662     7.674     7.700     7.716     7.730     7.756     7.772     7.787     7.814     7.830     7.845     7.871     7.887     7.901     7.930     7.946     7.958     7.986     8.004     8.018     8.048     8.063     8.079     8.103     8.121     8.135     8.164     8.178     8.194     8.221     8.237     8.251     8.277     8.295     8.308     8.333     8.348     8.361     8.383     8.396     8.410     8.432     8.447     8.457     8.478     8.489     8.499     8.521     8.532     8.541     8.561     8.569     8.579     8.596     8.603     8.613     8.631     8.638     8.646     8.664     8.674     8.681     8.695     8.704     8.714     8.729     8.738     8.748     8.763     8.771     8.780     8.798     8.805     8.814     8.829     8.839     8.846     8.863     8.875     8.883     8.899     8.908     8.919     8.935     8.946     8.955     8.970     8.980     8.987     9.006     9.017     9.025     9.043     9.054     9.065     9.082     9.090     9.100     9.120     9.129     9.137     9.156     9.167     9.179     9.196     9.209     9.218     9.237     9.248     9.259     9.282     9.294     9.304     9.324     9.333     9.345     9.366     9.377     9.388     9.409     9.418     9.428     9.450     9.460     9.470     9.490     9.504     9.515     9.535     9.548     9.559     9.580     9.591     9.602     9.621     9.633     9.642     9.663     9.674     9.685     9.706     9.719     9.730     9.751     9.763     9.775     9.797     9.807     9.820     9.841     9.852     9.865     9.885     9.896     9.905     9.925     9.935     9.947     9.968     9.981     9.991    10.010    10.022    10.036    10.054    10.066    10.077    10.097    10.111    10.123    10.142    10.155    10.166    10.190    10.202    10.213    10.237    10.246    10.261    10.279    10.294    10.307    10.330    10.343    10.357    10.378    10.391    10.404    10.428    10.440    10.452    10.477    10.491    10.501    10.525    10.541    10.553    10.577    10.590    10.604    10.626    10.641    10.658    10.682    10.695    10.709    10.737    10.752    10.768    10.794    10.809    10.824    10.850    10.867    10.882    10.913    10.928    10.946    10.974    10.991    11.008    11.037    11.057    11.072    11.104    11.122    11.139    11.167    11.187    11.207    11.235    11.254    11.272    11.305    11.322    11.338    11.375    11.394    11.412    11.443    11.465    11.483    11.524    11.542    11.560    11.594    11.617    11.635    11.670    11.688    11.706    11.742    11.764    11.782    11.815    11.832    11.848    11.885    11.899    11.916    11.942    11.958    11.975    12.007    12.021    12.035    12.061    12.080    12.098    12.127    12.146    12.160    12.187    12.202    12.219    12.248    12.263    12.277    12.308    12.322    12.333    12.366    12.382    12.396    12.420    12.439    12.453    12.480    12.495    12.509    12.539    12.556    12.565    12.585    12.597    12.612    12.635    12.646    12.656    12.682    12.695    12.705    12.735    12.750    12.760    12.790    12.803    12.814    12.840    12.850    12.865    12.895    12.911    12.927    12.955    12.969    12.979    13.011    13.025    13.039    13.068    13.084    13.099    13.124    13.142    13.157    13.185    13.206    13.222    13.250    13.269    13.285    13.309    13.324    13.348    13.378    13.395    13.414    13.437    13.457    13.469    13.498    13.511    13.530    13.555    13.569    13.582    13.613    13.628    13.644    13.660    13.672    13.683    13.705    13.716    13.727    13.742    13.757    13.770    13.787    13.802    13.814    13.829    13.835    13.845    13.867    13.877    13.883    13.902    13.911    13.920    13.930    13.935    13.943    13.959    13.966    13.972    13.977    13.994    14.002    14.017    14.021    14.028    14.044    14.050    14.057    14.067    14.070    14.080    14.103    14.103    14.106    14.115    14.137    14.139    14.154    14.162    14.174    14.182    14.191    14.199    14.207    14.211    14.218    14.227    14.233    14.240    14.253    14.262    14.268    14.277    14.284    14.292    14.307    14.328    14.335    14.344    14.354    14.364    14.365    14.398    14.398    14.413    14.428    14.429    14.431    14.452    14.462    14.466    14.469    14.481    14.483    14.507    14.515    14.519    14.522    14.527    14.546    14.549    14.556    14.574    14.577    14.583    14.590    14.593    14.622    14.626    14.629    14.637    14.647    14.647    14.675    14.687    14.688    14.691    14.702    14.719    14.722    14.737    14.740    14.748    14.771    14.772    14.778    14.788    14.793    14.798    14.809    14.814    14.822    14.835    14.837    14.847    14.867    14.870    14.878    14.890    14.895    14.904    14.931    14.939    14.942    14.950    14.957    14.970    14.980    14.985    14.989    15.018    15.022    15.024    15.030    15.033    15.050    15.070    15.079    15.083    15.089    15.105    15.108    15.113    15.115    15.139    15.141    15.142    15.159    15.166    15.169    15.172    15.171    15.172    15.171    15.169    15.169    15.171    15.168    15.168    15.161    15.152    15.146    15.141    15.133    15.125    15.120    15.112    15.094    15.089    15.072    15.066    15.061    15.051    15.045    15.043    15.028    15.022    15.018    15.011    14.983    14.980    14.976    14.970    14.950    14.948    14.935    14.931    14.928    14.904    14.894    14.887    14.881    14.876    14.865    14.860    14.844    14.837    14.835    14.828    14.806    14.803    14.800    14.795    14.788    14.783    14.774    14.756    14.748    14.731    14.727    14.724    14.708    14.704    14.699    14.678    14.675    14.672    14.660    14.658    14.653    14.632    14.629    14.629    14.611    14.605    14.599    14.588    14.585    14.583    14.563    14.556    14.554    14.542    14.537    14.535
     4.698     4.689     4.683     4.675     4.683     4.689     4.738     4.727     4.731     4.737     4.729     4.733     4.727     4.692     4.683     4.650     4.644     4.649     4.644     4.675     4.681     4.683     4.650     4.644     4.649     4.644     4.650     4.642     4.649     4.642     4.649     4.642     4.649     4.642     4.644     4.628     4.649     4.654     4.629     4.649     4.653     4.647     4.625     4.644     4.649     4.628     4.633     4.628     4.625     4.629     4.642     4.628     4.633     4.628     4.644     4.640     4.650     4.649     4.628     4.621     4.629     4.623     4.627     4.625     4.633     4.628     4.649     4.642     4.633     4.628     4.633     4.628     4.644     4.644     4.650     4.642     4.645     4.625     4.628     4.625     4.628     4.627     4.629     4.628     4.629     4.628     4.644     4.644     4.650     4.629     4.647     4.627     4.629     4.623     4.628     4.621     4.623     4.623     4.633     4.627     4.649     4.647     4.642     4.679     4.649     4.628     4.633     4.627     4.628     4.627     4.642     4.640     4.649     4.654     4.673     4.683     4.650     4.656     4.698     4.650     4.629     4.644     4.628     4.644     4.644     4.650     4.654     4.650     4.683     4.689     4.683     4.691     4.740     4.698     4.691     4.698     4.756     4.783     4.698     4.738     4.731     4.698     4.733     4.776     4.770     4.727     4.733     4.738     4.733     4.762     4.757     4.773     4.701     4.733     4.700     4.733     4.738     4.770     4.767     4.762     4.756     4.762     4.756     4.762     4.768     4.768     4.764     4.757     4.793     4.796     4.793     4.756     4.749     4.781     4.778     4.773     4.756     4.762     4.757     4.772     4.768     4.768     4.773     4.770     4.773     4.773     4.780     4.776     4.757     4.776     4.783     4.780     4.778     4.815     4.817     4.788     4.814     4.754     4.750     4.754     4.752     4.756     4.787     4.804     4.775     4.783     4.775     4.770     4.776     4.783     4.783     4.780     4.780     4.781     4.778     4.783     4.778     4.787     4.793     4.788     4.793     4.796     4.793     4.796     4.793     4.802     4.793     4.788     4.806     4.778     4.804     4.810     4.804     4.787     4.778     4.802     4.773     4.767     4.765     4.767     4.770     4.772     4.770     4.773     4.773     4.773     4.780     4.787     4.768     4.788     4.793     4.793     4.788     4.787     4.767     4.788     4.764     4.760     4.759     4.757     4.762     4.756     4.756     4.752     4.756     4.750     4.778     4.743     4.738     4.741     4.738     4.743     4.744     4.747     4.750     4.754     4.760     4.765     4.762     4.767     4.762     4.765     4.767     4.764     4.767     4.746     4.738     4.731     4.737     4.731     4.727     4.729     4.731     4.727     4.733     4.737     4.737     4.741     4.701     4.705     4.741     4.757     4.733     4.727     4.737     4.725     4.703     4.694     4.691     4.696     4.691     4.698     4.733     4.692     4.656     4.677     4.683     4.689     4.683     4.731     4.723     4.713     4.735     4.727     4.721     4.725     4.725     4.731     4.650     4.653     4.649     4.644     4.649     4.628     4.673     4.665     4.650     4.642     4.675     4.694     4.628     4.623     4.629     4.683     4.650     4.642     4.633     4.628     4.633     4.640     4.633     4.625     4.587     4.566     4.527     4.523     4.515     4.513     4.513     4.515     4.515     4.517     4.515     4.515     4.513     4.515     4.515     4.523     4.533     4.531     4.523     4.515     4.515     4.513     4.515     4.513     4.517     4.525     4.523     4.515     4.523     4.517     4.525     4.529     4.525     4.517     4.513     4.513     4.510     4.508     4.508     4.500     4.500     4.500     4.500     4.500     4.500     4.500     4.500     4.500     4.500     4.510     4.510     4.508     4.500     4.500     4.500     4.500     4.500     4.500     4.500     4.500     4.500     4.508     4.508     4.510     4.513     4.515     4.517     4.519     4.527     4.572     4.583     4.633     4.628     4.649     4.583     4.574     4.567     4.533     4.525     4.525     4.523     4.515     4.523     4.517     4.523     4.517     4.523     4.513     4.523     4.517     4.523     4.525     4.523     4.531     4.537     4.628     4.533     4.525     4.525     4.523     4.515     4.515     4.513     4.515     4.515     4.523     4.525     4.525     4.533     4.582     4.650     4.654     4.659     4.665     4.659     4.654     4.649     4.642     4.650     4.681     4.681     4.681     4.659     4.654     4.650     4.683     4.627     4.647     4.625     4.649     4.656     4.681     4.649     4.653     4.649     4.653     4.656     4.650     4.689     4.675     4.671     4.644     4.649     4.627     4.633     4.627     4.629     4.671     4.675     4.675     4.659     4.656     4.652     4.656     4.654     4.649     4.654     4.659     4.700     4.683     4.679     4.681     4.673     4.681     4.689     4.683     4.689     4.683     4.727     4.733     4.629     4.650     4.628     4.727     4.733     4.733     4.710     4.706     4.741     4.740     4.744     4.744     4.738     4.754     4.737     4.731     4.731     4.733     4.741     4.740     4.737     4.740     4.741     4.740     4.743     4.737     4.743     4.746     4.741     4.760     4.762     4.744     4.764     4.768     4.773     4.772     4.772     4.776     4.775     4.767     4.770     4.764     4.765     4.806     4.756     4.806     4.787     4.810     4.799     4.795     4.802     4.795     4.790     4.793     4.793     4.790     4.793     4.802     4.802     4.799     4.820     4.814     4.852     4.833     4.838     4.856     4.856     4.858     4.856     4.846     4.830     4.828     4.847     4.828     4.843     4.830     4.841     4.841     4.861     4.806     4.852     4.856     4.856     4.863     4.882     4.836     4.837     4.874     4.837     4.876     4.873     4.870     4.865     4.868     4.865     4.868     4.870     4.896     4.868     4.895     4.915     4.902     4.913     4.907     4.911     4.905     4.911     4.904     4.916     4.896     4.918     4.915     4.916     4.911     4.909     4.911     4.916     4.911     4.915     4.920     4.913     4.962     4.964     4.968     4.942     4.945     4.964     4.964     4.962     4.968     4.970     4.966     4.966     4.967     4.970     4.972     4.974     4.968     4.970     4.985     4.989     4.987     4.994     4.987     5.006     4.995     5.009     5.009     5.006     5.011     5.009     5.011     5.007     5.013     5.011     5.013     5.015     5.015     5.017     5.015     5.017     5.018     5.022     5.024     5.023     5.024     5.026     5.031     5.035     5.037     5.039     5.041     5.043     5.046     5.048     5.050     5.050     5.055     5.058     5.058     5.058     5.060     5.063     5.062     5.066     5.071     5.076     5.078     5.081     5.083     5.085     5.083     5.085     5.085     5.083     5.090     5.090     5.095     5.095     5.098     5.100     5.102     5.102     5.102     5.104     5.106     5.106     5.111     5.124     5.124     5.125     5.124     5.125     5.131     5.135     5.139     5.141     5.139     5.141     5.144     5.146     5.148     5.151     5.153     5.153     5.159     5.160     5.161     5.163     5.166     5.167     5.170     5.174     5.177     5.179     5.182     5.187     5.189     5.192     5.194     5.197     5.201     5.205     5.207     5.209     5.213     5.215     5.216     5.220     5.225     5.227     5.230     5.235     5.235     5.238     5.241     5.243     5.244     5.246     5.250     5.252     5.255     5.258     5.260     5.263     5.265     5.266     5.268     5.269     5.271     5.273     5.275     5.276     5.277     5.277     5.279     5.282     5.283     5.285     5.287     5.289     5.291     5.294     5.296     5.298     5.301     5.304     5.305     5.307     5.309     5.312     5.313     5.315     5.316     5.319     5.322     5.324     5.326     5.330     5.332     5.335     5.336     5.339     5.341     5.344     5.345     5.347     5.349     5.350     5.354     5.357     5.359     5.363     5.365     5.368     5.369     5.372     5.373     5.376     5.377     5.380     5.382     5.383     5.385     5.389     5.391     5.393     5.396     5.400     5.403     5.404     5.407     5.408     5.409     5.412     5.415     5.416     5.418     5.420     5.422     5.426     5.428     5.429     5.433     5.435     5.437     5.439     5.440     5.443     5.444     5.447     5.448     5.449     5.452     5.454     5.455     5.457     5.458     5.460     5.462     5.465     5.466     5.469     5.469     5.470     5.474     5.475     5.478     5.481     5.483     5.485     5.487     5.488     5.491     5.493     5.495     5.496     5.500     5.502     5.504     5.507     5.509     5.511     5.513     5.516     5.519     5.521     5.524     5.527     5.531     5.533     5.535     5.537     5.540     5.542     5.546     5.549     5.550     5.553     5.555     5.558     5.559     5.564     5.566     5.568     5.572     5.575     5.577     5.580     5.583     5.585     5.588     5.591     5.593     5.596     5.599     5.600     5.603     5.606     5.608     5.611     5.612     5.614     5.617     5.619     5.620     5.622     5.624     5.626     5.630     5.631     5.633     5.635     5.636     5.636     5.639     5.639     5.640     5.641     5.642     5.644     5.647     5.652     5.652     5.649     5.652     5.655     5.659     5.661     5.662     5.664     5.667     5.671     5.672     5.676     5.677     5.680     5.682     5.680     5.680     5.683     5.685     5.688     5.691     5.695     5.696     5.698     5.700     5.703     5.707     5.709     5.712     5.714     5.717     5.719     5.721     5.722     5.725     5.728     5.730     5.733     5.735     5.739     5.741     5.744     5.746     5.750     5.753     5.755     5.757     5.761     5.762     5.766     5.769     5.772     5.775     5.778     5.780     5.783     5.787     5.790     5.794     5.795     5.798     5.803     5.806     5.808     5.811     5.814     5.817     5.820     5.823     5.828     5.829     5.832     5.835     5.839     5.842     5.845     5.850     5.853     5.856     5.861     5.865     5.869     5.872     5.878     5.882     5.889     5.890     5.894     5.896     5.899     5.903     5.909     5.914     5.917     5.925     5.927     5.932     5.935     5.940     5.944     5.948     5.951     5.957     5.962     5.964     5.966     5.970     5.974     5.978     5.983     5.988     5.991     5.996     6.000     6.005     6.010     6.015     6.019     6.024     6.028     6.033     6.038     6.044     6.047     6.052     6.057     6.061     6.066     6.071     6.075     6.080     6.085     6.089     6.093     6.098     6.102     6.109     6.113     6.118     6.125     6.128     6.132     6.137     6.141     6.147     6.154     6.158     6.165     6.171     6.176     6.182     6.192     6.198     6.206     6.215     6.223     6.231     6.241     6.250     6.260     6.270     6.280     6.291     6.304     6.314     6.324     6.340     6.352     6.364     6.378     6.392     6.406     6.422     6.436     6.450     6.468     6.482     6.496     6.513     6.529     6.543     6.562     6.578     6.594     6.613     6.628     6.643     6.664     6.683     6.700     6.720     6.737     6.754     6.775     6.794     6.811     6.833     6.851     6.870     6.893     6.913     6.931     6.954     6.974     6.993     7.016     7.035     7.053     7.074     7.091     7.106     7.126     7.144     7.159     7.180     7.194     7.208     7.228     7.246     7.259     7.280     7.296     7.314     7.332     7.349     7.365     7.386     7.403     7.419     7.439     7.458     7.473     7.493     7.512     7.528     7.549     7.566     7.583     7.604     7.623     7.640     7.662     7.679     7.694     7.715     7.732     7.750     7.772     7.790     7.806     7.828     7.846     7.865     7.885     7.901     7.920     7.942     7.960     7.980     7.999     8.018     8.037     8.058     8.077     8.094     8.116     8.135     8.154     8.174     8.193     8.211     8.232     8.250     8.270     8.291     8.307     8.325     8.345     8.361     8.379     8.395     8.412     8.427     8.447     8.461     8.476     8.492     8.505     8.519     8.535     8.549     8.559     8.576     8.589     8.600     8.613     8.623     8.635     8.646     8.659     8.670     8.680     8.694     8.704     8.716     8.726     8.738     8.748     8.759     8.769     8.782     8.792     8.803     8.816     8.826     8.835     8.850     8.858     8.870     8.883     8.896     8.907     8.919     8.929     8.941     8.956     8.966     8.977     8.989     9.002     9.012     9.025     9.037     9.049     9.061     9.075     9.087     9.100     9.112     9.125     9.138     9.149     9.162     9.174     9.187     9.200     9.214     9.229     9.241     9.255     9.267     9.282     9.299     9.313     9.327     9.341     9.352     9.366     9.382     9.398     9.411     9.425     9.438     9.453     9.468     9.479     9.495     9.508     9.522     9.537     9.554     9.568     9.581     9.597     9.612     9.627     9.640     9.651     9.666     9.680     9.694     9.707     9.723     9.739     9.751     9.767     9.780     9.794     9.812     9.826     9.840     9.857     9.870     9.885     9.902     9.913     9.927     9.943     9.955     9.968     9.983     9.996    10.012    10.027    10.040    10.054    10.068    10.083    10.095    10.112    10.128    10.142    10.158    10.172    10.186    10.202    10.217    10.235    10.250    10.266    10.281    10.297    10.312    10.325    10.346    10.361    10.378    10.395    10.409    10.424    10.441    10.456    10.472    10.492    10.507    10.524    10.541    10.558    10.572    10.590    10.607    10.623    10.639    10.660    10.676    10.697    10.715    10.731    10.752    10.769    10.785    10.806    10.824    10.845    10.865    10.885    10.903    10.924    10.945    10.965    10.989    11.008    11.028    11.049    11.069    11.094    11.117    11.139    11.157    11.179    11.202    11.222    11.248    11.266    11.291    11.315    11.336    11.358    11.382    11.408    11.430    11.454    11.478    11.502    11.527    11.554    11.580    11.606    11.624    11.652    11.680    11.702    11.723    11.749    11.774    11.797    11.824    11.846    11.869    11.895    11.915    11.935    11.953    11.975    11.995    12.018    12.038    12.056    12.077    12.094    12.115    12.137    12.157    12.175    12.199    12.219    12.238    12.259    12.278    12.298    12.319    12.337    12.354    12.380    12.399    12.416    12.437    12.459    12.477    12.498    12.515    12.533    12.556    12.573    12.587    12.604    12.618    12.635    12.654    12.670    12.685    12.704    12.719    12.733    12.755    12.772    12.792    12.814    12.831    12.848    12.862    12.878    12.898    12.916    12.935    12.952    12.972    12.992    13.007    13.029    13.049    13.066    13.089    13.111    13.129    13.147    13.165    13.187    13.210    13.229    13.246    13.269    13.293    13.312    13.326    13.350    13.376    13.396    13.412    13.437    13.461    13.479    13.496    13.514    13.530    13.552    13.569    13.585    13.599    13.619    13.633    13.646    13.660    13.672    13.683    13.699    13.713    13.723    13.735    13.750    13.761    13.775    13.789    13.802    13.814    13.824    13.835    13.849    13.857    13.873    13.885    13.895    13.907    13.915    13.924    13.936    13.948    13.957    13.968    13.972    13.985    13.989    14.011    14.018    14.030    14.041    14.050    14.054    14.062    14.069    14.075    14.089    14.099    14.106    14.113    14.118    14.140    14.149    14.154    14.163    14.178    14.188    14.198    14.205    14.212    14.220    14.225    14.233    14.244    14.249    14.260    14.270    14.278    14.285    14.295    14.304    14.318    14.335    14.342    14.349    14.355    14.360    14.372    14.396    14.400    14.426    14.429    14.428    14.429    14.466    14.466    14.469    14.479    14.489    14.502    14.515    14.521    14.526    14.537    14.546    14.548    14.556    14.568    14.579    14.588    14.593    14.596    14.606    14.629    14.632    14.637    14.646    14.647    14.652    14.687    14.690    14.695    14.699    14.713    14.726    14.732    14.740    14.751    14.769    14.772    14.778    14.787    14.793    14.800    14.809    14.812    14.817    14.833    14.838    14.844    14.868    14.874    14.876    14.887    14.896    14.904    14.911    14.926    14.941    14.948    14.957    14.970    14.976    14.985    14.987    15.015    15.023    15.028    15.032    15.037    15.045    15.051    15.076    15.081    15.089    15.102    15.107    15.115    15.119    15.130    15.141    15.144    15.154    15.159    15.166    15.168    15.167    15.168    15.166    15.166    15.166    15.168    15.168    15.164    15.157    15.152    15.145    15.138    15.133    15.120    15.112    15.105    15.094    15.086    15.076    15.068    15.061    15.053    15.048    15.041    15.031    15.024    15.016    15.004    14.991    14.982    14.972    14.966    14.961    14.946    14.939    14.935    14.932    14.907    14.898    14.894    14.883    14.876    14.868    14.860    14.845    14.842    14.840    14.833    14.811    14.806    14.802    14.796    14.792    14.783    14.771    14.759    14.746    14.732    14.729    14.726    14.710    14.705    14.693    14.683    14.678    14.672    14.663    14.663    14.652    14.640    14.635    14.629    14.620    14.609    14.605    14.594    14.590    14.581    14.568    14.560    14.556    14.546    14.542    14.539
     4.692     4.683     4.677     4.683     4.677     4.683     4.731     4.733     4.727     4.733     4.740     4.738     4.733     4.700     4.679     4.683     4.650     4.656     4.675     4.705     4.656     4.650     4.644     4.649     4.642     4.650     4.644     4.649     4.642     4.644     4.628     4.644     4.640     4.644     4.640     4.633     4.628     4.649     4.654     4.677     4.681     4.677     4.644     4.649     4.628     4.633     4.627     4.633     4.628     4.642     4.628     4.629     4.628     4.642     4.640     4.644     4.642     4.650     4.633     4.628     4.621     4.625     4.625     4.628     4.628     4.644     4.644     4.650     4.642     4.649     4.628     4.633     4.629     4.644     4.628     4.633     4.628     4.633     4.627     4.628     4.627     4.628     4.628     4.628     4.628     4.633     4.642     4.650     4.698     4.679     4.650     4.642     4.623     4.628     4.621     4.628     4.623     4.632     4.625     4.633     4.642     4.628     4.647     4.650     4.642     4.644     4.628     4.628     4.627     4.628     4.628     4.644     4.642     4.650     4.679     4.677     4.683     4.650     4.692     4.683     4.650     4.642     4.644     4.642     4.649     4.654     4.673     4.683     4.689     4.683     4.689     4.698     4.735     4.691     4.696     4.703     4.759     4.698     4.691     4.778     4.738     4.691     4.738     4.772     4.776     4.733     4.738     4.733     4.738     4.756     4.762     4.768     4.773     4.700     4.733     4.700     4.733     4.768     4.772     4.768     4.762     4.756     4.762     4.768     4.790     4.762     4.756     4.762     4.756     4.793     4.788     4.750     4.756     4.738     4.781     4.778     4.775     4.780     4.773     4.776     4.773     4.775     4.772     4.775     4.772     4.778     4.785     4.781     4.764     4.785     4.790     4.783     4.776     4.810     4.822     4.756     4.762     4.818     4.756     4.798     4.756     4.795     4.806     4.780     4.787     4.776     4.787     4.778     4.790     4.783     4.788     4.783     4.787     4.780     4.781     4.787     4.783     4.791     4.788     4.795     4.798     4.795     4.799     4.799     4.804     4.799     4.804     4.756     4.788     4.796     4.791     4.795     4.788     4.783     4.804     4.776     4.802     4.770     4.770     4.772     4.770     4.772     4.776     4.776     4.775     4.778     4.787     4.785     4.795     4.795     4.793     4.798     4.795     4.760     4.772     4.788     4.768     4.764     4.764     4.762     4.757     4.760     4.762     4.757     4.750     4.746     4.778     4.749     4.744     4.746     4.750     4.746     4.754     4.752     4.754     4.760     4.757     4.764     4.767     4.764     4.767     4.770     4.765     4.770     4.772     4.776     4.744     4.750     4.740     4.737     4.737     4.731     4.738     4.733     4.741     4.737     4.738     4.744     4.744     4.701     4.740     4.735     4.725     4.733     4.731     4.737     4.727     4.702     4.694     4.692     4.696     4.738     4.692     4.698     4.689     4.642     4.691     4.654     4.650     4.656     4.650     4.717     4.733     4.719     4.733     4.735     4.731     4.727     4.731     4.659     4.654     4.649     4.642     4.650     4.681     4.650     4.644     4.649     4.654     4.629     4.696     4.629     4.683     4.650     4.642     4.647     4.627     4.633     4.628     4.633     4.627     4.633     4.582     4.533     4.525     4.517     4.517     4.515     4.517     4.517     4.517     4.517     4.517     4.515     4.515     4.515     4.517     4.517     4.533     4.525     4.525     4.517     4.517     4.517     4.515     4.517     4.517     4.523     4.517     4.523     4.517     4.523     4.531     4.536     4.525     4.517     4.515     4.513     4.510     4.510     4.506     4.506     4.500     4.500     4.503     4.500     4.503     4.503     4.500     4.500     4.503     4.508     4.508     4.503     4.500     4.500     4.503     4.500     4.500     4.503     4.500     4.500     4.508     4.506     4.510     4.510     4.513     4.515     4.517     4.525     4.533     4.567     4.633     4.627     4.633     4.628     4.649     4.582     4.533     4.537     4.533     4.525     4.517     4.523     4.525     4.523     4.517     4.523     4.517     4.517     4.517     4.523     4.525     4.523     4.531     4.536     4.628     4.659     4.533     4.531     4.523     4.517     4.517     4.515     4.517     4.517     4.523     4.525     4.525     4.533     4.580     4.649     4.642     4.649     4.644     4.582     4.654     4.650     4.640     4.649     4.654     4.675     4.659     4.675     4.654     4.649     4.628     4.650     4.671     4.653     4.649     4.640     4.650     4.685     4.654     4.647     4.653     4.692     4.683     4.679     4.652     4.696     4.696     4.650     4.642     4.633     4.627     4.650     4.681     4.687     4.677     4.706     4.704     4.664     4.659     4.654     4.650     4.656     4.650     4.654     4.704     4.681     4.707     4.675     4.628     4.650     4.683     4.689     4.683     4.729     4.733     4.738     4.735     4.740     4.740     4.733     4.741     4.735     4.737     4.741     4.743     4.749     4.650     4.744     4.749     4.743     4.756     4.737     4.746     4.731     4.738     4.743     4.743     4.743     4.743     4.738     4.749     4.744     4.746     4.754     4.752     4.744     4.747     4.764     4.757     4.776     4.772     4.775     4.778     4.773     4.770     4.775     4.770     4.768     4.775     4.812     4.773     4.780     4.812     4.815     4.814     4.802     4.799     4.800     4.798     4.796     4.798     4.796     4.796     4.802     4.802     4.812     4.815     4.808     4.817     4.854     4.856     4.854     4.830     4.833     4.854     4.833     4.827     4.854     4.852     4.834     4.852     4.850     4.836     4.839     4.863     4.858     4.861     4.858     4.880     4.885     4.887     4.840     4.876     4.880     4.877     4.876     4.877     4.871     4.868     4.874     4.873     4.870     4.876     4.871     4.889     4.868     4.918     4.916     4.911     4.915     4.909     4.904     4.911     4.905     4.916     4.921     4.915     4.925     4.925     4.915     4.920     4.915     4.918     4.913     4.939     4.962     4.966     4.937     4.940     4.937     4.972     4.937     4.969     4.968     4.974     4.967     4.970     4.973     4.972     4.968     4.973     4.970     4.974     4.975     4.982     4.980     4.995     4.994     4.989     5.007     5.011     5.011     5.011     5.007     5.009     5.015     5.011     5.015     5.013     5.017     5.017     5.017     5.018     5.020     5.017     5.019     5.017     5.020     5.026     5.024     5.027     5.031     5.029     5.032     5.035     5.039     5.041     5.045     5.046     5.051     5.050     5.055     5.056     5.061     5.060     5.063     5.064     5.064     5.067     5.069     5.072     5.078     5.078     5.085     5.083     5.087     5.088     5.088     5.092     5.090     5.090     5.088     5.100     5.100     5.098     5.102     5.104     5.104     5.106     5.107     5.107     5.109     5.119     5.122     5.122     5.127     5.129     5.128     5.135     5.135     5.137     5.141     5.142     5.144     5.146     5.148     5.150     5.153     5.154     5.156     5.157     5.160     5.163     5.166     5.168     5.170     5.174     5.177     5.179     5.182     5.182     5.185     5.190     5.194     5.197     5.200     5.205     5.207     5.211     5.214     5.214     5.219     5.222     5.224     5.229     5.232     5.233     5.235     5.241     5.243     5.244     5.248     5.248     5.250     5.252     5.255     5.257     5.258     5.261     5.263     5.266     5.269     5.271     5.273     5.273     5.276     5.277     5.279     5.280     5.282     5.283     5.283     5.287     5.291     5.291     5.293     5.294     5.296     5.300     5.301     5.303     5.305     5.308     5.309     5.311     5.313     5.316     5.319     5.320     5.322     5.326     5.328     5.330     5.333     5.335     5.336     5.339     5.340     5.343     5.344     5.347     5.349     5.352     5.354     5.357     5.359     5.361     5.365     5.366     5.369     5.371     5.372     5.375     5.377     5.378     5.381     5.383     5.387     5.389     5.391     5.395     5.396     5.400     5.401     5.403     5.405     5.408     5.409     5.412     5.413     5.416     5.420     5.420     5.424     5.426     5.429     5.431     5.433     5.436     5.436     5.439     5.441     5.443     5.444     5.447     5.448     5.449     5.452     5.454     5.457     5.458     5.460     5.462     5.463     5.465     5.466     5.469     5.470     5.472     5.474     5.475     5.478     5.481     5.483     5.487     5.488     5.490     5.491     5.493     5.495     5.498     5.500     5.502     5.506     5.507     5.509     5.512     5.513     5.516     5.519     5.521     5.524     5.525     5.530     5.531     5.533     5.535     5.539     5.542     5.546     5.547     5.550     5.553     5.556     5.556     5.559     5.562     5.564     5.568     5.570     5.573     5.575     5.580     5.581     5.585     5.588     5.590     5.593     5.596     5.597     5.600     5.605     5.605     5.608     5.611     5.612     5.616     5.619     5.620     5.622     5.624     5.626     5.628     5.630     5.633     5.633     5.636     5.637     5.638     5.639     5.641     5.642     5.642     5.645     5.646     5.648     5.652     5.655     5.657     5.657     5.655     5.662     5.662     5.664     5.666     5.667     5.669     5.672     5.674     5.676     5.682     5.683     5.682     5.685     5.685     5.687     5.688     5.691     5.693     5.696     5.698     5.702     5.703     5.707     5.709     5.712     5.714     5.717     5.718     5.721     5.723     5.726     5.729     5.730     5.733     5.735     5.739     5.741     5.743     5.746     5.750     5.754     5.755     5.757     5.759     5.762     5.765     5.769     5.772     5.775     5.777     5.780     5.783     5.787     5.789     5.792     5.795     5.798     5.800     5.803     5.806     5.809     5.812     5.815     5.819     5.822     5.825     5.828     5.832     5.835     5.837     5.840     5.844     5.847     5.852     5.855     5.858     5.861     5.865     5.869     5.874     5.878     5.887     5.890     5.894     5.898     5.899     5.902     5.904     5.909     5.914     5.919     5.924     5.930     5.933     5.937     5.940     5.944     5.949     5.955     5.959     5.962     5.965     5.970     5.974     5.977     5.980     5.985     5.989     5.991     5.997     6.002     6.005     6.010     6.015     6.019     6.024     6.028     6.033     6.038     6.044     6.049     6.052     6.057     6.063     6.067     6.072     6.078     6.081     6.087     6.090     6.095     6.100     6.104     6.109     6.115     6.119     6.126     6.130     6.133     6.138     6.144     6.149     6.154     6.160     6.166     6.173     6.179     6.183     6.190     6.198     6.206     6.213     6.221     6.231     6.240     6.249     6.260     6.270     6.280     6.291     6.302     6.314     6.325     6.338     6.349     6.364     6.377     6.392     6.406     6.420     6.436     6.452     6.466     6.482     6.498     6.513     6.530     6.547     6.563     6.581     6.598     6.615     6.633     6.650     6.666     6.685     6.703     6.720     6.740     6.758     6.777     6.795     6.815     6.833     6.853     6.872     6.890     6.911     6.932     6.951     6.973     6.992     7.013     7.033     7.054     7.072     7.091     7.111     7.128     7.147     7.165     7.181     7.200     7.215     7.231     7.249     7.264     7.281     7.299     7.317     7.335     7.353     7.370     7.386     7.403     7.423     7.439     7.458     7.476     7.494     7.512     7.530     7.547     7.566     7.585     7.602     7.621     7.640     7.658     7.678     7.696     7.713     7.732     7.750     7.768     7.788     7.806     7.824     7.844     7.861     7.880     7.900     7.919     7.937     7.957     7.976     7.995     8.014     8.032     8.051     8.074     8.093     8.111     8.130     8.150     8.169     8.189     8.207     8.226     8.246     8.263     8.283     8.304     8.322     8.340     8.357     8.375     8.391     8.410     8.427     8.443     8.460     8.478     8.493     8.507     8.522     8.537     8.552     8.566     8.578     8.592     8.606     8.618     8.632     8.641     8.654     8.668     8.677     8.688     8.702     8.713     8.724     8.736     8.746     8.757     8.770     8.780     8.791     8.803     8.814     8.824     8.835     8.848     8.857     8.870     8.882     8.893     8.905     8.917     8.928     8.939     8.950     8.961     8.974     8.987     8.998     9.011     9.023     9.033     9.046     9.057     9.070     9.083     9.095     9.110     9.120     9.133     9.145     9.158     9.170     9.183     9.196     9.207     9.221     9.235     9.249     9.261     9.275     9.287     9.302     9.317     9.332     9.347     9.360     9.374     9.386     9.402     9.416     9.430     9.445     9.458     9.473     9.489     9.502     9.517     9.530     9.543     9.557     9.571     9.587     9.602     9.617     9.631     9.645     9.659     9.670     9.686     9.699     9.713     9.727     9.742     9.755     9.770     9.785     9.800     9.815     9.829     9.844     9.858     9.875     9.889     9.903     9.918     9.931     9.945     9.958     9.972     9.985    10.000    10.014    10.029    10.044    10.055    10.072    10.085    10.100    10.114    10.131    10.144    10.158    10.174    10.190    10.204    10.217    10.233    10.250    10.268    10.283    10.298    10.315    10.330    10.345    10.361    10.379    10.396    10.413    10.428    10.444    10.459    10.475    10.492    10.507    10.524    10.541    10.557    10.576    10.590    10.609    10.626    10.643    10.658    10.676    10.695    10.713    10.730    10.748    10.768    10.785    10.805    10.820    10.843    10.863    10.882    10.900    10.920    10.937    10.959    10.982    11.000    11.024    11.042    11.067    11.085    11.108    11.131    11.151    11.174    11.196    11.217    11.239    11.263    11.285    11.307    11.329    11.350    11.373    11.396    11.421    11.445    11.469    11.492    11.515    11.540    11.567    11.592    11.616    11.639    11.665    11.692    11.713    11.739    11.760    11.785    11.808    11.833    11.861    11.882    11.905    11.928    11.950    11.972    11.992    12.011    12.032    12.052    12.074    12.090    12.109    12.132    12.151    12.172    12.193    12.216    12.235    12.254    12.273    12.292    12.310    12.331    12.352    12.372    12.393    12.416    12.433    12.454    12.477    12.495    12.515    12.535    12.552    12.573    12.592    12.607    12.626    12.639    12.659    12.676    12.692    12.711    12.729    12.744    12.762    12.781    12.802    12.820    12.840    12.857    12.872    12.888    12.905    12.927    12.945    12.961    12.978    12.997    13.015    13.031    13.054    13.075    13.092    13.111    13.130    13.154    13.169    13.189    13.213    13.233    13.250    13.271    13.288    13.314    13.337    13.350    13.372    13.390    13.414    13.437    13.461    13.477    13.500    13.517    13.531    13.545    13.569    13.583    13.598    13.609    13.622    13.635    13.648    13.660    13.674    13.683    13.694    13.709    13.718    13.731    13.745    13.756    13.768    13.779    13.793    13.807    13.814    13.822    13.835    13.846    13.862    13.870    13.880    13.893    13.902    13.911    13.922    13.935    13.947    13.964    13.972    13.981    13.988    13.993    14.009    14.028    14.037    14.046    14.057    14.060    14.067    14.075    14.085    14.095    14.103    14.110    14.115    14.122    14.145    14.149    14.154    14.158    14.183    14.195    14.205    14.211    14.217    14.224    14.231    14.242    14.252    14.262    14.270    14.278    14.287    14.296    14.304    14.314    14.328    14.340    14.348    14.354    14.365    14.369    14.391    14.394    14.418    14.426    14.429    14.431    14.458    14.469    14.474    14.481    14.483    14.502    14.511    14.525    14.528    14.537    14.544    14.549    14.557    14.563    14.574    14.590    14.594    14.597    14.606    14.626    14.629    14.646    14.646    14.650    14.655    14.685    14.690    14.698    14.699    14.707    14.722    14.729    14.742    14.748    14.763    14.774    14.779    14.785    14.793    14.802    14.808    14.812    14.819    14.825    14.838    14.844    14.847    14.872    14.878    14.886    14.894    14.904    14.909    14.915    14.935    14.942    14.961    14.969    14.976    14.982    14.990    15.002    15.022    15.028    15.035    15.039    15.046    15.051    15.072    15.078    15.081    15.102    15.110    15.116    15.120    15.132    15.136    15.145    15.152    15.157    15.162    15.166    15.167    15.168    15.166    15.167    15.166    15.166    15.164    15.161    15.155    15.152    15.144    15.139    15.129    15.122    15.115    15.104    15.095    15.089    15.078    15.070    15.063    15.057    15.048    15.043    15.035    15.026    15.013    15.004    14.994    14.980    14.974    14.966    14.961    14.948    14.939    14.939    14.928    14.909    14.902    14.896    14.883    14.878    14.872    14.863    14.845    14.842    14.838    14.820    14.812    14.808    14.805    14.800    14.795    14.781    14.772    14.766    14.748    14.737    14.732    14.729    14.719    14.707    14.693    14.685    14.682    14.677    14.666    14.663    14.652    14.643    14.635    14.629    14.623    14.616    14.608    14.605    14.594    14.585    14.570    14.563    14.556    14.549    14.546    14.537
     4.698     4.691     4.683     4.689     4.683     4.689     4.698     4.754     4.733     4.701     4.733     4.754     4.737     4.681     4.700     4.691     4.683     4.691     4.733     4.656     4.650     4.644     4.650     4.644     4.650     4.644     4.650     4.644     4.649     4.642     4.644     4.629     4.644     4.642     4.644     4.628     4.644     4.642     4.650     4.656     4.675     4.679     4.650     4.640     4.633     4.627     4.628     4.627     4.628     4.628     4.628     4.627     4.633     4.640     4.642     4.628     4.644     4.642     4.649     4.623     4.631     4.625     4.627     4.627     4.633     4.642     4.650     4.644     4.650     4.644     4.649     4.629     4.644     4.628     4.621     4.628     4.629     4.628     4.628     4.627     4.628     4.627     4.628     4.627     4.628     4.628     4.644     4.645     4.654     4.649     4.642     4.628     4.627     4.628     4.628     4.635     4.649     4.627     4.633     4.628     4.644     4.644     4.650     4.644     4.645     4.629     4.644     4.628     4.629     4.628     4.628     4.628     4.649     4.644     4.677     4.683     4.650     4.656     4.700     4.677     4.645     4.650     4.642     4.649     4.644     4.650     4.683     4.677     4.685     4.691     4.698     4.691     4.740     4.698     4.756     4.733     4.698     4.691     4.683     4.733     4.778     4.778     4.733     4.778     4.733     4.725     4.731     4.725     4.733     4.762     4.756     4.762     4.770     4.775     4.776     4.773     4.775     4.773     4.770     4.764     4.757     4.762     4.756     4.762     4.776     4.756     4.762     4.756     4.798     4.799     4.754     4.754     4.762     4.756     4.795     4.787     4.781     4.773     4.781     4.775     4.778     4.780     4.776     4.778     4.778     4.787     4.790     4.785     4.756     4.764     4.787     4.791     4.798     4.795     4.806     4.808     4.787     4.815     4.762     4.759     4.795     4.756     4.802     4.800     4.804     4.799     4.776     4.773     4.790     4.787     4.783     4.787     4.783     4.785     4.787     4.790     4.787     4.788     4.795     4.790     4.795     4.798     4.799     4.804     4.800     4.806     4.799     4.806     4.815     4.790     4.795     4.787     4.808     4.790     4.798     4.795     4.802     4.787     4.775     4.778     4.775     4.778     4.776     4.780     4.781     4.788     4.787     4.788     4.793     4.795     4.798     4.795     4.799     4.798     4.791     4.768     4.775     4.770     4.768     4.765     4.760     4.765     4.759     4.765     4.757     4.762     4.756     4.750     4.756     4.754     4.749     4.767     4.764     4.756     4.760     4.756     4.764     4.767     4.765     4.768     4.765     4.768     4.770     4.772     4.770     4.775     4.749     4.746     4.749     4.741     4.743     4.737     4.737     4.741     4.737     4.741     4.740     4.744     4.743     4.749     4.744     4.756     4.731     4.757     4.737     4.731     4.735     4.700     4.737     4.698     4.692     4.696     4.716     4.691     4.683     4.649     4.654     4.650     4.656     4.691     4.683     4.737     4.727     4.735     4.737     4.737     4.729     4.733     4.735     4.737     4.673     4.654     4.650     4.656     4.650     4.681     4.650     4.642     4.649     4.654     4.689     4.683     4.689     4.654     4.649     4.640     4.633     4.628     4.647     4.628     4.633     4.582     4.574     4.529     4.527     4.525     4.517     4.517     4.517     4.523     4.517     4.523     4.517     4.523     4.517     4.517     4.517     4.525     4.533     4.533     4.525     4.517     4.517     4.517     4.523     4.517     4.525     4.525     4.525     4.525     4.525     4.533     4.533     4.531     4.527     4.517     4.517     4.513     4.513     4.510     4.506     4.506     4.503     4.503     4.503     4.503     4.503     4.503     4.503     4.503     4.506     4.510     4.510     4.506     4.503     4.503     4.503     4.503     4.503     4.503     4.503     4.503     4.506     4.510     4.510     4.513     4.515     4.517     4.525     4.527     4.567     4.574     4.583     4.633     4.628     4.649     4.644     4.649     4.582     4.572     4.539     4.533     4.525     4.525     4.525     4.527     4.525     4.525     4.525     4.525     4.525     4.527     4.525     4.533     4.525     4.533     4.539     4.642     4.533     4.525     4.525     4.525     4.517     4.525     4.525     4.525     4.525     4.525     4.533     4.567     4.576     4.628     4.649     4.642     4.649     4.628     4.650     4.627     4.647     4.640     4.649     4.654     4.673     4.681     4.649     4.628     4.649     4.628     4.650     4.675     4.654     4.649     4.654     4.673     4.683     4.691     4.712     4.701     4.715     4.687     4.701     4.691     4.689     4.683     4.650     4.642     4.650     4.644     4.675     4.681     4.677     4.679     4.629     4.705     4.663     4.666     4.665     4.650     4.665     4.673     4.640     4.702     4.725     4.721     4.650     4.629     4.675     4.725     4.731     4.705     4.740     4.731     4.737     4.744     4.743     4.740     4.746     4.738     4.743     4.744     4.749     4.752     4.750     4.650     4.756     4.760     4.740     4.744     4.754     4.757     4.749     4.744     4.747     4.744     4.749     4.746     4.744     4.749     4.749     4.754     4.756     4.749     4.756     4.770     4.738     4.775     4.778     4.778     4.775     4.780     4.773     4.780     4.773     4.783     4.808     4.815     4.812     4.764     4.818     4.788     4.812     4.820     4.815     4.806     4.800     4.804     4.802     4.806     4.812     4.804     4.810     4.806     4.815     4.812     4.847     4.856     4.823     4.854     4.848     4.850     4.858     4.856     4.856     4.861     4.832     4.860     4.832     4.852     4.861     4.860     4.865     4.863     4.856     4.856     4.893     4.890     4.892     4.892     4.885     4.879     4.880     4.880     4.885     4.889     4.874     4.883     4.873     4.905     4.907     4.909     4.916     4.889     4.915     4.920     4.918     4.909     4.916     4.907     4.904     4.911     4.926     4.927     4.920     4.922     4.924     4.918     4.913     4.931     4.913     4.966     4.964     4.920     4.972     4.973     4.937     4.940     4.939     4.943     4.975     4.980     4.982     4.976     4.973     4.972     4.977     4.975     4.981     4.980     4.979     4.981     4.985     4.987     4.994     4.999     4.994     5.013     5.015     5.007     5.013     5.007     5.017     5.017     5.013     5.015     5.024     5.013     5.020     5.022     5.021     5.024     5.022     5.025     5.020     5.023     5.029     5.032     5.033     5.035     5.037     5.037     5.039     5.043     5.045     5.048     5.053     5.056     5.056     5.058     5.060     5.062     5.064     5.066     5.069     5.069     5.069     5.071     5.076     5.081     5.085     5.087     5.090     5.090     5.090     5.093     5.095     5.093     5.095     5.097     5.104     5.106     5.106     5.109     5.107     5.109     5.109     5.111     5.111     5.114     5.124     5.121     5.131     5.131     5.131     5.135     5.139     5.141     5.141     5.144     5.146     5.148     5.151     5.150     5.154     5.156     5.159     5.160     5.163     5.164     5.168     5.170     5.174     5.175     5.179     5.181     5.183     5.187     5.190     5.192     5.196     5.199     5.201     5.205     5.208     5.214     5.219     5.220     5.224     5.227     5.230     5.232     5.235     5.239     5.241     5.244     5.246     5.248     5.250     5.252     5.253     5.255     5.257     5.260     5.261     5.263     5.266     5.269     5.271     5.272     5.275     5.276     5.277     5.280     5.282     5.283     5.285     5.287     5.289     5.289     5.293     5.294     5.296     5.298     5.300     5.301     5.304     5.305     5.308     5.309     5.311     5.313     5.315     5.317     5.320     5.322     5.324     5.328     5.330     5.333     5.335     5.336     5.339     5.340     5.343     5.344     5.347     5.348     5.350     5.354     5.357     5.359     5.363     5.365     5.368     5.369     5.371     5.372     5.375     5.376     5.378     5.380     5.382     5.387     5.391     5.393     5.395     5.396     5.398     5.401     5.404     5.405     5.408     5.409     5.411     5.413     5.416     5.418     5.420     5.424     5.426     5.428     5.431     5.433     5.436     5.437     5.439     5.440     5.443     5.444     5.447     5.448     5.449     5.452     5.455     5.457     5.460     5.462     5.463     5.465     5.466     5.469     5.472     5.472     5.474     5.475     5.478     5.480     5.481     5.483     5.485     5.488     5.491     5.493     5.495     5.496     5.498     5.500     5.504     5.506     5.507     5.509     5.515     5.513     5.519     5.521     5.522     5.525     5.528     5.531     5.531     5.533     5.537     5.537     5.540     5.544     5.547     5.549     5.552     5.553     5.556     5.559     5.561     5.564     5.566     5.568     5.572     5.575     5.578     5.580     5.583     5.586     5.590     5.593     5.594     5.596     5.599     5.602     5.605     5.608     5.609     5.612     5.614     5.617     5.619     5.622     5.626     5.628     5.630     5.631     5.633     5.635     5.638     5.638     5.639     5.640     5.642     5.644     5.645     5.646     5.648     5.649     5.652     5.654     5.657     5.659     5.661     5.662     5.666     5.666     5.667     5.669     5.671     5.674     5.677     5.677     5.680     5.683     5.685     5.687     5.688     5.690     5.691     5.693     5.695     5.696     5.699     5.702     5.703     5.707     5.710     5.712     5.714     5.717     5.719     5.721     5.722     5.725     5.729     5.730     5.733     5.735     5.739     5.741     5.744     5.748     5.750     5.753     5.754     5.757     5.759     5.762     5.765     5.766     5.769     5.773     5.777     5.780     5.781     5.785     5.789     5.792     5.794     5.797     5.800     5.803     5.806     5.809     5.811     5.814     5.817     5.820     5.823     5.825     5.829     5.832     5.835     5.839     5.842     5.845     5.849     5.852     5.855     5.860     5.863     5.866     5.870     5.874     5.881     5.885     5.890     5.894     5.898     5.903     5.903     5.905     5.910     5.913     5.919     5.924     5.927     5.935     5.937     5.940     5.946     5.949     5.955     5.960     5.963     5.969     5.972     5.975     5.978     5.982     5.988     5.991     5.994     5.997     6.002     6.006     6.011     6.015     6.021     6.025     6.028     6.033     6.038     6.044     6.049     6.054     6.059     6.064     6.067     6.072     6.077     6.081     6.087     6.092     6.096     6.102     6.107     6.111     6.116     6.122     6.127     6.131     6.135     6.140     6.144     6.150     6.155     6.160     6.165     6.173     6.178     6.183     6.192     6.198     6.204     6.213     6.221     6.229     6.240     6.249     6.260     6.269     6.280     6.291     6.302     6.313     6.324     6.338     6.349     6.362     6.375     6.390     6.404     6.420     6.435     6.450     6.466     6.481     6.498     6.515     6.530     6.547     6.565     6.581     6.599     6.617     6.635     6.652     6.670     6.687     6.705     6.724     6.743     6.762     6.778     6.797     6.816     6.835     6.854     6.874     6.891     6.911     6.931     6.951     6.971     6.990     7.011     7.031     7.051     7.072     7.091     7.111     7.128     7.147     7.166     7.183     7.202     7.220     7.236     7.253     7.270     7.285     7.302     7.318     7.337     7.355     7.372     7.388     7.405     7.423     7.442     7.459     7.476     7.494     7.512     7.530     7.549     7.565     7.585     7.602     7.620     7.638     7.657     7.675     7.694     7.712     7.730     7.748     7.765     7.785     7.803     7.821     7.841     7.859     7.878     7.898     7.914     7.935     7.953     7.972     7.991     8.013     8.029     8.048     8.065     8.087     8.106     8.125     8.145     8.164     8.183     8.202     8.221     8.240     8.259     8.279     8.297     8.316     8.335     8.354     8.373     8.390     8.408     8.424     8.442     8.459     8.476     8.491     8.507     8.524     8.540     8.554     8.569     8.582     8.598     8.609     8.624     8.637     8.649     8.662     8.674     8.685     8.698     8.708     8.721     8.733     8.745     8.755     8.768     8.778     8.791     8.802     8.812     8.822     8.835     8.845     8.856     8.869     8.880     8.891     8.902     8.913     8.925     8.938     8.950     8.961     8.973     8.983     8.995     9.006     9.021     9.031     9.045     9.056     9.068     9.077     9.090     9.103     9.116     9.131     9.142     9.154     9.165     9.177     9.190     9.204     9.216     9.229     9.243     9.256     9.269     9.283     9.296     9.309     9.325     9.337     9.353     9.366     9.378     9.392     9.409     9.421     9.435     9.452     9.465     9.481     9.494     9.508     9.520     9.535     9.550     9.562     9.578     9.593     9.608     9.623     9.637     9.651     9.664     9.680     9.692     9.706     9.719     9.733     9.746     9.761     9.775     9.790     9.804     9.818     9.833     9.848     9.863     9.877     9.891     9.907     9.922     9.935     9.952     9.965     9.977     9.993    10.004    10.018    10.033    10.048    10.065    10.076    10.092    10.104    10.118    10.133    10.147    10.162    10.177    10.191    10.206    10.221    10.235    10.251    10.270    10.285    10.300    10.316    10.332    10.349    10.366    10.379    10.396    10.415    10.430    10.446    10.463    10.477    10.492    10.510    10.527    10.542    10.558    10.576    10.591    10.609    10.625    10.641    10.660    10.676    10.694    10.711    10.731    10.745    10.764    10.783    10.804    10.822    10.841    10.859    10.880    10.900    10.919    10.935    10.957    10.976    10.998    11.020    11.040    11.059    11.083    11.103    11.125    11.149    11.168    11.191    11.213    11.235    11.255    11.278    11.299    11.321    11.344    11.365    11.389    11.412    11.435    11.457    11.481    11.504    11.527    11.554    11.580    11.603    11.624    11.654    11.678    11.702    11.726    11.747    11.770    11.795    11.824    11.846    11.872    11.893    11.918    11.942    11.966    11.988    12.005    12.024    12.047    12.065    12.085    12.107    12.125    12.146    12.166    12.187    12.206    12.230    12.250    12.269    12.291    12.309    12.330    12.346    12.365    12.388    12.409    12.432    12.451    12.472    12.494    12.515    12.533    12.552    12.572    12.592    12.609    12.626    12.644    12.661    12.682    12.699    12.714    12.733    12.755    12.769    12.792    12.810    12.827    12.849    12.866    12.883    12.900    12.919    12.933    12.950    12.969    12.988    13.004    13.020    13.039    13.061    13.079    13.099    13.119    13.140    13.161    13.175    13.195    13.214    13.233    13.252    13.276    13.291    13.311    13.337    13.353    13.370    13.392    13.409    13.432    13.454    13.476    13.496    13.512    13.530    13.542    13.555    13.572    13.585    13.598    13.611    13.623    13.637    13.648    13.660    13.674    13.683    13.693    13.705    13.716    13.727    13.739    13.748    13.761    13.768    13.782    13.793    13.804    13.816    13.824    13.833    13.848    13.860    13.872    13.882    13.888    13.902    13.911    13.930    13.935    13.952    13.964    13.974    13.983    13.988    14.004    14.019    14.023    14.041    14.048    14.062    14.069    14.075    14.081    14.092    14.100    14.107    14.113    14.122    14.133    14.144    14.148    14.155    14.163    14.191    14.199    14.207    14.214    14.222    14.228    14.240    14.249    14.260    14.270    14.278    14.285    14.296    14.306    14.314    14.323    14.333    14.346    14.355    14.362    14.369    14.387    14.392    14.402    14.422    14.426    14.437    14.457    14.465    14.472    14.478    14.483    14.502    14.509    14.523    14.530    14.539    14.546    14.549    14.554    14.556    14.574    14.591    14.594    14.599    14.605    14.620    14.628    14.647    14.649    14.652    14.656    14.671    14.691    14.695    14.702    14.711    14.716    14.724    14.737    14.746    14.769    14.774    14.778    14.783    14.792    14.803    14.808    14.814    14.820    14.825    14.838    14.844    14.849    14.870    14.876    14.886    14.893    14.902    14.909    14.915    14.923    14.941    14.946    14.970    14.976    14.982    14.992    15.004    15.011    15.022    15.039    15.043    15.048    15.055    15.070    15.078    15.081    15.099    15.112    15.119    15.124    15.129    15.135    15.145    15.149    15.155    15.161    15.164    15.166    15.166    15.166    15.166    15.164    15.164    15.162    15.159    15.154    15.148    15.144    15.138    15.130    15.125    15.113    15.108    15.095    15.086    15.078    15.072    15.063    15.057    15.048    15.041    15.037    15.026    15.009    15.004    14.996    14.983    14.974    14.966    14.962    14.948    14.944    14.937    14.927    14.911    14.906    14.896    14.891    14.879    14.874    14.864    14.847    14.844    14.835    14.825    14.814    14.809    14.806    14.802    14.798    14.787    14.778    14.769    14.746    14.740    14.735    14.731    14.719    14.704    14.696    14.687    14.683    14.678    14.669    14.661    14.652    14.644    14.640    14.631    14.625    14.619    14.612    14.608    14.603    14.591    14.574    14.564    14.554    14.549    14.548    14.540
     4.733     4.700     4.692     4.696     4.691     4.696     4.744     4.733     4.683     4.692     4.698     4.691     4.698     4.689     4.696     4.738     4.743     4.733     4.683     4.650     4.656     4.650     4.645     4.650     4.656     4.650     4.679     4.650     4.645     4.650     4.644     4.650     4.644     4.650     4.642     4.644     4.642     4.650     4.644     4.650     4.656     4.650     4.644     4.644     4.627     4.628     4.627     4.628     4.627     4.628     4.627     4.628     4.627     4.642     4.642     4.644     4.627     4.642     4.627     4.642     4.625     4.628     4.627     4.628     4.628     4.644     4.645     4.652     4.647     4.650     4.644     4.650     4.629     4.623     4.628     4.623     4.629     4.642     4.628     4.633     4.628     4.642     4.627     4.628     4.628     4.629     4.642     4.652     4.649     4.642     4.642     4.627     4.627     4.627     4.642     4.644     4.628     4.628     4.627     4.628     4.640     4.644     4.642     4.650     4.644     4.650     4.642     4.644     4.629     4.644     4.629     4.649     4.644     4.650     4.683     4.679     4.683     4.650     4.705     4.683     4.650     4.645     4.650     4.644     4.650     4.654     4.675     4.683     4.679     4.698     4.691     4.698     4.733     4.754     4.760     4.701     4.704     4.683     4.691     4.698     4.756     4.775     4.740     4.733     4.725     4.733     4.700     4.731     4.738     4.744     4.738     4.756     4.764     4.770     4.776     4.780     4.778     4.781     4.778     4.780     4.762     4.756     4.762     4.768     4.772     4.764     4.770     4.795     4.802     4.802     4.799     4.806     4.795     4.804     4.788     4.793     4.787     4.781     4.778     4.781     4.778     4.783     4.781     4.785     4.783     4.791     4.793     4.791     4.787     4.791     4.788     4.798     4.804     4.806     4.798     4.799     4.806     4.798     4.812     4.791     4.810     4.810     4.802     4.806     4.800     4.804     4.776     4.793     4.787     4.785     4.790     4.787     4.791     4.788     4.791     4.788     4.785     4.796     4.787     4.802     4.800     4.802     4.804     4.812     4.810     4.806     4.815     4.798     4.800     4.795     4.814     4.799     4.793     4.812     4.802     4.799     4.799     4.778     4.787     4.776     4.780     4.776     4.781     4.781     4.787     4.783     4.790     4.798     4.799     4.796     4.799     4.798     4.795     4.802     4.781     4.776     4.780     4.772     4.770     4.772     4.770     4.762     4.765     4.770     4.764     4.756     4.776     4.757     4.752     4.778     4.757     4.770     4.768     4.762     4.757     4.764     4.772     4.770     4.772     4.775     4.770     4.773     4.776     4.776     4.773     4.756     4.776     4.754     4.743     4.746     4.743     4.738     4.741     4.749     4.743     4.747     4.744     4.746     4.706     4.702     4.752     4.762     4.737     4.765     4.731     4.737     4.727     4.706     4.754     4.752     4.749     4.752     4.691     4.683     4.689     4.654     4.689     4.683     4.691     4.698     4.721     4.731     4.733     4.741     4.650     4.737     4.650     4.656     4.650     4.738     4.679     4.731     4.681     4.650     4.681     4.677     4.629     4.650     4.644     4.650     4.654     4.673     4.654     4.650     4.654     4.649     4.640     4.649     4.640     4.649     4.627     4.633     4.582     4.574     4.566     4.527     4.525     4.525     4.525     4.527     4.527     4.527     4.525     4.527     4.525     4.525     4.525     4.533     4.582     4.539     4.533     4.525     4.527     4.525     4.527     4.527     4.533     4.527     4.533     4.527     4.533     4.566     4.572     4.536     4.527     4.519     4.517     4.515     4.515     4.513     4.510     4.506     4.506     4.503     4.503     4.503     4.503     4.503     4.506     4.506     4.506     4.510     4.510     4.506     4.506     4.506     4.503     4.503     4.503     4.503     4.506     4.506     4.510     4.510     4.513     4.515     4.517     4.519     4.527     4.529     4.574     4.583     4.633     4.628     4.649     4.644     4.660     4.654     4.632     4.582     4.572     4.566     4.533     4.527     4.533     4.529     4.533     4.529     4.533     4.527     4.533     4.539     4.533     4.566     4.533     4.567     4.628     4.649     4.580     4.533     4.527     4.533     4.527     4.533     4.527     4.533     4.533     4.572     4.580     4.647     4.627     4.649     4.679     4.673     4.679     4.675     4.681     4.650     4.625     4.647     4.627     4.649     4.654     4.650     4.644     4.649     4.628     4.649     4.656     4.681     4.650     4.642     4.649     4.654     4.675     4.683     4.702     4.715     4.692     4.701     4.689     4.701     4.681     4.650     4.644     4.649     4.642     4.650     4.679     4.677     4.683     4.673     4.706     4.702     4.703     4.700     4.662     4.665     4.671     4.698     4.649     4.700     4.727     4.681     4.629     4.691     4.725     4.735     4.703     4.731     4.735     4.737     4.644     4.650     4.740     4.746     4.749     4.746     4.754     4.749     4.752     4.749     4.754     4.698     4.760     4.756     4.762     4.750     4.750     4.756     4.756     4.750     4.752     4.752     4.756     4.754     4.757     4.754     4.752     4.754     4.747     4.756     4.775     4.783     4.783     4.780     4.783     4.778     4.781     4.775     4.778     4.775     4.787     4.780     4.787     4.808     4.818     4.814     4.815     4.793     4.822     4.808     4.818     4.814     4.808     4.815     4.806     4.812     4.810     4.806     4.806     4.812     4.822     4.808     4.833     4.854     4.860     4.842     4.842     4.856     4.863     4.860     4.834     4.856     4.838     4.833     4.836     4.856     4.843     4.868     4.852     4.870     4.867     4.822     4.896     4.889     4.893     4.887     4.885     4.882     4.883     4.883     4.890     4.892     4.895     4.898     4.904     4.907     4.911     4.915     4.911     4.924     4.895     4.916     4.925     4.913     4.913     4.918     4.929     4.930     4.932     4.920     4.924     4.924     4.920     4.923     4.918     4.911     4.920     4.924     4.972     4.924     4.937     4.981     4.943     4.947     4.945     4.948     4.981     4.981     4.983     4.985     4.979     4.985     4.985     4.987     4.989     4.985     4.985     4.983     4.985     4.994     4.989     5.002     5.011     5.017     5.017     5.015     5.017     5.013     5.024     5.023     5.021     5.028     5.028     5.028     5.029     5.021     5.027     5.023     5.028     5.027     5.024     5.026     5.035     5.039     5.039     5.037     5.039     5.043     5.045     5.046     5.051     5.050     5.055     5.058     5.061     5.063     5.062     5.064     5.067     5.069     5.072     5.072     5.074     5.076     5.079     5.085     5.087     5.090     5.092     5.093     5.093     5.098     5.097     5.095     5.102     5.100     5.109     5.106     5.111     5.113     5.111     5.115     5.119     5.119     5.121     5.124     5.122     5.124     5.127     5.131     5.135     5.141     5.139     5.144     5.148     5.148     5.150     5.153     5.154     5.153     5.159     5.161     5.163     5.164     5.167     5.170     5.172     5.175     5.179     5.181     5.182     5.185     5.187     5.190     5.194     5.197     5.200     5.205     5.209     5.212     5.215     5.220     5.225     5.227     5.232     5.235     5.239     5.243     5.244     5.246     5.248     5.252     5.255     5.255     5.257     5.258     5.260     5.260     5.261     5.266     5.266     5.269     5.272     5.273     5.276     5.277     5.280     5.280     5.283     5.285     5.287     5.289     5.289     5.293     5.294     5.296     5.296     5.298     5.300     5.301     5.304     5.305     5.307     5.308     5.312     5.312     5.315     5.316     5.319     5.322     5.324     5.328     5.330     5.332     5.335     5.337     5.339     5.340     5.343     5.344     5.345     5.348     5.352     5.354     5.355     5.359     5.363     5.365     5.366     5.369     5.371     5.373     5.375     5.376     5.378     5.380     5.382     5.385     5.389     5.391     5.395     5.396     5.398     5.401     5.403     5.404     5.407     5.409     5.411     5.413     5.416     5.418     5.422     5.424     5.428     5.429     5.431     5.435     5.435     5.437     5.440     5.441     5.443     5.444     5.447     5.449     5.450     5.452     5.455     5.458     5.460     5.462     5.465     5.466     5.469     5.470     5.472     5.474     5.475     5.477     5.480     5.480     5.483     5.485     5.487     5.488     5.491     5.493     5.495     5.498     5.500     5.502     5.504     5.506     5.509     5.511     5.515     5.516     5.521     5.521     5.524     5.525     5.528     5.530     5.531     5.533     5.537     5.539     5.542     5.542     5.546     5.549     5.552     5.553     5.556     5.559     5.561     5.562     5.566     5.568     5.572     5.573     5.577     5.580     5.581     5.585     5.588     5.591     5.593     5.596     5.599     5.600     5.603     5.606     5.609     5.612     5.614     5.617     5.620     5.622     5.624     5.628     5.630     5.631     5.635     5.636     5.637     5.641     5.641     5.643     5.645     5.646     5.646     5.647     5.648     5.650     5.654     5.655     5.657     5.659     5.662     5.664     5.666     5.667     5.669     5.672     5.672     5.674     5.676     5.680     5.680     5.682     5.687     5.688     5.690     5.691     5.693     5.695     5.696     5.698     5.699     5.702     5.705     5.707     5.710     5.712     5.715     5.717     5.719     5.721     5.723     5.725     5.728     5.729     5.732     5.735     5.739     5.741     5.744     5.748     5.750     5.751     5.754     5.755     5.758     5.761     5.763     5.766     5.770     5.772     5.777     5.778     5.781     5.785     5.787     5.790     5.792     5.795     5.798     5.802     5.805     5.808     5.811     5.814     5.815     5.819     5.822     5.825     5.828     5.830     5.833     5.837     5.840     5.844     5.847     5.850     5.853     5.856     5.860     5.863     5.869     5.872     5.876     5.879     5.885     5.890     5.894     5.898     5.901     5.904     5.906     5.911     5.914     5.919     5.924     5.928     5.932     5.937     5.942     5.946     5.949     5.955     5.959     5.964     5.966     5.974     5.977     5.980     5.983     5.988     5.992     5.996     5.999     6.003     6.008     6.011     6.016     6.021     6.024     6.030     6.033     6.038     6.044     6.049     6.054     6.059     6.064     6.068     6.074     6.077     6.081     6.087     6.092     6.096     6.102     6.107     6.113     6.116     6.122     6.126     6.131     6.137     6.141     6.147     6.152     6.158     6.163     6.166     6.173     6.178     6.183     6.190     6.197     6.204     6.212     6.220     6.229     6.238     6.248     6.258     6.269     6.279     6.290     6.302     6.313     6.324     6.338     6.349     6.360     6.374     6.389     6.403     6.417     6.432     6.448     6.465     6.480     6.496     6.513     6.529     6.546     6.563     6.581     6.599     6.617     6.635     6.654     6.672     6.691     6.708     6.726     6.745     6.763     6.782     6.800     6.819     6.838     6.856     6.876     6.893     6.913     6.932     6.950     6.971     6.990     7.011     7.029     7.050     7.069     7.089     7.110     7.128     7.147     7.166     7.185     7.203     7.222     7.240     7.256     7.273     7.288     7.305     7.323     7.338     7.357     7.374     7.392     7.409     7.426     7.444     7.461     7.478     7.496     7.512     7.531     7.549     7.566     7.585     7.602     7.620     7.638     7.657     7.675     7.693     7.710     7.729     7.748     7.765     7.783     7.799     7.819     7.838     7.856     7.876     7.894     7.912     7.931     7.949     7.970     7.989     8.007     8.025     8.046     8.063     8.082     8.101     8.121     8.140     8.158     8.178     8.197     8.217     8.235     8.255     8.274     8.293     8.310     8.330     8.349     8.366     8.385     8.404     8.423     8.440     8.456     8.474     8.491     8.507     8.524     8.540     8.555     8.570     8.585     8.600     8.613     8.628     8.640     8.656     8.668     8.680     8.691     8.705     8.716     8.729     8.741     8.752     8.763     8.776     8.789     8.799     8.810     8.822     8.833     8.845     8.854     8.866     8.879     8.889     8.900     8.912     8.925     8.935     8.946     8.958     8.972     8.981     8.993     9.006     9.018     9.031     9.042     9.054     9.065     9.077     9.089     9.100     9.113     9.124     9.136     9.149     9.162     9.176     9.187     9.199     9.211     9.224     9.237     9.249     9.264     9.277     9.289     9.302     9.316     9.331     9.344     9.360     9.372     9.385     9.402     9.414     9.427     9.442     9.455     9.470     9.485     9.499     9.513     9.528     9.543     9.556     9.570     9.583     9.597     9.615     9.628     9.644     9.658     9.670     9.686     9.699     9.713     9.729     9.741     9.753     9.769     9.781     9.794     9.809     9.823     9.837     9.852     9.867     9.880     9.896     9.910     9.925     9.940     9.955     9.969     9.983     9.996    10.010    10.026    10.037    10.050    10.065    10.079    10.094    10.111    10.125    10.139    10.151    10.165    10.179    10.194    10.209    10.225    10.237    10.254    10.268    10.285    10.300    10.319    10.335    10.349    10.366    10.382    10.396    10.413    10.430    10.448    10.463    10.482    10.496    10.510    10.528    10.544    10.558    10.577    10.593    10.611    10.626    10.643    10.659    10.676    10.695    10.711    10.730    10.748    10.764    10.783    10.801    10.820    10.841    10.859    10.876    10.896    10.914    10.936    10.956    10.974    10.993    11.013    11.033    11.056    11.076    11.098    11.119    11.140    11.162    11.183    11.206    11.228    11.248    11.270    11.293    11.316    11.336    11.358    11.382    11.402    11.426    11.448    11.472    11.495    11.518    11.541    11.565    11.591    11.617    11.640    11.665    11.689    11.713    11.741    11.764    11.783    11.808    11.833    11.860    11.885    11.909    11.932    11.958    11.980    12.002    12.024    12.042    12.061    12.081    12.099    12.124    12.144    12.163    12.181    12.199    12.222    12.243    12.263    12.282    12.308    12.328    12.345    12.365    12.383    12.404    12.423    12.446    12.467    12.489    12.510    12.527    12.548    12.567    12.589    12.606    12.628    12.646    12.662    12.682    12.700    12.719    12.739    12.758    12.780    12.799    12.820    12.838    12.858    12.882    12.899    12.916    12.930    12.946    12.961    12.976    12.997    13.011    13.033    13.047    13.061    13.085    13.104    13.117    13.143    13.159    13.177    13.202    13.220    13.237    13.255    13.276    13.293    13.312    13.335    13.357    13.376    13.390    13.416    13.432    13.454    13.474    13.487    13.508    13.521    13.536    13.547    13.560    13.574    13.585    13.596    13.611    13.624    13.633    13.648    13.657    13.672    13.682    13.691    13.704    13.713    13.723    13.731    13.745    13.754    13.765    13.776    13.787    13.795    13.807    13.820    13.829    13.837    13.849    13.863    13.870    13.875    13.889    13.902    13.911    13.926    13.948    13.955    13.968    13.981    13.988    13.997    14.009    14.025    14.030    14.037    14.059    14.066    14.074    14.080    14.087    14.095    14.107    14.112    14.120    14.131    14.140    14.144    14.152    14.162    14.182    14.193    14.202    14.212    14.221    14.227    14.235    14.247    14.258    14.268    14.277    14.284    14.293    14.307    14.316    14.324    14.335    14.342    14.346    14.369    14.380    14.385    14.387    14.398    14.420    14.424    14.448    14.454    14.457    14.471    14.474    14.483    14.504    14.506    14.515    14.528    14.539    14.544    14.549    14.554    14.561    14.570    14.586    14.597    14.602    14.611    14.619    14.626    14.632    14.649    14.655    14.658    14.669    14.680    14.698    14.704    14.710    14.714    14.727    14.732    14.742    14.748    14.776    14.779    14.783    14.798    14.803    14.808    14.812    14.819    14.826    14.833    14.844    14.849    14.868    14.876    14.881    14.891    14.902    14.909    14.915    14.922    14.935    14.941    14.959    14.976    14.980    14.989    15.002    15.009    15.016    15.039    15.046    15.051    15.054    15.064    15.078    15.081    15.093    15.108    15.120    15.124    15.129    15.138    15.142    15.149    15.155    15.159    15.162    15.164    15.164    15.166    15.164    15.164    15.162    15.161    15.157    15.154    15.148    15.142    15.136    15.132    15.127    15.115    15.107    15.095    15.087    15.081    15.074    15.067    15.057    15.053    15.043    15.039    15.018    15.011    15.002    14.998    14.983    14.976    14.969    14.961    14.953    14.944    14.937    14.921    14.915    14.909    14.902    14.891    14.881    14.872    14.865    14.849    14.844    14.838    14.822    14.819    14.811    14.806    14.803    14.796    14.788    14.779    14.771    14.749    14.742    14.737    14.732    14.719    14.707    14.698    14.688    14.685    14.680    14.671    14.665    14.653    14.647    14.641    14.637    14.628    14.622    14.612    14.608    14.605    14.594    14.583    14.572    14.568    14.548    14.546    14.542
     4.764     4.757     4.750     4.733     4.696     4.691     4.698     4.700     4.691     4.698     4.691     4.683     4.691     4.696     4.691     4.698     4.691     4.683     4.691     4.683     4.677     4.683     4.650     4.683     4.675     4.683     4.679     4.687     4.679     4.683     4.677     4.679     4.650     4.644     4.650     4.644     4.650     4.645     4.650     4.644     4.650     4.645     4.650     4.642     4.633     4.628     4.628     4.628     4.628     4.627     4.628     4.627     4.642     4.642     4.650     4.644     4.642     4.627     4.628     4.627     4.628     4.628     4.628     4.628     4.628     4.642     4.650     4.677     4.675     4.677     4.650     4.644     4.644     4.628     4.623     4.628     4.644     4.642     4.644     4.642     4.644     4.642     4.642     4.627     4.628     4.628     4.644     4.683     4.629     4.644     4.628     4.628     4.627     4.633     4.628     4.677     4.642     4.628     4.628     4.628     4.642     4.640     4.649     4.644     4.650     4.645     4.650     4.644     4.650     4.644     4.650     4.677     4.675     4.683     4.691     4.700     4.692     4.700     4.700     4.691     4.683     4.650     4.656     4.650     4.654     4.650     4.683     4.675     4.683     4.691     4.698     4.691     4.698     4.746     4.700     4.733     4.698     4.691     4.698     4.692     4.738     4.756     4.733     4.725     4.733     4.725     4.731     4.738     4.733     4.738     4.756     4.762     4.757     4.776     4.783     4.778     4.733     4.780     4.781     4.785     4.756     4.762     4.756     4.764     4.793     4.772     4.804     4.810     4.804     4.800     4.804     4.802     4.757     4.799     4.795     4.799     4.793     4.787     4.783     4.778     4.783     4.787     4.785     4.790     4.787     4.791     4.791     4.787     4.793     4.764     4.788     4.793     4.787     4.800     4.806     4.799     4.795     4.800     4.795     4.825     4.806     4.787     4.810     4.814     4.806     4.814     4.793     4.787     4.791     4.796     4.787     4.793     4.787     4.791     4.787     4.793     4.790     4.802     4.804     4.799     4.804     4.806     4.812     4.806     4.812     4.788     4.806     4.815     4.795     4.812     4.815     4.806     4.796     4.804     4.793     4.788     4.791     4.798     4.791     4.783     4.787     4.785     4.788     4.795     4.791     4.793     4.796     4.793     4.799     4.799     4.802     4.798     4.804     4.791     4.788     4.781     4.776     4.772     4.776     4.768     4.764     4.767     4.772     4.764     4.772     4.762     4.780     4.762     4.757     4.760     4.756     4.776     4.764     4.768     4.764     4.770     4.775     4.773     4.775     4.773     4.776     4.770     4.773     4.772     4.778     4.775     4.756     4.750     4.744     4.744     4.749     4.744     4.749     4.747     4.744     4.747     4.750     4.750     4.733     4.738     4.762     4.756     4.762     4.764     4.723     4.723     4.731     4.727     4.706     4.760     4.701     4.703     4.683     4.691     4.683     4.691     4.683     4.691     4.698     4.691     4.731     4.725     4.731     4.746     4.738     4.650     4.656     4.650     4.654     4.650     4.738     4.741     4.737     4.698     4.691     4.683     4.673     4.656     4.650     4.654     4.649     4.654     4.649     4.644     4.689     4.683     4.677     4.654     4.650     4.644     4.649     4.627     4.628     4.583     4.574     4.580     4.572     4.567     4.572     4.567     4.572     4.567     4.572     4.566     4.535     4.529     4.572     4.582     4.619     4.627     4.580     4.572     4.567     4.572     4.567     4.572     4.580     4.572     4.580     4.574     4.582     4.574     4.580     4.583     4.531     4.527     4.519     4.517     4.517     4.515     4.513     4.513     4.510     4.506     4.506     4.506     4.506     4.506     4.506     4.510     4.510     4.513     4.513     4.510     4.510     4.510     4.506     4.506     4.506     4.506     4.506     4.510     4.513     4.513     4.515     4.517     4.519     4.527     4.529     4.536     4.582     4.619     4.627     4.633     4.628     4.650     4.681     4.673     4.654     4.647     4.582     4.574     4.580     4.574     4.580     4.574     4.582     4.574     4.580     4.574     4.582     4.574     4.582     4.574     4.582     4.647     4.650     4.628     4.633     4.583     4.587     4.582     4.574     4.582     4.574     4.582     4.587     4.582     4.647     4.627     4.649     4.654     4.673     4.675     4.679     4.683     4.687     4.681     4.629     4.653     4.649     4.627     4.649     4.642     4.650     4.629     4.649     4.656     4.698     4.675     4.642     4.649     4.642     4.649     4.681     4.673     4.683     4.703     4.700     4.692     4.707     4.705     4.687     4.644     4.649     4.642     4.649     4.644     4.687     4.683     4.679     4.709     4.709     4.707     4.705     4.675     4.656     4.650     4.654     4.650     4.654     4.673     4.681     4.687     4.696     4.725     4.747     4.740     4.698     4.738     4.741     4.747     4.738     4.740     4.650     4.738     4.744     4.750     4.759     4.754     4.757     4.754     4.759     4.733     4.754     4.762     4.756     4.770     4.757     4.759     4.754     4.757     4.757     4.757     4.737     4.757     4.762     4.756     4.759     4.757     4.767     4.762     4.781     4.785     4.778     4.781     4.781     4.783     4.785     4.781     4.785     4.785     4.780     4.787     4.806     4.783     4.815     4.820     4.825     4.822     4.823     4.815     4.822     4.814     4.806     4.823     4.814     4.812     4.818     4.814     4.822     4.815     4.854     4.822     4.828     4.833     4.867     4.868     4.840     4.861     4.863     4.856     4.846     4.868     4.867     4.871     4.871     4.874     4.876     4.856     4.871     4.870     4.863     4.898     4.898     4.893     4.889     4.892     4.890     4.887     4.892     4.887     4.889     4.893     4.889     4.900     4.905     4.885     4.880     4.883     4.930     4.931     4.931     4.930     4.932     4.933     4.918     4.935     4.915     4.927     4.926     4.932     4.925     4.929     4.924     4.930     4.923     4.939     4.968     4.972     4.975     4.980     4.982     4.985     4.967     4.985     4.985     4.985     4.987     4.990     4.987     4.990     4.987     4.987     4.987     4.989     4.987     4.992     4.992     4.987     4.985     5.004     5.006     5.000     5.002     5.020     5.019     5.013     5.017     5.015     5.009     5.030     5.029     5.031     5.033     5.027     5.028     5.030     5.035     5.037     5.030     5.033     5.033     5.035     5.039     5.043     5.045     5.041     5.045     5.045     5.045     5.050     5.055     5.057     5.060     5.061     5.066     5.067     5.069     5.071     5.071     5.074     5.074     5.078     5.078     5.079     5.083     5.090     5.092     5.090     5.095     5.097     5.098     5.100     5.100     5.102     5.106     5.109     5.115     5.114     5.119     5.119     5.119     5.121     5.124     5.122     5.125     5.125     5.127     5.128     5.133     5.135     5.139     5.139     5.142     5.144     5.150     5.151     5.156     5.157     5.157     5.160     5.163     5.168     5.167     5.170     5.172     5.177     5.179     5.181     5.182     5.185     5.189     5.190     5.194     5.197     5.199     5.204     5.206     5.211     5.214     5.216     5.222     5.227     5.232     5.238     5.241     5.244     5.246     5.250     5.252     5.255     5.257     5.260     5.261     5.261     5.263     5.265     5.266     5.269     5.271     5.272     5.275     5.276     5.277     5.280     5.282     5.283     5.283     5.285     5.287     5.289     5.293     5.294     5.294     5.296     5.298     5.300     5.301     5.303     5.304     5.305     5.308     5.309     5.312     5.312     5.313     5.316     5.320     5.324     5.326     5.328     5.330     5.332     5.335     5.336     5.339     5.340     5.343     5.344     5.345     5.348     5.349     5.354     5.355     5.359     5.361     5.365     5.366     5.369     5.371     5.373     5.375     5.376     5.377     5.380     5.382     5.385     5.387     5.391     5.393     5.396     5.400     5.401     5.403     5.405     5.407     5.408     5.411     5.413     5.415     5.418     5.422     5.422     5.426     5.429     5.431     5.435     5.436     5.439     5.439     5.441     5.443     5.445     5.447     5.448     5.452     5.454     5.455     5.458     5.460     5.463     5.465     5.466     5.469     5.470     5.474     5.475     5.477     5.480     5.480     5.481     5.485     5.487     5.488     5.490     5.491     5.493     5.496     5.498     5.500     5.502     5.504     5.507     5.509     5.511     5.516     5.521     5.522     5.522     5.527     5.528     5.528     5.530     5.533     5.533     5.535     5.537     5.540     5.542     5.546     5.547     5.550     5.553     5.556     5.558     5.561     5.562     5.566     5.567     5.570     5.575     5.577     5.578     5.581     5.585     5.586     5.590     5.591     5.594     5.597     5.600     5.603     5.606     5.608     5.611     5.614     5.616     5.619     5.622     5.626     5.628     5.630     5.633     5.635     5.637     5.638     5.639     5.641     5.644     5.645     5.648     5.649     5.652     5.652     5.655     5.657     5.659     5.659     5.662     5.664     5.666     5.667     5.669     5.671     5.674     5.674     5.676     5.679     5.680     5.682     5.685     5.687     5.688     5.691     5.693     5.693     5.696     5.698     5.699     5.702     5.703     5.705     5.709     5.710     5.714     5.715     5.718     5.719     5.721     5.722     5.725     5.728     5.729     5.732     5.735     5.737     5.741     5.744     5.746     5.750     5.754     5.754     5.755     5.758     5.761     5.763     5.766     5.769     5.772     5.775     5.777     5.780     5.783     5.787     5.789     5.792     5.795     5.797     5.800     5.803     5.806     5.809     5.812     5.815     5.819     5.820     5.823     5.826     5.830     5.832     5.835     5.839     5.842     5.845     5.849     5.852     5.855     5.860     5.861     5.865     5.869     5.872     5.878     5.882     5.885     5.890     5.894     5.899     5.903     5.905     5.908     5.913     5.917     5.920     5.924     5.928     5.933     5.937     5.942     5.946     5.951     5.954     5.959     5.963     5.966     5.972     5.977     5.982     5.985     5.989     5.992     5.997     6.000     6.003     6.008     6.013     6.016     6.021     6.025     6.030     6.035     6.038     6.044     6.049     6.056     6.059     6.064     6.068     6.075     6.080     6.083     6.087     6.093     6.098     6.104     6.109     6.113     6.118     6.122     6.127     6.131     6.137     6.143     6.147     6.154     6.160     6.165     6.169     6.174     6.179     6.183     6.190     6.197     6.204     6.212     6.220     6.228     6.237     6.245     6.255     6.267     6.277     6.288     6.299     6.313     6.323     6.335     6.347     6.359     6.372     6.387     6.400     6.415     6.430     6.446     6.463     6.478     6.494     6.510     6.527     6.545     6.562     6.580     6.598     6.616     6.635     6.654     6.673     6.691     6.709     6.728     6.746     6.765     6.783     6.802     6.820     6.839     6.857     6.876     6.895     6.913     6.932     6.951     6.971     6.989     7.009     7.028     7.048     7.067     7.088     7.106     7.126     7.146     7.166     7.183     7.203     7.222     7.241     7.258     7.276     7.293     7.309     7.326     7.343     7.360     7.376     7.393     7.410     7.428     7.446     7.464     7.481     7.497     7.514     7.531     7.549     7.568     7.585     7.602     7.620     7.637     7.655     7.675     7.693     7.709     7.727     7.746     7.765     7.783     7.800     7.817     7.835     7.856     7.873     7.892     7.910     7.930     7.948     7.966     7.983     8.005     8.023     8.042     8.061     8.077     8.098     8.117     8.135     8.154     8.172     8.193     8.211     8.230     8.250     8.270     8.287     8.307     8.325     8.343     8.363     8.380     8.398     8.418     8.437     8.453     8.470     8.489     8.505     8.521     8.538     8.555     8.570     8.587     8.602     8.616     8.631     8.643     8.657     8.673     8.685     8.698     8.710     8.724     8.735     8.748     8.759     8.772     8.783     8.796     8.809     8.819     8.832     8.845     8.852     8.866     8.877     8.887     8.898     8.912     8.924     8.932     8.944     8.956     8.966     8.980     8.992     9.002     9.016     9.026     9.038     9.052     9.063     9.076     9.085     9.098     9.110     9.122     9.133     9.146     9.158     9.170     9.181     9.196     9.209     9.220     9.230     9.246     9.259     9.270     9.283     9.297     9.311     9.324     9.335     9.349     9.366     9.377     9.392     9.404     9.421     9.433     9.447     9.460     9.474     9.490     9.504     9.519     9.533     9.546     9.564     9.576     9.589     9.603     9.618     9.635     9.649     9.662     9.678     9.691     9.706     9.719     9.733     9.746     9.761     9.773     9.788     9.802     9.814     9.828     9.842     9.858     9.872     9.886     9.902     9.915     9.928     9.945     9.958     9.972     9.987    10.001    10.016    10.031    10.043    10.055    10.069    10.083    10.099    10.114    10.128    10.142    10.157    10.170    10.185    10.196    10.211    10.227    10.241    10.258    10.274    10.287    10.304    10.319    10.335    10.350    10.366    10.382    10.398    10.416    10.430    10.448    10.463    10.481    10.498    10.516    10.531    10.546    10.562    10.576    10.595    10.611    10.629    10.643    10.662    10.678    10.697    10.711    10.730    10.747    10.766    10.780    10.799    10.819    10.837    10.857    10.876    10.894    10.913    10.930    10.952    10.969    10.991    11.011    11.030    11.050    11.069    11.091    11.113    11.133    11.156    11.179    11.202    11.222    11.241    11.263    11.285    11.308    11.331    11.355    11.375    11.396    11.418    11.443    11.465    11.487    11.510    11.533    11.558    11.579    11.603    11.626    11.654    11.676    11.702    11.728    11.752    11.776    11.799    11.824    11.846    11.872    11.895    11.922    11.945    11.969    11.992    12.014    12.038    12.059    12.078    12.099    12.119    12.139    12.157    12.177    12.195    12.219    12.236    12.257    12.277    12.296    12.322    12.340    12.360    12.382    12.402    12.419    12.441    12.460    12.481    12.504    12.526    12.548    12.565    12.585    12.604    12.626    12.644    12.662    12.682    12.702    12.721    12.741    12.760    12.781    12.802    12.823    12.846    12.866    12.885    12.907    12.927    12.943    12.955    12.971    12.988    13.000    13.020    13.039    13.052    13.075    13.092    13.109    13.130    13.147    13.168    13.190    13.208    13.227    13.241    13.257    13.278    13.299    13.314    13.332    13.355    13.379    13.393    13.410    13.429    13.443    13.463    13.479    13.493    13.505    13.522    13.535    13.548    13.557    13.572    13.586    13.598    13.609    13.620    13.633    13.643    13.655    13.669    13.678    13.691    13.699    13.709    13.721    13.732    13.740    13.750    13.761    13.770    13.780    13.789    13.798    13.806    13.818    13.831    13.842    13.853    13.858    13.867    13.877    13.889    13.902    13.919    13.930    13.952    13.962    13.968    13.983    13.994    14.006    14.022    14.027    14.032    14.042    14.059    14.070    14.078    14.085    14.090    14.103    14.110    14.116    14.127    14.136    14.141    14.154    14.162    14.170    14.186    14.193    14.207    14.216    14.225    14.233    14.242    14.253    14.265    14.275    14.283    14.293    14.307    14.316    14.320    14.335    14.342    14.346    14.369    14.379    14.383    14.387    14.392    14.418    14.422    14.446    14.449    14.460    14.465    14.472    14.481    14.500    14.507    14.513    14.527    14.535    14.548    14.553    14.556    14.561    14.574    14.583    14.596    14.605    14.611    14.616    14.626    14.635    14.647    14.658    14.661    14.666    14.677    14.687    14.704    14.713    14.716    14.727    14.732    14.740    14.748    14.771    14.776    14.783    14.796    14.803    14.809    14.812    14.820    14.828    14.835    14.842    14.849    14.858    14.874    14.879    14.883    14.904    14.909    14.915    14.922    14.935    14.939    14.957    14.970    14.978    14.990    15.002    15.009    15.015    15.026    15.043    15.050    15.055    15.068    15.074    15.079    15.094    15.105    15.119    15.124    15.130    15.136    15.142    15.149    15.155    15.159    15.161    15.162    15.164    15.162    15.162    15.161    15.161    15.161    15.157    15.155    15.149    15.145    15.136    15.133    15.124    15.116    15.108    15.098    15.087    15.081    15.074    15.066    15.059    15.050    15.041    15.035    15.024    15.009    15.002    14.996    14.989    14.976    14.970    14.962    14.955    14.942    14.935    14.926    14.917    14.909    14.904    14.894    14.881    14.874    14.868    14.854    14.845    14.837    14.825    14.819    14.812    14.808    14.803    14.796    14.788    14.779    14.772    14.749    14.744    14.740    14.731    14.724    14.711    14.702    14.693    14.687    14.680    14.671    14.663    14.655    14.649    14.644    14.640    14.631    14.625    14.614    14.609    14.605    14.599    14.588    14.581    14.577    14.576    14.548    14.548
     4.795     4.778     4.770     4.764     4.746     4.698     4.738     4.733     4.698     4.691     4.683     4.679     4.683     4.689     4.683     4.691     4.698     4.692     4.698     4.692     4.685     4.679     4.683     4.679     4.698     4.683     4.689     4.654     4.650     4.654     4.687     4.677     4.679     4.650     4.654     4.650     4.679     4.675     4.683     4.673     4.683     4.650     4.644     4.645     4.629     4.642     4.628     4.642     4.628     4.642     4.628     4.642     4.640     4.644     4.644     4.649     4.640     4.642     4.628     4.628     4.628     4.642     4.628     4.642     4.640     4.649     4.644     4.650     4.654     4.650     4.656     4.650     4.642     4.642     4.628     4.642     4.642     4.650     4.645     4.650     4.644     4.645     4.642     4.633     4.628     4.642     4.642     4.675     4.649     4.642     4.642     4.640     4.642     4.628     4.649     4.650     4.628     4.642     4.628     4.628     4.628     4.642     4.642     4.650     4.656     4.650     4.657     4.652     4.677     4.675     4.679     4.677     4.683     4.691     4.698     4.694     4.700     4.706     4.744     4.698     4.677     4.683     4.675     4.656     4.675     4.683     4.677     4.683     4.691     4.698     4.691     4.696     4.691     4.683     4.691     4.698     4.691     4.698     4.691     4.700     4.733     4.762     4.727     4.733     4.740     4.733     4.738     4.733     4.738     4.756     4.762     4.757     4.764     4.783     4.787     4.785     4.738     4.785     4.783     4.787     4.783     4.783     4.776     4.781     4.787     4.778     4.783     4.778     4.798     4.799     4.802     4.808     4.804     4.796     4.799     4.793     4.800     4.793     4.787     4.781     4.791     4.785     4.788     4.787     4.793     4.788     4.787     4.793     4.798     4.799     4.793     4.799     4.804     4.804     4.812     4.806     4.817     4.828     4.804     4.799     4.827     4.810     4.814     4.806     4.787     4.795     4.791     4.812     4.808     4.788     4.804     4.798     4.793     4.796     4.793     4.790     4.793     4.806     4.799     4.806     4.810     4.814     4.806     4.814     4.818     4.806     4.788     4.820     4.815     4.814     4.806     4.814     4.796     4.804     4.804     4.795     4.799     4.793     4.787     4.790     4.785     4.791     4.795     4.788     4.791     4.795     4.790     4.802     4.800     4.804     4.804     4.810     4.793     4.788     4.806     4.810     4.781     4.776     4.780     4.776     4.768     4.773     4.775     4.770     4.775     4.768     4.762     4.757     4.764     4.757     4.773     4.776     4.768     4.764     4.778     4.775     4.775     4.775     4.776     4.773     4.772     4.775     4.780     4.776     4.773     4.781     4.773     4.783     4.749     4.754     4.749     4.756     4.750     4.752     4.750     4.754     4.752     4.754     4.762     4.760     4.765     4.760     4.770     4.768     4.773     4.729     4.737     4.729     4.733     4.710     4.738     4.764     4.738     4.698     4.691     4.683     4.733     4.700     4.757     4.752     4.747     4.729     4.738     4.749     4.744     4.738     4.650     4.657     4.650     4.654     4.650     4.654     4.729     4.691     4.696     4.691     4.683     4.689     4.656     4.649     4.654     4.649     4.628     4.650     4.683     4.704     4.650     4.654     4.649     4.677     4.644     4.649     4.627     4.628     4.625     4.628     4.582     4.627     4.582     4.615     4.582     4.583     4.582     4.574     4.582     4.574     4.582     4.617     4.625     4.633     4.628     4.625     4.632     4.582     4.633     4.582     4.647     4.582     4.633     4.583     4.631     4.621     4.627     4.617     4.583     4.531     4.527     4.525     4.517     4.517     4.515     4.515     4.513     4.513     4.513     4.513     4.513     4.513     4.513     4.513     4.513     4.517     4.517     4.513     4.513     4.513     4.513     4.513     4.513     4.513     4.513     4.513     4.515     4.515     4.517     4.517     4.527     4.529     4.536     4.582     4.617     4.627     4.633     4.628     4.633     4.654     4.628     4.685     4.628     4.683     4.659     4.625     4.647     4.583     4.633     4.625     4.647     4.627     4.647     4.627     4.633     4.627     4.633     4.627     4.647     4.627     4.654     4.649     4.628     4.647     4.627     4.649     4.628     4.649     4.627     4.633     4.625     4.633     4.627     4.649     4.644     4.650     4.681     4.629     4.687     4.629     4.683     4.629     4.681     4.649     4.627     4.633     4.627     4.649     4.644     4.650     4.683     4.706     4.675     4.656     4.649     4.654     4.649     4.644     4.650     4.656     4.673     4.696     4.629     4.698     4.700     4.703     4.696     4.650     4.644     4.649     4.628     4.649     4.683     4.721     4.719     4.715     4.713     4.713     4.712     4.710     4.675     4.681     4.650     4.681     4.675     4.683     4.691     4.698     4.691     4.733     4.747     4.747     4.704     4.743     4.738     4.746     4.683     4.747     4.656     4.650     4.737     4.757     4.764     4.764     4.762     4.757     4.756     4.764     4.760     4.765     4.772     4.772     4.772     4.767     4.738     4.757     4.756     4.762     4.760     4.767     4.762     4.768     4.757     4.775     4.781     4.767     4.783     4.778     4.781     4.783     4.787     4.788     4.783     4.787     4.787     4.793     4.787     4.787     4.806     4.822     4.825     4.799     4.796     4.825     4.817     4.822     4.820     4.833     4.832     4.828     4.822     4.815     4.815     4.818     4.825     4.860     4.860     4.830     4.870     4.830     4.870     4.828     4.868     4.839     4.856     4.868     4.865     4.863     4.874     4.876     4.852     4.879     4.880     4.863     4.877     4.873     4.870     4.865     4.902     4.895     4.890     4.895     4.893     4.892     4.889     4.892     4.896     4.892     4.893     4.902     4.905     4.915     4.887     4.929     4.933     4.932     4.927     4.927     4.924     4.939     4.939     4.940     4.935     4.935     4.926     4.935     4.937     4.925     4.935     4.925     4.966     4.964     4.970     4.954     4.952     4.982     4.985     4.989     4.987     4.990     4.955     4.990     4.987     4.989     4.990     4.994     4.992     4.992     4.994     4.994     4.992     4.989     4.995     4.990     4.992     5.009     5.004     5.017     5.023     5.023     5.023     5.021     5.015     5.009     5.031     5.033     5.035     5.035     5.035     5.039     5.039     5.039     5.037     5.039     5.035     5.037     5.037     5.043     5.045     5.045     5.046     5.046     5.050     5.053     5.051     5.060     5.063     5.063     5.062     5.067     5.069     5.071     5.072     5.072     5.076     5.079     5.078     5.079     5.081     5.085     5.087     5.088     5.093     5.095     5.097     5.098     5.100     5.104     5.104     5.106     5.111     5.109     5.119     5.119     5.121     5.124     5.121     5.122     5.124     5.125     5.128     5.127     5.129     5.131     5.135     5.137     5.141     5.146     5.146     5.154     5.153     5.156     5.157     5.157     5.163     5.163     5.166     5.172     5.172     5.174     5.177     5.181     5.182     5.185     5.187     5.189     5.192     5.196     5.197     5.201     5.205     5.207     5.213     5.216     5.220     5.224     5.229     5.233     5.239     5.244     5.248     5.253     5.255     5.257     5.258     5.261     5.263     5.265     5.266     5.268     5.268     5.271     5.272     5.275     5.277     5.282     5.280     5.282     5.285     5.285     5.287     5.289     5.291     5.291     5.293     5.294     5.296     5.298     5.300     5.301     5.303     5.304     5.305     5.307     5.309     5.311     5.312     5.313     5.315     5.316     5.320     5.322     5.326     5.328     5.332     5.333     5.335     5.336     5.337     5.340     5.341     5.344     5.347     5.348     5.349     5.354     5.355     5.359     5.361     5.365     5.366     5.368     5.371     5.372     5.375     5.376     5.377     5.380     5.381     5.383     5.387     5.389     5.393     5.396     5.398     5.401     5.403     5.405     5.407     5.408     5.409     5.412     5.415     5.418     5.418     5.424     5.426     5.429     5.431     5.435     5.436     5.439     5.440     5.441     5.443     5.445     5.447     5.449     5.452     5.454     5.455     5.458     5.462     5.463     5.465     5.469     5.470     5.472     5.474     5.475     5.478     5.480     5.481     5.483     5.485     5.487     5.488     5.491     5.493     5.495     5.496     5.498     5.502     5.504     5.506     5.507     5.509     5.511     5.515     5.519     5.522     5.524     5.525     5.528     5.530     5.533     5.533     5.535     5.535     5.539     5.540     5.542     5.546     5.547     5.550     5.553     5.555     5.556     5.559     5.562     5.566     5.567     5.570     5.573     5.575     5.578     5.580     5.583     5.586     5.588     5.591     5.593     5.596     5.599     5.602     5.603     5.608     5.609     5.612     5.616     5.617     5.622     5.624     5.628     5.630     5.633     5.635     5.637     5.638     5.640     5.641     5.644     5.647     5.649     5.649     5.654     5.655     5.657     5.657     5.661     5.662     5.664     5.666     5.667     5.669     5.671     5.672     5.674     5.676     5.679     5.680     5.682     5.683     5.685     5.687     5.690     5.691     5.693     5.696     5.698     5.698     5.699     5.703     5.705     5.707     5.709     5.712     5.714     5.715     5.718     5.719     5.722     5.725     5.725     5.729     5.732     5.732     5.733     5.737     5.741     5.743     5.746     5.750     5.751     5.755     5.757     5.758     5.759     5.762     5.765     5.769     5.770     5.773     5.777     5.780     5.783     5.785     5.789     5.792     5.795     5.797     5.800     5.803     5.806     5.808     5.811     5.814     5.817     5.820     5.823     5.825     5.828     5.830     5.833     5.837     5.840     5.844     5.847     5.850     5.853     5.856     5.860     5.863     5.866     5.870     5.874     5.878     5.885     5.889     5.892     5.896     5.899     5.903     5.906     5.912     5.915     5.919     5.922     5.925     5.928     5.933     5.937     5.942     5.948     5.951     5.956     5.959     5.963     5.969     5.974     5.978     5.982     5.985     5.989     5.994     5.997     6.002     6.005     6.010     6.013     6.017     6.022     6.025     6.031     6.035     6.038     6.044     6.049     6.056     6.059     6.064     6.068     6.074     6.079     6.083     6.089     6.093     6.098     6.104     6.109     6.115     6.119     6.125     6.127     6.131     6.137     6.143     6.149     6.154     6.160     6.165     6.171     6.174     6.179     6.187     6.192     6.198     6.204     6.210     6.218     6.226     6.235     6.245     6.254     6.264     6.275     6.287     6.298     6.311     6.322     6.333     6.345     6.359     6.371     6.383     6.397     6.412     6.427     6.443     6.459     6.475     6.492     6.508     6.525     6.542     6.560     6.578     6.596     6.615     6.633     6.654     6.673     6.693     6.711     6.729     6.749     6.766     6.785     6.804     6.821     6.841     6.859     6.878     6.896     6.915     6.933     6.951     6.971     6.989     7.007     7.027     7.046     7.066     7.085     7.105     7.124     7.144     7.163     7.183     7.202     7.222     7.240     7.258     7.276     7.294     7.312     7.328     7.345     7.362     7.379     7.396     7.414     7.431     7.448     7.465     7.482     7.500     7.517     7.533     7.550     7.568     7.586     7.604     7.621     7.638     7.657     7.675     7.691     7.709     7.727     7.744     7.763     7.783     7.798     7.815     7.833     7.854     7.872     7.891     7.908     7.927     7.944     7.963     7.982     8.002     8.019     8.037     8.057     8.075     8.094     8.113     8.130     8.150     8.169     8.188     8.207     8.227     8.246     8.266     8.285     8.302     8.320     8.339     8.357     8.375     8.395     8.414     8.432     8.450     8.467     8.483     8.502     8.521     8.538     8.554     8.570     8.587     8.602     8.617     8.632     8.646     8.661     8.674     8.690     8.704     8.716     8.728     8.742     8.754     8.767     8.779     8.792     8.803     8.814     8.827     8.841     8.850     8.862     8.874     8.885     8.898     8.908     8.920     8.931     8.942     8.955     8.966     8.977     8.989     9.000     9.012     9.025     9.035     9.048     9.057     9.071     9.083     9.097     9.108     9.120     9.133     9.143     9.154     9.169     9.180     9.191     9.204     9.216     9.229     9.241     9.254     9.267     9.278     9.292     9.303     9.319     9.332     9.344     9.358     9.370     9.383     9.398     9.412     9.425     9.438     9.455     9.467     9.482     9.494     9.510     9.523     9.537     9.554     9.568     9.581     9.595     9.608     9.624     9.638     9.653     9.669     9.683     9.698     9.711     9.727     9.741     9.753     9.766     9.780     9.794     9.807     9.821     9.833     9.848     9.861     9.875     9.889     9.903     9.921     9.933     9.947     9.962     9.977     9.991    10.004    10.018    10.035    10.048    10.061    10.073    10.089    10.104    10.117    10.131    10.146    10.160    10.174    10.186    10.204    10.215    10.230    10.245    10.259    10.274    10.289    10.307    10.322    10.338    10.352    10.370    10.385    10.400    10.417    10.433    10.449    10.463    10.480    10.498    10.514    10.531    10.547    10.565    10.581    10.595    10.613    10.627    10.644    10.660    10.678    10.695    10.711    10.728    10.747    10.766    10.785    10.799    10.819    10.837    10.854    10.874    10.893    10.912    10.932    10.949    10.968    10.989    11.008    11.026    11.048    11.065    11.089    11.108    11.131    11.151    11.174    11.194    11.217    11.237    11.258    11.278    11.302    11.322    11.344    11.366    11.391    11.413    11.432    11.457    11.480    11.502    11.524    11.548    11.570    11.594    11.617    11.640    11.666    11.692    11.715    11.741    11.765    11.787    11.812    11.835    11.858    11.883    11.909    11.935    11.958    11.982    12.007    12.029    12.048    12.072    12.094    12.114    12.133    12.154    12.172    12.192    12.211    12.233    12.254    12.273    12.292    12.310    12.333    12.355    12.379    12.396    12.414    12.437    12.457    12.480    12.500    12.524    12.544    12.563    12.583    12.604    12.621    12.641    12.660    12.680    12.700    12.721    12.743    12.762    12.783    12.803    12.827    12.848    12.870    12.890    12.910    12.930    12.948    12.967    12.979    12.997    13.013    13.025    13.042    13.061    13.081    13.098    13.113    13.132    13.154    13.166    13.189    13.208    13.231    13.248    13.265    13.280    13.302    13.316    13.335    13.354    13.374    13.395    13.409    13.422    13.438    13.449    13.463    13.477    13.491    13.505    13.521    13.532    13.546    13.558    13.572    13.585    13.593    13.605    13.618    13.628    13.641    13.653    13.666    13.678    13.685    13.695    13.705    13.718    13.731    13.739    13.747    13.757    13.766    13.771    13.781    13.792    13.800    13.810    13.820    13.833    13.842    13.852    13.857    13.870    13.878    13.888    13.904    13.911    13.928    13.959    13.966    13.976    13.996    14.004    14.017    14.023    14.031    14.041    14.050    14.059    14.075    14.080    14.085    14.099    14.109    14.115    14.124    14.133    14.141    14.149    14.162    14.170    14.180    14.186    14.202    14.209    14.222    14.231    14.242    14.249    14.262    14.272    14.280    14.295    14.306    14.316    14.328    14.339    14.344    14.348    14.361    14.379    14.383    14.389    14.392    14.412    14.429    14.436    14.452    14.462    14.466    14.471    14.479    14.498    14.502    14.511    14.515    14.542    14.544    14.549    14.563    14.568    14.572    14.579    14.590    14.603    14.611    14.616    14.622    14.637    14.652    14.660    14.661    14.665    14.675    14.695    14.698    14.716    14.719    14.726    14.732    14.739    14.746    14.769    14.774    14.790    14.795    14.802    14.808    14.814    14.820    14.828    14.835    14.840    14.851    14.857    14.868    14.878    14.886    14.902    14.907    14.913    14.928    14.932    14.939    14.950    14.965    14.972    14.987    15.002    15.009    15.015    15.035    15.039    15.045    15.063    15.068    15.076    15.079    15.096    15.105    15.116    15.124    15.129    15.136    15.142    15.149    15.155    15.159    15.161    15.162    15.164    15.162    15.161    15.161    15.159    15.161    15.157    15.154    15.148    15.145    15.139    15.132    15.124    15.116    15.110    15.096    15.090    15.081    15.074    15.068    15.058    15.048    15.041    15.035    15.026    15.011    15.004    14.995    14.990    14.982    14.974    14.970    14.958    14.941    14.932    14.927    14.917    14.909    14.904    14.896    14.881    14.876    14.870    14.853    14.845    14.837    14.828    14.822    14.815    14.808    14.802    14.796    14.790    14.779    14.772    14.757    14.744    14.740    14.727    14.722    14.714    14.704    14.698    14.690    14.678    14.675    14.663    14.658    14.653    14.646    14.641    14.632    14.626    14.619    14.611    14.606    14.602    14.591    14.583    14.579    14.577    14.570    14.561
     4.804     4.783     4.764     4.756     4.762     4.757     4.757     4.700     4.691     4.683     4.689     4.683     4.689     4.683     4.691     4.698     4.692     4.700     4.705     4.700     4.692     4.698     4.692     4.700     4.733     4.689     4.683     4.650     4.654     4.650     4.654     4.687     4.679     4.683     4.675     4.683     4.677     4.683     4.679     4.683     4.677     4.683     4.650     4.644     4.645     4.642     4.644     4.642     4.644     4.642     4.642     4.642     4.642     4.642     4.649     4.644     4.649     4.640     4.642     4.642     4.644     4.644     4.644     4.642     4.649     4.644     4.649     4.642     4.649     4.644     4.650     4.645     4.650     4.642     4.642     4.629     4.645     4.645     4.653     4.647     4.653     4.645     4.645     4.642     4.642     4.642     4.649     4.683     4.644     4.645     4.642     4.644     4.642     4.644     4.644     4.656     4.644     4.629     4.642     4.629     4.644     4.642     4.649     4.644     4.650     4.679     4.675     4.679     4.677     4.679     4.675     4.683     4.677     4.683     4.692     4.700     4.694     4.700     4.733     4.733     4.698     4.677     4.683     4.677     4.683     4.689     4.683     4.691     4.683     4.691     4.698     4.689     4.696     4.689     4.683     4.691     4.700     4.692     4.700     4.731     4.738     4.744     4.762     4.756     4.762     4.770     4.788     4.776     4.757     4.764     4.756     4.762     4.756     4.787     4.793     4.790     4.785     4.791     4.787     4.757     4.787     4.781     4.788     4.783     4.788     4.783     4.788     4.783     4.804     4.804     4.802     4.800     4.804     4.757     4.764     4.757     4.738     4.799     4.790     4.787     4.791     4.788     4.793     4.788     4.791     4.788     4.793     4.788     4.795     4.791     4.799     4.808     4.804     4.812     4.806     4.812     4.827     4.830     4.827     4.830     4.820     4.806     4.806     4.788     4.806     4.806     4.814     4.791     4.812     4.806     4.799     4.778     4.798     4.802     4.798     4.795     4.806     4.795     4.800     4.806     4.800     4.806     4.814     4.806     4.814     4.815     4.820     4.815     4.810     4.808     4.817     4.804     4.800     4.798     4.793     4.799     4.795     4.791     4.788     4.810     4.790     4.802     4.791     4.795     4.798     4.793     4.810     4.804     4.808     4.802     4.806     4.808     4.788     4.795     4.791     4.818     4.818     4.781     4.775     4.781     4.778     4.781     4.775     4.773     4.770     4.773     4.767     4.775     4.767     4.780     4.776     4.770     4.795     4.768     4.775     4.781     4.738     4.781     4.773     4.778     4.776     4.778     4.776     4.783     4.778     4.787     4.790     4.790     4.770     4.764     4.756     4.754     4.760     4.756     4.759     4.757     4.757     4.762     4.768     4.764     4.762     4.776     4.778     4.737     4.729     4.737     4.744     4.725     4.776     4.738     4.731     4.710     4.709     4.713     4.698     4.733     4.727     4.735     4.744     4.738     4.743     4.737     4.731     4.737     4.750     4.731     4.683     4.675     4.654     4.691     4.654     4.650     4.731     4.725     4.731     4.698     4.691     4.683     4.677     4.654     4.649     4.642     4.649     4.656     4.691     4.650     4.642     4.649     4.628     4.683     4.650     4.642     4.649     4.628     4.644     4.628     4.628     4.627     4.628     4.625     4.619     4.625     4.619     4.584     4.619     4.583     4.617     4.625     4.619     4.627     4.649     4.647     4.627     4.633     4.628     4.649     4.628     4.649     4.628     4.647     4.650     4.628     4.619     4.625     4.617     4.583     4.531     4.529     4.527     4.519     4.517     4.517     4.517     4.515     4.515     4.515     4.515     4.515     4.515     4.517     4.517     4.519     4.517     4.517     4.517     4.515     4.515     4.515     4.515     4.515     4.515     4.517     4.517     4.517     4.519     4.527     4.529     4.536     4.583     4.617     4.625     4.633     4.628     4.649     4.628     4.650     4.683     4.627     4.617     4.625     4.650     4.649     4.628     4.649     4.628     4.649     4.642     4.649     4.644     4.649     4.628     4.649     4.628     4.649     4.627     4.671     4.650     4.628     4.649     4.644     4.649     4.644     4.649     4.628     4.649     4.627     4.633     4.628     4.649     4.644     4.650     4.656     4.687     4.654     4.687     4.683     4.689     4.683     4.673     4.644     4.649     4.627     4.633     4.642     4.650     4.683     4.703     4.689     4.681     4.650     4.628     4.649     4.654     4.649     4.654     4.650     4.681     4.673     4.725     4.701     4.705     4.698     4.703     4.654     4.649     4.628     4.649     4.656     4.727     4.702     4.717     4.719     4.716     4.715     4.719     4.719     4.681     4.650     4.683     4.675     4.681     4.677     4.683     4.691     4.696     4.691     4.752     4.749     4.741     4.749     4.746     4.752     4.723     4.743     4.737     4.727     4.733     4.740     4.767     4.764     4.760     4.765     4.762     4.768     4.764     4.772     4.768     4.775     4.776     4.776     4.770     4.775     4.773     4.767     4.765     4.765     4.767     4.765     4.773     4.768     4.765     4.773     4.780     4.785     4.785     4.791     4.778     4.787     4.793     4.798     4.785     4.802     4.808     4.817     4.812     4.802     4.804     4.828     4.823     4.830     4.823     4.820     4.827     4.820     4.833     4.830     4.828     4.822     4.817     4.823     4.861     4.822     4.817     4.871     4.830     4.836     4.863     4.833     4.838     4.834     4.854     4.860     4.876     4.856     4.876     4.860     4.856     4.861     4.858     4.889     4.883     4.867     4.887     4.905     4.905     4.874     4.904     4.900     4.898     4.895     4.896     4.896     4.902     4.898     4.896     4.896     4.918     4.889     4.893     4.924     4.933     4.933     4.931     4.935     4.935     4.940     4.918     4.945     4.945     4.942     4.935     4.935     4.940     4.943     4.948     4.955     4.968     4.966     4.964     4.974     4.980     4.985     4.974     4.969     4.990     4.994     4.992     4.994     4.992     4.995     4.992     4.999     4.997     4.997     4.997     4.995     4.999     4.994     4.995     4.994     5.015     5.019     5.021     5.025     5.011     5.026     5.022     5.017     5.022     5.022     5.035     5.035     5.033     5.037     5.039     5.037     5.037     5.037     5.039     5.041     5.046     5.041     5.045     5.048     5.045     5.046     5.050     5.055     5.056     5.057     5.054     5.063     5.066     5.067     5.069     5.069     5.071     5.074     5.072     5.076     5.079     5.083     5.081     5.085     5.088     5.092     5.090     5.093     5.092     5.098     5.100     5.104     5.106     5.107     5.107     5.111     5.111     5.119     5.121     5.122     5.122     5.127     5.124     5.125     5.132     5.129     5.131     5.132     5.137     5.137     5.141     5.144     5.146     5.150     5.150     5.157     5.159     5.159     5.161     5.161     5.164     5.168     5.170     5.172     5.175     5.179     5.182     5.185     5.187     5.189     5.192     5.194     5.197     5.201     5.202     5.205     5.207     5.213     5.217     5.222     5.225     5.230     5.235     5.239     5.244     5.252     5.257     5.261     5.263     5.265     5.269     5.271     5.272     5.273     5.275     5.276     5.277     5.280     5.280     5.282     5.285     5.287     5.287     5.289     5.289     5.291     5.293     5.294     5.294     5.296     5.298     5.298     5.300     5.301     5.303     5.305     5.307     5.308     5.311     5.311     5.312     5.315     5.316     5.319     5.319     5.322     5.326     5.328     5.332     5.333     5.335     5.339     5.339     5.340     5.341     5.344     5.345     5.348     5.350     5.352     5.355     5.359     5.361     5.365     5.366     5.368     5.371     5.372     5.373     5.376     5.377     5.380     5.381     5.383     5.385     5.389     5.393     5.395     5.398     5.400     5.403     5.404     5.407     5.408     5.409     5.412     5.415     5.416     5.420     5.422     5.426     5.428     5.431     5.433     5.436     5.437     5.440     5.441     5.443     5.444     5.447     5.449     5.452     5.455     5.457     5.458     5.462     5.463     5.465     5.469     5.470     5.474     5.474     5.477     5.478     5.480     5.481     5.485     5.487     5.488     5.490     5.491     5.493     5.496     5.498     5.500     5.502     5.504     5.506     5.509     5.511     5.512     5.516     5.514     5.519     5.522     5.525     5.530     5.530     5.533     5.533     5.535     5.537     5.540     5.540     5.544     5.546     5.549     5.550     5.553     5.556     5.558     5.559     5.561     5.564     5.566     5.568     5.572     5.575     5.577     5.580     5.581     5.585     5.588     5.590     5.591     5.594     5.597     5.599     5.603     5.606     5.609     5.611     5.614     5.619     5.620     5.622     5.626     5.630     5.633     5.635     5.638     5.638     5.640     5.642     5.643     5.645     5.649     5.652     5.654     5.657     5.659     5.661     5.664     5.664     5.666     5.667     5.669     5.671     5.672     5.674     5.676     5.677     5.680     5.682     5.683     5.685     5.687     5.688     5.690     5.691     5.693     5.695     5.698     5.699     5.702     5.702     5.705     5.707     5.710     5.712     5.714     5.717     5.718     5.719     5.722     5.723     5.726     5.729     5.730     5.732     5.735     5.737     5.741     5.743     5.746     5.750     5.751     5.755     5.755     5.758     5.759     5.762     5.765     5.766     5.770     5.773     5.777     5.778     5.781     5.785     5.789     5.790     5.794     5.797     5.798     5.802     5.805     5.808     5.811     5.812     5.815     5.819     5.822     5.825     5.828     5.829     5.832     5.835     5.839     5.842     5.845     5.849     5.852     5.855     5.858     5.861     5.865     5.869     5.870     5.876     5.881     5.889     5.892     5.894     5.898     5.901     5.903     5.910     5.915     5.917     5.920     5.924     5.927     5.930     5.935     5.939     5.942     5.948     5.953     5.955     5.961     5.964     5.969     5.974     5.978     5.983     5.985     5.991     5.996     5.999     6.002     6.006     6.011     6.015     6.019     6.024     6.027     6.031     6.037     6.040     6.045     6.050     6.054     6.061     6.064     6.069     6.075     6.080     6.085     6.089     6.093     6.100     6.104     6.109     6.115     6.119     6.125     6.130     6.132     6.138     6.144     6.149     6.155     6.160     6.165     6.171     6.176     6.182     6.188     6.193     6.198     6.204     6.210     6.218     6.226     6.235     6.244     6.252     6.263     6.272     6.283     6.296     6.307     6.320     6.331     6.344     6.357     6.369     6.381     6.396     6.409     6.423     6.439     6.455     6.471     6.489     6.505     6.522     6.540     6.557     6.574     6.594     6.613     6.631     6.652     6.672     6.693     6.712     6.731     6.750     6.769     6.786     6.804     6.822     6.841     6.860     6.879     6.897     6.917     6.935     6.952     6.971     6.990     7.009     7.026     7.046     7.066     7.083     7.103     7.122     7.142     7.161     7.180     7.200     7.220     7.238     7.256     7.276     7.294     7.312     7.331     7.349     7.366     7.383     7.399     7.416     7.432     7.450     7.467     7.485     7.502     7.519     7.535     7.553     7.570     7.587     7.604     7.621     7.640     7.657     7.675     7.693     7.709     7.727     7.744     7.763     7.781     7.799     7.815     7.833     7.852     7.871     7.889     7.905     7.925     7.942     7.962     7.980     7.998     8.016     8.035     8.054     8.072     8.091     8.109     8.129     8.146     8.165     8.183     8.202     8.223     8.242     8.259     8.279     8.298     8.316     8.337     8.354     8.372     8.389     8.408     8.426     8.445     8.461     8.481     8.498     8.515     8.535     8.552     8.568     8.585     8.602     8.617     8.632     8.647     8.662     8.678     8.691     8.707     8.721     8.733     8.746     8.759     8.772     8.785     8.798     8.810     8.822     8.835     8.846     8.859     8.872     8.882     8.894     8.905     8.918     8.930     8.941     8.952     8.961     8.974     8.987     8.998     9.009     9.023     9.033     9.045     9.056     9.068     9.078     9.092     9.103     9.116     9.131     9.141     9.154     9.165     9.176     9.188     9.200     9.211     9.224     9.237     9.249     9.262     9.275     9.287     9.301     9.313     9.325     9.337     9.352     9.366     9.377     9.392     9.405     9.418     9.431     9.445     9.460     9.473     9.489     9.501     9.513     9.528     9.545     9.559     9.573     9.587     9.603     9.617     9.630     9.644     9.656     9.674     9.687     9.704     9.717     9.733     9.744     9.758     9.772     9.785     9.800     9.814     9.826     9.841     9.854     9.869     9.880     9.894     9.908     9.924     9.937     9.952     9.967     9.979     9.994    10.009    10.024    10.037    10.054    10.067    10.079    10.092    10.107    10.121    10.135    10.149    10.165    10.177    10.194    10.206    10.221    10.233    10.248    10.262    10.279    10.293    10.308    10.324    10.338    10.355    10.370    10.389    10.404    10.420    10.437    10.452    10.467    10.482    10.500    10.516    10.530    10.549    10.565    10.583    10.599    10.615    10.631    10.644    10.662    10.678    10.698    10.713    10.731    10.745    10.766    10.785    10.803    10.820    10.836    10.854    10.872    10.891    10.909    10.930    10.948    10.968    10.987    11.004    11.026    11.045    11.063    11.085    11.104    11.128    11.147    11.168    11.190    11.211    11.231    11.253    11.274    11.295    11.319    11.339    11.361    11.385    11.407    11.426    11.450    11.474    11.495    11.518    11.539    11.564    11.587    11.612    11.633    11.654    11.681    11.709    11.733    11.759    11.779    11.804    11.824    11.849    11.874    11.895    11.919    11.945    11.970    11.997    12.020    12.042    12.065    12.085    12.105    12.129    12.146    12.169    12.190    12.208    12.230    12.245    12.267    12.289    12.308    12.328    12.352    12.370    12.389    12.411    12.433    12.450    12.470    12.495    12.518    12.537    12.557    12.577    12.599    12.616    12.637    12.655    12.676    12.695    12.716    12.737    12.759    12.780    12.803    12.827    12.848    12.868    12.888    12.908    12.930    12.950    12.966    12.985    13.002    13.016    13.032    13.052    13.065    13.081    13.099    13.115    13.137    13.156    13.168    13.189    13.210    13.227    13.244    13.266    13.280    13.299    13.316    13.335    13.353    13.368    13.383    13.398    13.412    13.424    13.437    13.452    13.463    13.475    13.487    13.503    13.512    13.528    13.538    13.552    13.563    13.577    13.590    13.605    13.614    13.625    13.635    13.651    13.660    13.672    13.683    13.691    13.705    13.713    13.726    13.732    13.743    13.752    13.757    13.765    13.776    13.787    13.795    13.807    13.820    13.827    13.837    13.843    13.849    13.863    13.872    13.878    13.893    13.904    13.911    13.928    13.955    13.964    13.983    13.994    14.013    14.023    14.030    14.037    14.046    14.055    14.072    14.077    14.083    14.092    14.104    14.113    14.120    14.127    14.141    14.152    14.160    14.170    14.178    14.186    14.196    14.205    14.216    14.230    14.240    14.249    14.257    14.265    14.277    14.285    14.307    14.311    14.324    14.337    14.344    14.346    14.369    14.372    14.383    14.389    14.392    14.409    14.420    14.431    14.437    14.462    14.466    14.471    14.479    14.502    14.504    14.509    14.513    14.517    14.539    14.556    14.563    14.568    14.576    14.581    14.586    14.602    14.612    14.616    14.622    14.637    14.644    14.655    14.663    14.665    14.672    14.690    14.702    14.710    14.716    14.722    14.732    14.739    14.744    14.749    14.772    14.787    14.793    14.800    14.808    14.814    14.820    14.828    14.837    14.842    14.849    14.857    14.861    14.874    14.883    14.898    14.906    14.911    14.926    14.935    14.939    14.948    14.962    14.970    14.976    14.999    15.007    15.013    15.030    15.037    15.043    15.057    15.068    15.076    15.081    15.096    15.104    15.112    15.120    15.129    15.136    15.144    15.149    15.154    15.157    15.161    15.162    15.162    15.162    15.161    15.159    15.161    15.159    15.157    15.154    15.149    15.146    15.138    15.135    15.124    15.119    15.107    15.102    15.093    15.081    15.076    15.068    15.062    15.048    15.041    15.035    15.022    15.013    15.005    14.996    14.991    14.980    14.974    14.969    14.955    14.942    14.935    14.930    14.922    14.911    14.906    14.899    14.883    14.876    14.868    14.860    14.847    14.837    14.831    14.823    14.815    14.809    14.803    14.796    14.790    14.783    14.774    14.762    14.746    14.740    14.731    14.722    14.716    14.710    14.702    14.696    14.685    14.672    14.666    14.661    14.655    14.649    14.643    14.635    14.628    14.620    14.614    14.609    14.605    14.593    14.586    14.581    14.577    14.572    14.564
     4.808     4.762     4.756     4.738     4.756     4.776     4.778     4.733     4.698     4.691     4.683     4.689     4.683     4.691     4.685     4.692     4.698     4.705     4.700     4.733     4.701     4.735     4.743     4.737     4.691     4.698     4.691     4.683     4.677     4.683     4.689     4.696     4.700     4.691     4.683     4.679     4.700     4.681     4.689     4.681     4.687     4.677     4.683     4.650     4.645     4.650     4.645     4.650     4.647     4.650     4.644     4.650     4.644     4.644     4.644     4.649     4.644     4.649     4.642     4.645     4.644     4.650     4.645     4.650     4.644     4.649     4.642     4.649     4.644     4.650     4.654     4.650     4.644     4.650     4.644     4.650     4.645     4.677     4.681     4.679     4.675     4.653     4.644     4.649     4.642     4.649     4.644     4.650     4.681     4.683     4.650     4.644     4.650     4.644     4.650     4.677     4.644     4.644     4.642     4.644     4.644     4.649     4.644     4.650     4.656     4.675     4.683     4.677     4.683     4.675     4.683     4.675     4.683     4.677     4.698     4.692     4.700     4.692     4.700     4.743     4.704     4.683     4.689     4.683     4.691     4.698     4.704     4.698     4.692     4.698     4.691     4.683     4.691     4.698     4.705     4.700     4.733     4.700     4.733     4.738     4.733     4.737     4.756     4.762     4.756     4.738     4.733     4.793     4.788     4.783     4.764     4.757     4.764     4.793     4.787     4.793     4.799     4.796     4.793     4.764     4.783     4.787     4.783     4.778     4.757     4.776     4.783     4.776     4.796     4.800     4.810     4.806     4.815     4.764     4.757     4.812     4.804     4.806     4.799     4.795     4.787     4.793     4.796     4.798     4.795     4.793     4.788     4.795     4.800     4.798     4.795     4.788     4.808     4.817     4.814     4.815     4.808     4.800     4.832     4.806     4.814     4.810     4.812     4.806     4.812     4.814     4.806     4.812     4.806     4.812     4.804     4.812     4.802     4.804     4.799     4.806     4.798     4.800     4.804     4.802     4.806     4.814     4.808     4.814     4.808     4.815     4.812     4.817     4.814     4.814     4.815     4.814     4.806     4.806     4.814     4.795     4.796     4.814     4.815     4.806     4.802     4.799     4.796     4.799     4.795     4.798     4.806     4.799     4.806     4.804     4.808     4.798     4.793     4.817     4.795     4.817     4.787     4.788     4.781     4.776     4.780     4.778     4.781     4.775     4.772     4.776     4.768     4.772     4.772     4.775     4.768     4.800     4.768     4.790     4.787     4.738     4.744     4.738     4.781     4.780     4.778     4.783     4.783     4.778     4.787     4.791     4.787     4.765     4.764     4.760     4.759     4.764     4.757     4.762     4.756     4.762     4.762     4.767     4.772     4.768     4.775     4.780     4.733     4.781     4.775     4.756     4.773     4.744     4.762     4.757     4.756     4.781     4.773     4.768     4.764     4.746     4.750     4.752     4.754     4.744     4.738     4.731     4.738     4.737     4.754     4.740     4.749     4.683     4.675     4.654     4.650     4.654     4.691     4.752     4.731     4.733     4.683     4.689     4.683     4.675     4.654     4.649     4.654     4.675     4.696     4.708     4.649     4.629     4.650     4.691     4.681     4.650     4.629     4.649     4.642     4.649     4.628     4.644     4.628     4.628     4.627     4.628     4.627     4.633     4.627     4.628     4.627     4.628     4.627     4.649     4.683     4.642     4.647     4.628     4.649     4.642     4.649     4.628     4.633     4.627     4.647     4.649     4.628     4.619     4.625     4.585     4.572     4.531     4.529     4.527     4.525     4.519     4.517     4.517     4.517     4.517     4.517     4.517     4.517     4.517     4.519     4.527     4.527     4.519     4.517     4.517     4.517     4.517     4.517     4.517     4.517     4.517     4.525     4.527     4.527     4.531     4.537     4.584     4.617     4.625     4.628     4.628     4.649     4.629     4.649     4.628     4.689     4.696     4.628     4.633     4.628     4.656     4.649     4.628     4.649     4.654     4.650     4.656     4.650     4.654     4.649     4.628     4.633     4.627     4.649     4.654     4.644     4.649     4.654     4.650     4.644     4.649     4.642     4.649     4.628     4.649     4.628     4.649     4.644     4.650     4.654     4.649     4.654     4.649     4.654     4.689     4.685     4.689     4.683     4.650     4.628     4.633     4.627     4.649     4.681     4.689     4.696     4.714     4.713     4.685     4.691     4.683     4.650     4.642     4.649     4.627     4.673     4.683     4.733     4.729     4.727     4.677     4.698     4.691     4.654     4.650     4.656     4.691     4.723     4.727     4.725     4.729     4.727     4.721     4.721     4.729     4.725     4.721     4.689     4.683     4.689     4.683     4.689     4.683     4.689     4.738     4.752     4.707     4.746     4.701     4.747     4.752     4.756     4.749     4.770     4.733     4.738     4.733     4.764     4.772     4.764     4.767     4.770     4.767     4.772     4.768     4.773     4.778     4.780     4.773     4.778     4.772     4.773     4.775     4.770     4.770     4.773     4.768     4.770     4.776     4.770     4.780     4.776     4.788     4.796     4.778     4.787     4.791     4.785     4.802     4.798     4.804     4.804     4.810     4.832     4.833     4.830     4.822     4.827     4.832     4.833     4.815     4.830     4.834     4.827     4.825     4.823     4.832     4.823     4.828     4.863     4.827     4.871     4.827     4.874     4.832     4.842     4.882     4.883     4.856     4.860     4.880     4.856     4.879     4.858     4.863     4.882     4.856     4.860     4.860     4.863     4.883     4.874     4.873     4.876     4.877     4.909     4.905     4.896     4.902     4.900     4.902     4.902     4.900     4.905     4.916     4.925     4.918     4.921     4.937     4.939     4.935     4.937     4.937     4.937     4.942     4.947     4.920     4.950     4.947     4.942     4.937     4.937     4.940     4.950     4.937     4.954     4.959     4.962     4.966     4.987     4.968     4.969     4.966     4.970     4.999     4.997     4.992     4.995     4.999     4.997     5.002     5.000     5.002     5.002     5.002     5.004     4.999     5.004     5.009     5.021     5.017     5.027     5.028     5.018     5.013     5.017     5.033     5.035     5.041     5.041     5.041     5.037     5.041     5.045     5.045     5.045     5.043     5.045     5.046     5.046     5.048     5.050     5.053     5.050     5.056     5.055     5.061     5.062     5.055     5.060     5.064     5.064     5.072     5.071     5.074     5.074     5.078     5.081     5.081     5.083     5.087     5.087     5.088     5.090     5.092     5.093     5.093     5.098     5.102     5.104     5.107     5.107     5.111     5.112     5.119     5.119     5.122     5.125     5.128     5.129     5.131     5.128     5.132     5.131     5.133     5.135     5.137     5.141     5.144     5.146     5.148     5.151     5.151     5.154     5.160     5.161     5.163     5.164     5.166     5.168     5.172     5.174     5.177     5.181     5.183     5.187     5.187     5.190     5.194     5.196     5.199     5.201     5.205     5.207     5.211     5.215     5.220     5.222     5.227     5.230     5.235     5.241     5.246     5.252     5.257     5.265     5.268     5.271     5.275     5.276     5.279     5.279     5.280     5.283     5.283     5.287     5.285     5.287     5.289     5.291     5.291     5.293     5.294     5.294     5.296     5.298     5.298     5.300     5.301     5.304     5.305     5.307     5.307     5.308     5.311     5.311     5.312     5.315     5.316     5.319     5.320     5.322     5.324     5.326     5.328     5.332     5.333     5.335     5.339     5.340     5.340     5.341     5.344     5.345     5.348     5.352     5.352     5.355     5.357     5.361     5.363     5.366     5.368     5.371     5.372     5.373     5.375     5.377     5.378     5.381     5.382     5.387     5.389     5.391     5.395     5.396     5.400     5.401     5.404     5.405     5.408     5.411     5.412     5.415     5.416     5.420     5.422     5.426     5.428     5.429     5.433     5.436     5.437     5.439     5.441     5.443     5.444     5.447     5.448     5.450     5.454     5.457     5.458     5.462     5.463     5.466     5.469     5.470     5.472     5.475     5.477     5.478     5.480     5.483     5.485     5.487     5.488     5.490     5.493     5.495     5.496     5.498     5.500     5.502     5.506     5.507     5.509     5.511     5.515     5.516     5.519     5.521     5.522     5.527     5.528     5.531     5.533     5.535     5.537     5.537     5.539     5.542     5.544     5.546     5.549     5.550     5.552     5.555     5.556     5.559     5.562     5.564     5.566     5.568     5.570     5.573     5.577     5.580     5.581     5.583     5.586     5.588     5.591     5.593     5.596     5.599     5.602     5.605     5.608     5.609     5.612     5.616     5.619     5.622     5.626     5.628     5.631     5.633     5.638     5.640     5.641     5.641     5.645     5.646     5.648     5.652     5.654     5.657     5.659     5.662     5.664     5.666     5.667     5.669     5.669     5.671     5.674     5.676     5.677     5.680     5.682     5.683     5.685     5.687     5.688     5.690     5.691     5.693     5.695     5.696     5.698     5.699     5.703     5.705     5.707     5.709     5.710     5.712     5.715     5.717     5.719     5.721     5.722     5.723     5.728     5.729     5.732     5.733     5.735     5.737     5.741     5.744     5.746     5.748     5.751     5.755     5.757     5.758     5.759     5.762     5.765     5.766     5.770     5.772     5.775     5.778     5.781     5.785     5.787     5.790     5.792     5.795     5.798     5.802     5.803     5.806     5.809     5.812     5.814     5.817     5.820     5.823     5.826     5.829     5.832     5.835     5.837     5.840     5.844     5.847     5.850     5.853     5.855     5.858     5.861     5.865     5.870     5.874     5.876     5.879     5.885     5.892     5.896     5.899     5.901     5.905     5.910     5.919     5.922     5.924     5.925     5.928     5.932     5.935     5.940     5.944     5.948     5.951     5.957     5.960     5.964     5.969     5.974     5.978     5.982     5.988     5.991     5.996     6.000     6.003     6.006     6.011     6.016     6.021     6.025     6.028     6.033     6.037     6.042     6.045     6.050     6.056     6.061     6.064     6.069     6.077     6.081     6.085     6.090     6.095     6.100     6.106     6.111     6.115     6.119     6.125     6.130     6.133     6.138     6.144     6.149     6.155     6.161     6.166     6.173     6.178     6.182     6.188     6.195     6.200     6.206     6.212     6.218     6.226     6.233     6.242     6.250     6.261     6.270     6.282     6.293     6.305     6.317     6.328     6.342     6.355     6.367     6.380     6.392     6.406     6.420     6.435     6.452     6.468     6.485     6.502     6.518     6.536     6.554     6.571     6.589     6.608     6.628     6.650     6.670     6.691     6.712     6.733     6.752     6.770     6.788     6.805     6.824     6.843     6.861     6.879     6.898     6.917     6.935     6.954     6.973     6.990     7.009     7.027     7.046     7.064     7.083     7.102     7.121     7.140     7.158     7.178     7.197     7.219     7.236     7.255     7.273     7.293     7.310     7.329     7.349     7.366     7.385     7.402     7.419     7.435     7.453     7.470     7.486     7.504     7.520     7.537     7.556     7.572     7.589     7.606     7.623     7.640     7.658     7.675     7.693     7.710     7.727     7.744     7.763     7.781     7.798     7.815     7.833     7.852     7.869     7.887     7.907     7.924     7.942     7.960     7.980     7.996     8.014     8.032     8.050     8.068     8.087     8.105     8.125     8.141     8.161     8.180     8.199     8.218     8.235     8.256     8.275     8.293     8.311     8.331     8.349     8.368     8.385     8.404     8.423     8.440     8.459     8.478     8.495     8.512     8.530     8.548     8.564     8.582     8.600     8.614     8.632     8.647     8.662     8.677     8.693     8.707     8.722     8.736     8.749     8.765     8.777     8.791     8.803     8.816     8.829     8.841     8.852     8.866     8.880     8.891     8.903     8.913     8.925     8.938     8.952     8.961     8.973     8.983     8.996     9.007     9.020     9.031     9.043     9.056     9.067     9.078     9.090     9.102     9.113     9.125     9.137     9.150     9.162     9.174     9.187     9.197     9.209     9.220     9.232     9.246     9.257     9.269     9.283     9.296     9.309     9.322     9.333     9.347     9.360     9.372     9.383     9.396     9.411     9.425     9.438     9.453     9.465     9.479     9.494     9.507     9.522     9.537     9.549     9.562     9.580     9.591     9.607     9.621     9.637     9.650     9.663     9.678     9.691     9.707     9.722     9.735     9.750     9.766     9.778     9.791     9.806     9.820     9.833     9.846     9.861     9.874     9.888     9.902     9.915     9.928     9.942     9.957     9.969     9.983    10.000    10.012    10.027    10.043    10.055    10.072    10.087    10.097    10.114    10.126    10.141    10.155    10.166    10.183    10.196    10.211    10.226    10.239    10.253    10.267    10.281    10.297    10.312    10.327    10.342    10.359    10.374    10.391    10.405    10.422    10.437    10.454    10.471    10.485    10.501    10.519    10.533    10.549    10.565    10.583    10.600    10.617    10.633    10.650    10.666    10.680    10.698    10.715    10.732    10.748    10.764    10.782    10.799    10.819    10.839    10.854    10.871    10.891    10.909    10.928    10.946    10.967    10.987    11.004    11.024    11.044    11.063    11.083    11.103    11.125    11.145    11.164    11.185    11.207    11.230    11.246    11.268    11.291    11.310    11.331    11.354    11.376    11.400    11.421    11.445    11.469    11.489    11.512    11.533    11.556    11.576    11.599    11.624    11.648    11.672    11.695    11.720    11.746    11.767    11.792    11.815    11.837    11.864    11.889    11.911    11.935    11.959    11.983    12.005    12.029    12.056    12.078    12.099    12.119    12.142    12.164    12.183    12.206    12.224    12.244    12.265    12.282    12.305    12.322    12.341    12.363    12.385    12.404    12.424    12.444    12.463    12.485    12.507    12.529    12.548    12.573    12.592    12.614    12.631    12.654    12.672    12.691    12.714    12.735    12.755    12.778    12.799    12.821    12.846    12.868    12.887    12.907    12.930    12.950    12.970    12.988    13.004    13.020    13.037    13.054    13.066    13.086    13.100    13.117    13.137    13.154    13.173    13.195    13.216    13.233    13.249    13.264    13.282    13.294    13.314    13.329    13.345    13.358    13.368    13.381    13.393    13.407    13.422    13.430    13.446    13.461    13.472    13.483    13.496    13.508    13.521    13.536    13.546    13.558    13.572    13.586    13.599    13.611    13.624    13.632    13.648    13.660    13.666    13.678    13.689    13.700    13.711    13.719    13.726    13.739    13.747    13.752    13.761    13.769    13.779    13.792    13.806    13.812    13.820    13.831    13.842    13.849    13.857    13.865    13.872    13.883    13.893    13.906    13.919    13.933    13.957    13.977    13.994    14.009    14.017    14.026    14.035    14.042    14.050    14.063    14.074    14.080    14.089    14.097    14.107    14.115    14.124    14.131    14.150    14.158    14.166    14.177    14.186    14.193    14.202    14.212    14.221    14.235    14.245    14.255    14.263    14.270    14.288    14.304    14.311    14.316    14.339    14.342    14.346    14.364    14.370    14.382    14.391    14.394    14.402    14.422    14.426    14.433    14.455    14.465    14.471    14.478    14.491    14.502    14.511    14.513    14.527    14.537    14.557    14.563    14.570    14.576    14.579    14.583    14.596    14.612    14.619    14.628    14.637    14.643    14.653    14.658    14.666    14.672    14.685    14.695    14.708    14.716    14.724    14.729    14.739    14.744    14.749    14.771    14.785    14.790    14.798    14.808    14.812    14.819    14.828    14.837    14.844    14.850    14.857    14.863    14.874    14.881    14.896    14.904    14.911    14.925    14.930    14.941    14.946    14.953    14.969    14.978    14.998    15.005    15.013    15.030    15.037    15.043    15.048    15.066    15.074    15.081    15.096    15.104    15.112    15.119    15.127    15.135    15.144    15.149    15.154    15.157    15.159    15.161    15.162    15.162    15.161    15.161    15.159    15.159    15.155    15.154    15.148    15.145    15.141    15.136    15.124    15.119    15.108    15.104    15.095    15.081    15.076    15.070    15.059    15.048    15.041    15.035    15.027    15.013    15.007    14.999    14.994    14.980    14.974    14.970    14.955    14.944    14.937    14.931    14.919    14.913    14.907    14.902    14.883    14.878    14.868    14.864    14.847    14.840    14.833    14.826    14.820    14.808    14.803    14.798    14.792    14.781    14.776    14.769    14.746    14.740    14.731    14.726    14.719    14.713    14.702    14.698    14.690    14.678    14.671    14.663    14.658    14.652    14.647    14.640    14.629    14.623    14.616    14.609    14.605    14.596    14.590    14.583    14.579    14.568    14.563
     4.790     4.756     4.762     4.756     4.762     4.756     4.787     4.740     4.733     4.700     4.691     4.685     4.691     4.698     4.692     4.700     4.692     4.729     4.737     4.731     4.737     4.731     4.700     4.694     4.700     4.692     4.698     4.691     4.685     4.691     4.685     4.727     4.733     4.700     4.691     4.700     4.706     4.689     4.683     4.689     4.694     4.700     4.679     4.683     4.675     4.683     4.677     4.679     4.677     4.679     4.675     4.677     4.650     4.644     4.649     4.644     4.649     4.650     4.650     4.677     4.675     4.677     4.675     4.656     4.650     4.650     4.649     4.644     4.650     4.654     4.650     4.679     4.650     4.656     4.650     4.656     4.650     4.685     4.681     4.675     4.681     4.687     4.677     4.645     4.650     4.642     4.649     4.650     4.650     4.656     4.683     4.675     4.656     4.650     4.683     4.683     4.650     4.645     4.650     4.645     4.650     4.645     4.650     4.654     4.650     4.683     4.679     4.683     4.679     4.683     4.675     4.683     4.677     4.683     4.689     4.683     4.691     4.683     4.691     4.737     4.729     4.691     4.683     4.691     4.698     4.733     4.701     4.737     4.764     4.744     4.698     4.733     4.698     4.705     4.700     4.733     4.727     4.733     4.764     4.756     4.738     4.756     4.762     4.756     4.738     4.756     4.738     4.795     4.795     4.799     4.795     4.764     4.757     4.798     4.793     4.799     4.802     4.799     4.793     4.793     4.787     4.783     4.787     4.756     4.762     4.756     4.764     4.756     4.815     4.810     4.817     4.812     4.808     4.814     4.812     4.806     4.804     4.787     4.793     4.787     4.793     4.800     4.799     4.804     4.798     4.802     4.804     4.800     4.798     4.806     4.812     4.806     4.814     4.812     4.817     4.822     4.817     4.815     4.823     4.814     4.808     4.815     4.820     4.814     4.822     4.804     4.815     4.806     4.814     4.818     4.812     4.802     4.812     4.804     4.802     4.798     4.806     4.804     4.815     4.806     4.814     4.820     4.814     4.808     4.814     4.806     4.814     4.808     4.817     4.812     4.808     4.815     4.808     4.815     4.804     4.800     4.820     4.795     4.798     4.812     4.800     4.808     4.802     4.796     4.800     4.812     4.815     4.808     4.812     4.810     4.804     4.812     4.817     4.814     4.798     4.822     4.827     4.787     4.788     4.793     4.820     4.781     4.778     4.783     4.778     4.780     4.773     4.770     4.810     4.806     4.806     4.785     4.788     4.770     4.790     4.787     4.791     4.790     4.787     4.788     4.785     4.790     4.785     4.793     4.791     4.788     4.768     4.799     4.802     4.770     4.773     4.770     4.762     4.768     4.770     4.770     4.765     4.772     4.768     4.773     4.757     4.762     4.740     4.733     4.727     4.733     4.781     4.738     4.741     4.788     4.788     4.760     4.783     4.743     4.775     4.747     4.756     4.754     4.756     4.747     4.743     4.747     4.737     4.756     4.752     4.749     4.743     4.746     4.683     4.675     4.654     4.650     4.656     4.733     4.738     4.700     4.691     4.683     4.689     4.683     4.673     4.654     4.673     4.679     4.689     4.692     4.654     4.650     4.716     4.698     4.689     4.683     4.650     4.629     4.650     4.644     4.649     4.642     4.649     4.628     4.633     4.628     4.644     4.629     4.644     4.628     4.649     4.642     4.650     4.683     4.677     4.649     4.653     4.649     4.642     4.647     4.627     4.633     4.627     4.633     4.627     4.647     4.644     4.628     4.619     4.627     4.617     4.584     4.537     4.531     4.529     4.527     4.527     4.527     4.521     4.525     4.527     4.527     4.527     4.527     4.527     4.582     4.567     4.527     4.527     4.527     4.525     4.525     4.525     4.525     4.527     4.527     4.529     4.529     4.531     4.578     4.584     4.617     4.627     4.619     4.627     4.649     4.642     4.649     4.628     4.649     4.656     4.692     4.650     4.642     4.675     4.679     4.654     4.650     4.654     4.673     4.681     4.689     4.683     4.650     4.628     4.649     4.627     4.649     4.642     4.671     4.681     4.656     4.650     4.654     4.650     4.654     4.650     4.654     4.649     4.628     4.649     4.656     4.673     4.681     4.650     4.654     4.649     4.627     4.633     4.628     4.689     4.683     4.689     4.656     4.649     4.628     4.633     4.642     4.650     4.683     4.677     4.656     4.650     4.627     4.649     4.628     4.683     4.649     4.627     4.649     4.654     4.689     4.731     4.721     4.677     4.683     4.675     4.683     4.649     4.644     4.691     4.700     4.729     4.727     4.729     4.725     4.729     4.725     4.727     4.723     4.729     4.723     4.723     4.727     4.683     4.691     4.737     4.689     4.749     4.744     4.747     4.744     4.754     4.750     4.752     4.754     4.760     4.754     4.737     4.729     4.735     4.740     4.773     4.773     4.770     4.762     4.768     4.776     4.775     4.775     4.770     4.775     4.778     4.778     4.780     4.775     4.772     4.775     4.776     4.775     4.770     4.773     4.775     4.770     4.778     4.787     4.795     4.799     4.795     4.787     4.793     4.787     4.793     4.799     4.804     4.799     4.806     4.822     4.817     4.810     4.827     4.825     4.830     4.823     4.830     4.837     4.833     4.827     4.834     4.828     4.852     4.823     4.828     4.861     4.830     4.865     4.871     4.876     4.877     4.836     4.883     4.885     4.883     4.854     4.863     4.887     4.865     4.885     4.867     4.885     4.870     4.865     4.890     4.896     4.904     4.911     4.916     4.879     4.880     4.916     4.915     4.911     4.900     4.900     4.904     4.900     4.911     4.904     4.909     4.907     4.911     4.935     4.918     4.922     4.942     4.940     4.937     4.940     4.942     4.939     4.937     4.954     4.954     4.955     4.952     4.948     4.942     4.945     4.947     4.952     4.961     4.987     4.989     4.987     4.968     4.994     4.999     5.000     4.995     4.997     5.002     5.004     5.000     5.004     5.006     5.004     5.006     5.006     5.006     5.011     5.004     5.007     5.004     5.002     5.020     5.015     5.031     5.018     5.013     5.018     5.037     5.035     5.043     5.025     5.043     5.045     5.045     5.048     5.046     5.046     5.054     5.048     5.050     5.051     5.055     5.054     5.061     5.055     5.061     5.064     5.064     5.063     5.069     5.072     5.074     5.074     5.072     5.078     5.076     5.078     5.081     5.083     5.085     5.087     5.088     5.087     5.090     5.093     5.093     5.093     5.097     5.106     5.109     5.109     5.111     5.116     5.116     5.119     5.115     5.119     5.122     5.125     5.128     5.129     5.132     5.135     5.135     5.135     5.137     5.141     5.139     5.142     5.142     5.148     5.150     5.153     5.156     5.157     5.161     5.163     5.166     5.167     5.167     5.170     5.174     5.177     5.179     5.182     5.187     5.189     5.190     5.192     5.196     5.197     5.201     5.202     5.208     5.209     5.213     5.219     5.222     5.224     5.227     5.230     5.235     5.241     5.244     5.250     5.257     5.261     5.268     5.273     5.279     5.280     5.283     5.283     5.285     5.289     5.289     5.293     5.293     5.293     5.294     5.294     5.296     5.296     5.298     5.300     5.300     5.300     5.301     5.304     5.304     5.305     5.308     5.309     5.311     5.312     5.315     5.315     5.316     5.319     5.319     5.320     5.322     5.324     5.328     5.330     5.332     5.333     5.335     5.337     5.339     5.341     5.343     5.344     5.347     5.349     5.349     5.354     5.355     5.357     5.359     5.363     5.365     5.368     5.369     5.372     5.375     5.375     5.377     5.378     5.381     5.382     5.385     5.389     5.391     5.393     5.396     5.400     5.401     5.405     5.405     5.407     5.409     5.412     5.413     5.416     5.418     5.422     5.424     5.428     5.429     5.433     5.435     5.437     5.439     5.440     5.443     5.445     5.447     5.448     5.452     5.454     5.457     5.458     5.462     5.463     5.465     5.469     5.470     5.472     5.475     5.477     5.478     5.481     5.483     5.485     5.487     5.490     5.491     5.493     5.495     5.496     5.498     5.502     5.502     5.506     5.507     5.509     5.511     5.519     5.521     5.521     5.522     5.524     5.525     5.527     5.530     5.531     5.535     5.537     5.539     5.540     5.542     5.544     5.547     5.549     5.550     5.553     5.556     5.556     5.559     5.561     5.564     5.566     5.568     5.570     5.573     5.575     5.578     5.581     5.583     5.585     5.590     5.591     5.593     5.596     5.597     5.602     5.605     5.606     5.609     5.612     5.614     5.619     5.620     5.624     5.626     5.630     5.631     5.635     5.638     5.641     5.642     5.645     5.647     5.648     5.652     5.655     5.657     5.659     5.662     5.664     5.667     5.669     5.669     5.672     5.672     5.676     5.677     5.679     5.682     5.683     5.685     5.687     5.688     5.690     5.691     5.693     5.695     5.696     5.698     5.699     5.702     5.703     5.705     5.707     5.710     5.712     5.714     5.715     5.718     5.721     5.722     5.723     5.725     5.728     5.729     5.732     5.733     5.737     5.739     5.741     5.744     5.746     5.750     5.751     5.755     5.757     5.759     5.761     5.763     5.766     5.769     5.770     5.772     5.775     5.778     5.780     5.783     5.787     5.790     5.792     5.795     5.797     5.800     5.803     5.806     5.808     5.811     5.814     5.817     5.819     5.822     5.825     5.828     5.830     5.833     5.835     5.839     5.842     5.845     5.849     5.852     5.855     5.858     5.860     5.863     5.866     5.870     5.874     5.878     5.887     5.889     5.892     5.898     5.901     5.904     5.904     5.916     5.919     5.922     5.925     5.928     5.930     5.933     5.937     5.940     5.944     5.948     5.953     5.956     5.961     5.965     5.969     5.974     5.978     5.983     5.985     5.989     5.996     6.000     6.003     6.010     6.013     6.016     6.021     6.025     6.030     6.035     6.038     6.042     6.047     6.052     6.057     6.061     6.066     6.071     6.077     6.083     6.087     6.092     6.096     6.100     6.106     6.111     6.116     6.122     6.126     6.130     6.135     6.138     6.144     6.149     6.155     6.160     6.166     6.173     6.178     6.182     6.188     6.195     6.201     6.206     6.212     6.220     6.226     6.233     6.241     6.249     6.260     6.269     6.279     6.290     6.302     6.314     6.326     6.340     6.352     6.364     6.377     6.390     6.403     6.416     6.432     6.446     6.463     6.479     6.496     6.513     6.532     6.549     6.566     6.585     6.604     6.624     6.645     6.666     6.689     6.709     6.731     6.752     6.770     6.789     6.807     6.826     6.843     6.863     6.879     6.899     6.918     6.937     6.955     6.973     6.990     7.009     7.027     7.046     7.064     7.082     7.102     7.119     7.139     7.156     7.175     7.194     7.215     7.235     7.253     7.272     7.290     7.309     7.328     7.347     7.366     7.383     7.403     7.420     7.437     7.455     7.471     7.489     7.505     7.522     7.539     7.556     7.574     7.591     7.607     7.624     7.642     7.658     7.676     7.694     7.710     7.727     7.744     7.763     7.781     7.798     7.815     7.833     7.850     7.869     7.887     7.904     7.920     7.939     7.958     7.976     7.994     8.013     8.030     8.048     8.065     8.085     8.103     8.121     8.140     8.158     8.176     8.195     8.215     8.232     8.251     8.269     8.289     8.308     8.325     8.343     8.363     8.380     8.398     8.418     8.437     8.453     8.472     8.490     8.509     8.527     8.545     8.561     8.578     8.596     8.613     8.631     8.646     8.664     8.678     8.694     8.710     8.724     8.739     8.752     8.767     8.781     8.794     8.809     8.821     8.833     8.848     8.859     8.874     8.885     8.898     8.910     8.922     8.933     8.946     8.958     8.970     8.981     8.993     9.004     9.017     9.028     9.040     9.054     9.063     9.076     9.089     9.100     9.112     9.124     9.135     9.147     9.158     9.172     9.183     9.194     9.205     9.218     9.229     9.243     9.255     9.267     9.280     9.290     9.304     9.317     9.329     9.341     9.353     9.367     9.380     9.394     9.407     9.418     9.431     9.445     9.460     9.473     9.487     9.500     9.514     9.530     9.543     9.556     9.568     9.581     9.597     9.613     9.627     9.642     9.655     9.670     9.685     9.699     9.713     9.727     9.744     9.757     9.770     9.783     9.798     9.810     9.826     9.840     9.855     9.867     9.880     9.893     9.907     9.921     9.935     9.950     9.962     9.976     9.991    10.003    10.017    10.031    10.044    10.059    10.073    10.089    10.104    10.118    10.131    10.146    10.158    10.172    10.186    10.204    10.215    10.230    10.243    10.258    10.274    10.286    10.300    10.315    10.329    10.343    10.363    10.377    10.391    10.407    10.420    10.437    10.454    10.471    10.489    10.503    10.519    10.535    10.551    10.567    10.585    10.600    10.619    10.633    10.651    10.669    10.685    10.702    10.716    10.731    10.748    10.766    10.785    10.801    10.819    10.836    10.854    10.871    10.889    10.908    10.928    10.946    10.961    10.983    11.001    11.022    11.042    11.061    11.083    11.098    11.120    11.140    11.163    11.183    11.204    11.225    11.245    11.266    11.283    11.307    11.329    11.349    11.372    11.393    11.416    11.437    11.461    11.483    11.504    11.527    11.548    11.573    11.592    11.616    11.639    11.663    11.689    11.709    11.735    11.757    11.780    11.807    11.830    11.856    11.878    11.902    11.925    11.952    11.975    12.002    12.020    12.043    12.069    12.089    12.114    12.137    12.159    12.178    12.198    12.222    12.241    12.261    12.278    12.300    12.320    12.339    12.358    12.379    12.398    12.420    12.439    12.457    12.480    12.500    12.518    12.541    12.565    12.583    12.606    12.626    12.646    12.670    12.689    12.709    12.730    12.750    12.772    12.795    12.819    12.840    12.862    12.885    12.905    12.925    12.943    12.964    12.985    13.004    13.021    13.040    13.059    13.075    13.090    13.106    13.123    13.143    13.161    13.180    13.197    13.214    13.233    13.244    13.256    13.274    13.286    13.302    13.314    13.332    13.343    13.355    13.366    13.378    13.389    13.402    13.414    13.429    13.445    13.457    13.467    13.479    13.491    13.502    13.517    13.530    13.541    13.557    13.565    13.579    13.595    13.602    13.614    13.630    13.643    13.655    13.662    13.672    13.682    13.693    13.704    13.715    13.722    13.731    13.742    13.747    13.756    13.766    13.771    13.790    13.800    13.804    13.816    13.826    13.835    13.843    13.852    13.862    13.870    13.878    13.889    13.898    13.907    13.924    13.933    13.968    13.974    14.002    14.017    14.023    14.028    14.037    14.046    14.053    14.072    14.078    14.085    14.094    14.104    14.110    14.116    14.126    14.142    14.158    14.165    14.175    14.185    14.192    14.198    14.209    14.220    14.233    14.242    14.252    14.260    14.267    14.280    14.307    14.307    14.323    14.331    14.344    14.348    14.349    14.369    14.383    14.389    14.396    14.402    14.420    14.422    14.439    14.452    14.463    14.469    14.476    14.481    14.504    14.511    14.515    14.518    14.537    14.554    14.561    14.568    14.574    14.583    14.586    14.594    14.608    14.622    14.628    14.637    14.644    14.647    14.653    14.665    14.672    14.687    14.693    14.704    14.714    14.722    14.731    14.737    14.742    14.749    14.771    14.781    14.788    14.798    14.806    14.811    14.819    14.828    14.838    14.844    14.850    14.856    14.861    14.870    14.879    14.889    14.904    14.909    14.915    14.932    14.941    14.946    14.953    14.969    14.974    14.983    15.005    15.011    15.027    15.035    15.043    15.050    15.068    15.074    15.081    15.094    15.104    15.110    15.116    15.124    15.135    15.142    15.149    15.154    15.157    15.159    15.161    15.162    15.162    15.161    15.159    15.157    15.157    15.155    15.152    15.148    15.145    15.142    15.138    15.127    15.120    15.108    15.104    15.095    15.087    15.076    15.070    15.062    15.048    15.045    15.031    15.027    15.015    15.009    14.999    14.991    14.980    14.976    14.972    14.953    14.948    14.939    14.935    14.926    14.915    14.906    14.902    14.885    14.876    14.870    14.863    14.849    14.842    14.837    14.829    14.820    14.808    14.806    14.800    14.793    14.781    14.774    14.769    14.748    14.742    14.732    14.726    14.720    14.713    14.704    14.699    14.688    14.685    14.672    14.666    14.661    14.655    14.649    14.641    14.635    14.625    14.620    14.612    14.605    14.602    14.590    14.585    14.579    14.572    14.560
     4.796     4.762     4.756     4.762     4.756     4.762     4.756     4.737     4.767     4.733     4.700     4.733     4.700     4.692     4.700     4.733     4.756     4.737     4.733     4.700     4.731     4.700     4.694     4.700     4.733     4.700     4.694     4.700     4.694     4.700     4.731     4.700     4.729     4.733     4.700     4.733     4.727     4.698     4.691     4.696     4.691     4.696     4.700     4.692     4.683     4.679     4.685     4.679     4.687     4.679     4.681     4.677     4.679     4.650     4.650     4.650     4.650     4.650     4.683     4.677     4.681     4.679     4.685     4.675     4.683     4.650     4.650     4.650     4.656     4.650     4.683     4.675     4.683     4.675     4.683     4.675     4.683     4.694     4.689     4.683     4.675     4.681     4.687     4.675     4.656     4.650     4.644     4.650     4.644     4.650     4.681     4.685     4.677     4.683     4.691     4.679     4.683     4.650     4.679     4.652     4.677     4.650     4.656     4.650     4.683     4.677     4.700     4.694     4.700     4.691     4.683     4.679     4.683     4.689     4.683     4.691     4.683     4.691     4.698     4.731     4.737     4.698     4.691     4.698     4.733     4.741     4.737     4.731     4.700     4.733     4.756     4.762     4.757     4.738     4.733     4.738     4.733     4.765     4.757     4.762     4.744     4.737     4.756     4.737     4.756     4.762     4.757     4.788     4.810     4.793     4.799     4.804     4.802     4.800     4.798     4.800     4.804     4.802     4.802     4.800     4.783     4.788     4.757     4.762     4.756     4.764     4.756     4.762     4.757     4.790     4.812     4.806     4.814     4.806     4.814     4.808     4.814     4.806     4.787     4.806     4.800     4.795     4.814     4.806     4.804     4.808     4.800     4.806     4.802     4.808     4.806     4.814     4.806     4.814     4.820     4.815     4.820     4.832     4.834     4.828     4.817     4.822     4.815     4.808     4.817     4.820     4.823     4.817     4.820     4.814     4.808     4.812     4.806     4.812     4.814     4.806     4.812     4.806     4.810     4.814     4.810     4.814     4.808     4.814     4.808     4.814     4.808     4.814     4.822     4.820     4.815     4.810     4.817     4.806     4.815     4.823     4.817     4.820     4.810     4.818     4.806     4.802     4.812     4.806     4.815     4.815     4.812     4.815     4.812     4.806     4.808     4.817     4.806     4.795     4.820     4.798     4.795     4.825     4.820     4.788     4.840     4.810     4.787     4.791     4.785     4.806     4.787     4.806     4.787     4.808     4.799     4.790     4.795     4.793     4.788     4.793     4.798     4.795     4.793     4.787     4.790     4.787     4.793     4.796     4.799     4.795     4.799     4.802     4.773     4.768     4.765     4.767     4.765     4.762     4.767     4.770     4.772     4.768     4.772     4.770     4.776     4.783     4.785     4.740     4.746     4.781     4.787     4.783     4.787     4.738     4.733     4.765     4.740     4.783     4.783     4.746     4.750     4.757     4.740     4.743     4.764     4.762     4.741     4.747     4.747     4.744     4.738     4.744     4.691     4.683     4.689     4.683     4.743     4.737     4.731     4.691     4.696     4.689     4.683     4.689     4.681     4.673     4.681     4.673     4.681     4.656     4.650     4.698     4.681     4.691     4.683     4.675     4.645     4.650     4.644     4.650     4.644     4.650     4.644     4.649     4.642     4.649     4.642     4.649     4.629     4.649     4.644     4.650     4.647     4.677     4.683     4.691     4.719     4.683     4.659     4.625     4.647     4.627     4.633     4.628     4.649     4.628     4.644     4.644     4.628     4.623     4.627     4.617     4.584     4.564     4.537     4.531     4.531     4.529     4.529     4.529     4.529     4.529     4.529     4.531     4.578     4.617     4.617     4.537     4.531     4.531     4.529     4.529     4.529     4.529     4.531     4.531     4.537     4.583     4.584     4.584     4.619     4.627     4.633     4.628     4.649     4.642     4.650     4.629     4.650     4.656     4.650     4.698     4.628     4.649     4.656     4.700     4.691     4.681     4.677     4.683     4.687     4.696     4.689     4.654     4.649     4.628     4.649     4.627     4.649     4.642     4.675     4.679     4.683     4.650     4.654     4.649     4.681     4.675     4.683     4.650     4.683     4.673     4.683     4.689     4.683     4.650     4.654     4.649     4.642     4.650     4.683     4.689     4.696     4.650     4.642     4.649     4.628     4.649     4.628     4.649     4.628     4.649     4.627     4.633     4.627     4.650     4.689     4.627     4.649     4.628     4.689     4.725     4.721     4.731     4.683     4.650     4.654     4.650     4.644     4.650     4.698     4.710     4.746     4.733     4.725     4.731     4.735     4.727     4.729     4.723     4.727     4.725     4.729     4.735     4.691     4.698     4.752     4.754     4.744     4.757     4.743     4.749     4.765     4.762     4.765     4.760     4.785     4.762     4.729     4.737     4.781     4.775     4.775     4.772     4.776     4.781     4.776     4.780     4.775     4.770     4.775     4.780     4.780     4.780     4.776     4.778     4.780     4.776     4.772     4.775     4.775     4.773     4.770     4.775     4.802     4.785     4.802     4.795     4.802     4.796     4.798     4.804     4.804     4.810     4.812     4.808     4.817     4.808     4.833     4.814     4.830     4.832     4.825     4.832     4.839     4.841     4.828     4.842     4.832     4.834     4.841     4.830     4.863     4.833     4.863     4.879     4.879     4.876     4.874     4.854     4.879     4.846     4.879     4.887     4.887     4.868     4.887     4.868     4.887     4.868     4.861     4.896     4.856     4.863     4.870     4.876     4.911     4.882     4.916     4.916     4.887     4.905     4.911     4.904     4.909     4.907     4.913     4.909     4.915     4.887     4.933     4.935     4.939     4.929     4.947     4.945     4.939     4.942     4.943     4.942     4.954     4.954     4.959     4.955     4.959     4.954     4.947     4.950     4.947     4.961     4.989     4.961     4.995     4.995     4.995     4.974     5.002     5.004     5.000     4.995     5.006     5.007     5.007     5.006     5.009     5.007     5.011     5.009     5.009     5.017     5.013     5.007     5.017     5.006     5.015     5.035     5.035     5.039     5.041     5.037     5.043     5.045     5.043     5.041     5.021     5.045     5.048     5.046     5.051     5.055     5.056     5.054     5.058     5.060     5.057     5.063     5.061     5.061     5.069     5.072     5.071     5.076     5.074     5.071     5.076     5.076     5.079     5.083     5.081     5.081     5.081     5.085     5.087     5.088     5.090     5.092     5.097     5.097     5.098     5.102     5.106     5.111     5.109     5.111     5.119     5.119     5.121     5.122     5.124     5.122     5.125     5.128     5.129     5.135     5.135     5.139     5.142     5.141     5.142     5.142     5.144     5.148     5.150     5.153     5.154     5.157     5.159     5.161     5.163     5.168     5.170     5.172     5.174     5.177     5.179     5.182     5.183     5.187     5.189     5.192     5.194     5.197     5.199     5.204     5.207     5.212     5.213     5.215     5.219     5.222     5.225     5.229     5.232     5.238     5.241     5.244     5.250     5.255     5.260     5.266     5.272     5.277     5.283     5.285     5.287     5.291     5.291     5.293     5.294     5.296     5.298     5.298     5.300     5.300     5.301     5.301     5.303     5.304     5.304     5.308     5.307     5.309     5.308     5.311     5.312     5.315     5.316     5.316     5.320     5.322     5.322     5.324     5.326     5.326     5.328     5.330     5.332     5.333     5.336     5.339     5.341     5.343     5.344     5.344     5.347     5.349     5.352     5.352     5.355     5.359     5.361     5.365     5.365     5.366     5.369     5.372     5.375     5.376     5.378     5.380     5.381     5.382     5.385     5.387     5.391     5.395     5.396     5.400     5.401     5.403     5.405     5.407     5.409     5.412     5.413     5.416     5.418     5.420     5.424     5.428     5.429     5.431     5.435     5.436     5.439     5.440     5.441     5.444     5.447     5.448     5.450     5.454     5.457     5.458     5.462     5.463     5.465     5.469     5.470     5.472     5.474     5.477     5.478     5.481     5.483     5.485     5.487     5.490     5.491     5.493     5.495     5.498     5.500     5.502     5.504     5.506     5.507     5.509     5.511     5.516     5.521     5.522     5.524     5.525     5.527     5.528     5.530     5.531     5.533     5.537     5.539     5.539     5.544     5.546     5.547     5.549     5.552     5.553     5.556     5.558     5.559     5.561     5.564     5.566     5.567     5.572     5.573     5.577     5.578     5.580     5.583     5.585     5.588     5.590     5.593     5.596     5.597     5.599     5.602     5.605     5.608     5.611     5.614     5.616     5.619     5.620     5.624     5.628     5.631     5.633     5.636     5.641     5.643     5.646     5.648     5.649     5.652     5.655     5.657     5.661     5.662     5.666     5.667     5.669     5.671     5.672     5.676     5.677     5.679     5.680     5.683     5.685     5.687     5.688     5.690     5.691     5.693     5.695     5.696     5.698     5.699     5.702     5.703     5.705     5.707     5.709     5.710     5.712     5.715     5.717     5.718     5.719     5.722     5.725     5.728     5.729     5.730     5.732     5.733     5.737     5.739     5.741     5.744     5.748     5.750     5.751     5.754     5.755     5.758     5.759     5.763     5.765     5.769     5.770     5.773     5.775     5.778     5.780     5.783     5.785     5.789     5.792     5.794     5.797     5.800     5.802     5.805     5.808     5.809     5.812     5.815     5.819     5.822     5.823     5.826     5.829     5.832     5.835     5.839     5.840     5.844     5.847     5.850     5.853     5.856     5.860     5.861     5.865     5.869     5.872     5.876     5.885     5.889     5.890     5.894     5.898     5.902     5.903     5.910     5.915     5.920     5.924     5.927     5.930     5.933     5.935     5.939     5.942     5.946     5.949     5.953     5.955     5.961     5.969     5.972     5.975     5.978     5.983     5.988     5.991     5.996     6.000     6.005     6.008     6.013     6.019     6.022     6.025     6.031     6.033     6.038     6.044     6.047     6.052     6.057     6.063     6.066     6.071     6.078     6.083     6.087     6.092     6.096     6.102     6.106     6.111     6.116     6.122     6.127     6.131     6.135     6.140     6.144     6.150     6.157     6.161     6.166     6.173     6.179     6.185     6.190     6.195     6.201     6.209     6.215     6.220     6.226     6.233     6.241     6.249     6.258     6.267     6.277     6.288     6.299     6.311     6.323     6.335     6.349     6.362     6.374     6.387     6.400     6.413     6.429     6.443     6.459     6.474     6.491     6.508     6.527     6.543     6.562     6.580     6.599     6.619     6.638     6.661     6.682     6.705     6.728     6.749     6.769     6.789     6.809     6.826     6.845     6.863     6.881     6.899     6.918     6.937     6.955     6.973     6.992     7.009     7.028     7.046     7.064     7.082     7.102     7.119     7.137     7.155     7.175     7.192     7.211     7.231     7.249     7.269     7.288     7.309     7.326     7.345     7.364     7.383     7.402     7.420     7.437     7.456     7.473     7.491     7.508     7.523     7.542     7.559     7.576     7.592     7.609     7.626     7.643     7.660     7.678     7.694     7.712     7.729     7.746     7.763     7.781     7.798     7.815     7.835     7.850     7.868     7.885     7.904     7.922     7.939     7.956     7.974     7.991     8.011     8.028     8.046     8.064     8.082     8.101     8.119     8.137     8.156     8.172     8.193     8.209     8.229     8.248     8.267     8.285     8.302     8.322     8.342     8.361     8.377     8.395     8.414     8.432     8.450     8.468     8.487     8.504     8.524     8.540     8.559     8.575     8.592     8.609     8.626     8.643     8.659     8.677     8.693     8.710     8.724     8.739     8.754     8.768     8.783     8.798     8.812     8.826     8.837     8.851     8.865     8.879     8.891     8.903     8.918     8.930     8.942     8.955     8.966     8.979     8.990     9.002     9.014     9.028     9.038     9.049     9.059     9.074     9.085     9.097     9.110     9.122     9.134     9.144     9.156     9.169     9.180     9.191     9.202     9.216     9.227     9.239     9.252     9.265     9.275     9.289     9.301     9.312     9.325     9.337     9.349     9.363     9.374     9.388     9.400     9.414     9.427     9.440     9.452     9.467     9.479     9.494     9.507     9.522     9.535     9.549     9.564     9.578     9.591     9.603     9.618     9.633     9.647     9.660     9.676     9.691     9.704     9.718     9.735     9.748     9.761     9.775     9.790     9.804     9.818     9.833     9.845     9.860     9.872     9.886     9.899     9.912     9.925     9.942     9.953     9.968     9.981     9.994    10.008    10.022    10.037    10.052    10.065    10.079    10.092    10.109    10.123    10.135    10.150    10.164    10.176    10.191    10.204    10.219    10.233    10.248    10.262    10.278    10.293    10.307    10.319    10.333    10.348    10.364    10.378    10.395    10.411    10.424    10.440    10.457    10.475    10.492    10.505    10.522    10.537    10.553    10.570    10.586    10.602    10.619    10.633    10.651    10.669    10.686    10.704    10.719    10.735    10.750    10.768    10.785    10.803    10.820    10.837    10.854    10.871    10.887    10.907    10.926    10.944    10.963    10.983    11.000    11.022    11.039    11.061    11.080    11.098    11.119    11.137    11.159    11.181    11.200    11.221    11.243    11.262    11.281    11.300    11.324    11.345    11.366    11.387    11.410    11.430    11.455    11.478    11.499    11.520    11.544    11.565    11.589    11.612    11.633    11.654    11.678    11.700    11.726    11.749    11.771    11.795    11.820    11.841    11.867    11.892    11.916    11.939    11.963    11.988    12.011    12.035    12.058    12.083    12.105    12.129    12.149    12.173    12.192    12.213    12.235    12.257    12.276    12.296    12.314    12.335    12.354    12.375    12.393    12.416    12.435    12.453    12.472    12.494    12.515    12.537    12.557    12.576    12.597    12.618    12.642    12.662    12.682    12.704    12.723    12.746    12.769    12.790    12.812    12.835    12.857    12.878    12.902    12.919    12.940    12.959    12.979    12.999    13.018    13.035    13.055    13.074    13.091    13.109    13.123    13.143    13.159    13.175    13.195    13.207    13.220    13.233    13.249    13.258    13.271    13.285    13.297    13.311    13.327    13.337    13.350    13.362    13.374    13.385    13.396    13.412    13.426    13.440    13.450    13.461    13.475    13.487    13.502    13.514    13.526    13.537    13.547    13.562    13.575    13.585    13.596    13.614    13.625    13.637    13.648    13.659    13.664    13.674    13.689    13.700    13.707    13.715    13.727    13.732    13.740    13.752    13.763    13.770    13.781    13.797    13.802    13.809    13.822    13.831    13.840    13.849    13.855    13.863    13.873    13.880    13.892    13.902    13.911    13.928    13.952    13.976    13.981    14.006    14.019    14.026    14.035    14.041    14.054    14.063    14.077    14.085    14.092    14.100    14.107    14.113    14.126    14.137    14.154    14.162    14.175    14.183    14.191    14.196    14.205    14.221    14.228    14.238    14.249    14.258    14.265    14.278    14.302    14.304    14.321    14.329    14.344    14.348    14.361    14.369    14.382    14.387    14.396    14.400    14.420    14.424    14.431    14.452    14.458    14.471    14.474    14.481    14.507    14.513    14.511    14.523    14.544    14.548    14.557    14.572    14.574    14.583    14.586    14.596    14.606    14.623    14.631    14.640    14.644    14.647    14.655    14.665    14.674    14.688    14.695    14.702    14.714    14.722    14.727    14.737    14.744    14.748    14.771    14.779    14.785    14.796    14.805    14.809    14.815    14.828    14.838    14.844    14.849    14.857    14.863    14.872    14.879    14.886    14.899    14.907    14.917    14.927    14.939    14.944    14.959    14.966    14.974    14.982    15.007    15.007    15.022    15.037    15.043    15.048    15.070    15.074    15.081    15.089    15.104    15.110    15.116    15.122    15.132    15.145    15.148    15.154    15.155    15.159    15.161    15.162    15.162    15.159    15.157    15.157    15.157    15.155    15.152    15.148    15.145    15.144    15.138    15.125    15.124    15.110    15.102    15.096    15.083    15.078    15.070    15.062    15.050    15.043    15.035    15.028    15.015    15.009    15.004    14.992    14.982    14.976    14.970    14.958    14.950    14.942    14.937    14.927    14.915    14.907    14.902    14.887    14.878    14.870    14.860    14.853    14.844    14.838    14.833    14.822    14.812    14.806    14.802    14.796    14.781    14.776    14.766    14.748    14.742    14.735    14.729    14.722    14.714    14.705    14.699    14.690    14.685    14.680    14.669    14.665    14.660    14.653    14.643    14.637    14.629    14.623    14.616    14.608    14.602    14.596    14.590    14.581    14.572    14.560
     4.815     4.796     4.762     4.756     4.737     4.756     4.737     4.731     4.738     4.778     4.733     4.738     4.733     4.700     4.733     4.727     4.762     4.744     4.700     4.691     4.698     4.705     4.700     4.733     4.701     4.733     4.701     4.733     4.700     4.733     4.700     4.733     4.738     4.725     4.733     4.756     4.700     4.731     4.698     4.691     4.696     4.689     4.683     4.689     4.694     4.700     4.681     4.687     4.681     4.689     4.681     4.687     4.679     4.683     4.650     4.683     4.673     4.683     4.679     4.687     4.681     4.675     4.681     4.687     4.679     4.683     4.650     4.683     4.675     4.683     4.679     4.700     4.679     4.685     4.677     4.683     4.691     4.701     4.683     4.675     4.683     4.675     4.683     4.698     4.675     4.683     4.650     4.683     4.675     4.683     4.700     4.694     4.698     4.705     4.691     4.683     4.675     4.683     4.677     4.683     4.677     4.683     4.675     4.683     4.677     4.698     4.705     4.691     4.696     4.700     4.692     4.685     4.691     4.696     4.691     4.698     4.691     4.698     4.733     4.738     4.756     4.692     4.698     4.691     4.700     4.737     4.731     4.700     4.733     4.700     4.785     4.698     4.793     4.787     4.780     4.733     4.740     4.733     4.738     4.756     4.737     4.756     4.737     4.756     4.762     4.756     4.776     4.783     4.814     4.808     4.806     4.806     4.800     4.795     4.776     4.783     4.788     4.804     4.800     4.806     4.800     4.783     4.788     4.757     4.762     4.756     4.762     4.756     4.788     4.822     4.806     4.814     4.806     4.814     4.820     4.814     4.806     4.814     4.806     4.800     4.806     4.800     4.804     4.808     4.810     4.815     4.806     4.802     4.806     4.814     4.817     4.810     4.815     4.820     4.814     4.822     4.828     4.825     4.828     4.822     4.815     4.820     4.823     4.817     4.822     4.827     4.820     4.822     4.815     4.814     4.808     4.814     4.812     4.817     4.806     4.814     4.806     4.812     4.806     4.812     4.827     4.822     4.814     4.808     4.814     4.820     4.814     4.820     4.815     4.822     4.823     4.817     4.812     4.823     4.815     4.820     4.812     4.815     4.808     4.814     4.817     4.808     4.806     4.812     4.818     4.812     4.810     4.812     4.820     4.815     4.804     4.810     4.827     4.828     4.828     4.822     4.799     4.830     4.822     4.817     4.842     4.815     4.793     4.787     4.793     4.814     4.790     4.787     4.806     4.800     4.806     4.808     4.799     4.795     4.798     4.798     4.799     4.796     4.798     4.796     4.793     4.793     4.791     4.791     4.798     4.802     4.781     4.775     4.776     4.773     4.772     4.776     4.773     4.768     4.773     4.770     4.775     4.775     4.780     4.776     4.783     4.788     4.783     4.788     4.785     4.785     4.783     4.791     4.787     4.756     4.747     4.727     4.746     4.781     4.756     4.738     4.781     4.776     4.756     4.767     4.762     4.744     4.749     4.759     4.754     4.749     4.756     4.749     4.756     4.691     4.629     4.744     4.747     4.700     4.691     4.683     4.689     4.683     4.675     4.683     4.673     4.681     4.673     4.681     4.685     4.689     4.683     4.729     4.650     4.654     4.731     4.723     4.704     4.683     4.675     4.683     4.650     4.683     4.650     4.656     4.650     4.645     4.650     4.656     4.650     4.645     4.650     4.647     4.675     4.683     4.650     4.644     4.649     4.629     4.650     4.647     4.653     4.650     4.654     4.649     4.644     4.650     4.673     4.644     4.644     4.628     4.628     4.627     4.617     4.585     4.580     4.584     4.578     4.570     4.537     4.533     4.537     4.537     4.578     4.583     4.585     4.627     4.625     4.617     4.583     4.578     4.583     4.576     4.583     4.578     4.583     4.578     4.584     4.617     4.625     4.619     4.628     4.644     4.642     4.649     4.644     4.650     4.683     4.677     4.696     4.650     4.683     4.704     4.702     4.628     4.687     4.696     4.700     4.689     4.683     4.710     4.712     4.710     4.698     4.689     4.654     4.649     4.642     4.649     4.628     4.649     4.654     4.675     4.689     4.654     4.649     4.644     4.650     4.683     4.689     4.683     4.689     4.683     4.702     4.700     4.703     4.698     4.702     4.683     4.689     4.654     4.673     4.683     4.650     4.644     4.649     4.628     4.649     4.628     4.649     4.628     4.649     4.628     4.633     4.627     4.633     4.721     4.683     4.649     4.627     4.650     4.698     4.729     4.675     4.681     4.673     4.644     4.650     4.644     4.649     4.654     4.704     4.744     4.747     4.738     4.735     4.737     4.729     4.729     4.737     4.731     4.737     4.731     4.738     4.731     4.737     4.741     4.738     4.744     4.749     4.746     4.760     4.768     4.746     4.756     4.760     4.765     4.780     4.783     4.778     4.780     4.738     4.778     4.778     4.783     4.780     4.787     4.781     4.776     4.781     4.775     4.783     4.776     4.783     4.778     4.780     4.783     4.783     4.783     4.776     4.780     4.775     4.778     4.776     4.804     4.783     4.804     4.810     4.806     4.804     4.808     4.806     4.787     4.806     4.806     4.810     4.818     4.814     4.817     4.830     4.814     4.808     4.827     4.833     4.828     4.834     4.837     4.844     4.847     4.836     4.840     4.838     4.834     4.871     4.840     4.877     4.868     4.882     4.885     4.885     4.836     4.880     4.877     4.882     4.874     4.885     4.876     4.880     4.874     4.868     4.896     4.868     4.863     4.905     4.909     4.865     4.911     4.889     4.885     4.887     4.923     4.913     4.893     4.924     4.905     4.911     4.913     4.918     4.913     4.918     4.923     4.918     4.911     4.945     4.925     4.943     4.948     4.945     4.948     4.948     4.950     4.954     4.959     4.955     4.937     4.964     4.970     4.952     4.980     4.985     4.987     4.957     4.994     4.999     4.999     4.999     5.002     5.006     4.985     5.009     5.011     5.007     5.011     5.013     5.011     5.015     5.015     5.017     5.013     5.015     5.015     5.021     5.017     5.011     5.031     5.018     5.022     5.039     5.024     5.041     5.045     5.037     5.048     5.050     5.039     5.051     5.055     5.053     5.050     5.056     5.056     5.058     5.058     5.061     5.062     5.064     5.069     5.069     5.072     5.071     5.071     5.072     5.074     5.076     5.076     5.076     5.081     5.079     5.085     5.088     5.087     5.088     5.090     5.090     5.095     5.093     5.098     5.097     5.100     5.102     5.106     5.107     5.111     5.112     5.115     5.122     5.124     5.125     5.125     5.127     5.124     5.127     5.131     5.135     5.139     5.139     5.141     5.142     5.144     5.146     5.148     5.150     5.150     5.153     5.156     5.159     5.160     5.163     5.164     5.168     5.172     5.174     5.179     5.181     5.182     5.185     5.187     5.189     5.190     5.192     5.196     5.199     5.201     5.205     5.207     5.209     5.215     5.219     5.222     5.224     5.227     5.230     5.235     5.235     5.241     5.246     5.250     5.255     5.261     5.266     5.273     5.277     5.282     5.285     5.291     5.293     5.294     5.296     5.298     5.300     5.301     5.303     5.303     5.307     5.307     5.307     5.308     5.308     5.308     5.308     5.311     5.312     5.315     5.316     5.319     5.320     5.322     5.322     5.324     5.326     5.328     5.328     5.330     5.332     5.332     5.333     5.335     5.336     5.337     5.339     5.341     5.344     5.345     5.347     5.349     5.354     5.355     5.357     5.357     5.361     5.363     5.366     5.368     5.369     5.371     5.373     5.376     5.376     5.378     5.381     5.385     5.387     5.389     5.391     5.393     5.396     5.398     5.401     5.403     5.404     5.407     5.408     5.411     5.413     5.416     5.418     5.422     5.424     5.426     5.429     5.431     5.433     5.436     5.437     5.440     5.441     5.443     5.445     5.448     5.452     5.452     5.455     5.458     5.462     5.463     5.465     5.469     5.470     5.472     5.474     5.477     5.478     5.480     5.483     5.485     5.487     5.490     5.491     5.493     5.495     5.498     5.500     5.502     5.504     5.506     5.509     5.511     5.512     5.513     5.519     5.521     5.524     5.525     5.527     5.530     5.531     5.533     5.533     5.535     5.537     5.540     5.542     5.544     5.547     5.549     5.553     5.555     5.556     5.558     5.559     5.562     5.564     5.566     5.567     5.570     5.573     5.575     5.578     5.580     5.583     5.585     5.586     5.590     5.591     5.594     5.596     5.599     5.602     5.605     5.606     5.609     5.612     5.614     5.619     5.622     5.624     5.626     5.630     5.633     5.638     5.640     5.642     5.646     5.647     5.652     5.654     5.655     5.659     5.661     5.662     5.666     5.667     5.669     5.672     5.674     5.676     5.677     5.680     5.682     5.683     5.687     5.688     5.690     5.691     5.693     5.695     5.696     5.698     5.699     5.702     5.703     5.705     5.707     5.709     5.710     5.712     5.714     5.715     5.718     5.719     5.722     5.723     5.725     5.726     5.729     5.733     5.733     5.735     5.737     5.739     5.743     5.744     5.746     5.750     5.753     5.754     5.755     5.758     5.759     5.763     5.765     5.769     5.772     5.773     5.777     5.778     5.780     5.783     5.785     5.789     5.790     5.794     5.797     5.798     5.802     5.805     5.806     5.809     5.812     5.814     5.817     5.820     5.823     5.826     5.828     5.830     5.833     5.837     5.840     5.844     5.845     5.849     5.852     5.855     5.858     5.861     5.863     5.866     5.870     5.874     5.878     5.885     5.889     5.894     5.896     5.899     5.901     5.904     5.910     5.917     5.919     5.925     5.927     5.932     5.933     5.937     5.940     5.944     5.948     5.951     5.954     5.961     5.964     5.969     5.972     5.977     5.980     5.983     5.989     5.992     5.996     6.000     6.005     6.008     6.013     6.019     6.022     6.027     6.031     6.035     6.040     6.044     6.049     6.054     6.057     6.063     6.066     6.071     6.078     6.083     6.087     6.090     6.096     6.102     6.107     6.111     6.116     6.122     6.128     6.132     6.137     6.140     6.146     6.152     6.157     6.161     6.167     6.173     6.179     6.185     6.190     6.197     6.203     6.209     6.216     6.221     6.228     6.235     6.242     6.249     6.258     6.266     6.275     6.285     6.296     6.307     6.320     6.333     6.345     6.359     6.371     6.385     6.397     6.410     6.423     6.438     6.454     6.469     6.485     6.503     6.520     6.538     6.557     6.574     6.593     6.612     6.633     6.654     6.675     6.698     6.720     6.744     6.766     6.786     6.807     6.826     6.845     6.864     6.881     6.902     6.918     6.937     6.955     6.974     6.992     7.009     7.027     7.046     7.064     7.082     7.100     7.119     7.137     7.153     7.173     7.191     7.210     7.229     7.248     7.267     7.285     7.305     7.325     7.343     7.361     7.381     7.399     7.419     7.437     7.456     7.475     7.493     7.509     7.527     7.544     7.560     7.578     7.594     7.611     7.627     7.646     7.662     7.679     7.696     7.714     7.730     7.748     7.765     7.783     7.799     7.815     7.832     7.850     7.868     7.887     7.904     7.919     7.937     7.955     7.974     7.993     8.009     8.026     8.044     8.063     8.081     8.098     8.117     8.135     8.154     8.170     8.189     8.207     8.227     8.244     8.263     8.281     8.298     8.319     8.335     8.354     8.372     8.391     8.410     8.429     8.447     8.461     8.483     8.502     8.521     8.537     8.554     8.572     8.589     8.606     8.623     8.640     8.657     8.676     8.691     8.707     8.724     8.739     8.755     8.770     8.785     8.798     8.814     8.827     8.841     8.855     8.869     8.880     8.896     8.908     8.922     8.933     8.949     8.961     8.973     8.985     8.998     9.011     9.023     9.035     9.048     9.057     9.071     9.082     9.095     9.107     9.118     9.131     9.142     9.154     9.165     9.177     9.190     9.200     9.214     9.224     9.239     9.249     9.261     9.272     9.283     9.297     9.309     9.322     9.333     9.345     9.358     9.370     9.383     9.396     9.409     9.421     9.433     9.447     9.462     9.473     9.487     9.501     9.514     9.528     9.543     9.554     9.570     9.583     9.597     9.610     9.624     9.638     9.653     9.666     9.681     9.696     9.711     9.723     9.739     9.753     9.766     9.781     9.796     9.809     9.823     9.837     9.850     9.867     9.878     9.893     9.907     9.920     9.933     9.948     9.962     9.973     9.989    10.001    10.013    10.029    10.041    10.055    10.069    10.083    10.097    10.111    10.125    10.141    10.153    10.168    10.183    10.196    10.207    10.222    10.235    10.251    10.267    10.279    10.295    10.312    10.324    10.339    10.354    10.369    10.382    10.398    10.413    10.428    10.445    10.459    10.476    10.492    10.510    10.527    10.541    10.557    10.572    10.587    10.604    10.618    10.637    10.654    10.670    10.687    10.704    10.722    10.739    10.754    10.769    10.787    10.805    10.822    10.837    10.854    10.873    10.891    10.908    10.926    10.942    10.961    10.981    11.000    11.019    11.036    11.057    11.079    11.098    11.120    11.135    11.157    11.179    11.197    11.218    11.239    11.259    11.278    11.302    11.319    11.342    11.361    11.383    11.403    11.425    11.450    11.472    11.493    11.517    11.537    11.560    11.583    11.606    11.626    11.650    11.672    11.696    11.717    11.742    11.764    11.785    11.809    11.835    11.859    11.883    11.905    11.926    11.952    11.977    12.000    12.025    12.050    12.074    12.098    12.119    12.142    12.164    12.188    12.208    12.231    12.252    12.271    12.292    12.310    12.330    12.350    12.372    12.391    12.411    12.427    12.450    12.469    12.489    12.510    12.529    12.550    12.569    12.592    12.614    12.633    12.654    12.676    12.694    12.716    12.739    12.762    12.781    12.803    12.825    12.849    12.872    12.892    12.913    12.935    12.955    12.972    12.995    13.013    13.030    13.049    13.072    13.089    13.107    13.123    13.137    13.152    13.166    13.180    13.195    13.210    13.220    13.233    13.246    13.257    13.269    13.282    13.296    13.305    13.319    13.330    13.343    13.355    13.368    13.383    13.395    13.409    13.422    13.432    13.446    13.457    13.470    13.482    13.495    13.511    13.521    13.532    13.540    13.563    13.575    13.582    13.593    13.604    13.616    13.628    13.639    13.646    13.659    13.670    13.680    13.693    13.699    13.709    13.718    13.725    13.735    13.743    13.757    13.766    13.776    13.792    13.802    13.809    13.818    13.827    13.837    13.846    13.853    13.860    13.870    13.878    13.885    13.895    13.906    13.920    13.931    13.964    13.974    14.002    14.009    14.022    14.031    14.039    14.046    14.057    14.074    14.080    14.087    14.095    14.106    14.112    14.122    14.131    14.141    14.158    14.172    14.180    14.188    14.195    14.205    14.214    14.227    14.233    14.245    14.257    14.265    14.275    14.283    14.304    14.313    14.335    14.344    14.348    14.359    14.370    14.380    14.385    14.392    14.403    14.420    14.426    14.431    14.446    14.460    14.469    14.471    14.479    14.502    14.506    14.515    14.530    14.535    14.549    14.553    14.553    14.577    14.583    14.588    14.594    14.608    14.626    14.631    14.640    14.643    14.649    14.655    14.665    14.672    14.680    14.695    14.702    14.710    14.724    14.727    14.737    14.742    14.748    14.771    14.779    14.783    14.793    14.802    14.808    14.819    14.826    14.837    14.842    14.849    14.858    14.864    14.872    14.881    14.889    14.902    14.907    14.913    14.928    14.939    14.944    14.957    14.969    14.976    14.980    15.002    15.007    15.023    15.030    15.043    15.048    15.068    15.074    15.078    15.091    15.105    15.110    15.115    15.122    15.129    15.141    15.149    15.154    15.155    15.157    15.159    15.161    15.159    15.159    15.157    15.157    15.157    15.154    15.152    15.148    15.146    15.144    15.138    15.127    15.122    15.115    15.112    15.093    15.087    15.079    15.070    15.064    15.050    15.043    15.035    15.027    15.016    15.011    15.002    14.994    14.982    14.974    14.969    14.962    14.950    14.944    14.939    14.932    14.915    14.907    14.902    14.885    14.879    14.872    14.865    14.853    14.847    14.840    14.835    14.823    14.814    14.808    14.803    14.798    14.793    14.776    14.771    14.748    14.742    14.737    14.732    14.724    14.716    14.708    14.702    14.695    14.687    14.682    14.674    14.669    14.660    14.655    14.647    14.641    14.632    14.626    14.620    14.611    14.603    14.597    14.590    14.585    14.574    14.570
     4.810     4.815     4.783     4.764     4.756     4.762     4.756     4.738     4.756     4.762     4.780     4.773     4.778     4.787     4.756     4.762     4.756     4.762     4.733     4.698     4.691     4.700     4.706     4.701     4.733     4.727     4.733     4.725     4.733     4.700     4.733     4.727     4.796     4.733     4.738     4.764     4.746     4.700     4.705     4.698     4.691     4.683     4.689     4.683     4.701     4.705     4.683     4.677     4.700     4.705     4.700     4.696     4.700     4.692     4.685     4.691     4.683     4.696     4.689     4.683     4.675     4.683     4.689     4.681     4.687     4.681     4.683     4.691     4.698     4.694     4.689     4.683     4.675     4.681     4.700     4.691     4.698     4.737     4.691     4.683     4.675     4.683     4.675     4.696     4.698     4.679     4.683     4.691     4.700     4.700     4.691     4.698     4.733     4.729     4.683     4.677     4.683     4.677     4.683     4.679     4.685     4.679     4.683     4.691     4.698     4.705     4.725     4.698     4.689     4.696     4.756     4.762     4.698     4.757     4.698     4.733     4.700     4.733     4.738     4.757     4.788     4.700     4.733     4.700     4.733     4.756     4.737     4.733     4.700     4.733     4.698     4.757     4.698     4.756     4.762     4.791     4.785     4.738     4.756     4.762     4.731     4.737     4.756     4.737     4.756     4.762     4.756     4.776     4.796     4.790     4.783     4.788     4.783     4.776     4.756     4.764     4.783     4.788     4.795     4.800     4.796     4.815     4.783     4.787     4.783     4.788     4.795     4.788     4.822     4.822     4.814     4.820     4.814     4.815     4.820     4.822     4.817     4.822     4.815     4.810     4.817     4.808     4.818     4.814     4.817     4.808     4.814     4.806     4.814     4.808     4.820     4.814     4.806     4.814     4.806     4.814     4.808     4.815     4.822     4.815     4.806     4.817     4.822     4.817     4.823     4.822     4.828     4.827     4.822     4.818     4.814     4.806     4.817     4.810     4.814     4.806     4.814     4.806     4.814     4.808     4.815     4.828     4.822     4.815     4.822     4.815     4.820     4.815     4.822     4.839     4.828     4.839     4.832     4.830     4.823     4.817     4.815     4.822     4.815     4.822     4.815     4.812     4.808     4.814     4.820     4.820     4.817     4.822     4.815     4.822     4.820     4.827     4.810     4.817     4.823     4.806     4.817     4.806     4.799     4.795     4.798     4.849     4.814     4.793     4.798     4.810     4.796     4.804     4.812     4.800     4.810     4.804     4.806     4.810     4.804     4.802     4.757     4.799     4.802     4.799     4.802     4.799     4.798     4.804     4.808     4.808     4.776     4.781     4.775     4.780     4.775     4.785     4.772     4.778     4.768     4.780     4.756     4.778     4.776     4.785     4.790     4.788     4.787     4.787     4.791     4.787     4.791     4.788     4.770     4.796     4.796     4.776     4.768     4.788     4.737     4.756     4.785     4.757     4.762     4.770     4.746     4.760     4.754     4.756     4.738     4.681     4.749     4.754     4.752     4.749     4.756     4.749     4.756     4.740     4.683     4.675     4.654     4.650     4.654     4.649     4.654     4.650     4.681     4.729     4.689     4.683     4.704     4.650     4.627     4.650     4.689     4.654     4.650     4.681     4.709     4.714     4.685     4.677     4.683     4.650     4.683     4.679     4.683     4.679     4.683     4.677     4.683     4.650     4.629     4.650     4.644     4.649     4.628     4.649     4.629     4.650     4.628     4.650     4.701     4.694     4.687     4.689     4.683     4.673     4.645     4.649     4.629     4.628     4.627     4.619     4.627     4.619     4.585     4.617     4.584     4.580     4.584     4.580     4.585     4.617     4.627     4.628     4.633     4.625     4.617     4.625     4.617     4.619     4.617     4.619     4.617     4.625     4.617     4.627     4.621     4.628     4.644     4.644     4.650     4.647     4.679     4.696     4.691     4.698     4.704     4.698     4.691     4.701     4.705     4.701     4.713     4.700     4.704     4.714     4.717     4.719     4.694     4.714     4.712     4.698     4.673     4.654     4.649     4.642     4.649     4.654     4.650     4.683     4.683     4.649     4.628     4.649     4.654     4.675     4.683     4.691     4.696     4.702     4.704     4.706     4.703     4.700     4.629     4.703     4.696     4.631     4.696     4.703     4.700     4.650     4.628     4.649     4.628     4.649     4.628     4.649     4.628     4.649     4.628     4.649     4.654     4.701     4.650     4.628     4.649     4.683     4.729     4.737     4.656     4.650     4.654     4.649     4.642     4.649     4.654     4.689     4.698     4.691     4.698     4.743     4.762     4.741     4.733     4.723     4.729     4.729     4.737     4.741     4.740     4.737     4.741     4.738     4.743     4.749     4.752     4.752     4.756     4.754     4.775     4.776     4.787     4.791     4.787     4.778     4.787     4.783     4.783     4.778     4.787     4.790     4.787     4.783     4.787     4.781     4.778     4.773     4.780     4.780     4.788     4.783     4.785     4.787     4.790     4.788     4.783     4.785     4.781     4.788     4.785     4.810     4.788     4.815     4.790     4.814     4.810     4.808     4.802     4.810     4.815     4.812     4.817     4.812     4.818     4.820     4.817     4.822     4.848     4.832     4.846     4.833     4.849     4.842     4.848     4.850     4.861     4.865     4.837     4.833     4.873     4.876     4.879     4.844     4.887     4.861     4.885     4.863     4.887     4.892     4.887     4.880     4.874     4.880     4.876     4.880     4.874     4.870     4.874     4.867     4.909     4.870     4.915     4.920     4.924     4.887     4.893     4.925     4.890     4.889     4.907     4.925     4.916     4.916     4.920     4.916     4.920     4.920     4.922     4.937     4.947     4.945     4.923     4.952     4.952     4.954     4.950     4.955     4.959     4.961     4.957     4.964     4.968     4.972     4.979     4.959     4.962     4.966     4.995     4.999     5.002     5.000     4.997     4.987     4.994     4.989     5.013     5.011     5.015     5.013     5.017     5.013     5.017     5.020     5.020     5.019     5.021     5.024     5.027     5.031     5.035     5.039     5.041     5.045     5.045     5.041     5.045     5.037     5.043     5.045     5.053     5.054     5.058     5.058     5.056     5.057     5.058     5.057     5.062     5.061     5.062     5.063     5.069     5.069     5.066     5.074     5.071     5.074     5.076     5.079     5.081     5.079     5.087     5.088     5.087     5.087     5.093     5.095     5.093     5.097     5.095     5.098     5.098     5.102     5.100     5.104     5.107     5.111     5.111     5.119     5.121     5.121     5.122     5.127     5.129     5.128     5.131     5.135     5.135     5.139     5.142     5.142     5.144     5.142     5.148     5.150     5.150     5.150     5.154     5.157     5.157     5.160     5.163     5.164     5.167     5.172     5.174     5.177     5.179     5.181     5.182     5.185     5.189     5.192     5.194     5.196     5.197     5.200     5.202     5.204     5.209     5.212     5.215     5.219     5.224     5.225     5.229     5.232     5.235     5.238     5.243     5.246     5.252     5.255     5.260     5.265     5.271     5.276     5.280     5.285     5.289     5.293     5.296     5.298     5.300     5.301     5.303     5.304     5.305     5.308     5.309     5.311     5.311     5.313     5.315     5.316     5.320     5.319     5.322     5.324     5.324     5.326     5.326     5.328     5.330     5.330     5.332     5.333     5.333     5.335     5.337     5.337     5.339     5.340     5.340     5.344     5.343     5.345     5.347     5.349     5.352     5.355     5.357     5.359     5.361     5.363     5.366     5.368     5.369     5.371     5.373     5.375     5.376     5.378     5.380     5.385     5.387     5.389     5.393     5.395     5.396     5.398     5.400     5.403     5.404     5.407     5.408     5.409     5.413     5.415     5.418     5.420     5.424     5.426     5.428     5.431     5.433     5.436     5.437     5.439     5.441     5.444     5.444     5.447     5.449     5.454     5.455     5.457     5.460     5.463     5.466     5.469     5.470     5.472     5.474     5.477     5.478     5.480     5.483     5.485     5.487     5.488     5.491     5.493     5.496     5.498     5.500     5.502     5.506     5.507     5.509     5.511     5.516     5.519     5.521     5.522     5.525     5.525     5.530     5.531     5.533     5.535     5.535     5.537     5.539     5.540     5.542     5.546     5.547     5.549     5.553     5.555     5.556     5.558     5.561     5.562     5.564     5.566     5.568     5.572     5.573     5.575     5.578     5.580     5.583     5.585     5.588     5.590     5.591     5.594     5.596     5.599     5.602     5.603     5.606     5.609     5.611     5.614     5.619     5.620     5.624     5.626     5.630     5.631     5.639     5.639     5.642     5.645     5.647     5.649     5.655     5.657     5.659     5.661     5.664     5.666     5.667     5.669     5.672     5.674     5.677     5.679     5.680     5.683     5.685     5.687     5.688     5.691     5.693     5.695     5.696     5.698     5.699     5.702     5.703     5.705     5.707     5.709     5.710     5.712     5.714     5.715     5.717     5.718     5.719     5.721     5.725     5.726     5.729     5.730     5.732     5.735     5.737     5.739     5.741     5.743     5.744     5.748     5.750     5.754     5.757     5.757     5.758     5.759     5.762     5.765     5.769     5.770     5.773     5.777     5.778     5.781     5.783     5.787     5.787     5.790     5.794     5.797     5.798     5.802     5.803     5.806     5.809     5.811     5.814     5.817     5.819     5.822     5.825     5.828     5.830     5.832     5.835     5.839     5.842     5.844     5.847     5.850     5.853     5.856     5.860     5.863     5.865     5.869     5.872     5.876     5.880     5.885     5.889     5.894     5.898     5.899     5.902     5.908     5.911     5.919     5.922     5.925     5.928     5.932     5.935     5.937     5.940     5.944     5.948     5.955     5.958     5.961     5.966     5.972     5.974     5.977     5.983     5.985     5.989     5.994     5.997     6.002     6.005     6.008     6.013     6.019     6.024     6.027     6.031     6.035     6.040     6.044     6.049     6.054     6.057     6.063     6.067     6.072     6.078     6.083     6.087     6.092     6.096     6.102     6.107     6.113     6.116     6.122     6.127     6.132     6.137     6.141     6.147     6.152     6.158     6.163     6.169     6.173     6.179     6.185     6.190     6.195     6.201     6.209     6.216     6.223     6.229     6.237     6.244     6.250     6.257     6.266     6.274     6.283     6.295     6.305     6.316     6.329     6.342     6.355     6.369     6.381     6.394     6.407     6.420     6.435     6.449     6.465     6.480     6.498     6.515     6.532     6.550     6.569     6.587     6.607     6.625     6.647     6.668     6.691     6.712     6.736     6.758     6.782     6.802     6.822     6.843     6.863     6.883     6.902     6.920     6.939     6.957     6.974     6.992     7.011     7.028     7.046     7.063     7.082     7.100     7.119     7.135     7.153     7.172     7.189     7.208     7.228     7.246     7.264     7.283     7.302     7.321     7.340     7.360     7.379     7.398     7.416     7.435     7.455     7.473     7.491     7.509     7.527     7.544     7.562     7.579     7.595     7.613     7.631     7.646     7.663     7.681     7.698     7.714     7.730     7.748     7.766     7.783     7.799     7.819     7.833     7.850     7.869     7.885     7.904     7.922     7.939     7.955     7.972     7.990     8.007     8.025     8.044     8.061     8.079     8.096     8.114     8.133     8.152     8.169     8.187     8.204     8.223     8.240     8.259     8.279     8.297     8.314     8.331     8.350     8.368     8.387     8.404     8.423     8.442     8.459     8.476     8.494     8.514     8.532     8.549     8.566     8.585     8.603     8.620     8.638     8.656     8.671     8.690     8.705     8.722     8.738     8.754     8.770     8.787     8.799     8.816     8.831     8.845     8.857     8.872     8.885     8.899     8.912     8.925     8.939     8.953     8.965     8.979     8.993     9.006     9.018     9.031     9.042     9.056     9.068     9.078     9.090     9.103     9.116     9.129     9.139     9.152     9.162     9.174     9.188     9.197     9.211     9.221     9.233     9.246     9.260     9.272     9.282     9.294     9.307     9.317     9.329     9.341     9.355     9.367     9.378     9.392     9.405     9.418     9.430     9.442     9.455     9.465     9.481     9.494     9.507     9.520     9.535     9.549     9.562     9.575     9.587     9.603     9.618     9.631     9.645     9.659     9.672     9.686     9.702     9.715     9.730     9.744     9.759     9.772     9.788     9.800     9.815     9.829     9.844     9.860     9.872     9.885     9.899     9.913     9.927     9.940     9.952     9.967     9.978     9.994    10.008    10.022    10.033    10.050    10.063    10.079    10.089    10.104    10.115    10.129    10.146    10.158    10.174    10.187    10.204    10.215    10.227    10.241    10.255    10.270    10.285    10.299    10.315    10.329    10.343    10.359    10.374    10.389    10.404    10.419    10.431    10.445    10.463    10.477    10.492    10.510    10.527    10.542    10.558    10.576    10.593    10.607    10.625    10.639    10.655    10.672    10.689    10.705    10.722    10.740    10.756    10.772    10.789    10.805    10.822    10.843    10.856    10.873    10.891    10.910    10.928    10.945    10.963    10.981    11.000    11.019    11.036    11.057    11.077    11.096    11.116    11.133    11.156    11.176    11.194    11.213    11.235    11.257    11.276    11.299    11.319    11.339    11.360    11.379    11.400    11.421    11.445    11.466    11.489    11.512    11.533    11.554    11.579    11.600    11.622    11.643    11.663    11.688    11.709    11.733    11.757    11.779    11.801    11.825    11.846    11.872    11.895    11.918    11.944    11.967    11.992    12.016    12.040    12.064    12.087    12.107    12.135    12.157    12.180    12.202    12.224    12.246    12.267    12.289    12.309    12.328    12.349    12.366    12.386    12.407    12.426    12.444    12.464    12.485    12.506    12.526    12.544    12.563    12.582    12.606    12.628    12.649    12.672    12.692    12.713    12.730    12.750    12.773    12.799    12.819    12.842    12.865    12.885    12.908    12.924    12.948    12.968    12.988    13.007    13.026    13.042    13.059    13.079    13.092    13.107    13.126    13.140    13.154    13.167    13.179    13.193    13.204    13.219    13.231    13.241    13.253    13.264    13.276    13.291    13.299    13.314    13.325    13.335    13.348    13.362    13.372    13.388    13.402    13.414    13.427    13.446    13.459    13.466    13.477    13.487    13.506    13.511    13.524    13.538    13.557    13.566    13.577    13.589    13.599    13.604    13.620    13.630    13.639    13.648    13.666    13.674    13.682    13.694    13.698    13.707    13.723    13.730    13.740    13.752    13.761    13.768    13.789    13.797    13.806    13.813    13.824    13.835    13.842    13.849    13.858    13.867    13.875    13.883    13.892    13.899    13.911    13.926    13.955    13.970    13.977    14.004    14.013    14.023    14.032    14.042    14.050    14.069    14.077    14.085    14.092    14.103    14.109    14.118    14.131    14.141    14.152    14.169    14.178    14.185    14.192    14.205    14.214    14.222    14.231    14.242    14.255    14.262    14.275    14.280    14.309    14.307    14.331    14.337    14.340    14.357    14.369    14.377    14.383    14.389    14.400    14.422    14.426    14.428    14.441    14.460    14.466    14.471    14.478    14.483    14.511    14.515    14.531    14.537    14.548    14.554    14.557    14.576    14.581    14.586    14.597    14.606    14.619    14.632    14.640    14.643    14.653    14.656    14.665    14.672    14.687    14.691    14.702    14.707    14.720    14.724    14.735    14.742    14.748    14.771    14.776    14.783    14.790    14.796    14.808    14.815    14.825    14.835    14.842    14.847    14.857    14.865    14.872    14.881    14.890    14.899    14.906    14.913    14.930    14.937    14.941    14.953    14.970    14.978    14.980    14.995    15.005    15.015    15.035    15.041    15.048    15.061    15.072    15.078    15.089    15.102    15.110    15.115    15.122    15.130    15.139    15.152    15.152    15.155    15.157    15.157    15.161    15.159    15.161    15.157    15.155    15.159    15.155    15.152    15.149    15.146    15.142    15.136    15.127    15.122    15.116    15.105    15.090    15.089    15.079    15.070    15.068    15.051    15.045    15.037    15.030    15.019    15.013    15.002    14.996    14.986    14.974    14.969    14.962    14.950    14.944    14.941    14.935    14.915    14.907    14.904    14.893    14.879    14.874    14.864    14.857    14.849    14.842    14.837    14.825    14.819    14.809    14.803    14.798    14.792    14.785    14.774    14.749    14.742    14.737    14.731    14.724    14.719    14.711    14.699    14.695    14.688    14.683    14.678    14.669    14.663    14.658    14.649    14.644    14.637    14.631    14.625    14.619    14.606    14.602    14.593    14.585    14.579    14.572
     4.817     4.810     4.790     4.783     4.733     4.770     4.764     4.756     4.738     4.756     4.764     4.770     4.764     4.756     4.738     4.756     4.762     4.757     4.700     4.692     4.700     4.733     4.700     4.733     4.727     4.733     4.727     4.733     4.700     4.737     4.700     4.733     4.757     4.764     4.757     4.762     4.764     4.733     4.700     4.691     4.683     4.677     4.683     4.691     4.749     4.698     4.691     4.683     4.689     4.698     4.735     4.727     4.696     4.689     4.681     4.689     4.683     4.677     4.683     4.675     4.683     4.675     4.683     4.689     4.681     4.701     4.705     4.700     4.733     4.691     4.683     4.675     4.683     4.691     4.735     4.683     4.691     4.743     4.700     4.691     4.683     4.677     4.683     4.691     4.735     4.700     4.733     4.702     4.683     4.677     4.683     4.677     4.698     4.737     4.692     4.683     4.677     4.683     4.679     4.700     4.692     4.700     4.694     4.700     4.733     4.725     4.737     4.731     4.683     4.691     4.738     4.733     4.727     4.776     4.757     4.738     4.733     4.762     4.757     4.787     4.738     4.733     4.700     4.733     4.701     4.764     4.733     4.698     4.757     4.780     4.783     4.698     4.733     4.738     4.756     4.788     4.740     4.733     4.738     4.756     4.762     4.756     4.737     4.756     4.762     4.756     4.762     4.756     4.764     4.783     4.764     4.757     4.762     4.756     4.762     4.756     4.762     4.757     4.788     4.757     4.764     4.796     4.788     4.783     4.788     4.796     4.815     4.823     4.828     4.817     4.822     4.817     4.818     4.808     4.815     4.822     4.827     4.817     4.822     4.817     4.823     4.817     4.814     4.806     4.814     4.817     4.808     4.814     4.806     4.814     4.822     4.806     4.814     4.822     4.814     4.806     4.814     4.806     4.815     4.806     4.814     4.822     4.815     4.810     4.832     4.827     4.825     4.822     4.828     4.822     4.822     4.815     4.825     4.818     4.822     4.814     4.806     4.814     4.806     4.815     4.822     4.828     4.828     4.822     4.827     4.822     4.817     4.822     4.828     4.823     4.828     4.832     4.832     4.837     4.817     4.842     4.843     4.818     4.822     4.817     4.825     4.808     4.814     4.808     4.814     4.814     4.822     4.817     4.823     4.817     4.828     4.808     4.832     4.820     4.837     4.817     4.833     4.810     4.852     4.854     4.854     4.795     4.806     4.799     4.806     4.795     4.810     4.798     4.834     4.799     4.804     4.804     4.814     4.808     4.810     4.810     4.806     4.810     4.804     4.808     4.804     4.810     4.806     4.812     4.806     4.812     4.808     4.788     4.783     4.788     4.781     4.785     4.790     4.790     4.775     4.770     4.790     4.762     4.780     4.785     4.788     4.791     4.795     4.791     4.795     4.793     4.787     4.798     4.793     4.799     4.775     4.757     4.790     4.773     4.790     4.787     4.759     4.762     4.783     4.760     4.756     4.768     4.757     4.738     4.744     4.750     4.756     4.760     4.756     4.756     4.754     4.762     4.756     4.683     4.650     4.628     4.649     4.628     4.649     4.628     4.649     4.642     4.675     4.698     4.683     4.725     4.729     4.733     4.650     4.689     4.654     4.649     4.627     4.649     4.644     4.675     4.731     4.698     4.689     4.683     4.677     4.683     4.691     4.698     4.692     4.698     4.691     4.629     4.649     4.628     4.649     4.628     4.633     4.628     4.649     4.628     4.649     4.628     4.649     4.656     4.689     4.683     4.679     4.683     4.673     4.656     4.649     4.628     4.629     4.627     4.628     4.627     4.619     4.621     4.617     4.627     4.619     4.627     4.621     4.627     4.628     4.642     4.628     4.628     4.627     4.628     4.627     4.619     4.627     4.621     4.627     4.628     4.627     4.621     4.628     4.645     4.645     4.625     4.647     4.625     4.698     4.704     4.700     4.709     4.706     4.705     4.702     4.704     4.700     4.692     4.683     4.691     4.683     4.691     4.719     4.706     4.709     4.719     4.719     4.703     4.683     4.673     4.683     4.650     4.654     4.650     4.683     4.691     4.691     4.629     4.649     4.629     4.649     4.642     4.689     4.698     4.702     4.698     4.708     4.703     4.623     4.691     4.698     4.713     4.714     4.721     4.719     4.721     4.721     4.725     4.691     4.683     4.689     4.656     4.650     4.628     4.650     4.644     4.650     4.683     4.691     4.733     4.642     4.650     4.654     4.691     4.738     4.744     4.650     4.681     4.650     4.654     4.649     4.628     4.650     4.683     4.712     4.698     4.717     4.698     4.765     4.721     4.756     4.738     4.744     4.750     4.741     4.750     4.738     4.741     4.744     4.744     4.738     4.756     4.790     4.757     4.762     4.778     4.781     4.781     4.793     4.770     4.791     4.787     4.778     4.783     4.785     4.785     4.783     4.787     4.793     4.788     4.788     4.787     4.783     4.788     4.781     4.788     4.790     4.787     4.783     4.790     4.795     4.796     4.791     4.799     4.793     4.814     4.808     4.799     4.795     4.808     4.815     4.808     4.806     4.800     4.820     4.815     4.814     4.810     4.815     4.817     4.823     4.827     4.822     4.818     4.852     4.852     4.832     4.846     4.848     4.852     4.850     4.848     4.856     4.863     4.858     4.861     4.876     4.877     4.880     4.848     4.890     4.867     4.861     4.868     4.885     4.892     4.885     4.887     4.880     4.887     4.876     4.883     4.877     4.907     4.870     4.887     4.867     4.913     4.904     4.924     4.877     4.909     4.927     4.929     4.929     4.926     4.923     4.918     4.923     4.916     4.920     4.916     4.922     4.924     4.926     4.931     4.935     4.954     4.957     4.957     4.959     4.955     4.957     4.962     4.964     4.959     4.962     4.966     4.962     4.976     4.982     4.962     4.959     4.990     4.969     5.002     5.004     4.995     4.990     4.990     4.992     4.989     5.017     5.017     5.018     5.013     5.019     5.022     5.021     5.018     5.024     5.026     5.028     5.029     5.037     5.043     5.039     5.043     5.045     5.045     5.045     5.048     5.045     5.048     5.054     5.051     5.058     5.060     5.060     5.061     5.062     5.060     5.061     5.067     5.071     5.069     5.071     5.069     5.071     5.071     5.072     5.078     5.072     5.072     5.078     5.081     5.079     5.081     5.090     5.090     5.092     5.095     5.095     5.098     5.100     5.098     5.104     5.100     5.102     5.106     5.106     5.109     5.111     5.111     5.119     5.122     5.125     5.122     5.127     5.129     5.131     5.131     5.135     5.139     5.139     5.144     5.144     5.144     5.148     5.150     5.151     5.154     5.153     5.154     5.159     5.160     5.161     5.164     5.166     5.168     5.172     5.174     5.177     5.181     5.182     5.185     5.189     5.190     5.192     5.196     5.199     5.200     5.200     5.202     5.206     5.211     5.213     5.215     5.220     5.224     5.229     5.230     5.233     5.235     5.239     5.243     5.246     5.252     5.255     5.260     5.265     5.271     5.275     5.280     5.285     5.289     5.293     5.296     5.300     5.301     5.304     5.305     5.307     5.307     5.308     5.311     5.312     5.315     5.316     5.319     5.320     5.322     5.324     5.326     5.328     5.328     5.330     5.330     5.332     5.332     5.333     5.333     5.335     5.336     5.337     5.337     5.339     5.341     5.344     5.345     5.347     5.352     5.352     5.354     5.352     5.355     5.357     5.359     5.361     5.363     5.365     5.368     5.369     5.371     5.372     5.375     5.377     5.378     5.381     5.382     5.387     5.389     5.391     5.395     5.396     5.398     5.401     5.403     5.404     5.407     5.408     5.409     5.412     5.413     5.416     5.420     5.424     5.426     5.428     5.431     5.433     5.436     5.437     5.439     5.440     5.443     5.445     5.447     5.449     5.452     5.455     5.458     5.460     5.463     5.466     5.469     5.470     5.472     5.474     5.475     5.478     5.480     5.483     5.485     5.487     5.488     5.491     5.493     5.495     5.498     5.500     5.502     5.506     5.507     5.509     5.511     5.516     5.516     5.521     5.522     5.525     5.527     5.530     5.533     5.533     5.535     5.537     5.539     5.540     5.542     5.544     5.546     5.547     5.552     5.552     5.555     5.558     5.558     5.561     5.562     5.564     5.566     5.568     5.572     5.573     5.575     5.578     5.580     5.581     5.585     5.586     5.590     5.591     5.593     5.596     5.597     5.602     5.602     5.606     5.608     5.611     5.612     5.616     5.620     5.624     5.624     5.628     5.631     5.635     5.640     5.640     5.646     5.649     5.654     5.655     5.659     5.659     5.661     5.664     5.666     5.671     5.671     5.672     5.672     5.676     5.679     5.682     5.683     5.685     5.688     5.690     5.691     5.693     5.696     5.698     5.699     5.702     5.703     5.705     5.707     5.709     5.710     5.712     5.714     5.715     5.717     5.718     5.719     5.721     5.722     5.725     5.726     5.728     5.732     5.733     5.735     5.737     5.739     5.743     5.744     5.746     5.748     5.750     5.753     5.754     5.758     5.759     5.762     5.763     5.765     5.769     5.770     5.772     5.775     5.778     5.781     5.785     5.787     5.789     5.790     5.794     5.795     5.798     5.802     5.803     5.806     5.808     5.811     5.814     5.815     5.819     5.822     5.825     5.826     5.829     5.832     5.835     5.837     5.840     5.844     5.845     5.849     5.852     5.855     5.858     5.861     5.865     5.869     5.870     5.874     5.878     5.885     5.889     5.890     5.894     5.898     5.901     5.903     5.911     5.915     5.919     5.922     5.925     5.930     5.932     5.935     5.939     5.942     5.946     5.949     5.954     5.960     5.962     5.969     5.974     5.977     5.978     5.983     5.988     5.989     5.994     5.997     6.002     6.005     6.010     6.013     6.019     6.024     6.027     6.031     6.037     6.040     6.044     6.050     6.054     6.059     6.063     6.067     6.073     6.079     6.083     6.089     6.092     6.096     6.102     6.107     6.113     6.116     6.123     6.128     6.132     6.137     6.141     6.147     6.152     6.158     6.163     6.169     6.174     6.179     6.185     6.190     6.197     6.201     6.207     6.215     6.223     6.229     6.237     6.244     6.252     6.258     6.267     6.275     6.283     6.293     6.304     6.314     6.326     6.340     6.352     6.366     6.378     6.390     6.404     6.417     6.430     6.445     6.461     6.475     6.492     6.508     6.525     6.543     6.562     6.581     6.599     6.619     6.640     6.661     6.682     6.704     6.728     6.750     6.774     6.795     6.818     6.839     6.860     6.881     6.900     6.920     6.939     6.957     6.976     6.993     7.011     7.028     7.046     7.064     7.082     7.099     7.119     7.135     7.152     7.172     7.189     7.206     7.226     7.244     7.263     7.280     7.299     7.318     7.338     7.357     7.376     7.395     7.414     7.432     7.452     7.470     7.489     7.508     7.527     7.544     7.562     7.579     7.598     7.614     7.631     7.648     7.665     7.682     7.698     7.715     7.733     7.750     7.767     7.785     7.799     7.819     7.835     7.850     7.868     7.885     7.903     7.919     7.939     7.955     7.972     7.990     8.009     8.025     8.044     8.061     8.079     8.096     8.113     8.132     8.148     8.165     8.185     8.202     8.220     8.239     8.257     8.275     8.293     8.311     8.328     8.346     8.365     8.382     8.399     8.418     8.437     8.454     8.474     8.492     8.509     8.527     8.546     8.564     8.582     8.600     8.616     8.635     8.652     8.670     8.685     8.704     8.721     8.736     8.754     8.768     8.785     8.800     8.816     8.831     8.846     8.859     8.875     8.889     8.902     8.915     8.929     8.942     8.956     8.970     8.983     8.996     9.011     9.025     9.038     9.052     9.063     9.075     9.087     9.100     9.110     9.124     9.136     9.150     9.160     9.172     9.183     9.194     9.207     9.220     9.232     9.245     9.256     9.267     9.278     9.292     9.303     9.314     9.329     9.339     9.352     9.365     9.375     9.388     9.399     9.414     9.425     9.438     9.450     9.465     9.478     9.490     9.501     9.515     9.530     9.542     9.556     9.571     9.581     9.595     9.608     9.623     9.637     9.653     9.666     9.681     9.695     9.707     9.723     9.737     9.751     9.765     9.778     9.793     9.807     9.821     9.833     9.848     9.863     9.877     9.891     9.905     9.918     9.933     9.945     9.960     9.971     9.987    10.001    10.012    10.027    10.041    10.054    10.066    10.080    10.094    10.107    10.121    10.137    10.150    10.162    10.177    10.192    10.206    10.222    10.232    10.246    10.261    10.274    10.289    10.304    10.319    10.333    10.348    10.363    10.377    10.393    10.407    10.424    10.436    10.450    10.465    10.481    10.496    10.510    10.528    10.546    10.561    10.577    10.595    10.611    10.625    10.643    10.656    10.674    10.689    10.704    10.722    10.739    10.754    10.773    10.791    10.809    10.826    10.843    10.857    10.874    10.893    10.910    10.930    10.946    10.965    10.982    10.998    11.020    11.037    11.057    11.075    11.094    11.116    11.133    11.154    11.174    11.192    11.211    11.233    11.251    11.274    11.293    11.313    11.335    11.358    11.378    11.398    11.416    11.441    11.461    11.485    11.508    11.529    11.549    11.572    11.596    11.619    11.639    11.661    11.681    11.706    11.731    11.752    11.773    11.797    11.816    11.839    11.865    11.885    11.911    11.937    11.958    11.980    12.007    12.030    12.052    12.075    12.099    12.122    12.148    12.169    12.193    12.215    12.238    12.259    12.281    12.304    12.328    12.345    12.363    12.382    12.404    12.423    12.443    12.460    12.480    12.503    12.520    12.540    12.559    12.580    12.599    12.621    12.642    12.666    12.683    12.707    12.725    12.746    12.769    12.790    12.812    12.832    12.852    12.873    12.898    12.919    12.940    12.961    12.978    12.997    13.013    13.028    13.045    13.063    13.077    13.093    13.109    13.121    13.133    13.148    13.163    13.173    13.185    13.198    13.210    13.226    13.239    13.248    13.258    13.269    13.285    13.296    13.311    13.320    13.330    13.346    13.357    13.366    13.381    13.399    13.410    13.424    13.441    13.452    13.461    13.472    13.480    13.493    13.505    13.521    13.532    13.546    13.557    13.569    13.580    13.590    13.599    13.611    13.619    13.629    13.641    13.659    13.669    13.676    13.687    13.693    13.705    13.715    13.727    13.737    13.748    13.756    13.763    13.777    13.792    13.798    13.807    13.822    13.831    13.840    13.846    13.857    13.863    13.873    13.880    13.889    13.896    13.907    13.922    13.933    13.957    13.974    13.983    14.004    14.013    14.027    14.039    14.044    14.060    14.074    14.080    14.087    14.099    14.109    14.116    14.129    14.140    14.148    14.163    14.174    14.183    14.191    14.205    14.212    14.222    14.228    14.238    14.250    14.258    14.273    14.280    14.283    14.309    14.326    14.335    14.342    14.348    14.369    14.372    14.383    14.391    14.398    14.420    14.424    14.428    14.448    14.454    14.462    14.472    14.476    14.487    14.504    14.515    14.519    14.540    14.546    14.549    14.561    14.568    14.579    14.585    14.599    14.606    14.620    14.628    14.635    14.644    14.655    14.660    14.665    14.675    14.683    14.688    14.699    14.708    14.719    14.726    14.732    14.740    14.748    14.774    14.776    14.781    14.788    14.798    14.806    14.814    14.822    14.833    14.840    14.849    14.857    14.868    14.874    14.881    14.890    14.895    14.904    14.911    14.930    14.935    14.941    14.955    14.969    14.980    14.985    14.991    15.004    15.015    15.027    15.039    15.050    15.062    15.070    15.079    15.091    15.096    15.108    15.115    15.120    15.130    15.138    15.145    15.152    15.154    15.157    15.159    15.159    15.157    15.159    15.161    15.157    15.157    15.155    15.152    15.149    15.146    15.144    15.136    15.129    15.122    15.115    15.108    15.098    15.091    15.081    15.072    15.066    15.054    15.045    15.039    15.030    15.019    15.011    15.007    14.995    14.985    14.978    14.969    14.963    14.954    14.944    14.941    14.931    14.917    14.909    14.906    14.886    14.881    14.874    14.865    14.860    14.851    14.844    14.838    14.826    14.817    14.811    14.803    14.800    14.795    14.785    14.778    14.769    14.744    14.737    14.731    14.727    14.719    14.713    14.702    14.695    14.690    14.685    14.680    14.671    14.666    14.660    14.652    14.646    14.641    14.635    14.626    14.622    14.614    14.605    14.596    14.586    14.581    14.576
     4.823     4.817     4.808     4.788     4.783     4.788     4.783     4.764     4.757     4.764     4.756     4.764     4.756     4.738     4.744     4.738     4.756     4.788     4.787     4.700     4.733     4.700     4.733     4.727     4.735     4.741     4.733     4.793     4.788     4.795     4.788     4.700     4.764     4.756     4.762     4.756     4.762     4.701     4.705     4.698     4.691     4.683     4.691     4.698     4.756     4.689     4.683     4.689     4.683     4.691     4.698     4.737     4.727     4.683     4.689     4.683     4.677     4.683     4.677     4.683     4.675     4.683     4.689     4.683     4.689     4.698     4.733     4.737     4.692     4.683     4.689     4.683     4.691     4.698     4.731     4.737     4.700     4.733     4.733     4.698     4.691     4.683     4.691     4.700     4.731     4.735     4.727     4.696     4.689     4.683     4.689     4.683     4.691     4.778     4.700     4.691     4.683     4.679     4.685     4.692     4.700     4.705     4.700     4.733     4.725     4.737     4.731     4.700     4.691     4.698     4.705     4.725     4.733     4.756     4.738     4.744     4.738     4.756     4.776     4.785     4.733     4.738     4.733     4.738     4.733     4.787     4.814     4.783     4.791     4.787     4.804     4.733     4.738     4.757     4.764     4.795     4.788     4.738     4.796     4.788     4.783     4.776     4.756     4.762     4.756     4.762     4.756     4.764     4.756     4.762     4.756     4.762     4.756     4.762     4.756     4.738     4.756     4.738     4.757     4.764     4.757     4.764     4.783     4.815     4.810     4.818     4.827     4.822     4.827     4.823     4.827     4.822     4.827     4.814     4.822     4.817     4.823     4.822     4.815     4.808     4.815     4.822     4.818     4.814     4.822     4.808     4.814     4.808     4.814     4.822     4.827     4.814     4.808     4.814     4.808     4.814     4.806     4.814     4.810     4.815     4.810     4.815     4.808     4.815     4.834     4.828     4.832     4.825     4.830     4.817     4.822     4.828     4.820     4.814     4.817     4.822     4.815     4.808     4.815     4.822     4.817     4.833     4.836     4.828     4.836     4.828     4.836     4.832     4.823     4.817     4.834     4.817     4.834     4.833     4.838     4.834     4.840     4.827     4.834     4.823     4.814     4.817     4.812     4.814     4.822     4.818     4.815     4.817     4.823     4.817     4.832     4.817     4.837     4.815     4.820     4.838     4.814     4.832     4.808     4.800     4.806     4.808     4.828     4.808     4.830     4.800     4.795     4.806     4.833     4.833     4.827     4.817     4.820     4.814     4.810     4.806     4.812     4.808     4.812     4.806     4.810     4.806     4.812     4.810     4.804     4.804     4.806     4.785     4.787     4.757     4.788     4.781     4.785     4.823     4.793     4.768     4.787     4.767     4.787     4.804     4.788     4.793     4.790     4.795     4.798     4.799     4.793     4.802     4.788     4.781     4.787     4.791     4.787     4.791     4.790     4.738     4.780     4.762     4.756     4.765     4.783     4.780     4.762     4.756     4.762     4.756     4.752     4.756     4.762     4.733     4.762     4.768     4.772     4.689     4.656     4.649     4.628     4.649     4.628     4.649     4.628     4.649     4.656     4.691     4.737     4.741     4.733     4.698     4.689     4.681     4.649     4.642     4.649     4.627     4.649     4.683     4.729     4.689     4.683     4.650     4.683     4.691     4.725     4.723     4.703     4.696     4.702     4.735     4.644     4.649     4.628     4.649     4.628     4.644     4.628     4.649     4.644     4.650     4.654     4.675     4.683     4.679     4.683     4.679     4.683     4.650     4.644     4.649     4.628     4.633     4.628     4.628     4.627     4.619     4.627     4.628     4.628     4.629     4.628     4.642     4.642     4.650     4.649     4.629     4.644     4.629     4.644     4.629     4.642     4.628     4.633     4.628     4.644     4.628     4.649     4.645     4.627     4.647     4.627     4.647     4.681     4.700     4.705     4.702     4.710     4.701     4.628     4.700     4.703     4.629     4.649     4.642     4.650     4.698     4.723     4.713     4.713     4.712     4.715     4.723     4.705     4.707     4.704     4.698     4.691     4.698     4.689     4.721     4.683     4.649     4.628     4.649     4.644     4.649     4.683     4.692     4.698     4.703     4.708     4.698     4.691     4.683     4.691     4.683     4.714     4.723     4.721     4.725     4.725     4.723     4.727     4.735     4.729     4.735     4.698     4.650     4.629     4.650     4.683     4.689     4.698     4.740     4.650     4.654     4.744     4.747     4.738     4.691     4.683     4.689     4.683     4.675     4.683     4.650     4.683     4.689     4.737     4.768     4.716     4.713     4.698     4.754     4.762     4.754     4.795     4.741     4.802     4.756     4.802     4.802     4.762     4.765     4.756     4.762     4.787     4.780     4.776     4.787     4.770     4.776     4.787     4.737     4.783     4.778     4.733     4.790     4.781     4.790     4.787     4.793     4.793     4.793     4.795     4.798     4.790     4.799     4.799     4.785     4.791     4.798     4.790     4.795     4.798     4.795     4.796     4.791     4.799     4.806     4.800     4.820     4.822     4.814     4.808     4.814     4.814     4.804     4.815     4.808     4.820     4.823     4.818     4.823     4.827     4.822     4.840     4.858     4.860     4.856     4.847     4.854     4.847     4.856     4.849     4.856     4.865     4.870     4.863     4.854     4.883     4.854     4.861     4.854     4.895     4.860     4.863     4.887     4.893     4.889     4.880     4.880     4.887     4.893     4.892     4.868     4.911     4.915     4.874     4.904     4.870     4.876     4.871     4.931     4.932     4.930     4.927     4.926     4.921     4.922     4.918     4.933     4.913     4.920     4.922     4.918     4.916     4.920     4.935     4.937     4.935     4.962     4.957     4.962     4.957     4.962     4.966     4.962     4.968     4.964     4.957     4.969     4.968     4.979     4.985     4.989     4.992     4.970     5.002     5.006     5.009     4.989     4.987     5.015     5.017     4.995     5.000     5.020     5.020     5.023     5.027     5.028     5.029     5.030     5.028     5.027     5.035     5.037     5.041     5.043     5.041     5.045     5.048     5.046     5.050     5.043     5.051     5.055     5.051     5.056     5.062     5.062     5.066     5.064     5.066     5.069     5.069     5.069     5.074     5.074     5.074     5.076     5.072     5.076     5.079     5.076     5.079     5.076     5.079     5.087     5.087     5.088     5.093     5.088     5.092     5.095     5.100     5.102     5.098     5.102     5.104     5.104     5.107     5.111     5.111     5.111     5.119     5.121     5.122     5.125     5.124     5.127     5.129     5.135     5.135     5.137     5.141     5.139     5.144     5.148     5.146     5.151     5.153     5.153     5.156     5.157     5.160     5.159     5.161     5.164     5.167     5.168     5.170     5.172     5.175     5.179     5.182     5.187     5.189     5.189     5.192     5.196     5.197     5.199     5.202     5.202     5.205     5.208     5.211     5.214     5.216     5.222     5.224     5.229     5.232     5.235     5.238     5.241     5.243     5.246     5.250     5.255     5.260     5.263     5.268     5.273     5.277     5.283     5.289     5.293     5.296     5.300     5.303     5.304     5.307     5.308     5.311     5.315     5.315     5.316     5.320     5.322     5.324     5.324     5.326     5.328     5.330     5.332     5.332     5.333     5.332     5.336     5.337     5.335     5.337     5.340     5.339     5.340     5.343     5.343     5.345     5.347     5.347     5.349     5.352     5.355     5.355     5.357     5.359     5.359     5.363     5.366     5.366     5.368     5.369     5.371     5.373     5.375     5.377     5.378     5.381     5.382     5.385     5.389     5.393     5.395     5.396     5.398     5.401     5.403     5.404     5.405     5.408     5.409     5.411     5.413     5.415     5.418     5.422     5.426     5.428     5.429     5.433     5.435     5.439     5.439     5.440     5.441     5.444     5.447     5.448     5.452     5.455     5.457     5.460     5.462     5.465     5.469     5.470     5.472     5.474     5.475     5.478     5.480     5.483     5.485     5.487     5.488     5.491     5.493     5.495     5.498     5.500     5.502     5.506     5.507     5.509     5.515     5.514     5.519     5.522     5.524     5.525     5.528     5.530     5.531     5.533     5.535     5.537     5.539     5.540     5.544     5.546     5.547     5.549     5.552     5.553     5.553     5.558     5.559     5.561     5.562     5.564     5.566     5.568     5.572     5.573     5.577     5.577     5.580     5.581     5.585     5.586     5.588     5.591     5.593     5.596     5.597     5.602     5.602     5.606     5.608     5.609     5.612     5.616     5.619     5.620     5.624     5.626     5.630     5.633     5.635     5.638     5.641     5.647     5.652     5.655     5.657     5.659     5.661     5.664     5.666     5.669     5.671     5.672     5.676     5.677     5.679     5.680     5.683     5.685     5.688     5.691     5.693     5.695     5.696     5.698     5.702     5.703     5.705     5.707     5.709     5.710     5.712     5.714     5.715     5.717     5.718     5.719     5.721     5.723     5.725     5.726     5.728     5.730     5.732     5.735     5.737     5.739     5.741     5.743     5.744     5.748     5.750     5.751     5.753     5.757     5.758     5.761     5.763     5.763     5.765     5.769     5.770     5.775     5.775     5.778     5.783     5.785     5.787     5.790     5.790     5.794     5.797     5.798     5.802     5.803     5.806     5.808     5.811     5.812     5.815     5.819     5.820     5.823     5.826     5.829     5.833     5.835     5.837     5.840     5.842     5.845     5.849     5.852     5.853     5.856     5.860     5.863     5.866     5.870     5.872     5.876     5.881     5.887     5.889     5.892     5.896     5.899     5.904     5.906     5.912     5.916     5.919     5.924     5.927     5.930     5.933     5.935     5.939     5.942     5.946     5.949     5.961     5.964     5.966     5.970     5.974     5.977     5.980     5.983     5.988     5.991     5.994     5.997     6.002     6.006     6.010     6.013     6.019     6.024     6.027     6.031     6.035     6.040     6.045     6.049     6.054     6.059     6.063     6.067     6.073     6.079     6.085     6.089     6.093     6.096     6.104     6.107     6.113     6.116     6.123     6.128     6.133     6.138     6.143     6.147     6.152     6.158     6.165     6.169     6.174     6.181     6.187     6.192     6.197     6.201     6.207     6.215     6.221     6.229     6.237     6.245     6.252     6.260     6.267     6.275     6.283     6.293     6.304     6.313     6.324     6.335     6.349     6.362     6.374     6.387     6.400     6.413     6.429     6.442     6.455     6.470     6.487     6.503     6.520     6.537     6.555     6.574     6.593     6.612     6.633     6.654     6.674     6.696     6.718     6.741     6.765     6.788     6.811     6.833     6.856     6.878     6.898     6.918     6.939     6.958     6.976     6.995     7.013     7.031     7.048     7.066     7.083     7.100     7.119     7.135     7.152     7.170     7.188     7.206     7.224     7.243     7.261     7.278     7.297     7.315     7.335     7.354     7.372     7.392     7.412     7.429     7.449     7.468     7.488     7.505     7.523     7.542     7.560     7.579     7.596     7.614     7.632     7.648     7.665     7.682     7.700     7.715     7.732     7.750     7.768     7.787     7.802     7.819     7.835     7.852     7.869     7.885     7.904     7.920     7.939     7.955     7.974     7.990     8.007     8.025     8.042     8.060     8.077     8.094     8.112     8.130     8.146     8.165     8.181     8.200     8.218     8.235     8.255     8.272     8.289     8.308     8.323     8.343     8.359     8.379     8.396     8.416     8.432     8.450     8.467     8.486     8.505     8.524     8.543     8.559     8.577     8.596     8.613     8.631     8.647     8.666     8.683     8.700     8.717     8.735     8.750     8.766     8.783     8.799     8.816     8.831     8.845     8.860     8.875     8.889     8.903     8.919     8.931     8.947     8.958     8.974     8.985     9.002     9.016     9.028     9.042     9.056     9.070     9.082     9.094     9.107     9.118     9.133     9.144     9.154     9.169     9.180     9.193     9.204     9.217     9.227     9.241     9.254     9.265     9.275     9.290     9.299     9.314     9.325     9.337     9.349     9.361     9.372     9.383     9.398     9.409     9.420     9.435     9.447     9.460     9.471     9.485     9.499     9.511     9.525     9.535     9.550     9.562     9.576     9.591     9.603     9.618     9.630     9.645     9.656     9.670     9.686     9.700     9.713     9.727     9.741     9.757     9.773     9.785     9.798     9.812     9.826     9.841     9.855     9.869     9.882     9.897     9.912     9.927     9.938     9.952     9.965     9.978     9.993    10.005    10.022    10.033    10.047    10.061    10.073    10.085    10.099    10.114    10.128    10.142    10.155    10.172    10.183    10.199    10.211    10.223    10.237    10.251    10.266    10.281    10.294    10.308    10.320    10.338    10.350    10.366    10.381    10.396    10.412    10.426    10.441    10.456    10.472    10.487    10.501    10.516    10.530    10.547    10.562    10.579    10.597    10.615    10.630    10.646    10.662    10.678    10.694    10.711    10.725    10.743    10.757    10.773    10.792    10.810    10.828    10.844    10.859    10.878    10.894    10.910    10.930    10.945    10.963    10.981    10.998    11.019    11.036    11.056    11.075    11.094    11.115    11.133    11.153    11.170    11.191    11.211    11.231    11.250    11.272    11.291    11.312    11.333    11.354    11.375    11.394    11.415    11.435    11.457    11.480    11.502    11.526    11.547    11.569    11.591    11.613    11.635    11.654    11.680    11.700    11.723    11.747    11.767    11.789    11.812    11.833    11.859    11.882    11.904    11.928    11.950    11.974    11.995    12.020    12.042    12.066    12.092    12.113    12.139    12.162    12.185    12.206    12.230    12.254    12.278    12.298    12.319    12.340    12.360    12.382    12.399    12.419    12.439    12.457    12.477    12.497    12.516    12.537    12.556    12.575    12.595    12.612    12.635    12.659    12.680    12.702    12.719    12.743    12.760    12.781    12.803    12.825    12.846    12.865    12.885    12.907    12.927    12.945    12.962    12.982    12.997    13.015    13.028    13.044    13.057    13.072    13.084    13.100    13.115    13.128    13.143    13.157    13.167    13.180    13.192    13.204    13.219    13.235    13.244    13.254    13.265    13.278    13.290    13.304    13.316    13.328    13.339    13.351    13.366    13.378    13.395    13.409    13.422    13.437    13.443    13.454    13.470    13.477    13.487    13.496    13.512    13.530    13.543    13.554    13.563    13.574    13.582    13.592    13.604    13.613    13.620    13.637    13.648    13.659    13.666    13.676    13.693    13.702    13.709    13.716    13.732    13.742    13.748    13.757    13.766    13.787    13.792    13.802    13.820    13.827    13.837    13.843    13.853    13.860    13.870    13.878    13.885    13.893    13.904    13.919    13.928    13.954    13.968    13.976    13.999    14.007    14.017    14.032    14.039    14.046    14.072    14.077    14.083    14.094    14.101    14.115    14.126    14.139    14.148    14.157    14.170    14.178    14.192    14.199    14.209    14.220    14.225    14.238    14.244    14.258    14.272    14.277    14.302    14.307    14.316    14.332    14.340    14.346    14.360    14.372    14.382    14.391    14.400    14.410    14.424    14.428    14.448    14.455    14.460    14.471    14.478    14.483    14.504    14.513    14.517    14.532    14.540    14.549    14.560    14.570    14.576    14.586    14.602    14.609    14.614    14.628    14.632    14.641    14.653    14.660    14.666    14.677    14.682    14.688    14.698    14.705    14.716    14.726    14.731    14.739    14.748    14.764    14.774    14.783    14.790    14.798    14.803    14.811    14.823    14.828    14.842    14.845    14.856    14.865    14.874    14.883    14.890    14.895    14.904    14.911    14.923    14.935    14.941    14.958    14.961    14.980    14.983    14.994    15.002    15.013    15.026    15.039    15.048    15.059    15.068    15.079    15.090    15.099    15.107    15.112    15.120    15.130    15.139    15.145    15.149    15.154    15.157    15.157    15.157    15.157    15.159    15.161    15.159    15.157    15.155    15.154    15.149    15.146    15.142    15.138    15.130    15.124    15.119    15.108    15.102    15.095    15.079    15.072    15.063    15.058    15.046    15.039    15.032    15.018    15.013    15.005    14.995    14.990    14.978    14.972    14.966    14.953    14.946    14.939    14.928    14.923    14.913    14.907    14.889    14.887    14.874    14.868    14.861    14.854    14.845    14.840    14.828    14.820    14.809    14.805    14.802    14.798    14.787    14.779    14.771    14.746    14.739    14.731    14.726    14.720    14.714    14.704    14.698    14.691    14.685    14.680    14.674    14.669    14.661    14.655    14.650    14.644    14.637    14.629    14.626    14.616    14.608    14.603    14.588    14.583    14.576
     4.830     4.822     4.815     4.806     4.733     4.808     4.817     4.823     4.818     4.822     4.815     4.783     4.764     4.756     4.762     4.756     4.788     4.814     4.756     4.735     4.701     4.735     4.756     4.737     4.744     4.787     4.793     4.757     4.806     4.814     4.783     4.764     4.756     4.762     4.756     4.762     4.756     4.773     4.701     4.733     4.698     4.691     4.698     4.692     4.764     4.698     4.689     4.696     4.689     4.698     4.738     4.733     4.737     4.691     4.683     4.689     4.685     4.691     4.683     4.689     4.683     4.677     4.683     4.691     4.698     4.731     4.737     4.731     4.698     4.691     4.698     4.692     4.700     4.731     4.737     4.744     4.733     4.738     4.741     4.692     4.685     4.691     4.700     4.696     4.738     4.756     4.698     4.691     4.683     4.689     4.683     4.689     4.698     4.692     4.787     4.700     4.691     4.698     4.692     4.700     4.705     4.700     4.733     4.727     4.733     4.733     4.701     4.731     4.698     4.692     4.700     4.733     4.727     4.735     4.731     4.738     4.756     4.764     4.783     4.790     4.808     4.806     4.790     4.757     4.740     4.733     4.788     4.793     4.787     4.793     4.733     4.740     4.783     4.804     4.796     4.790     4.806     4.814     4.740     4.810     4.788     4.783     4.776     4.783     4.762     4.756     4.762     4.756     4.762     4.783     4.788     4.757     4.764     4.756     4.762     4.744     4.738     4.756     4.764     4.756     4.764     4.757     4.817     4.836     4.822     4.815     4.822     4.815     4.823     4.830     4.822     4.827     4.818     4.822     4.815     4.822     4.817     4.840     4.822     4.815     4.806     4.814     4.834     4.822     4.815     4.830     4.822     4.815     4.820     4.815     4.823     4.820     4.814     4.806     4.814     4.822     4.815     4.822     4.830     4.823     4.817     4.808     4.815     4.834     4.832     4.832     4.827     4.830     4.823     4.832     4.830     4.822     4.827     4.815     4.822     4.818     4.823     4.830     4.836     4.830     4.823     4.830     4.833     4.837     4.834     4.832     4.839     4.842     4.830     4.822     4.815     4.822     4.830     4.838     4.834     4.842     4.838     4.833     4.827     4.828     4.833     4.822     4.825     4.815     4.820     4.823     4.827     4.822     4.818     4.823     4.828     4.837     4.832     4.820     4.822     4.817     4.808     4.812     4.817     4.860     4.815     4.865     4.812     4.815     4.796     4.800     4.806     4.798     4.825     4.832     4.833     4.820     4.815     4.822     4.817     4.812     4.815     4.814     4.808     4.812     4.808     4.814     4.810     4.818     4.815     4.808     4.800     4.822     4.823     4.788     4.793     4.788     4.783     4.827     4.823     4.790     4.791     4.796     4.806     4.800     4.767     4.788     4.802     4.804     4.795     4.799     4.756     4.804     4.756     4.787     4.791     4.783     4.790     4.756     4.776     4.757     4.785     4.783     4.778     4.785     4.780     4.764     4.756     4.762     4.756     4.764     4.756     4.762     4.768     4.772     4.768     4.764     4.757     4.698     4.689     4.654     4.649     4.644     4.649     4.642     4.649     4.644     4.650     4.683     4.756     4.731     4.696     4.689     4.683     4.650     4.642     4.649     4.628     4.649     4.642     4.689     4.700     4.683     4.650     4.656     4.650     4.683     4.698     4.650     4.654     4.650     4.654     4.702     4.691     4.656     4.649     4.628     4.649     4.642     4.650     4.681     4.673     4.681     4.689     4.698     4.703     4.698     4.689     4.683     4.689     4.683     4.650     4.642     4.644     4.628     4.633     4.628     4.623     4.628     4.633     4.628     4.644     4.642     4.649     4.644     4.650     4.683     4.654     4.650     4.654     4.650     4.645     4.628     4.644     4.649     4.642     4.649     4.644     4.650     4.647     4.640     4.647     4.653     4.647     4.653     4.700     4.719     4.725     4.719     4.700     4.705     4.700     4.628     4.683     4.649     4.627     4.649     4.654     4.725     4.719     4.698     4.691     4.656     4.650     4.733     4.735     4.733     4.729     4.731     4.731     4.692     4.683     4.692     4.691     4.644     4.649     4.629     4.650     4.628     4.691     4.698     4.704     4.717     4.708     4.704     4.683     4.649     4.683     4.650     4.683     4.691     4.727     4.727     4.725     4.727     4.725     4.731     4.723     4.729     4.731     4.644     4.733     4.738     4.741     4.746     4.744     4.650     4.700     4.746     4.743     4.737     4.731     4.698     4.691     4.683     4.691     4.698     4.692     4.698     4.691     4.733     4.757     4.762     4.723     4.762     4.768     4.788     4.756     4.750     4.795     4.750     4.744     4.749     4.756     4.750     4.754     4.756     4.762     4.806     4.764     4.768     4.770     4.767     4.775     4.783     4.790     4.791     4.778     4.783     4.778     4.793     4.788     4.796     4.790     4.796     4.793     4.798     4.795     4.799     4.795     4.798     4.793     4.802     4.799     4.802     4.798     4.802     4.799     4.800     4.796     4.799     4.806     4.799     4.806     4.798     4.808     4.820     4.810     4.812     4.822     4.823     4.823     4.825     4.822     4.823     4.822     4.828     4.834     4.817     4.861     4.844     4.861     4.861     4.854     4.858     4.860     4.854     4.854     4.863     4.854     4.871     4.879     4.882     4.885     4.887     4.856     4.863     4.858     4.890     4.868     4.896     4.876     4.893     4.887     4.882     4.877     4.904     4.871     4.913     4.916     4.924     4.923     4.879     4.927     4.911     4.921     4.915     4.918     4.935     4.930     4.921     4.925     4.918     4.935     4.915     4.933     4.913     4.918     4.913     4.929     4.937     4.968     4.915     4.966     4.964     4.961     4.966     4.961     4.968     4.970     4.973     4.973     4.974     4.970     4.976     4.981     4.987     4.970     4.992     4.975     4.999     4.999     5.006     4.987     4.992     4.995     5.019     5.000     5.018     5.013     5.018     5.026     5.025     5.031     5.032     5.035     5.035     5.039     5.043     5.022     5.043     5.046     5.043     5.043     5.048     5.046     5.043     5.046     5.051     5.054     5.051     5.060     5.063     5.064     5.066     5.067     5.064     5.072     5.071     5.071     5.076     5.078     5.074     5.079     5.079     5.078     5.083     5.078     5.079     5.085     5.088     5.083     5.088     5.087     5.090     5.092     5.090     5.093     5.095     5.098     5.104     5.104     5.109     5.107     5.109     5.111     5.111     5.115     5.119     5.124     5.125     5.128     5.128     5.129     5.131     5.137     5.139     5.141     5.141     5.144     5.146     5.148     5.151     5.150     5.154     5.157     5.156     5.160     5.163     5.161     5.161     5.164     5.170     5.170     5.172     5.175     5.177     5.181     5.185     5.185     5.189     5.190     5.192     5.196     5.199     5.202     5.202     5.205     5.206     5.209     5.212     5.215     5.219     5.222     5.225     5.229     5.232     5.235     5.238     5.241     5.244     5.248     5.252     5.255     5.258     5.263     5.266     5.271     5.277     5.285     5.289     5.293     5.296     5.300     5.303     5.307     5.308     5.311     5.313     5.315     5.319     5.320     5.322     5.326     5.326     5.328     5.330     5.332     5.332     5.333     5.333     5.336     5.339     5.336     5.343     5.341     5.344     5.343     5.344     5.344     5.347     5.348     5.347     5.348     5.352     5.352     5.354     5.355     5.357     5.361     5.363     5.365     5.366     5.366     5.368     5.371     5.372     5.373     5.376     5.377     5.378     5.381     5.382     5.385     5.387     5.389     5.393     5.398     5.398     5.400     5.403     5.404     5.405     5.407     5.409     5.412     5.413     5.415     5.418     5.420     5.424     5.428     5.429     5.433     5.435     5.436     5.439     5.440     5.441     5.444     5.445     5.448     5.452     5.452     5.457     5.458     5.462     5.463     5.466     5.469     5.470     5.474     5.475     5.478     5.480     5.481     5.485     5.487     5.488     5.491     5.493     5.495     5.496     5.500     5.502     5.504     5.507     5.509     5.511     5.519     5.519     5.522     5.525     5.525     5.527     5.530     5.531     5.533     5.535     5.537     5.540     5.540     5.542     5.546     5.547     5.549     5.552     5.555     5.556     5.556     5.558     5.561     5.562     5.564     5.568     5.568     5.572     5.573     5.575     5.578     5.580     5.581     5.585     5.586     5.588     5.591     5.593     5.596     5.597     5.599     5.603     5.605     5.608     5.609     5.612     5.614     5.619     5.619     5.624     5.626     5.630     5.631     5.638     5.640     5.643     5.652     5.654     5.654     5.655     5.659     5.661     5.664     5.666     5.669     5.671     5.672     5.674     5.677     5.680     5.682     5.683     5.687     5.688     5.690     5.693     5.696     5.698     5.699     5.702     5.703     5.705     5.707     5.710     5.712     5.714     5.715     5.718     5.718     5.721     5.722     5.723     5.725     5.726     5.728     5.730     5.730     5.733     5.735     5.737     5.739     5.741     5.744     5.746     5.748     5.750     5.754     5.754     5.755     5.757     5.761     5.762     5.763     5.766     5.769     5.772     5.773     5.777     5.780     5.783     5.785     5.787     5.789     5.790     5.794     5.797     5.798     5.802     5.803     5.806     5.808     5.811     5.812     5.815     5.817     5.820     5.823     5.825     5.828     5.830     5.833     5.837     5.839     5.842     5.845     5.847     5.850     5.853     5.855     5.858     5.861     5.865     5.869     5.872     5.876     5.878     5.887     5.889     5.890     5.894     5.896     5.901     5.902     5.906     5.915     5.920     5.922     5.924     5.927     5.930     5.933     5.937     5.940     5.944     5.948     5.951     5.959     5.964     5.969     5.974     5.975     5.978     5.982     5.985     5.989     5.992     5.997     5.999     6.002     6.006     6.010     6.015     6.019     6.025     6.027     6.031     6.035     6.040     6.045     6.049     6.054     6.059     6.064     6.068     6.073     6.079     6.085     6.089     6.093     6.096     6.104     6.107     6.113     6.118     6.123     6.128     6.132     6.138     6.141     6.149     6.154     6.158     6.165     6.169     6.174     6.181     6.187     6.192     6.197     6.201     6.207     6.215     6.221     6.228     6.235     6.244     6.252     6.260     6.269     6.277     6.285     6.293     6.302     6.313     6.322     6.333     6.345     6.359     6.371     6.383     6.397     6.410     6.425     6.438     6.454     6.467     6.482     6.498     6.515     6.532     6.550     6.569     6.586     6.605     6.625     6.645     6.666     6.689     6.711     6.733     6.757     6.780     6.802     6.826     6.848     6.872     6.894     6.915     6.937     6.957     6.976     6.996     7.013     7.031     7.050     7.066     7.083     7.102     7.119     7.135     7.152     7.170     7.188     7.206     7.224     7.241     7.259     7.277     7.296     7.314     7.332     7.351     7.370     7.389     7.409     7.426     7.446     7.464     7.483     7.502     7.522     7.540     7.557     7.578     7.594     7.613     7.631     7.648     7.665     7.683     7.700     7.717     7.735     7.751     7.770     7.787     7.802     7.821     7.837     7.852     7.869     7.887     7.904     7.920     7.939     7.955     7.972     7.990     8.007     8.025     8.041     8.058     8.075     8.094     8.111     8.129     8.146     8.164     8.180     8.199     8.217     8.233     8.251     8.270     8.285     8.304     8.320     8.342     8.359     8.375     8.393     8.410     8.429     8.445     8.464     8.483     8.499     8.519     8.537     8.554     8.573     8.591     8.608     8.626     8.644     8.662     8.680     8.697     8.714     8.731     8.749     8.765     8.782     8.798     8.816     8.831     8.846     8.860     8.877     8.893     8.905     8.920     8.933     8.949     8.961     8.976     8.990     9.004     9.018     9.029     9.046     9.059     9.074     9.087     9.102     9.113     9.127     9.140     9.152     9.164     9.177     9.190     9.202     9.212     9.224     9.237     9.249     9.264     9.274     9.287     9.299     9.311     9.320     9.335     9.345     9.358     9.369     9.380     9.394     9.407     9.418     9.431     9.442     9.457     9.467     9.479     9.494     9.507     9.520     9.531     9.546     9.557     9.571     9.583     9.596     9.612     9.625     9.638     9.651     9.664     9.678     9.691     9.706     9.722     9.735     9.748     9.762     9.777     9.791     9.806     9.820     9.831     9.846     9.858     9.874     9.886     9.900     9.915     9.931     9.945     9.957     9.971     9.985     9.998    10.013    10.026    10.040    10.052    10.066    10.080    10.092    10.106    10.121    10.135    10.147    10.160    10.174    10.188    10.204    10.217    10.231    10.246    10.261    10.272    10.286    10.298    10.315    10.329    10.343    10.355    10.370    10.385    10.400    10.415    10.430    10.444    10.461    10.475    10.491    10.504    10.520    10.535    10.550    10.568    10.583    10.600    10.617    10.632    10.648    10.666    10.680    10.697    10.715    10.728    10.745    10.761    10.778    10.794    10.810    10.828    10.844    10.863    10.878    10.896    10.913    10.930    10.949    10.965    10.985    11.000    11.020    11.037    11.056    11.075    11.094    11.115    11.133    11.151    11.170    11.192    11.209    11.230    11.250    11.270    11.290    11.310    11.331    11.352    11.372    11.394    11.413    11.435    11.455    11.478    11.498    11.520    11.542    11.565    11.587    11.609    11.630    11.652    11.673    11.695    11.717    11.741    11.764    11.785    11.806    11.829    11.853    11.875    11.898    11.921    11.942    11.966    11.990    12.012    12.038    12.061    12.083    12.103    12.125    12.149    12.177    12.199    12.224    12.243    12.267    12.291    12.312    12.333    12.355    12.377    12.396    12.414    12.432    12.453    12.473    12.492    12.509    12.531    12.548    12.571    12.587    12.609    12.629    12.650    12.670    12.692    12.713    12.731    12.751    12.773    12.795    12.815    12.835    12.854    12.877    12.892    12.914    12.930    12.948    12.964    12.982    12.997    13.011    13.025    13.042    13.055    13.068    13.083    13.094    13.111    13.125    13.140    13.152    13.166    13.177    13.192    13.204    13.216    13.226    13.237    13.248    13.262    13.274    13.282    13.294    13.305    13.321    13.331    13.343    13.362    13.374    13.386    13.402    13.414    13.427    13.440    13.449    13.463    13.474    13.482    13.491    13.508    13.519    13.532    13.545    13.555    13.569    13.575    13.586    13.599    13.609    13.616    13.632    13.643    13.651    13.660    13.669    13.680    13.698    13.704    13.711    13.730    13.737    13.745    13.754    13.761    13.769    13.789    13.795    13.813    13.820    13.831    13.840    13.848    13.857    13.868    13.877    13.883    13.892    13.902    13.911    13.926    13.952    13.957    13.974    13.981    14.004    14.013    14.025    14.035    14.042    14.051    14.072    14.077    14.090    14.097    14.110    14.126    14.133    14.145    14.154    14.166    14.175    14.185    14.198    14.207    14.216    14.224    14.240    14.247    14.257    14.268    14.275    14.302    14.306    14.313    14.324    14.337    14.344    14.355    14.379    14.382    14.389    14.398    14.411    14.422    14.426    14.441    14.455    14.460    14.466    14.476    14.494    14.499    14.506    14.526    14.535    14.539    14.549    14.558    14.568    14.577    14.588    14.602    14.605    14.619    14.625    14.635    14.643    14.649    14.661    14.669    14.677    14.680    14.688    14.699    14.705    14.719    14.724    14.729    14.739    14.744    14.769    14.774    14.781    14.792    14.798    14.803    14.808    14.811    14.833    14.838    14.845    14.857    14.865    14.872    14.883    14.887    14.898    14.904    14.913    14.925    14.931    14.939    14.958    14.963    14.974    14.980    14.992    15.004    15.011    15.028    15.039    15.046    15.057    15.068    15.078    15.086    15.098    15.107    15.112    15.122    15.132    15.138    15.146    15.152    15.154    15.155    15.157    15.159    15.161    15.161    15.159    15.159    15.157    15.155    15.154    15.149    15.146    15.144    15.136    15.130    15.125    15.116    15.108    15.104    15.095    15.083    15.072    15.068    15.059    15.048    15.041    15.035    15.023    15.013    15.005    14.996    14.991    14.982    14.974    14.969    14.965    14.946    14.941    14.930    14.922    14.917    14.909    14.894    14.891    14.876    14.870    14.863    14.853    14.845    14.840    14.829    14.822    14.812    14.805    14.802    14.796    14.792    14.781    14.772    14.763    14.742    14.735    14.729    14.719    14.713    14.705    14.699    14.695    14.687    14.680    14.675    14.669    14.663    14.656    14.652    14.647    14.640    14.631    14.626    14.620    14.611    14.606    14.602    14.585    14.579
     4.823     4.815     4.808     4.814     4.808     4.830     4.815     4.756     4.764     4.796     4.858     4.815     4.806     4.790     4.796     4.815     4.863     4.795     4.762     4.756     4.762     4.756     4.762     4.733     4.738     4.733     4.815     4.806     4.756     4.808     4.764     4.757     4.738     4.756     4.762     4.756     4.762     4.756     4.760     4.727     4.733     4.698     4.691     4.698     4.785     4.733     4.698     4.733     4.698     4.762     4.744     4.738     4.733     4.698     4.691     4.698     4.705     4.700     4.692     4.698     4.691     4.698     4.692     4.700     4.733     4.738     4.733     4.738     4.733     4.698     4.733     4.738     4.733     4.738     4.700     4.762     4.770     4.776     4.737     4.700     4.733     4.738     4.733     4.691     4.698     4.762     4.756     4.698     4.691     4.698     4.691     4.683     4.691     4.698     4.757     4.733     4.700     4.691     4.698     4.705     4.700     4.733     4.727     4.733     4.783     4.740     4.733     4.700     4.705     4.700     4.705     4.700     4.733     4.727     4.737     4.756     4.762     4.756     4.765     4.783     4.804     4.810     4.815     4.776     4.733     4.738     4.756     4.764     4.783     4.787     4.740     4.733     4.793     4.800     4.806     4.814     4.814     4.808     4.814     4.806     4.808     4.788     4.795     4.762     4.756     4.762     4.756     4.764     4.806     4.815     4.810     4.790     4.757     4.762     4.756     4.762     4.756     4.764     4.757     4.788     4.806     4.815     4.836     4.834     4.815     4.822     4.815     4.822     4.830     4.834     4.837     4.830     4.823     4.815     4.822     4.815     4.823     4.823     4.817     4.810     4.814     4.808     4.828     4.815     4.808     4.827     4.818     4.822     4.814     4.822     4.818     4.837     4.833     4.814     4.808     4.815     4.823     4.818     4.823     4.830     4.822     4.817     4.836     4.832     4.817     4.837     4.832     4.823     4.817     4.823     4.823     4.817     4.822     4.817     4.840     4.828     4.834     4.817     4.834     4.833     4.837     4.834     4.815     4.834     4.832     4.836     4.833     4.847     4.834     4.817     4.822     4.815     4.822     4.843     4.842     4.844     4.834     4.858     4.854     4.825     4.825     4.822     4.827     4.832     4.823     4.830     4.823     4.832     4.822     4.830     4.837     4.832     4.838     4.837     4.840     4.838     4.815     4.806     4.861     4.814     4.808     4.865     4.817     4.806     4.800     4.806     4.814     4.806     4.838     4.833     4.815     4.817     4.822     4.818     4.822     4.815     4.815     4.820     4.814     4.806     4.812     4.808     4.815     4.814     4.820     4.815     4.795     4.817     4.825     4.828     4.830     4.833     4.832     4.799     4.795     4.795     4.817     4.812     4.772     4.796     4.804     4.804     4.806     4.798     4.800     4.802     4.804     4.804     4.788     4.791     4.787     4.804     4.781     4.790     4.783     4.776     4.781     4.783     4.781     4.776     4.785     4.785     4.775     4.756     4.785     4.773     4.768     4.776     4.757     4.775     4.767     4.764     4.778     4.733     4.698     4.689     4.683     4.650     4.654     4.650     4.656     4.650     4.683     4.650     4.746     4.700     4.691     4.683     4.650     4.642     4.649     4.628     4.649     4.642     4.649     4.683     4.735     4.650     4.654     4.650     4.698     4.733     4.675     4.654     4.649     4.642     4.649     4.654     4.689     4.727     4.656     4.650     4.644     4.650     4.683     4.689     4.696     4.691     4.698     4.683     4.689     4.705     4.683     4.689     4.683     4.677     4.683     4.650     4.629     4.649     4.629     4.644     4.628     4.644     4.629     4.650     4.656     4.673     4.683     4.675     4.683     4.691     4.710     4.683     4.679     4.683     4.677     4.683     4.650     4.644     4.649     4.644     4.652     4.647     4.627     4.647     4.642     4.687     4.650     4.628     4.650     4.683     4.689     4.696     4.704     4.698     4.714     4.698     4.629     4.654     4.649     4.628     4.649     4.729     4.725     4.650     4.654     4.650     4.656     4.727     4.733     4.723     4.723     4.727     4.723     4.700     4.691     4.727     4.698     4.691     4.644     4.650     4.642     4.650     4.683     4.705     4.716     4.719     4.723     4.700     4.650     4.644     4.650     4.683     4.691     4.683     4.729     4.725     4.650     4.683     4.731     4.727     4.731     4.735     4.737     4.731     4.738     4.733     4.747     4.743     4.746     4.752     4.650     4.750     4.737     4.743     4.698     4.733     4.737     4.756     4.762     4.770     4.764     4.770     4.733     4.756     4.738     4.756     4.773     4.757     4.781     4.762     4.802     4.802     4.756     4.804     4.787     4.756     4.760     4.756     4.806     4.756     4.788     4.783     4.765     4.796     4.768     4.773     4.793     4.787     4.783     4.738     4.791     4.795     4.793     4.791     4.799     4.802     4.798     4.795     4.798     4.804     4.802     4.808     4.804     4.806     4.799     4.810     4.795     4.799     4.802     4.804     4.802     4.804     4.806     4.815     4.814     4.818     4.814     4.806     4.800     4.825     4.828     4.822     4.817     4.820     4.817     4.822     4.825     4.823     4.830     4.837     4.828     4.834     4.837     4.856     4.861     4.854     4.860     4.860     4.856     4.861     4.858     4.871     4.863     4.867     4.863     4.868     4.873     4.893     4.868     4.895     4.865     4.892     4.863     4.900     4.879     4.892     4.900     4.887     4.887     4.880     4.915     4.920     4.923     4.887     4.893     4.887     4.915     4.932     4.937     4.918     4.924     4.935     4.925     4.924     4.921     4.939     4.942     4.937     4.920     4.913     4.918     4.911     4.968     4.966     4.918     4.969     4.915     4.968     4.968     4.961     4.973     4.974     4.968     4.974     4.975     4.980     4.977     4.979     4.985     4.989     4.987     4.992     4.994     5.004     5.009     5.013     5.007     5.015     5.021     5.023     5.024     5.022     5.017     5.011     5.015     5.020     5.035     5.037     5.041     5.041     5.045     5.043     5.046     5.048     5.045     5.048     5.045     5.048     5.046     5.045     5.050     5.048     5.056     5.060     5.062     5.066     5.069     5.067     5.069     5.071     5.074     5.076     5.076     5.079     5.081     5.083     5.085     5.085     5.085     5.088     5.078     5.085     5.092     5.087     5.092     5.087     5.092     5.093     5.098     5.095     5.100     5.104     5.100     5.109     5.107     5.111     5.116     5.114     5.121     5.124     5.122     5.124     5.122     5.128     5.131     5.132     5.135     5.139     5.137     5.142     5.142     5.144     5.148     5.150     5.151     5.151     5.154     5.157     5.159     5.160     5.163     5.164     5.168     5.167     5.172     5.174     5.175     5.177     5.179     5.182     5.183     5.189     5.189     5.192     5.196     5.197     5.200     5.201     5.207     5.207     5.208     5.211     5.213     5.216     5.220     5.224     5.227     5.230     5.233     5.235     5.239     5.241     5.246     5.248     5.252     5.255     5.258     5.261     5.268     5.272     5.279     5.283     5.287     5.294     5.296     5.300     5.305     5.307     5.311     5.312     5.316     5.319     5.320     5.324     5.324     5.326     5.328     5.330     5.332     5.333     5.335     5.336     5.339     5.337     5.339     5.345     5.344     5.347     5.344     5.345     5.348     5.348     5.349     5.349     5.352     5.352     5.354     5.355     5.357     5.359     5.361     5.363     5.365     5.366     5.369     5.372     5.375     5.373     5.373     5.375     5.377     5.380     5.381     5.382     5.385     5.387     5.389     5.393     5.395     5.398     5.400     5.401     5.405     5.407     5.407     5.408     5.411     5.413     5.415     5.418     5.420     5.424     5.426     5.429     5.431     5.435     5.436     5.437     5.440     5.441     5.443     5.445     5.448     5.449     5.452     5.455     5.458     5.460     5.463     5.466     5.469     5.472     5.474     5.475     5.478     5.480     5.481     5.483     5.487     5.488     5.491     5.493     5.495     5.496     5.500     5.502     5.504     5.507     5.509     5.511     5.519     5.519     5.522     5.525     5.524     5.527     5.530     5.531     5.533     5.535     5.537     5.539     5.540     5.544     5.546     5.547     5.549     5.553     5.555     5.556     5.558     5.559     5.561     5.562     5.566     5.567     5.568     5.572     5.573     5.577     5.578     5.580     5.583     5.585     5.586     5.588     5.590     5.593     5.594     5.597     5.599     5.603     5.605     5.608     5.609     5.612     5.616     5.617     5.622     5.622     5.624     5.628     5.631     5.633     5.641     5.641     5.646     5.652     5.655     5.657     5.659     5.661     5.662     5.666     5.669     5.671     5.672     5.676     5.679     5.680     5.682     5.685     5.687     5.688     5.691     5.693     5.695     5.696     5.700     5.703     5.705     5.707     5.709     5.710     5.712     5.714     5.715     5.718     5.721     5.722     5.723     5.725     5.726     5.728     5.730     5.730     5.732     5.735     5.737     5.739     5.741     5.743     5.744     5.748     5.750     5.751     5.753     5.755     5.758     5.759     5.759     5.761     5.765     5.766     5.772     5.772     5.775     5.777     5.780     5.781     5.785     5.787     5.789     5.790     5.794     5.797     5.798     5.802     5.803     5.806     5.808     5.811     5.812     5.815     5.817     5.820     5.823     5.825     5.828     5.832     5.833     5.837     5.840     5.842     5.845     5.847     5.850     5.852     5.855     5.858     5.860     5.863     5.866     5.870     5.874     5.878     5.883     5.887     5.890     5.894     5.896     5.899     5.906     5.906     5.913     5.917     5.922     5.924     5.925     5.928     5.932     5.935     5.939     5.942     5.946     5.949     5.954     5.961     5.969     5.970     5.974     5.977     5.980     5.983     5.985     5.989     5.992     5.996     6.002     6.006     6.008     6.011     6.015     6.019     6.024     6.028     6.031     6.037     6.040     6.044     6.049     6.054     6.059     6.063     6.068     6.073     6.078     6.085     6.089     6.092     6.098     6.104     6.109     6.113     6.118     6.123     6.128     6.135     6.138     6.143     6.147     6.154     6.158     6.165     6.169     6.176     6.181     6.187     6.192     6.198     6.203     6.207     6.213     6.221     6.228     6.235     6.244     6.252     6.260     6.269     6.277     6.285     6.295     6.304     6.313     6.322     6.333     6.344     6.357     6.369     6.381     6.394     6.407     6.422     6.435     6.449     6.465     6.479     6.494     6.510     6.527     6.543     6.562     6.580     6.598     6.619     6.638     6.659     6.679     6.701     6.724     6.748     6.770     6.794     6.817     6.841     6.864     6.887     6.910     6.931     6.954     6.974     6.995     7.013     7.032     7.050     7.069     7.085     7.102     7.119     7.137     7.153     7.172     7.188     7.206     7.224     7.241     7.258     7.277     7.294     7.312     7.331     7.349     7.368     7.386     7.405     7.423     7.442     7.462     7.481     7.500     7.519     7.537     7.556     7.574     7.592     7.611     7.629     7.648     7.665     7.682     7.700     7.717     7.735     7.751     7.768     7.787     7.803     7.821     7.835     7.854     7.871     7.887     7.905     7.920     7.937     7.956     7.972     7.990     8.007     8.023     8.041     8.058     8.075     8.093     8.111     8.129     8.145     8.163     8.180     8.196     8.215     8.230     8.249     8.267     8.285     8.302     8.319     8.337     8.354     8.372     8.389     8.408     8.426     8.443     8.460     8.479     8.495     8.515     8.532     8.549     8.566     8.587     8.605     8.623     8.640     8.657     8.678     8.694     8.711     8.729     8.746     8.765     8.780     8.796     8.812     8.828     8.845     8.860     8.875     8.891     8.905     8.921     8.935     8.950     8.963     8.977     8.992     9.004     9.020     9.035     9.049     9.065     9.077     9.090     9.105     9.118     9.133     9.144     9.158     9.170     9.183     9.196     9.207     9.221     9.233     9.246     9.259     9.270     9.283     9.296     9.308     9.317     9.332     9.342     9.355     9.366     9.380     9.389     9.402     9.416     9.427     9.440     9.452     9.463     9.476     9.490     9.501     9.512     9.527     9.542     9.554     9.565     9.580     9.593     9.607     9.620     9.633     9.647     9.659     9.674     9.687     9.700     9.713     9.729     9.741     9.754     9.769     9.783     9.797     9.810     9.826     9.840     9.852     9.865     9.878     9.893     9.907     9.922     9.935     9.950     9.965     9.976     9.993    10.005    10.016    10.033    10.047    10.059    10.072    10.085    10.099    10.112    10.126    10.139    10.154    10.168    10.181    10.195    10.207    10.222    10.235    10.251    10.265    10.279    10.293    10.307    10.319    10.332    10.348    10.363    10.376    10.389    10.405    10.420    10.435    10.449    10.465    10.480    10.494    10.510    10.525    10.539    10.553    10.568    10.586    10.604    10.619    10.633    10.650    10.667    10.683    10.699    10.716    10.731    10.748    10.764    10.782    10.798    10.814    10.828    10.848    10.861    10.880    10.896    10.913    10.933    10.949    10.965    10.985    11.001    11.020    11.037    11.056    11.075    11.094    11.115    11.131    11.151    11.168    11.188    11.207    11.227    11.246    11.268    11.289    11.307    11.328    11.348    11.370    11.391    11.412    11.433    11.454    11.476    11.495    11.517    11.540    11.562    11.583    11.604    11.627    11.650    11.672    11.692    11.715    11.735    11.759    11.782    11.802    11.824    11.848    11.870    11.889    11.915    11.939    11.960    11.982    12.005    12.027    12.050    12.075    12.099    12.122    12.144    12.166    12.192    12.215    12.238    12.259    12.282    12.305    12.328    12.348    12.369    12.388    12.411    12.431    12.450    12.469    12.489    12.507    12.527    12.546    12.563    12.585    12.604    12.624    12.644    12.662    12.682    12.704    12.725    12.744    12.763    12.783    12.803    12.821    12.840    12.857    12.878    12.895    12.914    12.932    12.948    12.964    12.981    12.995    13.011    13.025    13.039    13.052    13.065    13.079    13.089    13.106    13.119    13.131    13.145    13.157    13.172    13.185    13.197    13.207    13.219    13.233    13.246    13.259    13.269    13.278    13.288    13.300    13.314    13.325    13.343    13.360    13.366    13.379    13.399    13.410    13.421    13.432    13.446    13.456    13.466    13.475    13.487    13.505    13.519    13.526    13.536    13.547    13.560    13.570    13.579    13.586    13.599    13.609    13.627    13.639    13.648    13.655    13.662    13.672    13.691    13.696    13.707    13.716    13.732    13.742    13.748    13.757    13.766    13.789    13.792    13.802    13.814    13.824    13.837    13.843    13.853    13.862    13.873    13.880    13.889    13.899    13.907    13.924    13.931    13.957    13.964    13.974    13.996    14.009    14.019    14.027    14.041    14.046    14.060    14.074    14.085    14.094    14.110    14.118    14.129    14.144    14.154    14.165    14.174    14.182    14.193    14.204    14.214    14.222    14.238    14.245    14.252    14.268    14.273    14.283    14.302    14.314    14.323    14.337    14.340    14.349    14.369    14.385    14.389    14.398    14.402    14.424    14.426    14.435    14.448    14.463    14.462    14.478    14.494    14.502    14.511    14.521    14.535    14.540    14.554    14.558    14.565    14.572    14.591    14.597    14.606    14.616    14.622    14.635    14.646    14.653    14.661    14.669    14.675    14.682    14.687    14.696    14.702    14.719    14.724    14.732    14.739    14.744    14.769    14.774    14.781    14.792    14.798    14.803    14.809    14.814    14.829    14.838    14.845    14.851    14.863    14.872    14.883    14.887    14.896    14.904    14.911    14.925    14.930    14.939    14.954    14.966    14.974    14.980    15.002    15.005    15.011    15.027    15.037    15.046    15.054    15.063    15.076    15.083    15.099    15.107    15.113    15.120    15.130    15.141    15.148    15.152    15.154    15.155    15.157    15.159    15.161    15.161    15.159    15.157    15.157    15.155    15.154    15.149    15.146    15.144    15.138    15.132    15.125    15.119    15.110    15.104    15.099    15.081    15.074    15.068    15.061    15.050    15.041    15.035    15.021    15.015    15.007    15.002    14.991    14.982    14.976    14.969    14.963    14.948    14.942    14.937    14.930    14.913    14.909    14.896    14.896    14.879    14.872    14.868    14.851    14.847    14.840    14.835    14.823    14.819    14.806    14.803    14.798    14.793    14.781    14.774    14.769    14.748    14.739    14.729    14.720    14.713    14.708    14.702    14.696    14.690    14.685    14.678    14.671    14.665    14.660    14.653    14.647    14.640    14.632    14.626    14.622    14.614    14.608    14.603    14.596    14.581
     4.830     4.822     4.815     4.836     4.823     4.815     4.756     4.762     4.756     4.764     4.783     4.817     4.830     4.823     4.817     4.856     4.822     4.800     4.783     4.762     4.756     4.762     4.756     4.738     4.733     4.738     4.733     4.756     4.822     4.815     4.757     4.764     4.756     4.762     4.756     4.762     4.756     4.762     4.754     4.733     4.738     4.733     4.700     4.733     4.815     4.738     4.733     4.727     4.733     4.729     4.738     4.733     4.738     4.733     4.700     4.733     4.729     4.735     4.731     4.733     4.700     4.733     4.700     4.733     4.740     4.733     4.780     4.733     4.740     4.757     4.764     4.757     4.691     4.698     4.762     4.700     4.776     4.783     4.787     4.733     4.738     4.772     4.692     4.698     4.691     4.700     4.788     4.783     4.700     4.733     4.700     4.704     4.698     4.692     4.700     4.804     4.733     4.698     4.733     4.700     4.733     4.727     4.733     4.781     4.790     4.733     4.727     4.733     4.700     4.705     4.700     4.733     4.701     4.735     4.756     4.762     4.756     4.762     4.770     4.788     4.783     4.764     4.783     4.788     4.738     4.733     4.740     4.756     4.764     4.795     4.733     4.740     4.733     4.795     4.800     4.806     4.828     4.814     4.806     4.783     4.788     4.806     4.814     4.795     4.800     4.806     4.815     4.808     4.815     4.814     4.817     4.810     4.815     4.756     4.764     4.756     4.788     4.808     4.815     4.812     4.818     4.814     4.808     4.815     4.810     4.815     4.808     4.817     4.842     4.843     4.832     4.836     4.830     4.822     4.815     4.822     4.847     4.817     4.808     4.814     4.808     4.814     4.822     4.849     4.814     4.822     4.814     4.828     4.822     4.815     4.822     4.817     4.823     4.838     4.832     4.844     4.840     4.837     4.815     4.822     4.828     4.822     4.839     4.840     4.836     4.842     4.834     4.830     4.822     4.815     4.849     4.822     4.817     4.822     4.828     4.822     4.817     4.823     4.817     4.834     4.832     4.838     4.834     4.839     4.842     4.846     4.840     4.849     4.828     4.823     4.815     4.822     4.815     4.823     4.840     4.841     4.852     4.854     4.839     4.856     4.825     4.828     4.844     4.839     4.832     4.838     4.828     4.840     4.828     4.841     4.839     4.839     4.834     4.830     4.847     4.832     4.823     4.828     4.841     4.818     4.812     4.814     4.806     4.815     4.808     4.815     4.822     4.848     4.822     4.815     4.833     4.827     4.818     4.822     4.817     4.822     4.817     4.815     4.820     4.814     4.808     4.818     4.814     4.822     4.814     4.808     4.815     4.825     4.799     4.822     4.802     4.837     4.836     4.804     4.825     4.799     4.823     4.800     4.806     4.814     4.812     4.806     4.810     4.804     4.804     4.804     4.799     4.808     4.810     4.812     4.808     4.808     4.790     4.785     4.776     4.787     4.778     4.781     4.778     4.783     4.788     4.780     4.778     4.787     4.788     4.768     4.787     4.783     4.778     4.781     4.787     4.785     4.788     4.738     4.744     4.762     4.756     4.683     4.677     4.683     4.650     4.656     4.650     4.683     4.754     4.756     4.683     4.650     4.644     4.649     4.628     4.649     4.642     4.649     4.654     4.689     4.698     4.735     4.650     4.737     4.729     4.723     4.683     4.650     4.628     4.649     4.642     4.649     4.654     4.689     4.733     4.738     4.743     4.696     4.733     4.744     4.743     4.737     4.729     4.735     4.654     4.700     4.691     4.683     4.675     4.683     4.689     4.683     4.675     4.683     4.650     4.644     4.650     4.644     4.675     4.683     4.628     4.649     4.654     4.698     4.692     4.698     4.715     4.717     4.700     4.692     4.685     4.677     4.642     4.649     4.628     4.650     4.683     4.640     4.647     4.653     4.700     4.649     4.628     4.649     4.628     4.650     4.683     4.691     4.654     4.649     4.698     4.692     4.719     4.719     4.698     4.649     4.654     4.650     4.698     4.735     4.733     4.628     4.650     4.729     4.725     4.725     4.733     4.727     4.723     4.729     4.683     4.691     4.723     4.700     4.691     4.683     4.650     4.683     4.691     4.709     4.721     4.721     4.719     4.729     4.654     4.649     4.654     4.691     4.723     4.731     4.725     4.691     4.683     4.691     4.735     4.731     4.737     4.727     4.729     4.725     4.733     4.729     4.747     4.752     4.749     4.754     4.698     4.752     4.743     4.737     4.691     4.698     4.754     4.750     4.756     4.780     4.747     4.776     4.743     4.737     4.744     4.744     4.795     4.757     4.764     4.767     4.781     4.787     4.791     4.772     4.804     4.804     4.798     4.764     4.756     4.759     4.756     4.762     4.772     4.791     4.773     4.776     4.791     4.783     4.785     4.793     4.791     4.787     4.791     4.787     4.802     4.799     4.802     4.800     4.806     4.810     4.806     4.804     4.808     4.814     4.812     4.806     4.812     4.804     4.804     4.812     4.806     4.814     4.812     4.808     4.808     4.812     4.808     4.814     4.828     4.832     4.832     4.830     4.822     4.825     4.823     4.828     4.823     4.817     4.820     4.848     4.871     4.863     4.833     4.863     4.858     4.861     4.858     4.863     4.873     4.877     4.863     4.867     4.870     4.871     4.880     4.874     4.880     4.873     4.865     4.868     4.868     4.867     4.909     4.907     4.905     4.907     4.905     4.909     4.913     4.887     4.893     4.876     4.893     4.887     4.911     4.890     4.921     4.939     4.937     4.916     4.940     4.926     4.926     4.937     4.945     4.943     4.913     4.913     4.948     4.937     4.957     4.961     4.964     4.968     4.937     4.972     4.966     4.973     4.975     4.980     4.982     4.981     4.983     4.981     4.977     4.980     4.989     4.985     4.992     4.992     4.990     4.995     4.997     5.007     5.013     5.009     5.013     5.018     5.006     5.011     5.027     5.028     5.035     5.013     5.039     5.041     5.039     5.043     5.035     5.043     5.045     5.041     5.053     5.053     5.050     5.053     5.050     5.050     5.045     5.054     5.051     5.056     5.050     5.058     5.057     5.071     5.074     5.071     5.074     5.074     5.078     5.078     5.081     5.085     5.085     5.088     5.088     5.090     5.088     5.092     5.093     5.092     5.097     5.093     5.098     5.095     5.097     5.100     5.098     5.102     5.109     5.106     5.107     5.107     5.111     5.115     5.116     5.124     5.121     5.122     5.124     5.127     5.124     5.129     5.131     5.137     5.137     5.141     5.141     5.144     5.146     5.150     5.150     5.150     5.157     5.157     5.161     5.161     5.161     5.164     5.166     5.168     5.172     5.172     5.175     5.177     5.181     5.182     5.185     5.187     5.189     5.192     5.194     5.196     5.199     5.201     5.205     5.207     5.209     5.212     5.214     5.215     5.219     5.222     5.225     5.229     5.232     5.233     5.235     5.239     5.244     5.246     5.250     5.253     5.257     5.258     5.261     5.268     5.272     5.279     5.283     5.287     5.291     5.296     5.300     5.304     5.307     5.309     5.313     5.316     5.320     5.322     5.326     5.326     5.328     5.330     5.330     5.333     5.335     5.339     5.340     5.341     5.340     5.344     5.344     5.349     5.352     5.349     5.352     5.352     5.352     5.352     5.354     5.355     5.355     5.357     5.359     5.361     5.363     5.363     5.365     5.366     5.368     5.371     5.373     5.373     5.376     5.378     5.378     5.380     5.385     5.385     5.387     5.389     5.391     5.395     5.395     5.398     5.401     5.401     5.405     5.407     5.408     5.409     5.412     5.413     5.416     5.418     5.420     5.424     5.426     5.428     5.431     5.433     5.436     5.437     5.440     5.441     5.444     5.445     5.447     5.449     5.454     5.455     5.457     5.460     5.462     5.465     5.469     5.470     5.474     5.474     5.477     5.480     5.481     5.485     5.487     5.488     5.490     5.493     5.495     5.496     5.500     5.502     5.504     5.507     5.509     5.511     5.519     5.519     5.522     5.524     5.525     5.528     5.531     5.533     5.533     5.535     5.537     5.539     5.542     5.544     5.546     5.549     5.550     5.552     5.553     5.556     5.558     5.559     5.562     5.564     5.566     5.567     5.568     5.570     5.573     5.577     5.578     5.581     5.583     5.585     5.586     5.590     5.591     5.593     5.594     5.597     5.599     5.602     5.605     5.606     5.609     5.611     5.614     5.616     5.620     5.622     5.626     5.628     5.631     5.633     5.636     5.642     5.643     5.652     5.655     5.657     5.661     5.661     5.662     5.664     5.667     5.669     5.672     5.674     5.676     5.679     5.682     5.683     5.687     5.688     5.690     5.693     5.696     5.698     5.699     5.702     5.705     5.709     5.710     5.712     5.714     5.715     5.717     5.718     5.721     5.723     5.725     5.726     5.728     5.729     5.730     5.733     5.735     5.735     5.737     5.739     5.741     5.744     5.746     5.748     5.750     5.754     5.754     5.755     5.758     5.761     5.762     5.763     5.769     5.769     5.770     5.772     5.775     5.777     5.780     5.781     5.785     5.787     5.790     5.792     5.794     5.797     5.798     5.802     5.803     5.806     5.808     5.811     5.812     5.815     5.817     5.820     5.822     5.825     5.828     5.829     5.832     5.837     5.839     5.840     5.844     5.847     5.849     5.852     5.855     5.858     5.860     5.863     5.865     5.869     5.872     5.876     5.879     5.885     5.889     5.890     5.894     5.898     5.901     5.904     5.909     5.915     5.919     5.924     5.927     5.927     5.930     5.933     5.937     5.939     5.942     5.946     5.949     5.954     5.963     5.969     5.972     5.975     5.978     5.982     5.983     5.988     5.991     5.994     5.997     6.000     6.005     6.008     6.013     6.016     6.021     6.024     6.028     6.033     6.037     6.040     6.045     6.049     6.054     6.057     6.063     6.067     6.073     6.079     6.083     6.089     6.093     6.098     6.104     6.109     6.113     6.118     6.125     6.128     6.135     6.138     6.143     6.149     6.154     6.158     6.163     6.169     6.174     6.181     6.185     6.193     6.197     6.203     6.207     6.213     6.221     6.228     6.235     6.242     6.249     6.258     6.267     6.275     6.285     6.295     6.304     6.313     6.322     6.333     6.344     6.355     6.367     6.380     6.392     6.404     6.418     6.432     6.446     6.461     6.475     6.491     6.507     6.522     6.538     6.557     6.574     6.591     6.612     6.630     6.650     6.671     6.693     6.716     6.739     6.762     6.785     6.809     6.831     6.856     6.879     6.902     6.925     6.948     6.971     6.990     7.011     7.031     7.050     7.069     7.085     7.103     7.121     7.137     7.154     7.172     7.188     7.206     7.224     7.241     7.258     7.276     7.293     7.310     7.329     7.347     7.365     7.383     7.402     7.422     7.440     7.458     7.478     7.496     7.514     7.533     7.553     7.572     7.591     7.609     7.627     7.646     7.663     7.682     7.698     7.715     7.733     7.750     7.768     7.787     7.803     7.821     7.837     7.854     7.871     7.887     7.905     7.922     7.939     7.956     7.974     7.990     8.007     8.025     8.041     8.058     8.075     8.093     8.110     8.129     8.143     8.163     8.178     8.195     8.213     8.229     8.248     8.264     8.282     8.298     8.316     8.333     8.352     8.368     8.385     8.404     8.423     8.440     8.457     8.474     8.492     8.510     8.527     8.548     8.564     8.583     8.600     8.618     8.635     8.654     8.671     8.690     8.708     8.726     8.741     8.759     8.776     8.794     8.810     8.827     8.843     8.857     8.875     8.889     8.905     8.920     8.935     8.952     8.965     8.980     8.993     9.007     9.023     9.037     9.050     9.065     9.080     9.094     9.108     9.122     9.134     9.149     9.162     9.176     9.188     9.202     9.216     9.229     9.241     9.254     9.265     9.277     9.292     9.304     9.315     9.329     9.339     9.352     9.365     9.375     9.388     9.400     9.412     9.423     9.437     9.449     9.462     9.473     9.487     9.497     9.511     9.523     9.535     9.548     9.562     9.575     9.587     9.597     9.613     9.627     9.642     9.654     9.666     9.681     9.694     9.707     9.721     9.735     9.746     9.762     9.775     9.790     9.806     9.820     9.831     9.845     9.860     9.874     9.886     9.897     9.912     9.927     9.940     9.955     9.968     9.982     9.998    10.009    10.024    10.037    10.052    10.065    10.080    10.092    10.107    10.120    10.131    10.146    10.158    10.172    10.187    10.199    10.215    10.228    10.241    10.255    10.272    10.283    10.298    10.312    10.325    10.341    10.354    10.368    10.382    10.396    10.411    10.424    10.439    10.452    10.467    10.482    10.500    10.514    10.530    10.546    10.561    10.574    10.590    10.606    10.622    10.639    10.653    10.667    10.685    10.702    10.721    10.735    10.750    10.767    10.785    10.801    10.819    10.833    10.846    10.865    10.882    10.898    10.916    10.933    10.952    10.967    10.985    11.001    11.022    11.039    11.057    11.076    11.094    11.115    11.130    11.151    11.168    11.188    11.209    11.227    11.246    11.266    11.287    11.307    11.329    11.346    11.369    11.389    11.410    11.430    11.453    11.474    11.494    11.515    11.537    11.558    11.580    11.603    11.624    11.645    11.668    11.689    11.709    11.732    11.753    11.776    11.799    11.819    11.841    11.863    11.885    11.909    11.932    11.952    11.975    11.998    12.021    12.043    12.066    12.087    12.109    12.137    12.160    12.185    12.204    12.230    12.254    12.275    12.300    12.319    12.341    12.362    12.382    12.405    12.426    12.446    12.463    12.483    12.501    12.520    12.540    12.559    12.577    12.599    12.616    12.637    12.655    12.676    12.695    12.714    12.733    12.753    12.770    12.789    12.809    12.825    12.842    12.860    12.877    12.894    12.911    12.927    12.948    12.961    12.977    12.993    13.005    13.021    13.033    13.049    13.059    13.074    13.086    13.099    13.113    13.125    13.137    13.150    13.161    13.176    13.192    13.202    13.214    13.231    13.242    13.253    13.262    13.272    13.282    13.296    13.307    13.323    13.337    13.353    13.365    13.376    13.392    13.407    13.419    13.427    13.440    13.450    13.459    13.468    13.479    13.491    13.509    13.519    13.530    13.538    13.555    13.566    13.574    13.585    13.593    13.605    13.614    13.627    13.641    13.650    13.660    13.669    13.680    13.693    13.702    13.711    13.725    13.732    13.742    13.752    13.763    13.769    13.790    13.798    13.812    13.820    13.829    13.843    13.849    13.857    13.870    13.877    13.883    13.896    13.906    13.920    13.930    13.955    13.964    13.972    13.983    14.006    14.017    14.021    14.035    14.042    14.050    14.072    14.077    14.089    14.104    14.116    14.127    14.140    14.154    14.162    14.172    14.180    14.191    14.196    14.212    14.221    14.238    14.244    14.252    14.262    14.275    14.278    14.307    14.311    14.321    14.331    14.339    14.346    14.372    14.377    14.389    14.396    14.400    14.422    14.426    14.437    14.444    14.460    14.469    14.479    14.492    14.504    14.511    14.515    14.527    14.539    14.553    14.558    14.561    14.579    14.588    14.593    14.606    14.612    14.625    14.637    14.644    14.653    14.660    14.666    14.672    14.683    14.690    14.696    14.702    14.710    14.722    14.731    14.739    14.744    14.749    14.776    14.779    14.790    14.800    14.805    14.809    14.814    14.823    14.837    14.844    14.851    14.861    14.874    14.881    14.887    14.895    14.904    14.911    14.925    14.931    14.942    14.957    14.970    14.974    14.980    14.999    15.004    15.013    15.026    15.037    15.043    15.050    15.070    15.072    15.081    15.095    15.105    15.116    15.122    15.132    15.141    15.146    15.152    15.154    15.157    15.159    15.161    15.161    15.161    15.159    15.157    15.155    15.157    15.155    15.152    15.148    15.144    15.139    15.133    15.129    15.119    15.112    15.105    15.096    15.083    15.078    15.068    15.062    15.054    15.046    15.037    15.023    15.016    15.009    15.002    14.994    14.983    14.978    14.970    14.965    14.950    14.942    14.937    14.931    14.913    14.907    14.902    14.896    14.883    14.874    14.870    14.854    14.849    14.844    14.835    14.825    14.819    14.809    14.805    14.802    14.798    14.785    14.774    14.771    14.749    14.742    14.732    14.726    14.714    14.710    14.702    14.696    14.691    14.687    14.682    14.675    14.669    14.661    14.656    14.647    14.641    14.635    14.628    14.623    14.619    14.609    14.606    14.599    14.594
     4.924     4.893     4.890     4.822     4.815     4.795     4.762     4.756     4.762     4.756     4.788     4.808     4.830     4.863     4.856     4.823     4.815     4.810     4.790     4.795     4.764     4.783     4.788     4.785     4.817     4.733     4.756     4.764     4.832     4.822     4.815     4.822     4.815     4.810     4.788     4.756     4.762     4.756     4.762     4.768     4.733     4.740     4.762     4.757     4.776     4.733     4.738     4.733     4.727     4.735     4.731     4.738     4.733     4.738     4.733     4.778     4.737     4.744     4.737     4.731     4.737     4.701     4.762     4.725     4.762     4.756     4.762     4.806     4.810     4.790     4.795     4.790     4.700     4.733     4.700     4.776     4.783     4.733     4.783     4.791     4.785     4.778     4.698     4.692     4.698     4.757     4.764     4.770     4.764     4.756     4.735     4.700     4.705     4.700     4.733     4.783     4.740     4.733     4.740     4.733     4.756     4.737     4.756     4.776     4.783     4.791     4.733     4.727     4.733     4.700     4.733     4.700     4.735     4.743     4.737     4.727     4.762     4.756     4.764     4.770     4.776     4.756     4.762     4.756     4.764     4.808     4.757     4.762     4.757     4.788     4.795     4.788     4.795     4.800     4.806     4.733     4.808     4.830     4.814     4.820     4.808     4.814     4.822     4.815     4.823     4.820     4.814     4.808     4.814     4.808     4.814     4.830     4.783     4.788     4.783     4.815     4.822     4.817     4.823     4.830     4.827     4.808     4.815     4.822     4.817     4.822     4.815     4.836     4.848     4.850     4.837     4.833     4.838     4.840     4.838     4.847     4.832     4.822     4.814     4.808     4.814     4.808     4.817     4.863     4.822     4.814     4.822     4.843     4.815     4.822     4.814     4.822     4.815     4.822     4.858     4.840     4.852     4.830     4.822     4.815     4.822     4.815     4.823     4.846     4.839     4.843     4.839     4.834     4.828     4.847     4.852     4.852     4.834     4.817     4.822     4.817     4.822     4.815     4.822     4.830     4.836     4.846     4.843     4.846     4.830     4.836     4.852     4.839     4.836     4.830     4.823     4.815     4.822     4.817     4.836     4.848     4.856     4.839     4.834     4.860     4.828     4.822     4.815     4.836     4.841     4.834     4.832     4.837     4.832     4.846     4.830     4.833     4.830     4.854     4.833     4.852     4.830     4.825     4.861     4.854     4.856     4.823     4.828     4.808     4.814     4.810     4.817     4.806     4.815     4.836     4.837     4.833     4.825     4.830     4.823     4.827     4.825     4.820     4.815     4.820     4.823     4.823     4.820     4.817     4.817     4.808     4.833     4.832     4.822     4.798     4.839     4.832     4.808     4.827     4.804     4.810     4.828     4.806     4.800     4.810     4.806     4.812     4.806     4.810     4.806     4.812     4.804     4.812     4.790     4.812     4.814     4.791     4.787     4.804     4.802     4.780     4.787     4.791     4.783     4.778     4.783     4.787     4.780     4.788     4.787     4.788     4.788     4.778     4.783     4.775     4.790     4.787     4.776     4.744     4.738     4.756     4.738     4.757     4.698     4.691     4.683     4.650     4.654     4.650     4.762     4.698     4.689     4.654     4.650     4.642     4.649     4.642     4.649     4.642     4.649     4.683     4.737     4.743     4.737     4.731     4.746     4.700     4.650     4.654     4.649     4.628     4.649     4.644     4.689     4.654     4.689     4.656     4.650     4.656     4.650     4.683     4.691     4.698     4.735     4.708     4.729     4.733     4.683     4.675     4.656     4.675     4.683     4.689     4.683     4.689     4.683     4.675     4.683     4.677     4.683     4.691     4.649     4.642     4.649     4.705     4.700     4.713     4.698     4.675     4.683     4.691     4.704     4.683     4.649     4.628     4.633     4.628     4.675     4.698     4.705     4.700     4.649     4.627     4.649     4.628     4.649     4.654     4.675     4.698     4.735     4.700     4.650     4.737     4.719     4.729     4.713     4.735     4.704     4.654     4.650     4.740     4.737     4.731     4.740     4.725     4.729     4.735     4.725     4.737     4.731     4.698     4.689     4.683     4.731     4.723     4.725     4.733     4.683     4.733     4.725     4.731     4.723     4.731     4.723     4.723     4.650     4.654     4.727     4.700     4.731     4.700     4.733     4.737     4.650     4.654     4.737     4.741     4.733     4.733     4.725     4.731     4.738     4.738     4.743     4.757     4.756     4.750     4.760     4.756     4.762     4.744     4.749     4.772     4.776     4.756     4.764     4.787     4.767     4.773     4.738     4.787     4.776     4.787     4.781     4.787     4.780     4.787     4.790     4.775     4.787     4.778     4.783     4.815     4.764     4.768     4.764     4.781     4.764     4.778     4.778     4.787     4.785     4.781     4.787     4.785     4.785     4.781     4.787     4.793     4.787     4.806     4.806     4.804     4.806     4.812     4.806     4.812     4.806     4.812     4.810     4.815     4.814     4.815     4.808     4.812     4.812     4.817     4.812     4.818     4.812     4.823     4.814     4.810     4.832     4.834     4.830     4.834     4.817     4.833     4.828     4.823     4.832     4.822     4.830     4.823     4.854     4.852     4.870     4.871     4.854     4.858     4.861     4.865     4.861     4.867     4.871     4.879     4.880     4.880     4.876     4.890     4.876     4.880     4.874     4.893     4.868     4.895     4.873     4.876     4.892     4.913     4.887     4.909     4.909     4.893     4.887     4.922     4.920     4.895     4.926     4.921     4.889     4.935     4.940     4.943     4.942     4.937     4.942     4.935     4.935     4.942     4.947     4.948     4.920     4.955     4.924     4.926     4.926     4.964     4.968     4.962     4.975     4.976     4.979     4.964     4.972     4.985     4.989     4.987     4.990     4.987     4.982     4.989     4.987     4.990     4.995     4.997     4.997     4.997     5.006     5.006     5.007     5.015     5.017     5.009     5.013     5.006     5.032     5.037     5.015     5.039     5.017     5.022     5.045     5.043     5.050     5.051     5.051     5.046     5.056     5.054     5.051     5.055     5.048     5.055     5.058     5.058     5.056     5.050     5.054     5.053     5.057     5.076     5.071     5.076     5.076     5.074     5.079     5.078     5.087     5.087     5.090     5.092     5.090     5.093     5.093     5.097     5.098     5.092     5.095     5.098     5.102     5.100     5.102     5.100     5.106     5.111     5.106     5.111     5.119     5.119     5.124     5.119     5.121     5.122     5.125     5.124     5.128     5.129     5.133     5.135     5.139     5.137     5.142     5.144     5.142     5.146     5.150     5.151     5.154     5.154     5.159     5.163     5.164     5.164     5.166     5.170     5.172     5.172     5.175     5.179     5.181     5.181     5.183     5.187     5.190     5.192     5.194     5.197     5.197     5.199     5.201     5.206     5.207     5.211     5.213     5.215     5.216     5.220     5.225     5.227     5.230     5.232     5.235     5.238     5.241     5.246     5.248     5.252     5.255     5.257     5.260     5.263     5.266     5.272     5.277     5.283     5.287     5.293     5.294     5.300     5.303     5.305     5.309     5.313     5.316     5.320     5.324     5.326     5.328     5.330     5.332     5.336     5.333     5.336     5.339     5.341     5.345     5.347     5.344     5.345     5.349     5.352     5.354     5.354     5.355     5.357     5.357     5.359     5.359     5.359     5.361     5.361     5.363     5.365     5.366     5.368     5.369     5.371     5.372     5.375     5.376     5.378     5.380     5.381     5.382     5.385     5.389     5.391     5.393     5.393     5.396     5.398     5.401     5.401     5.403     5.407     5.408     5.411     5.411     5.413     5.416     5.418     5.420     5.422     5.426     5.428     5.429     5.433     5.435     5.439     5.439     5.440     5.444     5.445     5.448     5.449     5.452     5.455     5.458     5.460     5.462     5.465     5.466     5.470     5.472     5.475     5.477     5.478     5.481     5.485     5.487     5.488     5.491     5.493     5.495     5.496     5.498     5.502     5.504     5.506     5.509     5.511     5.516     5.521     5.521     5.525     5.525     5.528     5.530     5.533     5.535     5.537     5.537     5.539     5.540     5.542     5.546     5.549     5.552     5.552     5.555     5.556     5.558     5.561     5.562     5.566     5.567     5.568     5.570     5.572     5.573     5.577     5.578     5.580     5.583     5.585     5.586     5.588     5.591     5.593     5.594     5.597     5.599     5.602     5.603     5.608     5.609     5.611     5.614     5.616     5.620     5.622     5.626     5.628     5.630     5.633     5.635     5.639     5.648     5.652     5.655     5.657     5.659     5.661     5.664     5.666     5.667     5.671     5.672     5.674     5.676     5.677     5.680     5.683     5.685     5.688     5.690     5.693     5.695     5.698     5.699     5.703     5.705     5.707     5.710     5.712     5.715     5.717     5.718     5.719     5.721     5.722     5.723     5.726     5.728     5.729     5.732     5.733     5.735     5.737     5.739     5.741     5.743     5.744     5.748     5.750     5.751     5.753     5.755     5.757     5.758     5.761     5.762     5.766     5.766     5.769     5.773     5.773     5.775     5.778     5.781     5.783     5.785     5.787     5.790     5.792     5.795     5.797     5.798     5.802     5.803     5.806     5.808     5.811     5.812     5.815     5.817     5.820     5.822     5.825     5.826     5.829     5.832     5.835     5.837     5.839     5.844     5.845     5.849     5.852     5.853     5.856     5.860     5.863     5.865     5.869     5.870     5.874     5.878     5.880     5.885     5.889     5.892     5.896     5.899     5.902     5.904     5.912     5.916     5.919     5.924     5.925     5.928     5.932     5.933     5.937     5.940     5.944     5.948     5.951     5.957     5.962     5.970     5.972     5.975     5.978     5.982     5.985     5.989     5.992     5.996     5.999     6.002     6.006     6.010     6.013     6.016     6.021     6.025     6.030     6.033     6.037     6.040     6.045     6.049     6.054     6.059     6.063     6.067     6.072     6.078     6.083     6.087     6.092     6.098     6.104     6.109     6.113     6.118     6.125     6.128     6.133     6.138     6.144     6.149     6.154     6.158     6.165     6.169     6.174     6.181     6.187     6.193     6.198     6.203     6.207     6.213     6.220     6.226     6.235     6.242     6.249     6.258     6.266     6.275     6.283     6.293     6.302     6.313     6.322     6.331     6.344     6.353     6.366     6.377     6.390     6.403     6.416     6.430     6.443     6.457     6.471     6.487     6.503     6.518     6.535     6.552     6.569     6.586     6.605     6.624     6.643     6.663     6.685     6.707     6.729     6.752     6.777     6.800     6.822     6.847     6.870     6.893     6.917     6.941     6.964     6.986     7.007     7.028     7.048     7.066     7.085     7.103     7.121     7.137     7.154     7.172     7.189     7.206     7.224     7.241     7.258     7.276     7.293     7.310     7.328     7.345     7.364     7.381     7.399     7.419     7.437     7.456     7.475     7.493     7.511     7.530     7.549     7.567     7.587     7.606     7.624     7.643     7.662     7.681     7.698     7.714     7.732     7.750     7.767     7.787     7.802     7.819     7.835     7.854     7.871     7.887     7.905     7.920     7.939     7.955     7.972     7.989     8.007     8.023     8.041     8.057     8.075     8.093     8.109     8.127     8.143     8.161     8.176     8.194     8.211     8.227     8.246     8.263     8.281     8.297     8.314     8.333     8.348     8.366     8.383     8.402     8.420     8.437     8.453     8.472     8.489     8.507     8.525     8.543     8.561     8.578     8.596     8.614     8.632     8.650     8.668     8.683     8.704     8.721     8.738     8.755     8.773     8.791     8.809     8.824     8.839     8.856     8.872     8.889     8.905     8.921     8.933     8.952     8.966     8.981     8.995     9.009     9.023     9.037     9.052     9.067     9.082     9.097     9.112     9.125     9.139     9.154     9.167     9.180     9.194     9.207     9.220     9.233     9.246     9.260     9.272     9.285     9.299     9.312     9.324     9.335     9.347     9.361     9.370     9.385     9.396     9.409     9.421     9.433     9.445     9.457     9.470     9.482     9.494     9.507     9.519     9.533     9.545     9.557     9.571     9.581     9.595     9.608     9.621     9.635     9.649     9.660     9.674     9.687     9.700     9.713     9.729     9.741     9.757     9.770     9.783     9.797     9.809     9.825     9.840     9.852     9.865     9.878     9.893     9.907     9.920     9.935     9.948     9.964     9.974     9.989    10.003    10.014    10.031    10.043    10.057    10.071    10.083    10.097    10.112    10.126    10.139    10.151    10.165    10.179    10.192    10.207    10.221    10.232    10.246    10.259    10.274    10.289    10.302    10.319    10.332    10.345    10.359    10.374    10.385    10.400    10.413    10.431    10.442    10.457    10.473    10.489    10.501    10.520    10.535    10.547    10.564    10.579    10.595    10.611    10.626    10.639    10.656    10.670    10.686    10.704    10.721    10.737    10.754    10.769    10.783    10.801    10.820    10.835    10.854    10.871    10.883    10.900    10.917    10.935    10.950    10.969    10.987    11.005    11.024    11.040    11.059    11.077    11.096    11.115    11.131    11.151    11.168    11.188    11.207    11.227    11.246    11.268    11.287    11.307    11.328    11.346    11.369    11.387    11.410    11.429    11.451    11.474    11.495    11.515    11.536    11.556    11.577    11.599    11.619    11.642    11.663    11.683    11.706    11.727    11.749    11.771    11.792    11.813    11.837    11.859    11.882    11.904    11.925    11.945    11.970    11.995    12.012    12.038    12.059    12.083    12.104    12.127    12.150    12.175    12.196    12.220    12.243    12.265    12.287    12.313    12.333    12.357    12.377    12.396    12.419    12.439    12.459    12.478    12.498    12.516    12.535    12.556    12.572    12.592    12.612    12.629    12.648    12.666    12.686    12.704    12.721    12.739    12.757    12.777    12.792    12.814    12.829    12.846    12.865    12.878    12.895    12.913    12.928    12.945    12.959    12.974    12.988    13.002    13.015    13.029    13.044    13.057    13.072    13.083    13.093    13.106    13.118    13.130    13.145    13.157    13.171    13.182    13.198    13.211    13.224    13.237    13.246    13.255    13.266    13.276    13.283    13.307    13.317    13.335    13.350    13.355    13.370    13.386    13.402    13.412    13.422    13.432    13.441    13.452    13.461    13.478    13.489    13.503    13.514    13.524    13.532    13.552    13.560    13.566    13.582    13.588    13.602    13.611    13.618    13.632    13.643    13.657    13.664    13.678    13.686    13.694    13.705    13.715    13.728    13.737    13.745    13.756    13.765    13.790    13.795    13.804    13.813    13.826    13.835    13.845    13.858    13.863    13.872    13.880    13.895    13.904    13.912    13.926    13.952    13.961    13.970    13.979    13.999    14.009    14.022    14.031    14.039    14.048    14.069    14.075    14.083    14.097    14.113    14.124    14.135    14.152    14.162    14.170    14.178    14.191    14.196    14.207    14.221    14.235    14.245    14.253    14.260    14.263    14.282    14.306    14.307    14.323    14.328    14.339    14.342    14.369    14.377    14.385    14.394    14.400    14.420    14.424    14.429    14.448    14.469    14.476    14.478    14.488    14.507    14.515    14.517    14.522    14.537    14.549    14.556    14.561    14.577    14.588    14.591    14.603    14.619    14.622    14.637    14.646    14.652    14.661    14.666    14.672    14.683    14.688    14.695    14.702    14.711    14.724    14.727    14.737    14.744    14.749    14.778    14.783    14.792    14.800    14.803    14.811    14.812    14.826    14.835    14.842    14.849    14.858    14.874    14.879    14.889    14.894    14.906    14.913    14.926    14.935    14.941    14.954    14.969    14.974    14.978    14.992    15.004    15.016    15.021    15.035    15.041    15.055    15.059    15.072    15.078    15.083    15.110    15.116    15.125    15.132    15.139    15.152    15.154    15.155    15.157    15.159    15.161    15.161    15.161    15.161    15.159    15.157    15.157    15.155    15.152    15.148    15.145    15.139    15.135    15.127    15.120    15.115    15.107    15.099    15.089    15.076    15.070    15.064    15.050    15.045    15.037    15.031    15.016    15.011    15.004    14.992    14.987    14.978    14.970    14.962    14.955    14.942    14.937    14.930    14.917    14.907    14.902    14.896    14.889    14.876    14.870    14.865    14.849    14.844    14.835    14.829    14.823    14.814    14.805    14.803    14.798    14.787    14.778    14.772    14.749    14.744    14.740    14.727    14.720    14.713    14.704    14.698    14.693    14.688    14.683    14.677    14.671    14.663    14.658    14.653    14.643    14.637    14.631    14.625    14.616    14.611    14.606    14.602    14.596
     4.898     4.865     4.823     4.815     4.808     4.764     4.756     4.738     4.756     4.764     4.796     4.817     4.814     4.832     4.865     4.817     4.808     4.815     4.808     4.790     4.796     4.788     4.783     4.815     4.812     4.808     4.762     4.756     4.778     4.832     4.822     4.733     4.740     4.733     4.810     4.764     4.757     4.764     4.783     4.733     4.740     4.762     4.756     4.762     4.757     4.806     4.775     4.756     4.733     4.727     4.733     4.743     4.738     4.744     4.764     4.795     4.733     4.738     4.731     4.737     4.731     4.737     4.756     4.733     4.756     4.762     4.756     4.762     4.783     4.800     4.808     4.810     4.733     4.701     4.733     4.783     4.764     4.783     4.788     4.810     4.815     4.795     4.788     4.700     4.733     4.700     4.757     4.762     4.756     4.737     4.729     4.762     4.700     4.733     4.757     4.764     4.783     4.806     4.788     4.756     4.762     4.756     4.738     4.757     4.815     4.814     4.793     4.733     4.738     4.733     4.700     4.733     4.756     4.762     4.727     4.735     4.727     4.762     4.756     4.762     4.757     4.762     4.756     4.737     4.756     4.764     4.814     4.756     4.762     4.795     4.788     4.795     4.764     4.756     4.764     4.795     4.814     4.822     4.808     4.817     4.823     4.828     4.822     4.764     4.756     4.814     4.806     4.814     4.806     4.814     4.806     4.814     4.830     4.822     4.815     4.822     4.828     4.837     4.822     4.815     4.822     4.814     4.823     4.850     4.844     4.854     4.823     4.852     4.852     4.854     4.834     4.839     4.834     4.815     4.834     4.840     4.836     4.815     4.808     4.814     4.810     4.815     4.825     4.822     4.815     4.808     4.817     4.849     4.822     4.815     4.822     4.815     4.808     4.828     4.856     4.822     4.815     4.822     4.815     4.808     4.815     4.822     4.817     4.842     4.842     4.838     4.840     4.822     4.817     4.822     4.828     4.834     4.852     4.822     4.815     4.822     4.815     4.808     4.817     4.823     4.830     4.823     4.841     4.849     4.843     4.840     4.858     4.854     4.839     4.836     4.817     4.822     4.815     4.822     4.830     4.836     4.840     4.861     4.847     4.844     4.823     4.817     4.822     4.815     4.822     4.839     4.836     4.832     4.838     4.852     4.852     4.837     4.852     4.833     4.858     4.850     4.849     4.865     4.830     4.860     4.858     4.858     4.823     4.817     4.822     4.817     4.822     4.856     4.850     4.844     4.842     4.832     4.828     4.825     4.828     4.823     4.820     4.827     4.822     4.822     4.817     4.808     4.827     4.823     4.823     4.817     4.812     4.823     4.817     4.822     4.833     4.814     4.814     4.806     4.808     4.832     4.806     4.814     4.806     4.812     4.814     4.818     4.814     4.810     4.812     4.806     4.814     4.806     4.815     4.814     4.817     4.788     4.804     4.783     4.804     4.787     4.802     4.773     4.780     4.780     4.787     4.783     4.785     4.785     4.788     4.783     4.787     4.783     4.778     4.783     4.783     4.778     4.757     4.737     4.756     4.791     4.793     4.790     4.785     4.698     4.691     4.656     4.691     4.698     4.757     4.767     4.683     4.675     4.654     4.650     4.644     4.649     4.654     4.649     4.654     4.691     4.700     4.737     4.743     4.735     4.701     4.731     4.698     4.691     4.683     4.650     4.656     4.689     4.683     4.689     4.683     4.650     4.644     4.650     4.683     4.689     4.625     4.689     4.698     4.737     4.731     4.698     4.650     4.644     4.649     4.654     4.689     4.683     4.691     4.683     4.689     4.683     4.689     4.683     4.692     4.700     4.654     4.650     4.683     4.701     4.691     4.683     4.675     4.683     4.675     4.656     4.727     4.689     4.642     4.649     4.627     4.649     4.654     4.741     4.729     4.731     4.627     4.649     4.642     4.649     4.644     4.675     4.698     4.743     4.738     4.731     4.725     4.725     4.737     4.719     4.737     4.733     4.698     4.649     4.654     4.650     4.656     4.691     4.698     4.689     4.683     4.689     4.683     4.689     4.683     4.650     4.654     4.650     4.698     4.731     4.727     4.731     4.723     4.725     4.733     4.727     4.731     4.737     4.698     4.731     4.654     4.650     4.737     4.731     4.727     4.740     4.738     4.731     4.737     4.743     4.741     4.737     4.738     4.743     4.738     4.750     4.760     4.743     4.760     4.759     4.762     4.756     4.750     4.768     4.756     4.772     4.770     4.775     4.756     4.760     4.756     4.762     4.767     4.791     4.788     4.778     4.787     4.780     4.783     4.790     4.787     4.783     4.787     4.780     4.780     4.757     4.787     4.770     4.818     4.812     4.787     4.776     4.781     4.775     4.785     4.781     4.778     4.783     4.780     4.795     4.788     4.788     4.793     4.815     4.806     4.804     4.812     4.796     4.815     4.808     4.814     4.806     4.814     4.818     4.815     4.820     4.817     4.818     4.815     4.815     4.820     4.817     4.817     4.815     4.820     4.817     4.823     4.818     4.833     4.825     4.832     4.828     4.834     4.828     4.823     4.842     4.844     4.847     4.852     4.854     4.861     4.868     4.860     4.863     4.871     4.868     4.867     4.863     4.874     4.877     4.876     4.871     4.876     4.887     4.890     4.890     4.880     4.898     4.880     4.902     4.904     4.895     4.876     4.895     4.915     4.909     4.913     4.890     4.905     4.896     4.896     4.902     4.924     4.900     4.923     4.922     4.939     4.918     4.937     4.939     4.945     4.945     4.947     4.937     4.937     4.947     4.948     4.937     4.955     4.939     4.922     4.925     4.968     4.925     4.962     4.975     4.961     4.980     4.983     4.981     4.987     4.992     4.987     4.972     4.987     4.990     4.995     4.995     4.997     5.000     4.994     4.999     5.006     5.007     5.009     5.009     5.015     5.020     5.022     5.017     5.009     5.035     5.039     5.013     5.009     5.015     5.045     5.048     5.051     5.050     5.041     5.056     5.056     5.061     5.057     5.058     5.055     5.050     5.062     5.061     5.064     5.063     5.063     5.061     5.057     5.056     5.071     5.076     5.078     5.074     5.079     5.078     5.079     5.081     5.087     5.090     5.092     5.095     5.095     5.092     5.098     5.102     5.100     5.106     5.109     5.109     5.106     5.109     5.104     5.109     5.111     5.109     5.119     5.115     5.125     5.122     5.127     5.125     5.122     5.125     5.128     5.129     5.131     5.132     5.141     5.141     5.142     5.142     5.146     5.150     5.148     5.151     5.154     5.154     5.157     5.163     5.166     5.167     5.166     5.170     5.174     5.175     5.175     5.179     5.179     5.181     5.185     5.187     5.189     5.190     5.194     5.197     5.199     5.200     5.204     5.205     5.207     5.211     5.212     5.215     5.216     5.219     5.222     5.225     5.229     5.232     5.235     5.235     5.239     5.243     5.246     5.250     5.252     5.255     5.258     5.261     5.265     5.268     5.273     5.276     5.280     5.287     5.291     5.296     5.300     5.304     5.307     5.309     5.313     5.316     5.320     5.324     5.328     5.330     5.332     5.335     5.333     5.339     5.337     5.345     5.345     5.347     5.347     5.348     5.349     5.354     5.354     5.354     5.357     5.357     5.359     5.361     5.361     5.363     5.365     5.365     5.366     5.366     5.369     5.371     5.372     5.372     5.375     5.376     5.376     5.377     5.380     5.385     5.385     5.385     5.387     5.391     5.393     5.395     5.396     5.398     5.400     5.401     5.403     5.404     5.409     5.409     5.411     5.413     5.415     5.418     5.420     5.424     5.426     5.428     5.429     5.433     5.435     5.437     5.440     5.441     5.443     5.447     5.448     5.449     5.452     5.454     5.457     5.460     5.462     5.463     5.469     5.469     5.472     5.474     5.475     5.478     5.481     5.483     5.485     5.488     5.490     5.493     5.495     5.496     5.498     5.502     5.504     5.506     5.509     5.511     5.515     5.521     5.522     5.525     5.527     5.531     5.531     5.533     5.535     5.537     5.539     5.540     5.542     5.544     5.546     5.547     5.550     5.553     5.556     5.558     5.559     5.561     5.562     5.564     5.567     5.568     5.570     5.573     5.575     5.577     5.578     5.580     5.583     5.585     5.586     5.590     5.591     5.593     5.594     5.597     5.599     5.602     5.603     5.606     5.609     5.611     5.612     5.616     5.619     5.622     5.624     5.626     5.630     5.633     5.635     5.640     5.641     5.652     5.654     5.657     5.661     5.661     5.662     5.664     5.666     5.669     5.672     5.674     5.676     5.679     5.680     5.682     5.685     5.687     5.690     5.691     5.695     5.698     5.699     5.703     5.705     5.709     5.710     5.712     5.715     5.717     5.719     5.721     5.722     5.723     5.725     5.726     5.729     5.730     5.732     5.733     5.735     5.739     5.741     5.743     5.744     5.746     5.748     5.750     5.754     5.755     5.755     5.757     5.759     5.762     5.763     5.765     5.769     5.770     5.772     5.773     5.778     5.780     5.783     5.785     5.787     5.789     5.790     5.792     5.794     5.797     5.798     5.802     5.803     5.806     5.808     5.811     5.812     5.815     5.817     5.820     5.822     5.825     5.826     5.829     5.832     5.833     5.837     5.840     5.842     5.845     5.849     5.850     5.853     5.856     5.858     5.861     5.865     5.869     5.870     5.874     5.876     5.885     5.885     5.889     5.890     5.894     5.899     5.901     5.902     5.904     5.909     5.919     5.920     5.922     5.925     5.928     5.932     5.935     5.939     5.942     5.946     5.949     5.955     5.959     5.969     5.970     5.974     5.980     5.982     5.983     5.988     5.989     5.992     5.996     5.999     6.003     6.006     6.011     6.015     6.019     6.022     6.025     6.030     6.033     6.037     6.042     6.045     6.050     6.054     6.059     6.063     6.068     6.073     6.079     6.083     6.087     6.092     6.096     6.104     6.107     6.113     6.118     6.123     6.128     6.133     6.138     6.144     6.149     6.154     6.160     6.165     6.171     6.176     6.179     6.187     6.193     6.198     6.204     6.207     6.215     6.220     6.226     6.233     6.241     6.248     6.255     6.264     6.274     6.282     6.291     6.300     6.311     6.320     6.330     6.342     6.353     6.366     6.377     6.389     6.401     6.415     6.429     6.441     6.455     6.469     6.483     6.499     6.515     6.530     6.547     6.565     6.581     6.599     6.619     6.637     6.655     6.676     6.698     6.720     6.744     6.766     6.791     6.813     6.838     6.860     6.883     6.908     6.931     6.955     6.978     7.000     7.023     7.044     7.063     7.083     7.102     7.119     7.137     7.154     7.172     7.189     7.206     7.224     7.241     7.258     7.274     7.291     7.310     7.328     7.345     7.362     7.379     7.398     7.417     7.435     7.453     7.471     7.489     7.508     7.527     7.545     7.563     7.583     7.602     7.621     7.640     7.658     7.678     7.696     7.713     7.730     7.748     7.766     7.785     7.802     7.819     7.835     7.852     7.869     7.887     7.904     7.922     7.937     7.955     7.972     7.989     8.007     8.022     8.041     8.057     8.075     8.091     8.109     8.127     8.143     8.160     8.176     8.194     8.209     8.229     8.246     8.262     8.279     8.297     8.311     8.330     8.346     8.365     8.380     8.399     8.416     8.433     8.451     8.468     8.487     8.504     8.522     8.540     8.557     8.574     8.592     8.609     8.628     8.644     8.664     8.683     8.700     8.719     8.735     8.754     8.770     8.785     8.803     8.821     8.837     8.854     8.872     8.885     8.903     8.919     8.933     8.950     8.965     8.981     8.996     9.009     9.025     9.038     9.054     9.068     9.082     9.097     9.110     9.125     9.141     9.156     9.169     9.181     9.196     9.211     9.224     9.237     9.252     9.265     9.278     9.290     9.303     9.319     9.331     9.344     9.355     9.369     9.380     9.394     9.405     9.418     9.428     9.442     9.455     9.467     9.476     9.490     9.504     9.515     9.528     9.542     9.552     9.567     9.578     9.591     9.603     9.617     9.630     9.642     9.655     9.667     9.681     9.694     9.709     9.723     9.735     9.750     9.763     9.775     9.790     9.804     9.818     9.831     9.844     9.860     9.874     9.885     9.899     9.912     9.927     9.940     9.953     9.968     9.981     9.994    10.009    10.024    10.036    10.050    10.063    10.079    10.092    10.104    10.117    10.131    10.146    10.157    10.170    10.185    10.197    10.213    10.226    10.241    10.254    10.267    10.283    10.295    10.310    10.322    10.338    10.352    10.366    10.379    10.393    10.407    10.422    10.433    10.452    10.463    10.476    10.492    10.507    10.520    10.537    10.554    10.568    10.585    10.600    10.615    10.632    10.644    10.662    10.676    10.690    10.705    10.723    10.739    10.756    10.772    10.789    10.805    10.822    10.839    10.854    10.869    10.889    10.903    10.922    10.935    10.954    10.969    10.987    11.004    11.026    11.041    11.061    11.079    11.096    11.116    11.133    11.153    11.170    11.188    11.207    11.226    11.248    11.264    11.283    11.304    11.326    11.346    11.367    11.387    11.410    11.429    11.450    11.471    11.492    11.512    11.533    11.552    11.576    11.596    11.616    11.639    11.661    11.683    11.704    11.725    11.746    11.765    11.787    11.809    11.832    11.854    11.875    11.898    11.922    11.944    11.963    11.988    12.009    12.029    12.052    12.075    12.098    12.119    12.146    12.166    12.192    12.211    12.235    12.257    12.281    12.303    12.324    12.346    12.370    12.389    12.413    12.431    12.451    12.473    12.492    12.512    12.533    12.550    12.567    12.585    12.604    12.621    12.639    12.656    12.674    12.692    12.711    12.727    12.746    12.762    12.778    12.798    12.814    12.831    12.849    12.865    12.880    12.895    12.910    12.925    12.942    12.955    12.968    12.982    12.997    13.009    13.025    13.039    13.052    13.065    13.077    13.087    13.095    13.107    13.123    13.137    13.150    13.163    13.177    13.190    13.204    13.220    13.233    13.241    13.250    13.260    13.269    13.285    13.299    13.312    13.328    13.343    13.354    13.366    13.379    13.398    13.407    13.416    13.426    13.437    13.443    13.456    13.463    13.493    13.502    13.509    13.519    13.528    13.546    13.554    13.562    13.577    13.585    13.592    13.607    13.614    13.627    13.633    13.650    13.660    13.670    13.682    13.691    13.702    13.711    13.721    13.728    13.742    13.750    13.763    13.785    13.793    13.802    13.809    13.822    13.831    13.843    13.852    13.860    13.868    13.877    13.889    13.899    13.909    13.926    13.936    13.955    13.968    13.977    13.996    14.007    14.017    14.025    14.031    14.044    14.062    14.072    14.078    14.089    14.110    14.120    14.131    14.142    14.158    14.169    14.178    14.186    14.196    14.205    14.216    14.233    14.240    14.255    14.257    14.267    14.272    14.294    14.304    14.318    14.326    14.335    14.340    14.365    14.375    14.385    14.391    14.398    14.415    14.422    14.426    14.439    14.466    14.474    14.479    14.485    14.504    14.513    14.517    14.522    14.540    14.546    14.556    14.568    14.577    14.588    14.591    14.602    14.611    14.626    14.637    14.643    14.652    14.660    14.666    14.677    14.683    14.688    14.696    14.702    14.713    14.720    14.729    14.737    14.748    14.755    14.769    14.779    14.793    14.800    14.805    14.808    14.811    14.828    14.835    14.842    14.847    14.863    14.870    14.879    14.889    14.902    14.907    14.915    14.928    14.937    14.944    14.950    14.963    14.972    14.980    14.994    15.005    15.015    15.027    15.032    15.041    15.055    15.059    15.070    15.078    15.089    15.107    15.119    15.125    15.132    15.144    15.149    15.154    15.155    15.157    15.159    15.161    15.161    15.161    15.161    15.157    15.157    15.157    15.155    15.154    15.149    15.146    15.144    15.133    15.129    15.122    15.115    15.110    15.098    15.093    15.078    15.070    15.064    15.062    15.045    15.039    15.032    15.022    15.011    15.004    14.998    14.987    14.980    14.972    14.961    14.957    14.944    14.939    14.932    14.925    14.909    14.904    14.898    14.890    14.879    14.870    14.864    14.853    14.844    14.840    14.829    14.823    14.814    14.808    14.805    14.798    14.792    14.779    14.774    14.769    14.744    14.742    14.729    14.722    14.716    14.708    14.702    14.698    14.688    14.683    14.678    14.671    14.665    14.660    14.653    14.647    14.640    14.635    14.628    14.619    14.612    14.608    14.603    14.596
     4.863     4.823     4.815     4.808     4.788     4.757     4.738     4.756     4.762     4.757     4.815     4.812     4.818     4.814     4.832     4.823     4.817     4.796     4.815     4.796     4.788     4.783     4.776     4.783     4.817     4.814     4.757     4.738     4.756     4.838     4.815     4.822     4.733     4.740     4.817     4.808     4.788     4.783     4.788     4.738     4.733     4.756     4.737     4.756     4.814     4.815     4.756     4.762     4.756     4.733     4.727     4.735     4.744     4.737     4.756     4.776     4.806     4.733     4.738     4.756     4.762     4.756     4.733     4.700     4.733     4.756     4.738     4.756     4.762     4.783     4.815     4.772     4.738     4.733     4.795     4.762     4.756     4.762     4.783     4.815     4.806     4.787     4.780     4.733     4.738     4.733     4.738     4.733     4.737     4.731     4.737     4.729     4.762     4.756     4.738     4.756     4.762     4.806     4.746     4.764     4.756     4.738     4.756     4.764     4.814     4.733     4.738     4.806     4.814     4.795     4.746     4.738     4.762     4.756     4.735     4.727     4.737     4.756     4.762     4.756     4.762     4.756     4.738     4.744     4.737     4.756     4.815     4.814     4.806     4.788     4.757     4.762     4.756     4.738     4.756     4.764     4.808     4.815     4.828     4.822     4.815     4.808     4.815     4.756     4.762     4.806     4.814     4.806     4.814     4.806     4.814     4.808     4.815     4.832     4.823     4.830     4.836     4.850     4.817     4.822     4.839     4.841     4.823     4.817     4.847     4.854     4.852     4.854     4.854     4.858     4.815     4.822     4.815     4.822     4.817     4.843     4.840     4.823     4.815     4.822     4.815     4.822     4.840     4.828     4.822     4.815     4.822     4.828     4.848     4.823     4.828     4.822     4.815     4.823     4.854     4.830     4.822     4.815     4.822     4.815     4.808     4.815     4.822     4.830     4.844     4.840     4.834     4.817     4.822     4.817     4.823     4.830     4.856     4.828     4.822     4.815     4.822     4.817     4.823     4.830     4.836     4.830     4.836     4.847     4.852     4.856     4.856     4.861     4.856     4.849     4.836     4.817     4.822     4.815     4.834     4.830     4.856     4.860     4.856     4.846     4.840     4.834     4.839     4.856     4.830     4.854     4.860     4.854     4.858     4.840     4.854     4.854     4.840     4.838     4.867     4.871     4.833     4.871     4.870     4.854     4.867     4.820     4.861     4.867     4.856     4.823     4.839     4.861     4.854     4.847     4.830     4.843     4.828     4.830     4.828     4.833     4.827     4.833     4.827     4.832     4.832     4.815     4.823     4.832     4.832     4.836     4.817     4.830     4.823     4.839     4.815     4.810     4.830     4.823     4.832     4.825     4.832     4.823     4.828     4.825     4.806     4.817     4.820     4.815     4.818     4.817     4.806     4.817     4.808     4.800     4.815     4.820     4.815     4.808     4.810     4.802     4.775     4.795     4.775     4.781     4.788     4.788     4.785     4.783     4.780     4.785     4.787     4.788     4.783     4.781     4.778     4.783     4.738     4.796     4.791     4.793     4.790     4.785     4.787     4.793     4.798     4.796     4.700     4.757     4.773     4.765     4.691     4.683     4.675     4.683     4.675     4.681     4.675     4.654     4.689     4.698     4.747     4.700     4.746     4.740     4.733     4.725     4.731     4.698     4.733     4.700     4.738     4.700     4.741     4.698     4.689     4.656     4.689     4.683     4.691     4.698     4.629     4.752     4.738     4.743     4.737     4.650     4.628     4.649     4.628     4.649     4.654     4.689     4.683     4.691     4.696     4.689     4.683     4.691     4.700     4.721     4.727     4.721     4.723     4.723     4.683     4.675     4.683     4.675     4.654     4.650     4.737     4.696     4.650     4.628     4.649     4.642     4.687     4.696     4.737     4.731     4.650     4.654     4.649     4.654     4.650     4.698     4.733     4.738     4.733     4.738     4.733     4.744     4.698     4.731     4.741     4.737     4.727     4.644     4.649     4.642     4.650     4.654     4.650     4.654     4.675     4.656     4.650     4.628     4.649     4.628     4.650     4.656     4.691     4.698     4.733     4.725     4.727     4.723     4.729     4.737     4.740     4.698     4.737     4.698     4.735     4.700     4.743     4.731     4.738     4.744     4.741     4.737     4.743     4.746     4.737     4.749     4.731     4.737     4.729     4.738     4.743     4.737     4.759     4.756     4.770     4.767     4.770     4.775     4.776     4.775     4.776     4.757     4.738     4.756     4.762     4.756     4.738     4.756     4.795     4.783     4.783     4.787     4.780     4.785     4.790     4.783     4.778     4.775     4.757     4.785     4.780     4.820     4.815     4.822     4.814     4.773     4.783     4.772     4.790     4.778     4.780     4.778     4.817     4.822     4.788     4.815     4.815     4.810     4.800     4.806     4.806     4.815     4.812     4.814     4.808     4.814     4.822     4.815     4.820     4.818     4.822     4.818     4.823     4.820     4.815     4.806     4.825     4.823     4.825     4.820     4.828     4.833     4.823     4.830     4.849     4.828     4.844     4.842     4.838     4.846     4.849     4.830     4.852     4.858     4.867     4.863     4.854     4.856     4.874     4.873     4.865     4.871     4.877     4.882     4.883     4.879     4.885     4.882     4.890     4.887     4.887     4.882     4.887     4.905     4.909     4.904     4.913     4.916     4.918     4.916     4.909     4.898     4.909     4.898     4.902     4.926     4.927     4.930     4.920     4.939     4.943     4.913     4.945     4.918     4.940     4.947     4.942     4.947     4.945     4.952     4.940     4.959     4.937     4.959     4.966     4.930     4.968     4.961     4.959     4.979     4.985     4.969     4.989     4.990     4.995     4.997     4.997     4.997     4.995     4.999     4.997     4.999     5.007     5.011     5.011     5.007     5.011     5.007     5.013     5.007     5.024     5.025     5.027     5.023     5.035     5.020     5.043     5.045     5.011     5.046     5.045     5.046     5.050     5.054     5.056     5.061     5.061     5.062     5.064     5.058     5.064     5.056     5.060     5.057     5.067     5.069     5.071     5.076     5.081     5.062     5.085     5.079     5.083     5.081     5.078     5.083     5.085     5.081     5.087     5.093     5.097     5.098     5.098     5.097     5.102     5.106     5.106     5.109     5.114     5.111     5.119     5.119     5.119     5.119     5.112     5.109     5.113     5.121     5.125     5.124     5.128     5.131     5.133     5.132     5.135     5.133     5.137     5.137     5.141     5.142     5.148     5.150     5.148     5.151     5.154     5.159     5.159     5.159     5.161     5.164     5.167     5.172     5.172     5.175     5.177     5.179     5.181     5.181     5.183     5.187     5.190     5.190     5.192     5.196     5.197     5.200     5.201     5.202     5.206     5.209     5.213     5.213     5.216     5.220     5.224     5.225     5.227     5.230     5.233     5.235     5.238     5.239     5.244     5.246     5.252     5.253     5.255     5.258     5.263     5.265     5.269     5.271     5.275     5.282     5.285     5.289     5.294     5.298     5.304     5.307     5.312     5.315     5.319     5.322     5.324     5.328     5.328     5.330     5.337     5.337     5.339     5.343     5.343     5.347     5.345     5.349     5.352     5.352     5.355     5.355     5.357     5.359     5.361     5.363     5.363     5.365     5.366     5.366     5.369     5.369     5.371     5.375     5.373     5.375     5.377     5.377     5.378     5.380     5.380     5.385     5.387     5.387     5.389     5.391     5.393     5.396     5.398     5.400     5.401     5.403     5.405     5.407     5.407     5.411     5.412     5.415     5.415     5.420     5.420     5.424     5.426     5.429     5.431     5.433     5.435     5.436     5.437     5.441     5.443     5.445     5.448     5.449     5.454     5.455     5.457     5.458     5.462     5.465     5.466     5.469     5.470     5.474     5.475     5.478     5.480     5.481     5.485     5.487     5.488     5.491     5.495     5.496     5.500     5.502     5.504     5.506     5.507     5.511     5.512     5.519     5.521     5.525     5.527     5.528     5.531     5.533     5.535     5.537     5.539     5.540     5.544     5.546     5.547     5.549     5.550     5.553     5.555     5.558     5.559     5.561     5.564     5.566     5.568     5.570     5.573     5.575     5.577     5.578     5.580     5.581     5.583     5.585     5.588     5.590     5.591     5.593     5.596     5.597     5.599     5.602     5.605     5.606     5.609     5.611     5.612     5.616     5.619     5.622     5.624     5.628     5.628     5.631     5.635     5.640     5.639     5.649     5.654     5.655     5.657     5.659     5.662     5.664     5.666     5.669     5.671     5.674     5.676     5.680     5.680     5.682     5.685     5.687     5.688     5.691     5.695     5.696     5.698     5.702     5.705     5.709     5.710     5.712     5.715     5.717     5.719     5.721     5.722     5.725     5.726     5.728     5.729     5.732     5.733     5.735     5.737     5.739     5.741     5.744     5.746     5.750     5.750     5.751     5.753     5.754     5.757     5.758     5.761     5.762     5.763     5.766     5.769     5.770     5.773     5.777     5.777     5.781     5.783     5.785     5.787     5.789     5.790     5.794     5.795     5.797     5.800     5.802     5.803     5.806     5.808     5.811     5.812     5.815     5.817     5.819     5.822     5.825     5.826     5.829     5.832     5.833     5.837     5.839     5.842     5.845     5.847     5.850     5.853     5.855     5.858     5.860     5.863     5.866     5.870     5.872     5.876     5.881     5.887     5.889     5.890     5.892     5.896     5.899     5.902     5.904     5.908     5.913     5.919     5.922     5.925     5.927     5.930     5.933     5.937     5.940     5.942     5.946     5.949     5.953     5.964     5.969     5.972     5.975     5.978     5.982     5.985     5.989     5.991     5.994     5.997     6.000     6.003     6.008     6.011     6.015     6.019     6.022     6.027     6.030     6.035     6.038     6.042     6.045     6.050     6.054     6.059     6.063     6.068     6.073     6.079     6.083     6.089     6.092     6.098     6.104     6.107     6.113     6.118     6.125     6.128     6.132     6.138     6.143     6.149     6.154     6.160     6.165     6.171     6.176     6.181     6.185     6.192     6.197     6.203     6.209     6.213     6.220     6.226     6.233     6.240     6.246     6.254     6.261     6.272     6.280     6.290     6.298     6.309     6.319     6.328     6.340     6.352     6.364     6.375     6.387     6.399     6.412     6.425     6.439     6.454     6.466     6.481     6.496     6.512     6.527     6.543     6.560     6.578     6.595     6.613     6.631     6.650     6.669     6.691     6.712     6.735     6.758     6.782     6.805     6.828     6.851     6.874     6.897     6.922     6.946     6.971     6.993     7.016     7.037     7.059     7.078     7.099     7.117     7.135     7.153     7.172     7.189     7.206     7.224     7.241     7.258     7.274     7.291     7.309     7.326     7.343     7.361     7.379     7.396     7.414     7.432     7.450     7.468     7.486     7.505     7.523     7.542     7.560     7.579     7.598     7.616     7.637     7.655     7.674     7.693     7.710     7.729     7.746     7.764     7.783     7.799     7.817     7.835     7.852     7.869     7.885     7.903     7.919     7.937     7.955     7.972     7.989     8.005     8.022     8.039     8.057     8.074     8.091     8.108     8.125     8.141     8.160     8.176     8.193     8.209     8.226     8.244     8.261     8.277     8.295     8.311     8.328     8.345     8.363     8.379     8.395     8.414     8.430     8.448     8.464     8.483     8.502     8.519     8.537     8.554     8.571     8.589     8.605     8.624     8.641     8.659     8.677     8.695     8.713     8.731     8.748     8.766     8.782     8.799     8.816     8.832     8.850     8.869     8.883     8.899     8.917     8.933     8.949     8.965     8.980     8.993     9.011     9.025     9.040     9.054     9.068     9.082     9.097     9.113     9.127     9.142     9.156     9.172     9.185     9.199     9.212     9.227     9.241     9.255     9.269     9.282     9.297     9.310     9.324     9.337     9.350     9.365     9.375     9.389     9.402     9.414     9.428     9.440     9.452     9.463     9.476     9.487     9.499     9.513     9.525     9.537     9.549     9.564     9.573     9.589     9.600     9.613     9.625     9.638     9.649     9.663     9.676     9.689     9.704     9.715     9.730     9.742     9.757     9.769     9.783     9.798     9.810     9.825     9.838     9.852     9.865     9.878     9.894     9.907     9.920     9.933     9.945     9.962     9.974     9.987    10.000    10.013    10.027    10.043    10.055    10.069    10.081    10.097    10.112    10.125    10.137    10.150    10.165    10.177    10.192    10.204    10.218    10.232    10.245    10.261    10.274    10.287    10.302    10.316    10.330    10.345    10.357    10.372    10.385    10.400    10.415    10.426    10.441    10.456    10.468    10.485    10.498    10.513    10.528    10.542    10.557    10.572    10.587    10.604    10.621    10.635    10.650    10.663    10.682    10.697    10.711    10.726    10.742    10.759    10.773    10.791    10.806    10.826    10.841    10.857    10.874    10.891    10.907    10.924    10.939    10.956    10.971    10.991    11.007    11.022    11.042    11.061    11.079    11.098    11.116    11.133    11.154    11.170    11.191    11.209    11.227    11.248    11.267    11.283    11.304    11.324    11.345    11.365    11.383    11.408    11.425    11.450    11.471    11.488    11.510    11.533    11.552    11.573    11.594    11.616    11.637    11.658    11.680    11.702    11.721    11.741    11.762    11.783    11.805    11.827    11.849    11.872    11.893    11.916    11.940    11.960    11.980    12.004    12.022    12.047    12.069    12.092    12.113    12.137    12.161    12.181    12.204    12.228    12.250    12.272    12.298    12.314    12.337    12.360    12.380    12.402    12.423    12.446    12.466    12.487    12.506    12.524    12.540    12.559    12.578    12.594    12.611    12.628    12.648    12.665    12.682    12.699    12.716    12.733    12.751    12.769    12.785    12.803    12.817    12.832    12.849    12.862    12.878    12.895    12.908    12.924    12.937    12.950    12.966    12.976    12.992    13.004    13.018    13.035    13.045    13.057    13.070    13.081    13.090    13.100    13.115    13.127    13.139    13.159    13.174    13.182    13.200    13.210    13.224    13.233    13.242    13.253    13.262    13.286    13.294    13.307    13.324    13.333    13.345    13.361    13.376    13.390    13.399    13.409    13.419    13.427    13.438    13.449    13.457    13.487    13.498    13.506    13.515    13.524    13.538    13.547    13.557    13.569    13.579    13.589    13.599    13.609    13.622    13.624    13.644    13.657    13.664    13.678    13.686    13.698    13.707    13.719    13.725    13.737    13.745    13.757    13.766    13.787    13.802    13.807    13.818    13.827    13.837    13.849    13.857    13.863    13.873    13.882    13.896    13.907    13.920    13.930    13.957    13.964    13.976    13.983    14.004    14.013    14.022    14.028    14.041    14.053    14.069    14.077    14.083    14.104    14.115    14.126    14.142    14.152    14.166    14.174    14.186    14.195    14.204    14.211    14.227    14.238    14.245    14.257    14.265    14.270    14.302    14.306    14.316    14.323    14.332    14.342    14.365    14.370    14.383    14.391    14.396    14.413    14.422    14.428    14.431    14.457    14.472    14.478    14.489    14.504    14.511    14.515    14.523    14.537    14.544    14.549    14.570    14.576    14.583    14.594    14.602    14.614    14.622    14.637    14.646    14.649    14.658    14.669    14.674    14.682    14.688    14.696    14.702    14.713    14.722    14.729    14.737    14.744    14.749    14.769    14.779    14.787    14.800    14.805    14.808    14.812    14.828    14.835    14.842    14.847    14.860    14.870    14.879    14.893    14.899    14.907    14.913    14.925    14.937    14.942    14.955    14.959    14.974    14.982    15.002    15.007    15.013    15.026    15.035    15.041    15.050    15.058    15.070    15.078    15.083    15.107    15.119    15.125    15.132    15.142    15.148    15.154    15.157    15.159    15.161    15.161    15.162    15.162    15.159    15.157    15.157    15.159    15.157    15.155    15.152    15.148    15.142    15.138    15.129    15.122    15.116    15.105    15.099    15.094    15.079    15.072    15.068    15.061    15.046    15.039    15.035    15.026    15.013    15.007    15.002    14.989    14.980    14.972    14.965    14.955    14.948    14.941    14.932    14.922    14.915    14.907    14.898    14.890    14.883    14.874    14.868    14.858    14.847    14.840    14.833    14.826    14.815    14.809    14.805    14.800    14.795    14.787    14.774    14.769    14.749    14.740    14.737    14.727    14.719    14.711    14.705    14.699    14.693    14.685    14.680    14.674    14.666    14.661    14.655    14.647    14.643    14.640    14.631    14.620    14.614    14.609    14.605    14.597
     4.858     4.817     4.808     4.788     4.783     4.764     4.756     4.762     4.757     4.788     4.808     4.815     4.822     4.817     4.823     4.817     4.810     4.764     4.757     4.788     4.783     4.764     4.756     4.762     4.756     4.817     4.764     4.756     4.764     4.757     4.822     4.815     4.808     4.817     4.810     4.815     4.783     4.788     4.783     4.733     4.756     4.762     4.756     4.762     4.808     4.733     4.738     4.756     4.762     4.740     4.733     4.756     4.737     4.744     4.738     4.756     4.764     4.814     4.806     4.788     4.795     4.733     4.700     4.733     4.756     4.762     4.756     4.737     4.756     4.764     4.812     4.738     4.733     4.725     4.776     4.731     4.737     4.756     4.733     4.740     4.814     4.740     4.733     4.740     4.733     4.738     4.744     4.738     4.743     4.737     4.756     4.737     4.756     4.762     4.756     4.762     4.756     4.733     4.738     4.733     4.738     4.733     4.764     4.796     4.810     4.800     4.808     4.804     4.808     4.788     4.795     4.776     4.756     4.762     4.743     4.737     4.744     4.762     4.756     4.762     4.756     4.762     4.756     4.738     4.756     4.776     4.783     4.815     4.814     4.808     4.814     4.756     4.762     4.756     4.762     4.808     4.815     4.836     4.822     4.815     4.822     4.815     4.808     4.788     4.783     4.788     4.806     4.814     4.808     4.815     4.822     4.815     4.822     4.839     4.832     4.837     4.848     4.848     4.823     4.817     4.863     4.808     4.815     4.822     4.828     4.860     4.852     4.852     4.860     4.858     4.822     4.815     4.822     4.817     4.837     4.858     4.844     4.830     4.823     4.815     4.822     4.815     4.822     4.844     4.815     4.810     4.815     4.822     4.817     4.879     4.856     4.830     4.823     4.830     4.850     4.834     4.817     4.822     4.815     4.810     4.815     4.822     4.817     4.825     4.833     4.849     4.848     4.834     4.817     4.834     4.830     4.860     4.856     4.846     4.840     4.856     4.840     4.856     4.832     4.837     4.830     4.836     4.854     4.849     4.856     4.861     4.865     4.856     4.865     4.858     4.849     4.823     4.817     4.822     4.830     4.836     4.861     4.854     4.861     4.854     4.823     4.817     4.823     4.830     4.844     4.847     4.852     4.846     4.858     4.858     4.852     4.844     4.844     4.842     4.871     4.817     4.868     4.856     4.873     4.836     4.861     4.868     4.865     4.868     4.861     4.867     4.858     4.867     4.858     4.852     4.854     4.852     4.856     4.830     4.838     4.832     4.833     4.838     4.839     4.838     4.836     4.830     4.833     4.838     4.838     4.817     4.838     4.832     4.825     4.841     4.808     4.828     4.822     4.830     4.823     4.815     4.827     4.833     4.827     4.822     4.825     4.823     4.818     4.820     4.815     4.806     4.814     4.812     4.817     4.808     4.802     4.815     4.810     4.814     4.806     4.814     4.793     4.790     4.795     4.799     4.793     4.787     4.785     4.790     4.785     4.790     4.788     4.780     4.778     4.785     4.744     4.790     4.796     4.790     4.795     4.788     4.756     4.788     4.790     4.798     4.733     4.785     4.791     4.785     4.780     4.768     4.762     4.703     4.683     4.689     4.683     4.689     4.683     4.691     4.698     4.733     4.750     4.746     4.738     4.733     4.738     4.733     4.725     4.733     4.729     4.737     4.757     4.762     4.756     4.762     4.756     4.744     4.738     4.756     4.749     4.754     4.737     4.731     4.756     4.698     4.691     4.656     4.650     4.644     4.649     4.654     4.675     4.683     4.689     4.683     4.650     4.654     4.689     4.683     4.723     4.729     4.721     4.729     4.725     4.698     4.689     4.683     4.677     4.683     4.675     4.654     4.727     4.738     4.644     4.649     4.642     4.650     4.683     4.737     4.650     4.737     4.731     4.747     4.740     4.733     4.700     4.733     4.738     4.747     4.733     4.737     4.746     4.656     4.650     4.683     4.733     4.738     4.698     4.650     4.642     4.649     4.654     4.650     4.656     4.650     4.654     4.650     4.644     4.649     4.628     4.649     4.644     4.650     4.683     4.691     4.729     4.735     4.725     4.743     4.700     4.731     4.738     4.691     4.717     4.754     4.735     4.727     4.737     4.743     4.741     4.738     4.746     4.743     4.749     4.740     4.744     4.752     4.738     4.731     4.737     4.756     4.764     4.768     4.738     4.744     4.764     4.775     4.764     4.778     4.780     4.772     4.773     4.764     4.757     4.790     4.767     4.791     4.756     4.793     4.788     4.793     4.788     4.795     4.793     4.787     4.783     4.788     4.787     4.780     4.778     4.783     4.780     4.773     4.791     4.817     4.775     4.778     4.776     4.823     4.776     4.772     4.825     4.788     4.822     4.814     4.820     4.812     4.820     4.800     4.806     4.800     4.810     4.815     4.814     4.808     4.815     4.820     4.823     4.823     4.820     4.823     4.827     4.822     4.823     4.827     4.822     4.830     4.825     4.825     4.832     4.823     4.817     4.823     4.828     4.848     4.850     4.808     4.852     4.833     4.841     4.852     4.854     4.860     4.865     4.861     4.860     4.863     4.873     4.858     4.876     4.876     4.870     4.874     4.882     4.883     4.880     4.885     4.880     4.895     4.893     4.887     4.893     4.902     4.905     4.895     4.890     4.887     4.918     4.921     4.887     4.923     4.925     4.927     4.900     4.904     4.923     4.920     4.913     4.933     4.915     4.918     4.915     4.937     4.942     4.945     4.947     4.948     4.945     4.945     4.950     4.957     4.957     4.945     4.961     4.966     4.959     4.972     4.970     4.964     4.962     4.985     4.990     4.968     4.966     4.995     4.999     5.000     5.000     4.995     4.997     5.002     5.004     5.006     5.009     5.013     5.015     5.013     5.009     5.013     5.007     5.013     5.019     5.020     5.028     5.022     5.041     5.048     5.013     5.046     5.041     5.043     5.050     5.051     5.056     5.058     5.062     5.064     5.063     5.067     5.057     5.072     5.063     5.069     5.074     5.076     5.079     5.076     5.083     5.083     5.083     5.087     5.085     5.087     5.088     5.087     5.083     5.078     5.088     5.090     5.088     5.090     5.097     5.098     5.098     5.106     5.106     5.107     5.111     5.115     5.112     5.119     5.119     5.116     5.122     5.119     5.116     5.128     5.122     5.125     5.131     5.128     5.131     5.129     5.135     5.141     5.139     5.137     5.141     5.146     5.148     5.144     5.150     5.154     5.156     5.157     5.160     5.163     5.161     5.164     5.170     5.170     5.170     5.174     5.175     5.179     5.179     5.182     5.183     5.187     5.189     5.192     5.194     5.196     5.197     5.199     5.202     5.204     5.205     5.207     5.211     5.212     5.216     5.220     5.222     5.225     5.227     5.230     5.232     5.235     5.235     5.239     5.243     5.246     5.250     5.252     5.255     5.257     5.260     5.263     5.268     5.269     5.272     5.276     5.282     5.283     5.289     5.293     5.298     5.301     5.305     5.311     5.315     5.319     5.320     5.324     5.326     5.328     5.333     5.337     5.340     5.344     5.345     5.345     5.344     5.348     5.349     5.352     5.354     5.355     5.357     5.359     5.363     5.365     5.366     5.366     5.368     5.369     5.371     5.371     5.372     5.375     5.376     5.377     5.378     5.380     5.382     5.382     5.383     5.385     5.387     5.389     5.391     5.393     5.395     5.396     5.398     5.400     5.401     5.403     5.404     5.405     5.409     5.409     5.412     5.415     5.416     5.418     5.422     5.424     5.426     5.428     5.431     5.433     5.435     5.436     5.439     5.441     5.443     5.445     5.447     5.449     5.452     5.455     5.457     5.458     5.460     5.463     5.465     5.469     5.470     5.474     5.474     5.477     5.480     5.481     5.485     5.487     5.488     5.490     5.493     5.495     5.498     5.500     5.504     5.506     5.509     5.511     5.514     5.521     5.522     5.525     5.525     5.528     5.531     5.533     5.535     5.537     5.539     5.540     5.542     5.546     5.547     5.549     5.552     5.553     5.556     5.556     5.558     5.561     5.564     5.568     5.568     5.570     5.573     5.575     5.577     5.578     5.580     5.581     5.585     5.586     5.588     5.590     5.591     5.593     5.596     5.597     5.599     5.603     5.605     5.608     5.609     5.611     5.612     5.616     5.617     5.620     5.624     5.626     5.628     5.631     5.637     5.641     5.641     5.642     5.652     5.654     5.657     5.659     5.662     5.664     5.666     5.669     5.671     5.672     5.674     5.677     5.679     5.683     5.685     5.688     5.690     5.693     5.693     5.696     5.698     5.702     5.703     5.707     5.709     5.712     5.715     5.717     5.719     5.721     5.722     5.725     5.728     5.729     5.730     5.732     5.735     5.737     5.739     5.741     5.743     5.744     5.748     5.750     5.753     5.754     5.755     5.755     5.757     5.758     5.761     5.762     5.765     5.766     5.770     5.772     5.773     5.777     5.778     5.781     5.783     5.785     5.787     5.790     5.792     5.794     5.797     5.798     5.800     5.802     5.805     5.806     5.808     5.811     5.812     5.815     5.817     5.819     5.822     5.825     5.826     5.829     5.832     5.833     5.837     5.839     5.842     5.844     5.847     5.850     5.852     5.855     5.858     5.860     5.863     5.865     5.869     5.872     5.876     5.878     5.887     5.889     5.890     5.894     5.896     5.898     5.901     5.906     5.909     5.911     5.914     5.920     5.924     5.925     5.928     5.932     5.935     5.940     5.942     5.944     5.948     5.951     5.961     5.969     5.969     5.972     5.977     5.980     5.982     5.985     5.989     5.991     5.994     5.999     6.002     6.005     6.008     6.011     6.015     6.019     6.025     6.028     6.031     6.035     6.040     6.044     6.047     6.050     6.056     6.059     6.064     6.068     6.072     6.077     6.085     6.087     6.092     6.098     6.102     6.109     6.113     6.118     6.125     6.130     6.135     6.138     6.143     6.149     6.155     6.160     6.165     6.171     6.176     6.182     6.187     6.192     6.197     6.203     6.209     6.215     6.221     6.226     6.233     6.238     6.246     6.254     6.261     6.269     6.279     6.288     6.298     6.307     6.316     6.327     6.338     6.349     6.360     6.374     6.385     6.397     6.410     6.423     6.438     6.452     6.465     6.479     6.494     6.508     6.524     6.540     6.557     6.572     6.590     6.608     6.625     6.645     6.664     6.685     6.705     6.728     6.749     6.772     6.795     6.819     6.843     6.866     6.889     6.913     6.937     6.960     6.983     7.007     7.029     7.051     7.074     7.094     7.113     7.132     7.151     7.169     7.188     7.205     7.222     7.241     7.258     7.274     7.291     7.309     7.326     7.343     7.361     7.378     7.395     7.412     7.431     7.449     7.467     7.485     7.502     7.520     7.539     7.557     7.576     7.594     7.614     7.632     7.650     7.669     7.689     7.707     7.725     7.744     7.762     7.781     7.798     7.815     7.832     7.850     7.868     7.885     7.901     7.919     7.937     7.954     7.972     7.987     8.005     8.022     8.039     8.056     8.074     8.091     8.107     8.125     8.141     8.158     8.174     8.190     8.209     8.224     8.242     8.260     8.275     8.295     8.309     8.327     8.342     8.361     8.377     8.394     8.412     8.427     8.445     8.461     8.479     8.496     8.515     8.532     8.550     8.568     8.585     8.603     8.620     8.635     8.656     8.673     8.690     8.708     8.726     8.744     8.761     8.779     8.796     8.814     8.829     8.846     8.863     8.882     8.898     8.913     8.930     8.946     8.963     8.979     8.993     9.009     9.025     9.038     9.056     9.070     9.085     9.098     9.113     9.127     9.143     9.158     9.173     9.187     9.202     9.216     9.230     9.245     9.257     9.274     9.287     9.300     9.315     9.329     9.344     9.356     9.369     9.382     9.396     9.411     9.423     9.435     9.449     9.460     9.473     9.487     9.499     9.508     9.522     9.533     9.546     9.559     9.571     9.583     9.595     9.608     9.621     9.633     9.647     9.659     9.670     9.683     9.696     9.709     9.725     9.739     9.750     9.765     9.777     9.793     9.806     9.818     9.833     9.844     9.857     9.874     9.886     9.899     9.913     9.927     9.940     9.953     9.968     9.981     9.996    10.006    10.020    10.035    10.048    10.063    10.075    10.089    10.102    10.117    10.131    10.144    10.155    10.168    10.185    10.197    10.211    10.223    10.239    10.251    10.267    10.279    10.294    10.310    10.322    10.338    10.350    10.364    10.379    10.395    10.407    10.420    10.433    10.448    10.461    10.475    10.487    10.504    10.519    10.531    10.547    10.562    10.577    10.591    10.607    10.626    10.641    10.656    10.669    10.682    10.699    10.716    10.731    10.745    10.762    10.778    10.794    10.809    10.826    10.844    10.859    10.876    10.893    10.909    10.924    10.941    10.959    10.974    10.993    11.012    11.030    11.044    11.061    11.079    11.098    11.119    11.133    11.156    11.172    11.192    11.211    11.231    11.246    11.267    11.287    11.305    11.326    11.345    11.365    11.383    11.405    11.425    11.446    11.465    11.487    11.508    11.529    11.550    11.570    11.591    11.610    11.633    11.652    11.675    11.696    11.717    11.739    11.759    11.779    11.800    11.822    11.846    11.869    11.889    11.911    11.935    11.955    11.977    11.997    12.018    12.040    12.064    12.083    12.107    12.129    12.149    12.175    12.195    12.220    12.242    12.265    12.289    12.309    12.328    12.350    12.372    12.391    12.414    12.433    12.455    12.475    12.494    12.513    12.533    12.550    12.568    12.583    12.602    12.621    12.639    12.653    12.670    12.689    12.705    12.723    12.739    12.755    12.770    12.787    12.802    12.819    12.832    12.849    12.862    12.877    12.891    12.904    12.920    12.933    12.946    12.961    12.973    12.988    13.002    13.013    13.025    13.039    13.049    13.059    13.074    13.085    13.094    13.104    13.118    13.131    13.148    13.170    13.178    13.190    13.202    13.216    13.224    13.237    13.248    13.262    13.282    13.288    13.299    13.312    13.327    13.335    13.364    13.376    13.381    13.395    13.405    13.414    13.421    13.430    13.443    13.454    13.463    13.493    13.505    13.509    13.522    13.536    13.543    13.555    13.562    13.575    13.582    13.595    13.607    13.614    13.625    13.641    13.648    13.655    13.672    13.682    13.693    13.704    13.715    13.722    13.732    13.740    13.752    13.763    13.770    13.800    13.802    13.818    13.826    13.835    13.845    13.853    13.860    13.868    13.878    13.892    13.902    13.911    13.928    13.952    13.961    13.976    13.983    14.002    14.011    14.022    14.027    14.041    14.048    14.062    14.075    14.083    14.094    14.107    14.122    14.129    14.152    14.165    14.174    14.183    14.192    14.202    14.214    14.230    14.237    14.249    14.255    14.262    14.270    14.294    14.309    14.316    14.321    14.335    14.339    14.362    14.374    14.383    14.389    14.394    14.412    14.426    14.429    14.436    14.452    14.463    14.476    14.488    14.506    14.511    14.515    14.521    14.535    14.542    14.548    14.568    14.576    14.585    14.591    14.603    14.609    14.626    14.635    14.644    14.649    14.660    14.669    14.674    14.680    14.688    14.698    14.704    14.713    14.722    14.727    14.737    14.742    14.749    14.769    14.776    14.787    14.802    14.805    14.808    14.814    14.826    14.829    14.844    14.849    14.858    14.870    14.879    14.887    14.902    14.907    14.915    14.927    14.935    14.944    14.957    14.955    14.976    14.982    14.999    15.005    15.011    15.024    15.035    15.041    15.050    15.059    15.070    15.078    15.083    15.102    15.116    15.129    15.132    15.144    15.152    15.154    15.157    15.161    15.162    15.162    15.162    15.162    15.159    15.159    15.157    15.159    15.157    15.155    15.154    15.149    15.145    15.139    15.132    15.124    15.116    15.107    15.102    15.094    15.083    15.074    15.070    15.062    15.048    15.041    15.037    15.030    15.013    15.007    15.002    14.986    14.980    14.974    14.969    14.959    14.948    14.939    14.932    14.925    14.917    14.909    14.902    14.894    14.883    14.878    14.868    14.856    14.849    14.840    14.835    14.826    14.819    14.811    14.805    14.802    14.796    14.792    14.778    14.772    14.749    14.744    14.737    14.731    14.726    14.716    14.710    14.704    14.695    14.688    14.683    14.677    14.666    14.661    14.655    14.649    14.644    14.637    14.631    14.625    14.619    14.611    14.605    14.602
[truncated: 22,285,239 more chars]
