# Supplementary material for: The near-field tsunami generated by the 15 January 2022 eruption of the Hunga Tonga-Hunga Ha’apai volcano and its impact on Tongatapu, Tonga
Source: Sci Rep. 2022 Sep 7;12:15187. doi: 10.1038/s41598-022-19486-w (PMC9452557; doi:10.1038/s41598-022-19486-w)
Supplement: Supplementary file 3 — Supplementary Information 3. [file 41598_2022_19486_MOESM3_ESM.zip › T350R3arr.asc]

ncols                      1800
nrows                      1260
xllcorner              -175.500
yllcorner               -21.300
cellsize      0.000277777784504
NODATA_value  -9999
     4.690     4.690     4.672     4.667     4.671     4.675     4.667     4.675     4.669     4.665     4.633     4.665     4.674     4.633     4.638     4.633     4.637     4.633     4.600     4.605     4.599     4.593     4.599     4.591     4.599     4.591     4.599     4.591     4.667     4.600     4.631     4.631     4.599     4.604     4.637     4.599     4.578     4.597     4.591     4.599     4.636     4.578     4.599     4.578     4.597     4.669     4.660     4.631     4.599     4.591     4.599     4.578     4.597     4.577     4.597     4.590     4.599     4.604     4.600     4.604     4.599     4.591     4.591     4.578     4.591     4.578     4.583     4.578     4.582     4.575     4.582     4.562     4.582     4.590     4.599     4.633     4.591     4.599     4.579     4.599     4.631     4.604     4.599     4.591     4.599     4.591     4.597     4.590     4.597     4.591     4.665     4.637     4.605     4.599     4.591     4.599     4.591     4.599     4.605     4.667     4.658     4.600     4.593     4.599     4.591     4.599     4.591     4.599     4.631     4.627     4.633     4.629     4.633     4.627     4.633     4.600     4.591     4.599     4.591     4.599     4.605     4.600     4.631     4.636     4.631     4.636     4.631     4.637     4.631     4.638     4.656     4.660     4.637     4.631     4.637     4.633     4.667     4.675     4.667     4.675     4.667     4.675     4.672     4.667     4.673     4.667     4.674     4.665     4.675     4.667     4.704     4.711     4.698     4.667     4.704     4.671     4.690     4.671     4.690     4.696     4.696     4.692     4.696     4.692     4.698     4.715     4.718     4.713     4.707     4.726     4.724     4.722     4.694     4.700     4.713     4.709     4.706     4.709     4.709     4.707     4.713     4.718     4.697     4.702     4.696     4.702     4.696     4.697     4.699     4.696     4.700     4.694     4.692     4.694     4.696     4.690     4.697     4.702     4.696     4.699     4.698     4.702     4.697     4.702     4.697     4.702     4.697     4.700     4.697     4.702     4.726     4.728     4.724     4.721     4.717     4.719     4.726     4.711     4.704     4.704     4.698     4.704     4.702     4.706     4.721     4.720     4.720     4.722     4.724     4.726     4.723     4.704     4.697     4.718     4.722     4.715     4.707     4.711     4.707     4.707     4.713     4.709     4.735     4.694     4.699     4.692     4.697     4.702     4.697     4.702     4.702     4.698     4.700     4.698     4.700     4.702     4.696     4.690     4.694     4.694     4.692     4.706     4.706     4.671     4.707     4.700     4.702     4.692     4.692     4.696     4.688     4.688     4.685     4.676     4.673     4.679     4.685     4.690     4.676     4.669     4.671     4.669     4.667     4.671     4.669     4.667     4.669     4.667     4.671     4.673     4.679     4.680     4.677     4.678     4.680     4.633     4.672     4.677     4.660     4.665     4.660     4.665     4.660     4.662     4.656     4.660     4.662     4.631     4.647     4.638     4.631     4.636     4.629     4.627     4.627     4.627     4.629     4.635     4.627     4.631     4.627     4.631     4.637     4.633     4.637     4.633     4.658     4.631     4.581     4.562     4.582     4.580     4.671     4.599     4.563     4.567     4.562     4.597     4.652     4.631     4.599     4.562     4.599     4.604     4.597     4.575     4.597     4.575     4.597     4.591     4.600     4.597     4.595     4.600     4.597     4.599     4.629     4.627     4.593     4.575     4.580     4.599     4.579     4.597     4.604     4.560     4.564     4.467     4.464     4.456     4.446     4.448     4.446     4.448     4.448     4.448     4.446     4.446     4.446     4.448     4.448     4.456     4.450     4.456     4.448     4.448     4.444     4.446     4.444     4.446     4.444     4.444     4.441     4.436     4.433     4.433     4.433     4.433     4.433     4.433     4.433     4.433     4.433     4.433     4.436     4.441     4.444     4.446     4.448     4.450     4.458     4.467     4.515     4.548     4.558     4.552     4.560     4.554     4.560     4.579     4.499     4.466     4.456     4.448     4.448     4.446     4.448     4.448     4.448     4.446     4.448     4.446     4.456     4.450     4.458     4.466     4.515     4.546     4.560     4.546     4.575     4.554     4.560     4.554     4.562     4.562     4.567     4.567     4.562     4.571     4.562     4.581     4.556     4.548     4.552     4.560     4.582     4.563     4.558     4.563     4.599     4.602     4.604     4.606     4.605     4.603     4.621     4.600     4.579     4.580     4.582     4.578     4.585     4.591     4.595     4.597     4.591     4.597     4.562     4.567     4.563     4.599     4.588     4.578     4.591     4.597     4.619     4.629     4.599     4.578     4.597     4.577     4.597     4.562     4.597     4.575     4.597     4.593     4.606     4.578     4.579     4.605     4.588     4.597     4.590     4.582     4.591     4.597     4.648     4.647     4.644     4.638     4.640     4.645     4.647     4.654     4.636     4.665     4.635     4.660     4.641     4.660     4.671     4.676     4.671     4.675     4.671     4.675     4.685     4.685     4.685     4.678     4.676     4.672     4.677     4.667     4.680     4.685     4.685     4.673     4.674     4.671     4.672     4.671     4.674     4.669     4.669     4.665     4.665     4.669     4.690     4.671     4.682     4.673     4.676     4.674     4.677     4.676     4.678     4.690     4.677     4.674     4.672     4.674     4.669     4.669     4.667     4.671     4.669     4.706     4.702     4.698     4.696     4.696     4.696     4.700     4.709     4.704     4.698     4.694     4.696     4.694     4.692     4.694     4.692     4.711     4.709     4.713     4.715     4.715     4.713     4.718     4.740     4.744     4.744     4.744     4.746     4.744     4.746     4.744     4.723     4.720     4.723     4.746     4.744     4.752     4.748     4.746     4.788     4.787     4.785     4.781     4.787     4.790     4.763     4.757     4.759     4.763     4.757     4.750     4.808     4.756     4.761     4.768     4.775     4.763     4.764     4.833     4.766     4.845     4.844     4.849     4.849     4.816     4.815     4.816     4.815     4.815     4.818     4.825     4.842     4.871     4.837     4.813     4.865     4.862     4.858     4.860     4.863     4.873     4.889     4.887     4.887     4.889     4.885     4.882     4.878     4.878     4.874     4.878     4.874     4.878     4.876     4.882     4.887     4.889     4.894     4.897     4.907     4.915     4.910     4.913     4.913     4.916     4.913     4.938     4.920     4.927     4.958     4.960     4.960     4.965     4.962     4.963     4.960     4.962     4.969     4.968     4.968     4.968     4.967     4.985     4.988     4.988     4.985     4.983     4.988     4.988     4.989     4.993     4.995     4.993     4.997     4.997     4.999     4.999     4.999     5.000     5.007     5.007     5.008     5.010     5.010     5.011     5.016     5.018     5.016     5.020     5.018     5.029     5.029     5.028     5.035     5.039     5.037     5.040     5.042     5.042     5.046     5.046     5.047     5.052     5.054     5.055     5.055     5.059     5.060     5.062     5.067     5.067     5.070     5.073     5.075     5.077     5.078     5.078     5.080     5.083     5.083     5.085     5.089     5.091     5.093     5.096     5.100     5.101     5.103     5.105     5.108     5.112     5.115     5.119     5.125     5.127     5.129     5.133     5.137     5.140     5.147     5.149     5.149     5.150     5.152     5.153     5.158     5.159     5.161     5.162     5.164     5.165     5.167     5.168     5.170     5.176     5.178     5.181     5.183     5.185     5.188     5.190     5.192     5.194     5.195     5.197     5.199     5.201     5.203     5.203     5.205     5.206     5.207     5.210     5.211     5.213     5.216     5.219     5.220     5.225     5.227     5.228     5.232     5.233     5.235     5.239     5.242     5.242     5.244     5.246     5.247     5.251     5.254     5.256     5.258     5.260     5.261     5.263     5.265     5.267     5.270     5.274     5.275     5.279     5.280     5.282     5.285     5.287     5.291     5.291     5.292     5.294     5.302     5.303     5.305     5.309     5.310     5.312     5.313     5.314     5.316     5.323     5.323     5.325     5.326     5.327     5.329     5.332     5.335     5.335     5.337     5.340     5.342     5.347     5.348     5.350     5.352     5.352     5.354     5.356     5.357     5.360     5.362     5.365     5.366     5.370     5.372     5.374     5.375     5.377     5.379     5.381     5.382     5.385     5.389     5.390     5.392     5.395     5.397     5.397     5.400     5.401     5.403     5.406     5.407     5.409     5.412     5.413     5.415     5.418     5.420     5.422     5.424     5.426     5.427     5.431     5.431     5.433     5.436     5.439     5.439     5.441     5.443     5.446     5.448     5.450     5.452     5.456     5.457     5.459     5.463     5.465     5.468     5.471     5.473     5.475     5.477     5.479     5.481     5.485     5.487     5.490     5.497     5.498     5.500     5.504     5.505     5.507     5.509     5.511     5.513     5.519     5.520     5.522     5.525     5.526     5.527     5.529     5.530     5.532     5.533     5.535     5.535     5.540     5.543     5.545     5.548     5.548     5.549     5.554     5.555     5.557     5.558     5.560     5.562     5.565     5.566     5.568     5.571     5.573     5.575     5.578     5.579     5.579     5.581     5.583     5.585     5.588     5.592     5.592     5.595     5.597     5.598     5.600     5.601     5.608     5.615     5.614     5.619     5.621     5.624     5.624     5.626     5.626     5.628     5.632     5.633     5.637     5.642     5.646     5.647     5.644     5.646     5.649     5.660     5.660     5.661     5.671     5.673     5.677     5.679     5.681     5.682     5.687     5.690     5.692     5.697     5.699     5.700     5.702     5.710     5.710     5.713     5.715     5.713     5.717     5.720     5.720     5.723     5.726     5.737     5.740     5.740     5.742     5.748     5.749     5.751     5.757     5.765     5.765     5.765     5.765     5.766     5.772     5.780     5.785     5.787     5.799     5.799     5.799     5.799     5.802     5.809     5.812     5.815     5.820     5.823     5.826     5.831     5.835     5.838     5.842     5.845     5.852     5.854     5.857     5.860     5.871     5.876     5.874     5.881     5.885     5.888     5.892     5.895     5.898     5.905     5.907     5.912     5.918     5.921     5.926     5.930     5.933     5.938     5.945     5.948     5.952     5.959     5.962     5.965     5.971     5.976     5.979     5.985     5.991     5.995     6.002     6.007     6.009     6.015     6.019     6.023     6.031     6.033     6.037     6.045     6.049     6.054     6.061     6.064     6.069     6.077     6.082     6.085     6.093     6.098     6.104     6.114     6.119     6.126     6.138     6.144     6.149     6.162     6.170     6.177     6.191     6.200     6.207     6.223     6.232     6.241     6.259     6.270     6.278     6.298     6.309     6.319     6.341     6.353     6.364     6.385     6.398     6.409     6.431     6.443     6.454     6.477     6.491     6.502     6.526     6.541     6.553     6.580     6.595     6.607     6.635     6.650     6.662     6.690     6.706     6.718     6.748     6.764     6.780     6.809     6.828     6.841     6.872     6.890     6.904     6.933     6.949     6.962     6.990     7.004     7.016     7.043     7.058     7.070     7.095     7.109     7.122     7.145     7.160     7.172     7.198     7.213     7.225     7.252     7.266     7.278     7.307     7.321     7.335     7.362     7.376     7.389     7.415     7.431     7.446     7.472     7.488     7.500     7.529     7.543     7.557     7.583     7.599     7.613     7.640     7.655     7.669     7.696     7.712     7.726     7.754     7.769     7.783     7.810     7.826     7.840     7.869     7.882     7.896     7.923     7.939     7.955     7.985     8.001     8.015     8.044     8.060     8.076     8.104     8.119     8.133     8.161     8.176     8.191     8.218     8.232     8.248     8.274     8.287     8.299     8.325     8.337     8.350     8.372     8.385     8.394     8.419     8.428     8.441     8.459     8.471     8.482     8.500     8.510     8.519     8.536     8.546     8.555     8.571     8.580     8.587     8.604     8.613     8.620     8.637     8.645     8.654     8.669     8.677     8.685     8.700     8.707     8.716     8.733     8.742     8.750     8.766     8.774     8.782     8.799     8.807     8.818     8.835     8.845     8.855     8.870     8.881     8.889     8.905     8.919     8.929     8.945     8.954     8.964     8.981     8.990     9.000     9.017     9.028     9.036     9.056     9.064     9.072     9.089     9.104     9.112     9.130     9.139     9.149     9.171     9.183     9.194     9.214     9.225     9.237     9.259     9.268     9.279     9.298     9.309     9.319     9.341     9.351     9.363     9.383     9.394     9.404     9.423     9.436     9.446     9.469     9.480     9.490     9.511     9.521     9.535     9.555     9.565     9.578     9.598     9.612     9.622     9.642     9.654     9.664     9.682     9.698     9.707     9.727     9.739     9.749     9.772     9.782     9.792     9.814     9.826     9.838     9.858     9.870     9.880     9.900     9.911     9.922     9.944     9.955     9.966     9.987    10.000    10.009    10.031    10.042    10.054    10.076    10.087    10.098    10.122    10.135    10.146    10.168    10.181    10.194    10.213    10.224    10.233    10.261    10.274    10.285    10.309    10.324    10.335    10.356    10.370    10.382    10.406    10.417    10.431    10.458    10.470    10.483    10.507    10.519    10.533    10.562    10.575    10.586    10.614    10.630    10.643    10.670    10.683    10.696    10.724    10.740    10.753    10.783    10.800    10.817    10.845    10.862    10.875    10.903    10.920    10.935    10.967    10.986    11.002    11.031    11.048    11.067    11.102    11.122    11.137    11.166    11.188    11.205    11.235    11.254    11.271    11.304    11.324    11.344    11.377    11.398    11.416    11.448    11.472    11.492    11.524    11.546    11.564    11.600    11.622    11.641    11.676    11.694    11.711    11.744    11.766    11.783    11.813    11.832    11.849    11.880    11.896    11.913    11.945    11.964    11.980    12.005    12.020    12.036    12.063    12.080    12.092    12.122    12.137    12.152    12.176    12.191    12.204    12.233    12.245    12.261    12.287    12.303    12.317    12.340    12.354    12.371    12.396    12.413    12.428    12.452    12.463    12.478    12.502    12.517    12.533    12.556    12.570    12.583    12.609    12.624    12.635    12.660    12.676    12.690    12.719    12.731    12.744    12.772    12.788    12.802    12.830    12.844    12.859    12.883    12.897    12.912    12.941    12.957    12.973    13.002    13.016    13.031    13.059    13.077    13.094    13.124    13.140    13.157    13.193    13.207    13.224    13.250    13.265    13.283    13.317    13.331    13.345    13.375    13.392    13.412    13.438    13.452    13.465    13.490    13.504    13.521    13.545    13.554    13.567    13.585    13.596    13.606    13.625    13.635    13.648    13.676    13.691    13.700    13.715    13.722    13.735    13.750    13.759    13.773    13.789    13.796    13.803    13.824    13.832    13.840    13.855    13.871    13.880    13.896    13.901    13.901    13.907    13.916    13.924    13.939    13.949    13.955    13.963    13.975    13.982    13.989    13.994    14.008    14.018    14.023    14.029    14.042    14.046    14.049    14.065    14.076    14.079    14.102    14.113    14.115    14.124    14.133    14.137    14.144    14.160    14.167    14.185    14.188    14.192    14.221    14.230    14.232    14.247    14.255    14.260    14.274    14.277    14.281    14.297    14.304    14.309    14.335    14.342    14.345    14.362    14.369    14.375    14.381    14.385    14.387    14.396    14.396    14.446    14.455    14.461    14.466    14.485    14.487    14.497    14.505    14.513    14.514    14.528    14.537    14.559    14.559    14.561    14.576    14.589    14.594    14.597    14.605    14.611    14.615    14.641    14.641    14.646    14.681    14.683    14.681    14.693    14.707    14.713    14.719    14.722    14.737    14.746    14.749    14.755    14.764    14.768    14.783    14.801    14.805    14.813    14.826    14.831    14.840    14.852    14.855    14.886    14.899    14.904    14.907    14.912    14.915    14.935    14.939    14.943    14.972    14.970    14.974    14.990    15.002    15.005    15.011    15.019    15.035    15.042    15.055    15.072    15.073    15.080    15.085    15.089    15.095    15.096    15.097    15.092    15.090    15.089    15.090    15.092    15.092    15.090    15.089    15.088    15.088    15.083    15.078    15.065    15.060    15.055    15.045    15.027    15.016    15.007    14.997    14.996    14.970    14.965    14.962    14.944    14.940    14.935    14.927    14.920    14.905    14.881    14.874    14.872    14.869    14.865    14.846    14.839    14.829    14.826    14.808    14.803    14.801    14.796    14.785    14.762    14.757    14.755    14.728    14.729    14.702    14.702    14.697    14.692    14.686    14.681    14.679    14.676    14.668    14.664    14.627    14.619    14.613    14.611    14.602    14.585    14.577    14.570    14.571    14.566    14.556    14.547    14.537    14.509    14.505    14.502    14.498    14.480    14.477    14.459    14.448    14.447    14.440    14.436    14.431
     4.692     4.633     4.677     4.671     4.672     4.669     4.660     4.667     4.662     4.672     4.637     4.660     4.669     4.667     4.633     4.637     4.633     4.600     4.604     4.599     4.600     4.599     4.591     4.599     4.591     4.597     4.591     4.599     4.633     4.591     4.600     4.638     4.591     4.599     4.605     4.604     4.599     4.578     4.599     4.591     4.600     4.599     4.590     4.599     4.667     4.633     4.600     4.633     4.631     4.599     4.591     4.599     4.577     4.582     4.575     4.591     4.577     4.599     4.600     4.599     4.577     4.582     4.562     4.578     4.562     4.578     4.577     4.582     4.575     4.578     4.562     4.577     4.575     4.583     4.590     4.600     4.597     4.579     4.583     4.590     4.599     4.599     4.590     4.599     4.590     4.597     4.590     4.597     4.590     4.597     4.604     4.633     4.599     4.591     4.599     4.591     4.599     4.590     4.599     4.604     4.600     4.604     4.599     4.577     4.599     4.591     4.599     4.591     4.599     4.631     4.625     4.633     4.600     4.605     4.599     4.591     4.599     4.591     4.599     4.604     4.599     4.605     4.636     4.631     4.600     4.631     4.600     4.605     4.599     4.605     4.600     4.662     4.633     4.600     4.631     4.638     4.658     4.667     4.633     4.667     4.633     4.667     4.676     4.672     4.667     4.674     4.667     4.674     4.667     4.676     4.672     4.718     4.717     4.675     4.667     4.676     4.671     4.676     4.671     4.692     4.699     4.697     4.704     4.697     4.722     4.692     4.697     4.692     4.711     4.726     4.697     4.692     4.698     4.718     4.721     4.717     4.713     4.717     4.719     4.713     4.718     4.697     4.702     4.697     4.702     4.696     4.700     4.704     4.697     4.702     4.707     4.700     4.740     4.740     4.706     4.696     4.704     4.697     4.702     4.697     4.700     4.702     4.704     4.698     4.704     4.697     4.702     4.730     4.731     4.733     4.735     4.730     4.728     4.729     4.719     4.697     4.718     4.730     4.706     4.698     4.704     4.702     4.707     4.706     4.723     4.720     4.722     4.725     4.727     4.727     4.728     4.697     4.704     4.723     4.718     4.748     4.713     4.717     4.709     4.715     4.720     4.715     4.735     4.718     4.696     4.718     4.704     4.698     4.700     4.702     4.698     4.702     4.699     4.704     4.706     4.706     4.692     4.696     4.690     4.696     4.702     4.697     4.711     4.677     4.671     4.696     4.702     4.697     4.697     4.700     4.690     4.699     4.696     4.682     4.676     4.692     4.696     4.676     4.672     4.676     4.671     4.669     4.671     4.667     4.673     4.672     4.677     4.673     4.682     4.682     4.685     4.678     4.683     4.678     4.688     4.678     4.688     4.685     4.665     4.667     4.665     4.660     4.667     4.660     4.658     4.662     4.660     4.667     4.633     4.635     4.636     4.633     4.636     4.631     4.629     4.635     4.635     4.639     4.633     4.636     4.591     4.599     4.633     4.637     4.656     4.658     4.662     4.583     4.562     4.582     4.588     4.674     4.599     4.593     4.569     4.562     4.567     4.562     4.625     4.599     4.577     4.583     4.563     4.599     4.593     4.597     4.575     4.597     4.575     4.616     4.597     4.590     4.599     4.593     4.599     4.591     4.599     4.604     4.600     4.611     4.573     4.579     4.597     4.560     4.597     4.580     4.513     4.466     4.456     4.448     4.448     4.446     4.446     4.446     4.448     4.446     4.446     4.444     4.444     4.446     4.448     4.448     4.450     4.448     4.448     4.446     4.446     4.444     4.446     4.444     4.444     4.444     4.436     4.436     4.433     4.433     4.433     4.432     4.441     4.441     4.432     4.433     4.433     4.433     4.436     4.436     4.444     4.446     4.448     4.450     4.452     4.460     4.470     4.517     4.550     4.558     4.556     4.562     4.567     4.513     4.467     4.458     4.448     4.448     4.446     4.446     4.446     4.448     4.446     4.448     4.446     4.446     4.446     4.450     4.450     4.458     4.507     4.517     4.548     4.558     4.582     4.562     4.554     4.562     4.569     4.569     4.562     4.582     4.567     4.562     4.556     4.560     4.577     4.554     4.560     4.552     4.560     4.567     4.575     4.599     4.562     4.607     4.609     4.606     4.603     4.610     4.607     4.579     4.600     4.588     4.599     4.585     4.591     4.599     4.597     4.591     4.597     4.575     4.567     4.562     4.569     4.563     4.567     4.604     4.599     4.578     4.583     4.595     4.623     4.599     4.578     4.599     4.577     4.597     4.575     4.580     4.602     4.599     4.604     4.602     4.636     4.625     4.597     4.588     4.597     4.562     4.597     4.591     4.654     4.652     4.654     4.641     4.644     4.642     4.563     4.646     4.652     4.672     4.640     4.642     4.638     4.633     4.638     4.682     4.677     4.688     4.676     4.600     4.688     4.690     4.679     4.675     4.673     4.676     4.673     4.676     4.673     4.688     4.683     4.676     4.676     4.674     4.675     4.673     4.672     4.675     4.676     4.679     4.671     4.667     4.673     4.692     4.685     4.679     4.680     4.678     4.680     4.679     4.682     4.685     4.696     4.711     4.676     4.679     4.675     4.676     4.672     4.675     4.711     4.709     4.711     4.704     4.699     4.702     4.704     4.697     4.706     4.715     4.709     4.740     4.702     4.699     4.696     4.700     4.698     4.718     4.717     4.721     4.718     4.719     4.719     4.738     4.757     4.709     4.750     4.750     4.748     4.748     4.752     4.750     4.759     4.756     4.750     4.768     4.768     4.771     4.785     4.752     4.787     4.781     4.787     4.785     4.792     4.773     4.769     4.802     4.764     4.761     4.808     4.766     4.769     4.775     4.777     4.771     4.768     4.766     4.768     4.773     4.769     4.846     4.846     4.844     4.798     4.818     4.825     4.820     4.818     4.818     4.818     4.816     4.838     4.816     4.873     4.862     4.863     4.865     4.866     4.871     4.866     4.892     4.874     4.890     4.871     4.890     4.876     4.887     4.885     4.879     4.879     4.881     4.878     4.882     4.881     4.887     4.890     4.889     4.897     4.901     4.904     4.912     4.915     4.916     4.918     4.922     4.929     4.935     4.943     4.945     4.937     4.965     4.965     4.968     4.967     4.967     4.967     4.970     4.974     4.973     4.974     4.972     4.988     4.988     4.991     4.989     4.989     4.991     4.993     4.993     4.993     4.997     4.995     4.997     5.000     5.000     5.002     5.003     5.002     5.005     5.010     5.011     5.011     5.015     5.013     5.016     5.021     5.020     5.021     5.022     5.028     5.035     5.031     5.037     5.039     5.042     5.046     5.047     5.046     5.049     5.052     5.052     5.054     5.057     5.059     5.057     5.059     5.062     5.064     5.065     5.070     5.070     5.073     5.075     5.078     5.080     5.083     5.085     5.085     5.087     5.089     5.091     5.095     5.096     5.098     5.101     5.102     5.105     5.108     5.110     5.112     5.115     5.121     5.125     5.129     5.132     5.135     5.138     5.144     5.147     5.152     5.153     5.155     5.158     5.159     5.159     5.162     5.164     5.167     5.168     5.170     5.170     5.172     5.173     5.176     5.180     5.181     5.185     5.188     5.192     5.194     5.195     5.197     5.199     5.200     5.203     5.203     5.206     5.207     5.209     5.210     5.211     5.212     5.213     5.216     5.219     5.222     5.224     5.227     5.228     5.232     5.233     5.237     5.239     5.240     5.244     5.246     5.246     5.249     5.251     5.253     5.255     5.257     5.259     5.261     5.263     5.266     5.267     5.269     5.274     5.277     5.279     5.280     5.283     5.285     5.287     5.291     5.292     5.294     5.296     5.298     5.302     5.305     5.309     5.310     5.313     5.313     5.318     5.319     5.320     5.326     5.327     5.330     5.330     5.331     5.332     5.333     5.337     5.340     5.342     5.343     5.345     5.348     5.350     5.352     5.354     5.356     5.356     5.359     5.362     5.362     5.365     5.367     5.370     5.370     5.374     5.377     5.379     5.381     5.381     5.382     5.385     5.387     5.390     5.392     5.395     5.397     5.400     5.400     5.401     5.404     5.406     5.407     5.409     5.412     5.413     5.415     5.418     5.422     5.424     5.426     5.427     5.429     5.431     5.433     5.436     5.437     5.437     5.440     5.441     5.443     5.446     5.448     5.450     5.454     5.456     5.457     5.461     5.463     5.465     5.468     5.471     5.472     5.475     5.477     5.479     5.481     5.483     5.485     5.490     5.494     5.497     5.500     5.504     5.505     5.507     5.511     5.513     5.513     5.516     5.520     5.521     5.524     5.526     5.529     5.530     5.533     5.535     5.537     5.537     5.540     5.542     5.543     5.546     5.548     5.552     5.554     5.552     5.557     5.558     5.560     5.563     5.565     5.566     5.568     5.568     5.570     5.573     5.576     5.578     5.579     5.581     5.583     5.585     5.587     5.588     5.590     5.592     5.595     5.597     5.598     5.601     5.602     5.603     5.606     5.614     5.619     5.621     5.623     5.624     5.626     5.628     5.632     5.633     5.635     5.637     5.639     5.640     5.644     5.647     5.652     5.653     5.654     5.651     5.665     5.665     5.665     5.673     5.675     5.681     5.682     5.685     5.690     5.692     5.694     5.697     5.700     5.704     5.705     5.709     5.712     5.717     5.718     5.720     5.720     5.723     5.724     5.727     5.732     5.739     5.740     5.746     5.748     5.749     5.753     5.757     5.760     5.764     5.766     5.770     5.770     5.772     5.773     5.776     5.788     5.791     5.797     5.802     5.802     5.804     5.804     5.809     5.812     5.818     5.820     5.823     5.826     5.831     5.837     5.840     5.845     5.847     5.852     5.858     5.862     5.865     5.869     5.871     5.878     5.883     5.885     5.888     5.892     5.895     5.900     5.905     5.910     5.913     5.918     5.923     5.926     5.930     5.935     5.940     5.945     5.950     5.955     5.958     5.962     5.967     5.971     5.976     5.981     5.985     5.991     5.995     6.000     6.005     6.010     6.015     6.022     6.026     6.029     6.035     6.038     6.043     6.049     6.055     6.061     6.066     6.071     6.076     6.082     6.087     6.093     6.098     6.105     6.111     6.119     6.126     6.133     6.142     6.152     6.159     6.169     6.179     6.188     6.199     6.211     6.220     6.232     6.244     6.254     6.268     6.281     6.294     6.309     6.322     6.335     6.353     6.369     6.381     6.398     6.414     6.429     6.445     6.461     6.476     6.493     6.510     6.525     6.544     6.561     6.578     6.598     6.615     6.631     6.651     6.670     6.686     6.707     6.726     6.742     6.766     6.785     6.803     6.826     6.846     6.865     6.889     6.907     6.926     6.949     6.968     6.985     7.006     7.025     7.041     7.061     7.079     7.095     7.113     7.130     7.145     7.165     7.180     7.196     7.217     7.233     7.247     7.269     7.287     7.302     7.323     7.341     7.356     7.376     7.394     7.411     7.430     7.449     7.467     7.488     7.504     7.522     7.543     7.560     7.578     7.597     7.616     7.632     7.652     7.672     7.689     7.709     7.726     7.746     7.766     7.785     7.802     7.823     7.842     7.858     7.880     7.899     7.917     7.936     7.956     7.974     7.995     8.015     8.033     8.055     8.074     8.093     8.114     8.131     8.150     8.170     8.189     8.207     8.230     8.248     8.266     8.285     8.299     8.318     8.337     8.353     8.369     8.387     8.400     8.414     8.430     8.447     8.459     8.477     8.488     8.500     8.514     8.530     8.539     8.554     8.566     8.576     8.589     8.600     8.612     8.622     8.633     8.641     8.655     8.666     8.676     8.687     8.698     8.709     8.718     8.730     8.740     8.752     8.762     8.772     8.785     8.794     8.804     8.818     8.831     8.841     8.857     8.865     8.879     8.889     8.902     8.911     8.924     8.937     8.949     8.964     8.976     8.987     9.000     9.011     9.022     9.036     9.047     9.061     9.073     9.085     9.096     9.108     9.122     9.135     9.149     9.160     9.174     9.192     9.204     9.217     9.233     9.246     9.259     9.275     9.289     9.302     9.316     9.328     9.342     9.356     9.372     9.385     9.402     9.415     9.429     9.441     9.457     9.469     9.487     9.502     9.516     9.528     9.542     9.557     9.572     9.587     9.602     9.615     9.631     9.644     9.657     9.671     9.685     9.700     9.716     9.729     9.744     9.756     9.772     9.789     9.799     9.814     9.831     9.845     9.858     9.875     9.889     9.902     9.917     9.928     9.944     9.959     9.972     9.987    10.003    10.017    10.030    10.045    10.060    10.074    10.090    10.102    10.117    10.135    10.152    10.166    10.181    10.198    10.212    10.229    10.242    10.257    10.277    10.290    10.305    10.324    10.339    10.356    10.372    10.389    10.403    10.422    10.436    10.452    10.470    10.486    10.504    10.522    10.539    10.554    10.574    10.592    10.607    10.627    10.645    10.664    10.683    10.700    10.716    10.737    10.756    10.776    10.794    10.819    10.837    10.858    10.877    10.897    10.917    10.935    10.955    10.981    11.000    11.022    11.044    11.065    11.086    11.113    11.137    11.156    11.180    11.202    11.225    11.249    11.268    11.293    11.314    11.340    11.361    11.387    11.409    11.433    11.457    11.481    11.505    11.533    11.556    11.581    11.608    11.635    11.660    11.682    11.707    11.729    11.755    11.780    11.803    11.825    11.847    11.867    11.890    11.913    11.932    11.955    11.976    11.999    12.020    12.036    12.054    12.077    12.094    12.113    12.133    12.152    12.171    12.189    12.208    12.224    12.245    12.265    12.280    12.300    12.320    12.339    12.357    12.376    12.395    12.413    12.433    12.452    12.471    12.486    12.502    12.522    12.539    12.556    12.574    12.591    12.607    12.628    12.645    12.663    12.681    12.702    12.719    12.740    12.757    12.772    12.794    12.811    12.830    12.852    12.870    12.885    12.904    12.922    12.939    12.962    12.982    12.999    13.021    13.041    13.059    13.078    13.098    13.122    13.145    13.166    13.185    13.205    13.228    13.245    13.270    13.283    13.305    13.335    13.353    13.367    13.391    13.412    13.431    13.452    13.473    13.485    13.502    13.519    13.530    13.549    13.559    13.572    13.587    13.597    13.607    13.620    13.630    13.644    13.659    13.676    13.689    13.698    13.715    13.726    13.737    13.749    13.764    13.777    13.789    13.799    13.813    13.829    13.837    13.850    13.865    13.878    13.887    13.890    13.896    13.903    13.911    13.920    13.927    13.936    13.952    13.959    13.968    13.979    13.987    13.992    14.002    14.011    14.021    14.026    14.035    14.046    14.049    14.054    14.072    14.076    14.094    14.105    14.116    14.124    14.131    14.140    14.144    14.153    14.165    14.176    14.185    14.194    14.208    14.214    14.231    14.238    14.257    14.263    14.276    14.281    14.287    14.293    14.304    14.313    14.324    14.337    14.340    14.359    14.369    14.371    14.382    14.389    14.394    14.396    14.409    14.418    14.461    14.465    14.468    14.481    14.489    14.493    14.502    14.511    14.516    14.533    14.537    14.547    14.559    14.561    14.577    14.587    14.594    14.598    14.607    14.611    14.616    14.637    14.641    14.646    14.659    14.670    14.687    14.696    14.700    14.707    14.721    14.724    14.735    14.746    14.754    14.759    14.764    14.775    14.785    14.800    14.804    14.818    14.826    14.831    14.840    14.855    14.858    14.865    14.872    14.905    14.910    14.913    14.919    14.926    14.939    14.949    14.954    14.972    14.977    14.982    14.997    15.004    15.011    15.019    15.035    15.040    15.047    15.068    15.072    15.076    15.081    15.083    15.086    15.090    15.093    15.090    15.090    15.090    15.090    15.092    15.093    15.093    15.093    15.089    15.089    15.083    15.078    15.070    15.063    15.058    15.044    15.035    15.018    15.007    15.002    14.994    14.974    14.969    14.962    14.949    14.944    14.936    14.931    14.924    14.902    14.883    14.879    14.876    14.872    14.865    14.852    14.841    14.831    14.826    14.820    14.805    14.803    14.793    14.785    14.762    14.759    14.752    14.739    14.735    14.709    14.705    14.700    14.694    14.690    14.685    14.683    14.677    14.674    14.655    14.621    14.627    14.622    14.615    14.604    14.587    14.579    14.576    14.574    14.570    14.561    14.522    14.520    14.514    14.513    14.505    14.492    14.487    14.482    14.480    14.452    14.448    14.446    14.437    14.427
     4.698     4.677     4.671     4.672     4.669     4.658     4.667     4.658     4.669     4.671     4.660     4.667     4.675     4.674     4.667     4.633     4.638     4.633     4.600     4.605     4.599     4.591     4.599     4.591     4.599     4.590     4.599     4.593     4.638     4.597     4.631     4.633     4.597     4.578     4.599     4.599     4.590     4.591     4.590     4.599     4.593     4.600     4.633     4.627     4.593     4.599     4.591     4.599     4.591     4.600     4.637     4.631     4.599     4.590     4.591     4.577     4.597     4.591     4.599     4.591     4.591     4.575     4.578     4.562     4.578     4.577     4.582     4.577     4.578     4.575     4.577     4.562     4.578     4.577     4.597     4.593     4.590     4.597     4.578     4.583     4.590     4.593     4.597     4.578     4.593     4.578     4.597     4.590     4.597     4.604     4.633     4.599     4.591     4.599     4.590     4.599     4.590     4.597     4.578     4.599     4.591     4.599     4.578     4.591     4.578     4.599     4.578     4.599     4.591     4.599     4.593     4.599     4.591     4.599     4.591     4.599     4.591     4.599     4.605     4.669     4.677     4.672     4.676     4.638     4.633     4.600     4.593     4.599     4.605     4.600     4.605     4.667     4.637     4.633     4.638     4.658     4.667     4.658     4.667     4.633     4.667     4.675     4.669     4.676     4.673     4.667     4.675     4.667     4.675     4.697     4.667     4.674     4.721     4.669     4.718     4.697     4.704     4.671     4.702     4.697     4.728     4.704     4.723     4.698     4.692     4.697     4.690     4.697     4.690     4.713     4.704     4.697     4.726     4.727     4.713     4.719     4.715     4.721     4.717     4.715     4.715     4.704     4.697     4.704     4.698     4.704     4.707     4.704     4.707     4.704     4.709     4.707     4.720     4.715     4.726     4.702     4.709     4.713     4.709     4.704     4.709     4.706     4.709     4.706     4.709     4.707     4.711     4.707     4.735     4.735     4.735     4.718     4.735     4.735     4.698     4.704     4.697     4.704     4.698     4.709     4.735     4.711     4.730     4.728     4.718     4.722     4.726     4.724     4.727     4.731     4.730     4.704     4.698     4.742     4.723     4.719     4.713     4.711     4.715     4.719     4.717     4.722     4.719     4.723     4.718     4.707     4.718     4.706     4.706     4.711     4.704     4.707     4.704     4.709     4.704     4.704     4.697     4.702     4.697     4.702     4.698     4.700     4.711     4.715     4.707     4.706     4.706     4.704     4.696     4.699     4.697     4.692     4.697     4.702     4.696     4.704     4.690     4.706     4.680     4.673     4.675     4.672     4.675     4.674     4.678     4.677     4.673     4.676     4.685     4.688     4.692     4.685     4.692     4.692     4.688     4.683     4.685     4.694     4.692     4.665     4.669     4.665     4.672     4.665     4.665     4.671     4.667     4.675     4.637     4.640     4.636     4.637     4.633     4.637     4.641     4.640     4.637     4.591     4.599     4.605     4.599     4.633     4.647     4.639     4.654     4.645     4.656     4.667     4.583     4.562     4.641     4.636     4.578     4.599     4.575     4.597     4.562     4.569     4.645     4.577     4.582     4.562     4.599     4.604     4.600     4.636     4.608     4.605     4.649     4.599     4.590     4.597     4.578     4.599     4.593     4.599     4.591     4.597     4.604     4.600     4.580     4.517     4.563     4.554     4.560     4.558     4.521     4.460     4.458     4.456     4.448     4.448     4.446     4.448     4.448     4.448     4.446     4.446     4.446     4.446     4.448     4.448     4.448     4.448     4.448     4.446     4.446     4.446     4.446     4.446     4.446     4.444     4.436     4.436     4.436     4.436     4.433     4.436     4.441     4.441     4.436     4.433     4.436     4.436     4.436     4.436     4.444     4.446     4.448     4.448     4.458     4.460     4.463     4.548     4.558     4.550     4.560     4.567     4.558     4.507     4.472     4.458     4.456     4.448     4.448     4.446     4.448     4.448     4.448     4.448     4.448     4.446     4.448     4.448     4.456     4.460     4.513     4.550     4.517     4.552     4.562     4.556     4.562     4.567     4.563     4.577     4.556     4.562     4.569     4.578     4.562     4.579     4.583     4.562     4.556     4.560     4.567     4.560     4.597     4.563     4.610     4.609     4.590     4.609     4.599     4.575     4.599     4.600     4.578     4.597     4.593     4.590     4.608     4.606     4.603     4.597     4.591     4.579     4.573     4.567     4.573     4.569     4.575     4.597     4.578     4.571     4.577     4.573     4.590     4.600     4.615     4.611     4.599     4.604     4.599     4.575     4.600     4.604     4.600     4.636     4.600     4.605     4.627     4.597     4.563     4.597     4.578     4.599     4.656     4.605     4.599     4.605     4.658     4.649     4.645     4.658     4.654     4.643     4.643     4.647     4.633     4.638     4.676     4.673     4.676     4.690     4.679     4.690     4.690     4.688     4.692     4.690     4.694     4.673     4.676     4.672     4.676     4.688     4.677     4.678     4.680     4.676     4.676     4.678     4.675     4.676     4.674     4.669     4.674     4.673     4.671     4.711     4.694     4.688     4.697     4.694     4.685     4.685     4.685     4.688     4.683     4.709     4.715     4.683     4.717     4.715     4.715     4.713     4.717     4.715     4.711     4.706     4.709     4.704     4.706     4.711     4.706     4.711     4.706     4.709     4.704     4.738     4.702     4.704     4.742     4.700     4.721     4.718     4.719     4.721     4.722     4.757     4.761     4.756     4.713     4.754     4.750     4.756     4.757     4.756     4.754     4.761     4.766     4.763     4.771     4.776     4.785     4.746     4.779     4.787     4.785     4.787     4.788     4.798     4.773     4.771     4.766     4.768     4.813     4.771     4.777     4.771     4.776     4.769     4.768     4.771     4.775     4.772     4.804     4.807     4.850     4.805     4.839     4.832     4.823     4.827     4.823     4.822     4.820     4.820     4.835     4.837     4.833     4.881     4.860     4.871     4.876     4.881     4.894     4.897     4.895     4.873     4.878     4.894     4.890     4.885     4.889     4.883     4.881     4.882     4.885     4.881     4.890     4.897     4.895     4.894     4.897     4.899     4.910     4.916     4.913     4.918     4.924     4.925     4.924     4.925     4.943     4.948     4.965     4.935     4.941     4.909     4.972     4.968     4.973     4.975     4.975     4.975     4.979     4.981     4.989     4.993     4.993     4.995     4.993     4.993     4.993     4.999     4.997     5.002     5.000     5.002     5.003     5.003     5.007     5.007     5.008     5.010     5.013     5.016     5.016     5.016     5.020     5.024     5.025     5.024     5.025     5.028     5.032     5.039     5.037     5.040     5.044     5.047     5.047     5.052     5.054     5.055     5.055     5.059     5.060     5.060     5.062     5.065     5.064     5.065     5.068     5.070     5.071     5.075     5.077     5.080     5.083     5.085     5.087     5.089     5.091     5.093     5.095     5.098     5.098     5.100     5.104     5.107     5.108     5.110     5.112     5.114     5.119     5.123     5.125     5.131     5.135     5.137     5.140     5.145     5.149     5.155     5.159     5.161     5.162     5.164     5.165     5.168     5.168     5.172     5.173     5.175     5.175     5.176     5.178     5.181     5.181     5.185     5.187     5.192     5.194     5.197     5.199     5.200     5.200     5.203     5.205     5.205     5.207     5.210     5.211     5.212     5.213     5.215     5.217     5.220     5.222     5.224     5.227     5.228     5.232     5.233     5.237     5.239     5.240     5.242     5.246     5.247     5.249     5.250     5.253     5.255     5.256     5.258     5.260     5.263     5.266     5.269     5.270     5.272     5.275     5.279     5.280     5.283     5.285     5.289     5.291     5.292     5.294     5.298     5.298     5.302     5.303     5.305     5.309     5.312     5.313     5.318     5.320     5.322     5.323     5.325     5.329     5.330     5.331     5.332     5.335     5.339     5.340     5.342     5.343     5.345     5.348     5.350     5.354     5.354     5.357     5.359     5.360     5.362     5.363     5.366     5.368     5.368     5.372     5.375     5.377     5.379     5.381     5.382     5.383     5.385     5.387     5.389     5.392     5.395     5.397     5.400     5.401     5.403     5.404     5.406     5.409     5.410     5.412     5.413     5.416     5.417     5.420     5.424     5.426     5.429     5.431     5.433     5.435     5.436     5.437     5.439     5.440     5.441     5.444     5.446     5.448     5.450     5.454     5.456     5.459     5.461     5.463     5.467     5.468     5.469     5.471     5.473     5.476     5.479     5.480     5.482     5.485     5.489     5.492     5.495     5.498     5.502     5.505     5.507     5.511     5.513     5.516     5.519     5.520     5.521     5.523     5.525     5.528     5.530     5.533     5.535     5.537     5.539     5.542     5.543     5.546     5.548     5.549     5.552     5.552     5.554     5.558     5.560     5.562     5.563     5.565     5.568     5.570     5.571     5.571     5.573     5.576     5.578     5.581     5.583     5.585     5.587     5.588     5.590     5.593     5.593     5.595     5.597     5.600     5.601     5.605     5.606     5.606     5.607     5.616     5.619     5.621     5.623     5.624     5.628     5.632     5.633     5.637     5.639     5.640     5.642     5.644     5.646     5.649     5.656     5.656     5.658     5.661     5.669     5.671     5.671     5.675     5.677     5.679     5.682     5.687     5.690     5.692     5.696     5.699     5.704     5.705     5.707     5.710     5.713     5.718     5.720     5.721     5.723     5.726     5.729     5.730     5.732     5.737     5.742     5.746     5.749     5.753     5.756     5.760     5.761     5.764     5.765     5.772     5.773     5.775     5.776     5.780     5.785     5.793     5.796     5.800     5.806     5.806     5.811     5.815     5.818     5.820     5.823     5.825     5.828     5.833     5.837     5.841     5.845     5.848     5.852     5.860     5.863     5.869     5.871     5.874     5.880     5.885     5.889     5.891     5.892     5.895     5.900     5.905     5.910     5.913     5.918     5.923     5.926     5.930     5.935     5.940     5.945     5.950     5.955     5.959     5.964     5.968     5.973     5.976     5.981     5.987     5.991     5.996     6.002     6.007     6.010     6.017     6.023     6.027     6.032     6.037     6.040     6.046     6.049     6.057     6.061     6.066     6.072     6.077     6.082     6.088     6.093     6.098     6.104     6.111     6.119     6.126     6.133     6.142     6.149     6.159     6.169     6.179     6.188     6.199     6.209     6.220     6.231     6.244     6.254     6.267     6.280     6.292     6.307     6.322     6.335     6.350     6.366     6.381     6.397     6.414     6.429     6.445     6.462     6.479     6.494     6.512     6.530     6.546     6.565     6.581     6.599     6.617     6.635     6.653     6.672     6.691     6.709     6.728     6.746     6.766     6.785     6.805     6.824     6.845     6.865     6.885     6.905     6.926     6.946     6.967     6.987     7.006     7.025     7.043     7.061     7.082     7.099     7.117     7.133     7.152     7.167     7.184     7.202     7.218     7.235     7.252     7.270     7.288     7.305     7.323     7.341     7.358     7.376     7.395     7.412     7.428     7.449     7.467     7.485     7.504     7.522     7.540     7.560     7.578     7.595     7.616     7.632     7.649     7.669     7.689     7.706     7.724     7.743     7.763     7.780     7.799     7.818     7.838     7.857     7.876     7.895     7.915     7.932     7.950     7.970     7.989     8.008     8.028     8.047     8.066     8.085     8.107     8.126     8.146     8.163     8.183     8.204     8.222     8.243     8.262     8.280     8.298     8.315     8.330     8.350     8.367     8.385     8.402     8.417     8.431     8.447     8.462     8.477     8.493     8.507     8.521     8.533     8.546     8.559     8.571     8.583     8.596     8.608     8.620     8.631     8.641     8.652     8.665     8.675     8.687     8.697     8.707     8.718     8.729     8.742     8.752     8.761     8.772     8.783     8.793     8.805     8.816     8.828     8.838     8.852     8.862     8.877     8.888     8.900     8.911     8.922     8.933     8.946     8.958     8.971     8.983     8.995     9.008     9.021     9.032     9.044     9.056     9.069     9.080     9.092     9.105     9.117     9.130     9.142     9.155     9.171     9.181     9.194     9.209     9.224     9.239     9.253     9.265     9.280     9.295     9.309     9.322     9.337     9.350     9.365     9.378     9.392     9.407     9.420     9.435     9.447     9.463     9.475     9.490     9.506     9.518     9.537     9.550     9.562     9.578     9.591     9.605     9.619     9.633     9.650     9.664     9.678     9.692     9.702     9.719     9.732     9.747     9.760     9.775     9.792     9.806     9.820     9.831     9.848     9.863     9.878     9.893     9.907     9.920     9.933     9.947     9.962     9.974     9.989    10.004    10.020    10.035    10.046    10.062    10.079    10.092    10.107    10.121    10.137    10.152    10.167    10.183    10.200    10.216    10.231    10.247    10.263    10.277    10.294    10.310    10.325    10.343    10.357    10.374    10.391    10.406    10.422    10.438    10.455    10.470    10.486    10.504    10.522    10.539    10.554    10.572    10.592    10.607    10.623    10.643    10.662    10.681    10.700    10.717    10.735    10.753    10.770    10.789    10.812    10.833    10.854    10.874    10.893    10.914    10.933    10.954    10.973    10.994    11.016    11.037    11.062    11.079    11.102    11.127    11.152    11.171    11.193    11.217    11.239    11.262    11.285    11.305    11.330    11.352    11.374    11.401    11.424    11.448    11.471    11.493    11.518    11.546    11.568    11.595    11.619    11.641    11.671    11.694    11.718    11.742    11.764    11.789    11.815    11.840    11.862    11.883    11.905    11.927    11.948    11.967    11.992    12.012    12.033    12.048    12.069    12.091    12.110    12.130    12.150    12.168    12.187    12.205    12.224    12.241    12.259    12.281    12.300    12.314    12.336    12.356    12.374    12.393    12.413    12.433    12.452    12.471    12.489    12.507    12.522    12.543    12.559    12.578    12.598    12.614    12.633    12.650    12.670    12.688    12.708    12.728    12.747    12.767    12.783    12.798    12.816    12.839    12.855    12.875    12.894    12.912    12.928    12.947    12.965    12.986    13.003    13.025    13.041    13.063    13.083    13.103    13.122    13.143    13.166    13.186    13.208    13.231    13.252    13.269    13.287    13.305    13.324    13.352    13.370    13.387    13.409    13.427    13.446    13.467    13.483    13.494    13.508    13.522    13.533    13.547    13.561    13.572    13.587    13.597    13.609    13.618    13.632    13.642    13.653    13.665    13.678    13.688    13.698    13.714    13.727    13.738    13.754    13.768    13.777    13.796    13.805    13.816    13.827    13.840    13.853    13.867    13.875    13.883    13.889    13.896    13.899    13.911    13.922    13.931    13.939    13.955    13.965    13.975    13.982    13.992    14.002    14.008    14.018    14.024    14.031    14.045    14.048    14.055    14.058    14.072    14.079    14.110    14.115    14.122    14.130    14.138    14.143    14.150    14.157    14.175    14.181    14.192    14.203    14.213    14.223    14.231    14.252    14.267    14.276    14.282    14.288    14.295    14.306    14.311    14.320    14.325    14.346    14.361    14.366    14.371    14.378    14.392    14.396    14.398    14.411    14.418    14.424    14.465    14.466    14.479    14.489    14.495    14.498    14.509    14.518    14.535    14.542    14.544    14.559    14.564    14.578    14.585    14.592    14.597    14.609    14.613    14.619    14.626    14.643    14.646    14.653    14.672    14.683    14.697    14.700    14.705    14.716    14.725    14.737    14.746    14.754    14.761    14.766    14.776    14.787    14.795    14.800    14.818    14.826    14.831    14.841    14.852    14.862    14.866    14.874    14.881    14.916    14.919    14.920    14.927    14.940    14.947    14.952    14.974    14.977    14.980    14.991    15.004    15.007    15.022    15.035    15.040    15.047    15.053    15.073    15.076    15.080    15.083    15.083    15.088    15.089    15.090    15.090    15.090    15.092    15.092    15.093    15.093    15.093    15.092    15.089    15.083    15.078    15.072    15.065    15.055    15.044    15.035    15.016    15.011    15.004    14.997    14.977    14.972    14.969    14.952    14.946    14.940    14.931    14.922    14.894    14.888    14.883    14.879    14.870    14.865    14.854    14.846    14.833    14.826    14.820    14.813    14.805    14.793    14.785    14.764    14.759    14.752    14.737    14.725    14.721    14.709    14.704    14.702    14.693    14.689    14.686    14.679    14.674    14.662    14.644    14.635    14.629    14.616    14.609    14.594    14.585    14.581    14.578    14.575    14.561    14.552    14.538    14.518    14.514    14.511    14.493    14.490    14.485    14.475    14.457    14.454    14.448    14.440    14.429
     4.690     4.671     4.676     4.669     4.676     4.669     4.660     4.669     4.690     4.700     4.669     4.675     4.667     4.702     4.675     4.667     4.633     4.667     4.633     4.625     4.605     4.599     4.591     4.599     4.591     4.599     4.591     4.600     4.633     4.631     4.637     4.600     4.591     4.597     4.631     4.591     4.593     4.578     4.599     4.591     4.599     4.591     4.599     4.593     4.599     4.591     4.597     4.590     4.599     4.591     4.599     4.604     4.633     4.600     4.593     4.599     4.605     4.600     4.604     4.599     4.578     4.583     4.575     4.578     4.577     4.583     4.577     4.582     4.575     4.578     4.575     4.578     4.575     4.582     4.590     4.600     4.597     4.590     4.597     4.578     4.599     4.599     4.590     4.591     4.578     4.593     4.591     4.599     4.591     4.638     4.599     4.591     4.599     4.591     4.593     4.591     4.591     4.578     4.591     4.577     4.597     4.590     4.599     4.590     4.599     4.591     4.599     4.591     4.599     4.591     4.599     4.591     4.599     4.591     4.599     4.591     4.599     4.605     4.667     4.637     4.631     4.600     4.633     4.665     4.669     4.633     4.599     4.593     4.599     4.605     4.600     4.656     4.671     4.665     4.633     4.667     4.671     4.669     4.675     4.669     4.675     4.669     4.676     4.671     4.677     4.711     4.671     4.675     4.671     4.692     4.675     4.669     4.719     4.721     4.723     4.718     4.713     4.717     4.669     4.718     4.718     4.697     4.717     4.706     4.697     4.690     4.697     4.690     4.697     4.706     4.697     4.704     4.697     4.698     4.692     4.697     4.706     4.722     4.720     4.718     4.723     4.713     4.706     4.711     4.718     4.709     4.706     4.709     4.706     4.709     4.706     4.711     4.715     4.719     4.722     4.721     4.717     4.706     4.707     4.711     4.713     4.709     4.717     4.711     4.719     4.713     4.719     4.713     4.707     4.738     4.717     4.742     4.738     4.715     4.706     4.698     4.704     4.711     4.718     4.715     4.709     4.718     4.713     4.731     4.721     4.725     4.720     4.733     4.731     4.728     4.735     4.740     4.735     4.742     4.740     4.698     4.706     4.715     4.726     4.721     4.723     4.724     4.735     4.719     4.735     4.718     4.742     4.711     4.713     4.707     4.715     4.706     4.707     4.709     4.707     4.697     4.692     4.697     4.704     4.697     4.704     4.707     4.707     4.713     4.713     4.711     4.706     4.697     4.700     4.697     4.700     4.698     4.702     4.694     4.704     4.709     4.707     4.707     4.700     4.678     4.690     4.685     4.680     4.678     4.680     4.673     4.677     4.688     4.690     4.688     4.690     4.694     4.690     4.692     4.694     4.696     4.694     4.690     4.671     4.672     4.665     4.600     4.667     4.672     4.665     4.669     4.660     4.672     4.680     4.682     4.641     4.643     4.641     4.640     4.640     4.637     4.641     4.597     4.631     4.648     4.642     4.645     4.646     4.652     4.645     4.649     4.645     4.662     4.643     4.642     4.638     4.631     4.597     4.579     4.597     4.575     4.581     4.562     4.629     4.582     4.562     4.582     4.604     4.623     4.636     4.631     4.623     4.621     4.627     4.591     4.597     4.577     4.582     4.591     4.599     4.593     4.599     4.590     4.597     4.591     4.562     4.578     4.582     4.560     4.554     4.562     4.517     4.507     4.460     4.458     4.456     4.448     4.448     4.448     4.448     4.448     4.448     4.448     4.448     4.448     4.448     4.448     4.450     4.448     4.448     4.448     4.448     4.448     4.448     4.448     4.448     4.446     4.444     4.436     4.436     4.436     4.436     4.436     4.441     4.441     4.436     4.436     4.436     4.436     4.436     4.444     4.446     4.448     4.448     4.450     4.460     4.460     4.470     4.518     4.550     4.558     4.566     4.562     4.566     4.515     4.506     4.458     4.450     4.450     4.448     4.448     4.448     4.448     4.448     4.448     4.448     4.448     4.448     4.456     4.458     4.460     4.521     4.515     4.552     4.560     4.554     4.562     4.556     4.562     4.567     4.571     4.563     4.554     4.562     4.581     4.582     4.573     4.593     4.558     4.562     4.554     4.558     4.567     4.604     4.591     4.597     4.604     4.607     4.616     4.577     4.582     4.591     4.591     4.597     4.590     4.597     4.631     4.635     4.636     4.595     4.600     4.564     4.571     4.578     4.575     4.579     4.575     4.600     4.578     4.573     4.577     4.571     4.563     4.583     4.605     4.616     4.619     4.612     4.606     4.600     4.610     4.604     4.619     4.591     4.599     4.591     4.631     4.636     4.614     4.599     4.591     4.599     4.604     4.662     4.600     4.631     4.600     4.660     4.652     4.654     4.654     4.647     4.673     4.679     4.591     4.599     4.591     4.672     4.678     4.673     4.688     4.685     4.685     4.688     4.688     4.688     4.699     4.688     4.685     4.690     4.694     4.672     4.678     4.680     4.685     4.683     4.682     4.679     4.682     4.682     4.685     4.679     4.675     4.671     4.707     4.704     4.688     4.692     4.692     4.688     4.692     4.696     4.694     4.690     4.696     4.696     4.702     4.717     4.720     4.715     4.718     4.715     4.688     4.715     4.718     4.715     4.719     4.723     4.713     4.713     4.718     4.713     4.707     4.713     4.742     4.717     4.742     4.709     4.706     4.744     4.744     4.738     4.722     4.725     4.723     4.726     4.764     4.757     4.713     4.756     4.756     4.759     4.756     4.759     4.759     4.761     4.759     4.759     4.766     4.773     4.777     4.775     4.752     4.787     4.780     4.792     4.787     4.793     4.799     4.807     4.775     4.769     4.775     4.808     4.787     4.779     4.773     4.780     4.781     4.773     4.777     4.775     4.776     4.780     4.852     4.845     4.855     4.854     4.835     4.832     4.827     4.827     4.827     4.827     4.825     4.829     4.827     4.895     4.832     4.855     4.862     4.855     4.873     4.871     4.876     4.873     4.879     4.883     4.892     4.887     4.892     4.889     4.892     4.887     4.890     4.889     4.899     4.903     4.901     4.899     4.904     4.901     4.904     4.906     4.922     4.922     4.925     4.924     4.929     4.927     4.932     4.938     4.946     4.969     4.973     4.972     4.970     4.975     4.974     4.979     4.976     4.979     4.980     4.985     4.989     4.995     4.995     4.997     4.995     4.997     5.002     4.999     4.997     4.999     5.005     5.007     5.007     5.008     5.007     5.008     5.010     5.011     5.015     5.015     5.016     5.020     5.022     5.024     5.027     5.029     5.029     5.028     5.035     5.039     5.037     5.040     5.042     5.047     5.050     5.052     5.052     5.057     5.059     5.057     5.060     5.064     5.064     5.068     5.067     5.070     5.071     5.071     5.074     5.077     5.077     5.081     5.085     5.085     5.089     5.093     5.095     5.096     5.098     5.100     5.103     5.104     5.109     5.110     5.112     5.113     5.119     5.119     5.123     5.125     5.129     5.132     5.137     5.140     5.144     5.147     5.152     5.156     5.161     5.164     5.168     5.170     5.172     5.172     5.173     5.176     5.178     5.178     5.180     5.181     5.181     5.185     5.187     5.188     5.190     5.195     5.197     5.199     5.201     5.203     5.204     5.204     5.206     5.207     5.210     5.212     5.213     5.216     5.216     5.219     5.220     5.222     5.225     5.228     5.230     5.232     5.233     5.237     5.239     5.240     5.242     5.246     5.247     5.251     5.251     5.255     5.255     5.257     5.259     5.260     5.262     5.266     5.269     5.269     5.274     5.275     5.279     5.280     5.283     5.285     5.289     5.289     5.292     5.292     5.298     5.300     5.302     5.303     5.305     5.307     5.310     5.313     5.315     5.320     5.322     5.323     5.325     5.327     5.328     5.332     5.335     5.337     5.339     5.342     5.343     5.345     5.347     5.348     5.350     5.352     5.354     5.356     5.359     5.362     5.363     5.365     5.366     5.370     5.372     5.372     5.374     5.377     5.381     5.382     5.383     5.385     5.385     5.389     5.390     5.394     5.395     5.397     5.400     5.401     5.404     5.406     5.407     5.409     5.410     5.412     5.415     5.416     5.418     5.422     5.422     5.426     5.429     5.431     5.433     5.436     5.437     5.440     5.440     5.441     5.444     5.444     5.447     5.448     5.450     5.454     5.456     5.459     5.461     5.465     5.467     5.469     5.471     5.472     5.473     5.476     5.479     5.480     5.482     5.487     5.489     5.492     5.495     5.497     5.500     5.504     5.507     5.509     5.513     5.516     5.519     5.521     5.522     5.523     5.525     5.526     5.529     5.532     5.535     5.539     5.542     5.543     5.545     5.548     5.549     5.550     5.552     5.554     5.555     5.557     5.562     5.563     5.565     5.566     5.568     5.570     5.573     5.575     5.576     5.578     5.579     5.581     5.583     5.585     5.587     5.590     5.592     5.593     5.595     5.597     5.598     5.600     5.606     5.605     5.609     5.610     5.610     5.610     5.619     5.619     5.621     5.626     5.626     5.630     5.633     5.637     5.639     5.642     5.642     5.644     5.646     5.649     5.654     5.657     5.662     5.665     5.669     5.671     5.675     5.677     5.675     5.681     5.682     5.685     5.690     5.692     5.696     5.697     5.699     5.704     5.707     5.709     5.710     5.713     5.718     5.721     5.724     5.726     5.727     5.729     5.733     5.735     5.737     5.740     5.744     5.749     5.756     5.757     5.760     5.762     5.765     5.769     5.773     5.775     5.778     5.780     5.783     5.785     5.794     5.796     5.799     5.806     5.809     5.814     5.815     5.818     5.822     5.828     5.828     5.831     5.837     5.837     5.841     5.844     5.848     5.852     5.858     5.866     5.869     5.871     5.874     5.880     5.881     5.889     5.892     5.895     5.898     5.903     5.905     5.910     5.915     5.918     5.923     5.926     5.930     5.935     5.940     5.945     5.950     5.955     5.959     5.964     5.968     5.973     5.978     5.982     5.987     5.993     5.997     6.002     6.007     6.012     6.018     6.022     6.027     6.032     6.037     6.042     6.046     6.052     6.057     6.061     6.067     6.074     6.079     6.083     6.088     6.093     6.098     6.105     6.111     6.117     6.124     6.133     6.141     6.149     6.156     6.167     6.177     6.187     6.198     6.209     6.219     6.231     6.242     6.254     6.267     6.278     6.292     6.305     6.320     6.335     6.350     6.364     6.380     6.397     6.412     6.429     6.445     6.462     6.479     6.496     6.513     6.530     6.548     6.566     6.583     6.602     6.619     6.639     6.657     6.674     6.692     6.711     6.730     6.750     6.769     6.787     6.805     6.826     6.844     6.865     6.885     6.904     6.925     6.944     6.966     6.985     7.004     7.023     7.043     7.063     7.081     7.099     7.119     7.137     7.153     7.170     7.186     7.204     7.222     7.239     7.255     7.273     7.290     7.307     7.324     7.342     7.361     7.378     7.395     7.414     7.430     7.448     7.468     7.485     7.503     7.522     7.538     7.559     7.576     7.595     7.614     7.632     7.650     7.667     7.687     7.705     7.722     7.741     7.759     7.778     7.797     7.817     7.835     7.854     7.874     7.891     7.910     7.928     7.948     7.965     7.983     8.003     8.024     8.044     8.063     8.081     8.102     8.121     8.141     8.159     8.179     8.197     8.217     8.235     8.255     8.274     8.294     8.313     8.330     8.348     8.363     8.381     8.398     8.417     8.433     8.448     8.462     8.479     8.493     8.510     8.522     8.538     8.552     8.564     8.578     8.591     8.603     8.614     8.628     8.638     8.652     8.663     8.672     8.685     8.695     8.707     8.718     8.730     8.740     8.750     8.761     8.772     8.783     8.791     8.805     8.816     8.826     8.837     8.849     8.862     8.872     8.885     8.897     8.910     8.921     8.933     8.943     8.957     8.967     8.980     8.993     9.004     9.016     9.030     9.039     9.054     9.064     9.079     9.090     9.104     9.113     9.125     9.139     9.150     9.163     9.174     9.190     9.204     9.216     9.230     9.242     9.259     9.274     9.285     9.300     9.314     9.328     9.342     9.356     9.370     9.385     9.398     9.412     9.429     9.440     9.456     9.469     9.483     9.497     9.509     9.525     9.540     9.555     9.570     9.585     9.598     9.610     9.625     9.639     9.655     9.668     9.683     9.698     9.711     9.724     9.738     9.753     9.766     9.779     9.794     9.810     9.823     9.838     9.850     9.864     9.880     9.896     9.911     9.924     9.939     9.953     9.966     9.979     9.994    10.008    10.020    10.037    10.052    10.065    10.081    10.097    10.112    10.126    10.141    10.157    10.170    10.187    10.201    10.216    10.233    10.250    10.266    10.279    10.296    10.314    10.326    10.345    10.359    10.376    10.392    10.406    10.422    10.440    10.456    10.472    10.486    10.505    10.521    10.539    10.556    10.572    10.589    10.609    10.624    10.643    10.662    10.680    10.698    10.714    10.735    10.753    10.772    10.788    10.807    10.828    10.849    10.867    10.890    10.909    10.928    10.952    10.970    10.989    11.009    11.033    11.054    11.076    11.098    11.119    11.141    11.163    11.187    11.210    11.230    11.254    11.278    11.298    11.320    11.345    11.368    11.389    11.413    11.436    11.461    11.483    11.507    11.533    11.560    11.583    11.603    11.632    11.653    11.681    11.705    11.729    11.752    11.775    11.802    11.824    11.852    11.874    11.898    11.918    11.941    11.961    11.983    12.004    12.027    12.045    12.067    12.085    12.105    12.126    12.147    12.164    12.185    12.205    12.224    12.241    12.259    12.278    12.298    12.314    12.333    12.354    12.373    12.393    12.412    12.433    12.450    12.471    12.489    12.510    12.526    12.544    12.561    12.580    12.598    12.617    12.637    12.655    12.677    12.695    12.713    12.735    12.756    12.775    12.794    12.811    12.830    12.847    12.866    12.881    12.901    12.916    12.935    12.952    12.973    12.990    13.010    13.029    13.046    13.066    13.085    13.103    13.124    13.146    13.166    13.186    13.204    13.229    13.248    13.269    13.292    13.309    13.324    13.345    13.370    13.389    13.405    13.423    13.443    13.461    13.473    13.489    13.502    13.512    13.522    13.535    13.547    13.562    13.574    13.587    13.596    13.609    13.618    13.628    13.641    13.648    13.659    13.670    13.680    13.690    13.700    13.709    13.721    13.738    13.752    13.764    13.789    13.791    13.803    13.816    13.829    13.842    13.853    13.865    13.868    13.877    13.885    13.892    13.899    13.913    13.924    13.929    13.946    13.961    13.968    13.971    13.989    14.000    14.009    14.016    14.023    14.029    14.042    14.046    14.054    14.060    14.066    14.079    14.102    14.108    14.122    14.130    14.137    14.141    14.149    14.153    14.172    14.183    14.194    14.202    14.211    14.219    14.230    14.232    14.267    14.274    14.281    14.287    14.293    14.304    14.313    14.320    14.329    14.335    14.357    14.366    14.371    14.375    14.387    14.396    14.400    14.410    14.422    14.427    14.444    14.466    14.476    14.485    14.495    14.500    14.509    14.516    14.537    14.538    14.544    14.557    14.564    14.569    14.587    14.590    14.595    14.609    14.615    14.619    14.627    14.641    14.646    14.657    14.676    14.681    14.692    14.700    14.707    14.714    14.732    14.737    14.746    14.752    14.759    14.766    14.780    14.787    14.795    14.804    14.818    14.826    14.831    14.840    14.849    14.858    14.869    14.876    14.883    14.887    14.916    14.924    14.929    14.939    14.949    14.954    14.969    14.977    14.980    14.993    14.997    15.007    15.014    15.038    15.042    15.047    15.058    15.066    15.073    15.078    15.083    15.086    15.088    15.089    15.089    15.089    15.090    15.092    15.090    15.093    15.093    15.093    15.092    15.089    15.083    15.078    15.072    15.063    15.052    15.044    15.038    15.028    15.009    15.004    14.988    14.979    14.974    14.969    14.952    14.950    14.942    14.926    14.916    14.907    14.895    14.888    14.881    14.872    14.865    14.857    14.852    14.833    14.826    14.822    14.814    14.809    14.796    14.785    14.764    14.761    14.746    14.737    14.728    14.724    14.716    14.709    14.707    14.697    14.692    14.686    14.683    14.676    14.663    14.641    14.639    14.632    14.620    14.613    14.597    14.590    14.585    14.581    14.580    14.556    14.552    14.542    14.535    14.520    14.514    14.498    14.493    14.492    14.466    14.461    14.457    14.452    14.440    14.429
     4.671     4.672     4.671     4.690     4.700     4.690     4.672     4.690     4.671     4.692     4.700     4.671     4.690     4.694     4.671     4.675     4.667     4.660     4.669     4.658     4.627     4.633     4.600     4.606     4.600     4.593     4.599     4.605     4.638     4.660     4.669     4.605     4.599     4.604     4.637     4.599     4.591     4.591     4.590     4.599     4.591     4.599     4.591     4.599     4.591     4.599     4.591     4.593     4.578     4.593     4.591     4.599     4.591     4.597     4.590     4.599     4.629     4.633     4.600     4.591     4.591     4.577     4.582     4.577     4.591     4.590     4.591     4.578     4.583     4.577     4.583     4.578     4.591     4.578     4.599     4.597     4.590     4.599     4.591     4.597     4.593     4.604     4.597     4.591     4.599     4.591     4.599     4.593     4.600     4.672     4.591     4.599     4.591     4.599     4.591     4.593     4.578     4.591     4.578     4.593     4.590     4.599     4.591     4.599     4.605     4.600     4.633     4.627     4.633     4.599     4.591     4.599     4.591     4.599     4.591     4.599     4.605     4.600     4.660     4.631     4.600     4.631     4.600     4.658     4.676     4.638     4.633     4.600     4.633     4.637     4.633     4.667     4.660     4.672     4.667     4.671     4.671     4.690     4.672     4.692     4.669     4.676     4.669     4.690     4.697     4.704     4.721     4.698     4.690     4.713     4.697     4.718     4.672     4.727     4.673     4.721     4.718     4.667     4.718     4.735     4.735     4.717     4.709     4.715     4.696     4.698     4.690     4.697     4.690     4.697     4.717     4.696     4.711     4.690     4.697     4.690     4.697     4.718     4.726     4.721     4.726     4.724     4.713     4.718     4.715     4.713     4.713     4.715     4.711     4.717     4.711     4.717     4.719     4.713     4.720     4.715     4.706     4.711     4.715     4.715     4.718     4.713     4.715     4.718     4.715     4.719     4.715     4.721     4.715     4.740     4.719     4.722     4.717     4.720     4.713     4.718     4.711     4.718     4.713     4.750     4.719     4.713     4.718     4.723     4.735     4.730     4.732     4.723     4.719     4.713     4.733     4.738     4.738     4.740     4.746     4.706     4.697     4.719     4.724     4.726     4.721     4.729     4.735     4.733     4.738     4.744     4.740     4.717     4.731     4.713     4.719     4.715     4.711     4.717     4.713     4.718     4.713     4.718     4.711     4.706     4.713     4.709     4.715     4.715     4.719     4.715     4.713     4.698     4.704     4.696     4.696     4.706     4.702     4.697     4.707     4.706     4.711     4.711     4.707     4.696     4.721     4.697     4.685     4.683     4.677     4.675     4.694     4.702     4.692     4.692     4.696     4.690     4.694     4.694     4.690     4.690     4.694     4.702     4.697     4.665     4.674     4.667     4.673     4.667     4.672     4.675     4.672     4.667     4.660     4.671     4.647     4.645     4.662     4.667     4.656     4.652     4.648     4.643     4.600     4.647     4.649     4.648     4.652     4.652     4.591     4.599     4.631     4.600     4.593     4.599     4.590     4.599     4.591     4.599     4.591     4.597     4.603     4.656     4.599     4.575     4.582     4.577     4.625     4.599     4.577     4.597     4.604     4.621     4.623     4.600     4.591     4.599     4.563     4.599     4.605     4.600     4.591     4.597     4.591     4.597     4.591     4.597     4.562     4.567     4.558     4.578     4.581     4.515     4.507     4.460     4.458     4.458     4.450     4.450     4.450     4.450     4.450     4.450     4.450     4.450     4.450     4.458     4.458     4.458     4.450     4.450     4.450     4.450     4.450     4.448     4.448     4.448     4.446     4.444     4.444     4.436     4.436     4.436     4.444     4.444     4.436     4.436     4.436     4.444     4.444     4.446     4.448     4.448     4.450     4.452     4.460     4.464     4.517     4.550     4.560     4.554     4.560     4.567     4.560     4.566     4.513     4.467     4.458     4.458     4.458     4.450     4.458     4.450     4.450     4.450     4.458     4.458     4.458     4.460     4.460     4.507     4.515     4.554     4.560     4.556     4.562     4.556     4.562     4.569     4.575     4.563     4.569     4.562     4.569     4.562     4.579     4.595     4.575     4.590     4.582     4.562     4.581     4.591     4.590     4.582     4.575     4.597     4.591     4.604     4.599     4.579     4.619     4.599     4.591     4.597     4.591     4.597     4.600     4.593     4.599     4.578     4.556     4.578     4.573     4.580     4.577     4.578     4.582     4.604     4.605     4.599     4.562     4.582     4.563     4.600     4.619     4.631     4.623     4.619     4.608     4.579     4.602     4.591     4.599     4.590     4.597     4.631     4.662     4.669     4.641     4.599     4.591     4.599     4.633     4.656     4.600     4.605     4.600     4.656     4.658     4.683     4.591     4.679     4.680     4.680     4.677     4.600     4.685     4.683     4.688     4.682     4.690     4.672     4.692     4.690     4.702     4.696     4.700     4.692     4.702     4.688     4.688     4.688     4.690     4.694     4.688     4.685     4.685     4.685     4.688     4.683     4.688     4.671     4.675     4.680     4.704     4.697     4.700     4.696     4.692     4.694     4.694     4.694     4.694     4.692     4.696     4.704     4.709     4.725     4.722     4.724     4.690     4.721     4.719     4.722     4.720     4.717     4.726     4.726     4.718     4.722     4.721     4.717     4.748     4.713     4.748     4.744     4.752     4.738     4.738     4.764     4.718     4.731     4.728     4.729     4.723     4.769     4.764     4.759     4.718     4.761     4.764     4.761     4.764     4.766     4.763     4.768     4.771     4.764     4.766     4.771     4.788     4.785     4.787     4.780     4.793     4.785     4.796     4.777     4.808     4.813     4.810     4.812     4.773     4.776     4.779     4.785     4.785     4.785     4.781     4.787     4.779     4.781     4.848     4.854     4.839     4.844     4.838     4.832     4.837     4.832     4.829     4.832     4.830     4.832     4.830     4.827     4.895     4.892     4.871     4.863     4.866     4.904     4.907     4.907     4.879     4.906     4.890     4.885     4.882     4.895     4.892     4.889     4.894     4.897     4.889     4.903     4.901     4.906     4.904     4.907     4.906     4.901     4.904     4.920     4.927     4.929     4.929     4.925     4.929     4.932     4.940     4.952     4.974     4.949     4.979     4.979     4.978     4.976     4.985     4.985     4.982     4.985     4.988     4.993     4.995     4.999     4.999     4.999     5.002     5.000     5.005     5.007     5.010     5.011     5.013     5.010     5.013     5.010     5.011     5.013     5.016     5.016     5.021     5.025     5.024     5.027     5.028     5.029     5.033     5.035     5.037     5.035     5.039     5.040     5.042     5.047     5.052     5.055     5.055     5.059     5.059     5.064     5.062     5.065     5.067     5.067     5.071     5.073     5.073     5.075     5.075     5.077     5.080     5.081     5.085     5.089     5.089     5.093     5.095     5.100     5.100     5.101     5.104     5.107     5.110     5.113     5.116     5.119     5.121     5.125     5.125     5.131     5.132     5.135     5.138     5.144     5.147     5.150     5.155     5.159     5.162     5.167     5.172     5.175     5.178     5.180     5.180     5.181     5.183     5.183     5.185     5.185     5.187     5.188     5.190     5.192     5.194     5.197     5.199     5.203     5.204     5.206     5.206     5.206     5.209     5.211     5.212     5.215     5.219     5.219     5.222     5.222     5.224     5.225     5.228     5.230     5.233     5.235     5.237     5.239     5.240     5.242     5.246     5.247     5.250     5.251     5.253     5.255     5.257     5.259     5.261     5.263     5.265     5.267     5.270     5.274     5.275     5.277     5.280     5.283     5.285     5.287     5.291     5.291     5.294     5.298     5.300     5.302     5.305     5.307     5.309     5.310     5.312     5.314     5.321     5.322     5.323     5.324     5.327     5.328     5.330     5.333     5.335     5.339     5.342     5.343     5.345     5.348     5.352     5.352     5.354     5.354     5.356     5.359     5.362     5.363     5.366     5.368     5.370     5.372     5.375     5.375     5.379     5.381     5.382     5.383     5.385     5.389     5.390     5.394     5.395     5.395     5.397     5.398     5.401     5.403     5.406     5.407     5.409     5.412     5.413     5.415     5.416     5.420     5.422     5.424     5.426     5.427     5.431     5.433     5.436     5.437     5.439     5.440     5.443     5.444     5.446     5.447     5.450     5.452     5.454     5.456     5.459     5.461     5.463     5.467     5.468     5.471     5.473     5.475     5.476     5.477     5.480     5.482     5.485     5.489     5.492     5.494     5.497     5.500     5.502     5.505     5.507     5.511     5.515     5.519     5.521     5.522     5.525     5.525     5.527     5.529     5.532     5.535     5.539     5.540     5.543     5.546     5.548     5.550     5.552     5.552     5.554     5.558     5.560     5.562     5.563     5.566     5.568     5.570     5.571     5.573     5.576     5.578     5.579     5.581     5.583     5.585     5.587     5.588     5.590     5.592     5.595     5.597     5.598     5.600     5.603     5.605     5.609     5.610     5.613     5.615     5.615     5.619     5.621     5.623     5.628     5.628     5.628     5.635     5.635     5.639     5.640     5.644     5.646     5.646     5.647     5.650     5.657     5.664     5.667     5.669     5.671     5.673     5.675     5.679     5.681     5.685     5.687     5.689     5.692     5.694     5.697     5.699     5.702     5.707     5.710     5.710     5.712     5.715     5.720     5.721     5.724     5.727     5.730     5.732     5.735     5.737     5.739     5.742     5.748     5.749     5.759     5.761     5.762     5.765     5.769     5.770     5.773     5.778     5.778     5.781     5.785     5.787     5.793     5.802     5.802     5.804     5.811     5.814     5.818     5.822     5.823     5.826     5.831     5.833     5.837     5.842     5.844     5.847     5.852     5.855     5.862     5.869     5.871     5.873     5.878     5.881     5.885     5.888     5.894     5.897     5.900     5.903     5.907     5.912     5.915     5.920     5.924     5.927     5.932     5.937     5.940     5.945     5.950     5.955     5.959     5.964     5.970     5.974     5.979     5.983     5.989     5.993     5.998     6.003     6.009     6.014     6.018     6.023     6.029     6.032     6.037     6.042     6.046     6.052     6.057     6.063     6.067     6.072     6.079     6.083     6.090     6.095     6.100     6.106     6.111     6.116     6.124     6.133     6.139     6.148     6.156     6.165     6.175     6.185     6.196     6.207     6.218     6.229     6.241     6.254     6.265     6.278     6.291     6.303     6.319     6.332     6.348     6.363     6.378     6.394     6.410     6.427     6.443     6.461     6.477     6.494     6.513     6.530     6.548     6.567     6.585     6.604     6.622     6.641     6.658     6.678     6.695     6.713     6.732     6.750     6.770     6.789     6.806     6.826     6.845     6.865     6.883     6.902     6.924     6.943     6.962     6.983     7.004     7.022     7.042     7.063     7.081     7.099     7.119     7.137     7.155     7.173     7.190     7.208     7.225     7.242     7.259     7.277     7.293     7.310     7.328     7.344     7.362     7.380     7.397     7.414     7.431     7.449     7.467     7.485     7.503     7.522     7.540     7.559     7.576     7.594     7.613     7.631     7.649     7.666     7.683     7.702     7.721     7.740     7.759     7.776     7.796     7.812     7.833     7.851     7.869     7.889     7.907     7.927     7.945     7.964     7.981     7.999     8.021     8.040     8.057     8.078     8.096     8.116     8.135     8.154     8.174     8.194     8.211     8.231     8.250     8.269     8.287     8.307     8.326     8.344     8.361     8.378     8.394     8.412     8.430     8.448     8.464     8.479     8.495     8.508     8.524     8.538     8.554     8.567     8.581     8.596     8.609     8.620     8.633     8.646     8.659     8.671     8.681     8.692     8.704     8.715     8.727     8.740     8.750     8.761     8.772     8.782     8.793     8.804     8.814     8.826     8.837     8.848     8.859     8.870     8.882     8.892     8.905     8.916     8.930     8.941     8.954     8.964     8.978     8.988     9.001     9.013     9.026     9.038     9.050     9.059     9.074     9.085     9.100     9.112     9.123     9.137     9.146     9.158     9.171     9.185     9.198     9.209     9.222     9.237     9.249     9.265     9.279     9.294     9.307     9.319     9.333     9.348     9.364     9.378     9.390     9.404     9.418     9.432     9.446     9.461     9.474     9.489     9.504     9.517     9.531     9.545     9.561     9.578     9.591     9.604     9.619     9.631     9.645     9.659     9.672     9.689     9.702     9.717     9.730     9.742     9.756     9.772     9.785     9.799     9.813     9.828     9.843     9.855     9.868     9.882     9.897     9.913     9.927     9.942     9.957     9.971     9.985    10.000    10.012    10.024    10.042    10.055    10.070    10.083    10.097    10.112    10.127    10.141    10.159    10.172    10.189    10.203    10.218    10.233    10.252    10.266    10.285    10.296    10.314    10.330    10.346    10.362    10.377    10.394    10.409    10.427    10.441    10.459    10.477    10.491    10.507    10.522    10.539    10.554    10.572    10.589    10.605    10.626    10.643    10.661    10.678    10.696    10.714    10.733    10.752    10.770    10.788    10.807    10.826    10.845    10.864    10.885    10.905    10.927    10.944    10.967    10.987    11.007    11.029    11.050    11.072    11.093    11.113    11.135    11.156    11.177    11.202    11.225    11.245    11.268    11.293    11.312    11.336    11.359    11.382    11.404    11.428    11.452    11.474    11.498    11.521    11.546    11.572    11.595    11.619    11.644    11.667    11.692    11.716    11.739    11.766    11.791    11.813    11.839    11.864    11.885    11.908    11.930    11.955    11.977    11.998    12.018    12.040    12.061    12.081    12.101    12.122    12.143    12.163    12.183    12.201    12.220    12.241    12.259    12.277    12.294    12.317    12.333    12.352    12.371    12.389    12.409    12.433    12.449    12.469    12.489    12.508    12.528    12.544    12.563    12.580    12.600    12.621    12.640    12.660    12.678    12.700    12.721    12.740    12.761    12.782    12.805    12.822    12.840    12.855    12.873    12.890    12.907    12.925    12.941    12.960    12.976    12.996    13.012    13.031    13.050    13.069    13.089    13.109    13.125    13.143    13.164    13.186    13.205    13.222    13.245    13.269    13.285    13.309    13.324    13.346    13.362    13.381    13.401    13.419    13.431    13.446    13.462    13.473    13.487    13.501    13.511    13.524    13.538    13.550    13.561    13.571    13.583    13.594    13.603    13.613    13.625    13.638    13.645    13.655    13.664    13.672    13.685    13.692    13.702    13.714    13.721    13.732    13.749    13.763    13.775    13.796    13.803    13.815    13.827    13.839    13.850    13.862    13.867    13.875    13.887    13.892    13.897    13.918    13.926    13.931    13.954    13.963    13.971    13.980    13.998    14.006    14.016    14.021    14.026    14.037    14.043    14.049    14.057    14.066    14.076    14.085    14.110    14.120    14.130    14.135    14.141    14.149    14.157    14.165    14.185    14.192    14.203    14.211    14.224    14.230    14.232    14.254    14.273    14.281    14.287    14.295    14.300    14.311    14.322    14.329    14.332    14.359    14.362    14.369    14.371    14.389    14.392    14.400    14.409    14.418    14.426    14.437    14.461    14.475    14.482    14.493    14.500    14.507    14.511    14.529    14.540    14.547    14.556    14.564    14.571    14.585    14.590    14.595    14.607    14.615    14.622    14.630    14.639    14.650    14.654    14.674    14.679    14.686    14.702    14.705    14.713    14.724    14.737    14.744    14.749    14.755    14.766    14.785    14.789    14.796    14.804    14.814    14.822    14.829    14.841    14.846    14.858    14.874    14.881    14.885    14.888    14.905    14.920    14.929    14.937    14.946    14.954    14.959    14.980    14.982    14.990    15.002    15.005    15.011    15.038    15.042    15.049    15.058    15.063    15.072    15.078    15.081    15.085    15.088    15.088    15.088    15.088    15.090    15.089    15.090    15.092    15.092    15.092    15.089    15.088    15.083    15.078    15.073    15.062    15.052    15.044    15.035    15.026    15.011    15.009    14.988    14.982    14.974    14.969    14.964    14.949    14.932    14.926    14.919    14.907    14.902    14.891    14.883    14.874    14.866    14.858    14.855    14.840    14.826    14.822    14.816    14.810    14.798    14.785    14.766    14.761    14.752    14.737    14.731    14.726    14.719    14.714    14.711    14.704    14.694    14.689    14.683    14.677    14.662    14.643    14.639    14.635    14.626    14.616    14.604    14.595    14.590    14.589    14.581    14.559    14.550    14.542    14.538    14.530    14.516    14.504    14.502    14.492    14.469    14.465    14.459    14.455    14.450    14.433
     4.676     4.671     4.672     4.699     4.669     4.700     4.667     4.673     4.692     4.669     4.676     4.672     4.692     4.672     4.677     4.669     4.676     4.669     4.660     4.669     4.660     4.669     4.633     4.669     4.633     4.600     4.605     4.600     4.633     4.669     4.635     4.600     4.604     4.599     4.631     4.660     4.599     4.591     4.599     4.591     4.599     4.590     4.597     4.591     4.599     4.591     4.599     4.591     4.599     4.591     4.599     4.591     4.599     4.590     4.597     4.591     4.599     4.627     4.605     4.599     4.578     4.582     4.577     4.583     4.578     4.593     4.591     4.591     4.578     4.591     4.578     4.591     4.591     4.599     4.595     4.604     4.599     4.591     4.599     4.591     4.599     4.676     4.604     4.599     4.600     4.599     4.591     4.599     4.605     4.671     4.599     4.591     4.599     4.591     4.599     4.591     4.593     4.591     4.599     4.591     4.599     4.591     4.599     4.633     4.631     4.600     4.605     4.600     4.631     4.658     4.599     4.591     4.599     4.593     4.599     4.605     4.600     4.633     4.667     4.665     4.633     4.637     4.633     4.667     4.674     4.675     4.667     4.633     4.667     4.633     4.667     4.660     4.669     4.665     4.673     4.669     4.702     4.697     4.669     4.697     4.690     4.671     4.692     4.697     4.704     4.722     4.717     4.720     4.698     4.694     4.718     4.697     4.728     4.726     4.694     4.733     4.735     4.713     4.735     4.718     4.713     4.723     4.706     4.697     4.715     4.694     4.698     4.706     4.713     4.718     4.696     4.713     4.692     4.697     4.690     4.697     4.704     4.713     4.728     4.715     4.720     4.713     4.719     4.722     4.718     4.718     4.715     4.720     4.717     4.720     4.717     4.719     4.711     4.719     4.713     4.719     4.715     4.718     4.713     4.718     4.713     4.718     4.721     4.721     4.718     4.721     4.721     4.715     4.721     4.718     4.713     4.718     4.723     4.750     4.719     4.713     4.718     4.748     4.719     4.718     4.713     4.718     4.713     4.718     4.723     4.738     4.725     4.727     4.724     4.719     4.732     4.742     4.738     4.740     4.719     4.697     4.706     4.724     4.735     4.729     4.726     4.733     4.731     4.732     4.735     4.740     4.746     4.738     4.728     4.720     4.723     4.722     4.718     4.713     4.719     4.726     4.728     4.729     4.711     4.717     4.722     4.715     4.713     4.718     4.713     4.706     4.715     4.718     4.699     4.698     4.704     4.707     4.709     4.711     4.704     4.713     4.704     4.706     4.717     4.721     4.717     4.690     4.688     4.697     4.704     4.699     4.697     4.702     4.697     4.690     4.694     4.692     4.697     4.699     4.697     4.694     4.697     4.702     4.707     4.704     4.685     4.674     4.669     4.675     4.669     4.674     4.667     4.675     4.680     4.685     4.675     4.654     4.665     4.658     4.660     4.654     4.652     4.667     4.658     4.654     4.654     4.654     4.656     4.654     4.600     4.575     4.599     4.578     4.597     4.562     4.583     4.562     4.583     4.590     4.597     4.633     4.673     4.597     4.575     4.582     4.562     4.599     4.647     4.562     4.582     4.575     4.597     4.629     4.623     4.631     4.600     4.631     4.636     4.610     4.633     4.621     4.629     4.642     4.621     4.591     4.597     4.590     4.582     4.560     4.550     4.583     4.562     4.552     4.515     4.507     4.463     4.460     4.458     4.460     4.458     4.460     4.458     4.460     4.458     4.458     4.458     4.460     4.460     4.460     4.458     4.458     4.458     4.460     4.452     4.450     4.448     4.448     4.448     4.446     4.446     4.444     4.444     4.444     4.446     4.446     4.444     4.444     4.444     4.446     4.446     4.448     4.448     4.450     4.452     4.460     4.463     4.464     4.550     4.560     4.556     4.562     4.581     4.563     4.567     4.560     4.552     4.513     4.467     4.460     4.460     4.460     4.460     4.460     4.460     4.458     4.460     4.460     4.467     4.500     4.507     4.515     4.552     4.560     4.556     4.563     4.556     4.563     4.571     4.579     4.577     4.569     4.562     4.567     4.562     4.582     4.590     4.575     4.597     4.597     4.575     4.567     4.573     4.578     4.582     4.562     4.581     4.562     4.599     4.600     4.591     4.599     4.604     4.627     4.621     4.600     4.606     4.602     4.579     4.597     4.590     4.597     4.578     4.599     4.579     4.583     4.580     4.583     4.579     4.583     4.652     4.579     4.583     4.562     4.599     4.619     4.604     4.600     4.606     4.658     4.625     4.602     4.579     4.599     4.590     4.597     4.588     4.580     4.603     4.597     4.623     4.605     4.599     4.604     4.674     4.623     4.629     4.599     4.633     4.656     4.671     4.680     4.682     4.685     4.685     4.676     4.688     4.677     4.680     4.690     4.685     4.690     4.685     4.692     4.697     4.692     4.702     4.698     4.697     4.700     4.696     4.690     4.694     4.696     4.694     4.697     4.690     4.697     4.688     4.690     4.731     4.688     4.697     4.690     4.697     4.702     4.697     4.700     4.696     4.697     4.696     4.696     4.696     4.696     4.696     4.697     4.702     4.702     4.697     4.702     4.697     4.726     4.696     4.720     4.724     4.720     4.726     4.722     4.727     4.722     4.726     4.719     4.724     4.722     4.717     4.718     4.715     4.754     4.718     4.754     4.744     4.738     4.723     4.732     4.735     4.727     4.776     4.772     4.772     4.766     4.769     4.764     4.764     4.769     4.769     4.771     4.769     4.764     4.769     4.773     4.769     4.777     4.785     4.790     4.795     4.798     4.796     4.792     4.798     4.804     4.781     4.776     4.787     4.818     4.820     4.825     4.795     4.775     4.793     4.813     4.787     4.785     4.823     4.805     4.854     4.796     4.793     4.860     4.863     4.838     4.842     4.835     4.832     4.829     4.832     4.835     4.835     4.833     4.862     4.874     4.894     4.881     4.913     4.915     4.912     4.879     4.876     4.906     4.885     4.903     4.897     4.892     4.897     4.894     4.899     4.901     4.901     4.906     4.909     4.907     4.903     4.912     4.912     4.929     4.932     4.929     4.924     4.937     4.935     4.937     4.941     4.945     4.937     4.955     4.979     4.955     4.981     4.982     4.981     4.988     4.988     4.989     4.991     4.989     4.993     4.989     4.999     5.002     5.005     5.002     5.003     5.007     5.010     5.011     5.010     5.015     5.015     5.016     5.013     5.016     5.020     5.016     5.018     5.021     5.022     5.025     5.028     5.028     5.033     5.035     5.039     5.040     5.042     5.042     5.046     5.044     5.052     5.052     5.057     5.059     5.057     5.059     5.064     5.065     5.068     5.070     5.071     5.074     5.075     5.077     5.078     5.078     5.080     5.081     5.085     5.087     5.089     5.091     5.093     5.096     5.100     5.102     5.103     5.105     5.109     5.111     5.115     5.121     5.123     5.125     5.127     5.131     5.132     5.137     5.138     5.142     5.144     5.149     5.153     5.156     5.161     5.165     5.170     5.175     5.178     5.183     5.187     5.187     5.187     5.188     5.188     5.190     5.190     5.192     5.194     5.195     5.195     5.197     5.201     5.201     5.207     5.207     5.210     5.210     5.210     5.213     5.215     5.216     5.219     5.220     5.222     5.224     5.225     5.227     5.228     5.230     5.232     5.235     5.237     5.239     5.240     5.244     5.246     5.247     5.249     5.251     5.253     5.255     5.256     5.259     5.261     5.262     5.265     5.267     5.269     5.272     5.275     5.277     5.280     5.283     5.285     5.287     5.291     5.292     5.294     5.298     5.300     5.302     5.305     5.307     5.309     5.312     5.314     5.313     5.319     5.322     5.323     5.324     5.326     5.328     5.330     5.332     5.335     5.339     5.340     5.343     5.345     5.348     5.350     5.354     5.356     5.357     5.359     5.360     5.362     5.363     5.365     5.368     5.370     5.374     5.374     5.377     5.381     5.381     5.382     5.385     5.385     5.389     5.392     5.392     5.395     5.397     5.398     5.401     5.403     5.404     5.406     5.407     5.410     5.412     5.413     5.416     5.418     5.420     5.422     5.424     5.427     5.429     5.431     5.433     5.436     5.437     5.439     5.441     5.443     5.444     5.447     5.448     5.450     5.452     5.456     5.457     5.459     5.461     5.465     5.467     5.469     5.471     5.473     5.475     5.476     5.479     5.480     5.482     5.483     5.489     5.490     5.494     5.497     5.498     5.502     5.505     5.507     5.511     5.513     5.516     5.520     5.523     5.523     5.526     5.529     5.532     5.533     5.535     5.537     5.540     5.543     5.546     5.548     5.550     5.552     5.555     5.557     5.558     5.560     5.563     5.565     5.568     5.570     5.571     5.573     5.575     5.578     5.578     5.581     5.583     5.585     5.587     5.588     5.590     5.592     5.593     5.595     5.597     5.598     5.602     5.603     5.605     5.607     5.609     5.614     5.619     5.619     5.621     5.621     5.623     5.624     5.628     5.632     5.635     5.639     5.639     5.640     5.642     5.644     5.647     5.649     5.654     5.661     5.665     5.669     5.671     5.671     5.673     5.675     5.677     5.681     5.682     5.687     5.690     5.692     5.692     5.697     5.697     5.704     5.707     5.710     5.712     5.712     5.715     5.717     5.720     5.721     5.726     5.727     5.730     5.733     5.735     5.739     5.740     5.744     5.748     5.751     5.759     5.765     5.769     5.770     5.772     5.775     5.776     5.778     5.781     5.785     5.787     5.791     5.793     5.799     5.804     5.806     5.807     5.815     5.820     5.822     5.825     5.828     5.831     5.835     5.837     5.844     5.848     5.849     5.852     5.855     5.862     5.869     5.871     5.876     5.878     5.883     5.886     5.889     5.892     5.897     5.900     5.903     5.908     5.912     5.915     5.920     5.924     5.929     5.932     5.937     5.942     5.945     5.950     5.955     5.959     5.964     5.970     5.974     5.979     5.983     5.989     5.993     5.999     6.003     6.009     6.014     6.019     6.023     6.028     6.033     6.038     6.043     6.048     6.052     6.058     6.063     6.069     6.076     6.079     6.085     6.090     6.095     6.100     6.106     6.112     6.116     6.124     6.133     6.139     6.148     6.155     6.164     6.174     6.183     6.194     6.206     6.217     6.228     6.241     6.252     6.264     6.276     6.289     6.301     6.315     6.329     6.345     6.359     6.375     6.392     6.409     6.424     6.440     6.457     6.474     6.493     6.512     6.529     6.548     6.567     6.585     6.604     6.623     6.641     6.659     6.678     6.696     6.715     6.735     6.753     6.770     6.791     6.808     6.828     6.846     6.865     6.883     6.902     6.922     6.941     6.961     6.982     7.002     7.022     7.040     7.059     7.079     7.099     7.118     7.137     7.155     7.173     7.192     7.210     7.226     7.243     7.261     7.278     7.296     7.312     7.331     7.348     7.365     7.382     7.398     7.415     7.433     7.450     7.468     7.488     7.504     7.522     7.538     7.559     7.574     7.594     7.611     7.629     7.647     7.666     7.685     7.702     7.719     7.738     7.757     7.775     7.792     7.810     7.830     7.848     7.866     7.886     7.904     7.923     7.944     7.961     7.978     7.996     8.015     8.035     8.054     8.072     8.092     8.113     8.130     8.150     8.168     8.187     8.209     8.227     8.246     8.264     8.283     8.302     8.319     8.339     8.358     8.375     8.393     8.409     8.427     8.445     8.462     8.477     8.495     8.510     8.526     8.540     8.557     8.571     8.583     8.598     8.610     8.626     8.638     8.650     8.665     8.677     8.689     8.700     8.711     8.724     8.735     8.746     8.759     8.771     8.781     8.793     8.802     8.814     8.824     8.835     8.847     8.859     8.870     8.881     8.892     8.904     8.916     8.926     8.938     8.952     8.961     8.973     8.985     8.997     9.010     9.022     9.036     9.047     9.061     9.072     9.082     9.093     9.107     9.118     9.132     9.145     9.157     9.169     9.183     9.192     9.204     9.218     9.230     9.242     9.259     9.270     9.283     9.300     9.314     9.325     9.339     9.353     9.367     9.383     9.398     9.409     9.425     9.438     9.454     9.468     9.482     9.497     9.509     9.523     9.537     9.551     9.565     9.581     9.596     9.610     9.624     9.637     9.652     9.664     9.679     9.694     9.708     9.722     9.738     9.749     9.763     9.775     9.790     9.805     9.817     9.833     9.848     9.861     9.873     9.887     9.902     9.917     9.932     9.945     9.960     9.974     9.989    10.001    10.019    10.031    10.045    10.059    10.074    10.086    10.102    10.115    10.130    10.146    10.161    10.174    10.191    10.207    10.222    10.236    10.252    10.270    10.285    10.302    10.317    10.332    10.348    10.364    10.379    10.394    10.412    10.429    10.443    10.461    10.477    10.492    10.509    10.525    10.542    10.557    10.574    10.589    10.607    10.623    10.643    10.661    10.677    10.696    10.714    10.733    10.752    10.770    10.788    10.807    10.824    10.843    10.863    10.881    10.902    10.920    10.942    10.964    10.983    11.005    11.025    11.044    11.065    11.085    11.109    11.130    11.152    11.171    11.194    11.217    11.239    11.261    11.285    11.305    11.330    11.352    11.373    11.396    11.420    11.444    11.467    11.489    11.514    11.535    11.561    11.583    11.607    11.633    11.655    11.679    11.705    11.729    11.754    11.780    11.803    11.828    11.850    11.872    11.900    11.922    11.945    11.967    11.989    12.010    12.035    12.056    12.077    12.098    12.116    12.139    12.157    12.177    12.196    12.217    12.237    12.256    12.276    12.294    12.313    12.332    12.349    12.368    12.389    12.407    12.429    12.448    12.469    12.485    12.505    12.523    12.544    12.563    12.582    12.602    12.621    12.642    12.663    12.683    12.702    12.725    12.747    12.767    12.788    12.809    12.832    12.848    12.867    12.881    12.900    12.915    12.935    12.950    12.970    12.982    13.003    13.017    13.037    13.054    13.073    13.094    13.107    13.131    13.149    13.170    13.191    13.207    13.224    13.242    13.267    13.290    13.305    13.322    13.345    13.361    13.373    13.389    13.407    13.420    13.433    13.448    13.459    13.473    13.485    13.499    13.512    13.524    13.536    13.547    13.557    13.566    13.578    13.587    13.599    13.609    13.620    13.633    13.641    13.650    13.661    13.670    13.680    13.687    13.693    13.702    13.715    13.726    13.737    13.756    13.766    13.782    13.791    13.796    13.816    13.826    13.832    13.852    13.858    13.865    13.878    13.887    13.894    13.906    13.920    13.926    13.938    13.954    13.959    13.965    13.994    14.005    14.011    14.018    14.026    14.032    14.038    14.049    14.057    14.066    14.074    14.083    14.088    14.119    14.128    14.133    14.141    14.149    14.157    14.163    14.178    14.188    14.202    14.214    14.223    14.228    14.235    14.249    14.263    14.276    14.287    14.292    14.301    14.313    14.320    14.329    14.332    14.346    14.361    14.366    14.375    14.381    14.391    14.401    14.406    14.422    14.429    14.437    14.454    14.465    14.480    14.498    14.502    14.505    14.509    14.535    14.540    14.547    14.556    14.561    14.566    14.587    14.595    14.598    14.604    14.615    14.620    14.635    14.643    14.648    14.653    14.668    14.677    14.687    14.697    14.711    14.714    14.722    14.737    14.746    14.749    14.755    14.762    14.785    14.791    14.796    14.805    14.812    14.818    14.829    14.835    14.845    14.857    14.869    14.881    14.887    14.888    14.907    14.913    14.926    14.940    14.943    14.952    14.962    14.975    14.980    14.988    15.002    15.007    15.013    15.030    15.038    15.053    15.058    15.063    15.072    15.076    15.081    15.085    15.086    15.088    15.088    15.089    15.088    15.088    15.090    15.090    15.090    15.090    15.089    15.086    15.083    15.078    15.073    15.060    15.049    15.045    15.040    15.016    15.011    15.002    14.994    14.980    14.977    14.972    14.961    14.936    14.931    14.924    14.916    14.910    14.905    14.898    14.891    14.872    14.869    14.863    14.852    14.842    14.828    14.824    14.818    14.810    14.798    14.793    14.766    14.759    14.752    14.739    14.735    14.728    14.721    14.714    14.711    14.705    14.700    14.686    14.681    14.676    14.664    14.646    14.643    14.639    14.620    14.615    14.611    14.600    14.595    14.594    14.590    14.564    14.554    14.549    14.544    14.540    14.518    14.513    14.505    14.489    14.485    14.477    14.461    14.455    14.443    14.431
     4.671     4.671     4.671     4.690     4.700     4.665     4.658     4.667     4.671     4.676     4.669     4.676     4.672     4.690     4.672     4.676     4.671     4.676     4.669     4.660     4.669     4.665     4.671     4.660     4.669     4.662     4.669     4.633     4.669     4.660     4.669     4.633     4.600     4.605     4.600     4.669     4.633     4.599     4.593     4.599     4.591     4.599     4.591     4.599     4.593     4.599     4.593     4.599     4.593     4.599     4.593     4.599     4.591     4.599     4.591     4.599     4.629     4.633     4.600     4.591     4.591     4.577     4.583     4.578     4.593     4.591     4.599     4.591     4.599     4.591     4.593     4.591     4.599     4.595     4.600     4.599     4.604     4.599     4.593     4.599     4.593     4.600     4.637     4.631     4.600     4.593     4.599     4.591     4.599     4.675     4.633     4.600     4.593     4.599     4.591     4.599     4.591     4.599     4.600     4.600     4.605     4.600     4.636     4.631     4.599     4.604     4.599     4.593     4.600     4.631     4.658     4.600     4.633     4.667     4.633     4.667     4.633     4.667     4.656     4.671     4.667     4.633     4.667     4.675     4.667     4.672     4.676     4.669     4.660     4.667     4.660     4.669     4.660     4.669     4.676     4.672     4.676     4.669     4.713     4.704     4.697     4.704     4.699     4.730     4.707     4.713     4.692     4.717     4.697     4.704     4.697     4.704     4.729     4.698     4.718     4.723     4.720     4.715     4.718     4.698     4.706     4.715     4.697     4.704     4.706     4.713     4.692     4.698     4.719     4.742     4.713     4.706     4.697     4.690     4.697     4.704     4.697     4.719     4.731     4.720     4.698     4.706     4.713     4.719     4.724     4.719     4.722     4.717     4.721     4.717     4.721     4.713     4.706     4.713     4.719     4.730     4.728     4.729     4.719     4.713     4.719     4.713     4.719     4.719     4.723     4.726     4.725     4.732     4.740     4.742     4.719     4.742     4.750     4.746     4.754     4.719     4.723     4.750     4.740     4.723     4.719     4.713     4.718     4.724     4.727     4.728     4.746     4.725     4.748     4.744     4.748     4.744     4.752     4.746     4.744     4.750     4.735     4.738     4.732     4.750     4.740     4.726     4.730     4.742     4.740     4.738     4.744     4.748     4.720     4.725     4.723     4.727     4.724     4.726     4.724     4.729     4.718     4.733     4.735     4.730     4.718     4.726     4.719     4.722     4.706     4.713     4.724     4.711     4.704     4.704     4.709     4.709     4.704     4.707     4.713     4.706     4.711     4.706     4.704     4.725     4.697     4.690     4.690     4.690     4.717     4.697     4.704     4.706     4.704     4.698     4.702     4.697     4.702     4.702     4.706     4.702     4.692     4.697     4.690     4.669     4.675     4.671     4.676     4.671     4.675     4.669     4.675     4.680     4.677     4.680     4.669     4.660     4.667     4.656     4.660     4.665     4.662     4.672     4.669     4.658     4.665     4.656     4.662     4.665     4.660     4.597     4.577     4.597     4.577     4.597     4.563     4.597     4.563     4.583     4.590     4.676     4.599     4.578     4.597     4.562     4.597     4.631     4.590     4.581     4.560     4.597     4.578     4.599     4.605     4.600     4.631     4.652     4.600     4.604     4.599     4.591     4.599     4.631     4.600     4.621     4.590     4.597     4.575     4.581     4.575     4.578     4.581     4.560     4.552     4.515     4.507     4.509     4.470     4.463     4.463     4.463     4.469     4.464     4.469     4.463     4.470     4.500     4.470     4.500     4.507     4.463     4.463     4.463     4.460     4.454     4.450     4.450     4.448     4.448     4.448     4.448     4.446     4.448     4.448     4.448     4.448     4.446     4.446     4.448     4.448     4.448     4.450     4.452     4.460     4.463     4.464     4.511     4.560     4.554     4.562     4.582     4.575     4.582     4.562     4.567     4.558     4.552     4.515     4.507     4.513     4.507     4.463     4.507     4.513     4.515     4.515     4.548     4.515     4.550     4.558     4.552     4.560     4.567     4.563     4.562     4.593     4.583     4.579     4.575     4.582     4.563     4.569     4.562     4.567     4.588     4.621     4.597     4.575     4.597     4.580     4.560     4.595     4.597     4.562     4.581     4.562     4.597     4.604     4.604     4.597     4.591     4.599     4.605     4.600     4.605     4.599     4.604     4.599     4.578     4.583     4.562     4.597     4.633     4.627     4.580     4.585     4.590     4.597     4.575     4.581     4.603     4.579     4.612     4.627     4.633     4.599     4.591     4.599     4.605     4.600     4.621     4.599     4.590     4.597     4.590     4.597     4.590     4.597     4.604     4.677     4.676     4.605     4.600     4.667     4.631     4.623     4.605     4.665     4.688     4.674     4.667     4.674     4.688     4.685     4.688     4.694     4.685     4.692     4.696     4.688     4.688     4.688     4.698     4.677     4.697     4.700     4.704     4.704     4.696     4.698     4.692     4.697     4.692     4.697     4.700     4.697     4.694     4.694     4.699     4.692     4.711     4.704     4.697     4.704     4.672     4.704     4.696     4.700     4.702     4.699     4.702     4.700     4.698     4.704     4.702     4.702     4.706     4.700     4.697     4.702     4.724     4.727     4.697     4.728     4.697     4.735     4.735     4.742     4.740     4.722     4.735     4.720     4.723     4.718     4.750     4.756     4.748     4.754     4.746     4.738     4.744     4.738     4.744     4.779     4.776     4.750     4.779     4.744     4.754     4.780     4.773     4.776     4.777     4.773     4.769     4.773     4.769     4.776     4.776     4.772     4.775     4.777     4.795     4.799     4.798     4.790     4.787     4.793     4.818     4.787     4.823     4.783     4.783     4.825     4.795     4.827     4.830     4.835     4.830     4.792     4.842     4.854     4.858     4.798     4.855     4.854     4.862     4.844     4.871     4.873     4.838     4.839     4.833     4.838     4.832     4.837     4.842     4.838     4.895     4.874     4.873     4.878     4.882     4.915     4.918     4.913     4.889     4.895     4.899     4.903     4.894     4.899     4.901     4.895     4.903     4.904     4.903     4.910     4.910     4.915     4.915     4.910     4.938     4.938     4.943     4.929     4.941     4.931     4.946     4.929     4.935     4.953     4.960     4.981     4.957     4.985     4.985     4.988     4.988     4.991     4.989     4.991     4.991     4.997     5.000     4.995     4.997     5.002     5.007     5.007     5.010     5.015     5.016     5.016     5.020     5.016     5.016     5.022     5.022     5.020     5.021     5.024     5.024     5.027     5.031     5.032     5.037     5.035     5.039     5.040     5.044     5.046     5.047     5.049     5.047     5.054     5.055     5.060     5.059     5.064     5.065     5.065     5.068     5.071     5.073     5.074     5.074     5.077     5.080     5.080     5.083     5.085     5.089     5.089     5.091     5.093     5.095     5.100     5.102     5.102     5.104     5.109     5.111     5.113     5.116     5.121     5.125     5.127     5.129     5.131     5.133     5.137     5.142     5.144     5.145     5.149     5.155     5.158     5.162     5.165     5.172     5.178     5.183     5.187     5.192     5.194     5.195     5.195     5.195     5.197     5.197     5.197     5.199     5.200     5.204     5.209     5.207     5.213     5.213     5.212     5.212     5.213     5.216     5.216     5.219     5.219     5.220     5.222     5.224     5.227     5.228     5.230     5.232     5.233     5.235     5.237     5.240     5.240     5.244     5.246     5.247     5.249     5.253     5.254     5.256     5.258     5.259     5.262     5.263     5.266     5.267     5.270     5.272     5.275     5.277     5.280     5.282     5.285     5.287     5.289     5.292     5.294     5.296     5.300     5.302     5.303     5.307     5.309     5.310     5.313     5.315     5.318     5.320     5.323     5.324     5.325     5.327     5.329     5.331     5.333     5.337     5.340     5.343     5.345     5.348     5.350     5.352     5.356     5.357     5.359     5.362     5.363     5.365     5.366     5.368     5.372     5.374     5.375     5.377     5.381     5.382     5.383     5.385     5.385     5.387     5.390     5.394     5.397     5.398     5.400     5.401     5.403     5.406     5.407     5.409     5.410     5.412     5.413     5.416     5.418     5.420     5.424     5.426     5.427     5.431     5.431     5.435     5.436     5.437     5.439     5.441     5.443     5.444     5.447     5.448     5.452     5.454     5.456     5.457     5.461     5.463     5.465     5.467     5.469     5.471     5.472     5.475     5.476     5.479     5.481     5.482     5.485     5.489     5.490     5.494     5.497     5.498     5.502     5.504     5.507     5.509     5.513     5.516     5.519     5.520     5.522     5.525     5.529     5.532     5.533     5.537     5.539     5.542     5.543     5.546     5.548     5.552     5.554     5.554     5.557     5.560     5.563     5.563     5.566     5.568     5.570     5.573     5.575     5.576     5.578     5.579     5.583     5.585     5.587     5.588     5.590     5.592     5.593     5.595     5.597     5.598     5.600     5.601     5.606     5.607     5.612     5.610     5.619     5.616     5.619     5.624     5.624     5.626     5.628     5.630     5.632     5.633     5.637     5.637     5.642     5.642     5.646     5.647     5.649     5.657     5.661     5.665     5.669     5.671     5.673     5.675     5.677     5.677     5.679     5.685     5.687     5.689     5.690     5.694     5.696     5.697     5.702     5.704     5.707     5.712     5.712     5.715     5.718     5.720     5.723     5.724     5.727     5.730     5.733     5.737     5.739     5.742     5.742     5.746     5.748     5.751     5.764     5.766     5.770     5.772     5.773     5.776     5.778     5.780     5.785     5.788     5.790     5.793     5.796     5.799     5.802     5.809     5.812     5.820     5.822     5.823     5.825     5.828     5.831     5.835     5.838     5.847     5.849     5.852     5.855     5.858     5.860     5.869     5.873     5.876     5.878     5.883     5.886     5.891     5.892     5.897     5.902     5.905     5.910     5.912     5.918     5.920     5.924     5.929     5.933     5.938     5.942     5.947     5.952     5.955     5.959     5.964     5.970     5.974     5.979     5.985     5.989     5.995     5.999     6.005     6.009     6.014     6.019     6.024     6.029     6.035     6.038     6.043     6.048     6.054     6.058     6.064     6.069     6.076     6.079     6.085     6.090     6.096     6.102     6.106     6.112     6.119     6.126     6.133     6.139     6.147     6.155     6.164     6.172     6.182     6.193     6.204     6.215     6.226     6.239     6.249     6.262     6.275     6.287     6.300     6.312     6.327     6.341     6.356     6.372     6.389     6.405     6.422     6.438     6.455     6.472     6.490     6.508     6.526     6.546     6.565     6.585     6.604     6.624     6.643     6.662     6.680     6.698     6.717     6.735     6.754     6.772     6.791     6.809     6.828     6.846     6.867     6.885     6.902     6.922     6.940     6.961     6.979     6.999     7.018     7.039     7.058     7.078     7.096     7.117     7.135     7.155     7.173     7.192     7.210     7.228     7.246     7.264     7.280     7.298     7.315     7.332     7.350     7.369     7.385     7.400     7.419     7.435     7.452     7.470     7.488     7.504     7.523     7.540     7.557     7.574     7.594     7.611     7.629     7.646     7.665     7.683     7.702     7.719     7.737     7.754     7.772     7.790     7.809     7.828     7.847     7.865     7.883     7.902     7.920     7.939     7.958     7.975     7.995     8.011     8.031     8.050     8.068     8.086     8.105     8.125     8.145     8.164     8.183     8.204     8.223     8.241     8.261     8.280     8.296     8.317     8.333     8.353     8.372     8.389     8.407     8.425     8.443     8.460     8.475     8.491     8.510     8.524     8.540     8.555     8.571     8.587     8.601     8.616     8.629     8.642     8.655     8.669     8.681     8.695     8.707     8.719     8.731     8.745     8.754     8.768     8.779     8.791     8.802     8.814     8.824     8.835     8.845     8.858     8.869     8.881     8.891     8.902     8.913     8.922     8.935     8.948     8.959     8.971     8.983     8.995     9.005     9.016     9.032     9.042     9.056     9.068     9.079     9.090     9.104     9.115     9.129     9.141     9.152     9.166     9.177     9.190     9.204     9.213     9.225     9.239     9.250     9.263     9.277     9.289     9.305     9.319     9.331     9.346     9.359     9.372     9.387     9.402     9.417     9.430     9.443     9.457     9.473     9.487     9.504     9.514     9.531     9.545     9.557     9.570     9.586     9.602     9.616     9.629     9.644     9.657     9.672     9.685     9.700     9.712     9.727     9.742     9.755     9.769     9.781     9.795     9.810     9.824     9.838     9.849     9.864     9.880     9.891     9.907     9.919     9.935     9.950     9.964     9.978     9.994    10.006    10.022    10.036    10.052    10.065    10.077    10.090    10.107    10.121    10.133    10.148    10.164    10.179    10.194    10.209    10.224    10.239    10.255    10.272    10.285    10.303    10.319    10.335    10.351    10.366    10.381    10.396    10.413    10.431    10.446    10.462    10.477    10.494    10.511    10.526    10.542    10.559    10.575    10.592    10.609    10.626    10.642    10.661    10.677    10.696    10.714    10.731    10.752    10.772    10.789    10.807    10.824    10.841    10.862    10.880    10.898    10.918    10.937    10.959    10.981    11.002    11.022    11.041    11.064    11.085    11.105    11.126    11.145    11.165    11.187    11.210    11.231    11.255    11.275    11.298    11.320    11.344    11.365    11.389    11.413    11.436    11.457    11.482    11.504    11.528    11.549    11.577    11.598    11.620    11.645    11.669    11.692    11.718    11.740    11.767    11.789    11.813    11.839    11.865    11.889    11.911    11.937    11.961    11.982    12.004    12.026    12.047    12.069    12.092    12.112    12.132    12.152    12.173    12.193    12.212    12.233    12.252    12.272    12.291    12.308    12.330    12.348    12.368    12.385    12.404    12.424    12.445    12.465    12.485    12.507    12.522    12.544    12.564    12.582    12.598    12.620    12.638    12.661    12.683    12.705    12.723    12.749    12.769    12.791    12.813    12.833    12.854    12.873    12.890    12.906    12.923    12.938    12.955    12.973    12.990    13.010    13.025    13.041    13.062    13.077    13.097    13.115    13.131    13.150    13.170    13.190    13.210    13.226    13.244    13.266    13.285    13.303    13.319    13.335    13.352    13.367    13.376    13.391    13.404    13.416    13.430    13.445    13.456    13.473    13.483    13.497    13.509    13.522    13.532    13.542    13.550    13.562    13.574    13.583    13.597    13.606    13.616    13.628    13.638    13.650    13.658    13.664    13.672    13.681    13.688    13.694    13.707    13.721    13.732    13.746    13.754    13.764    13.789    13.792    13.802    13.815    13.827    13.839    13.850    13.857    13.867    13.878    13.889    13.899    13.913    13.920    13.927    13.943    13.952    13.957    13.985    13.996    14.008    14.014    14.023    14.029    14.037    14.046    14.057    14.065    14.072    14.081    14.093    14.112    14.120    14.130    14.140    14.149    14.155    14.162    14.176    14.188    14.210    14.216    14.223    14.227    14.240    14.244    14.255    14.279    14.282    14.292    14.300    14.311    14.320    14.329    14.335    14.340    14.354    14.366    14.371    14.382    14.392    14.398    14.403    14.424    14.427    14.441    14.454    14.461    14.477    14.489    14.504    14.507    14.511    14.518    14.538    14.547    14.554    14.559    14.566    14.589    14.590    14.600    14.605    14.615    14.620    14.635    14.643    14.650    14.655    14.666    14.672    14.679    14.697    14.705    14.714    14.722    14.732    14.744    14.747    14.757    14.762    14.785    14.791    14.798    14.808    14.812    14.818    14.828    14.835    14.845    14.854    14.870    14.879    14.885    14.898    14.905    14.915    14.920    14.932    14.942    14.949    14.962    14.974    14.979    14.990    14.996    15.007    15.013    15.016    15.035    15.047    15.057    15.062    15.070    15.075    15.080    15.083    15.085    15.086    15.088    15.088    15.088    15.088    15.089    15.090    15.090    15.089    15.089    15.088    15.081    15.078    15.073    15.062    15.049    15.045    15.038    15.016    15.009    15.004    14.993    14.982    14.979    14.969    14.965    14.942    14.935    14.931    14.916    14.912    14.907    14.902    14.889    14.879    14.869    14.863    14.857    14.842    14.831    14.826    14.820    14.816    14.795    14.787    14.766    14.759    14.755    14.742    14.735    14.731    14.724    14.718    14.713    14.707    14.702    14.692    14.681    14.676    14.670    14.648    14.644    14.639    14.635    14.619    14.615    14.605    14.600    14.594    14.590    14.566    14.557    14.552    14.547    14.537    14.518    14.516    14.504    14.493    14.489    14.482    14.476    14.465    14.444    14.435
     4.690     4.669     4.672     4.673     4.669     4.702     4.665     4.713     4.704     4.669     4.675     4.669     4.704     4.715     4.697     4.692     4.694     4.671     4.676     4.669     4.660     4.671     4.662     4.671     4.662     4.671     4.672     4.671     4.672     4.669     4.658     4.667     4.633     4.637     4.702     4.671     4.627     4.633     4.600     4.593     4.599     4.591     4.599     4.591     4.599     4.600     4.599     4.600     4.600     4.605     4.600     4.604     4.599     4.605     4.600     4.633     4.636     4.600     4.591     4.599     4.591     4.583     4.578     4.593     4.591     4.599     4.600     4.599     4.591     4.599     4.591     4.599     4.593     4.600     4.633     4.633     4.600     4.604     4.599     4.593     4.599     4.605     4.600     4.671     4.633     4.600     4.593     4.599     4.605     4.667     4.627     4.605     4.599     4.593     4.599     4.600     4.599     4.605     4.600     4.662     4.671     4.665     4.631     4.600     4.631     4.600     4.593     4.600     4.631     4.637     4.671     4.671     4.669     4.660     4.669     4.660     4.667     4.633     4.638     4.633     4.704     4.669     4.676     4.669     4.673     4.665     4.672     4.662     4.669     4.660     4.669     4.660     4.667     4.660     4.669     4.676     4.671     4.676     4.667     4.696     4.697     4.692     4.697     4.690     4.671     4.692     4.699     4.696     4.704     4.671     4.690     4.697     4.731     4.694     4.672     4.692     4.713     4.694     4.713     4.706     4.713     4.711     4.704     4.707     4.699     4.704     4.698     4.706     4.713     4.742     4.718     4.711     4.706     4.698     4.706     4.697     4.706     4.698     4.719     4.713     4.706     4.698     4.719     4.715     4.729     4.723     4.718     4.723     4.725     4.721     4.715     4.719     4.713     4.720     4.729     4.732     4.727     4.733     4.724     4.720     4.715     4.720     4.725     4.726     4.726     4.729     4.731     4.727     4.730     4.746     4.748     4.738     4.752     4.744     4.750     4.744     4.738     4.757     4.754     4.719     4.724     4.719     4.725     4.744     4.754     4.730     4.752     4.748     4.752     4.756     4.746     4.752     4.748     4.740     4.748     4.742     4.750     4.740     4.735     4.756     4.763     4.729     4.754     4.746     4.744     4.738     4.750     4.726     4.750     4.722     4.735     4.730     4.726     4.729     4.726     4.729     4.730     4.731     4.735     4.735     4.723     4.719     4.723     4.719     4.723     4.719     4.731     4.729     4.722     4.725     4.702     4.713     4.698     4.706     4.707     4.713     4.709     4.711     4.704     4.727     4.702     4.697     4.725     4.726     4.696     4.704     4.709     4.707     4.704     4.706     4.699     4.704     4.699     4.706     4.702     4.697     4.672     4.692     4.671     4.688     4.697     4.688     4.683     4.685     4.690     4.685     4.669     4.682     4.688     4.685     4.688     4.667     4.660     4.658     4.667     4.656     4.599     4.633     4.599     4.591     4.674     4.660     4.671     4.660     4.667     4.591     4.597     4.578     4.597     4.578     4.597     4.591     4.597     4.590     4.597     4.677     4.591     4.583     4.562     4.582     4.590     4.637     4.597     4.575     4.597     4.575     4.597     4.590     4.599     4.591     4.600     4.658     4.591     4.597     4.563     4.597     4.591     4.599     4.605     4.600     4.629     4.637     4.633     4.600     4.590     4.582     4.573     4.578     4.560     4.554     4.517     4.518     4.515     4.518     4.515     4.509     4.515     4.509     4.515     4.517     4.515     4.517     4.517     4.548     4.515     4.518     4.517     4.470     4.464     4.463     4.460     4.452     4.450     4.448     4.448     4.448     4.448     4.448     4.450     4.450     4.448     4.448     4.448     4.448     4.448     4.450     4.452     4.460     4.463     4.464     4.511     4.519     4.552     4.562     4.578     4.578     4.597     4.578     4.581     4.562     4.567     4.558     4.566     4.558     4.566     4.517     4.550     4.558     4.550     4.558     4.566     4.558     4.550     4.558     4.550     4.560     4.567     4.562     4.582     4.591     4.562     4.585     4.590     4.583     4.578     4.582     4.563     4.582     4.578     4.600     4.597     4.562     4.581     4.588     4.599     4.597     4.575     4.579     4.583     4.563     4.583     4.591     4.623     4.599     4.562     4.597     4.591     4.599     4.593     4.599     4.604     4.599     4.578     4.597     4.562     4.597     4.591     4.627     4.633     4.625     4.593     4.599     4.578     4.597     4.560     4.580     4.560     4.595     4.590     4.597     4.591     4.599     4.593     4.599     4.605     4.599     4.591     4.597     4.591     4.597     4.591     4.597     4.604     4.637     4.631     4.679     4.600     4.667     4.675     4.667     4.631     4.623     4.605     4.672     4.676     4.673     4.667     4.672     4.682     4.671     4.676     4.697     4.692     4.696     4.692     4.697     4.704     4.697     4.704     4.704     4.700     4.697     4.706     4.702     4.713     4.698     4.704     4.698     4.704     4.697     4.696     4.698     4.702     4.706     4.735     4.707     4.711     4.704     4.711     4.706     4.709     4.702     4.696     4.700     4.706     4.704     4.707     4.702     4.704     4.711     4.706     4.713     4.704     4.732     4.700     4.731     4.729     4.730     4.733     4.733     4.735     4.738     4.738     4.742     4.738     4.740     4.728     4.726     4.726     4.756     4.750     4.725     4.748     4.754     4.750     4.775     4.744     4.781     4.777     4.783     4.783     4.777     4.780     4.748     4.779     4.777     4.780     4.779     4.777     4.775     4.771     4.773     4.779     4.775     4.776     4.787     4.798     4.771     4.798     4.793     4.807     4.812     4.816     4.788     4.793     4.820     4.787     4.788     4.825     4.799     4.799     4.795     4.799     4.838     4.852     4.855     4.858     4.860     4.857     4.804     4.857     4.860     4.866     4.871     4.878     4.885     4.846     4.842     4.837     4.838     4.841     4.838     4.841     4.912     4.916     4.918     4.871     4.920     4.874     4.881     4.924     4.916     4.897     4.894     4.904     4.897     4.895     4.899     4.900     4.910     4.912     4.913     4.915     4.918     4.920     4.924     4.938     4.940     4.933     4.946     4.945     4.937     4.941     4.948     4.933     4.940     4.975     4.979     4.985     4.988     4.988     4.989     4.993     4.991     4.995     4.993     4.997     4.995     5.002     4.997     5.002     5.002     5.008     5.011     5.011     5.016     5.018     5.016     5.021     5.021     5.022     5.022     5.024     5.022     5.025     5.024     5.028     5.028     5.032     5.035     5.037     5.042     5.040     5.044     5.044     5.044     5.046     5.049     5.049     5.054     5.057     5.059     5.062     5.064     5.067     5.070     5.071     5.073     5.075     5.075     5.078     5.077     5.080     5.083     5.087     5.087     5.089     5.095     5.093     5.096     5.100     5.100     5.105     5.108     5.108     5.109     5.111     5.113     5.116     5.121     5.127     5.131     5.131     5.133     5.135     5.138     5.144     5.145     5.149     5.152     5.155     5.159     5.164     5.168     5.173     5.180     5.183     5.190     5.194     5.199     5.201     5.201     5.204     5.205     5.207     5.207     5.210     5.213     5.216     5.215     5.213     5.219     5.220     5.220     5.220     5.220     5.220     5.220     5.222     5.224     5.224     5.225     5.228     5.228     5.230     5.233     5.235     5.237     5.239     5.240     5.242     5.246     5.246     5.247     5.251     5.251     5.253     5.255     5.257     5.260     5.261     5.263     5.266     5.269     5.269     5.272     5.275     5.277     5.280     5.282     5.285     5.287     5.289     5.292     5.294     5.296     5.298     5.302     5.303     5.307     5.309     5.310     5.312     5.313     5.318     5.322     5.322     5.323     5.327     5.328     5.329     5.331     5.332     5.335     5.339     5.342     5.345     5.347     5.350     5.352     5.354     5.356     5.359     5.362     5.365     5.365     5.370     5.370     5.372     5.374     5.377     5.377     5.381     5.382     5.385     5.385     5.387     5.389     5.392     5.394     5.397     5.398     5.400     5.403     5.404     5.406     5.407     5.410     5.412     5.413     5.415     5.416     5.418     5.422     5.424     5.426     5.429     5.431     5.433     5.435     5.436     5.437     5.439     5.441     5.443     5.446     5.447     5.450     5.452     5.454     5.456     5.459     5.461     5.463     5.467     5.468     5.469     5.472     5.473     5.475     5.477     5.479     5.481     5.482     5.487     5.489     5.492     5.494     5.495     5.498     5.502     5.504     5.505     5.509     5.511     5.515     5.519     5.522     5.522     5.524     5.527     5.530     5.533     5.537     5.540     5.542     5.545     5.546     5.549     5.550     5.554     5.557     5.558     5.562     5.563     5.565     5.568     5.568     5.570     5.573     5.575     5.578     5.579     5.581     5.583     5.585     5.588     5.590     5.592     5.593     5.595     5.597     5.598     5.600     5.601     5.602     5.603     5.606     5.609     5.613     5.615     5.619     5.623     5.623     5.626     5.628     5.630     5.630     5.632     5.633     5.639     5.639     5.640     5.644     5.644     5.646     5.647     5.654     5.658     5.660     5.669     5.669     5.671     5.673     5.675     5.679     5.681     5.682     5.682     5.687     5.690     5.692     5.694     5.697     5.702     5.704     5.707     5.712     5.715     5.717     5.720     5.720     5.723     5.724     5.727     5.730     5.735     5.737     5.739     5.740     5.742     5.746     5.748     5.751     5.759     5.762     5.770     5.773     5.775     5.776     5.778     5.780     5.783     5.785     5.788     5.790     5.793     5.797     5.802     5.804     5.809     5.812     5.818     5.822     5.825     5.828     5.828     5.835     5.837     5.842     5.849     5.852     5.855     5.858     5.860     5.863     5.869     5.873     5.874     5.880     5.883     5.886     5.892     5.894     5.897     5.902     5.905     5.908     5.913     5.917     5.920     5.924     5.929     5.933     5.937     5.942     5.947     5.952     5.956     5.961     5.965     5.970     5.974     5.979     5.985     5.989     5.995     6.000     6.005     6.009     6.014     6.021     6.026     6.028     6.035     6.040     6.045     6.049     6.054     6.058     6.064     6.071     6.076     6.080     6.085     6.091     6.096     6.102     6.108     6.112     6.119     6.124     6.131     6.139     6.147     6.154     6.162     6.170     6.180     6.190     6.202     6.213     6.223     6.235     6.247     6.260     6.271     6.285     6.298     6.309     6.324     6.337     6.353     6.369     6.385     6.402     6.418     6.435     6.452     6.469     6.487     6.505     6.523     6.542     6.562     6.583     6.604     6.624     6.644     6.663     6.681     6.699     6.718     6.737     6.754     6.774     6.793     6.811     6.830     6.848     6.867     6.885     6.904     6.921     6.940     6.959     6.979     6.998     7.016     7.036     7.056     7.076     7.095     7.115     7.133     7.153     7.173     7.191     7.212     7.228     7.246     7.264     7.282     7.299     7.317     7.335     7.351     7.369     7.386     7.404     7.421     7.437     7.455     7.472     7.489     7.506     7.523     7.541     7.559     7.576     7.594     7.611     7.629     7.647     7.665     7.683     7.700     7.719     7.737     7.754     7.772     7.790     7.809     7.826     7.845     7.863     7.882     7.898     7.917     7.935     7.955     7.974     7.991     8.010     8.028     8.047     8.065     8.083     8.102     8.121     8.141     8.158     8.176     8.198     8.217     8.237     8.255     8.274     8.292     8.311     8.330     8.348     8.364     8.383     8.403     8.420     8.439     8.456     8.473     8.490     8.507     8.522     8.539     8.555     8.571     8.585     8.601     8.616     8.631     8.645     8.659     8.673     8.685     8.700     8.713     8.725     8.737     8.752     8.762     8.775     8.787     8.799     8.812     8.823     8.833     8.845     8.857     8.865     8.879     8.889     8.900     8.911     8.924     8.935     8.946     8.957     8.969     8.981     8.992     9.004     9.015     9.028     9.038     9.052     9.064     9.078     9.089     9.102     9.113     9.125     9.137     9.147     9.160     9.174     9.189     9.198     9.211     9.222     9.235     9.246     9.262     9.272     9.285     9.298     9.310     9.324     9.339     9.354     9.364     9.380     9.394     9.407     9.423     9.436     9.452     9.465     9.476     9.494     9.508     9.520     9.535     9.548     9.565     9.580     9.592     9.607     9.621     9.633     9.649     9.664     9.678     9.691     9.705     9.720     9.733     9.745     9.760     9.775     9.789     9.802     9.814     9.828     9.845     9.856     9.870     9.886     9.898     9.911     9.927     9.939     9.953     9.968     9.980     9.998    10.012    10.026    10.039    10.054    10.067    10.083    10.095    10.110    10.122    10.138    10.154    10.166    10.183    10.198    10.210    10.226    10.240    10.257    10.274    10.289    10.303    10.319    10.337    10.352    10.369    10.382    10.400    10.415    10.433    10.449    10.467    10.480    10.497    10.511    10.528    10.544    10.562    10.577    10.593    10.609    10.624    10.642    10.659    10.677    10.694    10.711    10.731    10.750    10.770    10.788    10.807    10.824    10.841    10.860    10.878    10.898    10.916    10.936    10.955    10.977    10.995    11.016    11.039    11.060    11.078    11.102    11.121    11.141    11.163    11.183    11.203    11.223    11.245    11.270    11.293    11.316    11.336    11.357    11.382    11.404    11.428    11.450    11.473    11.498    11.518    11.542    11.567    11.591    11.613    11.633    11.660    11.682    11.707    11.731    11.757    11.783    11.803    11.829    11.853    11.877    11.902    11.925    11.949    11.971    11.996    12.018    12.037    12.061    12.081    12.105    12.126    12.147    12.166    12.187    12.209    12.227    12.247    12.268    12.287    12.306    12.326    12.345    12.365    12.382    12.401    12.422    12.443    12.462    12.481    12.504    12.522    12.539    12.558    12.578    12.599    12.617    12.637    12.658    12.680    12.704    12.726    12.749    12.769    12.791    12.811    12.830    12.854    12.875    12.894    12.909    12.925    12.944    12.960    12.976    12.994    13.012    13.030    13.048    13.064    13.080    13.100    13.118    13.136    13.152    13.173    13.193    13.211    13.229    13.247    13.261    13.283    13.295    13.310    13.324    13.339    13.350    13.367    13.380    13.391    13.404    13.417    13.431    13.443    13.457    13.471    13.483    13.496    13.503    13.519    13.528    13.536    13.547    13.557    13.568    13.577    13.592    13.606    13.613    13.623    13.633    13.644    13.655    13.661    13.669    13.674    13.683    13.691    13.700    13.717    13.729    13.740    13.745    13.752    13.775    13.785    13.798    13.806    13.821    13.831    13.843    13.850    13.858    13.871    13.881    13.892    13.901    13.916    13.924    13.933    13.939    13.954    13.959    13.985    13.996    14.011    14.020    14.029    14.035    14.045    14.054    14.062    14.068    14.078    14.098    14.107    14.119    14.125    14.133    14.144    14.155    14.162    14.175    14.174    14.210    14.219    14.223    14.227    14.238    14.244    14.252    14.273    14.285    14.288    14.293    14.309    14.324    14.331    14.337    14.343    14.346    14.361    14.369    14.385    14.389    14.398    14.401    14.420    14.429    14.435    14.452    14.455    14.465    14.495    14.502    14.507    14.511    14.516    14.537    14.544    14.554    14.561    14.566    14.585    14.589    14.594    14.605    14.615    14.620    14.635    14.643    14.650    14.658    14.664    14.674    14.679    14.704    14.705    14.713    14.725    14.732    14.742    14.747    14.757    14.764    14.785    14.793    14.798    14.804    14.812    14.820    14.828    14.833    14.848    14.854    14.866    14.877    14.883    14.894    14.907    14.912    14.922    14.931    14.943    14.944    14.969    14.974    14.977    14.990    14.994    15.004    15.011    15.021    15.032    15.044    15.055    15.060    15.068    15.073    15.078    15.081    15.085    15.086    15.088    15.088    15.088    15.086    15.089    15.089    15.089    15.089    15.088    15.086    15.083    15.078    15.072    15.065    15.053    15.047    15.040    15.016    15.011    15.004    14.996    14.986    14.982    14.974    14.969    14.940    14.936    14.935    14.919    14.915    14.907    14.902    14.888    14.881    14.870    14.863    14.858    14.842    14.833    14.828    14.822    14.818    14.810    14.787    14.766    14.764    14.755    14.747    14.740    14.732    14.726    14.719    14.714    14.709    14.702    14.689    14.683    14.677    14.668    14.651    14.646    14.643    14.635    14.625    14.616    14.609    14.605    14.592    14.587    14.583    14.561    14.556    14.552    14.544    14.535    14.514    14.509    14.497    14.490    14.485    14.479    14.466    14.457    14.439
     4.669     4.676     4.671     4.692     4.702     4.669     4.704     4.672     4.665     4.674     4.667     4.702     4.697     4.672     4.677     4.672     4.690     4.690     4.669     4.662     4.669     4.662     4.671     4.662     4.671     4.672     4.671     4.665     4.671     4.665     4.669     4.660     4.669     4.672     4.674     4.667     4.633     4.600     4.633     4.600     4.605     4.600     4.593     4.599     4.593     4.599     4.600     4.599     4.605     4.600     4.633     4.600     4.605     4.600     4.633     4.667     4.667     4.633     4.599     4.591     4.599     4.591     4.599     4.593     4.600     4.633     4.600     4.600     4.599     4.593     4.599     4.605     4.600     4.605     4.669     4.669     4.633     4.627     4.633     4.600     4.605     4.600     4.633     4.625     4.672     4.633     4.600     4.605     4.637     4.674     4.665     4.625     4.633     4.600     4.605     4.600     4.633     4.600     4.662     4.671     4.665     4.673     4.665     4.633     4.638     4.633     4.600     4.633     4.637     4.633     4.676     4.669     4.662     4.669     4.662     4.669     4.660     4.667     4.656     4.667     4.676     4.671     4.706     4.671     4.677     4.672     4.677     4.671     4.662     4.669     4.660     4.669     4.660     4.667     4.660     4.671     4.676     4.671     4.692     4.697     4.690     4.672     4.690     4.671     4.676     4.671     4.692     4.713     4.696     4.704     4.697     4.718     4.706     4.671     4.690     4.672     4.694     4.713     4.706     4.713     4.720     4.715     4.721     4.711     4.704     4.698     4.704     4.713     4.706     4.748     4.754     4.744     4.732     4.740     4.746     4.738     4.748     4.706     4.699     4.742     4.735     4.738     4.732     4.733     4.731     4.726     4.731     4.718     4.729     4.715     4.720     4.713     4.720     4.730     4.735     4.735     4.740     4.744     4.740     4.738     4.723     4.726     4.729     4.726     4.729     4.733     4.728     4.732     4.735     4.738     4.750     4.746     4.750     4.754     4.748     4.756     4.738     4.756     4.728     4.742     4.750     4.730     4.746     4.754     4.748     4.750     4.744     4.754     4.756     4.752     4.756     4.748     4.754     4.746     4.754     4.748     4.742     4.750     4.771     4.768     4.768     4.715     4.742     4.735     4.738     4.746     4.752     4.725     4.744     4.754     4.748     4.738     4.746     4.738     4.740     4.735     4.735     4.735     4.735     4.728     4.719     4.698     4.719     4.713     4.728     4.715     4.731     4.718     4.735     4.706     4.726     4.724     4.718     4.713     4.715     4.711     4.706     4.707     4.711     4.720     4.697     4.721     4.700     4.697     4.726     4.717     4.711     4.706     4.709     4.702     4.704     4.709     4.707     4.711     4.697     4.711     4.707     4.671     4.688     4.669     4.690     4.688     4.694     4.715     4.692     4.672     4.675     4.694     4.673     4.667     4.667     4.688     4.667     4.660     4.658     4.599     4.633     4.600     4.633     4.669     4.665     4.675     4.669     4.671     4.675     4.599     4.604     4.599     4.591     4.599     4.604     4.599     4.591     4.599     4.591     4.673     4.599     4.562     4.597     4.562     4.599     4.599     4.562     4.597     4.577     4.597     4.575     4.597     4.590     4.597     4.591     4.599     4.625     4.562     4.597     4.562     4.597     4.591     4.599     4.563     4.599     4.591     4.599     4.590     4.582     4.562     4.583     4.575     4.578     4.560     4.562     4.517     4.550     4.558     4.550     4.518     4.550     4.558     4.550     4.558     4.550     4.558     4.550     4.558     4.548     4.552     4.550     4.517     4.471     4.464     4.463     4.460     4.454     4.452     4.450     4.450     4.450     4.450     4.460     4.458     4.450     4.450     4.450     4.450     4.452     4.454     4.460     4.463     4.466     4.511     4.552     4.552     4.562     4.578     4.578     4.563     4.582     4.599     4.575     4.581     4.560     4.582     4.573     4.567     4.560     4.567     4.560     4.567     4.560     4.567     4.560     4.567     4.560     4.581     4.562     4.581     4.562     4.582     4.578     4.599     4.623     4.606     4.597     4.578     4.583     4.577     4.582     4.578     4.599     4.595     4.577     4.582     4.562     4.583     4.590     4.600     4.595     4.599     4.578     4.558     4.563     4.599     4.636     4.562     4.583     4.562     4.599     4.591     4.599     4.591     4.599     4.591     4.597     4.562     4.597     4.562     4.599     4.633     4.627     4.595     4.599     4.590     4.597     4.575     4.581     4.560     4.597     4.560     4.597     4.591     4.599     4.604     4.625     4.636     4.669     4.604     4.597     4.591     4.597     4.591     4.597     4.604     4.597     4.642     4.682     4.688     4.685     4.685     4.688     4.694     4.688     4.672     4.688     4.690     4.696     4.676     4.671     4.677     4.672     4.676     4.669     4.673     4.667     4.694     4.697     4.702     4.697     4.704     4.711     4.707     4.698     4.711     4.711     4.707     4.713     4.713     4.706     4.713     4.711     4.706     4.718     4.706     4.711     4.702     4.735     4.715     4.706     4.709     4.709     4.709     4.706     4.709     4.704     4.711     4.711     4.706     4.707     4.706     4.713     4.707     4.709     4.707     4.718     4.721     4.738     4.738     4.742     4.735     4.735     4.735     4.738     4.738     4.740     4.738     4.744     4.735     4.742     4.764     4.761     4.763     4.756     4.761     4.756     4.750     4.773     4.746     4.785     4.752     4.748     4.781     4.780     4.785     4.779     4.780     4.785     4.781     4.783     4.779     4.775     4.776     4.773     4.776     4.783     4.779     4.779     4.798     4.802     4.804     4.807     4.810     4.810     4.815     4.820     4.820     4.815     4.823     4.792     4.812     4.835     4.839     4.796     4.837     4.802     4.804     4.854     4.852     4.857     4.863     4.854     4.857     4.865     4.862     4.871     4.854     4.873     4.854     4.857     4.852     4.839     4.845     4.849     4.844     4.909     4.913     4.855     4.918     4.916     4.924     4.920     4.924     4.920     4.924     4.918     4.900     4.903     4.901     4.907     4.906     4.913     4.915     4.910     4.918     4.913     4.913     4.927     4.912     4.932     4.937     4.941     4.946     4.946     4.940     4.949     4.946     4.953     4.974     4.975     4.967     4.989     4.993     4.991     4.993     4.997     4.995     4.997     5.000     4.999     5.000     5.005     5.007     5.003     5.008     5.015     5.016     5.020     5.022     5.021     5.024     5.024     5.028     5.027     5.028     5.031     5.029     5.029     5.028     5.031     5.032     5.035     5.039     5.039     5.040     5.044     5.044     5.047     5.049     5.050     5.054     5.057     5.059     5.060     5.067     5.067     5.071     5.071     5.074     5.074     5.075     5.077     5.080     5.081     5.083     5.085     5.089     5.091     5.091     5.095     5.096     5.098     5.100     5.101     5.103     5.105     5.109     5.112     5.113     5.115     5.119     5.123     5.127     5.131     5.133     5.133     5.138     5.142     5.144     5.147     5.150     5.153     5.158     5.162     5.165     5.170     5.175     5.181     5.187     5.194     5.199     5.203     5.206     5.206     5.207     5.211     5.212     5.213     5.215     5.219     5.220     5.222     5.222     5.224     5.224     5.225     5.225     5.225     5.225     5.225     5.225     5.227     5.228     5.230     5.230     5.232     5.233     5.235     5.237     5.239     5.240     5.242     5.244     5.247     5.249     5.249     5.251     5.255     5.256     5.257     5.260     5.262     5.263     5.266     5.269     5.269     5.274     5.275     5.277     5.280     5.282     5.283     5.287     5.289     5.292     5.294     5.296     5.298     5.302     5.303     5.305     5.309     5.312     5.313     5.315     5.318     5.321     5.323     5.325     5.326     5.328     5.330     5.332     5.333     5.335     5.339     5.340     5.343     5.347     5.350     5.352     5.354     5.356     5.359     5.359     5.362     5.365     5.368     5.370     5.372     5.375     5.377     5.379     5.381     5.382     5.387     5.387     5.390     5.392     5.394     5.395     5.397     5.398     5.401     5.403     5.404     5.406     5.409     5.410     5.412     5.415     5.416     5.418     5.420     5.422     5.424     5.426     5.429     5.431     5.433     5.437     5.437     5.439     5.440     5.441     5.443     5.444     5.447     5.450     5.452     5.454     5.456     5.459     5.461     5.465     5.467     5.468     5.471     5.472     5.473     5.475     5.477     5.479     5.481     5.485     5.487     5.489     5.490     5.495     5.497     5.498     5.500     5.504     5.505     5.509     5.511     5.515     5.516     5.520     5.523     5.524     5.526     5.532     5.535     5.537     5.540     5.542     5.545     5.546     5.549     5.552     5.552     5.555     5.558     5.563     5.563     5.566     5.568     5.570     5.571     5.575     5.576     5.578     5.579     5.583     5.585     5.587     5.588     5.590     5.593     5.595     5.597     5.598     5.600     5.601     5.602     5.603     5.605     5.606     5.609     5.612     5.615     5.616     5.621     5.623     5.626     5.630     5.630     5.633     5.635     5.635     5.639     5.640     5.642     5.644     5.644     5.647     5.652     5.656     5.665     5.669     5.669     5.669     5.671     5.673     5.675     5.679     5.682     5.682     5.683     5.685     5.690     5.692     5.696     5.697     5.697     5.704     5.704     5.709     5.712     5.717     5.718     5.721     5.723     5.726     5.727     5.732     5.733     5.735     5.737     5.740     5.742     5.744     5.748     5.749     5.759     5.761     5.769     5.769     5.773     5.776     5.778     5.781     5.783     5.785     5.788     5.790     5.793     5.794     5.802     5.802     5.806     5.809     5.812     5.817     5.820     5.826     5.830     5.833     5.835     5.841     5.844     5.852     5.854     5.857     5.858     5.862     5.865     5.869     5.873     5.874     5.878     5.886     5.889     5.889     5.894     5.895     5.902     5.907     5.910     5.915     5.920     5.923     5.926     5.930     5.935     5.938     5.942     5.947     5.952     5.956     5.961     5.964     5.970     5.974     5.979     5.985     5.989     5.995     6.000     6.005     6.010     6.015     6.022     6.026     6.029     6.035     6.040     6.045     6.049     6.055     6.060     6.064     6.069     6.076     6.080     6.087     6.091     6.098     6.104     6.108     6.114     6.119     6.126     6.133     6.139     6.145     6.154     6.161     6.170     6.179     6.190     6.199     6.209     6.221     6.232     6.246     6.257     6.270     6.283     6.294     6.307     6.320     6.335     6.350     6.364     6.380     6.397     6.414     6.431     6.447     6.466     6.482     6.502     6.519     6.539     6.558     6.580     6.600     6.622     6.643     6.663     6.683     6.702     6.719     6.737     6.755     6.774     6.793     6.811     6.830     6.849     6.867     6.885     6.904     6.922     6.941     6.959     6.977     6.996     7.015     7.033     7.054     7.073     7.092     7.111     7.131     7.150     7.170     7.189     7.210     7.226     7.246     7.264     7.282     7.300     7.318     7.337     7.352     7.371     7.388     7.405     7.422     7.440     7.457     7.472     7.491     7.507     7.524     7.541     7.559     7.578     7.594     7.611     7.629     7.646     7.665     7.683     7.700     7.719     7.735     7.754     7.772     7.789     7.807     7.826     7.843     7.862     7.880     7.898     7.917     7.933     7.954     7.970     7.991     8.007     8.026     8.044     8.063     8.079     8.099     8.116     8.135     8.153     8.174     8.193     8.211     8.231     8.250     8.270     8.287     8.306     8.326     8.342     8.362     8.380     8.398     8.419     8.435     8.453     8.471     8.488     8.505     8.521     8.538     8.555     8.569     8.585     8.600     8.617     8.633     8.646     8.661     8.676     8.689     8.702     8.716     8.730     8.742     8.755     8.769     8.781     8.793     8.807     8.820     8.832     8.844     8.855     8.865     8.877     8.889     8.899     8.911     8.921     8.933     8.945     8.955     8.967     8.978     8.988     9.000     9.011     9.024     9.038     9.050     9.061     9.073     9.085     9.098     9.110     9.123     9.133     9.146     9.157     9.169     9.180     9.196     9.207     9.220     9.231     9.244     9.259     9.268     9.282     9.294     9.307     9.319     9.332     9.344     9.358     9.374     9.386     9.402     9.413     9.429     9.443     9.457     9.471     9.485     9.499     9.513     9.525     9.540     9.555     9.569     9.585     9.599     9.612     9.627     9.640     9.655     9.668     9.683     9.698     9.711     9.725     9.739     9.753     9.766     9.779     9.794     9.808     9.820     9.835     9.846     9.860     9.875     9.887     9.902     9.917     9.931     9.944     9.960     9.973     9.985    10.000    10.013    10.030    10.042    10.059    10.072    10.087    10.100    10.117    10.127    10.141    10.157    10.170    10.185    10.201    10.213    10.231    10.244    10.261    10.275    10.292    10.307    10.324    10.339    10.352    10.370    10.385    10.401    10.418    10.433    10.449    10.465    10.480    10.498    10.516    10.531    10.546    10.562    10.579    10.598    10.612    10.627    10.643    10.661    10.678    10.696    10.712    10.731    10.748    10.767    10.785    10.805    10.823    10.841    10.860    10.878    10.897    10.916    10.933    10.954    10.973    10.994    11.014    11.033    11.056    11.076    11.096    11.117    11.140    11.159    11.180    11.202    11.219    11.240    11.262    11.285    11.307    11.332    11.352    11.374    11.398    11.420    11.444    11.467    11.489    11.510    11.537    11.560    11.581    11.603    11.627    11.650    11.676    11.700    11.720    11.743    11.770    11.794    11.819    11.840    11.868    11.893    11.915    11.940    11.961    11.985    12.008    12.031    12.052    12.075    12.096    12.117    12.140    12.163    12.181    12.203    12.222    12.244    12.265    12.282    12.304    12.322    12.341    12.363    12.378    12.398    12.418    12.439    12.458    12.481    12.498    12.517    12.538    12.558    12.574    12.595    12.614    12.635    12.656    12.676    12.697    12.719    12.742    12.767    12.788    12.811    12.830    12.847    12.869    12.888    12.907    12.930    12.948    12.965    12.982    12.997    13.016    13.035    13.050    13.066    13.083    13.101    13.120    13.136    13.155    13.173    13.193    13.210    13.226    13.241    13.257    13.272    13.285    13.295    13.309    13.322    13.337    13.350    13.365    13.378    13.391    13.403    13.414    13.428    13.442    13.456    13.465    13.478    13.487    13.496    13.508    13.516    13.530    13.543    13.554    13.561    13.577    13.587    13.600    13.610    13.618    13.627    13.639    13.648    13.656    13.658    13.672    13.678    13.692    13.697    13.712    13.724    13.732    13.738    13.746    13.757    13.776    13.787    13.803    13.811    13.826    13.835    13.843    13.850    13.863    13.877    13.885    13.897    13.909    13.920    13.929    13.936    13.946    13.955    13.963    13.989    13.994    14.016    14.028    14.032    14.038    14.049    14.060    14.066    14.074    14.083    14.108    14.119    14.125    14.131    14.141    14.153    14.160    14.171    14.177    14.208    14.214    14.223    14.228    14.240    14.241    14.252    14.274    14.277    14.290    14.295    14.309    14.325    14.329    14.335    14.346    14.352    14.359    14.364    14.376    14.389    14.396    14.404    14.418    14.424    14.437    14.452    14.457    14.463    14.485    14.498    14.509    14.511    14.516    14.538    14.540    14.552    14.559    14.566    14.572    14.589    14.595    14.604    14.615    14.620    14.637    14.643    14.650    14.659    14.668    14.674    14.683    14.697    14.705    14.711    14.725    14.735    14.740    14.746    14.759    14.764    14.785    14.791    14.796    14.807    14.812    14.822    14.828    14.833    14.846    14.854    14.860    14.874    14.881    14.899    14.907    14.913    14.924    14.929    14.946    14.950    14.961    14.975    14.980    14.986    14.993    15.002    15.009    15.027    15.035    15.042    15.050    15.060    15.066    15.073    15.076    15.080    15.083    15.086    15.086    15.088    15.086    15.086    15.086    15.089    15.089    15.089    15.088    15.085    15.081    15.078    15.073    15.063    15.053    15.047    15.038    15.024    15.009    15.004    14.996    14.990    14.982    14.979    14.962    14.944    14.940    14.932    14.927    14.919    14.912    14.902    14.887    14.881    14.874    14.866    14.857    14.854    14.835    14.831    14.824    14.822    14.816    14.787    14.768    14.762    14.757    14.749    14.742    14.737    14.732    14.722    14.716    14.709    14.705    14.690    14.683    14.677    14.676    14.654    14.650    14.644    14.635    14.630    14.619    14.613    14.604    14.598    14.589    14.585    14.566    14.559    14.552    14.545    14.540    14.516    14.511    14.504    14.495    14.485    14.480    14.476    14.448    14.444
     4.676     4.669     4.676     4.673     4.669     4.676     4.671     4.676     4.672     4.667     4.702     4.694     4.700     4.676     4.671     4.676     4.697     4.671     4.676     4.669     4.671     4.669     4.662     4.669     4.662     4.671     4.662     4.671     4.662     4.671     4.662     4.671     4.676     4.672     4.669     4.675     4.667     4.658     4.667     4.633     4.627     4.633     4.599     4.605     4.600     4.605     4.599     4.605     4.600     4.633     4.627     4.633     4.600     4.633     4.667     4.673     4.658     4.629     4.633     4.599     4.591     4.599     4.593     4.600     4.633     4.627     4.633     4.600     4.605     4.599     4.633     4.625     4.656     4.667     4.672     4.697     4.667     4.633     4.639     4.633     4.600     4.633     4.625     4.633     4.665     4.633     4.665     4.669     4.633     4.667     4.671     4.662     4.629     4.633     4.627     4.633     4.629     4.671     4.671     4.665     4.674     4.667     4.633     4.667     4.671     4.667     4.676     4.671     4.676     4.692     4.672     4.676     4.669     4.672     4.669     4.660     4.667     4.658     4.667     4.676     4.671     4.692     4.669     4.676     4.671     4.692     4.672     4.675     4.669     4.660     4.669     4.660     4.667     4.660     4.671     4.677     4.672     4.692     4.711     4.690     4.672     4.692     4.671     4.676     4.669     4.672     4.671     4.690     4.698     4.706     4.713     4.704     4.672     4.692     4.672     4.692     4.698     4.706     4.713     4.719     4.715     4.744     4.713     4.706     4.698     4.704     4.698     4.706     4.713     4.723     4.748     4.750     4.754     4.750     4.746     4.744     4.742     4.748     4.750     4.744     4.735     4.748     4.740     4.735     4.738     4.730     4.735     4.735     4.732     4.735     4.733     4.738     4.733     4.742     4.731     4.746     4.738     4.738     4.738     4.735     4.728     4.730     4.738     4.732     4.729     4.735     4.735     4.740     4.738     4.746     4.740     4.748     4.754     4.744     4.754     4.746     4.740     4.744     4.754     4.748     4.756     4.750     4.756     4.750     4.754     4.742     4.754     4.757     4.752     4.756     4.750     4.757     4.761     4.756     4.748     4.742     4.748     4.769     4.754     4.756     4.750     4.742     4.697     4.706     4.698     4.754     4.746     4.744     4.752     4.746     4.756     4.735     4.740     4.742     4.738     4.738     4.738     4.738     4.738     4.729     4.672     4.719     4.725     4.735     4.735     4.733     4.733     4.735     4.731     4.733     4.709     4.717     4.721     4.717     4.711     4.717     4.713     4.707     4.725     4.715     4.735     4.719     4.733     4.730     4.697     4.721     4.698     4.706     4.711     4.704     4.713     4.704     4.713     4.707     4.709     4.706     4.711     4.706     4.711     4.718     4.697     4.696     4.688     4.676     4.671     4.677     4.671     4.675     4.694     4.672     4.674     4.669     4.662     4.671     4.665     4.633     4.665     4.633     4.669     4.671     4.675     4.669     4.674     4.667     4.671     4.676     4.600     4.605     4.599     4.606     4.667     4.690     4.669     4.685     4.690     4.667     4.604     4.597     4.590     4.597     4.604     4.562     4.597     4.562     4.597     4.575     4.597     4.575     4.597     4.562     4.597     4.563     4.636     4.599     4.578     4.597     4.591     4.599     4.591     4.599     4.563     4.597     4.577     4.583     4.560     4.582     4.577     4.583     4.577     4.582     4.562     4.567     4.558     4.562     4.558     4.550     4.558     4.552     4.560     4.554     4.560     4.552     4.558     4.552     4.558     4.550     4.558     4.550     4.518     4.471     4.466     4.464     4.463     4.460     4.460     4.460     4.460     4.460     4.463     4.463     4.460     4.460     4.460     4.460     4.460     4.463     4.464     4.471     4.513     4.519     4.552     4.560     4.567     4.577     4.597     4.593     4.578     4.604     4.597     4.562     4.582     4.560     4.582     4.573     4.582     4.562     4.582     4.562     4.582     4.575     4.597     4.577     4.583     4.575     4.581     4.575     4.597     4.590     4.597     4.605     4.635     4.599     4.590     4.597     4.563     4.583     4.578     4.597     4.595     4.590     4.583     4.562     4.582     4.562     4.585     4.579     4.599     4.579     4.599     4.579     4.599     4.631     4.631     4.599     4.562     4.597     4.591     4.599     4.604     4.599     4.604     4.599     4.578     4.597     4.562     4.599     4.605     4.623     4.658     4.629     4.593     4.599     4.591     4.597     4.560     4.567     4.560     4.597     4.577     4.599     4.605     4.625     4.635     4.671     4.637     4.637     4.604     4.599     4.590     4.597     4.604     4.599     4.631     4.638     4.642     4.690     4.688     4.688     4.688     4.694     4.697     4.692     4.697     4.677     4.690     4.692     4.676     4.672     4.677     4.679     4.674     4.690     4.673     4.669     4.702     4.672     4.704     4.711     4.706     4.711     4.713     4.706     4.706     4.715     4.711     4.720     4.715     4.706     4.707     4.711     4.707     4.707     4.744     4.746     4.718     4.711     4.707     4.711     4.715     4.711     4.715     4.720     4.711     4.717     4.709     4.711     4.715     4.711     4.707     4.713     4.718     4.715     4.713     4.740     4.738     4.740     4.740     4.744     4.738     4.738     4.738     4.738     4.744     4.746     4.740     4.738     4.764     4.744     4.764     4.759     4.754     4.757     4.756     4.763     4.754     4.785     4.750     4.756     4.783     4.750     4.787     4.790     4.783     4.785     4.783     4.750     4.785     4.781     4.780     4.785     4.783     4.780     4.788     4.785     4.787     4.795     4.798     4.798     4.804     4.808     4.813     4.810     4.820     4.823     4.812     4.816     4.812     4.805     4.837     4.833     4.842     4.845     4.812     4.807     4.813     4.862     4.852     4.810     4.869     4.839     4.866     4.863     4.865     4.858     4.858     4.855     4.897     4.903     4.901     4.904     4.904     4.849     4.909     4.913     4.874     4.881     4.922     4.924     4.927     4.927     4.925     4.900     4.924     4.918     4.901     4.909     4.903     4.904     4.916     4.916     4.913     4.920     4.925     4.929     4.910     4.927     4.920     4.943     4.948     4.940     4.943     4.945     4.946     4.963     4.969     4.965     4.972     4.970     4.967     4.993     4.995     4.997     5.002     4.999     5.000     4.999     5.000     5.007     5.007     5.011     5.015     5.016     5.020     5.021     5.020     5.024     5.027     5.024     5.029     5.031     5.031     5.029     5.032     5.035     5.035     5.037     5.040     5.037     5.040     5.044     5.044     5.046     5.049     5.049     5.052     5.052     5.055     5.059     5.060     5.064     5.064     5.071     5.073     5.075     5.077     5.075     5.077     5.078     5.081     5.083     5.087     5.087     5.091     5.093     5.095     5.096     5.098     5.100     5.101     5.103     5.105     5.108     5.110     5.113     5.115     5.119     5.121     5.125     5.129     5.132     5.133     5.137     5.140     5.144     5.147     5.149     5.152     5.155     5.158     5.162     5.167     5.170     5.175     5.181     5.188     5.194     5.199     5.206     5.210     5.211     5.212     5.215     5.216     5.219     5.220     5.222     5.224     5.225     5.227     5.228     5.228     5.230     5.230     5.230     5.230     5.232     5.232     5.232     5.232     5.233     5.233     5.235     5.237     5.240     5.240     5.242     5.244     5.246     5.247     5.249     5.251     5.253     5.256     5.257     5.258     5.261     5.265     5.266     5.267     5.269     5.270     5.274     5.275     5.279     5.280     5.282     5.285     5.287     5.289     5.291     5.294     5.296     5.300     5.300     5.303     5.305     5.307     5.310     5.313     5.316     5.317     5.319     5.322     5.323     5.326     5.328     5.330     5.332     5.335     5.337     5.339     5.342     5.343     5.347     5.348     5.352     5.354     5.356     5.357     5.360     5.362     5.365     5.368     5.370     5.372     5.374     5.375     5.379     5.381     5.383     5.385     5.385     5.389     5.392     5.394     5.395     5.398     5.400     5.400     5.403     5.404     5.407     5.409     5.410     5.413     5.415     5.416     5.418     5.422     5.424     5.426     5.427     5.429     5.431     5.433     5.436     5.437     5.439     5.440     5.443     5.444     5.446     5.447     5.450     5.452     5.454     5.457     5.459     5.461     5.465     5.467     5.468     5.472     5.472     5.473     5.476     5.477     5.480     5.481     5.482     5.487     5.489     5.492     5.494     5.497     5.498     5.500     5.504     5.505     5.509     5.511     5.515     5.516     5.520     5.521     5.524     5.526     5.530     5.533     5.537     5.540     5.542     5.545     5.546     5.549     5.552     5.552     5.554     5.558     5.560     5.563     5.566     5.568     5.571     5.573     5.575     5.578     5.579     5.581     5.583     5.587     5.588     5.588     5.592     5.593     5.595     5.598     5.600     5.601     5.602     5.603     5.605     5.606     5.607     5.608     5.610     5.614     5.619     5.621     5.623     5.626     5.628     5.632     5.633     5.637     5.639     5.639     5.642     5.642     5.644     5.646     5.649     5.652     5.660     5.662     5.664     5.671     5.673     5.673     5.675     5.677     5.679     5.681     5.682     5.685     5.687     5.689     5.690     5.692     5.696     5.697     5.699     5.704     5.707     5.710     5.713     5.718     5.721     5.724     5.727     5.729     5.730     5.735     5.735     5.737     5.740     5.744     5.748     5.751     5.754     5.759     5.762     5.765     5.770     5.773     5.776     5.780     5.780     5.783     5.785     5.787     5.790     5.791     5.794     5.797     5.799     5.804     5.807     5.809     5.812     5.820     5.822     5.825     5.831     5.833     5.837     5.842     5.847     5.849     5.855     5.858     5.862     5.865     5.869     5.871     5.873     5.878     5.881     5.886     5.888     5.891     5.892     5.900     5.905     5.907     5.910     5.915     5.921     5.923     5.926     5.930     5.935     5.940     5.943     5.947     5.952     5.956     5.961     5.965     5.971     5.974     5.979     5.983     5.989     5.995     6.000     6.005     6.010     6.015     6.022     6.026     6.029     6.035     6.040     6.045     6.049     6.055     6.060     6.066     6.071     6.076     6.080     6.087     6.093     6.098     6.104     6.109     6.115     6.120     6.126     6.133     6.139     6.147     6.154     6.161     6.170     6.177     6.187     6.198     6.207     6.218     6.229     6.242     6.254     6.267     6.280     6.292     6.304     6.319     6.331     6.345     6.359     6.375     6.392     6.409     6.425     6.443     6.461     6.479     6.496     6.515     6.533     6.554     6.574     6.595     6.618     6.641     6.662     6.683     6.702     6.721     6.739     6.757     6.775     6.794     6.811     6.831     6.850     6.868     6.887     6.905     6.922     6.941     6.959     6.977     6.996     7.015     7.033     7.052     7.070     7.090     7.109     7.129     7.147     7.168     7.185     7.206     7.225     7.243     7.262     7.281     7.299     7.318     7.337     7.353     7.373     7.388     7.406     7.424     7.440     7.459     7.474     7.493     7.509     7.526     7.543     7.560     7.578     7.595     7.613     7.629     7.647     7.665     7.683     7.700     7.717     7.735     7.754     7.771     7.789     7.807     7.825     7.842     7.859     7.878     7.895     7.915     7.932     7.952     7.969     7.987     8.005     8.024     8.043     8.060     8.078     8.096     8.114     8.131     8.151     8.170     8.189     8.207     8.227     8.244     8.264     8.283     8.302     8.319     8.337     8.357     8.375     8.394     8.411     8.431     8.448     8.466     8.483     8.502     8.519     8.535     8.552     8.568     8.585     8.600     8.617     8.633     8.646     8.663     8.677     8.692     8.706     8.720     8.733     8.745     8.761     8.774     8.785     8.800     8.812     8.826     8.837     8.852     8.862     8.876     8.886     8.897     8.908     8.921     8.933     8.943     8.955     8.965     8.976     8.988     9.000     9.011     9.022     9.035     9.047     9.059     9.070     9.081     9.093     9.107     9.118     9.132     9.143     9.155     9.169     9.180     9.190     9.202     9.215     9.225     9.240     9.253     9.267     9.279     9.289     9.303     9.316     9.326     9.341     9.354     9.367     9.380     9.392     9.405     9.418     9.433     9.448     9.463     9.476     9.492     9.506     9.518     9.533     9.548     9.562     9.576     9.590     9.604     9.619     9.632     9.647     9.662     9.677     9.689     9.703     9.719     9.730     9.744     9.756     9.770     9.787     9.800     9.813     9.828     9.841     9.853     9.867     9.882     9.894     9.907     9.920     9.937     9.952     9.964     9.978     9.992    10.006    10.019    10.035    10.046    10.060    10.076    10.088    10.102    10.117    10.133    10.148    10.161    10.174    10.189    10.203    10.217    10.233    10.248    10.265    10.278    10.294    10.310    10.328    10.343    10.357    10.374    10.389    10.404    10.422    10.435    10.450    10.467    10.482    10.500    10.517    10.532    10.548    10.565    10.582    10.598    10.614    10.630    10.645    10.662    10.678    10.696    10.713    10.731    10.748    10.767    10.785    10.802    10.821    10.841    10.859    10.877    10.895    10.914    10.933    10.950    10.972    10.991    11.013    11.031    11.053    11.074    11.095    11.115    11.133    11.156    11.176    11.196    11.218    11.237    11.257    11.280    11.301    11.322    11.346    11.368    11.391    11.413    11.436    11.457    11.481    11.504    11.527    11.550    11.572    11.598    11.619    11.641    11.667    11.689    11.714    11.736    11.757    11.785    11.807    11.829    11.857    11.880    11.905    11.927    11.952    11.976    11.999    12.022    12.043    12.065    12.089    12.109    12.132    12.154    12.176    12.196    12.220    12.240    12.259    12.278    12.298    12.319    12.340    12.359    12.377    12.398    12.416    12.433    12.455    12.474    12.494    12.514    12.535    12.555    12.574    12.591    12.610    12.633    12.653    12.673    12.694    12.715    12.739    12.759    12.782    12.805    12.827    12.847    12.862    12.885    12.906    12.925    12.948    12.963    12.982    12.999    13.019    13.035    13.051    13.069    13.089    13.104    13.118    13.136    13.154    13.170    13.185    13.202    13.217    13.229    13.244    13.255    13.269    13.281    13.295    13.307    13.320    13.335    13.346    13.361    13.375    13.387    13.400    13.413    13.425    13.437    13.449    13.457    13.470    13.478    13.490    13.502    13.512    13.524    13.533    13.546    13.555    13.570    13.585    13.592    13.600    13.610    13.622    13.628    13.641    13.647    13.652    13.665    13.674    13.683    13.698    13.709    13.722    13.729    13.737    13.743    13.754    13.761    13.776    13.794    13.810    13.813    13.827    13.839    13.845    13.852    13.865    13.880    13.890    13.899    13.916    13.924    13.933    13.943    13.952    13.961    13.976    13.985    13.992    14.021    14.031    14.037    14.046    14.055    14.062    14.072    14.081    14.108    14.115    14.124    14.131    14.140    14.149    14.158    14.167    14.183    14.206    14.211    14.220    14.226    14.241    14.246    14.252    14.271    14.274    14.288    14.295    14.303    14.320    14.332    14.335    14.345    14.352    14.359    14.362    14.371    14.391    14.396    14.403    14.411    14.427    14.431    14.448    14.455    14.465    14.473    14.497    14.504    14.507    14.516    14.528    14.538    14.544    14.559    14.564    14.569    14.587    14.600    14.605    14.609    14.625    14.637    14.643    14.646    14.658    14.670    14.676    14.685    14.690    14.707    14.711    14.716    14.732    14.740    14.746    14.757    14.764    14.785    14.789    14.796    14.805    14.816    14.822    14.828    14.836    14.842    14.855    14.863    14.870    14.877    14.894    14.908    14.913    14.926    14.929    14.942    14.946    14.959    14.974    14.977    14.986    14.993    15.002    15.007    15.020    15.035    15.042    15.052    15.057    15.066    15.073    15.076    15.080    15.083    15.085    15.086    15.086    15.086    15.088    15.089    15.089    15.089    15.089    15.088    15.086    15.081    15.078    15.075    15.065    15.055    15.049    15.035    15.016    15.013    15.005    14.997    14.991    14.986    14.979    14.967    14.949    14.942    14.939    14.929    14.920    14.910    14.908    14.891    14.881    14.874    14.866    14.857    14.852    14.840    14.833    14.824    14.820    14.813    14.795    14.771    14.764    14.759    14.752    14.746    14.740    14.735    14.729    14.719    14.713    14.704    14.698    14.683    14.677    14.672    14.657    14.655    14.646    14.639    14.632    14.621    14.615    14.605    14.598    14.592    14.589    14.568    14.563    14.559    14.544    14.538    14.528    14.514    14.507    14.500    14.498    14.485    14.485    14.452    14.444
     4.669     4.676     4.672     4.735     4.704     4.669     4.672     4.671     4.672     4.671     4.677     4.672     4.690     4.671     4.676     4.671     4.690     4.706     4.671     4.672     4.669     4.660     4.669     4.660     4.671     4.672     4.671     4.676     4.671     4.672     4.669     4.676     4.671     4.694     4.692     4.671     4.676     4.669     4.671     4.669     4.635     4.627     4.633     4.627     4.633     4.625     4.633     4.600     4.633     4.669     4.636     4.667     4.658     4.638     4.633     4.665     4.669     4.635     4.600     4.633     4.600     4.605     4.600     4.633     4.629     4.636     4.671     4.633     4.600     4.605     4.600     4.658     4.631     4.672     4.671     4.667     4.674     4.667     4.675     4.669     4.662     4.631     4.658     4.667     4.674     4.665     4.672     4.665     4.671     4.702     4.665     4.631     4.636     4.629     4.635     4.667     4.671     4.669     4.676     4.674     4.669     4.675     4.667     4.671     4.667     4.677     4.673     4.638     4.672     4.678     4.692     4.672     4.676     4.669     4.671     4.667     4.671     4.669     4.676     4.672     4.692     4.715     4.694     4.669     4.676     4.671     4.676     4.669     4.671     4.669     4.671     4.669     4.671     4.671     4.667     4.673     4.667     4.704     4.697     4.711     4.704     4.699     4.706     4.698     4.676     4.669     4.676     4.669     4.690     4.698     4.692     4.673     4.692     4.698     4.704     4.697     4.706     4.698     4.706     4.715     4.744     4.726     4.748     4.713     4.719     4.713     4.706     4.713     4.721     4.717     4.754     4.754     4.748     4.754     4.754     4.748     4.742     4.750     4.719     4.713     4.744     4.742     4.748     4.740     4.750     4.744     4.733     4.740     4.738     4.746     4.740     4.750     4.742     4.740     4.728     4.742     4.744     4.740     4.748     4.738     4.748     4.738     4.748     4.740     4.748     4.740     4.744     4.754     4.748     4.742     4.748     4.754     4.748     4.750     4.744     4.756     4.750     4.746     4.750     4.754     4.748     4.742     4.750     4.754     4.746     4.752     4.744     4.756     4.761     4.750     4.754     4.754     4.759     4.750     4.756     4.752     4.759     4.766     4.759     4.750     4.740     4.750     4.746     4.697     4.748     4.698     4.750     4.756     4.748     4.746     4.752     4.748     4.746     4.740     4.744     4.742     4.744     4.732     4.729     4.742     4.728     4.738     4.735     4.735     4.738     4.738     4.738     4.738     4.740     4.707     4.738     4.742     4.715     4.718     4.738     4.721     4.738     4.715     4.720     4.715     4.738     4.740     4.735     4.735     4.720     4.713     4.720     4.713     4.706     4.715     4.715     4.698     4.715     4.709     4.715     4.713     4.717     4.711     4.717     4.715     4.702     4.704     4.707     4.697     4.720     4.702     4.696     4.679     4.702     4.676     4.671     4.676     4.669     4.676     4.660     4.665     4.672     4.667     4.673     4.669     4.672     4.675     4.671     4.674     4.676     4.672     4.633     4.600     4.633     4.667     4.690     4.694     4.688     4.673     4.638     4.605     4.599     4.591     4.597     4.562     4.597     4.641     4.605     4.597     4.577     4.597     4.575     4.597     4.575     4.597     4.562     4.597     4.563     4.633     4.599     4.578     4.599     4.593     4.599     4.562     4.597     4.562     4.583     4.562     4.583     4.562     4.599     4.579     4.597     4.577     4.582     4.562     4.577     4.562     4.567     4.560     4.562     4.560     4.562     4.562     4.554     4.562     4.562     4.560     4.562     4.560     4.552     4.560     4.550     4.519     4.513     4.471     4.464     4.464     4.463     4.463     4.463     4.464     4.550     4.517     4.464     4.463     4.463     4.463     4.464     4.471     4.517     4.513     4.552     4.552     4.560     4.567     4.563     4.583     4.590     4.599     4.597     4.615     4.577     4.582     4.560     4.567     4.562     4.583     4.563     4.582     4.575     4.597     4.590     4.597     4.605     4.562     4.631     4.600     4.631     4.578     4.633     4.597     4.590     4.597     4.591     4.604     4.581     4.560     4.582     4.578     4.597     4.605     4.591     4.597     4.590     4.597     4.578     4.597     4.578     4.597     4.563     4.599     4.578     4.599     4.593     4.631     4.636     4.631     4.600     4.591     4.599     4.604     4.629     4.635     4.627     4.633     4.600     4.605     4.600     4.633     4.662     4.631     4.656     4.656     4.600     4.579     4.599     4.577     4.597     4.560     4.597     4.562     4.597     4.604     4.599     4.614     4.637     4.641     4.669     4.639     4.600     4.604     4.599     4.604     4.637     4.633     4.637     4.633     4.690     4.672     4.690     4.696     4.688     4.698     4.692     4.680     4.694     4.697     4.690     4.685     4.688     4.677     4.672     4.676     4.669     4.707     4.713     4.675     4.671     4.704     4.698     4.706     4.713     4.697     4.715     4.711     4.715     4.713     4.719     4.711     4.715     4.711     4.713     4.711     4.717     4.711     4.744     4.746     4.721     4.735     4.730     4.719     4.715     4.718     4.725     4.717     4.724     4.715     4.715     4.718     4.713     4.717     4.713     4.718     4.713     4.719     4.718     4.748     4.738     4.738     4.744     4.744     4.740     4.744     4.744     4.750     4.746     4.750     4.759     4.750     4.756     4.750     4.771     4.750     4.748     4.756     4.763     4.768     4.781     4.788     4.754     4.785     4.790     4.788     4.754     4.788     4.788     4.790     4.750     4.788     4.790     4.787     4.788     4.785     4.785     4.787     4.790     4.788     4.790     4.799     4.795     4.799     4.796     4.813     4.808     4.807     4.823     4.805     4.820     4.815     4.820     4.837     4.805     4.807     4.837     4.852     4.807     4.854     4.860     4.863     4.855     4.862     4.866     4.833     4.866     4.873     4.871     4.863     4.866     4.860     4.857     4.894     4.899     4.907     4.904     4.900     4.916     4.915     4.916     4.925     4.929     4.929     4.931     4.932     4.929     4.935     4.932     4.935     4.935     4.935     4.906     4.927     4.922     4.913     4.922     4.925     4.927     4.931     4.932     4.940     4.946     4.952     4.952     4.949     4.953     4.946     4.955     4.970     4.973     4.962     4.967     4.978     5.002     4.999     5.002     5.002     5.000     5.005     5.008     5.007     5.005     5.013     5.015     5.016     5.018     5.020     5.022     5.024     5.024     5.027     5.029     5.028     5.032     5.035     5.032     5.035     5.039     5.039     5.040     5.039     5.044     5.042     5.046     5.049     5.049     5.049     5.052     5.054     5.057     5.059     5.059     5.064     5.065     5.064     5.067     5.075     5.074     5.078     5.080     5.080     5.085     5.087     5.087     5.089     5.093     5.093     5.095     5.096     5.098     5.100     5.102     5.103     5.105     5.107     5.110     5.112     5.114     5.115     5.119     5.123     5.127     5.131     5.132     5.135     5.137     5.140     5.145     5.149     5.150     5.153     5.156     5.159     5.162     5.167     5.172     5.175     5.181     5.187     5.194     5.199     5.205     5.210     5.213     5.219     5.219     5.222     5.224     5.224     5.225     5.228     5.228     5.230     5.232     5.233     5.233     5.233     5.235     5.235     5.235     5.235     5.237     5.237     5.237     5.237     5.239     5.240     5.242     5.244     5.246     5.247     5.251     5.250     5.253     5.255     5.255     5.257     5.259     5.262     5.263     5.266     5.269     5.270     5.272     5.274     5.275     5.279     5.280     5.282     5.285     5.287     5.289     5.291     5.292     5.296     5.298     5.302     5.303     5.305     5.307     5.309     5.312     5.315     5.318     5.321     5.321     5.323     5.325     5.327     5.329     5.331     5.333     5.337     5.339     5.342     5.343     5.347     5.350     5.352     5.354     5.356     5.359     5.360     5.363     5.365     5.366     5.367     5.372     5.375     5.377     5.379     5.381     5.383     5.385     5.387     5.389     5.392     5.394     5.395     5.398     5.400     5.401     5.403     5.404     5.406     5.409     5.410     5.413     5.415     5.416     5.420     5.422     5.424     5.427     5.427     5.429     5.433     5.433     5.437     5.437     5.440     5.441     5.444     5.446     5.447     5.448     5.450     5.452     5.454     5.457     5.459     5.463     5.465     5.468     5.471     5.472     5.472     5.476     5.477     5.479     5.480     5.481     5.483     5.487     5.490     5.492     5.494     5.497     5.498     5.502     5.504     5.505     5.509     5.511     5.513     5.516     5.519     5.521     5.524     5.527     5.529     5.533     5.537     5.539     5.542     5.543     5.546     5.549     5.552     5.554     5.555     5.558     5.560     5.563     5.565     5.568     5.570     5.573     5.575     5.578     5.579     5.583     5.585     5.587     5.590     5.592     5.593     5.595     5.597     5.598     5.600     5.603     5.605     5.606     5.607     5.608     5.609     5.610     5.612     5.613     5.619     5.619     5.623     5.626     5.628     5.630     5.633     5.635     5.637     5.639     5.642     5.642     5.644     5.646     5.649     5.652     5.652     5.669     5.665     5.669     5.671     5.675     5.677     5.677     5.681     5.682     5.683     5.685     5.689     5.690     5.690     5.692     5.694     5.697     5.699     5.702     5.704     5.707     5.710     5.712     5.717     5.720     5.726     5.727     5.732     5.733     5.737     5.739     5.740     5.744     5.746     5.749     5.753     5.755     5.757     5.761     5.766     5.770     5.773     5.775     5.781     5.783     5.783     5.788     5.790     5.793     5.796     5.799     5.802     5.804     5.809     5.811     5.811     5.815     5.820     5.825     5.826     5.830     5.835     5.838     5.842     5.847     5.852     5.854     5.860     5.865     5.865     5.869     5.873     5.874     5.878     5.883     5.888     5.891     5.894     5.898     5.902     5.905     5.908     5.912     5.917     5.921     5.924     5.927     5.932     5.937     5.940     5.945     5.948     5.952     5.958     5.962     5.965     5.970     5.976     5.979     5.983     5.989     5.995     6.000     6.005     6.010     6.015     6.021     6.026     6.031     6.035     6.040     6.046     6.050     6.055     6.061     6.066     6.071     6.076     6.080     6.087     6.093     6.098     6.104     6.109     6.115     6.120     6.127     6.133     6.139     6.147     6.154     6.161     6.169     6.177     6.185     6.196     6.206     6.215     6.227     6.239     6.250     6.264     6.276     6.289     6.302     6.315     6.329     6.343     6.356     6.370     6.387     6.403     6.420     6.437     6.455     6.472     6.491     6.510     6.528     6.548     6.569     6.590     6.613     6.635     6.658     6.680     6.700     6.719     6.739     6.757     6.775     6.794     6.812     6.831     6.850     6.868     6.887     6.905     6.924     6.941     6.959     6.977     6.996     7.015     7.032     7.052     7.070     7.089     7.108     7.126     7.145     7.165     7.183     7.204     7.222     7.242     7.259     7.280     7.298     7.315     7.335     7.353     7.373     7.389     7.408     7.424     7.442     7.459     7.476     7.495     7.510     7.527     7.544     7.562     7.579     7.597     7.614     7.631     7.649     7.665     7.683     7.700     7.719     7.735     7.754     7.771     7.789     7.806     7.825     7.840     7.858     7.876     7.894     7.913     7.930     7.950     7.969     7.985     8.003     8.023     8.040     8.057     8.076     8.094     8.113     8.129     8.148     8.164     8.183     8.204     8.221     8.241     8.259     8.278     8.298     8.315     8.333     8.351     8.370     8.387     8.406     8.425     8.443     8.461     8.479     8.496     8.516     8.530     8.548     8.566     8.582     8.600     8.616     8.631     8.646     8.663     8.677     8.693     8.707     8.722     8.737     8.752     8.766     8.778     8.791     8.804     8.818     8.829     8.842     8.855     8.870     8.882     8.894     8.905     8.919     8.930     8.941     8.954     8.965     8.974     8.987     8.998     9.008     9.021     9.033     9.045     9.056     9.068     9.079     9.090     9.102     9.116     9.129     9.141     9.154     9.165     9.178     9.189     9.202     9.211     9.222     9.235     9.247     9.262     9.274     9.286     9.298     9.310     9.324     9.335     9.348     9.360     9.374     9.387     9.402     9.415     9.429     9.440     9.454     9.470     9.483     9.499     9.511     9.523     9.538     9.553     9.566     9.581     9.596     9.610     9.624     9.639     9.654     9.665     9.681     9.694     9.709     9.724     9.738     9.750     9.764     9.778     9.790     9.805     9.820     9.833     9.846     9.863     9.873     9.887     9.902     9.913     9.928     9.942     9.955     9.971     9.982     9.996    10.012    10.026    10.041    10.054    10.067    10.081    10.094    10.110    10.122    10.137    10.152    10.164    10.179    10.194    10.207    10.222    10.237    10.252    10.268    10.281    10.299    10.314    10.328    10.346    10.360    10.376    10.392    10.408    10.424    10.440    10.456    10.472    10.486    10.504    10.518    10.535    10.549    10.566    10.582    10.600    10.617    10.633    10.648    10.664    10.680    10.698    10.713    10.731    10.748    10.765    10.785    10.802    10.821    10.837    10.856    10.875    10.897    10.912    10.932    10.950    10.970    10.990    11.009    11.031    11.053    11.072    11.093    11.112    11.132    11.152    11.174    11.194    11.215    11.235    11.257    11.275    11.298    11.317    11.340    11.361    11.383    11.408    11.429    11.450    11.474    11.498    11.521    11.544    11.565    11.589    11.615    11.633    11.655    11.681    11.704    11.726    11.748    11.775    11.796    11.821    11.846    11.869    11.896    11.917    11.945    11.964    11.990    12.012    12.037    12.059    12.080    12.104    12.122    12.147    12.168    12.193    12.213    12.233    12.256    12.274    12.293    12.314    12.335    12.356    12.373    12.395    12.413    12.433    12.450    12.471    12.489    12.508    12.531    12.552    12.570    12.591    12.610    12.628    12.649    12.670    12.690    12.713    12.733    12.755    12.777    12.798    12.820    12.841    12.861    12.878    12.903    12.923    12.941    12.962    12.981    12.999    13.016    13.035    13.054    13.069    13.087    13.101    13.118    13.133    13.148    13.162    13.176    13.190    13.202    13.215    13.228    13.242    13.254    13.267    13.281    13.292    13.305    13.320    13.330    13.345    13.359    13.370    13.381    13.394    13.405    13.417    13.428    13.438    13.450    13.462    13.470    13.483    13.496    13.506    13.516    13.528    13.538    13.550    13.562    13.574    13.587    13.594    13.603    13.613    13.623    13.632    13.641    13.647    13.658    13.669    13.676    13.697    13.710    13.717    13.727    13.735    13.743    13.752    13.759    13.768    13.785    13.794    13.805    13.821    13.833    13.840    13.846    13.853    13.874    13.887    13.896    13.907    13.918    13.927    13.940    13.947    13.955    13.966    13.976    13.994    14.011    14.023    14.031    14.042    14.052    14.062    14.070    14.078    14.102    14.113    14.122    14.131    14.140    14.148    14.157    14.165    14.188    14.202    14.210    14.216    14.226    14.240    14.246    14.254    14.265    14.274    14.282    14.297    14.300    14.324    14.329    14.332    14.340    14.346    14.359    14.362    14.366    14.387    14.394    14.400    14.410    14.424    14.427    14.455    14.457    14.465    14.476    14.485    14.504    14.507    14.513    14.535    14.540    14.544    14.554    14.561    14.577    14.595    14.600    14.605    14.611    14.619    14.637    14.641    14.648    14.662    14.672    14.677    14.683    14.692    14.704    14.709    14.716    14.735    14.740    14.749    14.757    14.762    14.785    14.791    14.795    14.810    14.814    14.828    14.829    14.839    14.844    14.854    14.865    14.870    14.876    14.883    14.905    14.916    14.926    14.929    14.939    14.942    14.954    14.970    14.977    14.982    14.993    14.999    15.005    15.016    15.038    15.044    15.049    15.057    15.066    15.072    15.076    15.080    15.083    15.085    15.086    15.088    15.089    15.088    15.088    15.089    15.088    15.088    15.086    15.083    15.081    15.078    15.073    15.063    15.057    15.047    15.042    15.016    15.013    15.007    15.002    14.990    14.985    14.980    14.959    14.950    14.942    14.939    14.929    14.924    14.913    14.907    14.902    14.883    14.877    14.866    14.858    14.852    14.841    14.833    14.828    14.820    14.814    14.791    14.785    14.766    14.762    14.757    14.749    14.742    14.739    14.732    14.719    14.713    14.707    14.702    14.690    14.677    14.672    14.667    14.653    14.648    14.641    14.635    14.626    14.619    14.607    14.602    14.590    14.587    14.582    14.566    14.563    14.552    14.538    14.530    14.516    14.513    14.505    14.498    14.493    14.492    14.454    14.446
     4.676     4.671     4.706     4.719     4.671     4.676     4.669     4.671     4.667     4.671     4.669     4.676     4.699     4.690     4.699     4.692     4.698     4.718     4.692     4.671     4.660     4.667     4.660     4.669     4.672     4.671     4.676     4.671     4.672     4.669     4.637     4.667     4.690     4.713     4.713     4.667     4.700     4.690     4.672     4.676     4.671     4.672     4.669     4.636     4.629     4.636     4.671     4.672     4.671     4.665     4.631     4.637     4.669     4.671     4.667     4.672     4.660     4.631     4.636     4.669     4.633     4.667     4.635     4.671     4.637     4.671     4.665     4.671     4.636     4.629     4.676     4.633     4.667     4.673     4.667     4.671     4.662     4.671     4.690     4.667     4.671     4.672     4.669     4.675     4.669     4.674     4.667     4.672     4.677     4.669     4.673     4.665     4.631     4.672     4.667     4.633     4.637     4.677     4.673     4.631     4.676     4.671     4.675     4.667     4.675     4.702     4.667     4.674     4.665     4.674     4.702     4.667     4.673     4.677     4.669     4.672     4.669     4.676     4.672     4.692     4.715     4.694     4.715     4.676     4.671     4.667     4.671     4.676     4.671     4.672     4.669     4.672     4.671     4.690     4.715     4.667     4.675     4.671     4.704     4.697     4.706     4.671     4.704     4.707     4.698     4.704     4.671     4.677     4.671     4.692     4.698     4.694     4.715     4.744     4.740     4.720     4.713     4.706     4.713     4.727     4.750     4.730     4.718     4.757     4.715     4.746     4.715     4.757     4.717     4.754     4.750     4.756     4.754     4.759     4.752     4.754     4.748     4.718     4.711     4.719     4.748     4.740     4.752     4.750     4.742     4.740     4.740     4.744     4.740     4.742     4.746     4.746     4.740     4.746     4.750     4.746     4.754     4.744     4.740     4.748     4.740     4.748     4.742     4.750     4.742     4.746     4.742     4.746     4.754     4.748     4.754     4.750     4.756     4.754     4.754     4.750     4.756     4.750     4.754     4.752     4.756     4.746     4.754     4.746     4.754     4.746     4.756     4.764     4.759     4.752     4.756     4.772     4.773     4.756     4.750     4.757     4.764     4.757     4.750     4.756     4.750     4.742     4.763     4.750     4.763     4.750     4.754     4.748     4.756     4.759     4.750     4.754     4.752     4.748     4.754     4.742     4.744     4.750     4.740     4.748     4.744     4.748     4.740     4.738     4.742     4.740     4.740     4.744     4.740     4.733     4.744     4.742     4.733     4.729     4.742     4.715     4.746     4.721     4.750     4.744     4.744     4.742     4.738     4.742     4.738     4.735     4.711     4.706     4.711     4.720     4.698     4.704     4.711     4.717     4.711     4.717     4.713     4.720     4.722     4.720     4.697     4.724     4.697     4.722     4.696     4.696     4.700     4.698     4.704     4.682     4.677     4.671     4.675     4.669     4.711     4.673     4.665     4.673     4.669     4.673     4.676     4.671     4.676     4.678     4.688     4.692     4.669     4.631     4.600     4.690     4.697     4.690     4.673     4.637     4.604     4.599     4.591     4.597     4.562     4.582     4.562     4.599     4.677     4.591     4.597     4.577     4.597     4.575     4.597     4.590     4.597     4.577     4.599     4.625     4.563     4.556     4.605     4.600     4.605     4.599     4.562     4.597     4.562     4.582     4.562     4.599     4.591     4.599     4.590     4.597     4.562     4.582     4.577     4.582     4.563     4.578     4.562     4.578     4.562     4.578     4.562     4.578     4.562     4.556     4.562     4.556     4.562     4.562     4.560     4.552     4.554     4.513     4.518     4.471     4.471     4.471     4.517     4.550     4.562     4.518     4.518     4.517     4.511     4.517     4.511     4.518     4.550     4.554     4.552     4.560     4.562     4.562     4.582     4.578     4.597     4.591     4.623     4.619     4.597     4.562     4.582     4.560     4.583     4.562     4.597     4.575     4.597     4.590     4.563     4.631     4.562     4.583     4.563     4.597     4.562     4.556     4.563     4.600     4.597     4.562     4.599     4.600     4.560     4.582     4.562     4.597     4.603     4.637     4.597     4.603     4.597     4.591     4.597     4.590     4.597     4.563     4.599     4.579     4.599     4.579     4.599     4.605     4.636     4.625     4.633     4.599     4.605     4.627     4.633     4.578     4.600     4.623     4.633     4.625     4.635     4.629     4.654     4.646     4.631     4.654     4.606     4.599     4.578     4.597     4.562     4.597     4.562     4.597     4.591     4.599     4.605     4.600     4.631     4.637     4.660     4.669     4.631     4.600     4.605     4.638     4.642     4.671     4.635     4.697     4.690     4.690     4.672     4.692     4.696     4.692     4.690     4.697     4.692     4.690     4.692     4.683     4.678     4.680     4.677     4.671     4.706     4.697     4.717     4.697     4.707     4.713     4.706     4.706     4.706     4.715     4.713     4.717     4.711     4.720     4.715     4.717     4.721     4.717     4.721     4.717     4.698     4.706     4.713     4.752     4.748     4.726     4.727     4.717     4.721     4.726     4.723     4.721     4.726     4.728     4.720     4.723     4.718     4.722     4.719     4.715     4.719     4.726     4.723     4.746     4.748     4.750     4.746     4.750     4.744     4.754     4.750     4.756     4.752     4.757     4.752     4.757     4.764     4.771     4.768     4.754     4.754     4.777     4.780     4.764     4.764     4.790     4.787     4.787     4.793     4.787     4.787     4.793     4.788     4.792     4.793     4.792     4.788     4.792     4.787     4.795     4.793     4.796     4.792     4.793     4.799     4.795     4.799     4.815     4.800     4.816     4.812     4.820     4.827     4.827     4.813     4.818     4.825     4.844     4.827     4.810     4.852     4.858     4.813     4.857     4.863     4.816     4.820     4.878     4.876     4.871     4.873     4.871     4.829     4.895     4.892     4.890     4.863     4.912     4.910     4.906     4.913     4.918     4.920     4.920     4.922     4.922     4.927     4.932     4.935     4.929     4.935     4.938     4.941     4.940     4.941     4.943     4.916     4.935     4.920     4.918     4.925     4.924     4.924     4.929     4.922     4.945     4.941     4.957     4.958     4.957     4.958     4.952     4.963     4.972     4.976     4.975     4.969     4.973     4.955     5.003     5.003     5.007     5.005     5.010     5.011     5.011     5.011     5.013     5.021     5.021     5.021     5.016     5.022     5.027     5.032     5.032     5.031     5.035     5.037     5.040     5.039     5.040     5.039     5.042     5.046     5.044     5.046     5.047     5.047     5.052     5.055     5.052     5.055     5.059     5.060     5.060     5.064     5.064     5.067     5.074     5.073     5.075     5.080     5.081     5.085     5.087     5.087     5.089     5.091     5.093     5.096     5.098     5.100     5.101     5.102     5.104     5.105     5.108     5.110     5.112     5.113     5.115     5.119     5.123     5.127     5.129     5.132     5.135     5.137     5.140     5.142     5.145     5.149     5.152     5.155     5.158     5.161     5.164     5.168     5.172     5.176     5.180     5.185     5.192     5.197     5.201     5.209     5.213     5.217     5.222     5.224     5.227     5.228     5.228     5.230     5.232     5.233     5.235     5.235     5.237     5.239     5.239     5.240     5.240     5.239     5.240     5.240     5.242     5.242     5.246     5.246     5.247     5.247     5.249     5.250     5.254     5.256     5.255     5.258     5.259     5.260     5.263     5.265     5.267     5.269     5.272     5.274     5.275     5.280     5.279     5.280     5.282     5.285     5.287     5.289     5.292     5.294     5.296     5.298     5.300     5.303     5.307     5.307     5.310     5.312     5.315     5.318     5.321     5.323     5.323     5.325     5.328     5.330     5.331     5.332     5.335     5.339     5.342     5.343     5.347     5.348     5.352     5.354     5.356     5.359     5.360     5.363     5.365     5.367     5.368     5.372     5.374     5.375     5.379     5.382     5.383     5.385     5.387     5.390     5.392     5.395     5.397     5.398     5.400     5.401     5.404     5.406     5.407     5.409     5.412     5.413     5.415     5.416     5.420     5.422     5.424     5.426     5.429     5.431     5.433     5.435     5.436     5.437     5.439     5.441     5.443     5.446     5.447     5.448     5.450     5.454     5.456     5.457     5.459     5.461     5.465     5.467     5.471     5.471     5.472     5.475     5.477     5.479     5.480     5.482     5.485     5.487     5.490     5.492     5.495     5.497     5.498     5.502     5.504     5.505     5.509     5.511     5.515     5.516     5.519     5.521     5.522     5.525     5.530     5.533     5.535     5.539     5.542     5.543     5.546     5.548     5.550     5.554     5.557     5.558     5.562     5.563     5.566     5.568     5.570     5.573     5.575     5.578     5.579     5.583     5.585     5.588     5.590     5.592     5.593     5.597     5.598     5.600     5.601     5.602     5.603     5.606     5.607     5.609     5.610     5.613     5.614     5.615     5.616     5.621     5.624     5.626     5.630     5.632     5.633     5.635     5.637     5.639     5.642     5.644     5.646     5.649     5.650     5.656     5.657     5.659     5.669     5.669     5.669     5.673     5.675     5.679     5.679     5.681     5.682     5.685     5.687     5.690     5.692     5.696     5.697     5.699     5.702     5.704     5.707     5.709     5.709     5.712     5.713     5.717     5.724     5.727     5.730     5.733     5.735     5.737     5.740     5.742     5.744     5.748     5.749     5.755     5.757     5.762     5.765     5.769     5.773     5.773     5.776     5.780     5.783     5.787     5.788     5.791     5.794     5.796     5.799     5.802     5.807     5.809     5.811     5.814     5.818     5.820     5.825     5.826     5.831     5.837     5.840     5.847     5.848     5.852     5.855     5.858     5.863     5.869     5.871     5.874     5.876     5.880     5.883     5.886     5.889     5.895     5.898     5.902     5.905     5.910     5.913     5.917     5.920     5.926     5.927     5.930     5.935     5.942     5.945     5.950     5.953     5.958     5.962     5.965     5.970     5.976     5.979     5.983     5.989     5.995     6.000     6.005     6.010     6.015     6.022     6.027     6.031     6.035     6.040     6.045     6.052     6.057     6.061     6.067     6.071     6.076     6.080     6.087     6.093     6.098     6.104     6.109     6.115     6.120     6.127     6.133     6.141     6.147     6.154     6.161     6.169     6.177     6.185     6.193     6.204     6.213     6.224     6.235     6.247     6.260     6.273     6.287     6.300     6.312     6.326     6.339     6.351     6.366     6.381     6.398     6.414     6.431     6.448     6.467     6.485     6.503     6.522     6.542     6.562     6.583     6.606     6.627     6.650     6.674     6.695     6.717     6.737     6.757     6.775     6.794     6.812     6.831     6.850     6.869     6.887     6.905     6.924     6.943     6.961     6.977     6.996     7.015     7.032     7.050     7.068     7.087     7.106     7.124     7.142     7.162     7.180     7.200     7.218     7.237     7.257     7.277     7.296     7.314     7.333     7.351     7.371     7.389     7.406     7.424     7.442     7.460     7.478     7.495     7.513     7.529     7.546     7.564     7.581     7.598     7.614     7.631     7.650     7.666     7.685     7.700     7.719     7.735     7.754     7.771     7.789     7.807     7.825     7.840     7.858     7.876     7.894     7.912     7.928     7.948     7.967     7.985     8.001     8.019     8.038     8.055     8.074     8.091     8.109     8.129     8.146     8.164     8.179     8.202     8.218     8.237     8.254     8.272     8.292     8.309     8.330     8.348     8.364     8.383     8.402     8.419     8.437     8.456     8.475     8.491     8.510     8.528     8.546     8.564     8.580     8.598     8.614     8.631     8.646     8.663     8.677     8.693     8.709     8.722     8.739     8.752     8.766     8.781     8.796     8.809     8.823     8.835     8.848     8.862     8.876     8.888     8.902     8.914     8.926     8.938     8.949     8.962     8.973     8.985     8.997     9.008     9.021     9.032     9.042     9.054     9.066     9.078     9.087     9.100     9.113     9.123     9.135     9.147     9.160     9.172     9.185     9.198     9.209     9.221     9.233     9.244     9.259     9.270     9.282     9.297     9.307     9.321     9.333     9.346     9.358     9.370     9.385     9.395     9.407     9.422     9.435     9.448     9.463     9.474     9.490     9.504     9.518     9.533     9.547     9.561     9.574     9.588     9.602     9.619     9.631     9.644     9.659     9.672     9.687     9.701     9.715     9.729     9.742     9.756     9.769     9.785     9.797     9.813     9.826     9.840     9.853     9.866     9.880     9.894     9.907     9.920     9.935     9.947     9.962     9.976     9.991    10.001    10.015    10.030    10.046    10.059    10.072    10.086    10.097    10.112    10.127    10.141    10.157    10.170    10.185    10.200    10.212    10.229    10.240    10.257    10.270    10.285    10.300    10.315    10.330    10.348    10.362    10.379    10.394    10.411    10.426    10.441    10.456    10.474    10.489    10.504    10.518    10.535    10.550    10.566    10.582    10.602    10.618    10.637    10.652    10.667    10.683    10.700    10.715    10.731    10.750    10.768    10.785    10.802    10.821    10.838    10.858    10.878    10.897    10.914    10.932    10.952    10.968    10.986    11.009    11.027    11.048    11.070    11.089    11.110    11.130    11.149    11.170    11.190    11.212    11.229    11.252    11.270    11.294    11.316    11.336    11.356    11.378    11.400    11.424    11.445    11.469    11.490    11.512    11.535    11.558    11.581    11.605    11.627    11.647    11.672    11.698    11.718    11.742    11.764    11.786    11.810    11.835    11.858    11.882    11.908    11.933    11.961    11.979    12.005    12.026    12.050    12.073    12.094    12.117    12.139    12.161    12.183    12.205    12.229    12.248    12.269    12.291    12.310    12.328    12.352    12.372    12.389    12.409    12.429    12.448    12.466    12.486    12.507    12.526    12.546    12.567    12.588    12.607    12.626    12.645    12.666    12.685    12.707    12.726    12.749    12.772    12.792    12.817    12.837    12.857    12.873    12.897    12.916    12.935    12.955    12.973    12.993    13.012    13.029    13.044    13.061    13.077    13.092    13.107    13.124    13.136    13.149    13.161    13.173    13.186    13.199    13.213    13.226    13.238    13.252    13.266    13.280    13.290    13.303    13.314    13.326    13.339    13.352    13.361    13.375    13.383    13.398    13.406    13.422    13.435    13.440    13.452    13.459    13.473    13.487    13.500    13.509    13.519    13.530    13.539    13.555    13.566    13.578    13.589    13.596    13.604    13.616    13.625    13.633    13.644    13.655    13.662    13.670    13.681    13.705    13.714    13.724    13.732    13.743    13.749    13.757    13.766    13.778    13.792    13.799    13.813    13.827    13.833    13.840    13.852    13.858    13.878    13.892    13.899    13.913    13.926    13.933    13.942    13.954    13.963    13.970    13.985    14.000    14.018    14.024    14.032    14.043    14.058    14.066    14.076    14.083    14.112    14.122    14.131    14.138    14.146    14.155    14.163    14.189    14.200    14.206    14.210    14.220    14.235    14.249    14.257    14.262    14.274    14.285    14.290    14.298    14.322    14.327    14.332    14.342    14.352    14.359    14.361    14.369    14.387    14.392    14.398    14.418    14.426    14.429    14.452    14.457    14.461    14.477    14.487    14.502    14.505    14.511    14.520    14.542    14.547    14.550    14.557    14.563    14.595    14.598    14.604    14.611    14.616    14.639    14.644    14.650    14.663    14.676    14.681    14.685    14.689    14.704    14.709    14.714    14.737    14.740    14.747    14.754    14.762    14.781    14.787    14.796    14.809    14.818    14.826    14.831    14.837    14.848    14.854    14.863    14.870    14.876    14.881    14.905    14.912    14.926    14.931    14.936    14.937    14.956    14.970    14.975    14.980    14.993    14.999    15.007    15.013    15.035    15.044    15.050    15.058    15.065    15.072    15.075    15.080    15.083    15.085    15.088    15.088    15.088    15.089    15.089    15.089    15.090    15.088    15.086    15.085    15.081    15.076    15.073    15.065    15.057    15.049    15.040    15.032    15.013    15.007    15.002    14.991    14.985    14.977    14.969    14.956    14.949    14.940    14.931    14.924    14.919    14.908    14.905    14.887    14.876    14.869    14.860    14.854    14.846    14.831    14.828    14.826    14.818    14.795    14.789    14.778    14.764    14.759    14.752    14.746    14.742    14.737    14.719    14.714    14.709    14.704    14.696    14.679    14.676    14.668    14.658    14.651    14.643    14.637    14.631    14.619    14.609    14.604    14.598    14.589    14.587    14.579    14.564    14.557    14.540    14.537    14.520    14.514    14.507    14.502    14.497    14.493    14.466    14.454
     4.671     4.676     4.713     4.713     4.676     4.671     4.671     4.667     4.669     4.667     4.672     4.671     4.692     4.700     4.692     4.672     4.690     4.697     4.715     4.676     4.669     4.671     4.669     4.672     4.671     4.665     4.671     4.676     4.671     4.672     4.631     4.690     4.699     4.667     4.723     4.704     4.669     4.676     4.671     4.697     4.694     4.697     4.692     4.672     4.637     4.631     4.677     4.671     4.676     4.631     4.637     4.631     4.672     4.667     4.676     4.690     4.671     4.637     4.631     4.636     4.671     4.662     4.671     4.665     4.633     4.665     4.672     4.667     4.697     4.637     4.633     4.637     4.633     4.667     4.702     4.692     4.669     4.662     4.669     4.690     4.706     4.671     4.676     4.671     4.706     4.706     4.669     4.690     4.672     4.704     4.667     4.674     4.667     4.698     4.633     4.638     4.697     4.690     4.671     4.676     4.671     4.676     4.667     4.675     4.667     4.694     4.676     4.669     4.702     4.719     4.667     4.674     4.667     4.699     4.676     4.671     4.676     4.671     4.692     4.702     4.694     4.702     4.694     4.672     4.677     4.672     4.677     4.672     4.677     4.672     4.676     4.672     4.694     4.704     4.669     4.676     4.669     4.677     4.672     4.692     4.697     4.692     4.697     4.704     4.707     4.699     4.704     4.672     4.692     4.711     4.740     4.717     4.711     4.706     4.713     4.754     4.748     4.740     4.756     4.759     4.742     4.718     4.752     4.763     4.756     4.718     4.756     4.750     4.756     4.748     4.740     4.748     4.754     4.748     4.754     4.750     4.754     4.713     4.718     4.713     4.742     4.748     4.754     4.757     4.750     4.744     4.746     4.754     4.744     4.750     4.744     4.754     4.748     4.754     4.744     4.754     4.746     4.746     4.750     4.744     4.750     4.744     4.763     4.748     4.746     4.754     4.746     4.754     4.748     4.756     4.750     4.757     4.771     4.761     4.766     4.756     4.750     4.756     4.750     4.756     4.763     4.756     4.764     4.757     4.763     4.768     4.766     4.773     4.750     4.756     4.750     4.776     4.777     4.763     4.780     4.752     4.756     4.750     4.756     4.750     4.756     4.761     4.768     4.773     4.769     4.764     4.757     4.752     4.757     4.761     4.750     4.756     4.757     4.756     4.748     4.754     4.756     4.748     4.752     4.742     4.750     4.744     4.748     4.748     4.744     4.748     4.746     4.744     4.750     4.746     4.754     4.744     4.732     4.730     4.738     4.742     4.721     4.752     4.724     4.748     4.752     4.744     4.730     4.735     4.742     4.740     4.718     4.713     4.719     4.715     4.718     4.711     4.722     4.715     4.720     4.711     4.719     4.715     4.723     4.715     4.726     4.696     4.704     4.697     4.721     4.713     4.694     4.706     4.698     4.704     4.698     4.709     4.715     4.674     4.677     4.677     4.682     4.683     4.678     4.675     4.672     4.677     4.682     4.685     4.685     4.682     4.633     4.600     4.633     4.672     4.690     4.688     4.667     4.605     4.599     4.591     4.597     4.575     4.591     4.562     4.597     4.562     4.665     4.600     4.591     4.597     4.562     4.597     4.578     4.599     4.591     4.599     4.605     4.662     4.599     4.578     4.600     4.631     4.627     4.605     4.599     4.562     4.597     4.578     4.599     4.593     4.560     4.593     4.597     4.562     4.582     4.563     4.583     4.578     4.583     4.578     4.583     4.578     4.582     4.578     4.582     4.563     4.578     4.562     4.556     4.563     4.578     4.563     4.577     4.562     4.554     4.560     4.552     4.560     4.552     4.560     4.552     4.560     4.558     4.550     4.558     4.550     4.554     4.550     4.552     4.552     4.560     4.554     4.562     4.563     4.562     4.582     4.575     4.583     4.563     4.597     4.604     4.600     4.591     4.597     4.562     4.582     4.575     4.582     4.562     4.582     4.575     4.597     4.604     4.562     4.599     4.591     4.599     4.591     4.599     4.563     4.583     4.563     4.599     4.580     4.575     4.633     4.597     4.562     4.582     4.590     4.599     4.615     4.604     4.599     4.604     4.599     4.591     4.599     4.591     4.599     4.562     4.599     4.563     4.599     4.578     4.599     4.633     4.633     4.600     4.604     4.637     4.631     4.637     4.635     4.629     4.600     4.646     4.671     4.665     4.635     4.652     4.631     4.623     4.633     4.600     4.591     4.599     4.563     4.597     4.562     4.597     4.604     4.599     4.605     4.623     4.631     4.637     4.660     4.669     4.662     4.654     4.631     4.638     4.642     4.669     4.660     4.669     4.700     4.697     4.696     4.692     4.697     4.702     4.697     4.694     4.704     4.697     4.688     4.669     4.715     4.706     4.713     4.709     4.715     4.713     4.718     4.713     4.719     4.717     4.717     4.709     4.713     4.719     4.717     4.713     4.721     4.713     4.713     4.719     4.722     4.723     4.719     4.725     4.748     4.754     4.746     4.740     4.748     4.727     4.725     4.750     4.721     4.723     4.738     4.738     4.735     4.732     4.730     4.726     4.727     4.725     4.727     4.723     4.726     4.724     4.723     4.750     4.744     4.738     4.750     4.720     4.750     4.754     4.750     4.756     4.752     4.759     4.756     4.761     4.761     4.756     4.761     4.773     4.775     4.777     4.773     4.752     4.790     4.792     4.788     4.787     4.788     4.795     4.795     4.790     4.796     4.795     4.802     4.795     4.796     4.795     4.799     4.802     4.805     4.804     4.807     4.813     4.799     4.795     4.799     4.827     4.830     4.827     4.820     4.820     4.815     4.812     4.849     4.852     4.818     4.855     4.852     4.854     4.866     4.869     4.869     4.862     4.816     4.820     4.865     4.822     4.882     4.882     4.885     4.838     4.876     4.878     4.897     4.904     4.910     4.913     4.901     4.906     4.918     4.920     4.924     4.920     4.924     4.929     4.927     4.931     4.935     4.932     4.937     4.940     4.933     4.945     4.946     4.945     4.924     4.945     4.943     4.941     4.940     4.937     4.931     4.932     4.943     4.945     4.929     4.948     4.963     4.958     4.962     4.957     4.962     4.967     4.975     4.979     4.967     4.985     4.991     5.007     5.005     5.007     5.008     5.011     5.013     5.013     5.016     5.015     5.018     5.020     5.028     5.029     5.031     5.031     5.032     5.035     5.035     5.040     5.039     5.042     5.040     5.042     5.044     5.044     5.046     5.046     5.046     5.052     5.049     5.055     5.054     5.057     5.055     5.059     5.062     5.065     5.065     5.070     5.073     5.071     5.078     5.080     5.080     5.085     5.087     5.089     5.089     5.091     5.095     5.096     5.098     5.101     5.102     5.104     5.105     5.108     5.109     5.110     5.112     5.113     5.115     5.119     5.123     5.125     5.127     5.131     5.135     5.137     5.138     5.142     5.144     5.149     5.152     5.153     5.155     5.159     5.162     5.165     5.168     5.172     5.176     5.180     5.185     5.190     5.195     5.201     5.209     5.213     5.219     5.222     5.225     5.228     5.230     5.232     5.233     5.235     5.237     5.239     5.240     5.240     5.240     5.242     5.244     5.246     5.246     5.247     5.247     5.249     5.247     5.249     5.253     5.254     5.255     5.253     5.254     5.255     5.258     5.259     5.260     5.265     5.265     5.269     5.267     5.269     5.272     5.274     5.275     5.279     5.280     5.282     5.283     5.285     5.287     5.289     5.291     5.294     5.296     5.298     5.302     5.303     5.305     5.309     5.310     5.312     5.315     5.319     5.320     5.322     5.323     5.326     5.328     5.330     5.332     5.333     5.337     5.339     5.342     5.343     5.345     5.348     5.352     5.354     5.356     5.357     5.360     5.363     5.365     5.368     5.368     5.372     5.374     5.375     5.379     5.381     5.383     5.385     5.389     5.390     5.392     5.395     5.397     5.398     5.400     5.401     5.403     5.406     5.407     5.410     5.412     5.413     5.415     5.418     5.420     5.422     5.426     5.427     5.429     5.433     5.435     5.437     5.437     5.439     5.440     5.440     5.443     5.444     5.447     5.450     5.452     5.454     5.456     5.459     5.461     5.463     5.465     5.467     5.471     5.471     5.475     5.475     5.477     5.479     5.481     5.482     5.485     5.489     5.490     5.494     5.495     5.497     5.500     5.502     5.504     5.507     5.509     5.511     5.513     5.516     5.519     5.521     5.522     5.525     5.526     5.533     5.535     5.539     5.540     5.543     5.546     5.548     5.549     5.552     5.555     5.558     5.560     5.563     5.565     5.568     5.570     5.573     5.575     5.578     5.579     5.583     5.585     5.588     5.590     5.592     5.595     5.597     5.598     5.601     5.602     5.603     5.605     5.606     5.608     5.610     5.612     5.614     5.615     5.616     5.619     5.621     5.624     5.626     5.630     5.633     5.635     5.639     5.639     5.640     5.642     5.644     5.646     5.649     5.650     5.653     5.658     5.660     5.663     5.671     5.673     5.673     5.677     5.677     5.679     5.681     5.682     5.687     5.689     5.692     5.692     5.694     5.696     5.699     5.702     5.705     5.705     5.709     5.710     5.712     5.715     5.717     5.720     5.727     5.732     5.732     5.737     5.737     5.740     5.742     5.744     5.746     5.748     5.754     5.759     5.761     5.764     5.769     5.772     5.775     5.775     5.776     5.780     5.785     5.788     5.790     5.793     5.797     5.799     5.802     5.804     5.809     5.812     5.814     5.815     5.818     5.822     5.825     5.828     5.831     5.837     5.842     5.845     5.849     5.854     5.857     5.860     5.863     5.866     5.873     5.874     5.878     5.881     5.885     5.888     5.891     5.898     5.900     5.903     5.907     5.910     5.915     5.918     5.921     5.926     5.929     5.932     5.937     5.940     5.945     5.950     5.953     5.958     5.962     5.967     5.971     5.976     5.981     5.985     5.989     5.995     5.999     6.005     6.010     6.015     6.022     6.026     6.031     6.035     6.042     6.046     6.052     6.057     6.061     6.067     6.072     6.077     6.082     6.087     6.091     6.098     6.104     6.109     6.115     6.120     6.127     6.135     6.141     6.148     6.155     6.161     6.169     6.175     6.185     6.193     6.202     6.211     6.221     6.233     6.244     6.257     6.270     6.283     6.296     6.308     6.322     6.335     6.348     6.362     6.377     6.392     6.409     6.425     6.443     6.461     6.479     6.498     6.515     6.535     6.555     6.576     6.596     6.619     6.643     6.666     6.689     6.711     6.732     6.754     6.774     6.794     6.812     6.831     6.852     6.869     6.889     6.905     6.925     6.943     6.961     6.979     6.996     7.015     7.032     7.050     7.068     7.085     7.104     7.122     7.140     7.160     7.179     7.196     7.217     7.235     7.255     7.273     7.293     7.312     7.331     7.350     7.369     7.388     7.406     7.424     7.442     7.460     7.478     7.497     7.512     7.530     7.547     7.564     7.582     7.598     7.616     7.632     7.649     7.667     7.685     7.702     7.719     7.737     7.754     7.771     7.787     7.806     7.823     7.842     7.858     7.876     7.893     7.912     7.928     7.947     7.965     7.981     8.000     8.016     8.035     8.054     8.070     8.088     8.107     8.126     8.145     8.161     8.179     8.197     8.215     8.232     8.250     8.270     8.287     8.307     8.323     8.342     8.362     8.378     8.398     8.415     8.433     8.451     8.469     8.488     8.507     8.524     8.542     8.561     8.577     8.594     8.612     8.628     8.645     8.661     8.676     8.693     8.709     8.724     8.739     8.754     8.768     8.782     8.796     8.812     8.826     8.840     8.854     8.867     8.879     8.892     8.905     8.919     8.932     8.945     8.957     8.969     8.981     8.993     9.005     9.017     9.030     9.041     9.052     9.064     9.075     9.085     9.100     9.110     9.122     9.133     9.145     9.157     9.169     9.183     9.194     9.206     9.218     9.230     9.244     9.254     9.268     9.279     9.292     9.305     9.316     9.328     9.341     9.353     9.365     9.378     9.391     9.404     9.417     9.430     9.442     9.456     9.469     9.483     9.497     9.509     9.521     9.537     9.551     9.564     9.580     9.593     9.607     9.622     9.637     9.652     9.664     9.679     9.694     9.708     9.720     9.733     9.749     9.761     9.776     9.789     9.805     9.818     9.832     9.846     9.858     9.872     9.886     9.900     9.913     9.927     9.942     9.955     9.968     9.980     9.994    10.009    10.024    10.035    10.050    10.063    10.077    10.091    10.102    10.117    10.129    10.145    10.160    10.174    10.191    10.204    10.220    10.233    10.246    10.261    10.275    10.290    10.305    10.319    10.335    10.349    10.364    10.381    10.396    10.412    10.431    10.443    10.459    10.475    10.492    10.509    10.524    10.539    10.556    10.570    10.586    10.602    10.618    10.637    10.653    10.673    10.687    10.702    10.717    10.733    10.752    10.768    10.786    10.804    10.823    10.838    10.855    10.874    10.895    10.912    10.932    10.950    10.970    10.987    11.005    11.025    11.046    11.065    11.085    11.105    11.126    11.146    11.168    11.187    11.207    11.229    11.249    11.268    11.289    11.309    11.333    11.352    11.374    11.396    11.418    11.440    11.463    11.485    11.507    11.530    11.551    11.576    11.600    11.619    11.642    11.666    11.687    11.712    11.733    11.755    11.781    11.803    11.828    11.849    11.872    11.896    11.922    11.945    11.970    11.994    12.017    12.039    12.065    12.087    12.109    12.132    12.155    12.176    12.198    12.222    12.243    12.263    12.285    12.306    12.326    12.346    12.365    12.387    12.407    12.426    12.444    12.463    12.483    12.502    12.522    12.541    12.564    12.582    12.603    12.623    12.643    12.661    12.685    12.704    12.725    12.746    12.767    12.788    12.808    12.830    12.852    12.873    12.888    12.912    12.932    12.950    12.965    12.985    13.002    13.016    13.035    13.050    13.064    13.080    13.092    13.106    13.118    13.132    13.143    13.159    13.170    13.183    13.197    13.211    13.224    13.237    13.249    13.261    13.275    13.287    13.297    13.309    13.320    13.332    13.345    13.355    13.365    13.376    13.387    13.398    13.414    13.428    13.437    13.442    13.452    13.465    13.480    13.494    13.501    13.512    13.519    13.539    13.552    13.557    13.572    13.585    13.590    13.599    13.609    13.618    13.627    13.639    13.650    13.659    13.667    13.678    13.702    13.712    13.722    13.730    13.740    13.746    13.754    13.763    13.776    13.787    13.798    13.806    13.816    13.826    13.835    13.843    13.855    13.862    13.889    13.896    13.904    13.916    13.929    13.938    13.946    13.959    13.972    13.981    13.991    14.016    14.021    14.029    14.038    14.052    14.062    14.072    14.079    14.104    14.122    14.128    14.135    14.146    14.155    14.163    14.188    14.197    14.203    14.208    14.223    14.235    14.249    14.255    14.262    14.271    14.282    14.290    14.297    14.318    14.327    14.332    14.337    14.349    14.359    14.362    14.369    14.379    14.391    14.396    14.407    14.426    14.429    14.447    14.454    14.463    14.476    14.490    14.497    14.502    14.509    14.516    14.538    14.547    14.552    14.557    14.564    14.592    14.597    14.598    14.609    14.616    14.629    14.644    14.646    14.668    14.674    14.679    14.685    14.687    14.704    14.709    14.714    14.735    14.740    14.746    14.752    14.762    14.783    14.789    14.796    14.807    14.820    14.828    14.831    14.835    14.849    14.855    14.862    14.869    14.876    14.883    14.902    14.908    14.924    14.929    14.935    14.940    14.954    14.967    14.972    14.982    14.990    14.999    15.007    15.013    15.035    15.042    15.049    15.060    15.065    15.072    15.075    15.078    15.081    15.085    15.088    15.088    15.089    15.089    15.089    15.089    15.089    15.089    15.088    15.085    15.081    15.078    15.073    15.068    15.057    15.049    15.042    15.035    15.014    15.007    14.997    14.993    14.985    14.977    14.969    14.961    14.949    14.940    14.936    14.927    14.919    14.912    14.904    14.892    14.876    14.872    14.860    14.858    14.852    14.835    14.828    14.822    14.818    14.796    14.791    14.785    14.766    14.761    14.754    14.749    14.744    14.739    14.732    14.714    14.709    14.704    14.700    14.681    14.677    14.670    14.662    14.651    14.646    14.641    14.635    14.620    14.613    14.607    14.597    14.594    14.585    14.581    14.566    14.561    14.545    14.542    14.528    14.520    14.509    14.504    14.492    14.490    14.477    14.461
     4.718     4.698     4.728     4.728     4.713     4.694     4.671     4.675     4.667     4.671     4.671     4.672     4.673     4.669     4.699     4.677     4.672     4.676     4.697     4.672     4.672     4.669     4.672     4.671     4.667     4.671     4.676     4.671     4.676     4.671     4.677     4.713     4.669     4.717     4.669     4.697     4.676     4.671     4.676     4.672     4.677     4.672     4.704     4.669     4.702     4.669     4.700     4.690     4.671     4.672     4.671     4.672     4.671     4.675     4.669     4.673     4.662     4.672     4.637     4.672     4.662     4.671     4.667     4.674     4.669     4.697     4.669     4.690     4.671     4.633     4.637     4.633     4.638     4.633     4.671     4.667     4.658     4.669     4.662     4.671     4.676     4.671     4.713     4.706     4.675     4.667     4.660     4.669     4.692     4.711     4.673     4.637     4.676     4.671     4.662     4.671     4.676     4.671     4.672     4.671     4.676     4.671     4.676     4.669     4.676     4.672     4.696     4.676     4.669     4.704     4.674     4.667     4.700     4.692     4.669     4.676     4.671     4.676     4.698     4.692     4.702     4.692     4.700     4.690     4.672     4.690     4.698     4.690     4.699     4.692     4.673     4.692     4.704     4.671     4.676     4.671     4.672     4.671     4.692     4.697     4.694     4.697     4.704     4.723     4.715     4.721     4.715     4.706     4.697     4.754     4.719     4.697     4.704     4.698     4.706     4.750     4.742     4.750     4.742     4.750     4.756     4.750     4.740     4.754     4.746     4.754     4.750     4.756     4.772     4.756     4.748     4.754     4.746     4.754     4.750     4.756     4.750     4.719     4.713     4.720     4.750     4.756     4.754     4.750     4.756     4.748     4.754     4.744     4.754     4.746     4.754     4.748     4.754     4.759     4.750     4.754     4.750     4.754     4.744     4.748     4.754     4.746     4.752     4.756     4.767     4.746     4.754     4.746     4.752     4.773     4.756     4.763     4.763     4.757     4.761     4.764     4.756     4.750     4.756     4.750     4.756     4.750     4.756     4.764     4.776     4.772     4.771     4.775     4.769     4.773     4.779     4.756     4.775     4.780     4.780     4.761     4.764     4.756     4.750     4.757     4.750     4.769     4.772     4.776     4.781     4.771     4.748     4.754     4.746     4.754     4.764     4.750     4.754     4.752     4.750     4.756     4.759     4.756     4.756     4.748     4.740     4.750     4.746     4.746     4.750     4.752     4.746     4.750     4.752     4.754     4.750     4.754     4.748     4.738     4.735     4.738     4.752     4.746     4.724     4.746     4.724     4.752     4.748     4.735     4.744     4.742     4.742     4.719     4.724     4.718     4.724     4.706     4.721     4.722     4.715     4.721     4.715     4.722     4.717     4.722     4.718     4.704     4.696     4.740     4.713     4.738     4.707     4.697     4.700     4.697     4.702     4.717     4.711     4.669     4.719     4.699     4.678     4.683     4.690     4.671     4.676     4.672     4.688     4.688     4.688     4.692     4.671     4.633     4.680     4.688     4.682     4.692     4.683     4.600     4.604     4.599     4.578     4.597     4.575     4.582     4.575     4.597     4.656     4.633     4.599     4.562     4.597     4.562     4.599     4.591     4.599     4.604     4.637     4.637     4.579     4.637     4.633     4.646     4.631     4.599     4.563     4.599     4.591     4.599     4.604     4.599     4.593     4.599     4.577     4.582     4.562     4.582     4.562     4.597     4.578     4.599     4.591     4.599     4.604     4.599     4.590     4.583     4.562     4.578     4.563     4.558     4.578     4.591     4.578     4.578     4.563     4.577     4.562     4.562     4.562     4.562     4.562     4.578     4.579     4.558     4.562     4.560     4.554     4.560     4.552     4.560     4.562     4.562     4.569     4.562     4.582     4.563     4.583     4.578     4.599     4.604     4.615     4.613     4.599     4.590     4.597     4.577     4.597     4.575     4.597     4.562     4.597     4.575     4.597     4.591     4.623     4.656     4.631     4.600     4.579     4.597     4.562     4.583     4.563     4.575     4.597     4.562     4.631     4.597     4.562     4.599     4.652     4.605     4.599     4.604     4.599     4.591     4.599     4.591     4.599     4.591     4.599     4.605     4.599     4.578     4.599     4.631     4.637     4.600     4.591     4.599     4.604     4.627     4.631     4.625     4.658     4.631     4.637     4.640     4.671     4.669     4.675     4.600     4.605     4.637     4.633     4.599     4.591     4.599     4.563     4.599     4.604     4.625     4.631     4.627     4.631     4.600     4.633     4.672     4.665     4.627     4.678     4.688     4.702     4.669     4.662     4.671     4.692     4.707     4.709     4.706     4.711     4.707     4.672     4.704     4.699     4.709     4.706     4.697     4.719     4.713     4.711     4.718     4.713     4.718     4.671     4.709     4.671     4.715     4.713     4.711     4.715     4.719     4.715     4.721     4.725     4.731     4.735     4.738     4.717     4.726     4.723     4.718     4.722     4.754     4.756     4.750     4.738     4.746     4.732     4.756     4.752     4.746     4.750     4.744     4.735     4.735     4.733     4.735     4.735     4.735     4.728     4.731     4.728     4.730     4.738     4.730     4.742     4.754     4.744     4.754     4.748     4.756     4.754     4.756     4.759     4.754     4.756     4.763     4.761     4.754     4.763     4.768     4.780     4.776     4.776     4.779     4.787     4.788     4.790     4.787     4.795     4.788     4.793     4.799     4.793     4.805     4.802     4.805     4.800     4.804     4.802     4.805     4.807     4.802     4.808     4.804     4.816     4.822     4.830     4.804     4.822     4.827     4.832     4.838     4.838     4.820     4.842     4.852     4.855     4.822     4.857     4.832     4.837     4.829     4.830     4.873     4.873     4.822     4.882     4.860     4.885     4.881     4.881     4.885     4.841     4.879     4.899     4.904     4.899     4.878     4.915     4.918     4.922     4.924     4.925     4.929     4.929     4.927     4.931     4.931     4.932     4.938     4.937     4.940     4.945     4.931     4.938     4.949     4.952     4.953     4.949     4.949     4.946     4.943     4.940     4.935     4.935     4.941     4.952     4.946     4.958     4.955     4.962     4.958     4.963     4.960     4.960     4.980     4.965     4.993     4.991     4.997     4.989     5.010     5.011     5.008     5.011     5.013     5.015     5.021     5.022     5.022     5.025     5.028     5.031     5.035     5.039     5.039     5.039     5.039     5.042     5.042     5.044     5.046     5.046     5.049     5.047     5.049     5.052     5.054     5.054     5.057     5.055     5.060     5.057     5.062     5.064     5.065     5.070     5.068     5.073     5.075     5.075     5.081     5.085     5.083     5.089     5.091     5.093     5.093     5.096     5.098     5.100     5.101     5.104     5.105     5.109     5.110     5.111     5.112     5.114     5.115     5.119     5.121     5.125     5.127     5.131     5.132     5.135     5.138     5.140     5.144     5.147     5.149     5.152     5.155     5.156     5.159     5.162     5.165     5.170     5.173     5.176     5.180     5.185     5.190     5.195     5.199     5.209     5.213     5.219     5.224     5.227     5.228     5.232     5.233     5.235     5.239     5.240     5.240     5.244     5.244     5.246     5.249     5.249     5.249     5.249     5.251     5.251     5.251     5.255     5.258     5.258     5.258     5.260     5.262     5.262     5.266     5.265     5.265     5.267     5.269     5.269     5.270     5.272     5.274     5.275     5.277     5.280     5.280     5.283     5.285     5.285     5.287     5.291     5.291     5.294     5.296     5.298     5.300     5.303     5.305     5.307     5.310     5.312     5.315     5.316     5.319     5.322     5.323     5.325     5.328     5.330     5.332     5.335     5.337     5.339     5.342     5.343     5.347     5.348     5.350     5.352     5.354     5.357     5.359     5.362     5.365     5.368     5.370     5.372     5.374     5.377     5.379     5.381     5.383     5.385     5.387     5.390     5.394     5.395     5.397     5.398     5.400     5.401     5.404     5.406     5.407     5.410     5.412     5.415     5.416     5.418     5.420     5.424     5.426     5.427     5.431     5.431     5.435     5.435     5.437     5.439     5.440     5.441     5.443     5.447     5.448     5.452     5.454     5.457     5.457     5.459     5.461     5.465     5.467     5.468     5.469     5.471     5.473     5.475     5.476     5.477     5.481     5.482     5.487     5.489     5.490     5.492     5.495     5.497     5.500     5.502     5.505     5.507     5.509     5.511     5.513     5.516     5.519     5.521     5.522     5.525     5.526     5.535     5.537     5.539     5.542     5.543     5.545     5.548     5.549     5.552     5.555     5.557     5.558     5.562     5.565     5.568     5.570     5.573     5.575     5.578     5.579     5.583     5.585     5.588     5.590     5.592     5.595     5.597     5.600     5.601     5.602     5.603     5.606     5.607     5.609     5.612     5.612     5.614     5.616     5.619     5.621     5.623     5.624     5.626     5.630     5.632     5.635     5.637     5.639     5.642     5.644     5.644     5.647     5.649     5.652     5.656     5.662     5.661     5.669     5.669     5.671     5.673     5.677     5.679     5.681     5.682     5.683     5.687     5.690     5.690     5.692     5.696     5.696     5.697     5.702     5.704     5.705     5.709     5.710     5.712     5.715     5.718     5.721     5.726     5.729     5.735     5.735     5.739     5.740     5.742     5.744     5.748     5.748     5.751     5.756     5.762     5.764     5.766     5.769     5.773     5.775     5.778     5.780     5.783     5.788     5.791     5.790     5.797     5.799     5.802     5.804     5.807     5.809     5.814     5.815     5.818     5.820     5.823     5.826     5.828     5.831     5.835     5.842     5.845     5.852     5.855     5.857     5.862     5.865     5.869     5.873     5.876     5.880     5.883     5.888     5.889     5.894     5.897     5.902     5.905     5.907     5.910     5.915     5.918     5.923     5.926     5.929     5.933     5.937     5.940     5.943     5.950     5.955     5.958     5.962     5.968     5.973     5.976     5.981     5.985     5.991     5.995     5.999     6.005     6.010     6.015     6.021     6.026     6.031     6.035     6.040     6.045     6.050     6.055     6.061     6.066     6.072     6.077     6.082     6.087     6.093     6.098     6.104     6.108     6.115     6.122     6.127     6.135     6.141     6.148     6.155     6.162     6.169     6.175     6.185     6.193     6.202     6.211     6.219     6.230     6.242     6.254     6.267     6.280     6.292     6.305     6.319     6.332     6.345     6.358     6.374     6.387     6.403     6.420     6.437     6.454     6.472     6.491     6.510     6.529     6.548     6.569     6.589     6.611     6.633     6.657     6.680     6.704     6.726     6.748     6.770     6.791     6.811     6.831     6.850     6.869     6.889     6.907     6.925     6.943     6.961     6.979     6.996     7.015     7.032     7.050     7.066     7.085     7.104     7.122     7.139     7.158     7.177     7.194     7.213     7.233     7.252     7.271     7.290     7.309     7.329     7.346     7.367     7.385     7.404     7.422     7.440     7.459     7.477     7.495     7.513     7.530     7.547     7.564     7.583     7.600     7.617     7.633     7.650     7.669     7.685     7.702     7.721     7.738     7.755     7.771     7.787     7.806     7.823     7.842     7.858     7.876     7.893     7.910     7.928     7.947     7.964     7.981     7.998     8.015     8.033     8.052     8.068     8.086     8.104     8.123     8.141     8.158     8.178     8.194     8.213     8.231     8.248     8.267     8.285     8.304     8.321     8.339     8.357     8.374     8.393     8.412     8.430     8.447     8.465     8.482     8.502     8.519     8.536     8.555     8.573     8.591     8.609     8.628     8.644     8.659     8.676     8.692     8.707     8.722     8.739     8.754     8.768     8.783     8.799     8.814     8.828     8.841     8.857     8.870     8.882     8.897     8.911     8.924     8.938     8.950     8.964     8.976     8.990     9.001     9.012     9.026     9.038     9.050     9.062     9.073     9.083     9.098     9.108     9.120     9.130     9.143     9.155     9.169     9.178     9.190     9.204     9.215     9.225     9.239     9.251     9.265     9.277     9.289     9.300     9.312     9.326     9.337     9.350     9.362     9.374     9.386     9.399     9.412     9.423     9.437     9.452     9.465     9.476     9.490     9.504     9.518     9.531     9.545     9.558     9.572     9.586     9.599     9.615     9.629     9.642     9.655     9.672     9.685     9.700     9.713     9.727     9.741     9.753     9.767     9.781     9.795     9.811     9.824     9.840     9.852     9.866     9.880     9.891     9.907     9.919     9.935     9.948     9.962     9.973     9.987    10.001    10.015    10.028    10.044    10.052    10.070    10.083    10.095    10.112    10.122    10.138    10.152    10.166    10.179    10.196    10.207    10.224    10.236    10.250    10.266    10.279    10.296    10.310    10.325    10.341    10.354    10.369    10.385    10.398    10.414    10.431    10.448    10.464    10.480    10.494    10.512    10.528    10.544    10.557    10.574    10.588    10.605    10.621    10.638    10.655    10.673    10.689    10.704    10.722    10.737    10.753    10.770    10.786    10.804    10.823    10.840    10.856    10.875    10.895    10.912    10.930    10.950    10.972    10.987    11.009    11.026    11.043    11.062    11.085    11.105    11.122    11.143    11.164    11.183    11.205    11.225    11.247    11.267    11.287    11.307    11.328    11.349    11.372    11.393    11.414    11.435    11.457    11.480    11.500    11.524    11.546    11.570    11.594    11.615    11.636    11.660    11.683    11.705    11.729    11.752    11.773    11.796    11.821    11.842    11.864    11.889    11.911    11.937    11.959    11.985    12.008    12.031    12.054    12.078    12.100    12.124    12.145    12.168    12.193    12.212    12.236    12.257    12.277    12.300    12.320    12.341    12.361    12.382    12.401    12.424    12.441    12.462    12.479    12.500    12.519    12.538    12.556    12.578    12.598    12.621    12.638    12.660    12.678    12.700    12.717    12.737    12.757    12.782    12.802    12.822    12.844    12.864    12.883    12.904    12.922    12.938    12.953    12.971    12.988    13.003    13.017    13.033    13.048    13.064    13.077    13.087    13.101    13.117    13.131    13.143    13.155    13.168    13.182    13.196    13.210    13.222    13.235    13.243    13.254    13.266    13.278    13.290    13.302    13.312    13.326    13.339    13.346    13.356    13.369    13.378    13.389    13.405    13.420    13.428    13.435    13.445    13.461    13.471    13.489    13.496    13.502    13.519    13.533    13.542    13.554    13.561    13.578    13.585    13.596    13.603    13.613    13.622    13.632    13.644    13.655    13.664    13.674    13.681    13.710    13.719    13.729    13.735    13.741    13.749    13.761    13.770    13.785    13.796    13.803    13.811    13.821    13.829    13.845    13.852    13.858    13.870    13.890    13.903    13.910    13.926    13.936    13.942    13.954    13.963    13.987    13.992    14.000    14.013    14.024    14.035    14.045    14.058    14.068    14.078    14.102    14.119    14.127    14.131    14.146    14.155    14.162    14.185    14.194    14.205    14.213    14.219    14.227    14.244    14.259    14.262    14.270    14.281    14.288    14.298    14.311    14.324    14.331    14.337    14.352    14.355    14.362    14.369    14.378    14.391    14.396    14.410    14.424    14.429    14.437    14.455    14.459    14.473    14.487    14.490    14.497    14.505    14.514    14.538    14.544    14.552    14.561    14.564    14.585    14.595    14.600    14.607    14.616    14.627    14.641    14.648    14.668    14.672    14.679    14.687    14.690    14.702    14.711    14.716    14.729    14.740    14.746    14.754    14.762    14.777    14.789    14.796    14.805    14.818    14.826    14.831    14.836    14.849    14.855    14.862    14.870    14.877    14.883    14.893    14.913    14.922    14.927    14.932    14.950    14.952    14.965    14.972    14.977    14.986    14.999    15.005    15.013    15.024    15.044    15.052    15.060    15.065    15.070    15.075    15.078    15.081    15.085    15.086    15.088    15.088    15.089    15.089    15.090    15.090    15.089    15.088    15.085    15.080    15.078    15.075    15.070    15.058    15.052    15.044    15.038    15.014    15.009    14.997    14.993    14.986    14.975    14.970    14.964    14.952    14.943    14.937    14.931    14.922    14.915    14.904    14.893    14.877    14.869    14.863    14.857    14.852    14.839    14.826    14.822    14.814    14.800    14.793    14.787    14.772    14.764    14.755    14.752    14.746    14.739    14.735    14.716    14.711    14.705    14.702    14.683    14.679    14.672    14.664    14.659    14.646    14.643    14.635    14.625    14.615    14.609    14.602    14.595    14.590    14.585    14.566    14.561    14.549    14.542    14.537    14.533    14.516    14.513    14.495    14.489    14.474    14.465
     4.713     4.692     4.715     4.740     4.731     4.717     4.696     4.667     4.671     4.669     4.672     4.671     4.690     4.673     4.667     4.672     4.676     4.671     4.690     4.694     4.672     4.676     4.671     4.676     4.671     4.676     4.671     4.676     4.671     4.690     4.718     4.697     4.676     4.669     4.732     4.692     4.671     4.676     4.671     4.690     4.672     4.690     4.672     4.692     4.671     4.697     4.694     4.672     4.676     4.671     4.676     4.671     4.676     4.669     4.715     4.690     4.672     4.665     4.672     4.667     4.672     4.677     4.700     4.672     4.637     4.631     4.690     4.672     4.676     4.669     4.633     4.638     4.633     4.667     4.676     4.674     4.667     4.658     4.669     4.658     4.667     4.675     4.669     4.706     4.671     4.692     4.669     4.658     4.669     4.707     4.715     4.704     4.671     4.665     4.669     4.675     4.669     4.672     4.671     4.676     4.671     4.676     4.671     4.676     4.671     4.690     4.700     4.671     4.702     4.694     4.699     4.704     4.698     4.667     4.676     4.669     4.672     4.671     4.690     4.673     4.690     4.700     4.690     4.672     4.677     4.699     4.690     4.698     4.692     4.699     4.748     4.719     4.671     4.672     4.671     4.672     4.669     4.676     4.698     4.706     4.713     4.719     4.724     4.718     4.723     4.718     4.711     4.706     4.713     4.694     4.713     4.706     4.713     4.706     4.715     4.742     4.718     4.742     4.750     4.742     4.750     4.744     4.750     4.744     4.754     4.748     4.766     4.756     4.750     4.757     4.750     4.744     4.752     4.746     4.754     4.750     4.756     4.750     4.756     4.750     4.744     4.750     4.748     4.756     4.763     4.756     4.748     4.754     4.748     4.754     4.750     4.754     4.761     4.756     4.756     4.750     4.754     4.748     4.754     4.750     4.746     4.750     4.757     4.750     4.757     4.754     4.761     4.761     4.756     4.763     4.772     4.766     4.756     4.750     4.756     4.775     4.764     4.759     4.750     4.756     4.750     4.757     4.764     4.759     4.766     4.771     4.777     4.756     4.763     4.776     4.769     4.763     4.771     4.775     4.775     4.779     4.775     4.785     4.785     4.764     4.757     4.781     4.779     4.773     4.756     4.750     4.756     4.748     4.754     4.750     4.773     4.756     4.750     4.763     4.756     4.763     4.757     4.763     4.750     4.756     4.744     4.744     4.759     4.752     4.756     4.752     4.752     4.748     4.757     4.752     4.748     4.757     4.742     4.763     4.759     4.750     4.754     4.748     4.754     4.750     4.754     4.742     4.738     4.748     4.742     4.752     4.750     4.748     4.735     4.732     4.726     4.722     4.717     4.717     4.720     4.717     4.715     4.719     4.722     4.718     4.721     4.738     4.699     4.706     4.744     4.706     4.704     4.697     4.696     4.698     4.707     4.671     4.702     4.715     4.715     4.720     4.697     4.690     4.698     4.692     4.672     4.688     4.692     4.688     4.690     4.690     4.688     4.671     4.688     4.697     4.688     4.713     4.671     4.605     4.599     4.593     4.599     4.578     4.597     4.577     4.597     4.575     4.665     4.667     4.605     4.597     4.575     4.597     4.591     4.599     4.631     4.637     4.656     4.642     4.637     4.677     4.671     4.675     4.669     4.633     4.599     4.591     4.599     4.591     4.599     4.591     4.597     4.577     4.582     4.560     4.567     4.562     4.583     4.578     4.599     4.631     4.591     4.597     4.563     4.605     4.599     4.562     4.582     4.563     4.583     4.579     4.599     4.591     4.599     4.578     4.583     4.577     4.578     4.575     4.578     4.575     4.578     4.578     4.575     4.581     4.560     4.562     4.562     4.554     4.562     4.562     4.562     4.578     4.575     4.582     4.562     4.597     4.577     4.599     4.633     4.623     4.621     4.627     4.605     4.600     4.605     4.599     4.605     4.599     4.591     4.597     4.575     4.597     4.562     4.597     4.591     4.599     4.656     4.631     4.599     4.590     4.597     4.562     4.599     4.641     4.562     4.599     4.615     4.604     4.597     4.591     4.612     4.599     4.591     4.599     4.604     4.599     4.604     4.599     4.604     4.599     4.604     4.600     4.631     4.600     4.631     4.625     4.654     4.579     4.597     4.562     4.597     4.577     4.623     4.633     4.669     4.667     4.641     4.638     4.642     4.644     4.671     4.631     4.600     4.658     4.600     4.633     4.600     4.631     4.600     4.631     4.637     4.633     4.627     4.633     4.671     4.694     4.662     4.669     4.631     4.688     4.682     4.696     4.667     4.690     4.671     4.676     4.671     4.704     4.706     4.711     4.711     4.709     4.706     4.711     4.707     4.697     4.702     4.704     4.697     4.722     4.718     4.720     4.723     4.717     4.722     4.718     4.723     4.721     4.723     4.713     4.721     4.715     4.723     4.697     4.730     4.735     4.740     4.735     4.744     4.726     4.752     4.723     4.754     4.746     4.748     4.756     4.738     4.740     4.738     4.750     4.744     4.750     4.744     4.738     4.735     4.738     4.740     4.740     4.732     4.735     4.735     4.732     4.730     4.735     4.732     4.735     4.735     4.746     4.752     4.759     4.757     4.761     4.757     4.761     4.756     4.761     4.761     4.759     4.772     4.772     4.769     4.783     4.783     4.780     4.780     4.785     4.783     4.787     4.787     4.790     4.798     4.799     4.796     4.802     4.799     4.804     4.807     4.802     4.804     4.807     4.807     4.805     4.810     4.818     4.822     4.825     4.810     4.832     4.810     4.816     4.825     4.830     4.812     4.827     4.846     4.848     4.833     4.854     4.858     4.860     4.865     4.825     4.830     4.833     4.833     4.829     4.879     4.874     4.820     4.874     4.889     4.887     4.887     4.889     4.894     4.874     4.904     4.907     4.901     4.903     4.920     4.904     4.910     4.927     4.931     4.933     4.932     4.931     4.937     4.935     4.938     4.943     4.941     4.941     4.948     4.948     4.953     4.953     4.955     4.952     4.953     4.952     4.937     4.941     4.946     4.941     4.937     4.957     4.960     4.967     4.970     4.972     4.969     4.967     4.969     4.965     4.967     4.988     4.991     4.993     5.002     4.989     5.011     5.013     5.010     5.015     5.011     5.018     5.021     5.020     5.024     5.027     5.028     5.035     5.037     5.039     5.040     5.039     5.040     5.046     5.047     5.047     5.049     5.050     5.050     5.052     5.054     5.054     5.057     5.055     5.059     5.060     5.060     5.064     5.064     5.065     5.070     5.074     5.071     5.073     5.075     5.077     5.081     5.085     5.089     5.089     5.091     5.095     5.093     5.096     5.100     5.101     5.103     5.105     5.108     5.110     5.112     5.113     5.114     5.119     5.121     5.123     5.125     5.129     5.131     5.132     5.133     5.137     5.140     5.142     5.145     5.147     5.150     5.153     5.156     5.159     5.162     5.165     5.168     5.170     5.173     5.176     5.181     5.185     5.188     5.194     5.201     5.206     5.211     5.216     5.224     5.227     5.230     5.232     5.235     5.239     5.239     5.242     5.244     5.247     5.249     5.249     5.251     5.251     5.255     5.256     5.256     5.258     5.259     5.262     5.263     5.263     5.265     5.269     5.269     5.270     5.269     5.272     5.272     5.274     5.275     5.274     5.274     5.275     5.275     5.277     5.280     5.282     5.283     5.285     5.287     5.289     5.291     5.292     5.294     5.298     5.300     5.303     5.303     5.305     5.307     5.309     5.312     5.315     5.319     5.320     5.321     5.323     5.325     5.327     5.328     5.330     5.333     5.337     5.339     5.342     5.345     5.345     5.350     5.352     5.352     5.354     5.357     5.359     5.360     5.365     5.368     5.368     5.372     5.375     5.377     5.379     5.382     5.383     5.385     5.387     5.389     5.392     5.395     5.397     5.398     5.400     5.401     5.404     5.406     5.409     5.410     5.412     5.415     5.416     5.418     5.422     5.422     5.426     5.427     5.431     5.433     5.435     5.436     5.439     5.439     5.441     5.443     5.446     5.447     5.448     5.450     5.452     5.456     5.457     5.459     5.463     5.465     5.467     5.469     5.471     5.473     5.473     5.475     5.477     5.479     5.480     5.482     5.487     5.489     5.490     5.494     5.495     5.497     5.500     5.502     5.504     5.507     5.509     5.511     5.515     5.516     5.519     5.521     5.522     5.525     5.527     5.532     5.535     5.539     5.542     5.543     5.545     5.546     5.549     5.552     5.554     5.557     5.560     5.562     5.565     5.566     5.570     5.571     5.575     5.576     5.579     5.581     5.585     5.587     5.590     5.592     5.595     5.597     5.598     5.601     5.602     5.605     5.607     5.608     5.610     5.612     5.613     5.615     5.619     5.621     5.623     5.624     5.626     5.630     5.632     5.633     5.635     5.637     5.639     5.642     5.644     5.646     5.647     5.649     5.653     5.657     5.660     5.662     5.665     5.671     5.673     5.673     5.677     5.677     5.681     5.681     5.685     5.687     5.687     5.690     5.692     5.694     5.697     5.699     5.702     5.704     5.705     5.707     5.710     5.712     5.715     5.718     5.720     5.724     5.727     5.730     5.733     5.737     5.739     5.742     5.744     5.748     5.749     5.753     5.755     5.762     5.764     5.766     5.769     5.772     5.776     5.776     5.778     5.781     5.785     5.787     5.790     5.796     5.799     5.802     5.804     5.809     5.809     5.811     5.814     5.818     5.820     5.822     5.825     5.828     5.830     5.833     5.838     5.848     5.852     5.852     5.857     5.860     5.863     5.865     5.869     5.873     5.878     5.880     5.883     5.888     5.889     5.895     5.900     5.903     5.905     5.908     5.912     5.917     5.921     5.926     5.930     5.932     5.937     5.938     5.942     5.947     5.950     5.955     5.959     5.964     5.968     5.973     5.976     5.981     5.987     5.991     5.995     6.000     6.005     6.009     6.014     6.019     6.027     6.032     6.037     6.040     6.046     6.049     6.055     6.061     6.066     6.072     6.077     6.082     6.088     6.093     6.098     6.104     6.108     6.114     6.120     6.127     6.133     6.141     6.148     6.155     6.162     6.170     6.177     6.185     6.193     6.202     6.211     6.218     6.229     6.239     6.250     6.262     6.275     6.289     6.301     6.314     6.329     6.341     6.355     6.369     6.383     6.400     6.415     6.431     6.448     6.466     6.483     6.502     6.521     6.541     6.561     6.581     6.604     6.624     6.648     6.670     6.694     6.717     6.741     6.763     6.785     6.806     6.828     6.849     6.868     6.889     6.907     6.925     6.944     6.962     6.979     6.996     7.015     7.032     7.050     7.068     7.085     7.104     7.120     7.139     7.157     7.175     7.193     7.212     7.230     7.248     7.269     7.287     7.307     7.326     7.344     7.364     7.382     7.402     7.421     7.439     7.457     7.475     7.493     7.512     7.530     7.547     7.566     7.582     7.600     7.617     7.633     7.650     7.669     7.685     7.702     7.721     7.737     7.754     7.772     7.789     7.807     7.823     7.840     7.858     7.876     7.893     7.910     7.927     7.944     7.962     7.981     7.998     8.016     8.031     8.050     8.067     8.085     8.102     8.119     8.137     8.155     8.174     8.191     8.209     8.227     8.246     8.263     8.281     8.299     8.317     8.335     8.351     8.370     8.389     8.406     8.425     8.443     8.461     8.479     8.496     8.513     8.532     8.550     8.568     8.587     8.605     8.622     8.641     8.657     8.675     8.690     8.707     8.722     8.737     8.752     8.768     8.783     8.799     8.816     8.828     8.842     8.859     8.872     8.886     8.899     8.913     8.927     8.940     8.955     8.969     8.981     8.995     9.008     9.021     9.033     9.045     9.057     9.069     9.082     9.095     9.107     9.118     9.129     9.142     9.152     9.165     9.177     9.189     9.199     9.212     9.224     9.235     9.249     9.260     9.274     9.285     9.298     9.310     9.322     9.332     9.346     9.358     9.370     9.383     9.396     9.409     9.420     9.432     9.445     9.459     9.473     9.485     9.499     9.511     9.523     9.538     9.550     9.564     9.580     9.593     9.607     9.621     9.633     9.647     9.660     9.677     9.692     9.706     9.720     9.732     9.747     9.760     9.775     9.789     9.802     9.813     9.828     9.843     9.858     9.872     9.886     9.902     9.911     9.927     9.940     9.955     9.967     9.980     9.994    10.005    10.020    10.035    10.048    10.062    10.076    10.087    10.100    10.117    10.130    10.143    10.157    10.170    10.185    10.198    10.212    10.228    10.240    10.255    10.271    10.283    10.299    10.312    10.329    10.345    10.360    10.372    10.391    10.405    10.420    10.435    10.449    10.465    10.482    10.497    10.512    10.528    10.546    10.562    10.575    10.592    10.609    10.623    10.638    10.656    10.673    10.693    10.708    10.724    10.738    10.756    10.774    10.790    10.805    10.823    10.840    10.858    10.875    10.893    10.912    10.932    10.947    10.970    10.987    11.007    11.026    11.046    11.065    11.083    11.100    11.121    11.143    11.162    11.183    11.203    11.223    11.244    11.264    11.285    11.305    11.326    11.348    11.369    11.391    11.410    11.431    11.454    11.474    11.497    11.520    11.542    11.564    11.588    11.610    11.630    11.653    11.676    11.700    11.720    11.743    11.766    11.789    11.812    11.835    11.860    11.881    11.902    11.927    11.949    11.976    11.998    12.020    12.047    12.068    12.092    12.113    12.139    12.161    12.183    12.205    12.227    12.252    12.273    12.293    12.313    12.336    12.357    12.377    12.396    12.415    12.436    12.457    12.476    12.494    12.511    12.535    12.553    12.572    12.594    12.614    12.635    12.655    12.673    12.694    12.715    12.733    12.752    12.772    12.792    12.811    12.833    12.849    12.870    12.892    12.909    12.923    12.941    12.957    12.971    12.986    13.000    13.016    13.030    13.044    13.058    13.070    13.085    13.097    13.113    13.124    13.140    13.154    13.167    13.179    13.191    13.204    13.216    13.226    13.236    13.247    13.258    13.269    13.281    13.292    13.305    13.314    13.327    13.339    13.352    13.361    13.369    13.378    13.396    13.410    13.419    13.427    13.440    13.454    13.465    13.480    13.485    13.496    13.512    13.524    13.540    13.554    13.559    13.572    13.581    13.589    13.597    13.606    13.618    13.627    13.639    13.652    13.659    13.670    13.678    13.686    13.712    13.722    13.729    13.738    13.745    13.756    13.764    13.777    13.792    13.802    13.810    13.818    13.824    13.835    13.846    13.853    13.865    13.885    13.896    13.904    13.920    13.929    13.938    13.949    13.959    13.985    13.992    14.000    14.008    14.020    14.028    14.045    14.052    14.065    14.076    14.083    14.113    14.122    14.131    14.138    14.155    14.163    14.174    14.189    14.197    14.206    14.226    14.224    14.238    14.255    14.267    14.273    14.279    14.287    14.297    14.311    14.320    14.325    14.335    14.352    14.359    14.364    14.371    14.374    14.387    14.396    14.407    14.418    14.429    14.444    14.452    14.459    14.465    14.487    14.492    14.497    14.505    14.513    14.540    14.544    14.547    14.561    14.571    14.585    14.594    14.598    14.607    14.619    14.632    14.646    14.648    14.663    14.672    14.677    14.685    14.696    14.704    14.709    14.719    14.731    14.740    14.744    14.754    14.759    14.768    14.787    14.796    14.803    14.822    14.824    14.831    14.839    14.849    14.857    14.862    14.869    14.877    14.883    14.893    14.912    14.924    14.927    14.932    14.950    14.954    14.964    14.970    14.977    14.982    15.002    15.005    15.013    15.033    15.044    15.052    15.062    15.065    15.070    15.075    15.078    15.081    15.085    15.088    15.089    15.089    15.089    15.090    15.090    15.090    15.089    15.088    15.085    15.081    15.076    15.073    15.066    15.062    15.050    15.045    15.038    15.016    15.011    14.997    14.993    14.986    14.979    14.972    14.965    14.952    14.950    14.940    14.929    14.926    14.916    14.908    14.891    14.881    14.876    14.865    14.857    14.849    14.833    14.828    14.822    14.814    14.805    14.796    14.793    14.781    14.764    14.761    14.755    14.749    14.742    14.739    14.724    14.714    14.705    14.696    14.686    14.681    14.676    14.672    14.662    14.648    14.641    14.635    14.621    14.616    14.611    14.604    14.597    14.590    14.587    14.580    14.564    14.554    14.549    14.537    14.532    14.520    14.514    14.511    14.489    14.479    14.468
     4.759     4.717     4.756     4.715     4.718     4.697     4.717     4.694     4.669     4.672     4.671     4.677     4.672     4.690     4.672     4.677     4.672     4.677     4.672     4.702     4.692     4.672     4.676     4.671     4.676     4.671     4.676     4.672     4.696     4.692     4.672     4.677     4.671     4.692     4.698     4.697     4.704     4.697     4.704     4.698     4.692     4.672     4.677     4.671     4.677     4.672     4.702     4.692     4.669     4.676     4.671     4.677     4.671     4.719     4.692     4.673     4.690     4.672     4.667     4.672     4.677     4.672     4.692     4.690     4.631     4.636     4.631     4.667     4.673     4.677     4.669     4.660     4.667     4.671     4.671     4.704     4.692     4.671     4.671     4.667     4.658     4.667     4.675     4.671     4.704     4.669     4.676     4.667     4.706     4.706     4.671     4.715     4.690     4.671     4.675     4.665     4.633     4.667     4.676     4.671     4.676     4.671     4.662     4.671     4.676     4.671     4.690     4.700     4.669     4.699     4.692     4.672     4.667     4.674     4.667     4.671     4.669     4.677     4.673     4.690     4.672     4.690     4.671     4.676     4.671     4.692     4.699     4.692     4.713     4.750     4.706     4.698     4.677     4.671     4.672     4.671     4.677     4.672     4.694     4.715     4.724     4.706     4.699     4.730     4.718     4.697     4.704     4.697     4.694     4.713     4.694     4.713     4.706     4.713     4.746     4.718     4.746     4.754     4.744     4.750     4.742     4.750     4.761     4.754     4.744     4.756     4.756     4.750     4.756     4.750     4.756     4.750     4.740     4.750     4.761     4.768     4.766     4.757     4.750     4.756     4.750     4.756     4.754     4.763     4.757     4.750     4.756     4.750     4.754     4.750     4.756     4.761     4.764     4.759     4.764     4.756     4.763     4.754     4.750     4.756     4.752     4.757     4.752     4.759     4.754     4.759     4.764     4.756     4.761     4.756     4.764     4.769     4.763     4.757     4.763     4.769     4.772     4.766     4.757     4.750     4.757     4.763     4.757     4.764     4.771     4.783     4.769     4.763     4.767     4.775     4.777     4.771     4.775     4.779     4.779     4.783     4.785     4.775     4.790     4.775     4.783     4.768     4.775     4.779     4.775     4.779     4.763     4.754     4.761     4.757     4.764     4.766     4.757     4.771     4.759     4.756     4.763     4.766     4.757     4.748     4.756     4.763     4.754     4.757     4.756     4.759     4.756     4.757     4.754     4.759     4.754     4.759     4.764     4.746     4.750     4.756     4.759     4.757     4.748     4.756     4.754     4.754     4.746     4.754     4.752     4.748     4.744     4.722     4.742     4.735     4.740     4.735     4.742     4.719     4.724     4.726     4.731     4.744     4.740     4.746     4.742     4.719     4.723     4.750     4.713     4.706     4.711     4.702     4.698     4.706     4.704     4.724     4.718     4.707     4.725     4.698     4.704     4.725     4.709     4.672     4.690     4.696     4.692     4.672     4.692     4.692     4.696     4.702     4.671     4.688     4.697     4.688     4.706     4.672     4.702     4.600     4.605     4.599     4.591     4.599     4.591     4.599     4.633     4.656     4.600     4.591     4.597     4.591     4.599     4.633     4.654     4.637     4.605     4.599     4.631     4.642     4.600     4.605     4.635     4.638     4.578     4.599     4.591     4.599     4.575     4.597     4.575     4.582     4.562     4.582     4.562     4.569     4.562     4.599     4.605     4.656     4.597     4.563     4.597     4.600     4.590     4.583     4.562     4.597     4.578     4.599     4.605     4.600     4.593     4.599     4.591     4.597     4.579     4.591     4.577     4.583     4.578     4.599     4.597     4.577     4.578     4.562     4.563     4.562     4.577     4.563     4.582     4.578     4.597     4.591     4.597     4.604     4.600     4.674     4.629     4.600     4.604     4.627     4.635     4.623     4.635     4.636     4.631     4.627     4.636     4.591     4.597     4.578     4.583     4.591     4.599     4.605     4.662     4.637     4.631     4.599     4.591     4.599     4.631     4.625     4.600     4.605     4.623     4.667     4.631     4.637     4.623     4.579     4.599     4.604     4.599     4.604     4.599     4.578     4.599     4.604     4.599     4.631     4.600     4.631     4.627     4.656     4.579     4.599     4.562     4.597     4.575     4.597     4.631     4.669     4.674     4.669     4.672     4.675     4.646     4.680     4.675     4.658     4.633     4.667     4.660     4.637     4.631     4.637     4.675     4.671     4.675     4.669     4.674     4.669     4.662     4.697     4.669     4.697     4.690     4.688     4.715     4.692     4.674     4.715     4.704     4.698     4.674     4.707     4.711     4.715     4.711     4.715     4.711     4.706     4.698     4.704     4.713     4.723     4.704     4.715     4.729     4.724     4.725     4.727     4.717     4.722     4.724     4.717     4.717     4.722     4.715     4.727     4.746     4.742     4.735     4.731     4.735     4.731     4.744     4.746     4.748     4.757     4.754     4.761     4.742     4.748     4.750     4.742     4.746     4.752     4.750     4.746     4.752     4.742     4.740     4.740     4.744     4.740     4.744     4.740     4.746     4.742     4.744     4.735     4.746     4.738     4.759     4.744     4.756     4.763     4.761     4.756     4.763     4.757     4.764     4.768     4.772     4.766     4.772     4.769     4.785     4.772     4.785     4.780     4.783     4.780     4.788     4.790     4.790     4.793     4.787     4.798     4.802     4.775     4.807     4.777     4.807     4.773     4.805     4.808     4.810     4.812     4.816     4.823     4.823     4.818     4.816     4.812     4.815     4.813     4.833     4.841     4.845     4.849     4.832     4.838     4.858     4.862     4.865     4.873     4.873     4.878     4.837     4.830     4.837     4.833     4.874     4.833     4.887     4.890     4.890     4.839     4.842     4.838     4.899     4.895     4.907     4.913     4.912     4.906     4.924     4.924     4.874     4.931     4.935     4.935     4.933     4.937     4.940     4.938     4.943     4.943     4.943     4.945     4.945     4.949     4.953     4.955     4.953     4.943     4.949     4.952     4.949     4.949     4.945     4.952     4.955     4.960     4.962     4.965     4.957     4.974     4.963     4.973     4.974     4.976     4.973     4.988     4.991     4.995     4.999     5.008     5.015     4.999     5.003     5.020     5.020     5.024     5.024     5.025     5.028     5.031     5.033     5.035     5.037     5.042     5.044     5.044     5.044     5.049     5.047     5.052     5.052     5.055     5.055     5.055     5.057     5.055     5.060     5.064     5.062     5.064     5.065     5.068     5.070     5.074     5.077     5.075     5.075     5.081     5.083     5.087     5.087     5.091     5.089     5.093     5.096     5.100     5.098     5.104     5.103     5.105     5.108     5.109     5.111     5.113     5.115     5.116     5.121     5.123     5.125     5.129     5.131     5.132     5.133     5.135     5.138     5.142     5.144     5.147     5.149     5.152     5.155     5.158     5.159     5.162     5.167     5.170     5.172     5.175     5.178     5.181     5.185     5.190     5.194     5.199     5.204     5.212     5.219     5.222     5.228     5.230     5.233     5.235     5.239     5.242     5.244     5.246     5.247     5.251     5.251     5.255     5.257     5.259     5.260     5.262     5.263     5.263     5.269     5.269     5.269     5.274     5.270     5.274     5.275     5.274     5.275     5.279     5.279     5.282     5.279     5.280     5.279     5.280     5.280     5.282     5.283     5.285     5.287     5.291     5.291     5.294     5.294     5.296     5.300     5.302     5.305     5.307     5.309     5.310     5.312     5.319     5.319     5.321     5.323     5.323     5.325     5.328     5.329     5.330     5.332     5.335     5.339     5.342     5.343     5.345     5.348     5.350     5.354     5.354     5.357     5.359     5.362     5.365     5.366     5.368     5.370     5.374     5.377     5.379     5.381     5.383     5.385     5.387     5.390     5.392     5.394     5.397     5.398     5.400     5.401     5.404     5.406     5.407     5.410     5.412     5.413     5.416     5.418     5.422     5.424     5.426     5.427     5.431     5.433     5.435     5.437     5.437     5.440     5.443     5.444     5.446     5.447     5.448     5.450     5.454     5.456     5.457     5.459     5.463     5.465     5.467     5.469     5.471     5.472     5.473     5.475     5.479     5.480     5.481     5.482     5.485     5.489     5.492     5.494     5.495     5.498     5.500     5.502     5.505     5.507     5.509     5.511     5.515     5.516     5.519     5.521     5.522     5.525     5.528     5.530     5.537     5.539     5.540     5.542     5.545     5.546     5.548     5.552     5.554     5.557     5.558     5.560     5.563     5.566     5.568     5.571     5.573     5.576     5.579     5.581     5.585     5.587     5.590     5.592     5.595     5.597     5.600     5.601     5.602     5.605     5.607     5.609     5.612     5.613     5.615     5.616     5.619     5.621     5.623     5.626     5.628     5.632     5.633     5.635     5.637     5.639     5.640     5.642     5.644     5.647     5.649     5.650     5.651     5.658     5.659     5.663     5.664     5.669     5.671     5.673     5.675     5.677     5.679     5.685     5.685     5.687     5.689     5.690     5.692     5.694     5.697     5.699     5.702     5.704     5.707     5.710     5.710     5.713     5.717     5.718     5.720     5.723     5.726     5.727     5.732     5.735     5.739     5.740     5.744     5.746     5.749     5.755     5.760     5.759     5.761     5.769     5.772     5.773     5.776     5.776     5.780     5.780     5.783     5.785     5.790     5.793     5.796     5.800     5.804     5.806     5.809     5.812     5.812     5.818     5.820     5.822     5.825     5.826     5.830     5.831     5.835     5.841     5.844     5.849     5.854     5.857     5.862     5.863     5.869     5.871     5.874     5.878     5.881     5.885     5.888     5.891     5.897     5.900     5.903     5.907     5.910     5.913     5.917     5.921     5.924     5.929     5.932     5.935     5.940     5.942     5.947     5.950     5.953     5.961     5.964     5.968     5.973     5.978     5.981     5.985     5.991     5.995     6.000     6.005     6.009     6.015     6.021     6.027     6.032     6.035     6.040     6.045     6.049     6.055     6.061     6.066     6.071     6.076     6.082     6.087     6.093     6.098     6.104     6.109     6.114     6.120     6.127     6.133     6.141     6.148     6.154     6.161     6.170     6.177     6.185     6.193     6.202     6.211     6.218     6.229     6.239     6.249     6.260     6.273     6.285     6.298     6.311     6.324     6.339     6.351     6.366     6.380     6.395     6.410     6.427     6.443     6.461     6.477     6.496     6.515     6.533     6.553     6.574     6.595     6.617     6.639     6.662     6.685     6.709     6.731     6.754     6.778     6.801     6.824     6.845     6.867     6.887     6.907     6.925     6.944     6.962     6.980     6.998     7.015     7.032     7.050     7.067     7.085     7.102     7.120     7.137     7.155     7.173     7.192     7.210     7.228     7.247     7.266     7.285     7.304     7.323     7.341     7.361     7.378     7.398     7.417     7.437     7.453     7.472     7.491     7.510     7.529     7.546     7.564     7.582     7.599     7.617     7.633     7.650     7.669     7.687     7.702     7.721     7.738     7.755     7.772     7.789     7.807     7.825     7.842     7.858     7.876     7.893     7.909     7.927     7.944     7.962     7.980     7.996     8.015     8.033     8.049     8.066     8.083     8.102     8.119     8.135     8.153     8.170     8.189     8.207     8.225     8.243     8.259     8.278     8.295     8.313     8.330     8.350     8.366     8.383     8.402     8.422     8.439     8.456     8.475     8.491     8.510     8.528     8.545     8.564     8.582     8.600     8.618     8.635     8.654     8.671     8.687     8.704     8.721     8.737     8.752     8.768     8.783     8.799     8.816     8.829     8.844     8.858     8.874     8.888     8.902     8.917     8.930     8.943     8.958     8.971     8.985     9.000     9.013     9.026     9.039     9.052     9.064     9.076     9.089     9.102     9.116     9.127     9.139     9.150     9.163     9.174     9.187     9.196     9.209     9.220     9.233     9.246     9.259     9.270     9.282     9.292     9.307     9.318     9.331     9.344     9.355     9.365     9.380     9.391     9.404     9.415     9.429     9.441     9.454     9.468     9.479     9.492     9.506     9.518     9.533     9.547     9.560     9.570     9.586     9.600     9.613     9.628     9.640     9.657     9.668     9.682     9.696     9.710     9.725     9.741     9.752     9.766     9.779     9.794     9.806     9.821     9.835     9.848     9.861     9.878     9.890     9.906     9.918     9.933     9.947     9.960     9.972     9.987    10.000    10.015    10.028    10.041    10.052    10.068    10.081    10.094    10.109    10.122    10.137    10.150    10.161    10.176    10.191    10.205    10.216    10.231    10.247    10.263    10.274    10.289    10.305    10.319    10.330    10.346    10.361    10.377    10.392    10.407    10.424    10.440    10.456    10.469    10.485    10.500    10.518    10.533    10.551    10.565    10.579    10.595    10.612    10.629    10.643    10.658    10.674    10.691    10.708    10.726    10.743    10.761    10.777    10.790    10.807    10.824    10.841    10.858    10.875    10.895    10.912    10.930    10.948    10.966    10.983    11.005    11.026    11.043    11.064    11.083    11.104    11.119    11.140    11.161    11.180    11.199    11.221    11.242    11.262    11.283    11.304    11.326    11.346    11.368    11.389    11.409    11.429    11.452    11.472    11.493    11.515    11.537    11.560    11.581    11.605    11.627    11.650    11.672    11.694    11.718    11.740    11.761    11.785    11.803    11.828    11.850    11.873    11.896    11.920    11.945    11.964    11.989    12.015    12.036    12.061    12.081    12.105    12.130    12.154    12.176    12.196    12.222    12.240    12.265    12.287    12.308    12.330    12.352    12.371    12.391    12.412    12.429    12.449    12.471    12.489    12.508    12.529    12.548    12.567    12.586    12.605    12.628    12.649    12.670    12.688    12.707    12.726    12.747    12.769    12.785    12.803    12.823    12.839    12.857    12.875    12.894    12.909    12.923    12.941    12.955    12.971    12.983    12.997    13.012    13.026    13.041    13.055    13.067    13.081    13.094    13.107    13.122    13.135    13.149    13.161    13.173    13.186    13.197    13.207    13.216    13.228    13.241    13.252    13.258    13.272    13.280    13.294    13.302    13.315    13.327    13.341    13.352    13.359    13.372    13.387    13.400    13.412    13.419    13.435    13.449    13.461    13.471    13.478    13.489    13.496    13.519    13.536    13.545    13.557    13.564    13.577    13.585    13.592    13.601    13.610    13.623    13.632    13.647    13.655    13.664    13.674    13.683    13.705    13.714    13.726    13.733    13.743    13.752    13.759    13.768    13.787    13.799    13.808    13.816    13.823    13.835    13.842    13.852    13.860    13.878    13.892    13.899    13.916    13.927    13.935    13.945    13.955    13.965    13.989    13.996    14.008    14.016    14.023    14.037    14.049    14.058    14.074    14.081    14.108    14.119    14.128    14.140    14.153    14.162    14.177    14.188    14.199    14.203    14.219    14.228    14.244    14.254    14.265    14.270    14.277    14.285    14.295    14.307    14.320    14.324    14.335    14.352    14.355    14.361    14.369    14.374    14.391    14.394    14.406    14.418    14.429    14.441    14.454    14.459    14.466    14.485    14.490    14.497    14.502    14.511    14.535    14.538    14.549    14.557    14.566    14.587    14.592    14.595    14.605    14.615    14.635    14.644    14.650    14.660    14.672    14.677    14.683    14.697    14.704    14.709    14.719    14.726    14.739    14.746    14.754    14.759    14.764    14.791    14.798    14.807    14.820    14.824    14.829    14.836    14.852    14.857    14.863    14.870    14.877    14.885    14.899    14.907    14.920    14.927    14.932    14.946    14.956    14.962    14.972    14.977    14.982    15.002    15.005    15.009    15.032    15.042    15.045    15.060    15.065    15.070    15.076    15.080    15.083    15.086    15.088    15.089    15.090    15.090    15.090    15.090    15.090    15.089    15.088    15.086    15.083    15.076    15.073    15.068    15.060    15.057    15.044    15.040    15.016    15.011    15.002    14.993    14.986    14.980    14.974    14.965    14.959    14.952    14.944    14.932    14.929    14.919    14.902    14.894    14.881    14.876    14.870    14.857    14.854    14.835    14.828    14.822    14.818    14.808    14.798    14.793    14.785    14.766    14.762    14.757    14.754    14.744    14.737    14.729    14.716    14.707    14.698    14.687    14.685    14.679    14.674    14.670    14.651    14.646    14.637    14.631    14.623    14.613    14.605    14.597    14.590    14.585    14.578    14.566    14.557    14.549    14.545    14.537    14.526    14.513    14.507    14.504    14.487    14.483
     4.756     4.750     4.767     4.756     4.713     4.718     4.750     4.713     4.692     4.672     4.706     4.713     4.694     4.700     4.692     4.698     4.692     4.697     4.704     4.694     4.671     4.676     4.671     4.672     4.671     4.672     4.671     4.692     4.676     4.669     4.676     4.671     4.692     4.672     4.692     4.715     4.723     4.719     4.717     4.738     4.713     4.694     4.672     4.690     4.672     4.692     4.711     4.672     4.676     4.669     4.692     4.672     4.692     4.719     4.671     4.690     4.672     4.690     4.672     4.662     4.669     4.662     4.671     4.697     4.636     4.631     4.636     4.631     4.637     4.700     4.704     4.669     4.676     4.671     4.677     4.697     4.699     4.690     4.671     4.671     4.669     4.675     4.669     4.704     4.698     4.692     4.671     4.706     4.718     4.669     4.675     4.669     4.698     4.662     4.669     4.676     4.667     4.675     4.669     4.692     4.672     4.676     4.671     4.665     4.671     4.676     4.672     4.690     4.699     4.690     4.671     4.690     4.672     4.665     4.675     4.667     4.676     4.672     4.690     4.698     4.690     4.671     4.672     4.671     4.690     4.713     4.694     4.713     4.750     4.694     4.698     4.690     4.672     4.672     4.671     4.690     4.699     4.694     4.715     4.723     4.718     4.713     4.694     4.717     4.698     4.704     4.697     4.704     4.713     4.719     4.713     4.706     4.713     4.744     4.718     4.746     4.754     4.761     4.768     4.757     4.750     4.771     4.754     4.746     4.754     4.757     4.748     4.740     4.748     4.756     4.750     4.756     4.750     4.744     4.763     4.756     4.761     4.756     4.757     4.750     4.756     4.750     4.757     4.764     4.763     4.756     4.750     4.756     4.750     4.756     4.761     4.750     4.757     4.764     4.759     4.750     4.757     4.763     4.772     4.766     4.759     4.764     4.757     4.754     4.759     4.756     4.763     4.761     4.756     4.761     4.768     4.763     4.768     4.763     4.757     4.763     4.757     4.763     4.766     4.769     4.764     4.780     4.766     4.757     4.763     4.768     4.764     4.768     4.773     4.777     4.772     4.775     4.771     4.776     4.785     4.788     4.783     4.780     4.787     4.793     4.772     4.780     4.781     4.775     4.779     4.781     4.750     4.775     4.756     4.773     4.769     4.772     4.766     4.772     4.773     4.763     4.756     4.763     4.771     4.768     4.750     4.756     4.757     4.764     4.750     4.756     4.761     4.757     4.757     4.750     4.759     4.764     4.759     4.766     4.756     4.761     4.763     4.764     4.756     4.750     4.752     4.756     4.750     4.756     4.750     4.754     4.750     4.742     4.752     4.746     4.744     4.742     4.730     4.738     4.740     4.729     4.735     4.738     4.746     4.744     4.750     4.746     4.702     4.748     4.704     4.698     4.704     4.697     4.702     4.725     4.722     4.698     4.704     4.698     4.711     4.704     4.699     4.696     4.715     4.690     4.697     4.692     4.697     4.690     4.696     4.697     4.704     4.713     4.707     4.713     4.713     4.717     4.672     4.677     4.671     4.631     4.625     4.631     4.599     4.591     4.599     4.605     4.637     4.667     4.631     4.599     4.591     4.599     4.673     4.669     4.599     4.605     4.599     4.591     4.637     4.690     4.604     4.597     4.575     4.677     4.673     4.633     4.600     4.605     4.597     4.562     4.582     4.562     4.582     4.562     4.582     4.562     4.597     4.591     4.600     4.675     4.578     4.599     4.665     4.593     4.597     4.562     4.583     4.591     4.600     4.633     4.627     4.633     4.600     4.591     4.599     4.591     4.599     4.591     4.597     4.578     4.597     4.591     4.658     4.597     4.578     4.583     4.563     4.583     4.578     4.597     4.591     4.599     4.605     4.579     4.633     4.636     4.633     4.615     4.599     4.605     4.600     4.671     4.665     4.629     4.623     4.605     4.599     4.591     4.671     4.637     4.605     4.599     4.579     4.599     4.605     4.625     4.633     4.652     4.654     4.631     4.600     4.604     4.600     4.633     4.625     4.636     4.631     4.665     4.637     4.629     4.615     4.600     4.605     4.600     4.631     4.599     4.604     4.599     4.591     4.599     4.605     4.599     4.631     4.637     4.660     4.631     4.637     4.631     4.599     4.575     4.597     4.633     4.671     4.662     4.669     4.674     4.677     4.678     4.673     4.683     4.678     4.675     4.672     4.685     4.665     4.692     4.669     4.685     4.669     4.683     4.676     4.688     4.673     4.669     4.699     4.688     4.676     4.690     4.697     4.707     4.690     4.685     4.678     4.688     4.698     4.672     4.709     4.709     4.713     4.717     4.717     4.713     4.718     4.713     4.704     4.711     4.707     4.713     4.728     4.709     4.717     4.732     4.719     4.725     4.722     4.728     4.729     4.733     4.735     4.735     4.746     4.750     4.740     4.738     4.738     4.738     4.744     4.748     4.738     4.742     4.759     4.754     4.744     4.752     4.748     4.740     4.742     4.744     4.754     4.746     4.744     4.750     4.754     4.752     4.748     4.748     4.752     4.740     4.750     4.748     4.742     4.750     4.744     4.750     4.746     4.754     4.750     4.756     4.750     4.756     4.764     4.763     4.769     4.766     4.771     4.772     4.768     4.775     4.775     4.775     4.783     4.776     4.788     4.779     4.783     4.779     4.793     4.787     4.792     4.798     4.804     4.807     4.802     4.805     4.808     4.810     4.813     4.816     4.812     4.816     4.813     4.822     4.823     4.825     4.829     4.822     4.827     4.835     4.832     4.837     4.841     4.837     4.852     4.852     4.838     4.857     4.841     4.865     4.869     4.838     4.844     4.881     4.874     4.835     4.839     4.879     4.879     4.876     4.881     4.885     4.838     4.897     4.838     4.844     4.895     4.903     4.909     4.894     4.915     4.897     4.927     4.929     4.918     4.927     4.937     4.931     4.938     4.937     4.940     4.943     4.940     4.945     4.948     4.953     4.952     4.955     4.949     4.953     4.949     4.946     4.946     4.946     4.945     4.949     4.952     4.955     4.952     4.958     4.955     4.958     4.960     4.965     4.968     4.972     4.974     4.973     4.968     4.991     4.999     5.002     5.005     5.011     5.016     5.020     5.022     5.024     5.027     5.027     5.027     5.027     5.029     5.029     5.035     5.039     5.042     5.044     5.046     5.046     5.049     5.052     5.054     5.055     5.055     5.057     5.060     5.064     5.062     5.064     5.065     5.065     5.065     5.067     5.070     5.074     5.075     5.075     5.081     5.081     5.080     5.085     5.087     5.091     5.093     5.095     5.098     5.096     5.105     5.105     5.107     5.108     5.108     5.109     5.112     5.114     5.115     5.119     5.121     5.123     5.125     5.127     5.131     5.132     5.135     5.138     5.138     5.140     5.144     5.147     5.149     5.152     5.153     5.156     5.158     5.161     5.164     5.168     5.170     5.173     5.176     5.180     5.183     5.185     5.190     5.194     5.197     5.201     5.210     5.220     5.222     5.227     5.232     5.233     5.235     5.239     5.242     5.246     5.247     5.249     5.254     5.255     5.256     5.258     5.260     5.263     5.265     5.266     5.266     5.274     5.274     5.272     5.275     5.277     5.275     5.279     5.277     5.277     5.277     5.280     5.280     5.283     5.282     5.282     5.283     5.285     5.285     5.287     5.289     5.291     5.292     5.294     5.296     5.298     5.300     5.302     5.303     5.307     5.309     5.310     5.312     5.319     5.319     5.321     5.323     5.324     5.327     5.328     5.330     5.331     5.333     5.335     5.339     5.342     5.343     5.347     5.348     5.350     5.352     5.354     5.357     5.360     5.362     5.365     5.366     5.368     5.370     5.374     5.375     5.379     5.381     5.383     5.385     5.387     5.390     5.394     5.395     5.397     5.398     5.401     5.403     5.404     5.407     5.409     5.410     5.413     5.416     5.416     5.418     5.420     5.424     5.426     5.429     5.431     5.433     5.435     5.437     5.440     5.440     5.441     5.444     5.446     5.448     5.450     5.452     5.454     5.456     5.457     5.461     5.463     5.465     5.467     5.471     5.471     5.472     5.473     5.476     5.479     5.481     5.482     5.485     5.487     5.489     5.492     5.494     5.495     5.497     5.500     5.502     5.505     5.507     5.509     5.511     5.515     5.516     5.520     5.521     5.522     5.526     5.529     5.533     5.537     5.540     5.542     5.542     5.545     5.546     5.548     5.552     5.555     5.557     5.558     5.562     5.563     5.565     5.568     5.571     5.573     5.575     5.578     5.581     5.583     5.587     5.588     5.592     5.593     5.597     5.600     5.601     5.602     5.605     5.608     5.610     5.612     5.614     5.615     5.619     5.621     5.623     5.624     5.626     5.630     5.632     5.633     5.635     5.637     5.639     5.642     5.644     5.646     5.647     5.649     5.652     5.654     5.656     5.658     5.660     5.664     5.669     5.669     5.673     5.675     5.677     5.679     5.682     5.685     5.687     5.689     5.692     5.692     5.696     5.697     5.699     5.702     5.704     5.707     5.710     5.712     5.713     5.717     5.720     5.721     5.724     5.729     5.729     5.732     5.735     5.737     5.740     5.744     5.748     5.749     5.757     5.761     5.765     5.766     5.769     5.772     5.773     5.776     5.778     5.780     5.783     5.785     5.787     5.788     5.791     5.796     5.799     5.802     5.806     5.809     5.811     5.814     5.817     5.820     5.822     5.823     5.826     5.828     5.831     5.833     5.837     5.840     5.849     5.854     5.857     5.857     5.862     5.865     5.866     5.871     5.874     5.878     5.881     5.886     5.888     5.891     5.897     5.898     5.905     5.908     5.910     5.913     5.917     5.920     5.926     5.929     5.933     5.937     5.940     5.943     5.948     5.952     5.956     5.961     5.964     5.968     5.973     5.978     5.982     5.987     5.991     5.995     6.000     6.005     6.009     6.014     6.021     6.027     6.031     6.035     6.040     6.045     6.049     6.055     6.060     6.064     6.071     6.076     6.080     6.087     6.093     6.098     6.104     6.109     6.114     6.120     6.127     6.133     6.138     6.147     6.154     6.161     6.169     6.177     6.185     6.193     6.202     6.209     6.218     6.228     6.237     6.247     6.259     6.270     6.283     6.296     6.308     6.322     6.335     6.348     6.362     6.377     6.392     6.407     6.422     6.438     6.454     6.471     6.490     6.508     6.526     6.546     6.566     6.586     6.609     6.631     6.653     6.676     6.699     6.722     6.746     6.769     6.793     6.816     6.839     6.861     6.882     6.904     6.924     6.944     6.962     6.980     6.998     7.016     7.033     7.050     7.068     7.085     7.102     7.120     7.137     7.155     7.173     7.191     7.208     7.226     7.244     7.262     7.281     7.300     7.320     7.339     7.357     7.376     7.395     7.412     7.431     7.452     7.470     7.489     7.507     7.526     7.544     7.562     7.581     7.598     7.616     7.633     7.650     7.669     7.687     7.703     7.721     7.738     7.755     7.772     7.789     7.806     7.823     7.840     7.858     7.876     7.893     7.909     7.927     7.944     7.961     7.978     7.996     8.013     8.031     8.049     8.066     8.083     8.100     8.118     8.135     8.153     8.170     8.186     8.206     8.222     8.241     8.257     8.276     8.291     8.309     8.327     8.344     8.363     8.380     8.398     8.417     8.435     8.452     8.471     8.488     8.507     8.524     8.542     8.561     8.578     8.596     8.613     8.631     8.650     8.668     8.685     8.702     8.716     8.735     8.752     8.766     8.782     8.797     8.814     8.828     8.844     8.858     8.872     8.888     8.904     8.917     8.932     8.946     8.961     8.974     8.988     9.001     9.016     9.032     9.044     9.057     9.070     9.083     9.096     9.108     9.122     9.137     9.147     9.158     9.171     9.185     9.194     9.206     9.218     9.228     9.242     9.254     9.265     9.277     9.291     9.303     9.316     9.328     9.341     9.353     9.365     9.376     9.387     9.402     9.412     9.425     9.437     9.448     9.461     9.474     9.489     9.502     9.513     9.526     9.538     9.553     9.566     9.580     9.593     9.607     9.621     9.635     9.649     9.660     9.675     9.691     9.703     9.719     9.732     9.747     9.758     9.773     9.787     9.799     9.814     9.828     9.843     9.856     9.868     9.882     9.897     9.909     9.926     9.939     9.952     9.967     9.980     9.992    10.005    10.019    10.035    10.048    10.059    10.072    10.088    10.100    10.113    10.126    10.140    10.156    10.168    10.183    10.198    10.210    10.224    10.237    10.250    10.266    10.279    10.292    10.309    10.324    10.337    10.352    10.366    10.382    10.396    10.411    10.427    10.443    10.459    10.474    10.488    10.505    10.522    10.537    10.553    10.567    10.583    10.599    10.614    10.632    10.648    10.664    10.678    10.694    10.710    10.728    10.743    10.762    10.777    10.792    10.810    10.828    10.843    10.863    10.877    10.897    10.914    10.932    10.948    10.968    10.985    11.005    11.023    11.044    11.064    11.081    11.100    11.119    11.138    11.159    11.179    11.198    11.219    11.239    11.259    11.281    11.303    11.324    11.344    11.367    11.387    11.408    11.429    11.450    11.471    11.492    11.514    11.535    11.556    11.577    11.600    11.624    11.645    11.667    11.689    11.712    11.733    11.755    11.781    11.799    11.822    11.846    11.869    11.892    11.913    11.935    11.958    11.982    12.003    12.029    12.050    12.075    12.096    12.119    12.144    12.166    12.187    12.213    12.237    12.257    12.281    12.301    12.326    12.344    12.365    12.387    12.405    12.428    12.446    12.465    12.483    12.507    12.523    12.543    12.561    12.580    12.602    12.621    12.642    12.660    12.678    12.697    12.716    12.737    12.755    12.775    12.791    12.808    12.825    12.843    12.861    12.876    12.894    12.909    12.925    12.939    12.955    12.968    12.982    12.996    13.009    13.023    13.037    13.050    13.062    13.073    13.085    13.100    13.115    13.125    13.139    13.152    13.166    13.176    13.188    13.196    13.207    13.216    13.228    13.241    13.252    13.265    13.275    13.287    13.294    13.305    13.318    13.329    13.343    13.353    13.369    13.378    13.387    13.400    13.410    13.420    13.440    13.454    13.464    13.473    13.481    13.492    13.501    13.528    13.533    13.550    13.562    13.570    13.581    13.589    13.597    13.607    13.615    13.628    13.641    13.653    13.661    13.669    13.678    13.702    13.712    13.721    13.732    13.740    13.746    13.756    13.766    13.780    13.796    13.803    13.815    13.821    13.832    13.840    13.846    13.855    13.867    13.887    13.896    13.906    13.920    13.931    13.940    13.952    13.961    13.987    13.994    14.000    14.014    14.021    14.035    14.043    14.055    14.066    14.078    14.104    14.113    14.122    14.131    14.152    14.158    14.176    14.185    14.191    14.199    14.223    14.232    14.243    14.254    14.263    14.268    14.277    14.288    14.295    14.304    14.318    14.322    14.332    14.345    14.357    14.364    14.369    14.374    14.389    14.392    14.406    14.420    14.424    14.437    14.454    14.457    14.465    14.482    14.487    14.497    14.502    14.513    14.518    14.544    14.549    14.556    14.564    14.594    14.594    14.597    14.607    14.613    14.635    14.644    14.646    14.648    14.674    14.677    14.683    14.702    14.705    14.711    14.721    14.729    14.739    14.744    14.754    14.761    14.764    14.785    14.798    14.800    14.818    14.824    14.831    14.839    14.852    14.858    14.863    14.870    14.877    14.885    14.897    14.908    14.919    14.926    14.932    14.943    14.956    14.964    14.972    14.977    14.982    14.994    15.005    15.011    15.029    15.038    15.053    15.058    15.068    15.072    15.076    15.080    15.083    15.086    15.088    15.089    15.089    15.088    15.089    15.089    15.090    15.089    15.088    15.086    15.083    15.076    15.073    15.068    15.062    15.057    15.047    15.040    15.026    15.009    15.004    14.994    14.986    14.980    14.974    14.965    14.958    14.954    14.944    14.932    14.929    14.926    14.915    14.891    14.881    14.879    14.869    14.862    14.852    14.839    14.831    14.824    14.818    14.809    14.801    14.795    14.789    14.780    14.764    14.759    14.755    14.749    14.739    14.732    14.724    14.711    14.702    14.693    14.686    14.681    14.676    14.672    14.653    14.648    14.641    14.633    14.626    14.615    14.609    14.597    14.595    14.587    14.579    14.569    14.563    14.552    14.547    14.544    14.518    14.514    14.507    14.502    14.497    14.487
     4.750     4.742     4.748     4.754     4.742     4.713     4.742     4.750     4.744     4.713     4.706     4.698     4.704     4.671     4.704     4.672     4.706     4.715     4.694     4.673     4.677     4.669     4.672     4.669     4.672     4.671     4.677     4.715     4.667     4.671     4.669     4.676     4.672     4.692     4.672     4.692     4.699     4.706     4.713     4.706     4.697     4.717     4.706     4.672     4.692     4.697     4.718     4.694     4.713     4.707     4.713     4.694     4.717     4.669     4.676     4.671     4.676     4.672     4.677     4.669     4.660     4.669     4.676     4.718     4.671     4.636     4.631     4.636     4.699     4.669     4.677     4.672     4.718     4.718     4.723     4.715     4.692     4.698     4.676     4.671     4.662     4.671     4.677     4.697     4.706     4.698     4.718     4.692     4.671     4.637     4.669     4.676     4.746     4.671     4.692     4.671     4.692     4.671     4.694     4.704     4.696     4.671     4.672     4.669     4.672     4.671     4.677     4.671     4.690     4.671     4.672     4.669     4.690     4.718     4.669     4.672     4.671     4.694     4.713     4.694     4.698     4.690     4.671     4.672     4.671     4.704     4.713     4.750     4.744     4.699     4.690     4.672     4.690     4.672     4.690     4.699     4.694     4.715     4.697     4.718     4.713     4.719     4.713     4.763     4.742     4.713     4.706     4.713     4.720     4.715     4.720     4.713     4.744     4.752     4.744     4.754     4.761     4.756     4.764     4.777     4.750     4.768     4.761     4.754     4.759     4.750     4.754     4.748     4.754     4.750     4.756     4.750     4.756     4.750     4.756     4.750     4.756     4.761     4.754     4.757     4.750     4.756     4.750     4.771     4.768     4.763     4.756     4.750     4.756     4.750     4.768     4.757     4.764     4.759     4.754     4.761     4.766     4.772     4.756     4.748     4.754     4.757     4.750     4.761     4.767     4.761     4.757     4.752     4.772     4.756     4.763     4.768     4.772     4.767     4.773     4.769     4.763     4.768     4.771     4.768     4.785     4.783     4.769     4.763     4.768     4.763     4.766     4.785     4.785     4.780     4.777     4.780     4.764     4.785     4.787     4.788     4.779     4.783     4.768     4.796     4.793     4.775     4.776     4.785     4.783     4.780     4.780     4.779     4.780     4.777     4.777     4.768     4.771     4.764     4.777     4.757     4.763     4.756     4.750     4.769     4.768     4.773     4.764     4.766     4.757     4.752     4.757     4.764     4.750     4.756     4.766     4.764     4.766     4.756     4.768     4.764     4.744     4.764     4.764     4.759     4.756     4.761     4.756     4.754     4.759     4.750     4.754     4.750     4.744     4.746     4.740     4.738     4.746     4.735     4.750     4.742     4.735     4.740     4.742     4.748     4.744     4.718     4.748     4.721     4.715     4.709     4.713     4.720     4.715     4.722     4.718     4.722     4.715     4.726     4.718     4.735     4.667     4.698     4.706     4.698     4.704     4.697     4.704     4.697     4.704     4.697     4.700     4.709     4.706     4.711     4.715     4.697     4.690     4.698     4.715     4.665     4.631     4.600     4.631     4.599     4.591     4.600     4.656     4.698     4.638     4.631     4.600     4.633     4.667     4.677     4.633     4.599     4.591     4.599     4.631     4.637     4.599     4.575     4.597     4.575     4.636     4.672     4.633     4.599     4.578     4.597     4.562     4.597     4.577     4.597     4.591     4.599     4.605     4.637     4.667     4.672     4.637     4.631     4.672     4.597     4.575     4.583     4.577     4.599     4.633     4.631     4.599     4.631     4.633     4.600     4.591     4.600     4.604     4.599     4.591     4.597     4.591     4.599     4.629     4.591     4.597     4.578     4.597     4.578     4.599     4.604     4.600     4.631     4.629     4.662     4.641     4.665     4.667     4.636     4.631     4.623     4.654     4.631     4.623     4.635     4.629     4.600     4.591     4.600     4.629     4.625     4.631     4.633     4.600     4.633     4.637     4.633     4.637     4.631     4.638     4.648     4.633     4.600     4.633     4.638     4.633     4.671     4.648     4.656     4.662     4.633     4.600     4.631     4.600     4.631     4.600     4.605     4.599     4.591     4.599     4.591     4.599     4.591     4.600     4.633     4.667     4.646     4.667     4.690     4.631     4.667     4.675     4.669     4.675     4.677     4.672     4.672     4.667     4.672     4.667     4.685     4.676     4.682     4.676     4.672     4.690     4.696     4.690     4.685     4.685     4.677     4.679     4.635     4.672     4.702     4.662     4.694     4.704     4.692     4.683     4.683     4.672     4.677     4.672     4.717     4.721     4.718     4.722     4.672     4.667     4.715     4.718     4.719     4.713     4.726     4.697     4.694     4.697     4.713     4.735     4.711     4.735     4.738     4.718     4.723     4.730     4.731     4.726     4.738     4.730     4.727     4.752     4.748     4.744     4.706     4.744     4.748     4.754     4.742     4.746     4.761     4.761     4.744     4.750     4.756     4.748     4.756     4.746     4.754     4.746     4.754     4.748     4.754     4.748     4.756     4.752     4.748     4.757     4.754     4.756     4.746     4.754     4.746     4.748     4.744     4.748     4.746     4.756     4.748     4.756     4.750     4.771     4.772     4.764     4.773     4.771     4.768     4.773     4.776     4.775     4.779     4.777     4.772     4.790     4.772     4.795     4.799     4.802     4.804     4.780     4.812     4.795     4.788     4.808     4.815     4.810     4.815     4.813     4.818     4.818     4.820     4.825     4.827     4.827     4.827     4.823     4.825     4.823     4.841     4.827     4.845     4.833     4.839     4.852     4.848     4.854     4.862     4.844     4.866     4.846     4.873     4.854     4.838     4.844     4.887     4.889     4.882     4.887     4.890     4.897     4.899     4.894     4.900     4.903     4.897     4.900     4.907     4.913     4.918     4.918     4.916     4.929     4.935     4.900     4.920     4.941     4.929     4.935     4.943     4.946     4.948     4.952     4.955     4.953     4.952     4.957     4.953     4.955     4.957     4.953     4.949     4.949     4.955     4.945     4.948     4.957     4.953     4.957     4.960     4.958     4.985     4.985     4.988     4.985     4.973     4.974     4.988     4.997     4.997     4.995     5.002     5.000     5.003     5.020     5.002     5.022     5.027     5.029     5.031     5.033     5.035     5.037     5.037     5.037     5.044     5.044     5.046     5.047     5.049     5.054     5.054     5.057     5.057     5.060     5.062     5.062     5.065     5.068     5.067     5.070     5.070     5.074     5.074     5.077     5.080     5.078     5.085     5.083     5.085     5.085     5.089     5.091     5.091     5.095     5.098     5.101     5.108     5.109     5.112     5.112     5.110     5.112     5.114     5.116     5.119     5.123     5.123     5.127     5.127     5.129     5.132     5.135     5.138     5.140     5.142     5.144     5.145     5.147     5.150     5.153     5.155     5.158     5.159     5.162     5.165     5.168     5.172     5.173     5.176     5.181     5.183     5.188     5.192     5.195     5.199     5.203     5.211     5.215     5.222     5.227     5.228     5.233     5.237     5.240     5.242     5.246     5.249     5.251     5.254     5.256     5.257     5.260     5.261     5.263     5.270     5.270     5.270     5.274     5.277     5.275     5.277     5.277     5.280     5.280     5.282     5.280     5.283     5.282     5.282     5.283     5.285     5.287     5.287     5.289     5.291     5.291     5.292     5.294     5.296     5.298     5.300     5.302     5.303     5.305     5.307     5.309     5.310     5.315     5.318     5.321     5.322     5.323     5.326     5.327     5.329     5.331     5.332     5.333     5.337     5.339     5.342     5.343     5.345     5.348     5.352     5.352     5.354     5.357     5.360     5.362     5.365     5.366     5.370     5.372     5.374     5.375     5.379     5.381     5.383     5.385     5.387     5.390     5.392     5.395     5.398     5.400     5.403     5.403     5.404     5.406     5.409     5.410     5.412     5.415     5.418     5.420     5.422     5.424     5.427     5.431     5.431     5.433     5.435     5.437     5.440     5.440     5.443     5.446     5.447     5.448     5.450     5.452     5.456     5.457     5.459     5.461     5.463     5.467     5.468     5.469     5.471     5.473     5.476     5.477     5.479     5.480     5.482     5.485     5.489     5.492     5.492     5.494     5.495     5.498     5.500     5.502     5.505     5.507     5.509     5.513     5.515     5.516     5.519     5.521     5.522     5.525     5.529     5.532     5.535     5.539     5.542     5.543     5.546     5.548     5.549     5.552     5.554     5.557     5.558     5.560     5.563     5.565     5.568     5.570     5.573     5.575     5.578     5.579     5.583     5.585     5.588     5.590     5.593     5.597     5.598     5.601     5.602     5.606     5.608     5.609     5.613     5.614     5.615     5.619     5.621     5.623     5.626     5.628     5.630     5.633     5.637     5.637     5.639     5.640     5.640     5.644     5.646     5.649     5.650     5.651     5.652     5.656     5.658     5.660     5.662     5.667     5.669     5.673     5.675     5.677     5.681     5.683     5.685     5.685     5.689     5.690     5.694     5.696     5.697     5.699     5.704     5.705     5.709     5.712     5.715     5.715     5.715     5.718     5.720     5.723     5.726     5.727     5.730     5.733     5.737     5.739     5.742     5.746     5.748     5.754     5.759     5.764     5.765     5.770     5.772     5.773     5.776     5.778     5.780     5.783     5.783     5.787     5.788     5.790     5.794     5.796     5.799     5.804     5.806     5.809     5.812     5.815     5.818     5.820     5.823     5.826     5.826     5.830     5.833     5.835     5.838     5.842     5.848     5.852     5.858     5.862     5.862     5.869     5.869     5.873     5.876     5.880     5.883     5.886     5.889     5.892     5.900     5.902     5.907     5.908     5.912     5.915     5.917     5.921     5.924     5.929     5.933     5.937     5.942     5.945     5.948     5.952     5.955     5.961     5.964     5.968     5.973     5.978     5.981     5.987     5.991     5.996     6.000     6.005     6.009     6.014     6.019     6.026     6.031     6.035     6.040     6.045     6.049     6.055     6.061     6.064     6.071     6.074     6.080     6.087     6.093     6.096     6.104     6.108     6.115     6.120     6.127     6.133     6.138     6.145     6.152     6.159     6.169     6.175     6.183     6.193     6.200     6.209     6.218     6.228     6.237     6.247     6.257     6.268     6.281     6.292     6.305     6.319     6.332     6.346     6.358     6.374     6.387     6.403     6.418     6.433     6.449     6.467     6.483     6.502     6.519     6.539     6.558     6.580     6.599     6.621     6.644     6.667     6.690     6.713     6.737     6.761     6.783     6.808     6.831     6.854     6.877     6.900     6.921     6.941     6.961     6.980     6.998     7.016     7.033     7.050     7.068     7.085     7.102     7.119     7.137     7.155     7.172     7.190     7.208     7.225     7.243     7.261     7.280     7.298     7.317     7.335     7.353     7.373     7.392     7.411     7.428     7.448     7.466     7.485     7.504     7.523     7.541     7.560     7.579     7.597     7.614     7.632     7.650     7.669     7.685     7.702     7.721     7.738     7.755     7.772     7.789     7.806     7.823     7.840     7.858     7.876     7.893     7.909     7.925     7.944     7.961     7.978     7.995     8.011     8.030     8.047     8.065     8.081     8.099     8.116     8.133     8.151     8.168     8.185     8.202     8.221     8.237     8.255     8.272     8.290     8.307     8.325     8.342     8.359     8.377     8.394     8.411     8.430     8.448     8.465     8.485     8.502     8.519     8.539     8.557     8.573     8.593     8.612     8.628     8.646     8.665     8.681     8.698     8.716     8.733     8.748     8.767     8.782     8.799     8.814     8.829     8.844     8.858     8.874     8.889     8.904     8.919     8.933     8.946     8.961     8.976     8.990     9.004     9.019     9.032     9.047     9.061     9.074     9.087     9.102     9.113     9.129     9.141     9.154     9.166     9.180     9.190     9.204     9.216     9.227     9.240     9.250     9.263     9.274     9.288     9.298     9.312     9.324     9.335     9.350     9.362     9.374     9.385     9.399     9.410     9.422     9.433     9.445     9.459     9.473     9.483     9.495     9.509     9.520     9.535     9.548     9.561     9.574     9.588     9.602     9.615     9.628     9.642     9.657     9.669     9.682     9.696     9.710     9.724     9.739     9.752     9.767     9.778     9.792     9.808     9.820     9.833     9.848     9.860     9.875     9.889     9.902     9.917     9.931     9.945     9.959     9.971     9.985    10.000    10.013    10.026    10.039    10.052    10.067    10.081    10.091    10.105    10.121    10.133    10.146    10.161    10.176    10.189    10.202    10.216    10.231    10.244    10.257    10.272    10.287    10.302    10.314    10.328    10.345    10.357    10.372    10.387    10.401    10.417    10.433    10.446    10.461    10.478    10.492    10.507    10.522    10.539    10.556    10.574    10.586    10.602    10.620    10.635    10.652    10.667    10.681    10.698    10.713    10.731    10.746    10.762    10.781    10.795    10.814    10.830    10.846    10.864    10.878    10.898    10.916    10.932    10.950    10.968    10.986    11.005    11.023    11.041    11.062    11.081    11.102    11.121    11.140    11.159    11.179    11.196    11.215    11.237    11.257    11.279    11.300    11.320    11.341    11.363    11.385    11.407    11.426    11.449    11.469    11.490    11.512    11.533    11.553    11.574    11.597    11.617    11.641    11.662    11.683    11.705    11.729    11.752    11.773    11.796    11.819    11.839    11.864    11.885    11.908    11.929    11.949    11.974    11.998    12.018    12.044    12.067    12.087    12.112    12.136    12.157    12.181    12.203    12.224    12.248    12.269    12.294    12.316    12.337    12.359    12.381    12.401    12.420    12.441    12.460    12.479    12.500    12.520    12.538    12.556    12.575    12.594    12.612    12.633    12.652    12.670    12.688    12.704    12.723    12.742    12.758    12.777    12.794    12.811    12.830    12.843    12.862    12.878    12.894    12.909    12.923    12.939    12.952    12.967    12.981    12.994    13.005    13.019    13.031    13.044    13.055    13.067    13.078    13.092    13.104    13.117    13.127    13.140    13.157    13.168    13.178    13.186    13.197    13.208    13.222    13.229    13.244    13.258    13.266    13.277    13.289    13.300    13.310    13.321    13.331    13.345    13.362    13.373    13.381    13.391    13.400    13.422    13.428    13.448    13.457    13.465    13.475    13.485    13.494    13.521    13.528    13.545    13.557    13.566    13.574    13.587    13.594    13.604    13.613    13.623    13.630    13.645    13.658    13.665    13.674    13.694    13.709    13.721    13.726    13.737    13.743    13.756    13.764    13.773    13.794    13.802    13.811    13.820    13.829    13.839    13.845    13.853    13.862    13.875    13.889    13.899    13.914    13.927    13.935    13.952    13.959    13.968    13.991    14.000    14.008    14.023    14.032    14.040    14.052    14.058    14.074    14.090    14.108    14.120    14.128    14.152    14.158    14.175    14.185    14.191    14.205    14.211    14.230    14.243    14.254    14.259    14.268    14.273    14.290    14.297    14.301    14.316    14.322    14.332    14.343    14.354    14.359    14.369    14.376    14.387    14.391    14.404    14.410    14.429    14.436    14.452    14.459    14.463    14.481    14.487    14.495    14.502    14.509    14.514    14.538    14.542    14.549    14.564    14.578    14.595    14.597    14.604    14.615    14.635    14.639    14.643    14.650    14.670    14.677    14.683    14.700    14.707    14.713    14.718    14.729    14.739    14.746    14.752    14.759    14.764    14.783    14.795    14.798    14.822    14.824    14.829    14.841    14.852    14.858    14.863    14.870    14.877    14.887    14.902    14.908    14.919    14.924    14.935    14.940    14.956    14.965    14.972    14.977    14.985    14.991    15.002    15.011    15.027    15.035    15.049    15.057    15.066    15.073    15.076    15.080    15.083    15.088    15.088    15.086    15.090    15.090    15.088    15.090    15.090    15.089    15.088    15.086    15.083    15.076    15.073    15.070    15.065    15.053    15.047    15.040    15.035    15.011    15.004    14.996    14.988    14.980    14.975    14.969    14.961    14.954    14.949    14.937    14.929    14.926    14.910    14.902    14.881    14.879    14.869    14.865    14.854    14.845    14.833    14.826    14.818    14.812    14.805    14.796    14.791    14.785    14.766    14.761    14.757    14.749    14.742    14.733    14.731    14.713    14.707    14.700    14.692    14.685    14.677    14.672    14.660    14.648    14.641    14.637    14.633    14.620    14.611    14.602    14.597    14.589    14.585    14.574    14.561    14.556    14.549    14.544    14.538    14.514    14.509    14.500    14.497    14.492
     4.744     4.750     4.719     4.750     4.713     4.719     4.713     4.720     4.713     4.704     4.671     4.692     4.671     4.692     4.671     4.692     4.671     4.692     4.672     4.677     4.671     4.672     4.669     4.672     4.669     4.665     4.671     4.696     4.676     4.669     4.672     4.671     4.692     4.673     4.692     4.672     4.692     4.669     4.694     4.672     4.692     4.698     4.706     4.717     4.697     4.717     4.706     4.700     4.694     4.715     4.696     4.715     4.667     4.704     4.671     4.676     4.671     4.677     4.672     4.676     4.667     4.671     4.669     4.704     4.692     4.669     4.676     4.671     4.692     4.676     4.671     4.676     4.669     4.676     4.672     4.692     4.699     4.692     4.673     4.677     4.671     4.676     4.671     4.704     4.713     4.672     4.707     4.671     4.676     4.671     4.677     4.671     4.692     4.718     4.697     4.692     4.698     4.748     4.704     4.669     4.704     4.696     4.669     4.672     4.671     4.676     4.672     4.676     4.669     4.671     4.667     4.676     4.697     4.671     4.671     4.669     4.676     4.713     4.672     4.704     4.698     4.671     4.676     4.671     4.692     4.713     4.764     4.748     4.713     4.694     4.672     4.690     4.671     4.692     4.672     4.692     4.715     4.697     4.717     4.750     4.742     4.713     4.707     4.713     4.777     4.746     4.754     4.744     4.750     4.742     4.715     4.719     4.750     4.748     4.752     4.757     4.754     4.779     4.759     4.750     4.757     4.785     4.764     4.759     4.764     4.756     4.750     4.756     4.750     4.756     4.763     4.772     4.766     4.771     4.764     4.756     4.763     4.754     4.761     4.756     4.759     4.764     4.769     4.768     4.769     4.763     4.763     4.756     4.750     4.756     4.763     4.766     4.759     4.764     4.761     4.766     4.771     4.771     4.763     4.756     4.761     4.766     4.759     4.766     4.772     4.769     4.764     4.757     4.766     4.763     4.756     4.763     4.768     4.781     4.776     4.773     4.785     4.771     4.775     4.769     4.773     4.768     4.763     4.790     4.780     4.775     4.771     4.788     4.792     4.787     4.779     4.764     4.771     4.787     4.780     4.790     4.763     4.768     4.796     4.798     4.788     4.793     4.780     4.783     4.785     4.785     4.783     4.779     4.781     4.775     4.779     4.769     4.775     4.768     4.775     4.780     4.769     4.775     4.777     4.775     4.772     4.776     4.773     4.773     4.763     4.757     4.763     4.764     4.756     4.764     4.748     4.771     4.776     4.775     4.757     4.764     4.771     4.761     4.768     4.757     4.766     4.757     4.763     4.757     4.754     4.759     4.754     4.748     4.744     4.742     4.748     4.744     4.748     4.746     4.742     4.754     4.744     4.744     4.744     4.748     4.748     4.754     4.756     4.750     4.756     4.715     4.756     4.750     4.742     4.718     4.750     4.713     4.740     4.715     4.706     4.740     4.742     4.711     4.713     4.690     4.698     4.704     4.715     4.702     4.698     4.704     4.711     4.706     4.711     4.707     4.713     4.715     4.720     4.717     4.719     4.674     4.667     4.633     4.600     4.633     4.637     4.633     4.667     4.704     4.680     4.637     4.633     4.667     4.660     4.671     4.638     4.633     4.637     4.631     4.637     4.673     4.590     4.581     4.575     4.597     4.591     4.637     4.671     4.605     4.597     4.562     4.597     4.578     4.599     4.593     4.600     4.633     4.665     4.600     4.658     4.637     4.633     4.690     4.600     4.591     4.597     4.577     4.597     4.593     4.665     4.599     4.604     4.636     4.652     4.649     4.654     4.660     4.665     4.633     4.600     4.591     4.599     4.605     4.652     4.599     4.578     4.597     4.578     4.599     4.605     4.637     4.633     4.629     4.635     4.671     4.631     4.627     4.633     4.638     4.635     4.696     4.642     4.599     4.633     4.599     4.575     4.638     4.636     4.629     4.600     4.631     4.636     4.631     4.648     4.656     4.662     4.646     4.633     4.599     4.591     4.623     4.669     4.660     4.599     4.591     4.599     4.605     4.599     4.685     4.673     4.637     4.605     4.599     4.605     4.600     4.631     4.600     4.605     4.600     4.591     4.599     4.631     4.637     4.633     4.669     4.675     4.671     4.671     4.675     4.669     4.662     4.669     4.675     4.672     4.676     4.679     4.676     4.673     4.676     4.672     4.685     4.672     4.677     4.683     4.675     4.694     4.694     4.685     4.680     4.690     4.682     4.676     4.671     4.675     4.672     4.696     4.699     4.692     4.707     4.713     4.715     4.677     4.671     4.677     4.669     4.675     4.722     4.719     4.723     4.725     4.721     4.724     4.720     4.726     4.728     4.706     4.698     4.719     4.726     4.707     4.718     4.742     4.718     4.722     4.742     4.719     4.713     4.740     4.735     4.735     4.752     4.748     4.742     4.750     4.746     4.752     4.750     4.744     4.750     4.752     4.759     4.748     4.764     4.746     4.752     4.756     4.746     4.750     4.748     4.754     4.748     4.748     4.763     4.756     4.761     4.759     4.756     4.754     4.759     4.754     4.757     4.750     4.754     4.754     4.748     4.750     4.748     4.759     4.756     4.750     4.769     4.776     4.776     4.769     4.772     4.777     4.771     4.775     4.772     4.773     4.779     4.780     4.787     4.792     4.796     4.802     4.807     4.773     4.779     4.804     4.812     4.813     4.818     4.818     4.822     4.818     4.823     4.820     4.823     4.822     4.825     4.832     4.832     4.833     4.832     4.829     4.835     4.830     4.838     4.832     4.849     4.844     4.852     4.854     4.833     4.848     4.844     4.839     4.860     4.871     4.878     4.837     4.844     4.887     4.846     4.887     4.882     4.887     4.890     4.897     4.901     4.890     4.906     4.906     4.903     4.903     4.912     4.915     4.920     4.918     4.920     4.935     4.940     4.943     4.937     4.946     4.948     4.949     4.945     4.948     4.953     4.955     4.953     4.955     4.955     4.955     4.962     4.960     4.953     4.957     4.952     4.958     4.957     4.960     4.941     4.945     4.949     4.963     4.953     4.979     4.988     4.988     4.985     4.988     4.975     4.991     4.988     4.970     5.002     4.999     5.005     5.002     4.997     5.000     4.997     5.025     5.022     5.029     5.029     5.037     5.039     5.040     5.033     5.046     5.044     5.047     5.049     5.052     5.054     5.054     5.057     5.059     5.064     5.064     5.065     5.068     5.067     5.073     5.073     5.073     5.074     5.074     5.077     5.080     5.081     5.081     5.087     5.087     5.091     5.089     5.091     5.095     5.098     5.098     5.100     5.110     5.110     5.111     5.113     5.114     5.115     5.115     5.119     5.123     5.125     5.125     5.129     5.131     5.132     5.135     5.137     5.140     5.142     5.144     5.145     5.147     5.149     5.152     5.155     5.156     5.159     5.161     5.164     5.165     5.168     5.173     5.175     5.178     5.181     5.183     5.188     5.192     5.195     5.199     5.203     5.206     5.213     5.222     5.227     5.230     5.233     5.235     5.239     5.242     5.246     5.249     5.253     5.255     5.256     5.260     5.261     5.265     5.269     5.272     5.274     5.272     5.274     5.275     5.275     5.279     5.279     5.280     5.283     5.287     5.283     5.283     5.285     5.285     5.287     5.289     5.289     5.291     5.292     5.292     5.296     5.296     5.296     5.298     5.300     5.303     5.305     5.307     5.309     5.310     5.312     5.315     5.319     5.321     5.322     5.323     5.325     5.328     5.330     5.331     5.333     5.337     5.339     5.340     5.342     5.343     5.347     5.348     5.352     5.354     5.354     5.357     5.359     5.362     5.363     5.366     5.368     5.372     5.375     5.377     5.379     5.381     5.382     5.385     5.387     5.389     5.392     5.395     5.397     5.400     5.401     5.403     5.406     5.407     5.409     5.410     5.412     5.415     5.416     5.418     5.422     5.426     5.427     5.429     5.431     5.433     5.436     5.439     5.440     5.443     5.443     5.444     5.447     5.448     5.450     5.454     5.456     5.457     5.461     5.463     5.465     5.467     5.468     5.469     5.472     5.473     5.476     5.477     5.479     5.481     5.482     5.485     5.487     5.490     5.492     5.494     5.497     5.498     5.500     5.502     5.504     5.507     5.509     5.513     5.515     5.516     5.520     5.521     5.522     5.527     5.532     5.533     5.537     5.539     5.542     5.543     5.545     5.548     5.548     5.550     5.554     5.555     5.558     5.560     5.563     5.565     5.568     5.570     5.571     5.575     5.578     5.579     5.581     5.585     5.588     5.590     5.592     5.595     5.598     5.602     5.602     5.606     5.607     5.609     5.612     5.613     5.616     5.619     5.621     5.624     5.626     5.630     5.632     5.633     5.635     5.639     5.640     5.642     5.644     5.646     5.647     5.649     5.651     5.652     5.653     5.654     5.658     5.660     5.662     5.664     5.667     5.671     5.675     5.677     5.681     5.682     5.685     5.687     5.689     5.692     5.694     5.696     5.699     5.702     5.702     5.704     5.709     5.712     5.713     5.717     5.718     5.721     5.721     5.726     5.726     5.729     5.729     5.735     5.735     5.739     5.740     5.744     5.746     5.749     5.760     5.762     5.769     5.770     5.772     5.773     5.775     5.776     5.780     5.781     5.783     5.785     5.787     5.791     5.791     5.794     5.797     5.802     5.804     5.807     5.809     5.814     5.817     5.818     5.822     5.823     5.826     5.830     5.833     5.837     5.840     5.842     5.845     5.847     5.849     5.857     5.860     5.863     5.869     5.873     5.874     5.878     5.881     5.885     5.891     5.894     5.897     5.900     5.902     5.907     5.910     5.912     5.915     5.918     5.923     5.926     5.932     5.933     5.938     5.942     5.945     5.950     5.955     5.958     5.961     5.964     5.970     5.974     5.978     5.982     5.987     5.991     5.996     5.999     6.007     6.009     6.015     6.019     6.026     6.032     6.035     6.040     6.045     6.049     6.057     6.060     6.064     6.071     6.074     6.080     6.087     6.093     6.096     6.102     6.109     6.114     6.120     6.127     6.133     6.138     6.144     6.150     6.159     6.167     6.174     6.182     6.191     6.199     6.209     6.218     6.227     6.237     6.246     6.257     6.268     6.280     6.291     6.303     6.316     6.329     6.343     6.356     6.370     6.383     6.398     6.414     6.431     6.446     6.462     6.479     6.496     6.515     6.533     6.551     6.570     6.591     6.613     6.635     6.658     6.681     6.706     6.727     6.751     6.775     6.798     6.822     6.845     6.869     6.892     6.914     6.937     6.957     6.977     6.996     7.015     7.033     7.052     7.068     7.085     7.102     7.119     7.137     7.155     7.172     7.189     7.206     7.225     7.243     7.261     7.277     7.296     7.315     7.333     7.351     7.371     7.388     7.408     7.425     7.444     7.462     7.482     7.500     7.519     7.537     7.557     7.576     7.595     7.613     7.631     7.649     7.666     7.683     7.700     7.719     7.737     7.754     7.771     7.789     7.806     7.823     7.840     7.858     7.874     7.893     7.909     7.925     7.944     7.961     7.978     7.995     8.011     8.028     8.047     8.065     8.079     8.099     8.116     8.131     8.150     8.167     8.183     8.200     8.218     8.237     8.254     8.270     8.287     8.306     8.322     8.341     8.358     8.374     8.391     8.408     8.427     8.445     8.463     8.480     8.496     8.516     8.533     8.552     8.569     8.587     8.605     8.622     8.641     8.659     8.677     8.695     8.711     8.729     8.746     8.762     8.781     8.796     8.812     8.828     8.842     8.857     8.874     8.888     8.902     8.919     8.935     8.949     8.964     8.978     8.993     9.005     9.021     9.035     9.048     9.064     9.079     9.093     9.105     9.118     9.132     9.145     9.160     9.174     9.187     9.198     9.211     9.224     9.237     9.247     9.260     9.272     9.283     9.295     9.307     9.319     9.333     9.344     9.356     9.370     9.381     9.395     9.409     9.418     9.432     9.442     9.456     9.468     9.481     9.494     9.506     9.516     9.531     9.543     9.557     9.570     9.581     9.596     9.610     9.622     9.635     9.650     9.662     9.677     9.691     9.703     9.719     9.732     9.745     9.758     9.773     9.787     9.800     9.813     9.828     9.841     9.855     9.868     9.882     9.896     9.909     9.922     9.937     9.950     9.966     9.979     9.992    10.005    10.019    10.033    10.045    10.059    10.072    10.086    10.098    10.112    10.124    10.138    10.152    10.166    10.181    10.196    10.208    10.222    10.235    10.250    10.265    10.279    10.292    10.307    10.321    10.333    10.349    10.361    10.377    10.391    10.405    10.420    10.438    10.452    10.465    10.482    10.497    10.512    10.528    10.544    10.559    10.574    10.590    10.607    10.623    10.638    10.655    10.670    10.685    10.700    10.716    10.733    10.748    10.765    10.783    10.797    10.815    10.831    10.848    10.867    10.881    10.900    10.916    10.935    10.952    10.970    10.985    11.007    11.023    11.039    11.063    11.081    11.102    11.121    11.140    11.159    11.177    11.198    11.217    11.237    11.257    11.276    11.298    11.320    11.341    11.363    11.383    11.404    11.426    11.445    11.467    11.490    11.510    11.531    11.551    11.572    11.594    11.615    11.636    11.657    11.679    11.701    11.722    11.747    11.768    11.791    11.812    11.837    11.857    11.878    11.902    11.920    11.946    11.967    11.989    12.013    12.035    12.057    12.081    12.103    12.126    12.149    12.171    12.196    12.216    12.241    12.263    12.285    12.306    12.330    12.352    12.372    12.393    12.415    12.433    12.454    12.474    12.492    12.511    12.532    12.550    12.566    12.586    12.603    12.623    12.642    12.660    12.676    12.694    12.710    12.726    12.744    12.762    12.780    12.797    12.814    12.832    12.845    12.862    12.878    12.894    12.909    12.922    12.932    12.947    12.960    12.973    12.986    13.000    13.012    13.025    13.035    13.046    13.059    13.072    13.085    13.097    13.109    13.120    13.135    13.146    13.157    13.166    13.179    13.188    13.199    13.211    13.222    13.233    13.245    13.257    13.269    13.277    13.292    13.307    13.315    13.324    13.339    13.348    13.369    13.373    13.387    13.396    13.415    13.425    13.438    13.452    13.461    13.470    13.478    13.490    13.497    13.526    13.533    13.547    13.564    13.571    13.581    13.590    13.596    13.609    13.620    13.627    13.642    13.652    13.664    13.672    13.681    13.702    13.719    13.724    13.730    13.743    13.749    13.759    13.766    13.791    13.796    13.808    13.818    13.826    13.835    13.845    13.852    13.858    13.875    13.881    13.892    13.909    13.918    13.933    13.942    13.957    13.965    13.985    13.996    14.009    14.014    14.029    14.038    14.048    14.057    14.070    14.081    14.107    14.115    14.122    14.144    14.155    14.157    14.188    14.191    14.199    14.211    14.219    14.237    14.254    14.257    14.263    14.276    14.287    14.295    14.301    14.313    14.324    14.329    14.342    14.354    14.355    14.364    14.371    14.389    14.396    14.400    14.413    14.427    14.431    14.452    14.457    14.465    14.476    14.485    14.497    14.504    14.509    14.513    14.537    14.544    14.550    14.561    14.585    14.590    14.597    14.605    14.611    14.635    14.639    14.643    14.653    14.660    14.677    14.692    14.693    14.709    14.713    14.721    14.731    14.739    14.746    14.752    14.757    14.766    14.787    14.791    14.796    14.818    14.826    14.829    14.848    14.854    14.858    14.865    14.870    14.879    14.885    14.902    14.907    14.919    14.926    14.931    14.936    14.955    14.965    14.970    14.979    14.985    14.991    14.997    15.009    15.016    15.035    15.049    15.060    15.065    15.075    15.076    15.080    15.083    15.089    15.088    15.089    15.089    15.090    15.089    15.089    15.090    15.090    15.089    15.086    15.083    15.078    15.073    15.070    15.065    15.053    15.052    15.038    15.033    15.014    15.007    14.996    14.991    14.982    14.977    14.970    14.964    14.955    14.947    14.939    14.931    14.924    14.916    14.910    14.883    14.881    14.870    14.860    14.855    14.846    14.833    14.828    14.822    14.816    14.807    14.800    14.795    14.787    14.768    14.762    14.757    14.749    14.746    14.739    14.731    14.714    14.709    14.704    14.700    14.686    14.681    14.674    14.668    14.655    14.646    14.639    14.635    14.624    14.615    14.607    14.602    14.595    14.581    14.577    14.563    14.557    14.552    14.542    14.538    14.518    14.514    14.502    14.498    14.493
     4.750     4.720     4.750     4.744     4.719     4.698     4.706     4.713     4.707     4.672     4.692     4.672     4.692     4.698     4.706     4.713     4.706     4.699     4.692     4.672     4.676     4.671     4.676     4.669     4.671     4.669     4.676     4.715     4.671     4.676     4.669     4.692     4.700     4.669     4.715     4.692     4.671     4.696     4.672     4.692     4.672     4.692     4.672     4.692     4.713     4.696     4.699     4.692     4.699     4.694     4.715     4.694     4.717     4.669     4.694     4.671     4.692     4.713     4.706     4.669     4.675     4.669     4.675     4.671     4.748     4.704     4.669     4.704     4.720     4.671     4.676     4.669     4.675     4.669     4.690     4.698     4.694     4.718     4.669     4.692     4.742     4.697     4.718     4.746     4.671     4.676     4.671     4.692     4.672     4.690     4.698     4.692     4.713     4.750     4.740     4.748     4.715     4.706     4.669     4.675     4.669     4.717     4.692     4.671     4.692     4.713     4.720     4.713     4.692     4.667     4.671     4.669     4.706     4.690     4.669     4.676     4.669     4.742     4.704     4.672     4.690     4.697     4.706     4.750     4.718     4.711     4.718     4.752     4.748     4.713     4.706     4.672     4.692     4.673     4.692     4.715     4.696     4.717     4.750     4.756     4.764     4.761     4.715     4.719     4.750     4.742     4.748     4.756     4.742     4.750     4.740     4.750     4.746     4.752     4.746     4.750     4.761     4.773     4.766     4.757     4.764     4.763     4.756     4.763     4.757     4.750     4.756     4.750     4.756     4.764     4.772     4.757     4.783     4.768     4.781     4.764     4.757     4.761     4.754     4.761     4.756     4.773     4.775     4.771     4.764     4.756     4.763     4.764     4.757     4.764     4.777     4.769     4.764     4.771     4.766     4.759     4.764     4.780     4.768     4.763     4.768     4.763     4.768     4.796     4.793     4.775     4.769     4.776     4.772     4.768     4.763     4.768     4.773     4.777     4.781     4.787     4.792     4.776     4.757     4.764     4.779     4.787     4.768     4.796     4.776     4.793     4.773     4.768     4.787     4.785     4.781     4.769     4.787     4.785     4.788     4.785     4.787     4.763     4.792     4.788     4.793     4.788     4.795     4.790     4.792     4.790     4.790     4.787     4.776     4.775     4.771     4.773     4.771     4.773     4.781     4.783     4.781     4.776     4.776     4.779     4.775     4.773     4.771     4.772     4.768     4.763     4.768     4.775     4.761     4.769     4.773     4.748     4.773     4.759     4.764     4.780     4.772     4.771     4.766     4.750     4.769     4.750     4.756     4.761     4.759     4.754     4.757     4.748     4.742     4.756     4.744     4.754     4.746     4.744     4.750     4.746     4.756     4.740     4.750     4.744     4.752     4.752     4.748     4.756     4.698     4.756     4.750     4.756     4.718     4.746     4.754     4.718     4.717     4.750     4.717     4.706     4.697     4.704     4.744     4.697     4.704     4.698     4.711     4.704     4.704     4.697     4.704     4.698     4.706     4.711     4.711     4.720     4.718     4.717     4.715     4.669     4.715     4.726     4.728     4.669     4.633     4.638     4.704     4.669     4.676     4.671     4.688     4.674     4.667     4.704     4.673     4.665     4.633     4.665     4.633     4.697     4.599     4.577     4.597     4.590     4.597     4.631     4.665     4.600     4.578     4.597     4.590     4.599     4.631     4.637     4.685     4.575     4.597     4.591     4.599     4.633     4.637     4.633     4.672     4.599     4.591     4.599     4.591     4.600     4.633     4.631     4.599     4.631     4.638     4.633     4.600     4.631     4.636     4.647     4.605     4.599     4.604     4.600     4.654     4.631     4.599     4.562     4.599     4.631     4.627     4.633     4.669     4.675     4.636     4.629     4.623     4.631     4.625     4.631     4.637     4.631     4.597     4.575     4.597     4.562     4.597     4.654     4.640     4.637     4.631     4.637     4.633     4.667     4.660     4.660     4.654     4.654     4.600     4.605     4.599     4.631     4.674     4.600     4.591     4.599     4.591     4.599     4.605     4.688     4.637     4.631     4.599     4.605     4.599     4.631     4.636     4.656     4.665     4.673     4.600     4.642     4.637     4.669     4.672     4.667     4.671     4.675     4.675     4.669     4.674     4.669     4.676     4.669     4.676     4.671     4.676     4.673     4.637     4.688     4.690     4.690     4.690     4.683     4.678     4.697     4.702     4.692     4.685     4.680     4.685     4.676     4.669     4.676     4.702     4.694     4.704     4.698     4.702     4.697     4.709     4.696     4.699     4.688     4.669     4.658     4.669     4.728     4.723     4.673     4.724     4.729     4.725     4.732     4.735     4.723     4.730     4.726     4.742     4.722     4.726     4.723     4.719     4.723     4.752     4.726     4.698     4.704     4.698     4.738     4.738     4.750     4.746     4.752     4.750     4.756     4.746     4.756     4.750     4.757     4.754     4.752     4.756     4.748     4.756     4.750     4.752     4.754     4.746     4.754     4.750     4.754     4.763     4.766     4.763     4.757     4.759     4.761     4.757     4.756     4.757     4.763     4.757     4.761     4.754     4.759     4.754     4.754     4.752     4.781     4.766     4.776     4.777     4.779     4.775     4.780     4.780     4.775     4.777     4.775     4.783     4.781     4.779     4.787     4.796     4.772     4.771     4.775     4.805     4.812     4.779     4.810     4.815     4.815     4.822     4.818     4.823     4.827     4.827     4.793     4.825     4.833     4.835     4.830     4.832     4.838     4.823     4.841     4.837     4.842     4.833     4.852     4.849     4.852     4.846     4.863     4.863     4.854     4.860     4.854     4.873     4.874     4.887     4.862     4.844     4.850     4.890     4.889     4.892     4.892     4.894     4.895     4.897     4.907     4.903     4.904     4.907     4.912     4.918     4.922     4.927     4.932     4.937     4.943     4.927     4.931     4.952     4.953     4.953     4.948     4.952     4.957     4.958     4.960     4.958     4.963     4.958     4.962     4.967     4.960     4.953     4.960     4.953     4.957     4.965     4.960     4.968     4.973     4.953     4.957     4.963     4.993     4.995     4.989     4.995     4.989     4.995     4.989     4.989     4.997     5.007     5.003     5.008     5.005     5.022     5.018     5.028     5.031     5.033     5.032     5.042     5.046     5.042     5.042     5.047     5.050     5.054     5.057     5.055     5.055     5.060     5.064     5.067     5.068     5.067     5.071     5.073     5.071     5.075     5.078     5.077     5.077     5.080     5.083     5.085     5.085     5.087     5.093     5.091     5.095     5.095     5.096     5.101     5.105     5.103     5.114     5.113     5.114     5.116     5.116     5.119     5.121     5.123     5.125     5.127     5.129     5.131     5.133     5.135     5.137     5.138     5.142     5.144     5.145     5.147     5.150     5.152     5.155     5.158     5.159     5.161     5.164     5.165     5.168     5.170     5.173     5.176     5.180     5.183     5.185     5.188     5.192     5.195     5.199     5.203     5.207     5.215     5.219     5.224     5.227     5.232     5.235     5.239     5.242     5.246     5.249     5.251     5.254     5.257     5.262     5.263     5.267     5.270     5.274     5.274     5.275     5.275     5.277     5.280     5.279     5.282     5.285     5.285     5.289     5.289     5.287     5.287     5.289     5.291     5.292     5.294     5.296     5.296     5.300     5.298     5.300     5.300     5.302     5.302     5.305     5.307     5.310     5.312     5.312     5.318     5.319     5.321     5.323     5.323     5.326     5.327     5.330     5.332     5.335     5.335     5.339     5.342     5.343     5.345     5.347     5.348     5.350     5.352     5.356     5.357     5.360     5.362     5.363     5.366     5.368     5.372     5.374     5.375     5.379     5.381     5.382     5.385     5.387     5.389     5.392     5.394     5.395     5.398     5.401     5.403     5.404     5.407     5.409     5.410     5.413     5.415     5.416     5.418     5.422     5.424     5.426     5.429     5.431     5.433     5.437     5.439     5.440     5.441     5.443     5.446     5.447     5.448     5.452     5.454     5.456     5.457     5.461     5.461     5.465     5.468     5.469     5.471     5.472     5.473     5.476     5.477     5.481     5.481     5.485     5.487     5.489     5.492     5.494     5.495     5.497     5.498     5.500     5.502     5.505     5.507     5.509     5.513     5.515     5.516     5.519     5.521     5.522     5.528     5.532     5.535     5.537     5.539     5.540     5.542     5.545     5.546     5.549     5.552     5.552     5.557     5.558     5.560     5.562     5.565     5.568     5.570     5.571     5.575     5.576     5.579     5.581     5.585     5.587     5.590     5.592     5.595     5.597     5.600     5.602     5.603     5.607     5.609     5.610     5.614     5.616     5.619     5.621     5.624     5.626     5.630     5.632     5.635     5.637     5.639     5.640     5.642     5.644     5.646     5.649     5.651     5.652     5.653     5.656     5.657     5.658     5.660     5.663     5.664     5.665     5.669     5.673     5.677     5.679     5.682     5.685     5.689     5.690     5.690     5.694     5.696     5.699     5.702     5.704     5.705     5.707     5.712     5.715     5.717     5.718     5.720     5.723     5.724     5.726     5.729     5.732     5.735     5.737     5.739     5.740     5.742     5.746     5.748     5.755     5.754     5.764     5.769     5.773     5.773     5.776     5.778     5.780     5.780     5.785     5.785     5.788     5.791     5.793     5.796     5.797     5.799     5.804     5.806     5.809     5.811     5.815     5.818     5.820     5.823     5.825     5.828     5.831     5.833     5.837     5.840     5.842     5.844     5.848     5.852     5.860     5.863     5.866     5.869     5.873     5.874     5.878     5.883     5.886     5.889     5.895     5.898     5.902     5.903     5.907     5.910     5.913     5.917     5.920     5.924     5.927     5.930     5.935     5.938     5.942     5.945     5.948     5.953     5.959     5.961     5.964     5.968     5.973     5.979     5.982     5.987     5.993     5.996     5.999     6.005     6.010     6.014     6.019     6.024     6.032     6.035     6.040     6.045     6.049     6.055     6.060     6.064     6.071     6.074     6.080     6.087     6.093     6.096     6.102     6.108     6.115     6.120     6.126     6.133     6.139     6.145     6.152     6.158     6.167     6.172     6.180     6.190     6.198     6.207     6.217     6.226     6.235     6.246     6.256     6.267     6.278     6.289     6.301     6.314     6.327     6.341     6.354     6.367     6.381     6.395     6.410     6.425     6.441     6.457     6.474     6.491     6.508     6.526     6.546     6.563     6.583     6.606     6.626     6.648     6.672     6.695     6.718     6.742     6.764     6.789     6.812     6.836     6.861     6.883     6.907     6.929     6.952     6.973     6.993     7.013     7.032     7.049     7.068     7.085     7.102     7.120     7.137     7.155     7.172     7.189     7.206     7.223     7.242     7.259     7.277     7.295     7.312     7.331     7.350     7.369     7.385     7.404     7.422     7.442     7.460     7.478     7.497     7.516     7.535     7.554     7.573     7.591     7.610     7.627     7.646     7.664     7.681     7.698     7.717     7.735     7.752     7.769     7.787     7.804     7.823     7.838     7.857     7.874     7.891     7.907     7.925     7.944     7.959     7.978     7.995     8.010     8.028     8.046     8.063     8.078     8.096     8.114     8.130     8.148     8.164     8.183     8.199     8.217     8.235     8.251     8.269     8.286     8.302     8.319     8.337     8.354     8.372     8.389     8.405     8.424     8.441     8.457     8.477     8.493     8.513     8.528     8.546     8.566     8.583     8.601     8.618     8.636     8.655     8.672     8.690     8.709     8.726     8.743     8.759     8.775     8.793     8.809     8.826     8.841     8.858     8.874     8.888     8.904     8.917     8.933     8.948     8.964     8.980     8.993     9.008     9.021     9.036     9.052     9.066     9.080     9.095     9.110     9.123     9.137     9.150     9.165     9.178     9.190     9.206     9.218     9.230     9.242     9.256     9.267     9.280     9.294     9.305     9.317     9.329     9.342     9.354     9.365     9.380     9.391     9.404     9.415     9.429     9.440     9.454     9.465     9.475     9.490     9.502     9.514     9.528     9.538     9.551     9.565     9.578     9.591     9.604     9.619     9.631     9.644     9.657     9.671     9.685     9.698     9.712     9.725     9.739     9.752     9.763     9.779     9.794     9.806     9.821     9.833     9.848     9.860     9.873     9.886     9.902     9.915     9.929     9.944     9.957     9.971     9.985     9.998    10.012    10.024    10.039    10.052    10.063    10.079    10.090    10.105    10.119    10.132    10.146    10.160    10.172    10.185    10.200    10.213    10.228    10.243    10.257    10.272    10.283    10.299    10.314    10.325    10.341    10.355    10.369    10.382    10.396    10.410    10.424    10.438    10.456    10.474    10.486    10.500    10.517    10.532    10.548    10.563    10.581    10.595    10.609    10.626    10.643    10.658    10.674    10.689    10.705    10.722    10.735    10.753    10.768    10.786    10.800    10.817    10.833    10.851    10.867    10.883    10.903    10.920    10.936    10.954    10.972    10.987    11.005    11.026    11.044    11.060    11.081    11.102    11.121    11.138    11.159    11.179    11.198    11.217    11.237    11.257    11.277    11.298    11.319    11.341    11.359    11.382    11.403    11.424    11.445    11.465    11.487    11.505    11.527    11.550    11.570    11.592    11.611    11.632    11.652    11.674    11.694    11.718    11.740    11.762    11.785    11.808    11.831    11.850    11.874    11.896    11.917    11.941    11.962    11.982    12.004    12.027    12.050    12.073    12.096    12.119    12.143    12.166    12.187    12.209    12.231    12.254    12.276    12.300    12.320    12.341    12.365    12.383    12.405    12.428    12.446    12.466    12.486    12.504    12.522    12.541    12.559    12.577    12.597    12.612    12.631    12.647    12.666    12.680    12.700    12.716    12.733    12.749    12.769    12.783    12.800    12.816    12.833    12.847    12.862    12.876    12.892    12.906    12.916    12.928    12.941    12.957    12.970    12.982    12.994    13.005    13.017    13.029    13.039    13.054    13.063    13.075    13.089    13.101    13.113    13.129    13.140    13.149    13.157    13.170    13.181    13.191    13.202    13.213    13.224    13.235    13.248    13.260    13.273    13.283    13.299    13.307    13.315    13.339    13.350    13.362    13.370    13.381    13.391    13.400    13.423    13.435    13.445    13.454    13.462    13.475    13.485    13.492    13.519    13.526    13.543    13.554    13.570    13.575    13.581    13.594    13.604    13.616    13.623    13.638    13.647    13.653    13.669    13.678    13.686    13.712    13.717    13.727    13.740    13.748    13.754    13.763    13.783    13.791    13.806    13.815    13.823    13.833    13.845    13.850    13.858    13.870    13.878    13.887    13.899    13.914    13.929    13.938    13.955    13.963    13.975    13.991    14.003    14.011    14.028    14.037    14.046    14.054    14.070    14.078    14.107    14.113    14.124    14.144    14.152    14.155    14.185    14.191    14.199    14.206    14.219    14.237    14.255    14.257    14.262    14.273    14.285    14.293    14.306    14.314    14.322    14.329    14.337    14.349    14.354    14.366    14.369    14.391    14.392    14.406    14.416    14.422    14.431    14.452    14.457    14.461    14.474    14.487    14.495    14.498    14.509    14.514    14.538    14.542    14.552    14.559    14.582    14.590    14.595    14.604    14.611    14.635    14.639    14.643    14.650    14.653    14.681    14.690    14.696    14.707    14.713    14.721    14.731    14.739    14.746    14.752    14.757    14.764    14.785    14.791    14.796    14.810    14.828    14.831    14.841    14.854    14.858    14.865    14.872    14.883    14.888    14.902    14.907    14.916    14.926    14.931    14.940    14.949    14.964    14.972    14.979    14.985    14.991    14.997    15.005    15.016    15.040    15.049    15.058    15.068    15.073    15.076    15.080    15.085    15.089    15.090    15.090    15.090    15.090    15.092    15.092    15.092    15.090    15.089    15.086    15.083    15.080    15.073    15.072    15.063    15.058    15.053    15.040    15.035    15.014    15.007    15.002    14.991    14.985    14.979    14.975    14.967    14.959    14.954    14.942    14.931    14.927    14.915    14.904    14.891    14.881    14.870    14.863    14.855    14.848    14.840    14.831    14.826    14.818    14.810    14.800    14.795    14.787    14.780    14.764    14.759    14.754    14.747    14.739    14.737    14.716    14.713    14.707    14.702    14.686    14.681    14.677    14.674    14.654    14.650    14.643    14.635    14.622    14.616    14.611    14.604    14.597    14.587    14.577    14.568    14.561    14.554    14.544    14.538    14.535    14.516    14.509    14.497    14.492
     4.756     4.750     4.718     4.750     4.713     4.706     4.713     4.721     4.715     4.720     4.698     4.692     4.713     4.750     4.706     4.697     4.718     4.696     4.672     4.690     4.672     4.692     4.671     4.672     4.669     4.671     4.669     4.748     4.692     4.671     4.690     4.672     4.694     4.704     4.696     4.715     4.692     4.672     4.690     4.672     4.690     4.672     4.692     4.672     4.706     4.671     4.694     4.671     4.690     4.672     4.692     4.700     4.696     4.717     4.672     4.707     4.718     4.697     4.692     4.718     4.669     4.675     4.669     4.704     4.713     4.706     4.713     4.694     4.672     4.692     4.671     4.676     4.669     4.676     4.671     4.692     4.719     4.672     4.676     4.669     4.676     4.671     4.677     4.672     4.677     4.669     4.694     4.700     4.667     4.700     4.667     4.717     4.748     4.718     4.746     4.713     4.704     4.671     4.676     4.667     4.675     4.667     4.742     4.750     4.704     4.669     4.704     4.671     4.711     4.704     4.669     4.676     4.696     4.672     4.676     4.671     4.694     4.715     4.697     4.692     4.671     4.676     4.671     4.694     4.671     4.704     4.698     4.744     4.717     4.750     4.715     4.707     4.713     4.694     4.715     4.696     4.717     4.723     4.715     4.707     4.713     4.756     4.759     4.750     4.719     4.750     4.756     4.764     4.750     4.756     4.750     4.757     4.750     4.757     4.750     4.756     4.763     4.768     4.759     4.750     4.757     4.766     4.785     4.781     4.766     4.772     4.764     4.759     4.764     4.792     4.757     4.783     4.781     4.783     4.781     4.792     4.764     4.756     4.761     4.756     4.763     4.785     4.780     4.773     4.757     4.763     4.756     4.763     4.766     4.771     4.767     4.773     4.771     4.766     4.772     4.766     4.759     4.764     4.773     4.783     4.780     4.776     4.769     4.799     4.785     4.793     4.776     4.787     4.769     4.763     4.756     4.775     4.779     4.781     4.787     4.785     4.790     4.795     4.793     4.799     4.799     4.776     4.787     4.795     4.796     4.787     4.768     4.763     4.769     4.788     4.793     4.787     4.769     4.787     4.793     4.795     4.792     4.793     4.796     4.802     4.790     4.793     4.787     4.796     4.793     4.793     4.787     4.792     4.796     4.780     4.781     4.796     4.788     4.781     4.779     4.785     4.775     4.781     4.781     4.780     4.780     4.777     4.775     4.768     4.773     4.769     4.788     4.763     4.768     4.785     4.779     4.785     4.783     4.785     4.787     4.785     4.769     4.775     4.768     4.771     4.766     4.757     4.763     4.754     4.757     4.763     4.756     4.763     4.761     4.744     4.754     4.746     4.742     4.750     4.746     4.754     4.761     4.754     4.748     4.752     4.761     4.756     4.763     4.735     4.735     4.698     4.706     4.764     4.761     4.717     4.750     4.756     4.750     4.744     4.750     4.713     4.704     4.697     4.718     4.719     4.671     4.744     4.704     4.698     4.711     4.718     4.698     4.706     4.699     4.706     4.711     4.704     4.713     4.707     4.721     4.717     4.722     4.727     4.730     4.675     4.667     4.633     4.667     4.675     4.669     4.704     4.697     4.667     4.724     4.713     4.667     4.673     4.667     4.673     4.711     4.678     4.672     4.599     4.591     4.597     4.591     4.599     4.697     4.656     4.599     4.591     4.599     4.605     4.667     4.676     4.604     4.597     4.591     4.599     4.604     4.600     4.633     4.667     4.678     4.633     4.600     4.604     4.599     4.605     4.600     4.672     4.683     4.662     4.656     4.637     4.633     4.646     4.667     4.633     4.599     4.605     4.599     4.633     4.662     4.669     4.633     4.637     4.633     4.648     4.637     4.631     4.669     4.671     4.629     4.600     4.604     4.599     4.605     4.600     4.631     4.597     4.573     4.597     4.575     4.597     4.591     4.662     4.669     4.633     4.600     4.633     4.637     4.642     4.665     4.690     4.633     4.665     4.605     4.599     4.605     4.637     4.665     4.656     4.599     4.631     4.599     4.605     4.667     4.665     4.633     4.627     4.605     4.599     4.631     4.637     4.656     4.667     4.682     4.685     4.682     4.683     4.676     4.672     4.665     4.671     4.662     4.669     4.676     4.673     4.665     4.658     4.665     4.660     4.671     4.600     4.672     4.665     4.688     4.671     4.676     4.671     4.675     4.677     4.672     4.675     4.672     4.685     4.685     4.677     4.685     4.672     4.675     4.669     4.677     4.672     4.671     4.706     4.697     4.707     4.713     4.706     4.694     4.667     4.658     4.667     4.675     4.669     4.725     4.729     4.672     4.732     4.728     4.735     4.723     4.735     4.735     4.740     4.704     4.718     4.722     4.726     4.723     4.754     4.750     4.730     4.706     4.697     4.738     4.742     4.744     4.744     4.750     4.744     4.754     4.750     4.757     4.750     4.759     4.756     4.761     4.757     4.763     4.756     4.750     4.756     4.763     4.763     4.756     4.763     4.754     4.759     4.757     4.761     4.769     4.764     4.768     4.768     4.761     4.761     4.766     4.759     4.763     4.766     4.761     4.754     4.761     4.787     4.756     4.785     4.768     4.773     4.771     4.776     4.783     4.775     4.779     4.783     4.780     4.781     4.780     4.785     4.785     4.795     4.802     4.807     4.776     4.810     4.812     4.804     4.820     4.816     4.822     4.820     4.818     4.823     4.825     4.829     4.832     4.830     4.830     4.835     4.833     4.837     4.841     4.837     4.841     4.837     4.842     4.845     4.852     4.857     4.855     4.852     4.854     4.860     4.855     4.858     4.855     4.860     4.869     4.855     4.874     4.862     4.865     4.894     4.890     4.897     4.895     4.900     4.897     4.900     4.904     4.874     4.906     4.910     4.915     4.916     4.918     4.900     4.931     4.931     4.938     4.941     4.946     4.949     4.953     4.955     4.958     4.957     4.955     4.957     4.960     4.962     4.963     4.965     4.963     4.963     4.969     4.974     4.975     4.958     4.975     4.958     4.962     4.965     4.970     4.985     4.955     4.982     4.967     4.985     4.995     4.979     5.000     4.997     4.988     5.018     5.016     5.015     5.010     5.007     5.010     5.020     5.025     5.021     5.035     5.018     5.037     5.047     5.046     5.046     5.044     5.049     5.054     5.057     5.059     5.059     5.062     5.060     5.064     5.068     5.071     5.071     5.073     5.074     5.077     5.075     5.080     5.081     5.080     5.083     5.085     5.087     5.089     5.089     5.091     5.091     5.095     5.098     5.098     5.101     5.108     5.108     5.110     5.116     5.119     5.119     5.121     5.123     5.123     5.127     5.129     5.131     5.132     5.133     5.135     5.137     5.140     5.142     5.144     5.147     5.149     5.150     5.152     5.155     5.156     5.158     5.161     5.162     5.165     5.168     5.170     5.173     5.175     5.178     5.181     5.183     5.187     5.190     5.195     5.195     5.199     5.206     5.211     5.212     5.216     5.222     5.227     5.230     5.233     5.237     5.242     5.246     5.249     5.253     5.254     5.261     5.265     5.267     5.270     5.270     5.274     5.277     5.275     5.279     5.279     5.280     5.282     5.283     5.285     5.287     5.289     5.291     5.291     5.292     5.292     5.294     5.296     5.298     5.298     5.300     5.302     5.302     5.303     5.307     5.307     5.309     5.309     5.312     5.312     5.315     5.317     5.323     5.322     5.323     5.325     5.327     5.329     5.330     5.332     5.335     5.337     5.340     5.342     5.345     5.347     5.347     5.350     5.350     5.354     5.356     5.356     5.359     5.362     5.363     5.366     5.368     5.372     5.374     5.375     5.379     5.381     5.382     5.385     5.385     5.390     5.392     5.395     5.395     5.398     5.400     5.403     5.403     5.406     5.409     5.410     5.413     5.415     5.418     5.420     5.422     5.424     5.427     5.429     5.431     5.433     5.437     5.437     5.440     5.441     5.443     5.446     5.447     5.450     5.452     5.456     5.457     5.459     5.461     5.463     5.465     5.468     5.469     5.471     5.472     5.473     5.476     5.477     5.480     5.481     5.487     5.487     5.489     5.492     5.495     5.495     5.498     5.500     5.502     5.504     5.505     5.507     5.511     5.515     5.515     5.516     5.522     5.521     5.524     5.530     5.532     5.535     5.537     5.539     5.540     5.543     5.545     5.548     5.549     5.552     5.554     5.557     5.558     5.560     5.562     5.565     5.566     5.570     5.571     5.573     5.576     5.578     5.581     5.583     5.587     5.588     5.592     5.593     5.597     5.600     5.601     5.605     5.606     5.609     5.613     5.613     5.614     5.619     5.623     5.624     5.626     5.630     5.632     5.635     5.637     5.639     5.640     5.642     5.646     5.647     5.649     5.650     5.653     5.654     5.658     5.659     5.660     5.661     5.662     5.665     5.667     5.671     5.673     5.675     5.679     5.682     5.685     5.687     5.689     5.692     5.694     5.696     5.697     5.702     5.704     5.705     5.707     5.710     5.712     5.717     5.718     5.720     5.721     5.724     5.727     5.729     5.732     5.735     5.737     5.739     5.742     5.744     5.746     5.748     5.751     5.756     5.765     5.769     5.773     5.773     5.775     5.778     5.780     5.781     5.783     5.785     5.788     5.791     5.794     5.797     5.797     5.799     5.804     5.806     5.809     5.814     5.815     5.818     5.820     5.822     5.825     5.826     5.830     5.833     5.835     5.838     5.844     5.845     5.847     5.852     5.854     5.857     5.862     5.866     5.871     5.874     5.878     5.880     5.883     5.888     5.892     5.897     5.900     5.903     5.905     5.908     5.912     5.913     5.917     5.920     5.926     5.930     5.932     5.935     5.940     5.943     5.947     5.950     5.955     5.958     5.961     5.965     5.970     5.974     5.978     5.981     5.985     5.991     5.997     5.999     6.005     6.010     6.015     6.019     6.024     6.029     6.035     6.040     6.046     6.050     6.055     6.061     6.066     6.071     6.076     6.080     6.085     6.093     6.098     6.104     6.108     6.114     6.120     6.126     6.133     6.139     6.144     6.150     6.155     6.164     6.170     6.180     6.188     6.196     6.206     6.215     6.223     6.233     6.244     6.254     6.265     6.276     6.289     6.300     6.312     6.326     6.337     6.351     6.365     6.380     6.394     6.407     6.422     6.438     6.454     6.471     6.488     6.505     6.522     6.541     6.558     6.578     6.598     6.618     6.641     6.662     6.686     6.709     6.732     6.755     6.778     6.803     6.826     6.850     6.875     6.898     6.921     6.944     6.966     6.987     7.008     7.027     7.046     7.065     7.083     7.102     7.119     7.137     7.155     7.172     7.189     7.206     7.223     7.240     7.257     7.276     7.293     7.310     7.329     7.346     7.365     7.382     7.402     7.419     7.439     7.457     7.474     7.493     7.512     7.530     7.550     7.568     7.587     7.607     7.625     7.643     7.662     7.680     7.698     7.715     7.732     7.752     7.768     7.785     7.802     7.820     7.837     7.855     7.872     7.890     7.907     7.923     7.941     7.958     7.977     7.993     8.010     8.028     8.046     8.061     8.078     8.095     8.113     8.130     8.148     8.163     8.181     8.198     8.215     8.232     8.250     8.267     8.283     8.302     8.317     8.333     8.351     8.369     8.387     8.402     8.420     8.439     8.455     8.473     8.490     8.508     8.524     8.542     8.561     8.580     8.596     8.616     8.633     8.649     8.668     8.685     8.702     8.721     8.739     8.755     8.772     8.790     8.807     8.823     8.840     8.854     8.870     8.888     8.904     8.919     8.933     8.949     8.964     8.978     8.993     9.009     9.022     9.038     9.052     9.067     9.081     9.096     9.110     9.123     9.139     9.154     9.169     9.180     9.194     9.207     9.221     9.235     9.249     9.263     9.275     9.288     9.300     9.314     9.326     9.339     9.350     9.363     9.374     9.386     9.399     9.412     9.425     9.437     9.448     9.461     9.474     9.487     9.499     9.511     9.521     9.537     9.548     9.560     9.572     9.586     9.599     9.612     9.625     9.637     9.652     9.665     9.678     9.692     9.706     9.719     9.733     9.745     9.760     9.772     9.787     9.802     9.814     9.828     9.841     9.853     9.868     9.880     9.894     9.907     9.920     9.935     9.947     9.962     9.977     9.989    10.005    10.017    10.031    10.045    10.057    10.070    10.085    10.097    10.110    10.124    10.135    10.150    10.166    10.179    10.194    10.207    10.220    10.233    10.247    10.261    10.275    10.290    10.305    10.318    10.332    10.346    10.359    10.374    10.389    10.401    10.417    10.431    10.446    10.461    10.474    10.489    10.505    10.521    10.537    10.551    10.566    10.581    10.599    10.614    10.629    10.645    10.659    10.677    10.693    10.707    10.726    10.740    10.756    10.774    10.788    10.807    10.821    10.838    10.854    10.870    10.887    10.902    10.920    10.939    10.955    10.973    10.989    11.009    11.026    11.044    11.064    11.083    11.102    11.119    11.140    11.159    11.179    11.199    11.217    11.237    11.257    11.278    11.298    11.317    11.339    11.357    11.380    11.401    11.420    11.441    11.463    11.483    11.502    11.524    11.544    11.567    11.589    11.608    11.628    11.648    11.668    11.689    11.711    11.735    11.759    11.780    11.803    11.826    11.847    11.868    11.890    11.910    11.932    11.956    11.979    11.999    12.022    12.043    12.067    12.089    12.109    12.133    12.157    12.179    12.203    12.226    12.245    12.267    12.289    12.309    12.330    12.354    12.373    12.395    12.418    12.437    12.457    12.476    12.494    12.514    12.533    12.549    12.567    12.583    12.603    12.621    12.638    12.656    12.673    12.688    12.705    12.721    12.739    12.755    12.772    12.788    12.800    12.816    12.832    12.845    12.861    12.875    12.888    12.900    12.912    12.927    12.938    12.952    12.962    12.976    12.986    12.997    13.009    13.022    13.033    13.046    13.059    13.070    13.083    13.094    13.107    13.120    13.132    13.140    13.152    13.166    13.176    13.185    13.196    13.207    13.218    13.229    13.242    13.254    13.266    13.277    13.292    13.302    13.310    13.327    13.348    13.356    13.364    13.373    13.387    13.394    13.419    13.430    13.438    13.446    13.461    13.470    13.480    13.487    13.497    13.524    13.535    13.549    13.559    13.572    13.578    13.590    13.599    13.610    13.622    13.630    13.645    13.652    13.664    13.672    13.683    13.702    13.714    13.726    13.733    13.740    13.752    13.761    13.768    13.792    13.805    13.813    13.821    13.829    13.842    13.850    13.857    13.865    13.875    13.885    13.894    13.907    13.926    13.933    13.949    13.961    13.968    13.987    14.000    14.011    14.024    14.035    14.043    14.052    14.063    14.076    14.102    14.113    14.122    14.138    14.144    14.158    14.165    14.192    14.196    14.205    14.219    14.235    14.240    14.257    14.260    14.276    14.285    14.292    14.301    14.313    14.322    14.329    14.337    14.343    14.357    14.366    14.369    14.387    14.392    14.404    14.410    14.424    14.427    14.441    14.457    14.461    14.466    14.487    14.492    14.500    14.505    14.516    14.538    14.540    14.552    14.556    14.566    14.589    14.598    14.604    14.611    14.629    14.644    14.646    14.650    14.659    14.679    14.690    14.694    14.705    14.711    14.722    14.732    14.739    14.747    14.754    14.759    14.764    14.785    14.795    14.803    14.805    14.822    14.831    14.846    14.852    14.860    14.865    14.872    14.883    14.893    14.894    14.908    14.919    14.924    14.935    14.940    14.950    14.964    14.972    14.979    14.985    14.993    14.997    15.007    15.016    15.040    15.047    15.062    15.068    15.072    15.075    15.080    15.086    15.089    15.090    15.092    15.092    15.092    15.093    15.092    15.092    15.092    15.090    15.089    15.085    15.080    15.075    15.070    15.065    15.058    15.053    15.045    15.040    15.014    15.009    15.002    14.993    14.988    14.980    14.975    14.969    14.962    14.954    14.939    14.932    14.927    14.919    14.904    14.895    14.883    14.872    14.865    14.862    14.848    14.842    14.833    14.829    14.822    14.812    14.808    14.796    14.789    14.783    14.766    14.759    14.754    14.746    14.740    14.735    14.722    14.716    14.709    14.705    14.700    14.683    14.681    14.676    14.655    14.655    14.643    14.635    14.621    14.619    14.613    14.607    14.597    14.590    14.585    14.576    14.561    14.556    14.544    14.542    14.531    14.520    14.514    14.502    14.498
     4.764     4.756     4.750     4.718     4.750     4.715     4.746     4.717     4.761     4.715     4.750     4.744     4.713     4.698     4.697     4.704     4.697     4.718     4.748     4.672     4.692     4.713     4.677     4.671     4.672     4.669     4.690     4.713     4.713     4.692     4.672     4.692     4.713     4.696     4.715     4.707     4.713     4.706     4.698     4.692     4.672     4.694     4.698     4.704     4.713     4.707     4.667     4.675     4.669     4.676     4.671     4.677     4.698     4.706     4.715     4.720     4.672     4.672     4.669     4.676     4.715     4.697     4.706     4.698     4.690     4.671     4.676     4.671     4.690     4.698     4.690     4.671     4.704     4.669     4.704     4.721     4.672     4.676     4.669     4.672     4.671     4.676     4.672     4.690     4.672     4.694     4.715     4.692     4.715     4.667     4.718     4.698     4.718     4.748     4.713     4.704     4.671     4.676     4.669     4.676     4.671     4.692     4.698     4.704     4.671     4.676     4.669     4.676     4.671     4.722     4.717     4.669     4.700     4.692     4.671     4.690     4.672     4.694     4.704     4.672     4.677     4.671     4.692     4.697     4.704     4.697     4.706     4.715     4.750     4.718     4.723     4.717     4.723     4.718     4.697     4.718     4.723     4.717     4.721     4.713     4.742     4.750     4.769     4.757     4.750     4.757     4.764     4.757     4.764     4.769     4.763     4.756     4.761     4.764     4.756     4.750     4.756     4.761     4.752     4.757     4.750     4.757     4.763     4.767     4.772     4.766     4.759     4.754     4.761     4.768     4.792     4.788     4.764     4.792     4.798     4.793     4.779     4.764     4.771     4.783     4.781     4.783     4.787     4.769     4.763     4.757     4.763     4.768     4.761     4.750     4.771     4.766     4.785     4.773     4.768     4.773     4.769     4.785     4.788     4.779     4.763     4.757     4.763     4.768     4.790     4.796     4.780     4.780     4.787     4.757     4.783     4.787     4.781     4.787     4.792     4.787     4.787     4.793     4.798     4.795     4.788     4.802     4.788     4.793     4.796     4.792     4.798     4.769     4.763     4.771     4.764     4.769     4.800     4.795     4.800     4.802     4.804     4.796     4.802     4.799     4.804     4.798     4.757     4.788     4.793     4.799     4.802     4.787     4.802     4.777     4.802     4.780     4.776     4.780     4.781     4.776     4.788     4.776     4.777     4.783     4.775     4.780     4.777     4.775     4.781     4.788     4.785     4.788     4.788     4.787     4.783     4.777     4.780     4.787     4.790     4.788     4.775     4.769     4.773     4.769     4.773     4.775     4.768     4.761     4.766     4.757     4.764     4.766     4.756     4.752     4.763     4.756     4.752     4.759     4.754     4.746     4.756     4.763     4.756     4.750     4.756     4.750     4.757     4.768     4.746     4.706     4.672     4.733     4.719     4.744     4.766     4.750     4.735     4.735     4.718     4.721     4.671     4.750     4.723     4.669     4.754     4.718     4.698     4.706     4.715     4.713     4.719     4.713     4.704     4.669     4.692     4.671     4.704     4.711     4.718     4.722     4.719     4.713     4.735     4.671     4.673     4.667     4.674     4.667     4.719     4.713     4.672     4.715     4.719     4.723     4.718     4.667     4.688     4.672     4.688     4.672     4.662     4.605     4.599     4.605     4.599     4.633     4.671     4.665     4.605     4.599     4.605     4.600     4.673     4.667     4.697     4.591     4.599     4.604     4.599     4.604     4.600     4.633     4.697     4.671     4.631     4.599     4.591     4.599     4.604     4.600     4.633     4.665     4.660     4.669     4.646     4.665     4.633     4.600     4.605     4.599     4.605     4.600     4.658     4.667     4.662     4.669     4.690     4.637     4.631     4.637     4.633     4.685     4.600     4.591     4.599     4.591     4.599     4.591     4.599     4.575     4.597     4.575     4.597     4.590     4.637     4.654     4.633     4.599     4.605     4.637     4.633     4.662     4.660     4.672     4.665     4.631     4.599     4.591     4.599     4.672     4.658     4.665     4.654     4.662     4.656     4.667     4.690     4.672     4.638     4.631     4.637     4.631     4.637     4.673     4.667     4.676     4.669     4.683     4.688     4.669     4.672     4.662     4.672     4.675     4.669     4.675     4.671     4.667     4.674     4.665     4.660     4.669     4.677     4.671     4.688     4.682     4.696     4.683     4.669     4.662     4.679     4.704     4.702     4.672     4.709     4.680     4.692     4.700     4.690     4.677     4.671     4.665     4.671     4.665     4.706     4.662     4.706     4.697     4.704     4.711     4.688     4.735     4.667     4.730     4.669     4.740     4.738     4.671     4.735     4.711     4.735     4.735     4.718     4.719     4.742     4.723     4.746     4.752     4.746     4.719     4.713     4.752     4.733     4.750     4.697     4.719     4.750     4.766     4.766     4.761     4.764     4.757     4.763     4.757     4.763     4.757     4.761     4.754     4.754     4.763     4.759     4.763     4.757     4.759     4.768     4.766     4.763     4.756     4.761     4.768     4.763     4.768     4.768     4.771     4.766     4.773     4.773     4.756     4.763     4.764     4.768     4.763     4.766     4.763     4.798     4.776     4.779     4.787     4.788     4.769     4.764     4.779     4.781     4.780     4.787     4.785     4.788     4.783     4.787     4.790     4.787     4.796     4.804     4.795     4.799     4.813     4.815     4.810     4.820     4.822     4.820     4.827     4.825     4.827     4.830     4.832     4.835     4.833     4.837     4.838     4.839     4.842     4.837     4.842     4.837     4.838     4.837     4.841     4.858     4.839     4.837     4.858     4.869     4.855     4.862     4.855     4.860     4.863     4.863     4.871     4.863     4.874     4.895     4.874     4.855     4.895     4.899     4.903     4.901     4.903     4.901     4.910     4.906     4.916     4.913     4.916     4.924     4.927     4.931     4.935     4.932     4.941     4.946     4.949     4.953     4.958     4.960     4.962     4.960     4.962     4.963     4.965     4.967     4.968     4.972     4.974     4.970     4.973     4.978     4.972     4.976     4.979     4.967     4.968     4.985     4.985     4.958     4.965     4.985     4.993     4.999     5.003     5.008     5.013     5.016     5.021     5.002     4.995     5.013     5.013     5.007     5.039     5.040     5.039     5.018     5.042     5.049     5.046     5.047     5.052     5.049     5.044     5.059     5.054     5.055     5.062     5.060     5.064     5.068     5.071     5.074     5.075     5.075     5.077     5.078     5.080     5.085     5.085     5.085     5.087     5.091     5.091     5.093     5.091     5.096     5.096     5.100     5.102     5.104     5.107     5.111     5.112     5.115     5.121     5.121     5.123     5.125     5.125     5.129     5.131     5.132     5.135     5.135     5.138     5.140     5.144     5.145     5.147     5.149     5.150     5.153     5.155     5.156     5.158     5.161     5.162     5.165     5.167     5.168     5.172     5.173     5.176     5.180     5.181     5.185     5.188     5.192     5.194     5.197     5.199     5.201     5.210     5.213     5.217     5.222     5.225     5.230     5.233     5.237     5.242     5.244     5.249     5.255     5.259     5.261     5.267     5.270     5.272     5.272     5.274     5.275     5.279     5.280     5.282     5.282     5.285     5.287     5.287     5.289     5.291     5.292     5.294     5.298     5.298     5.298     5.300     5.300     5.302     5.303     5.305     5.305     5.307     5.309     5.310     5.310     5.312     5.318     5.322     5.320     5.322     5.326     5.326     5.327     5.330     5.331     5.332     5.333     5.335     5.339     5.340     5.343     5.345     5.347     5.348     5.350     5.352     5.354     5.354     5.359     5.359     5.362     5.363     5.366     5.368     5.372     5.374     5.377     5.379     5.379     5.382     5.385     5.387     5.389     5.392     5.394     5.397     5.398     5.400     5.403     5.404     5.407     5.409     5.410     5.412     5.415     5.416     5.420     5.422     5.424     5.426     5.429     5.431     5.433     5.437     5.437     5.439     5.440     5.443     5.446     5.447     5.448     5.452     5.454     5.456     5.459     5.461     5.463     5.467     5.468     5.469     5.471     5.473     5.475     5.477     5.479     5.480     5.482     5.485     5.485     5.490     5.492     5.495     5.497     5.498     5.500     5.502     5.505     5.507     5.507     5.511     5.513     5.515     5.516     5.520     5.521     5.527     5.529     5.533     5.535     5.539     5.542     5.542     5.543     5.545     5.548     5.549     5.550     5.554     5.557     5.558     5.560     5.563     5.565     5.566     5.570     5.571     5.573     5.576     5.578     5.581     5.583     5.587     5.588     5.592     5.593     5.597     5.598     5.601     5.602     5.606     5.609     5.612     5.615     5.616     5.619     5.623     5.624     5.626     5.630     5.632     5.633     5.637     5.639     5.640     5.644     5.646     5.647     5.649     5.652     5.652     5.654     5.657     5.659     5.661     5.663     5.664     5.665     5.667     5.671     5.673     5.675     5.679     5.681     5.683     5.687     5.690     5.692     5.694     5.696     5.699     5.702     5.704     5.705     5.707     5.710     5.713     5.715     5.717     5.721     5.723     5.723     5.726     5.729     5.730     5.733     5.735     5.739     5.740     5.742     5.744     5.748     5.749     5.755     5.764     5.769     5.775     5.775     5.776     5.776     5.780     5.783     5.785     5.787     5.790     5.791     5.793     5.796     5.797     5.802     5.802     5.807     5.811     5.814     5.815     5.818     5.820     5.822     5.825     5.830     5.830     5.831     5.835     5.838     5.841     5.847     5.849     5.849     5.852     5.855     5.860     5.863     5.866     5.871     5.873     5.878     5.883     5.886     5.891     5.891     5.898     5.902     5.903     5.907     5.910     5.912     5.915     5.918     5.924     5.927     5.930     5.933     5.937     5.940     5.943     5.947     5.950     5.953     5.958     5.962     5.965     5.970     5.973     5.978     5.981     5.985     5.991     5.995     6.005     6.009     6.012     6.017     6.021     6.026     6.031     6.035     6.040     6.046     6.050     6.055     6.060     6.067     6.071     6.076     6.080     6.087     6.091     6.096     6.102     6.108     6.114     6.119     6.126     6.131     6.138     6.144     6.149     6.156     6.162     6.169     6.177     6.187     6.194     6.204     6.213     6.221     6.231     6.241     6.252     6.262     6.273     6.285     6.298     6.310     6.324     6.335     6.348     6.363     6.377     6.391     6.405     6.420     6.435     6.450     6.467     6.483     6.499     6.517     6.535     6.553     6.572     6.591     6.611     6.632     6.654     6.678     6.700     6.723     6.746     6.770     6.794     6.817     6.841     6.865     6.889     6.912     6.935     6.959     6.980     7.002     7.023     7.042     7.063     7.081     7.099     7.117     7.135     7.153     7.170     7.188     7.206     7.223     7.240     7.257     7.274     7.292     7.309     7.326     7.344     7.363     7.380     7.398     7.417     7.435     7.453     7.472     7.489     7.509     7.526     7.546     7.566     7.583     7.604     7.622     7.641     7.659     7.677     7.694     7.712     7.731     7.748     7.764     7.783     7.800     7.820     7.837     7.854     7.870     7.889     7.905     7.923     7.939     7.956     7.975     7.991     8.008     8.028     8.044     8.061     8.076     8.094     8.111     8.129     8.146     8.162     8.179     8.197     8.213     8.231     8.248     8.264     8.281     8.299     8.317     8.333     8.350     8.366     8.383     8.400     8.419     8.435     8.453     8.471     8.487     8.504     8.522     8.539     8.557     8.574     8.593     8.610     8.629     8.646     8.663     8.680     8.700     8.716     8.735     8.752     8.768     8.785     8.804     8.820     8.837     8.852     8.869     8.885     8.900     8.916     8.933     8.948     8.962     8.978     8.993     9.009     9.024     9.039     9.054     9.068     9.082     9.098     9.113     9.127     9.139     9.155     9.171     9.183     9.198     9.211     9.225     9.240     9.254     9.268     9.280     9.295     9.309     9.319     9.333     9.346     9.360     9.372     9.385     9.396     9.409     9.420     9.433     9.446     9.459     9.470     9.483     9.497     9.509     9.518     9.531     9.545     9.555     9.569     9.581     9.592     9.607     9.619     9.633     9.647     9.659     9.671     9.685     9.700     9.715     9.727     9.741     9.752     9.767     9.781     9.794     9.806     9.821     9.835     9.848     9.863     9.875     9.886     9.902     9.913     9.928     9.940     9.955     9.968     9.979     9.996    10.009    10.022    10.037    10.049    10.063    10.079    10.091    10.105    10.117    10.130    10.145    10.157    10.170    10.185    10.200    10.212    10.226    10.240    10.254    10.268    10.282    10.297    10.309    10.322    10.339    10.352    10.365    10.379    10.394    10.407    10.420    10.435    10.450    10.465    10.478    10.494    10.511    10.524    10.540    10.557    10.572    10.586    10.602    10.616    10.633    10.650    10.667    10.680    10.698    10.714    10.728    10.745    10.761    10.777    10.791    10.807    10.824    10.840    10.856    10.874    10.890    10.906    10.922    10.942    10.959    10.977    10.993    11.011    11.029    11.048    11.064    11.083    11.102    11.121    11.140    11.161    11.179    11.199    11.217    11.237    11.257    11.277    11.298    11.317    11.337    11.356    11.376    11.398    11.417    11.438    11.461    11.480    11.500    11.521    11.542    11.564    11.583    11.605    11.627    11.645    11.667    11.687    11.708    11.728    11.752    11.776    11.799    11.821    11.842    11.865    11.885    11.907    11.930    11.948    11.971    11.994    12.015    12.036    12.059    12.082    12.104    12.126    12.150    12.172    12.193    12.213    12.237    12.259    12.277    12.300    12.319    12.340    12.363    12.385    12.405    12.428    12.444    12.463    12.483    12.504    12.520    12.541    12.559    12.575    12.592    12.609    12.628    12.645    12.663    12.680    12.694    12.712    12.726    12.742    12.757    12.772    12.785    12.802    12.816    12.828    12.844    12.854    12.870    12.881    12.895    12.906    12.920    12.932    12.942    12.955    12.968    12.981    12.991    13.002    13.014    13.030    13.039    13.051    13.064    13.077    13.089    13.100    13.112    13.122    13.135    13.145    13.159    13.170    13.178    13.190    13.202    13.210    13.222    13.233    13.244    13.261    13.273    13.285    13.297    13.303    13.315    13.341    13.352    13.362    13.369    13.381    13.391    13.400    13.423    13.433    13.443    13.454    13.468    13.478    13.485    13.492    13.515    13.526    13.543    13.557    13.566    13.574    13.590    13.596    13.606    13.618    13.627    13.642    13.650    13.658    13.669    13.680    13.687    13.712    13.721    13.727    13.740    13.746    13.757    13.771    13.785    13.805    13.810    13.821    13.827    13.840    13.848    13.855    13.863    13.871    13.883    13.892    13.904    13.918    13.927    13.946    13.955    13.963    13.985    13.996    14.008    14.020    14.031    14.042    14.052    14.062    14.072    14.083    14.112    14.119    14.135    14.146    14.153    14.160    14.185    14.191    14.208    14.224    14.232    14.240    14.246    14.265    14.276    14.282    14.295    14.303    14.313    14.324    14.329    14.337    14.343    14.352    14.362    14.369    14.376    14.391    14.401    14.410    14.424    14.427    14.433    14.455    14.463    14.470    14.487    14.493    14.500    14.505    14.520    14.535    14.538    14.549    14.557    14.577    14.585    14.598    14.600    14.611    14.627    14.639    14.643    14.650    14.668    14.677    14.683    14.698    14.705    14.713    14.719    14.731    14.737    14.746    14.754    14.761    14.766    14.778    14.796    14.801    14.812    14.822    14.828    14.842    14.852    14.858    14.866    14.876    14.883    14.889    14.904    14.910    14.920    14.926    14.932    14.940    14.952    14.959    14.972    14.977    14.985    14.991    14.999    15.009    15.014    15.040    15.047    15.055    15.068    15.072    15.078    15.081    15.088    15.089    15.090    15.092    15.092    15.093    15.093    15.093    15.093    15.092    15.092    15.090    15.086    15.081    15.075    15.070    15.066    15.060    15.057    15.047    15.038    15.014    15.009    15.004    14.994    14.988    14.982    14.977    14.972    14.965    14.956    14.937    14.935    14.927    14.920    14.905    14.902    14.886    14.874    14.865    14.857    14.852    14.842    14.835    14.831    14.826    14.822    14.812    14.798    14.793    14.787    14.766    14.761    14.755    14.747    14.742    14.737    14.728    14.721    14.713    14.709    14.702    14.690    14.683    14.681    14.660    14.658    14.654    14.639    14.635    14.625    14.616    14.611    14.600    14.592    14.589    14.581    14.564    14.557    14.552    14.547    14.535    14.528    14.514    14.509    14.502
[truncated: 22,285,239 more chars]
