# Supplementary material for: The near-field tsunami generated by the 15 January 2022 eruption of the Hunga Tonga-Hunga Ha’apai volcano and its impact on Tongatapu, Tonga
Source: Sci Rep. 2022 Sep 7;12:15187. doi: 10.1038/s41598-022-19486-w (PMC9452557; doi:10.1038/s41598-022-19486-w)
Supplement: Supplementary file 3 — Supplementary Information 3. [file 41598_2022_19486_MOESM3_ESM.zip › T400R3arr.asc]

ncols                      1800
nrows                      1260
xllcorner              -175.500
yllcorner               -21.300
cellsize      0.000277777784504
NODATA_value  -9999
     4.616     4.610     4.616     4.648     4.644     4.614     4.608     4.616     4.608     4.616     4.583     4.577     4.583     4.575     4.577     4.562     4.566     4.562     4.582     4.579     4.575     4.582     4.575     4.583     4.577     4.582     4.561     4.554     4.561     4.583     4.554     4.559     4.567     4.562     4.582     4.586     4.563     4.567     4.559     4.552     4.559     4.554     4.559     4.554     4.561     4.556     4.561     4.577     4.573     4.582     4.579     4.585     4.550     4.583     4.577     4.577     4.561     4.556     4.562     4.556     4.562     4.556     4.561     4.519     4.520     4.519     4.520     4.520     4.559     4.566     4.519     4.525     4.519     4.525     4.520     4.559     4.552     4.561     4.582     4.577     4.583     4.577     4.582     4.561     4.582     4.562     4.580     4.583     4.562     4.577     4.559     4.520     4.559     4.554     4.559     4.552     4.558     4.552     4.558     4.521     4.559     4.552     4.520     4.582     4.582     4.561     4.566     4.561     4.558     4.552     4.559     4.552     4.559     4.554     4.562     4.577     4.562     4.583     4.673     4.616     4.583     4.579     4.583     4.608     4.575     4.582     4.561     4.577     4.559     4.554     4.561     4.577     4.561     4.582     4.579     4.608     4.616     4.608     4.616     4.671     4.649     4.617     4.648     4.617     4.583     4.654     4.650     4.655     4.649     4.644     4.650     4.646     4.650     4.655     4.652     4.656     4.696     4.698     4.697     4.691     4.687     4.691     4.702     4.648     4.700     4.679     4.681     4.677     4.683     4.686     4.686     4.683     4.686     4.683     4.686     4.691     4.686     4.681     4.683     4.681     4.683     4.681     4.683     4.683     4.683     4.685     4.677     4.677     4.675     4.673     4.675     4.677     4.675     4.679     4.675     4.673     4.675     4.675     4.673     4.675     4.675     4.673     4.675     4.673     4.681     4.681     4.686     4.677     4.681     4.679     4.686     4.683     4.686     4.683     4.685     4.679     4.685     4.679     4.681     4.686     4.683     4.710     4.706     4.708     4.683     4.673     4.681     4.677     4.675     4.687     4.685     4.686     4.683     4.686     4.681     4.695     4.696     4.694     4.695     4.694     4.687     4.681     4.683     4.675     4.679     4.677     4.677     4.679     4.649     4.681     4.649     4.685     4.681     4.681     4.679     4.673     4.675     4.675     4.677     4.677     4.675     4.681     4.621     4.657     4.661     4.663     4.673     4.642     4.644     4.648     4.644     4.646     4.646     4.653     4.657     4.654     4.658     4.669     4.671     4.673     4.675     4.666     4.664     4.664     4.662     4.664     4.669     4.669     4.664     4.662     4.646     4.642     4.642     4.644     4.642     4.646     4.649     4.642     4.646     4.644     4.650     4.646     4.652     4.662     4.631     4.640     4.635     4.586     4.582     4.585     4.583     4.628     4.583     4.630     4.583     4.610     4.606     4.606     4.613     4.620     4.587     4.589     4.582     4.610     4.604     4.606     4.604     4.559     4.592     4.588     4.589     4.583     4.582     4.573     4.577     4.573     4.573     4.564     4.562     4.519     4.525     4.519     4.524     4.517     4.512     4.520     4.583     4.521     4.554     4.550     4.552     4.520     4.510     4.521     4.515     4.523     4.517     4.520     4.524     4.517     4.508     4.517     4.508     4.519     4.512     4.520     4.515     4.520     4.525     4.519     4.544     4.546     4.520     4.554     4.506     4.512     4.521     4.546     4.508     4.465     4.443     4.435     4.425     4.419     4.427     4.438     4.506     4.443     4.521     4.444     4.500     4.506     4.512     4.519     4.508     4.500     4.440     4.429     4.421     4.410     4.408     4.400     4.399     4.397     4.387     4.387     4.387     4.387     4.387     4.394     4.399     4.400     4.400     4.397     4.394     4.397     4.394     4.397     4.406     4.410     4.419     4.427     4.438     4.431     4.442     4.517     4.508     4.517     4.508     4.515     4.438     4.429     4.435     4.427     4.435     4.427     4.435     4.427     4.435     4.427     4.435     4.444     4.440     4.519     4.525     4.520     4.508     4.517     4.510     4.517     4.438     4.429     4.438     4.517     4.508     4.526     4.519     4.517     4.520     4.512     4.519     4.512     4.519     4.510     4.519     4.525     4.508     4.526     4.561     4.519     4.510     4.519     4.512     4.519     4.510     4.520     4.575     4.571     4.520     4.515     4.522     4.517     4.550     4.546     4.550     4.548     4.610     4.519     4.508     4.519     4.524     4.517     4.508     4.517     4.525     4.520     4.546     4.542     4.548     4.556     4.610     4.608     4.614     4.610     4.608     4.614     4.628     4.602     4.586     4.583     4.589     4.594     4.589     4.583     4.580     4.577     4.587     4.585     4.602     4.604     4.606     4.610     4.608     4.613     4.608     4.621     4.583     4.620     4.610     4.610     4.608     4.608     4.613     4.616     4.614     4.620     4.617     4.644     4.644     4.644     4.646     4.649     4.646     4.666     4.666     4.654     4.671     4.673     4.675     4.669     4.616     4.662     4.662     4.662     4.663     4.637     4.646     4.640     4.646     4.665     4.660     4.661     4.657     4.666     4.671     4.675     4.653     4.681     4.677     4.685     4.652     4.654     4.656     4.653     4.656     4.657     4.691     4.648     4.686     4.688     4.690     4.681     4.686     4.683     4.683     4.687     4.686     4.704     4.696     4.710     4.704     4.714     4.722     4.726     4.724     4.726     4.730     4.730     4.730     4.730     4.728     4.726     4.720     4.712     4.716     4.712     4.712     4.719     4.720     4.714     4.728     4.732     4.726     4.728     4.726     4.733     4.739     4.733     4.732     4.734     4.769     4.733     4.766     4.764     4.761     4.759     4.762     4.764     4.739     4.771     4.736     4.734     4.733     4.738     4.780     4.782     4.788     4.787     4.772     4.802     4.798     4.788     4.782     4.783     4.792     4.792     4.792     4.793     4.800     4.807     4.805     4.809     4.809     4.809     4.817     4.843     4.842     4.845     4.846     4.846     4.852     4.852     4.852     4.854     4.857     4.855     4.852     4.846     4.848     4.852     4.854     4.861     4.861     4.861     4.866     4.866     4.866     4.887     4.890     4.890     4.890     4.909     4.907     4.904     4.906     4.907     4.917     4.920     4.923     4.922     4.914     4.920     4.931     4.938     4.941     4.915     4.941     4.940     4.944     4.946     4.948     4.948     4.950     4.950     4.950     4.958     4.961     4.961     4.966     4.968     4.966     4.972     4.972     4.973     4.975     4.976     4.980     4.983     4.985     4.985     4.989     4.989     4.994     4.999     4.999     5.000     5.005     5.008     5.008     5.013     5.010     5.013     5.015     5.017     5.018     5.020     5.021     5.021     5.026     5.028     5.028     5.031     5.032     5.033     5.036     5.038     5.039     5.041     5.043     5.044     5.047     5.047     5.049     5.054     5.057     5.057     5.058     5.057     5.058     5.066     5.068     5.070     5.074     5.075     5.079     5.082     5.085     5.089     5.092     5.094     5.094     5.098     5.099     5.101     5.106     5.108     5.116     5.119     5.119     5.121     5.125     5.127     5.131     5.131     5.132     5.135     5.140     5.144     5.145     5.149     5.149     5.150     5.153     5.155     5.155     5.157     5.158     5.159     5.161     5.162     5.162     5.165     5.166     5.169     5.172     5.174     5.178     5.181     5.183     5.183     5.186     5.187     5.189     5.191     5.193     5.194     5.197     5.198     5.199     5.204     5.205     5.207     5.213     5.215     5.216     5.219     5.220     5.222     5.225     5.229     5.230     5.233     5.235     5.238     5.241     5.242     5.244     5.247     5.250     5.252     5.255     5.257     5.258     5.261     5.263     5.266     5.270     5.270     5.272     5.275     5.277     5.280     5.283     5.285     5.287     5.290     5.291     5.293     5.296     5.298     5.299     5.304     5.305     5.307     5.311     5.313     5.314     5.318     5.319     5.320     5.322     5.323     5.324     5.325     5.326     5.327     5.330     5.331     5.332     5.335     5.338     5.340     5.344     5.344     5.347     5.349     5.352     5.357     5.355     5.357     5.358     5.360     5.362     5.363     5.368     5.368     5.371     5.372     5.374     5.375     5.378     5.380     5.381     5.383     5.385     5.387     5.390     5.392     5.394     5.397     5.399     5.400     5.402     5.405     5.407     5.410     5.411     5.414     5.417     5.418     5.420     5.424     5.425     5.429     5.432     5.433     5.438     5.439     5.442     5.444     5.447     5.450     5.452     5.457     5.459     5.461     5.466     5.467     5.469     5.472     5.475     5.478     5.481     5.482     5.483     5.487     5.488     5.490     5.491     5.493     5.494     5.496     5.497     5.499     5.502     5.502     5.504     5.507     5.507     5.508     5.511     5.511     5.513     5.516     5.516     5.517     5.520     5.522     5.522     5.525     5.527     5.529     5.531     5.531     5.532     5.535     5.536     5.538     5.541     5.543     5.544     5.547     5.549     5.552     5.554     5.555     5.556     5.558     5.559     5.561     5.564     5.571     5.572     5.572     5.574     5.578     5.581     5.583     5.585     5.588     5.591     5.594     5.597     5.598     5.600     5.603     5.605     5.606     5.611     5.613     5.614     5.618     5.620     5.623     5.627     5.629     5.630     5.635     5.637     5.640     5.643     5.647     5.648     5.652     5.655     5.658     5.661     5.665     5.666     5.672     5.673     5.675     5.680     5.683     5.685     5.689     5.692     5.694     5.699     5.700     5.703     5.706     5.709     5.712     5.717     5.720     5.724     5.731     5.735     5.737     5.740     5.742     5.744     5.749     5.752     5.758     5.763     5.767     5.771     5.774     5.776     5.779     5.787     5.790     5.796     5.802     5.805     5.810     5.814     5.818     5.821     5.826     5.829     5.832     5.839     5.842     5.846     5.851     5.854     5.859     5.865     5.869     5.872     5.879     5.882     5.887     5.893     5.897     5.900     5.907     5.911     5.915     5.922     5.925     5.929     5.936     5.941     5.946     5.952     5.956     5.959     5.966     5.971     5.974     5.979     5.983     5.987     5.996     6.000     6.004     6.014     6.018     6.021     6.029     6.033     6.039     6.050     6.055     6.061     6.074     6.080     6.085     6.098     6.106     6.112     6.126     6.135     6.142     6.157     6.167     6.174     6.192     6.203     6.212     6.231     6.244     6.254     6.274     6.287     6.296     6.318     6.330     6.339     6.361     6.374     6.385     6.408     6.422     6.432     6.457     6.471     6.482     6.509     6.526     6.537     6.565     6.578     6.590     6.620     6.635     6.649     6.677     6.694     6.708     6.738     6.756     6.770     6.802     6.819     6.832     6.861     6.877     6.891     6.918     6.933     6.944     6.971     6.985     6.997     7.022     7.037     7.047     7.073     7.088     7.098     7.125     7.142     7.154     7.179     7.194     7.207     7.233     7.249     7.260     7.288     7.302     7.315     7.344     7.359     7.371     7.398     7.414     7.428     7.455     7.468     7.482     7.509     7.526     7.539     7.565     7.580     7.594     7.622     7.637     7.652     7.679     7.693     7.707     7.735     7.750     7.766     7.792     7.808     7.820     7.853     7.869     7.883     7.910     7.927     7.941     7.969     7.987     8.001     8.031     8.047     8.060     8.087     8.103     8.118     8.147     8.161     8.175     8.201     8.217     8.230     8.251     8.266     8.278     8.302     8.315     8.326     8.349     8.361     8.370     8.393     8.402     8.414     8.433     8.445     8.454     8.470     8.480     8.490     8.506     8.514     8.524     8.539     8.548     8.557     8.572     8.581     8.589     8.607     8.615     8.624     8.639     8.649     8.657     8.672     8.681     8.691     8.707     8.719     8.728     8.743     8.752     8.762     8.780     8.789     8.798     8.814     8.823     8.831     8.849     8.860     8.869     8.885     8.894     8.903     8.922     8.931     8.940     8.957     8.966     8.980     8.998     9.005     9.015     9.035     9.046     9.055     9.073     9.082     9.094     9.113     9.123     9.137     9.157     9.169     9.177     9.199     9.208     9.220     9.240     9.253     9.263     9.285     9.298     9.309     9.329     9.341     9.349     9.369     9.381     9.393     9.414     9.426     9.439     9.459     9.471     9.481     9.501     9.515     9.524     9.546     9.556     9.569     9.589     9.598     9.614     9.633     9.644     9.656     9.675     9.685     9.698     9.719     9.728     9.740     9.760     9.772     9.783     9.806     9.815     9.827     9.846     9.858     9.869     9.891     9.901     9.912     9.935     9.944     9.957     9.976     9.989    10.000    10.020    10.033    10.045    10.065    10.077    10.090    10.111    10.126    10.137    10.162    10.175    10.189    10.211    10.223    10.238    10.260    10.272    10.286    10.309    10.323    10.333    10.357    10.370    10.383    10.409    10.422    10.435    10.457    10.474    10.485    10.511    10.523    10.537    10.563    10.579    10.590    10.616    10.630    10.646    10.675    10.687    10.702    10.730    10.746    10.763    10.792    10.809    10.824    10.854    10.868    10.889    10.917    10.935    10.950    10.985    11.002    11.020    11.050    11.070    11.087    11.117    11.132    11.152    11.185    11.201    11.222    11.254    11.274    11.293    11.325    11.347    11.367    11.402    11.422    11.441    11.476    11.496    11.517    11.549    11.571    11.590    11.624    11.646    11.663    11.694    11.713    11.733    11.766    11.787    11.802    11.830    11.850    11.869    11.893    11.913    11.931    11.959    11.976    11.988    12.015    12.033    12.049    12.073    12.090    12.107    12.133    12.148    12.162    12.194    12.207    12.224    12.250    12.266    12.279    12.306    12.320    12.333    12.357    12.371    12.385    12.409    12.422    12.433    12.459    12.473    12.485    12.509    12.522    12.533    12.556    12.570    12.583    12.615    12.628    12.639    12.668    12.681    12.696    12.723    12.740    12.754    12.781    12.795    12.808    12.833    12.847    12.866    12.894    12.909    12.922    12.951    12.970    12.985    13.013    13.032    13.049    13.080    13.099    13.114    13.146    13.169    13.185    13.211    13.227    13.242    13.268    13.282    13.305    13.330    13.342    13.359    13.395    13.412    13.425    13.449    13.468    13.483    13.502    13.515    13.526    13.547    13.558    13.567    13.589    13.600    13.606    13.628    13.640    13.652    13.667    13.676    13.692    13.707    13.715    13.729    13.748    13.757    13.762    13.777    13.790    13.795    13.807    13.818    13.824    13.841    13.852    13.863    13.871    13.873    13.885    13.896    13.901    13.910    13.923    13.935    13.948    13.959    13.965    13.966    13.975    13.983    13.988    14.000    14.012    14.015    14.031    14.036    14.041    14.050    14.056    14.061    14.072    14.078    14.081    14.091    14.105    14.119    14.133    14.138    14.145    14.157    14.165    14.175    14.185    14.192    14.197    14.210    14.215    14.222    14.238    14.255    14.258    14.278    14.283    14.290    14.297    14.302    14.309    14.325    14.335    14.341    14.348    14.352    14.378    14.381    14.385    14.403    14.410    14.412    14.412    14.450    14.452    14.465    14.470    14.480    14.485    14.510    14.519    14.520    14.522    14.526    14.531    14.556    14.564    14.573    14.583    14.594    14.599    14.623    14.630    14.631    14.637    14.639    14.641    14.646    14.657    14.687    14.698    14.699    14.702    14.720    14.731    14.733    14.741    14.771    14.771    14.785    14.790    14.802    14.807    14.810    14.819    14.835    14.839    14.846    14.868    14.871    14.874    14.887    14.895    14.899    14.909    14.914    14.916    14.957    14.957    14.961    14.978    14.992    14.996    15.011    15.015    15.025    15.033    15.033    15.038    15.043    15.045    15.045    15.043    15.041    15.040    15.040    15.037    15.038    15.038    15.038    15.035    15.022    15.008    15.007    14.998    14.992    14.991    14.985    14.963    14.947    14.937    14.933    14.930    14.905    14.902    14.896    14.885    14.881    14.876    14.856    14.852    14.846    14.827    14.824    14.819    14.810    14.805    14.795    14.774    14.769    14.762    14.752    14.748    14.744    14.737    14.733    14.703    14.696    14.692    14.687    14.678    14.670    14.659    14.649    14.646    14.643    14.635    14.621    14.618    14.607    14.604    14.594    14.584    14.578    14.575    14.552    14.547    14.528    14.520    14.506    14.504    14.492    14.487    14.485    14.473    14.469    14.467    14.459    14.438    14.417    14.402    14.396    14.393    14.383    14.378    14.374
     4.608     4.616     4.583     4.616     4.648     4.622     4.617     4.583     4.589     4.583     4.575     4.583     4.562     4.577     4.562     4.554     4.561     4.556     4.562     4.583     4.580     4.561     4.566     4.577     4.583     4.562     4.556     4.561     4.554     4.562     4.559     4.554     4.559     4.566     4.573     4.580     4.582     4.561     4.552     4.554     4.552     4.554     4.554     4.561     4.554     4.561     4.575     4.561     4.577     4.575     4.583     4.550     4.583     4.575     4.575     4.559     4.552     4.559     4.554     4.561     4.554     4.561     4.520     4.520     4.519     4.520     4.519     4.520     4.521     4.559     4.558     4.520     4.525     4.520     4.526     4.550     4.559     4.554     4.562     4.582     4.577     4.583     4.562     4.577     4.562     4.582     4.575     4.550     4.556     4.561     4.552     4.559     4.552     4.559     4.554     4.558     4.550     4.558     4.520     4.558     4.550     4.559     4.554     4.562     4.559     4.565     4.561     4.554     4.561     4.559     4.552     4.559     4.552     4.561     4.554     4.562     4.556     4.562     4.616     4.583     4.575     4.582     4.575     4.613     4.582     4.561     4.577     4.559     4.552     4.559     4.575     4.561     4.567     4.561     4.582     4.577     4.583     4.614     4.583     4.640     4.675     4.608     4.577     4.583     4.588     4.649     4.644     4.649     4.654     4.650     4.654     4.649     4.617     4.649     4.655     4.650     4.698     4.681     4.704     4.712     4.691     4.654     4.708     4.681     4.675     4.683     4.698     4.681     4.685     4.677     4.683     4.687     4.681     4.673     4.679     4.687     4.690     4.693     4.686     4.686     4.685     4.686     4.688     4.686     4.686     4.688     4.679     4.683     4.679     4.679     4.681     4.677     4.679     4.685     4.679     4.679     4.679     4.675     4.677     4.681     4.675     4.679     4.675     4.679     4.686     4.686     4.679     4.683     4.690     4.687     4.691     4.687     4.690     4.686     4.685     4.685     4.683     4.686     4.691     4.683     4.688     4.706     4.688     4.683     4.677     4.683     4.702     4.686     4.681     4.692     4.686     4.690     4.691     4.691     4.687     4.700     4.702     4.700     4.696     4.696     4.693     4.692     4.677     4.681     4.677     4.683     4.681     4.685     4.683     4.685     4.686     4.688     4.685     4.687     4.683     4.681     4.675     4.677     4.679     4.683     4.679     4.683     4.679     4.661     4.637     4.662     4.686     4.648     4.648     4.652     4.646     4.649     4.649     4.656     4.654     4.657     4.677     4.675     4.675     4.679     4.675     4.675     4.669     4.669     4.664     4.671     4.677     4.675     4.669     4.653     4.653     4.652     4.646     4.652     4.648     4.654     4.655     4.648     4.650     4.648     4.622     4.617     4.642     4.652     4.640     4.637     4.589     4.635     4.587     4.633     4.588     4.583     4.588     4.582     4.577     4.583     4.614     4.620     4.621     4.587     4.582     4.583     4.587     4.582     4.582     4.610     4.573     4.579     4.586     4.562     4.587     4.587     4.585     4.577     4.593     4.573     4.585     4.587     4.566     4.525     4.517     4.510     4.517     4.510     4.519     4.525     4.520     4.526     4.552     4.517     4.550     4.515     4.504     4.512     4.521     4.515     4.522     4.525     4.519     4.508     4.500     4.444     4.463     4.443     4.519     4.512     4.520     4.510     4.517     4.508     4.550     4.517     4.508     4.519     4.512     4.506     4.515     4.546     4.519     4.445     4.435     4.427     4.419     4.427     4.429     4.438     4.440     4.443     4.443     4.510     4.506     4.512     4.504     4.508     4.500     4.443     4.440     4.429     4.421     4.417     4.408     4.400     4.399     4.397     4.394     4.387     4.387     4.387     4.394     4.397     4.400     4.400     4.400     4.397     4.397     4.397     4.397     4.397     4.400     4.408     4.410     4.419     4.429     4.438     4.443     4.443     4.517     4.510     4.517     4.440     4.440     4.438     4.427     4.429     4.427     4.429     4.427     4.429     4.427     4.419     4.427     4.438     4.446     4.512     4.520     4.512     4.517     4.508     4.515     4.508     4.444     4.435     4.429     4.440     4.517     4.526     4.521     4.521     4.515     4.519     4.510     4.517     4.508     4.519     4.508     4.520     4.512     4.520     4.519     4.524     4.517     4.510     4.520     4.510     4.520     4.561     4.554     4.517     4.525     4.520     4.515     4.552     4.515     4.552     4.561     4.554     4.608     4.508     4.500     4.508     4.517     4.506     4.517     4.508     4.517     4.525     4.519     4.548     4.556     4.550     4.558     4.614     4.610     4.614     4.613     4.620     4.519     4.599     4.583     4.520     4.583     4.519     4.586     4.521     4.587     4.582     4.596     4.602     4.610     4.613     4.608     4.610     4.613     4.610     4.625     4.623     4.624     4.626     4.628     4.608     4.614     4.614     4.620     4.613     4.626     4.618     4.623     4.617     4.652     4.648     4.652     4.655     4.669     4.654     4.614     4.673     4.675     4.675     4.671     4.673     4.666     4.666     4.669     4.666     4.650     4.669     4.642     4.648     4.653     4.671     4.663     4.658     4.663     4.665     4.662     4.681     4.675     4.654     4.656     4.683     4.658     4.661     4.656     4.660     4.657     4.655     4.693     4.691     4.687     4.686     4.683     4.686     4.683     4.685     4.686     4.691     4.687     4.693     4.714     4.716     4.710     4.716     4.712     4.724     4.730     4.726     4.730     4.732     4.733     4.730     4.728     4.732     4.728     4.720     4.722     4.714     4.716     4.714     4.716     4.720     4.733     4.735     4.732     4.728     4.733     4.736     4.734     4.737     4.735     4.737     4.734     4.771     4.754     4.769     4.766     4.766     4.761     4.771     4.744     4.746     4.734     4.737     4.734     4.780     4.783     4.790     4.792     4.790     4.802     4.795     4.800     4.790     4.787     4.785     4.790     4.795     4.795     4.796     4.802     4.809     4.809     4.812     4.810     4.814     4.825     4.842     4.843     4.839     4.845     4.850     4.854     4.855     4.855     4.859     4.855     4.854     4.861     4.854     4.855     4.861     4.882     4.882     4.866     4.873     4.870     4.870     4.871     4.904     4.902     4.893     4.915     4.914     4.912     4.910     4.909     4.917     4.914     4.915     4.925     4.925     4.917     4.931     4.935     4.941     4.944     4.946     4.937     4.941     4.943     4.950     4.952     4.952     4.954     4.956     4.959     4.963     4.964     4.964     4.970     4.970     4.973     4.975     4.975     4.976     4.978     4.983     4.983     4.985     4.989     4.991     4.992     4.994     4.997     5.002     5.003     5.003     5.008     5.013     5.015     5.015     5.017     5.018     5.020     5.021     5.023     5.023     5.024     5.028     5.029     5.032     5.035     5.035     5.038     5.039     5.039     5.043     5.044     5.046     5.047     5.049     5.050     5.054     5.057     5.058     5.060     5.062     5.063     5.065     5.066     5.070     5.075     5.077     5.079     5.082     5.085     5.089     5.092     5.096     5.098     5.100     5.101     5.105     5.107     5.108     5.115     5.119     5.121     5.123     5.123     5.127     5.131     5.132     5.133     5.137     5.138     5.142     5.144     5.149     5.150     5.151     5.153     5.153     5.155     5.158     5.158     5.161     5.164     5.164     5.165     5.165     5.166     5.170     5.172     5.174     5.178     5.181     5.183     5.185     5.186     5.187     5.190     5.191     5.193     5.195     5.197     5.198     5.200     5.204     5.207     5.208     5.212     5.215     5.219     5.219     5.220     5.224     5.224     5.227     5.230     5.232     5.233     5.236     5.239     5.242     5.245     5.247     5.249     5.252     5.254     5.255     5.258     5.261     5.263     5.266     5.269     5.270     5.274     5.275     5.277     5.280     5.282     5.285     5.287     5.290     5.291     5.295     5.296     5.298     5.302     5.304     5.305     5.309     5.311     5.313     5.316     5.318     5.318     5.321     5.323     5.323     5.325     5.326     5.328     5.329     5.330     5.332     5.333     5.335     5.338     5.342     5.344     5.347     5.349     5.350     5.352     5.353     5.357     5.360     5.360     5.362     5.363     5.365     5.367     5.370     5.371     5.374     5.375     5.377     5.378     5.381     5.382     5.385     5.387     5.389     5.392     5.394     5.396     5.399     5.399     5.402     5.405     5.405     5.407     5.410     5.411     5.414     5.417     5.418     5.422     5.424     5.427     5.429     5.432     5.433     5.436     5.438     5.441     5.444     5.445     5.448     5.452     5.455     5.457     5.461     5.464     5.466     5.468     5.469     5.474     5.478     5.481     5.482     5.485     5.487     5.488     5.490     5.493     5.494     5.496     5.497     5.499     5.502     5.504     5.504     5.507     5.508     5.510     5.511     5.513     5.516     5.516     5.517     5.519     5.519     5.522     5.524     5.525     5.527     5.529     5.531     5.532     5.533     5.535     5.536     5.538     5.541     5.541     5.544     5.546     5.547     5.550     5.552     5.554     5.555     5.558     5.559     5.561     5.562     5.565     5.567     5.571     5.574     5.576     5.578     5.581     5.583     5.586     5.589     5.589     5.592     5.595     5.598     5.602     5.603     5.605     5.608     5.609     5.613     5.616     5.617     5.621     5.623     5.624     5.627     5.630     5.633     5.637     5.639     5.642     5.645     5.648     5.652     5.653     5.656     5.660     5.663     5.666     5.670     5.672     5.675     5.678     5.681     5.685     5.688     5.689     5.692     5.695     5.699     5.702     5.705     5.708     5.711     5.714     5.718     5.722     5.726     5.731     5.737     5.738     5.740     5.743     5.747     5.749     5.754     5.759     5.765     5.768     5.772     5.775     5.779     5.782     5.785     5.790     5.796     5.802     5.806     5.810     5.814     5.820     5.823     5.826     5.830     5.833     5.839     5.844     5.847     5.851     5.856     5.859     5.863     5.869     5.873     5.878     5.882     5.889     5.892     5.898     5.902     5.907     5.911     5.916     5.922     5.927     5.930     5.937     5.941     5.947     5.952     5.958     5.963     5.966     5.973     5.976     5.980     5.985     5.992     5.995     6.002     6.007     6.012     6.018     6.025     6.029     6.033     6.039     6.046     6.055     6.063     6.070     6.078     6.087     6.095     6.105     6.114     6.125     6.135     6.144     6.155     6.167     6.178     6.189     6.202     6.215     6.227     6.242     6.257     6.269     6.285     6.302     6.315     6.331     6.346     6.360     6.377     6.392     6.406     6.425     6.442     6.455     6.474     6.492     6.507     6.527     6.545     6.561     6.582     6.600     6.617     6.637     6.656     6.674     6.694     6.713     6.732     6.756     6.774     6.794     6.817     6.837     6.856     6.877     6.897     6.914     6.935     6.952     6.969     6.990     7.006     7.022     7.042     7.057     7.073     7.092     7.108     7.122     7.143     7.159     7.174     7.197     7.213     7.230     7.249     7.267     7.283     7.304     7.320     7.337     7.359     7.376     7.393     7.412     7.431     7.448     7.468     7.486     7.504     7.524     7.541     7.559     7.580     7.597     7.615     7.635     7.653     7.672     7.691     7.711     7.727     7.748     7.767     7.786     7.805     7.823     7.843     7.863     7.883     7.900     7.922     7.941     7.959     7.980     8.000     8.019     8.040     8.059     8.078     8.097     8.116     8.135     8.157     8.176     8.191     8.213     8.233     8.248     8.265     8.282     8.297     8.315     8.330     8.346     8.362     8.376     8.390     8.407     8.420     8.433     8.449     8.463     8.473     8.488     8.500     8.509     8.524     8.535     8.546     8.558     8.569     8.579     8.591     8.602     8.613     8.626     8.636     8.647     8.658     8.669     8.681     8.692     8.702     8.714     8.726     8.739     8.748     8.762     8.772     8.785     8.798     8.810     8.820     8.831     8.844     8.854     8.869     8.881     8.891     8.905     8.916     8.926     8.941     8.952     8.962     8.977     8.989     9.003     9.015     9.026     9.039     9.052     9.066     9.079     9.092     9.105     9.117     9.131     9.145     9.159     9.176     9.192     9.202     9.217     9.229     9.242     9.256     9.272     9.288     9.300     9.314     9.332     9.345     9.359     9.371     9.389     9.403     9.414     9.431     9.444     9.461     9.476     9.491     9.503     9.517     9.531     9.548     9.563     9.577     9.591     9.605     9.620     9.633     9.648     9.661     9.675     9.689     9.704     9.720     9.735     9.749     9.762     9.776     9.790     9.802     9.819     9.833     9.848     9.862     9.874     9.889     9.905     9.919     9.932     9.949     9.962     9.976     9.990    10.006    10.021    10.038    10.052    10.064    10.081    10.095    10.109    10.126    10.142    10.159    10.175    10.193    10.207    10.226    10.240    10.257    10.272    10.290    10.307    10.323    10.339    10.355    10.372    10.389    10.404    10.424    10.439    10.453    10.472    10.489    10.505    10.527    10.542    10.557    10.578    10.595    10.611    10.630    10.647    10.666    10.688    10.704    10.721    10.743    10.763    10.782    10.806    10.824    10.845    10.867    10.885    10.907    10.929    10.950    10.971    10.996    11.016    11.037    11.060    11.083    11.105    11.129    11.150    11.169    11.194    11.216    11.236    11.265    11.287    11.311    11.335    11.358    11.385    11.412    11.435    11.457    11.488    11.512    11.532    11.559    11.581    11.602    11.633    11.658    11.679    11.704    11.726    11.748    11.774    11.797    11.821    11.843    11.864    11.885    11.907    11.925    11.949    11.970    11.990    12.009    12.026    12.048    12.068    12.085    12.106    12.126    12.145    12.164    12.181    12.204    12.224    12.244    12.265    12.282    12.302    12.322    12.341    12.357    12.379    12.394    12.411    12.427    12.442    12.457    12.476    12.494    12.510    12.528    12.545    12.561    12.578    12.594    12.611    12.632    12.653    12.670    12.692    12.711    12.726    12.746    12.763    12.782    12.802    12.819    12.835    12.856    12.875    12.894    12.916    12.932    12.951    12.974    12.994    13.015    13.037    13.057    13.075    13.099    13.119    13.137    13.165    13.188    13.208    13.227    13.246    13.265    13.286    13.305    13.324    13.346    13.363    13.381    13.409    13.427    13.446    13.463    13.481    13.493    13.506    13.519    13.532    13.547    13.558    13.570    13.583    13.596    13.604    13.614    13.630    13.645    13.659    13.663    13.677    13.692    13.709    13.723    13.742    13.754    13.762    13.769    13.783    13.792    13.801    13.814    13.820    13.827    13.838    13.857    13.865    13.871    13.877    13.885    13.898    13.904    13.912    13.919    13.947    13.954    13.962    13.966    13.972    13.981    13.988    13.994    13.998    14.012    14.026    14.031    14.039    14.048    14.055    14.061    14.070    14.078    14.085    14.093    14.098    14.117    14.131    14.138    14.146    14.157    14.165    14.175    14.182    14.192    14.200    14.211    14.216    14.224    14.232    14.252    14.261    14.269    14.275    14.292    14.295    14.308    14.313    14.320    14.335    14.339    14.348    14.349    14.355    14.390    14.393    14.402    14.412    14.415    14.417    14.448    14.453    14.465    14.470    14.475    14.479    14.496    14.520    14.526    14.528    14.529    14.537    14.552    14.560    14.575    14.588    14.592    14.593    14.604    14.633    14.635    14.641    14.643    14.646    14.652    14.662    14.671    14.696    14.699    14.703    14.712    14.728    14.733    14.737    14.760    14.764    14.782    14.794    14.800    14.807    14.815    14.821    14.831    14.839    14.846    14.856    14.870    14.874    14.885    14.895    14.899    14.909    14.914    14.918    14.959    14.961    14.965    14.982    14.985    15.000    15.007    15.018    15.025    15.033    15.037    15.041    15.045    15.046    15.045    15.045    15.040    15.038    15.037    15.035    15.038    15.037    15.037    15.029    15.020    15.013    15.008    15.003    14.998    14.994    14.978    14.952    14.947    14.942    14.941    14.935    14.909    14.903    14.895    14.888    14.883    14.873    14.857    14.854    14.846    14.830    14.827    14.821    14.815    14.812    14.786    14.776    14.769    14.764    14.757    14.752    14.747    14.741    14.735    14.712    14.699    14.692    14.687    14.679    14.673    14.662    14.657    14.652    14.645    14.639    14.625    14.621    14.611    14.606    14.597    14.589    14.584    14.564    14.560    14.541    14.531    14.522    14.512    14.506    14.498    14.494    14.485    14.476    14.473    14.470    14.465    14.462    14.415    14.405    14.400    14.394    14.387    14.381    14.372
     4.616     4.583     4.579     4.621     4.653     4.618     4.583     4.588     4.583     4.575     4.577     4.562     4.577     4.562     4.556     4.561     4.554     4.561     4.556     4.562     4.575     4.582     4.561     4.583     4.575     4.567     4.561     4.554     4.561     4.567     4.566     4.559     4.554     4.562     4.582     4.575     4.577     4.566     4.554     4.552     4.554     4.554     4.556     4.554     4.561     4.567     4.575     4.579     4.577     4.582     4.562     4.577     4.561     4.575     4.561     4.552     4.559     4.552     4.556     4.554     4.556     4.554     4.559     4.520     4.520     4.520     4.520     4.520     4.552     4.552     4.577     4.559     4.521     4.526     4.521     4.552     4.552     4.561     4.577     4.575     4.583     4.575     4.577     4.562     4.582     4.575     4.617     4.582     4.561     4.552     4.559     4.552     4.559     4.554     4.561     4.552     4.559     4.521     4.558     4.521     4.559     4.554     4.561     4.556     4.550     4.559     4.552     4.561     4.554     4.583     4.559     4.552     4.554     4.552     4.561     4.556     4.562     4.585     4.582     4.575     4.567     4.561     4.567     4.616     4.575     4.582     4.561     4.577     4.561     4.575     4.562     4.575     4.562     4.577     4.575     4.583     4.577     4.583     4.616     4.621     4.673     4.616     4.583     4.588     4.583     4.617     4.649     4.644     4.650     4.655     4.650     4.617     4.621     4.616     4.622     4.655     4.660     4.698     4.714     4.681     4.654     4.649     4.686     4.714     4.692     4.687     4.704     4.702     4.675     4.685     4.677     4.683     4.671     4.654     4.696     4.697     4.702     4.702     4.688     4.692     4.690     4.692     4.692     4.690     4.688     4.690     4.685     4.687     4.685     4.685     4.679     4.681     4.685     4.681     4.685     4.683     4.685     4.679     4.681     4.677     4.681     4.685     4.681     4.686     4.681     4.688     4.686     4.688     4.695     4.691     4.687     4.691     4.688     4.692     4.688     4.687     4.691     4.686     4.708     4.716     4.683     4.675     4.693     4.694     4.683     4.687     4.683     4.702     4.681     4.686     4.693     4.692     4.692     4.690     4.697     4.702     4.702     4.697     4.702     4.696     4.698     4.688     4.681     4.686     4.685     4.686     4.681     4.683     4.648     4.686     4.681     4.686     4.691     4.686     4.688     4.686     4.679     4.683     4.679     4.679     4.681     4.686     4.685     4.681     4.685     4.686     4.681     4.652     4.653     4.646     4.653     4.655     4.657     4.654     4.657     4.685     4.679     4.681     4.673     4.677     4.679     4.679     4.675     4.673     4.679     4.671     4.671     4.673     4.656     4.660     4.656     4.652     4.652     4.649     4.653     4.649     4.653     4.648     4.648     4.653     4.617     4.657     4.621     4.664     4.665     4.637     4.594     4.640     4.593     4.635     4.593     4.588     4.583     4.588     4.582     4.562     4.583     4.613     4.616     4.621     4.583     4.587     4.583     4.587     4.614     4.614     4.579     4.573     4.563     4.586     4.562     4.582     4.588     4.594     4.580     4.593     4.520     4.591     4.592     4.519     4.524     4.520     4.525     4.520     4.512     4.521     4.515     4.550     4.517     4.524     4.515     4.523     4.515     4.521     4.515     4.506     4.515     4.520     4.510     4.517     4.508     4.463     4.443     4.463     4.443     4.519     4.512     4.519     4.508     4.519     4.517     4.508     4.515     4.508     4.519     4.512     4.520     4.550     4.542     4.550     4.440     4.438     4.427     4.429     4.427     4.438     4.443     4.443     4.519     4.520     4.512     4.504     4.469     4.502     4.444     4.443     4.440     4.429     4.421     4.419     4.410     4.408     4.400     4.399     4.397     4.394     4.394     4.394     4.397     4.399     4.400     4.406     4.400     4.400     4.399     4.399     4.399     4.400     4.400     4.408     4.419     4.421     4.429     4.440     4.442     4.463     4.508     4.519     4.443     4.517     4.440     4.440     4.438     4.429     4.438     4.429     4.438     4.429     4.429     4.429     4.438     4.431     4.440     4.520     4.515     4.522     4.556     4.517     4.510     4.517     4.523     4.519     4.440     4.517     4.443     4.519     4.525     4.537     4.521     4.525     4.517     4.508     4.519     4.512     4.519     4.512     4.520     4.525     4.548     4.519     4.510     4.519     4.558     4.554     4.517     4.554     4.517     4.523     4.519     4.558     4.552     4.517     4.508     4.517     4.556     4.562     4.559     4.520     4.508     4.517     4.506     4.517     4.508     4.517     4.525     4.519     4.550     4.517     4.522     4.515     4.520     4.556     4.517     4.608     4.614     4.624     4.633     4.635     4.613     4.582     4.520     4.526     4.520     4.588     4.520     4.602     4.517     4.608     4.614     4.606     4.614     4.618     4.614     4.618     4.623     4.626     4.627     4.625     4.626     4.630     4.621     4.617     4.624     4.618     4.622     4.623     4.621     4.633     4.655     4.653     4.657     4.655     4.673     4.671     4.675     4.671     4.654     4.677     4.673     4.671     4.669     4.669     4.669     4.671     4.671     4.673     4.648     4.653     4.673     4.681     4.658     4.663     4.660     4.664     4.665     4.675     4.679     4.677     4.681     4.658     4.686     4.658     4.666     4.663     4.698     4.658     4.696     4.697     4.696     4.698     4.685     4.695     4.686     4.688     4.685     4.691     4.695     4.720     4.719     4.719     4.716     4.683     4.720     4.728     4.730     4.730     4.734     4.733     4.735     4.733     4.733     4.730     4.733     4.728     4.726     4.722     4.726     4.719     4.728     4.734     4.728     4.734     4.738     4.733     4.734     4.739     4.743     4.744     4.739     4.744     4.749     4.744     4.764     4.754     4.771     4.771     4.761     4.779     4.774     4.743     4.739     4.779     4.736     4.790     4.787     4.790     4.795     4.798     4.802     4.798     4.805     4.792     4.788     4.793     4.800     4.800     4.798     4.800     4.800     4.805     4.812     4.812     4.816     4.819     4.822     4.835     4.835     4.837     4.840     4.859     4.855     4.859     4.857     4.861     4.861     4.859     4.864     4.861     4.864     4.877     4.883     4.873     4.874     4.879     4.876     4.874     4.887     4.907     4.912     4.920     4.918     4.912     4.917     4.910     4.922     4.925     4.920     4.928     4.923     4.926     4.922     4.925     4.937     4.944     4.948     4.944     4.948     4.943     4.954     4.956     4.952     4.956     4.959     4.961     4.964     4.968     4.970     4.968     4.975     4.978     4.980     4.978     4.978     4.980     4.981     4.983     4.988     4.992     4.994     4.995     4.997     4.999     5.002     5.002     5.005     5.007     5.010     5.013     5.017     5.018     5.020     5.023     5.024     5.024     5.024     5.028     5.028     5.031     5.032     5.035     5.036     5.039     5.043     5.044     5.044     5.047     5.049     5.050     5.052     5.054     5.055     5.057     5.060     5.062     5.063     5.066     5.068     5.070     5.074     5.077     5.080     5.082     5.087     5.089     5.092     5.096     5.099     5.102     5.105     5.108     5.111     5.113     5.115     5.117     5.121     5.125     5.127     5.129     5.131     5.135     5.137     5.137     5.138     5.140     5.142     5.144     5.149     5.154     5.154     5.155     5.155     5.157     5.159     5.161     5.164     5.165     5.166     5.169     5.170     5.170     5.172     5.176     5.178     5.181     5.183     5.186     5.186     5.189     5.190     5.191     5.194     5.195     5.197     5.199     5.200     5.204     5.207     5.207     5.212     5.213     5.216     5.219     5.222     5.224     5.225     5.227     5.230     5.232     5.235     5.236     5.238     5.241     5.244     5.247     5.249     5.252     5.254     5.257     5.258     5.260     5.263     5.266     5.267     5.270     5.272     5.275     5.277     5.280     5.282     5.285     5.287     5.288     5.291     5.293     5.296     5.299     5.302     5.304     5.307     5.309     5.311     5.313     5.316     5.316     5.319     5.321     5.322     5.323     5.327     5.328     5.330     5.330     5.331     5.332     5.335     5.338     5.340     5.342     5.345     5.347     5.349     5.352     5.353     5.355     5.357     5.358     5.362     5.363     5.367     5.367     5.368     5.370     5.371     5.374     5.375     5.377     5.380     5.381     5.382     5.385     5.387     5.390     5.392     5.396     5.397     5.399     5.402     5.404     5.405     5.407     5.408     5.410     5.413     5.414     5.417     5.420     5.422     5.424     5.427     5.429     5.432     5.435     5.436     5.438     5.441     5.442     5.445     5.448     5.450     5.454     5.457     5.461     5.462     5.466     5.468     5.471     5.472     5.474     5.478     5.481     5.483     5.487     5.488     5.491     5.493     5.496     5.497     5.499     5.500     5.502     5.505     5.507     5.508     5.510     5.511     5.513     5.514     5.516     5.519     5.520     5.522     5.524     5.524     5.525     5.529     5.529     5.531     5.532     5.533     5.535     5.538     5.538     5.540     5.541     5.543     5.544     5.547     5.549     5.550     5.554     5.555     5.558     5.559     5.561     5.562     5.564     5.565     5.569     5.571     5.572     5.574     5.578     5.581     5.583     5.586     5.589     5.591     5.592     5.594     5.597     5.600     5.603     5.606     5.608     5.609     5.613     5.614     5.617     5.620     5.623     5.626     5.627     5.629     5.632     5.635     5.639     5.642     5.645     5.648     5.650     5.653     5.656     5.660     5.663     5.665     5.668     5.672     5.675     5.676     5.680     5.683     5.686     5.689     5.692     5.694     5.697     5.700     5.703     5.706     5.709     5.712     5.716     5.718     5.722     5.727     5.731     5.736     5.738     5.743     5.746     5.749     5.752     5.756     5.759     5.765     5.769     5.772     5.776     5.781     5.783     5.787     5.792     5.798     5.802     5.806     5.810     5.814     5.818     5.823     5.827     5.830     5.835     5.839     5.844     5.847     5.851     5.856     5.860     5.865     5.870     5.875     5.878     5.883     5.889     5.893     5.898     5.903     5.908     5.911     5.916     5.922     5.927     5.932     5.937     5.943     5.947     5.952     5.958     5.963     5.966     5.973     5.977     5.983     5.987     5.992     5.996     6.002     6.007     6.012     6.018     6.025     6.029     6.035     6.041     6.048     6.053     6.062     6.070     6.077     6.085     6.095     6.103     6.113     6.125     6.135     6.144     6.157     6.167     6.178     6.190     6.202     6.213     6.227     6.240     6.255     6.270     6.285     6.300     6.315     6.330     6.346     6.363     6.377     6.393     6.410     6.425     6.443     6.460     6.477     6.495     6.512     6.529     6.548     6.567     6.583     6.602     6.621     6.638     6.657     6.677     6.696     6.714     6.735     6.754     6.773     6.794     6.814     6.833     6.856     6.875     6.895     6.915     6.933     6.953     6.972     6.990     7.009     7.027     7.044     7.061     7.079     7.095     7.111     7.128     7.145     7.163     7.179     7.197     7.216     7.233     7.249     7.269     7.286     7.302     7.322     7.339     7.355     7.376     7.393     7.410     7.431     7.448     7.467     7.485     7.504     7.521     7.541     7.559     7.577     7.596     7.614     7.633     7.652     7.670     7.689     7.707     7.726     7.745     7.763     7.783     7.802     7.820     7.839     7.856     7.878     7.897     7.916     7.935     7.955     7.975     7.994     8.014     8.033     8.053     8.072     8.092     8.113     8.130     8.148     8.169     8.189     8.207     8.224     8.245     8.262     8.279     8.296     8.313     8.329     8.346     8.364     8.379     8.394     8.409     8.423     8.437     8.452     8.467     8.479     8.493     8.506     8.518     8.530     8.543     8.553     8.566     8.578     8.588     8.598     8.612     8.621     8.633     8.647     8.658     8.669     8.679     8.691     8.704     8.711     8.724     8.735     8.746     8.761     8.770     8.782     8.794     8.806     8.818     8.831     8.842     8.852     8.864     8.877     8.889     8.900     8.913     8.924     8.938     8.949     8.962     8.974     8.983     8.998     9.011     9.022     9.035     9.049     9.060     9.073     9.085     9.099     9.113     9.125     9.139     9.152     9.165     9.179     9.194     9.208     9.225     9.235     9.249     9.263     9.277     9.293     9.305     9.320     9.333     9.350     9.365     9.378     9.395     9.407     9.422     9.436     9.452     9.463     9.480     9.496     9.509     9.525     9.537     9.550     9.565     9.581     9.596     9.611     9.626     9.638     9.654     9.668     9.681     9.692     9.708     9.724     9.737     9.753     9.768     9.781     9.795     9.807     9.822     9.837     9.851     9.869     9.881     9.894     9.907     9.924     9.937     9.950     9.967     9.981     9.994    10.008    10.024    10.039    10.055    10.069    10.083    10.097    10.115    10.128    10.144    10.158    10.174    10.191    10.208    10.228    10.241    10.258    10.274    10.291    10.307    10.324    10.339    10.355    10.372    10.389    10.404    10.422    10.439    10.456    10.475    10.491    10.507    10.523    10.542    10.559    10.576    10.594    10.611    10.632    10.648    10.666    10.685    10.704    10.722    10.741    10.761    10.780    10.799    10.820    10.839    10.861    10.883    10.900    10.923    10.944    10.967    10.988    11.013    11.033    11.053    11.077    11.100    11.122    11.140    11.164    11.187    11.211    11.231    11.252    11.277    11.302    11.323    11.350    11.373    11.398    11.424    11.448    11.469    11.496    11.519    11.545    11.571    11.595    11.614    11.640    11.670    11.694    11.717    11.741    11.760    11.787    11.809    11.832    11.855    11.876    11.902    11.923    11.943    11.963    11.985    12.006    12.025    12.044    12.064    12.085    12.106    12.121    12.143    12.159    12.178    12.197    12.218    12.241    12.260    12.279    12.299    12.317    12.339    12.359    12.379    12.397    12.414    12.431    12.447    12.465    12.479    12.496    12.513    12.531    12.548    12.566    12.586    12.602    12.620    12.637    12.660    12.680    12.699    12.718    12.737    12.753    12.770    12.789    12.808    12.827    12.844    12.861    12.883    12.899    12.918    12.939    12.961    12.976    12.994    13.016    13.037    13.058    13.076    13.098    13.119    13.143    13.163    13.188    13.211    13.230    13.245    13.266    13.283    13.303    13.328    13.350    13.364    13.383    13.399    13.422    13.439    13.456    13.470    13.487    13.498    13.509    13.522    13.533    13.547    13.558    13.571    13.582    13.592    13.601    13.613    13.622    13.637    13.646    13.654    13.667    13.681    13.693    13.704    13.719    13.733    13.748    13.759    13.770    13.785    13.797    13.806    13.817    13.822    13.831    13.842    13.854    13.867    13.871    13.876    13.891    13.903    13.906    13.910    13.917    13.948    13.959    13.965    13.970    13.977    13.988    13.991    13.997    14.007    14.014    14.025    14.031    14.049    14.055    14.059    14.069    14.076    14.085    14.091    14.102    14.114    14.125    14.135    14.141    14.156    14.164    14.175    14.182    14.192    14.201    14.211    14.219    14.225    14.232    14.244    14.255    14.260    14.269    14.290    14.298    14.306    14.313    14.322    14.335    14.339    14.348    14.352    14.358    14.370    14.391    14.407    14.415    14.417    14.431    14.439    14.450    14.464    14.469    14.478    14.479    14.485    14.516    14.526    14.528    14.529    14.533    14.552    14.558    14.573    14.582    14.596    14.597    14.602    14.621    14.637    14.641    14.643    14.648    14.647    14.666    14.673    14.685    14.698    14.706    14.718    14.726    14.733    14.744    14.754    14.762    14.767    14.795    14.802    14.807    14.817    14.824    14.831    14.839    14.846    14.854    14.861    14.877    14.885    14.893    14.902    14.909    14.914    14.921    14.939    14.956    14.967    14.981    14.989    14.992    15.011    15.018    15.025    15.033    15.038    15.041    15.043    15.045    15.045    15.041    15.040    15.038    15.035    15.035    15.038    15.037    15.037    15.027    15.022    15.015    15.015    15.013    15.006    14.998    14.985    14.957    14.952    14.947    14.944    14.939    14.910    14.905    14.898    14.890    14.885    14.871    14.859    14.852    14.844    14.835    14.831    14.824    14.817    14.812    14.791    14.778    14.772    14.765    14.759    14.754    14.748    14.741    14.729    14.720    14.707    14.694    14.689    14.683    14.673    14.666    14.661    14.656    14.645    14.637    14.628    14.621    14.613    14.607    14.599    14.590    14.582    14.568    14.558    14.543    14.538    14.524    14.516    14.509    14.506    14.496    14.487    14.480    14.476    14.473    14.470    14.438    14.424    14.408    14.402    14.398    14.388    14.383    14.374
     4.610     4.616     4.648     4.654     4.648     4.610     4.588     4.582     4.575     4.577     4.562     4.577     4.563     4.577     4.562     4.558     4.562     4.556     4.562     4.583     4.582     4.575     4.582     4.575     4.579     4.562     4.554     4.554     4.554     4.561     4.577     4.580     4.562     4.577     4.573     4.582     4.573     4.573     4.554     4.561     4.554     4.556     4.556     4.561     4.554     4.562     4.577     4.579     4.562     4.577     4.552     4.559     4.552     4.561     4.556     4.561     4.552     4.554     4.552     4.554     4.552     4.554     4.552     4.554     4.521     4.558     4.520     4.558     4.552     4.583     4.559     4.552     4.552     4.521     4.552     4.550     4.559     4.575     4.577     4.585     4.588     4.582     4.561     4.556     4.563     4.583     4.621     4.562     4.554     4.561     4.554     4.561     4.558     4.561     4.556     4.561     4.554     4.559     4.554     4.559     4.567     4.562     4.556     4.562     4.585     4.577     4.561     4.554     4.561     4.579     4.554     4.561     4.554     4.556     4.554     4.562     4.583     4.582     4.562     4.567     4.561     4.554     4.562     4.582     4.582     4.573     4.582     4.573     4.582     4.573     4.577     4.575     4.577     4.577     4.582     4.575     4.583     4.577     4.583     4.616     4.677     4.622     4.616     4.583     4.616     4.583     4.642     4.650     4.644     4.650     4.655     4.648     4.617     4.622     4.640     4.649     4.665     4.714     4.706     4.716     4.649     4.654     4.681     4.675     4.714     4.698     4.710     4.681     4.687     4.677     4.683     4.675     4.654     4.696     4.700     4.702     4.702     4.712     4.683     4.688     4.683     4.695     4.694     4.693     4.691     4.693     4.690     4.686     4.691     4.690     4.683     4.687     4.690     4.687     4.688     4.686     4.688     4.685     4.687     4.683     4.687     4.688     4.685     4.690     4.688     4.693     4.697     4.693     4.698     4.695     4.692     4.695     4.692     4.692     4.690     4.692     4.702     4.706     4.712     4.693     4.696     4.683     4.712     4.719     4.710     4.679     4.686     4.681     4.686     4.681     4.695     4.691     4.693     4.694     4.704     4.706     4.704     4.704     4.702     4.706     4.702     4.704     4.687     4.681     4.687     4.691     4.686     4.691     4.685     4.690     4.687     4.691     4.694     4.698     4.696     4.694     4.686     4.688     4.683     4.687     4.685     4.685     4.688     4.686     4.688     4.681     4.704     4.675     4.658     4.654     4.665     4.664     4.663     4.666     4.693     4.679     4.665     4.677     4.679     4.683     4.677     4.677     4.675     4.675     4.677     4.675     4.679     4.673     4.681     4.677     4.665     4.654     4.657     4.657     4.652     4.660     4.660     4.657     4.664     4.660     4.620     4.665     4.660     4.662     4.648     4.652     4.640     4.644     4.597     4.640     4.640     4.642     4.614     4.620     4.614     4.583     4.562     4.642     4.606     4.625     4.588     4.610     4.587     4.583     4.613     4.621     4.602     4.579     4.583     4.562     4.585     4.562     4.582     4.588     4.583     4.595     4.586     4.582     4.585     4.575     4.520     4.558     4.522     4.515     4.521     4.515     4.521     4.517     4.524     4.517     4.524     4.519     4.550     4.515     4.523     4.515     4.508     4.515     4.519     4.510     4.512     4.508     4.502     4.469     4.502     4.510     4.520     4.510     4.520     4.515     4.523     4.515     4.506     4.515     4.508     4.519     4.554     4.544     4.550     4.519     4.440     4.440     4.438     4.429     4.438     4.442     4.443     4.502     4.524     4.512     4.463     4.443     4.443     4.443     4.443     4.443     4.435     4.433     4.429     4.419     4.419     4.410     4.408     4.400     4.399     4.399     4.399     4.399     4.399     4.400     4.408     4.408     4.408     4.408     4.400     4.400     4.400     4.408     4.408     4.417     4.419     4.429     4.431     4.440     4.443     4.469     4.502     4.512     4.519     4.508     4.517     4.442     4.442     4.440     4.440     4.440     4.433     4.438     4.431     4.438     4.440     4.440     4.443     4.443     4.508     4.515     4.523     4.559     4.517     4.524     4.521     4.525     4.519     4.443     4.517     4.443     4.519     4.540     4.542     4.540     4.544     4.520     4.512     4.520     4.512     4.520     4.515     4.519     4.522     4.517     4.520     4.559     4.554     4.517     4.510     4.517     4.524     4.519     4.586     4.524     4.517     4.524     4.517     4.556     4.548     4.517     4.552     4.559     4.520     4.510     4.517     4.508     4.517     4.558     4.520     4.610     4.616     4.563     4.515     4.520     4.526     4.519     4.510     4.519     4.620     4.614     4.620     4.642     4.616     4.589     4.526     4.521     4.596     4.592     4.608     4.517     4.604     4.617     4.608     4.614     4.620     4.613     4.620     4.625     4.628     4.626     4.624     4.630     4.632     4.624     4.625     4.628     4.621     4.623     4.635     4.637     4.662     4.630     4.654     4.662     4.663     4.671     4.675     4.679     4.671     4.679     4.677     4.675     4.679     4.683     4.673     4.675     4.675     4.675     4.677     4.679     4.675     4.648     4.671     4.675     4.669     4.675     4.663     4.671     4.671     4.677     4.679     4.679     4.686     4.681     4.691     4.673     4.700     4.666     4.700     4.700     4.696     4.693     4.688     4.686     4.697     4.694     4.692     4.692     4.691     4.695     4.724     4.720     4.712     4.726     4.719     4.722     4.728     4.724     4.726     4.732     4.733     4.738     4.738     4.736     4.733     4.733     4.736     4.728     4.722     4.722     4.732     4.722     4.728     4.749     4.747     4.746     4.738     4.734     4.738     4.735     4.749     4.748     4.743     4.750     4.746     4.747     4.772     4.769     4.774     4.779     4.782     4.780     4.779     4.783     4.790     4.788     4.790     4.795     4.793     4.796     4.800     4.802     4.802     4.807     4.809     4.795     4.795     4.803     4.802     4.803     4.805     4.803     4.803     4.814     4.818     4.817     4.820     4.823     4.826     4.829     4.833     4.870     4.868     4.866     4.861     4.857     4.862     4.862     4.866     4.862     4.866     4.870     4.864     4.861     4.885     4.888     4.871     4.876     4.877     4.877     4.914     4.883     4.918     4.920     4.914     4.918     4.926     4.928     4.930     4.933     4.923     4.933     4.935     4.933     4.928     4.937     4.946     4.950     4.930     4.952     4.943     4.948     4.959     4.958     4.956     4.961     4.963     4.964     4.968     4.970     4.975     4.975     4.976     4.981     4.981     4.983     4.981     4.985     4.989     4.988     4.991     4.995     4.997     4.999     5.000     5.003     5.003     5.005     5.010     5.012     5.015     5.018     5.020     5.020     5.024     5.026     5.028     5.029     5.029     5.032     5.035     5.036     5.038     5.038     5.041     5.044     5.046     5.049     5.050     5.054     5.054     5.055     5.057     5.058     5.060     5.062     5.065     5.066     5.068     5.072     5.074     5.075     5.079     5.082     5.085     5.087     5.092     5.096     5.099     5.103     5.107     5.111     5.112     5.116     5.119     5.121     5.125     5.125     5.129     5.131     5.132     5.135     5.137     5.138     5.142     5.144     5.144     5.145     5.149     5.157     5.155     5.158     5.158     5.159     5.159     5.162     5.164     5.165     5.169     5.170     5.172     5.172     5.176     5.178     5.180     5.181     5.183     5.185     5.187     5.189     5.190     5.191     5.194     5.195     5.198     5.199     5.202     5.204     5.205     5.208     5.210     5.213     5.215     5.219     5.220     5.224     5.225     5.227     5.230     5.232     5.233     5.236     5.238     5.239     5.242     5.244     5.247     5.250     5.252     5.255     5.257     5.260     5.263     5.264     5.267     5.269     5.272     5.274     5.277     5.280     5.282     5.285     5.287     5.290     5.291     5.293     5.296     5.298     5.302     5.305     5.307     5.307     5.311     5.313     5.316     5.318     5.319     5.322     5.323     5.323     5.327     5.329     5.330     5.331     5.333     5.333     5.338     5.340     5.342     5.344     5.345     5.347     5.350     5.352     5.355     5.357     5.357     5.360     5.362     5.363     5.365     5.368     5.370     5.371     5.372     5.374     5.377     5.378     5.380     5.381     5.385     5.387     5.389     5.390     5.392     5.396     5.397     5.400     5.402     5.404     5.407     5.408     5.410     5.411     5.414     5.416     5.417     5.420     5.422     5.424     5.427     5.431     5.432     5.435     5.436     5.438     5.441     5.442     5.447     5.448     5.450     5.454     5.455     5.459     5.462     5.466     5.468     5.471     5.472     5.474     5.476     5.478     5.482     5.485     5.487     5.490     5.493     5.496     5.497     5.500     5.502     5.504     5.505     5.508     5.510     5.511     5.513     5.514     5.516     5.519     5.520     5.522     5.524     5.525     5.527     5.531     5.531     5.532     5.533     5.535     5.536     5.538     5.540     5.540     5.541     5.543     5.544     5.546     5.547     5.549     5.552     5.554     5.556     5.559     5.561     5.562     5.564     5.565     5.567     5.571     5.572     5.574     5.578     5.580     5.581     5.583     5.586     5.591     5.591     5.594     5.595     5.597     5.600     5.602     5.605     5.608     5.611     5.613     5.614     5.617     5.620     5.621     5.624     5.627     5.630     5.632     5.635     5.637     5.640     5.643     5.647     5.650     5.653     5.655     5.658     5.661     5.665     5.668     5.670     5.673     5.676     5.680     5.681     5.685     5.688     5.691     5.694     5.697     5.700     5.702     5.705     5.708     5.711     5.714     5.717     5.722     5.724     5.727     5.733     5.736     5.741     5.744     5.748     5.750     5.754     5.759     5.761     5.767     5.769     5.774     5.776     5.781     5.785     5.790     5.794     5.798     5.803     5.806     5.811     5.814     5.818     5.823     5.827     5.832     5.835     5.839     5.844     5.849     5.853     5.857     5.860     5.865     5.870     5.875     5.879     5.883     5.889     5.893     5.898     5.903     5.908     5.913     5.918     5.923     5.927     5.932     5.937     5.943     5.947     5.952     5.958     5.963     5.968     5.974     5.979     5.982     5.987     5.992     5.996     6.002     6.007     6.014     6.018     6.025     6.029     6.035     6.041     6.048     6.054     6.060     6.069     6.077     6.085     6.093     6.102     6.112     6.123     6.133     6.144     6.155     6.165     6.178     6.189     6.202     6.213     6.226     6.240     6.254     6.269     6.283     6.298     6.313     6.329     6.346     6.361     6.377     6.394     6.410     6.427     6.445     6.462     6.480     6.497     6.515     6.533     6.550     6.568     6.587     6.604     6.623     6.642     6.660     6.679     6.698     6.716     6.735     6.754     6.774     6.792     6.814     6.832     6.853     6.874     6.893     6.914     6.933     6.951     6.972     6.991     7.009     7.028     7.047     7.064     7.082     7.098     7.115     7.133     7.150     7.166     7.182     7.200     7.216     7.235     7.253     7.269     7.288     7.304     7.322     7.340     7.357     7.376     7.393     7.412     7.431     7.448     7.467     7.483     7.504     7.520     7.539     7.557     7.577     7.594     7.612     7.630     7.650     7.668     7.687     7.706     7.723     7.743     7.761     7.780     7.798     7.816     7.835     7.853     7.872     7.893     7.911     7.930     7.950     7.971     7.989     8.008     8.028     8.047     8.066     8.087     8.108     8.127     8.143     8.163     8.182     8.203     8.220     8.239     8.257     8.276     8.293     8.311     8.327     8.344     8.361     8.378     8.393     8.409     8.424     8.440     8.454     8.470     8.483     8.498     8.511     8.523     8.537     8.548     8.561     8.572     8.585     8.597     8.608     8.620     8.632     8.641     8.655     8.665     8.678     8.689     8.702     8.711     8.724     8.734     8.744     8.757     8.769     8.780     8.792     8.804     8.815     8.828     8.840     8.851     8.864     8.874     8.887     8.898     8.910     8.922     8.933     8.946     8.960     8.971     8.982     8.994     9.007     9.017     9.030     9.045     9.055     9.069     9.082     9.094     9.108     9.121     9.133     9.145     9.159     9.173     9.187     9.200     9.213     9.228     9.242     9.256     9.272     9.283     9.296     9.312     9.327     9.339     9.355     9.371     9.385     9.400     9.413     9.428     9.441     9.456     9.471     9.483     9.500     9.515     9.528     9.544     9.557     9.572     9.585     9.599     9.612     9.628     9.643     9.657     9.672     9.687     9.700     9.713     9.727     9.742     9.754     9.770     9.785     9.799     9.815     9.827     9.841     9.854     9.867     9.883     9.899     9.914     9.928     9.940     9.957     9.971     9.985     9.997    10.015    10.027    10.042    10.057    10.070    10.086    10.102    10.117    10.132    10.148    10.162    10.177    10.195    10.210    10.228    10.242    10.258    10.274    10.293    10.309    10.324    10.342    10.357    10.375    10.393    10.408    10.424    10.439    10.456    10.472    10.491    10.507    10.523    10.540    10.559    10.577    10.595    10.611    10.628    10.646    10.666    10.685    10.702    10.722    10.740    10.760    10.778    10.797    10.815    10.836    10.857    10.876    10.896    10.918    10.940    10.961    10.983    11.004    11.027    11.050    11.069    11.092    11.114    11.137    11.157    11.176    11.201    11.222    11.246    11.268    11.290    11.316    11.340    11.364    11.389    11.412    11.437    11.462    11.485    11.508    11.535    11.559    11.583    11.605    11.628    11.652    11.677    11.704    11.730    11.755    11.776    11.800    11.825    11.846    11.869    11.891    11.915    11.938    11.957    11.978    12.000    12.021    12.039    12.059    12.078    12.099    12.118    12.138    12.157    12.176    12.195    12.213    12.229    12.255    12.277    12.296    12.317    12.333    12.356    12.379    12.397    12.416    12.435    12.454    12.468    12.483    12.500    12.519    12.535    12.555    12.572    12.589    12.609    12.628    12.646    12.666    12.685    12.709    12.728    12.748    12.763    12.782    12.799    12.815    12.832    12.849    12.870    12.888    12.907    12.922    12.941    12.961    12.983    13.000    13.021    13.039    13.060    13.081    13.102    13.119    13.139    13.162    13.185    13.208    13.231    13.248    13.268    13.288    13.307    13.324    13.344    13.363    13.381    13.398    13.412    13.428    13.446    13.459    13.470    13.487    13.498    13.509    13.522    13.535    13.547    13.557    13.568    13.578    13.589    13.598    13.609    13.619    13.630    13.638    13.650    13.662    13.670    13.681    13.692    13.704    13.715    13.732    13.742    13.754    13.772    13.785    13.797    13.810    13.816    13.822    13.837    13.845    13.857    13.865    13.875    13.881    13.896    13.903    13.909    13.914    13.925    13.935    13.962    13.968    13.975    13.982    13.989    13.995    14.005    14.014    14.021    14.028    14.036    14.049    14.061    14.069    14.075    14.083    14.091    14.100    14.112    14.122    14.132    14.137    14.157    14.162    14.173    14.181    14.190    14.199    14.211    14.222    14.224    14.227    14.245    14.250    14.261    14.264    14.292    14.298    14.308    14.315    14.320    14.328    14.339    14.348    14.356    14.363    14.369    14.381    14.405    14.415    14.424    14.433    14.441    14.446    14.455    14.470    14.480    14.482    14.485    14.504    14.524    14.526    14.528    14.543    14.549    14.558    14.564    14.582    14.599    14.602    14.607    14.613    14.616    14.639    14.645    14.652    14.656    14.668    14.673    14.679    14.689    14.711    14.716    14.724    14.733    14.745    14.752    14.762    14.767    14.772    14.804    14.808    14.819    14.825    14.830    14.839    14.846    14.854    14.859    14.871    14.885    14.891    14.903    14.909    14.914    14.931    14.937    14.954    14.961    14.981    14.989    14.992    15.006    15.018    15.024    15.035    15.038    15.040    15.041    15.043    15.043    15.040    15.038    15.038    15.035    15.035    15.037    15.037    15.033    15.031    15.022    15.018    15.017    15.014    15.008    14.994    14.985    14.959    14.956    14.950    14.947    14.944    14.918    14.907    14.902    14.896    14.891    14.871    14.861    14.854    14.842    14.839    14.833    14.830    14.817    14.804    14.793    14.780    14.774    14.767    14.760    14.755    14.749    14.737    14.729    14.720    14.707    14.696    14.691    14.685    14.678    14.670    14.662    14.654    14.645    14.637    14.630    14.623    14.616    14.609    14.602    14.595    14.578    14.566    14.556    14.552    14.545    14.528    14.520    14.510    14.506    14.498    14.492    14.485    14.479    14.476    14.469    14.462    14.444    14.413    14.407    14.402    14.393    14.381    14.377
     4.614     4.621     4.654     4.675     4.649     4.617     4.583     4.575     4.577     4.562     4.577     4.577     4.583     4.577     4.583     4.563     4.577     4.562     4.582     4.616     4.577     4.582     4.575     4.582     4.575     4.562     4.554     4.554     4.554     4.554     4.561     4.582     4.583     4.575     4.582     4.559     4.554     4.583     4.562     4.575     4.562     4.556     4.561     4.554     4.561     4.556     4.575     4.583     4.644     4.616     4.559     4.580     4.562     4.582     4.562     4.556     4.561     4.554     4.556     4.552     4.554     4.554     4.554     4.554     4.556     4.554     4.559     4.577     4.575     4.575     4.554     4.559     4.552     4.554     4.550     4.554     4.554     4.575     4.561     4.582     4.577     4.621     4.558     4.563     4.559     4.579     4.610     4.582     4.559     4.554     4.561     4.556     4.562     4.556     4.562     4.556     4.561     4.556     4.561     4.577     4.575     4.577     4.563     4.577     4.575     4.577     4.577     4.562     4.582     4.582     4.559     4.552     4.561     4.554     4.561     4.577     4.616     4.561     4.567     4.561     4.554     4.561     4.577     4.577     4.613     4.582     4.577     4.583     4.577     4.582     4.575     4.582     4.577     4.583     4.577     4.583     4.577     4.583     4.617     4.649     4.683     4.617     4.610     4.616     4.621     4.617     4.650     4.646     4.652     4.683     4.650     4.644     4.648     4.617     4.649     4.617     4.650     4.708     4.683     4.688     4.717     4.708     4.687     4.683     4.677     4.710     4.704     4.712     4.679     4.685     4.677     4.702     4.706     4.702     4.683     4.710     4.706     4.706     4.714     4.704     4.697     4.697     4.697     4.698     4.694     4.696     4.694     4.702     4.702     4.698     4.698     4.693     4.693     4.692     4.691     4.690     4.686     4.688     4.685     4.691     4.688     4.685     4.690     4.693     4.695     4.696     4.694     4.702     4.700     4.702     4.696     4.698     4.696     4.694     4.698     4.696     4.702     4.706     4.704     4.708     4.719     4.714     4.719     4.708     4.706     4.686     4.679     4.686     4.681     4.687     4.702     4.702     4.698     4.696     4.710     4.704     4.706     4.710     4.708     4.704     4.704     4.704     4.704     4.687     4.700     4.692     4.690     4.687     4.691     4.695     4.692     4.695     4.697     4.702     4.702     4.702     4.702     4.692     4.687     4.683     4.694     4.693     4.685     4.691     4.683     4.704     4.654     4.650     4.681     4.649     4.654     4.660     4.669     4.669     4.675     4.671     4.690     4.686     4.683     4.681     4.685     4.677     4.681     4.679     4.675     4.681     4.673     4.677     4.675     4.669     4.654     4.657     4.656     4.654     4.656     4.660     4.658     4.665     4.669     4.665     4.660     4.666     4.665     4.664     4.656     4.658     4.652     4.644     4.640     4.644     4.640     4.646     4.644     4.614     4.621     4.614     4.648     4.652     4.625     4.628     4.624     4.630     4.624     4.587     4.628     4.595     4.579     4.583     4.577     4.520     4.589     4.583     4.562     4.554     4.562     4.556     4.563     4.585     4.577     4.582     4.561     4.550     4.517     4.524     4.515     4.521     4.515     4.522     4.517     4.525     4.519     4.525     4.519     4.524     4.517     4.508     4.515     4.524     4.526     4.519     4.510     4.519     4.510     4.502     4.510     4.520     4.515     4.520     4.515     4.522     4.517     4.508     4.517     4.506     4.517     4.525     4.521     4.554     4.517     4.520     4.443     4.442     4.440     4.440     4.442     4.443     4.519     4.510     4.519     4.463     4.443     4.443     4.443     4.443     4.443     4.443     4.442     4.433     4.431     4.429     4.421     4.419     4.410     4.408     4.400     4.400     4.400     4.400     4.400     4.408     4.410     4.410     4.419     4.410     4.410     4.408     4.410     4.410     4.419     4.419     4.423     4.431     4.440     4.442     4.443     4.502     4.510     4.519     4.510     4.519     4.508     4.502     4.508     4.500     4.442     4.443     4.440     4.442     4.442     4.443     4.442     4.443     4.443     4.463     4.515     4.523     4.517     4.524     4.520     4.558     4.561     4.537     4.544     4.520     4.524     4.463     4.537     4.544     4.552     4.542     4.548     4.517     4.521     4.542     4.521     4.540     4.520     4.522     4.515     4.521     4.515     4.521     4.517     4.523     4.517     4.524     4.519     4.583     4.552     4.519     4.524     4.517     4.525     4.520     4.542     4.550     4.517     4.550     4.559     4.521     4.614     4.520     4.604     4.562     4.559     4.565     4.622     4.519     4.522     4.515     4.520     4.525     4.519     4.621     4.623     4.620     4.614     4.646     4.606     4.616     4.614     4.598     4.594     4.661     4.616     4.608     4.610     4.610     4.613     4.610     4.626     4.625     4.630     4.627     4.626     4.622     4.625     4.633     4.635     4.635     4.632     4.620     4.624     4.652     4.644     4.664     4.637     4.662     4.669     4.654     4.669     4.679     4.677     4.673     4.677     4.683     4.677     4.681     4.681     4.679     4.681     4.675     4.681     4.685     4.683     4.685     4.653     4.683     4.677     4.687     4.671     4.681     4.677     4.671     4.683     4.685     4.685     4.686     4.681     4.686     4.691     4.695     4.697     4.702     4.702     4.704     4.698     4.706     4.708     4.691     4.695     4.697     4.695     4.692     4.697     4.728     4.722     4.724     4.720     4.728     4.726     4.717     4.724     4.722     4.732     4.736     4.742     4.739     4.738     4.733     4.736     4.741     4.741     4.734     4.728     4.730     4.726     4.730     4.757     4.754     4.752     4.749     4.747     4.746     4.756     4.752     4.746     4.744     4.756     4.748     4.754     4.761     4.766     4.761     4.777     4.761     4.792     4.785     4.795     4.759     4.754     4.796     4.795     4.792     4.798     4.800     4.803     4.807     4.805     4.809     4.805     4.802     4.810     4.802     4.807     4.802     4.805     4.803     4.810     4.810     4.818     4.820     4.826     4.826     4.831     4.861     4.854     4.871     4.850     4.870     4.870     4.868     4.868     4.864     4.864     4.866     4.868     4.874     4.882     4.879     4.874     4.887     4.874     4.887     4.882     4.877     4.883     4.887     4.912     4.920     4.926     4.928     4.928     4.925     4.933     4.935     4.931     4.928     4.931     4.935     4.930     4.946     4.950     4.937     4.956     4.959     4.961     4.963     4.954     4.958     4.961     4.966     4.970     4.970     4.972     4.976     4.976     4.980     4.981     4.985     4.985     4.989     4.988     4.989     4.992     4.992     4.995     5.000     5.002     5.003     5.005     5.007     5.007     5.008     5.012     5.013     5.015     5.021     5.021     5.024     5.026     5.029     5.029     5.032     5.033     5.038     5.038     5.041     5.043     5.043     5.046     5.047     5.049     5.052     5.055     5.058     5.060     5.060     5.062     5.063     5.065     5.066     5.068     5.072     5.074     5.077     5.079     5.082     5.085     5.087     5.092     5.094     5.099     5.102     5.107     5.112     5.114     5.119     5.123     5.125     5.127     5.129     5.131     5.133     5.135     5.137     5.138     5.138     5.140     5.142     5.145     5.147     5.149     5.154     5.158     5.161     5.164     5.162     5.164     5.165     5.166     5.166     5.169     5.170     5.172     5.174     5.176     5.178     5.180     5.181     5.183     5.185     5.189     5.189     5.190     5.193     5.194     5.195     5.198     5.199     5.202     5.204     5.207     5.208     5.210     5.215     5.215     5.219     5.220     5.222     5.224     5.225     5.229     5.232     5.233     5.235     5.238     5.239     5.242     5.244     5.247     5.250     5.252     5.255     5.257     5.258     5.261     5.264     5.266     5.270     5.270     5.274     5.275     5.279     5.282     5.283     5.287     5.288     5.291     5.293     5.295     5.298     5.299     5.304     5.305     5.309     5.311     5.313     5.314     5.318     5.320     5.321     5.324     5.326     5.327     5.329     5.331     5.332     5.335     5.335     5.340     5.342     5.344     5.345     5.347     5.349     5.350     5.352     5.355     5.357     5.358     5.360     5.362     5.363     5.365     5.368     5.370     5.372     5.374     5.375     5.377     5.378     5.381     5.382     5.383     5.385     5.389     5.392     5.396     5.396     5.397     5.400     5.402     5.405     5.407     5.408     5.410     5.413     5.414     5.417     5.418     5.420     5.424     5.425     5.427     5.429     5.432     5.435     5.436     5.438     5.441     5.442     5.445     5.447     5.450     5.454     5.455     5.459     5.461     5.464     5.468     5.468     5.471     5.475     5.476     5.478     5.481     5.483     5.485     5.488     5.491     5.494     5.497     5.499     5.502     5.505     5.507     5.508     5.510     5.513     5.514     5.516     5.519     5.520     5.522     5.524     5.525     5.527     5.529     5.531     5.532     5.533     5.535     5.538     5.538     5.540     5.541     5.543     5.544     5.546     5.546     5.547     5.549     5.550     5.554     5.556     5.558     5.559     5.561     5.562     5.565     5.567     5.569     5.571     5.572     5.576     5.580     5.580     5.583     5.585     5.586     5.589     5.591     5.594     5.595     5.598     5.600     5.602     5.605     5.606     5.609     5.613     5.616     5.617     5.620     5.623     5.626     5.627     5.629     5.632     5.635     5.639     5.640     5.642     5.645     5.648     5.652     5.655     5.658     5.660     5.663     5.666     5.670     5.673     5.675     5.678     5.681     5.683     5.686     5.689     5.692     5.695     5.699     5.702     5.703     5.706     5.709     5.712     5.716     5.718     5.724     5.726     5.729     5.733     5.738     5.744     5.747     5.750     5.754     5.756     5.759     5.765     5.768     5.771     5.774     5.778     5.782     5.785     5.790     5.796     5.799     5.803     5.808     5.811     5.816     5.820     5.824     5.827     5.832     5.835     5.840     5.844     5.849     5.853     5.857     5.862     5.866     5.870     5.875     5.881     5.885     5.889     5.893     5.898     5.903     5.908     5.913     5.918     5.923     5.929     5.933     5.939     5.943     5.950     5.954     5.959     5.965     5.970     5.974     5.979     5.983     5.988     5.992     5.998     6.002     6.009     6.014     6.020     6.026     6.029     6.035     6.041     6.048     6.054     6.061     6.069     6.075     6.085     6.093     6.101     6.111     6.121     6.132     6.142     6.154     6.165     6.177     6.189     6.200     6.213     6.225     6.239     6.252     6.266     6.281     6.296     6.312     6.328     6.344     6.360     6.377     6.393     6.410     6.427     6.445     6.462     6.480     6.498     6.516     6.535     6.554     6.570     6.589     6.607     6.626     6.644     6.662     6.681     6.699     6.719     6.738     6.756     6.774     6.794     6.812     6.832     6.852     6.872     6.891     6.912     6.931     6.950     6.971     6.991     7.009     7.028     7.047     7.065     7.085     7.100     7.116     7.135     7.154     7.169     7.187     7.204     7.220     7.237     7.254     7.272     7.290     7.307     7.326     7.342     7.359     7.377     7.393     7.412     7.430     7.447     7.467     7.483     7.502     7.520     7.539     7.556     7.575     7.593     7.611     7.630     7.647     7.666     7.685     7.706     7.723     7.741     7.757     7.778     7.796     7.815     7.833     7.852     7.870     7.888     7.907     7.927     7.946     7.966     7.985     8.004     8.023     8.042     8.062     8.081     8.099     8.120     8.140     8.157     8.177     8.195     8.216     8.233     8.253     8.270     8.288     8.310     8.325     8.342     8.359     8.376     8.393     8.409     8.424     8.440     8.456     8.470     8.487     8.500     8.516     8.528     8.541     8.553     8.566     8.579     8.591     8.605     8.615     8.629     8.639     8.652     8.664     8.676     8.686     8.698     8.709     8.722     8.733     8.744     8.759     8.769     8.778     8.789     8.802     8.814     8.826     8.837     8.848     8.861     8.872     8.885     8.897     8.907     8.919     8.930     8.945     8.955     8.969     8.980     8.993     9.004     9.015     9.028     9.039     9.052     9.065     9.078     9.091     9.103     9.115     9.127     9.144     9.156     9.167     9.178     9.192     9.207     9.221     9.235     9.249     9.264     9.277     9.290     9.305     9.318     9.332     9.345     9.361     9.375     9.391     9.404     9.418     9.435     9.448     9.461     9.476     9.491     9.505     9.519     9.535     9.549     9.563     9.577     9.592     9.605     9.622     9.633     9.647     9.661     9.677     9.691     9.705     9.720     9.733     9.747     9.762     9.774     9.787     9.804     9.818     9.831     9.844     9.858     9.872     9.887     9.901     9.917     9.932     9.944     9.959     9.974     9.987    10.002    10.016    10.032    10.046    10.060    10.076    10.090    10.104    10.121    10.133    10.148    10.166    10.180    10.196    10.212    10.228    10.244    10.261    10.277    10.294    10.312    10.327    10.344    10.359    10.375    10.394    10.410    10.427    10.441    10.457    10.474    10.491    10.506    10.525    10.542    10.559    10.574    10.594    10.613    10.628    10.648    10.666    10.683    10.699    10.719    10.740    10.758    10.778    10.797    10.814    10.833    10.854    10.874    10.894    10.915    10.933    10.957    10.975    10.999    11.019    11.041    11.061    11.083    11.106    11.129    11.152    11.173    11.194    11.219    11.241    11.262    11.286    11.308    11.329    11.353    11.379    11.400    11.427    11.450    11.472    11.496    11.519    11.545    11.572    11.599    11.619    11.643    11.668    11.694    11.717    11.741    11.765    11.789    11.814    11.838    11.860    11.883    11.902    11.925    11.949    11.970    11.992    12.013    12.033    12.053    12.074    12.093    12.114    12.137    12.154    12.172    12.194    12.212    12.233    12.252    12.270    12.293    12.311    12.330    12.352    12.375    12.395    12.414    12.435    12.450    12.469    12.487    12.503    12.520    12.540    12.556    12.573    12.594    12.611    12.635    12.652    12.672    12.692    12.714    12.733    12.757    12.776    12.793    12.810    12.825    12.842    12.858    12.877    12.896    12.912    12.932    12.950    12.965    12.983    13.004    13.021    13.042    13.064    13.080    13.105    13.124    13.141    13.165    13.188    13.206    13.227    13.248    13.268    13.291    13.305    13.324    13.342    13.361    13.376    13.391    13.409    13.422    13.431    13.448    13.460    13.472    13.487    13.499    13.511    13.522    13.532    13.545    13.553    13.565    13.574    13.582    13.596    13.604    13.616    13.622    13.633    13.645    13.654    13.660    13.674    13.688    13.696    13.706    13.722    13.732    13.744    13.759    13.770    13.785    13.795    13.807    13.814    13.829    13.837    13.845    13.857    13.867    13.873    13.887    13.900    13.909    13.914    13.922    13.930    13.940    13.970    13.972    13.979    13.985    13.994    14.002    14.008    14.020    14.025    14.033    14.042    14.055    14.066    14.075    14.081    14.091    14.100    14.108    14.125    14.129    14.137    14.149    14.160    14.171    14.178    14.190    14.203    14.210    14.220    14.225    14.229    14.239    14.253    14.260    14.269    14.285    14.298    14.305    14.316    14.320    14.325    14.344    14.353    14.358    14.364    14.369    14.380    14.396    14.410    14.425    14.431    14.441    14.446    14.450    14.469    14.487    14.487    14.494    14.496    14.501    14.522    14.533    14.548    14.554    14.560    14.564    14.572    14.597    14.604    14.609    14.615    14.620    14.624    14.652    14.654    14.657    14.668    14.673    14.678    14.685    14.698    14.713    14.726    14.733    14.748    14.754    14.762    14.767    14.772    14.780    14.804    14.813    14.825    14.831    14.839    14.844    14.852    14.859    14.865    14.882    14.890    14.902    14.909    14.914    14.935    14.939    14.952    14.957    14.985    14.991    15.000    15.004    15.011    15.024    15.033    15.037    15.038    15.040    15.043    15.041    15.040    15.040    15.037    15.037    15.035    15.037    15.035    15.033    15.029    15.025    15.024    15.020    15.017    15.010    14.996    14.985    14.963    14.957    14.954    14.952    14.937    14.916    14.909    14.903    14.899    14.888    14.876    14.868    14.856    14.842    14.839    14.833    14.827    14.821    14.815    14.786    14.782    14.776    14.771    14.764    14.757    14.752    14.740    14.731    14.722    14.706    14.699    14.694    14.687    14.679    14.673    14.666    14.661    14.643    14.637    14.631    14.624    14.621    14.613    14.597    14.594    14.577    14.566    14.564    14.552    14.547    14.528    14.524    14.514    14.510    14.498    14.494    14.489    14.482    14.480    14.470    14.456    14.439    14.435    14.415    14.405    14.402    14.383    14.377
     4.621     4.614     4.622     4.681     4.617     4.583     4.577     4.583     4.577     4.583     4.616     4.610     4.582     4.575     4.582     4.586     4.579     4.583     4.579     4.587     4.582     4.575     4.583     4.579     4.579     4.562     4.554     4.556     4.554     4.561     4.575     4.575     4.653     4.582     4.573     4.554     4.561     4.582     4.588     4.579     4.583     4.563     4.579     4.561     4.554     4.561     4.582     4.617     4.562     4.577     4.562     4.577     4.561     4.582     4.587     4.575     4.577     4.561     4.556     4.561     4.554     4.556     4.554     4.556     4.554     4.561     4.577     4.562     4.583     4.582     4.562     4.556     4.561     4.552     4.559     4.552     4.561     4.583     4.554     4.561     4.577     4.577     4.583     4.608     4.579     4.583     4.562     4.583     4.616     4.652     4.583     4.562     4.556     4.561     4.582     4.563     4.577     4.563     4.579     4.575     4.582     4.575     4.577     4.575     4.582     4.583     4.575     4.582     4.577     4.561     4.552     4.561     4.556     4.562     4.577     4.579     4.575     4.577     4.561     4.575     4.561     4.577     4.575     4.583     4.617     4.640     4.610     4.617     4.610     4.617     4.583     4.588     4.583     4.616     4.583     4.616     4.583     4.617     4.610     4.642     4.675     4.686     4.617     4.648     4.616     4.677     4.685     4.654     4.648     4.653     4.646     4.650     4.655     4.649     4.655     4.650     4.683     4.716     4.686     4.681     4.686     4.717     4.683     4.677     4.683     4.679     4.708     4.717     4.710     4.679     4.704     4.708     4.704     4.704     4.710     4.706     4.710     4.710     4.706     4.700     4.702     4.697     4.702     4.702     4.700     4.695     4.698     4.702     4.700     4.702     4.698     4.700     4.695     4.695     4.691     4.693     4.690     4.693     4.690     4.695     4.694     4.690     4.695     4.695     4.698     4.702     4.702     4.706     4.702     4.700     4.700     4.697     4.704     4.697     4.702     4.702     4.704     4.698     4.700     4.704     4.704     4.716     4.720     4.714     4.712     4.719     4.712     4.706     4.704     4.702     4.697     4.706     4.697     4.710     4.706     4.710     4.710     4.714     4.710     4.712     4.706     4.712     4.706     4.706     4.702     4.696     4.694     4.697     4.693     4.696     4.695     4.698     4.704     4.702     4.704     4.704     4.702     4.695     4.683     4.698     4.696     4.696     4.691     4.685     4.681     4.686     4.677     4.671     4.710     4.714     4.658     4.671     4.710     4.679     4.697     4.698     4.696     4.692     4.688     4.686     4.681     4.681     4.685     4.681     4.681     4.679     4.677     4.685     4.677     4.681     4.669     4.654     4.671     4.654     4.653     4.657     4.671     4.669     4.665     4.666     4.614     4.669     4.664     4.648     4.653     4.646     4.649     4.644     4.648     4.652     4.649     4.646     4.649     4.621     4.613     4.616     4.613     4.621     4.652     4.622     4.625     4.621     4.626     4.621     4.635     4.598     4.583     4.577     4.521     4.597     4.593     4.614     4.583     4.561     4.554     4.562     4.556     4.562     4.583     4.562     4.554     4.517     4.524     4.517     4.524     4.515     4.521     4.515     4.521     4.561     4.556     4.520     4.525     4.517     4.508     4.517     4.508     4.517     4.550     4.525     4.519     4.515     4.520     4.512     4.520     4.515     4.521     4.515     4.521     4.515     4.524     4.517     4.508     4.517     4.520     4.561     4.554     4.520     4.510     4.517     4.510     4.463     4.442     4.443     4.443     4.519     4.520     4.519     4.550     4.444     4.463     4.443     4.443     4.443     4.444     4.443     4.443     4.442     4.433     4.431     4.429     4.421     4.419     4.410     4.408     4.408     4.408     4.408     4.408     4.410     4.419     4.421     4.421     4.419     4.419     4.419     4.419     4.419     4.421     4.421     4.429     4.440     4.442     4.443     4.463     4.508     4.519     4.512     4.520     4.510     4.519     4.510     4.517     4.508     4.500     4.443     4.463     4.443     4.463     4.443     4.463     4.443     4.463     4.510     4.520     4.517     4.524     4.517     4.524     4.520     4.535     4.521     4.533     4.544     4.544     4.552     4.546     4.552     4.544     4.550     4.519     4.525     4.519     4.552     4.559     4.562     4.550     4.515     4.521     4.515     4.550     4.558     4.566     4.517     4.525     4.520     4.556     4.552     4.558     4.580     4.517     4.510     4.519     4.558     4.550     4.517     4.550     4.517     4.554     4.561     4.571     4.552     4.624     4.622     4.565     4.561     4.606     4.608     4.616     4.563     4.556     4.520     4.622     4.617     4.621     4.614     4.621     4.613     4.644     4.608     4.610     4.583     4.577     4.583     4.669     4.614     4.614     4.614     4.620     4.614     4.620     4.628     4.633     4.635     4.632     4.633     4.628     4.632     4.635     4.644     4.642     4.642     4.653     4.654     4.662     4.669     4.640     4.669     4.656     4.679     4.685     4.677     4.685     4.673     4.686     4.681     4.683     4.679     4.679     4.685     4.688     4.685     4.688     4.685     4.686     4.649     4.655     4.692     4.683     4.693     4.690     4.694     4.686     4.681     4.681     4.679     4.691     4.683     4.679     4.683     4.686     4.704     4.704     4.708     4.710     4.708     4.704     4.686     4.712     4.686     4.706     4.728     4.692     4.720     4.726     4.704     4.728     4.720     4.732     4.720     4.730     4.724     4.730     4.728     4.743     4.744     4.734     4.739     4.742     4.738     4.742     4.745     4.745     4.750     4.733     4.728     4.733     4.737     4.733     4.734     4.754     4.749     4.746     4.754     4.752     4.754     4.756     4.759     4.754     4.762     4.780     4.757     4.782     4.767     4.772     4.779     4.774     4.800     4.757     4.756     4.800     4.796     4.762     4.800     4.803     4.803     4.809     4.805     4.805     4.810     4.814     4.807     4.823     4.803     4.810     4.809     4.810     4.814     4.812     4.822     4.823     4.830     4.818     4.835     4.852     4.854     4.846     4.855     4.868     4.861     4.874     4.873     4.866     4.868     4.867     4.868     4.871     4.874     4.880     4.885     4.887     4.880     4.890     4.896     4.902     4.910     4.887     4.892     4.912     4.925     4.930     4.931     4.925     4.935     4.931     4.930     4.930     4.937     4.930     4.940     4.937     4.943     4.952     4.937     4.943     4.961     4.944     4.966     4.966     4.963     4.964     4.963     4.968     4.972     4.973     4.978     4.981     4.981     4.985     4.988     4.989     4.992     4.991     4.994     4.992     4.995     4.999     5.003     5.003     5.007     5.008     5.012     5.012     5.013     5.018     5.018     5.021     5.024     5.026     5.028     5.029     5.032     5.036     5.036     5.038     5.039     5.041     5.043     5.046     5.047     5.050     5.050     5.054     5.055     5.058     5.062     5.063     5.065     5.066     5.068     5.070     5.072     5.074     5.077     5.079     5.080     5.083     5.087     5.090     5.094     5.098     5.101     5.105     5.109     5.113     5.119     5.123     5.127     5.131     5.132     5.135     5.137     5.138     5.140     5.140     5.144     5.144     5.145     5.145     5.147     5.153     5.151     5.154     5.159     5.164     5.166     5.166     5.169     5.169     5.170     5.170     5.172     5.172     5.174     5.176     5.180     5.181     5.183     5.183     5.186     5.190     5.190     5.190     5.191     5.194     5.195     5.198     5.199     5.202     5.205     5.207     5.210     5.212     5.213     5.216     5.219     5.220     5.224     5.225     5.227     5.229     5.230     5.233     5.235     5.238     5.239     5.242     5.244     5.245     5.249     5.250     5.254     5.255     5.258     5.261     5.264     5.266     5.269     5.272     5.274     5.277     5.279     5.280     5.283     5.285     5.288     5.290     5.291     5.295     5.296     5.299     5.302     5.305     5.309     5.311     5.313     5.316     5.318     5.320     5.321     5.324     5.326     5.329     5.330     5.331     5.333     5.338     5.340     5.342     5.342     5.345     5.347     5.349     5.350     5.352     5.353     5.355     5.357     5.360     5.360     5.363     5.365     5.367     5.370     5.371     5.371     5.374     5.375     5.378     5.380     5.381     5.382     5.387     5.389     5.390     5.392     5.394     5.397     5.399     5.400     5.404     5.404     5.407     5.408     5.411     5.413     5.416     5.417     5.418     5.420     5.424     5.424     5.427     5.431     5.432     5.435     5.436     5.438     5.441     5.444     5.445     5.447     5.450     5.452     5.455     5.459     5.461     5.462     5.466     5.469     5.472     5.474     5.475     5.478     5.481     5.482     5.485     5.488     5.491     5.493     5.496     5.499     5.502     5.505     5.507     5.510     5.511     5.513     5.516     5.517     5.520     5.522     5.524     5.525     5.527     5.529     5.531     5.532     5.533     5.535     5.536     5.538     5.540     5.541     5.543     5.544     5.546     5.547     5.549     5.550     5.552     5.554     5.555     5.556     5.558     5.561     5.562     5.564     5.567     5.569     5.571     5.572     5.574     5.576     5.578     5.581     5.583     5.585     5.588     5.589     5.591     5.594     5.595     5.597     5.600     5.603     5.605     5.608     5.609     5.613     5.614     5.617     5.620     5.621     5.624     5.627     5.630     5.632     5.635     5.637     5.640     5.642     5.645     5.648     5.650     5.653     5.656     5.660     5.663     5.665     5.668     5.672     5.675     5.678     5.680     5.683     5.686     5.688     5.691     5.694     5.697     5.700     5.703     5.705     5.708     5.711     5.714     5.718     5.720     5.726     5.729     5.733     5.735     5.737     5.741     5.750     5.752     5.756     5.759     5.763     5.767     5.769     5.772     5.775     5.779     5.782     5.787     5.790     5.796     5.802     5.805     5.808     5.811     5.816     5.820     5.824     5.829     5.832     5.837     5.840     5.846     5.849     5.854     5.857     5.862     5.866     5.872     5.876     5.879     5.885     5.890     5.893     5.900     5.903     5.908     5.913     5.918     5.923     5.929     5.933     5.939     5.944     5.947     5.954     5.958     5.965     5.970     5.974     5.980     5.983     5.988     5.995     5.999     6.004     6.009     6.014     6.020     6.025     6.029     6.037     6.042     6.048     6.054     6.062     6.069     6.075     6.083     6.093     6.099     6.110     6.121     6.130     6.140     6.152     6.164     6.175     6.187     6.199     6.212     6.223     6.237     6.250     6.264     6.278     6.295     6.310     6.325     6.342     6.358     6.374     6.391     6.408     6.425     6.443     6.462     6.480     6.498     6.517     6.536     6.554     6.573     6.590     6.609     6.628     6.645     6.664     6.682     6.701     6.720     6.739     6.757     6.775     6.794     6.814     6.832     6.852     6.870     6.890     6.910     6.929     6.948     6.969     6.988     7.008     7.027     7.047     7.065     7.085     7.102     7.120     7.138     7.154     7.172     7.189     7.207     7.223     7.240     7.256     7.274     7.292     7.309     7.328     7.343     7.361     7.377     7.395     7.412     7.430     7.450     7.467     7.483     7.502     7.519     7.537     7.557     7.575     7.591     7.611     7.628     7.647     7.665     7.682     7.702     7.721     7.739     7.757     7.776     7.792     7.811     7.831     7.849     7.869     7.885     7.905     7.924     7.941     7.960     7.980     8.000     8.019     8.039     8.056     8.075     8.094     8.114     8.132     8.154     8.173     8.191     8.209     8.229     8.248     8.265     8.285     8.302     8.320     8.339     8.356     8.375     8.390     8.407     8.423     8.440     8.456     8.472     8.487     8.502     8.517     8.531     8.544     8.559     8.572     8.585     8.598     8.610     8.623     8.635     8.647     8.659     8.672     8.683     8.695     8.707     8.719     8.731     8.742     8.754     8.766     8.776     8.788     8.800     8.810     8.823     8.835     8.846     8.856     8.869     8.882     8.892     8.905     8.917     8.928     8.940     8.952     8.966     8.977     8.991     9.003     9.013     9.026     9.036     9.049     9.060     9.072     9.085     9.097     9.112     9.122     9.137     9.149     9.163     9.176     9.187     9.199     9.212     9.228     9.240     9.255     9.270     9.283     9.296     9.310     9.323     9.339     9.352     9.366     9.380     9.395     9.409     9.422     9.439     9.454     9.467     9.483     9.498     9.511     9.524     9.541     9.554     9.567     9.583     9.598     9.610     9.626     9.638     9.654     9.667     9.680     9.694     9.709     9.724     9.739     9.753     9.766     9.781     9.794     9.807     9.822     9.835     9.850     9.863     9.877     9.891     9.904     9.920     9.935     9.948     9.962     9.976     9.990    10.006    10.018    10.035    10.049    10.065    10.079    10.095    10.107    10.122    10.137    10.154    10.167    10.183    10.200    10.212    10.229    10.245    10.261    10.279    10.294    10.312    10.328    10.344    10.359    10.375    10.393    10.409    10.427    10.443    10.460    10.475    10.491    10.508    10.525    10.543    10.557    10.576    10.594    10.610    10.628    10.646    10.664    10.685    10.700    10.719    10.737    10.758    10.775    10.794    10.814    10.833    10.854    10.871    10.892    10.912    10.933    10.954    10.971    10.993    11.016    11.037    11.059    11.080    11.102    11.123    11.143    11.167    11.190    11.211    11.235    11.255    11.277    11.297    11.322    11.345    11.366    11.389    11.415    11.439    11.464    11.490    11.512    11.533    11.559    11.583    11.611    11.633    11.656    11.680    11.704    11.730    11.755    11.779    11.804    11.825    11.849    11.874    11.895    11.918    11.939    11.961    11.983    12.008    12.026    12.048    12.068    12.088    12.109    12.131    12.150    12.172    12.189    12.210    12.231    12.252    12.266    12.285    12.307    12.329    12.349    12.370    12.392    12.411    12.433    12.448    12.469    12.485    12.503    12.522    12.539    12.559    12.577    12.596    12.615    12.635    12.659    12.679    12.697    12.720    12.742    12.763    12.783    12.801    12.819    12.835    12.852    12.870    12.883    12.902    12.918    12.941    12.956    12.972    12.990    13.007    13.029    13.044    13.064    13.080    13.105    13.122    13.144    13.161    13.185    13.203    13.223    13.245    13.266    13.285    13.303    13.320    13.339    13.351    13.369    13.383    13.396    13.412    13.422    13.435    13.446    13.457    13.474    13.487    13.498    13.511    13.520    13.531    13.540    13.552    13.562    13.568    13.578    13.591    13.601    13.608    13.617    13.626    13.636    13.646    13.655    13.663    13.676    13.683    13.697    13.711    13.717    13.727    13.741    13.750    13.772    13.785    13.800    13.807    13.820    13.833    13.840    13.850    13.859    13.869    13.879    13.887    13.904    13.913    13.920    13.927    13.935    13.942    13.962    13.972    13.979    13.991    14.003    14.008    14.015    14.021    14.030    14.038    14.049    14.062    14.073    14.081    14.091    14.100    14.105    14.122    14.128    14.135    14.148    14.157    14.167    14.175    14.192    14.200    14.206    14.219    14.225    14.229    14.239    14.248    14.256    14.264    14.273    14.298    14.305    14.310    14.325    14.331    14.339    14.353    14.358    14.366    14.369    14.380    14.383    14.405    14.425    14.435    14.441    14.448    14.452    14.469    14.480    14.487    14.492    14.498    14.503    14.520    14.531    14.552    14.556    14.560    14.564    14.575    14.597    14.606    14.609    14.616    14.623    14.631    14.645    14.654    14.661    14.666    14.673    14.678    14.683    14.694    14.699    14.728    14.739    14.748    14.755    14.760    14.765    14.771    14.780    14.802    14.807    14.825    14.831    14.837    14.842    14.852    14.859    14.871    14.876    14.890    14.899    14.907    14.912    14.935    14.942    14.952    14.957    14.974    14.987    14.996    15.008    15.015    15.025    15.031    15.033    15.037    15.040    15.040    15.040    15.041    15.040    15.038    15.038    15.035    15.037    15.037    15.035    15.031    15.029    15.027    15.024    15.020    15.008    14.996    14.985    14.965    14.961    14.957    14.947    14.942    14.935    14.910    14.903    14.899    14.885    14.879    14.870    14.856    14.849    14.835    14.833    14.828    14.821    14.817    14.797    14.785    14.778    14.772    14.765    14.755    14.748    14.740    14.733    14.720    14.707    14.701    14.696    14.689    14.681    14.675    14.670    14.657    14.645    14.637    14.633    14.627    14.624    14.613    14.604    14.589    14.575    14.570    14.564    14.556    14.549    14.531    14.524    14.519    14.514    14.503    14.496    14.491    14.485    14.480    14.479    14.446    14.443    14.438    14.427    14.415    14.408    14.393    14.378
     4.616     4.608     4.616     4.686     4.649     4.616     4.583     4.579     4.608     4.617     4.613     4.583     4.577     4.582     4.577     4.583     4.614     4.620     4.614     4.582     4.588     4.583     4.617     4.585     4.579     4.577     4.562     4.556     4.561     4.575     4.575     4.583     4.621     4.577     4.582     4.573     4.577     4.562     4.577     4.575     4.575     4.559     4.554     4.588     4.562     4.577     4.563     4.646     4.582     4.561     4.554     4.561     4.554     4.561     4.556     4.562     4.579     4.577     4.562     4.556     4.561     4.554     4.561     4.556     4.562     4.577     4.563     4.583     4.620     4.575     4.577     4.562     4.567     4.561     4.554     4.561     4.577     4.617     4.561     4.554     4.562     4.577     4.575     4.582     4.610     4.562     4.554     4.561     4.554     4.561     4.567     4.561     4.582     4.577     4.583     4.613     4.618     4.585     4.579     4.583     4.577     4.582     4.573     4.582     4.575     4.577     4.582     4.575     4.583     4.582     4.562     4.577     4.562     4.583     4.580     4.575     4.582     4.562     4.577     4.573     4.577     4.575     4.582     4.579     4.608     4.646     4.644     4.614     4.646     4.650     4.642     4.649     4.617     4.583     4.616     4.583     4.616     4.610     4.617     4.650     4.646     4.677     4.650     4.655     4.650     4.683     4.654     4.648     4.679     4.683     4.675     4.681     4.675     4.681     4.673     4.681     4.673     4.675     4.679     4.685     4.679     4.685     4.649     4.654     4.649     4.708     4.716     4.708     4.679     4.714     4.714     4.706     4.712     4.706     4.714     4.710     4.683     4.708     4.714     4.704     4.702     4.683     4.700     4.704     4.704     4.712     4.706     4.700     4.702     4.704     4.702     4.698     4.697     4.700     4.696     4.696     4.697     4.696     4.695     4.692     4.702     4.702     4.702     4.698     4.702     4.706     4.706     4.704     4.708     4.706     4.704     4.708     4.702     4.704     4.710     4.706     4.712     4.706     4.714     4.706     4.717     4.706     4.714     4.683     4.716     4.712     4.708     4.712     4.714     4.706     4.716     4.712     4.706     4.712     4.710     4.716     4.716     4.712     4.714     4.716     4.710     4.716     4.712     4.706     4.714     4.710     4.704     4.704     4.708     4.704     4.710     4.704     4.708     4.704     4.704     4.708     4.704     4.702     4.696     4.704     4.706     4.704     4.688     4.708     4.719     4.681     4.716     4.710     4.716     4.660     4.654     4.649     4.716     4.704     4.702     4.706     4.695     4.694     4.693     4.693     4.685     4.686     4.683     4.685     4.687     4.683     4.687     4.681     4.686     4.681     4.690     4.686     4.693     4.691     4.673     4.675     4.669     4.673     4.669     4.669     4.669     4.671     4.662     4.664     4.665     4.664     4.661     4.658     4.653     4.649     4.653     4.648     4.654     4.614     4.618     4.655     4.649     4.654     4.620     4.653     4.620     4.642     4.628     4.625     4.637     4.583     4.577     4.582     4.618     4.610     4.616     4.608     4.577     4.582     4.559     4.552     4.561     4.583     4.562     4.582     4.519     4.524     4.519     4.525     4.519     4.523     4.515     4.521     4.558     4.582     4.562     4.554     4.520     4.520     4.517     4.508     4.517     4.508     4.519     4.550     4.558     4.521     4.515     4.521     4.515     4.522     4.515     4.521     4.515     4.550     4.519     4.512     4.517     4.510     4.561     4.519     4.559     4.552     4.517     4.510     4.517     4.510     4.517     4.520     4.519     4.521     4.520     4.552     4.517     4.520     4.469     4.463     4.444     4.512     4.510     4.463     4.456     4.443     4.442     4.433     4.431     4.425     4.421     4.421     4.419     4.419     4.419     4.419     4.419     4.421     4.421     4.423     4.423     4.429     4.423     4.429     4.423     4.429     4.429     4.431     4.440     4.442     4.443     4.463     4.508     4.519     4.512     4.520     4.525     4.520     4.524     4.519     4.510     4.519     4.508     4.500     4.508     4.519     4.510     4.519     4.510     4.519     4.510     4.519     4.525     4.548     4.520     4.525     4.519     4.525     4.520     4.525     4.520     4.526     4.520     4.558     4.550     4.558     4.550     4.517     4.524     4.517     4.525     4.520     4.558     4.564     4.558     4.550     4.558     4.565     4.559     4.552     4.562     4.556     4.548     4.556     4.548     4.542     4.550     4.573     4.582     4.517     4.558     4.552     4.558     4.552     4.517     4.552     4.517     4.554     4.520     4.558     4.635     4.635     4.571     4.637     4.613     4.637     4.635     4.635     4.621     4.632     4.631     4.632     4.633     4.626     4.622     4.620     4.614     4.648     4.583     4.563     4.582     4.577     4.583     4.625     4.610     4.640     4.614     4.640     4.635     4.635     4.631     4.635     4.633     4.632     4.635     4.637     4.642     4.640     4.644     4.637     4.646     4.649     4.644     4.648     4.640     4.648     4.653     4.657     4.653     4.685     4.677     4.686     4.681     4.683     4.683     4.657     4.686     4.681     4.687     4.687     4.657     4.653     4.648     4.693     4.691     4.654     4.692     4.694     4.687     4.692     4.696     4.697     4.686     4.695     4.692     4.686     4.691     4.697     4.683     4.686     4.714     4.694     4.692     4.714     4.702     4.698     4.694     4.696     4.722     4.728     4.720     4.728     4.732     4.730     4.724     4.730     4.716     4.730     4.726     4.722     4.726     4.722     4.732     4.735     4.738     4.750     4.746     4.743     4.750     4.745     4.752     4.734     4.737     4.734     4.762     4.762     4.757     4.756     4.756     4.752     4.752     4.756     4.754     4.757     4.761     4.759     4.757     4.756     4.785     4.761     4.772     4.777     4.771     4.800     4.802     4.798     4.800     4.759     4.796     4.762     4.805     4.803     4.810     4.809     4.805     4.812     4.816     4.816     4.824     4.825     4.826     4.829     4.832     4.812     4.816     4.814     4.817     4.819     4.822     4.832     4.837     4.842     4.846     4.848     4.854     4.859     4.880     4.855     4.879     4.877     4.870     4.873     4.870     4.874     4.874     4.882     4.883     4.885     4.888     4.887     4.893     4.888     4.902     4.912     4.895     4.912     4.918     4.928     4.933     4.935     4.935     4.931     4.935     4.940     4.940     4.941     4.937     4.947     4.950     4.954     4.958     4.944     4.961     4.964     4.966     4.966     4.972     4.968     4.970     4.976     4.975     4.978     4.980     4.981     4.985     4.985     4.988     4.991     4.992     4.997     4.995     5.000     5.002     5.002     5.005     5.005     5.007     5.012     5.013     5.017     5.017     5.018     5.023     5.023     5.026     5.026     5.029     5.032     5.036     5.036     5.038     5.039     5.043     5.044     5.047     5.049     5.049     5.050     5.052     5.055     5.058     5.060     5.063     5.066     5.068     5.070     5.072     5.074     5.075     5.077     5.079     5.082     5.083     5.085     5.090     5.092     5.096     5.099     5.103     5.108     5.112     5.117     5.121     5.127     5.131     5.135     5.138     5.142     5.144     5.144     5.145     5.145     5.149     5.149     5.151     5.154     5.154     5.155     5.157     5.161     5.164     5.166     5.169     5.170     5.172     5.172     5.174     5.174     5.176     5.178     5.178     5.181     5.183     5.183     5.186     5.186     5.189     5.189     5.191     5.193     5.195     5.197     5.198     5.199     5.204     5.205     5.207     5.208     5.212     5.215     5.216     5.219     5.220     5.222     5.224     5.227     5.229     5.230     5.233     5.235     5.239     5.241     5.242     5.244     5.245     5.247     5.250     5.252     5.255     5.258     5.260     5.263     5.266     5.269     5.270     5.274     5.277     5.279     5.280     5.282     5.285     5.287     5.290     5.291     5.293     5.296     5.299     5.304     5.305     5.307     5.311     5.313     5.316     5.318     5.320     5.321     5.322     5.326     5.329     5.331     5.333     5.335     5.338     5.340     5.342     5.344     5.345     5.349     5.350     5.353     5.353     5.355     5.357     5.358     5.360     5.362     5.363     5.367     5.368     5.370     5.371     5.374     5.375     5.377     5.378     5.380     5.381     5.383     5.387     5.389     5.390     5.394     5.396     5.397     5.399     5.404     5.404     5.407     5.408     5.410     5.411     5.413     5.416     5.417     5.420     5.422     5.425     5.427     5.429     5.431     5.432     5.435     5.436     5.439     5.441     5.442     5.445     5.448     5.450     5.452     5.455     5.457     5.461     5.462     5.466     5.468     5.471     5.472     5.475     5.476     5.479     5.482     5.485     5.487     5.490     5.493     5.494     5.497     5.500     5.502     5.507     5.510     5.511     5.514     5.516     5.519     5.520     5.520     5.524     5.527     5.529     5.531     5.532     5.533     5.535     5.536     5.538     5.540     5.541     5.543     5.544     5.546     5.547     5.549     5.552     5.554     5.554     5.555     5.558     5.559     5.561     5.562     5.564     5.565     5.567     5.569     5.574     5.574     5.576     5.578     5.580     5.581     5.585     5.586     5.588     5.591     5.592     5.594     5.595     5.598     5.600     5.602     5.605     5.608     5.609     5.613     5.614     5.618     5.618     5.623     5.626     5.629     5.630     5.632     5.633     5.637     5.640     5.642     5.645     5.647     5.650     5.653     5.655     5.658     5.661     5.665     5.668     5.670     5.673     5.676     5.680     5.681     5.685     5.688     5.691     5.692     5.695     5.699     5.702     5.705     5.706     5.709     5.712     5.716     5.720     5.722     5.727     5.729     5.733     5.738     5.740     5.744     5.752     5.754     5.758     5.763     5.765     5.769     5.771     5.774     5.776     5.779     5.783     5.787     5.792     5.796     5.802     5.805     5.810     5.813     5.816     5.821     5.824     5.829     5.832     5.837     5.840     5.846     5.849     5.853     5.857     5.863     5.866     5.872     5.875     5.881     5.885     5.890     5.893     5.900     5.905     5.908     5.913     5.918     5.923     5.929     5.933     5.940     5.944     5.948     5.954     5.958     5.963     5.971     5.974     5.979     5.983     5.988     5.995     6.000     6.005     6.011     6.016     6.021     6.026     6.031     6.037     6.042     6.048     6.054     6.062     6.069     6.075     6.083     6.091     6.098     6.108     6.119     6.128     6.139     6.150     6.161     6.174     6.185     6.197     6.210     6.221     6.235     6.247     6.263     6.275     6.291     6.307     6.322     6.339     6.355     6.372     6.389     6.406     6.424     6.442     6.460     6.479     6.498     6.517     6.536     6.556     6.574     6.592     6.610     6.629     6.647     6.665     6.685     6.702     6.722     6.740     6.759     6.776     6.796     6.815     6.833     6.852     6.870     6.889     6.908     6.928     6.946     6.966     6.985     7.006     7.025     7.046     7.064     7.083     7.102     7.120     7.140     7.157     7.173     7.190     7.207     7.227     7.243     7.260     7.276     7.293     7.312     7.330     7.346     7.363     7.378     7.397     7.414     7.431     7.448     7.467     7.483     7.502     7.519     7.537     7.554     7.573     7.591     7.608     7.626     7.646     7.663     7.680     7.699     7.718     7.737     7.755     7.774     7.792     7.808     7.826     7.846     7.864     7.883     7.902     7.920     7.939     7.957     7.976     7.996     8.013     8.033     8.051     8.070     8.089     8.110     8.129     8.147     8.168     8.188     8.206     8.224     8.243     8.261     8.279     8.299     8.317     8.335     8.353     8.370     8.387     8.404     8.421     8.438     8.454     8.470     8.487     8.502     8.518     8.531     8.546     8.562     8.576     8.589     8.602     8.617     8.629     8.641     8.654     8.665     8.679     8.691     8.702     8.714     8.728     8.737     8.750     8.762     8.774     8.786     8.797     8.808     8.820     8.833     8.844     8.854     8.867     8.879     8.891     8.902     8.913     8.926     8.939     8.950     8.962     8.974     8.987     9.000     9.011     9.022     9.033     9.046     9.057     9.069     9.082     9.094     9.107     9.118     9.130     9.144     9.156     9.171     9.182     9.196     9.207     9.220     9.232     9.245     9.262     9.277     9.289     9.303     9.318     9.330     9.341     9.357     9.373     9.387     9.400     9.414     9.429     9.444     9.459     9.473     9.489     9.503     9.516     9.531     9.546     9.560     9.575     9.589     9.604     9.616     9.629     9.644     9.659     9.675     9.685     9.700     9.714     9.730     9.744     9.757     9.772     9.786     9.800     9.813     9.827     9.842     9.855     9.869     9.881     9.896     9.910     9.924     9.939     9.954     9.966     9.979     9.996    10.010    10.023    10.039    10.053    10.067    10.081    10.098    10.111    10.127    10.139    10.155    10.172    10.185    10.200    10.216    10.233    10.248    10.263    10.279    10.294    10.312    10.328    10.345    10.363    10.377    10.394    10.408    10.427    10.445    10.460    10.475    10.493    10.508    10.527    10.542    10.559    10.574    10.592    10.610    10.627    10.646    10.664    10.683    10.702    10.721    10.737    10.757    10.775    10.792    10.814    10.831    10.852    10.869    10.890    10.909    10.929    10.949    10.972    10.991    11.013    11.033    11.053    11.075    11.095    11.117    11.139    11.160    11.183    11.205    11.228    11.248    11.270    11.294    11.316    11.337    11.358    11.382    11.407    11.431    11.456    11.479    11.505    11.524    11.549    11.574    11.598    11.620    11.646    11.670    11.695    11.717    11.742    11.763    11.791    11.816    11.841    11.866    11.885    11.911    11.933    11.953    11.976    11.997    12.021    12.042    12.062    12.083    12.104    12.125    12.146    12.165    12.186    12.204    12.224    12.245    12.263    12.281    12.302    12.324    12.342    12.365    12.385    12.409    12.427    12.450    12.465    12.482    12.503    12.519    12.540    12.558    12.575    12.596    12.617    12.637    12.659    12.680    12.702    12.725    12.746    12.764    12.785    12.804    12.824    12.839    12.858    12.877    12.895    12.910    12.925    12.942    12.960    12.980    12.998    13.012    13.029    13.049    13.064    13.087    13.104    13.123    13.143    13.163    13.185    13.205    13.223    13.245    13.259    13.279    13.295    13.312    13.327    13.341    13.353    13.369    13.383    13.395    13.407    13.420    13.435    13.444    13.459    13.472    13.481    13.495    13.506    13.517    13.528    13.535    13.545    13.557    13.563    13.575    13.587    13.596    13.606    13.614    13.624    13.632    13.640    13.652    13.660    13.670    13.679    13.689    13.700    13.706    13.717    13.725    13.746    13.762    13.775    13.787    13.797    13.818    13.826    13.837    13.845    13.856    13.863    13.876    13.885    13.896    13.908    13.920    13.925    13.933    13.942    13.951    13.957    13.974    13.982    13.997    14.005    14.012    14.018    14.026    14.033    14.047    14.056    14.070    14.079    14.091    14.100    14.106    14.119    14.125    14.132    14.146    14.156    14.164    14.171    14.190    14.197    14.209    14.219    14.224    14.235    14.239    14.247    14.255    14.264    14.272    14.297    14.303    14.319    14.320    14.333    14.337    14.352    14.356    14.364    14.372    14.381    14.387    14.396    14.412    14.435    14.441    14.448    14.453    14.469    14.480    14.485    14.494    14.500    14.504    14.519    14.528    14.552    14.556    14.562    14.568    14.573    14.578    14.604    14.609    14.616    14.625    14.630    14.641    14.646    14.656    14.670    14.673    14.678    14.685    14.692    14.698    14.724    14.739    14.749    14.755    14.760    14.765    14.771    14.780    14.798    14.810    14.819    14.824    14.839    14.842    14.849    14.859    14.870    14.876    14.888    14.899    14.907    14.914    14.918    14.941    14.949    14.959    14.965    14.982    14.987    15.004    15.015    15.025    15.031    15.033    15.037    15.038    15.038    15.040    15.038    15.038    15.038    15.037    15.035    15.038    15.037    15.035    15.033    15.031    15.027    15.024    15.020    15.007    15.000    14.981    14.967    14.963    14.957    14.952    14.942    14.935    14.914    14.903    14.896    14.890    14.879    14.870    14.859    14.852    14.842    14.835    14.830    14.821    14.815    14.807    14.790    14.780    14.774    14.764    14.757    14.752    14.737    14.733    14.724    14.714    14.702    14.698    14.691    14.683    14.676    14.670    14.662    14.645    14.641    14.635    14.630    14.625    14.615    14.604    14.591    14.577    14.573    14.566    14.558    14.552    14.538    14.528    14.522    14.516    14.507    14.500    14.492    14.487    14.482    14.479    14.458    14.446    14.443    14.435    14.415    14.412    14.405    14.388
     4.622     4.616     4.621     4.679     4.642     4.622     4.616     4.610     4.618     4.614     4.583     4.589     4.583     4.577     4.583     4.588     4.583     4.614     4.606     4.616     4.608     4.620     4.610     4.582     4.608     4.577     4.577     4.562     4.577     4.577     4.583     4.617     4.588     4.583     4.577     4.577     4.562     4.575     4.562     4.575     4.559     4.552     4.559     4.554     4.577     4.610     4.582     4.610     4.577     4.577     4.561     4.554     4.561     4.554     4.561     4.556     4.562     4.618     4.583     4.562     4.558     4.562     4.556     4.561     4.567     4.577     4.583     4.579     4.613     4.583     4.577     4.577     4.575     4.575     4.562     4.577     4.577     4.588     4.577     4.562     4.575     4.562     4.577     4.561     4.621     4.556     4.561     4.554     4.561     4.554     4.561     4.554     4.561     4.556     4.561     4.577     4.562     4.582     4.575     4.579     4.582     4.559     4.582     4.559     4.580     4.582     4.562     4.577     4.575     4.642     4.583     4.577     4.583     4.617     4.575     4.582     4.575     4.582     4.577     4.582     4.575     4.582     4.577     4.583     4.617     4.650     4.642     4.621     4.614     4.646     4.650     4.642     4.648     4.616     4.583     4.616     4.583     4.617     4.649     4.644     4.653     4.685     4.683     4.687     4.685     4.688     4.710     4.692     4.710     4.675     4.681     4.650     4.681     4.673     4.681     4.673     4.683     4.677     4.686     4.720     4.683     4.650     4.683     4.648     4.708     4.716     4.710     4.650     4.722     4.720     4.712     4.716     4.708     4.714     4.710     4.716     4.708     4.714     4.683     4.714     4.706     4.712     4.706     4.710     4.706     4.706     4.714     4.706     4.712     4.704     4.710     4.704     4.700     4.702     4.700     4.702     4.696     4.700     4.698     4.704     4.704     4.696     4.706     4.706     4.702     4.704     4.706     4.708     4.706     4.710     4.710     4.714     4.710     4.712     4.710     4.714     4.706     4.710     4.714     4.719     4.722     4.714     4.708     4.714     4.712     4.720     4.712     4.717     4.708     4.716     4.708     4.712     4.712     4.706     4.717     4.714     4.714     4.719     4.712     4.681     4.717     4.710     4.716     4.719     4.708     4.716     4.710     4.706     4.708     4.712     4.708     4.708     4.706     4.712     4.706     4.706     4.710     4.706     4.698     4.708     4.704     4.706     4.706     4.704     4.712     4.717     4.677     4.714     4.719     4.717     4.720     4.716     4.681     4.712     4.704     4.708     4.704     4.692     4.694     4.691     4.693     4.688     4.685     4.690     4.685     4.690     4.686     4.691     4.690     4.693     4.686     4.681     4.686     4.691     4.683     4.671     4.671     4.669     4.673     4.671     4.673     4.669     4.673     4.669     4.669     4.658     4.654     4.657     4.655     4.652     4.654     4.661     4.625     4.621     4.624     4.621     4.655     4.660     4.656     4.617     4.623     4.635     4.648     4.630     4.606     4.625     4.583     4.631     4.628     4.616     4.610     4.614     4.583     4.561     4.554     4.561     4.582     4.588     4.583     4.588     4.582     4.520     4.582     4.520     4.582     4.561     4.550     4.573     4.580     4.562     4.582     4.562     4.556     4.519     4.510     4.517     4.508     4.517     4.520     4.519     4.550     4.517     4.523     4.515     4.524     4.517     4.550     4.542     4.550     4.544     4.525     4.519     4.525     4.559     4.519     4.525     4.520     4.517     4.519     4.517     4.519     4.517     4.510     4.517     4.554     4.561     4.550     4.517     4.521     4.526     4.520     4.510     4.519     4.510     4.512     4.508     4.500     4.469     4.443     4.442     4.435     4.433     4.431     4.423     4.423     4.421     4.421     4.421     4.423     4.423     4.431     4.433     4.433     4.433     4.431     4.433     4.431     4.433     4.433     4.440     4.442     4.443     4.463     4.469     4.500     4.512     4.520     4.515     4.548     4.558     4.519     4.524     4.519     4.510     4.519     4.510     4.519     4.515     4.520     4.525     4.519     4.512     4.519     4.525     4.520     4.558     4.550     4.520     4.525     4.519     4.510     4.519     4.525     4.520     4.540     4.520     4.558     4.548     4.520     4.524     4.517     4.523     4.517     4.554     4.552     4.558     4.548     4.556     4.563     4.577     4.571     4.580     4.575     4.550     4.556     4.548     4.517     4.548     4.556     4.550     4.517     4.618     4.520     4.561     4.566     4.519     4.524     4.517     4.554     4.520     4.558     4.633     4.635     4.637     4.562     4.640     4.640     4.642     4.642     4.637     4.626     4.637     4.628     4.635     4.626     4.648     4.621     4.637     4.649     4.625     4.648     4.556     4.562     4.554     4.614     4.608     4.616     4.681     4.621     4.617     4.621     4.640     4.631     4.630     4.635     4.635     4.644     4.640     4.640     4.642     4.646     4.644     4.650     4.646     4.648     4.673     4.666     4.653     4.646     4.652     4.663     4.681     4.686     4.681     4.685     4.679     4.686     4.691     4.694     4.686     4.691     4.693     4.654     4.648     4.653     4.692     4.695     4.691     4.697     4.692     4.693     4.687     4.694     4.694     4.691     4.686     4.688     4.692     4.687     4.694     4.702     4.683     4.687     4.712     4.719     4.720     4.704     4.719     4.724     4.722     4.728     4.722     4.730     4.724     4.712     4.732     4.716     4.738     4.722     4.719     4.724     4.728     4.722     4.732     4.754     4.759     4.756     4.754     4.750     4.752     4.752     4.756     4.754     4.756     4.754     4.761     4.745     4.762     4.754     4.757     4.754     4.759     4.747     4.752     4.757     4.761     4.764     4.762     4.764     4.772     4.779     4.767     4.790     4.800     4.772     4.805     4.800     4.795     4.803     4.798     4.800     4.802     4.809     4.807     4.810     4.814     4.812     4.816     4.820     4.820     4.817     4.820     4.825     4.831     4.835     4.818     4.814     4.818     4.828     4.828     4.832     4.829     4.843     4.842     4.846     4.845     4.843     4.848     4.850     4.883     4.885     4.866     4.879     4.876     4.880     4.882     4.879     4.879     4.883     4.885     4.893     4.893     4.892     4.895     4.902     4.917     4.920     4.918     4.912     4.918     4.935     4.928     4.941     4.940     4.937     4.944     4.946     4.947     4.950     4.950     4.952     4.959     4.958     4.961     4.956     4.966     4.968     4.968     4.972     4.972     4.975     4.981     4.983     4.981     4.988     4.985     4.988     4.991     4.994     4.992     4.997     4.997     5.000     5.003     5.005     5.003     5.007     5.010     5.012     5.013     5.017     5.020     5.020     5.021     5.024     5.026     5.031     5.029     5.032     5.036     5.038     5.039     5.041     5.044     5.046     5.050     5.050     5.052     5.055     5.055     5.057     5.060     5.063     5.063     5.066     5.068     5.074     5.075     5.077     5.079     5.080     5.082     5.083     5.087     5.089     5.092     5.096     5.098     5.100     5.104     5.109     5.114     5.119     5.123     5.129     5.133     5.138     5.144     5.145     5.149     5.150     5.153     5.154     5.155     5.157     5.158     5.159     5.162     5.161     5.162     5.166     5.170     5.170     5.172     5.174     5.176     5.176     5.178     5.180     5.180     5.181     5.181     5.183     5.186     5.187     5.190     5.190     5.190     5.193     5.195     5.197     5.198     5.202     5.202     5.204     5.205     5.208     5.210     5.212     5.215     5.216     5.219     5.222     5.224     5.225     5.227     5.229     5.232     5.233     5.235     5.236     5.239     5.242     5.244     5.245     5.249     5.250     5.254     5.255     5.257     5.260     5.263     5.264     5.266     5.269     5.272     5.274     5.277     5.280     5.282     5.285     5.287     5.288     5.291     5.293     5.295     5.298     5.302     5.304     5.307     5.311     5.313     5.314     5.318     5.319     5.322     5.324     5.325     5.328     5.331     5.333     5.335     5.338     5.340     5.344     5.345     5.347     5.349     5.350     5.352     5.353     5.357     5.358     5.360     5.362     5.363     5.365     5.367     5.370     5.371     5.372     5.374     5.375     5.378     5.380     5.382     5.382     5.385     5.387     5.390     5.392     5.394     5.396     5.397     5.402     5.404     5.404     5.408     5.410     5.411     5.413     5.414     5.416     5.418     5.420     5.424     5.425     5.429     5.431     5.432     5.433     5.435     5.438     5.439     5.441     5.444     5.445     5.447     5.450     5.452     5.455     5.457     5.461     5.462     5.464     5.467     5.469     5.472     5.475     5.476     5.479     5.482     5.483     5.487     5.488     5.491     5.494     5.497     5.499     5.502     5.507     5.508     5.511     5.513     5.516     5.520     5.520     5.524     5.525     5.527     5.531     5.532     5.533     5.535     5.536     5.538     5.540     5.541     5.543     5.544     5.546     5.547     5.549     5.552     5.552     5.554     5.555     5.556     5.559     5.561     5.562     5.564     5.567     5.567     5.569     5.571     5.572     5.574     5.578     5.580     5.581     5.583     5.585     5.588     5.589     5.591     5.592     5.595     5.597     5.598     5.600     5.603     5.605     5.608     5.609     5.611     5.614     5.617     5.618     5.621     5.623     5.627     5.629     5.632     5.635     5.637     5.639     5.642     5.645     5.647     5.650     5.652     5.655     5.658     5.660     5.663     5.666     5.670     5.672     5.675     5.678     5.681     5.685     5.686     5.689     5.692     5.694     5.697     5.700     5.703     5.706     5.709     5.711     5.714     5.717     5.720     5.726     5.729     5.731     5.738     5.741     5.743     5.748     5.752     5.756     5.759     5.763     5.768     5.769     5.772     5.775     5.778     5.781     5.783     5.789     5.792     5.798     5.802     5.806     5.810     5.813     5.818     5.821     5.826     5.829     5.833     5.837     5.840     5.846     5.851     5.853     5.859     5.863     5.866     5.872     5.876     5.881     5.885     5.890     5.895     5.900     5.905     5.908     5.915     5.918     5.923     5.929     5.933     5.940     5.945     5.950     5.954     5.959     5.965     5.970     5.974     5.979     5.983     5.988     5.995     5.999     6.007     6.011     6.017     6.023     6.026     6.032     6.037     6.042     6.048     6.055     6.062     6.069     6.075     6.083     6.091     6.098     6.106     6.116     6.126     6.136     6.149     6.159     6.170     6.183     6.195     6.208     6.220     6.232     6.246     6.259     6.273     6.287     6.303     6.319     6.335     6.352     6.368     6.386     6.402     6.420     6.438     6.457     6.476     6.495     6.516     6.536     6.556     6.575     6.594     6.612     6.631     6.649     6.667     6.685     6.703     6.722     6.740     6.759     6.778     6.796     6.815     6.833     6.852     6.870     6.889     6.908     6.927     6.946     6.965     6.983     7.003     7.022     7.042     7.062     7.082     7.100     7.119     7.138     7.157     7.174     7.192     7.210     7.228     7.245     7.262     7.280     7.296     7.314     7.331     7.348     7.364     7.383     7.398     7.415     7.433     7.452     7.468     7.485     7.504     7.520     7.539     7.554     7.573     7.589     7.608     7.625     7.642     7.661     7.680     7.698     7.717     7.733     7.753     7.770     7.790     7.807     7.826     7.844     7.861     7.879     7.897     7.916     7.936     7.955     7.974     7.992     8.011     8.028     8.047     8.066     8.087     8.105     8.125     8.143     8.161     8.180     8.200     8.219     8.237     8.256     8.275     8.293     8.313     8.330     8.349     8.367     8.385     8.402     8.420     8.435     8.452     8.468     8.485     8.502     8.518     8.533     8.548     8.564     8.578     8.592     8.607     8.620     8.633     8.646     8.659     8.672     8.685     8.696     8.709     8.722     8.734     8.747     8.759     8.770     8.782     8.793     8.806     8.818     8.830     8.840     8.852     8.864     8.876     8.889     8.898     8.911     8.922     8.935     8.946     8.960     8.972     8.983     8.996     9.008     9.020     9.031     9.044     9.055     9.069     9.079     9.091     9.102     9.115     9.127     9.139     9.150     9.165     9.177     9.192     9.203     9.217     9.229     9.238     9.254     9.269     9.282     9.296     9.310     9.325     9.337     9.352     9.365     9.377     9.395     9.407     9.418     9.435     9.452     9.465     9.479     9.492     9.507     9.522     9.535     9.551     9.566     9.581     9.594     9.608     9.624     9.636     9.649     9.665     9.679     9.692     9.708     9.720     9.735     9.747     9.763     9.776     9.789     9.804     9.819     9.835     9.844     9.861     9.874     9.887     9.900     9.914     9.930     9.944     9.959     9.972     9.985     9.999    10.011    10.027    10.042    10.055    10.070    10.085    10.099    10.115    10.128    10.144    10.158    10.172    10.187    10.204    10.220    10.237    10.250    10.267    10.280    10.297    10.312    10.329    10.347    10.363    10.378    10.396    10.410    10.427    10.443    10.461    10.477    10.493    10.509    10.527    10.543    10.559    10.578    10.594    10.610    10.628    10.646    10.662    10.681    10.698    10.719    10.737    10.755    10.775    10.794    10.811    10.831    10.850    10.868    10.889    10.907    10.925    10.947    10.968    10.987    11.010    11.030    11.050    11.072    11.092    11.111    11.133    11.155    11.177    11.199    11.220    11.244    11.265    11.288    11.310    11.333    11.353    11.376    11.398    11.422    11.445    11.469    11.493    11.515    11.540    11.562    11.585    11.611    11.633    11.661    11.685    11.707    11.731    11.755    11.778    11.803    11.827    11.855    11.877    11.899    11.924    11.943    11.967    11.987    12.011    12.032    12.056    12.078    12.097    12.117    12.142    12.162    12.183    12.202    12.220    12.239    12.258    12.277    12.299    12.316    12.335    12.359    12.381    12.403    12.422    12.446    12.465    12.483    12.503    12.522    12.540    12.558    12.577    12.597    12.615    12.635    12.655    12.678    12.702    12.725    12.748    12.766    12.787    12.809    12.829    12.847    12.864    12.880    12.898    12.916    12.932    12.948    12.965    12.985    12.999    13.019    13.035    13.052    13.070    13.087    13.107    13.130    13.146    13.162    13.183    13.205    13.219    13.240    13.256    13.270    13.283    13.298    13.314    13.325    13.339    13.351    13.369    13.381    13.392    13.405    13.418    13.431    13.444    13.454    13.466    13.479    13.491    13.502    13.511    13.522    13.529    13.542    13.550    13.560    13.571    13.581    13.592    13.598    13.609    13.620    13.628    13.636    13.647    13.655    13.663    13.676    13.683    13.693    13.696    13.717    13.721    13.739    13.746    13.769    13.774    13.789    13.806    13.818    13.829    13.838    13.847    13.861    13.872    13.880    13.891    13.900    13.910    13.922    13.928    13.935    13.950    13.956    13.963    13.979    13.994    14.000    14.007    14.015    14.026    14.031    14.044    14.053    14.065    14.076    14.091    14.098    14.108    14.114    14.123    14.132    14.143    14.152    14.160    14.175    14.185    14.190    14.199    14.224    14.227    14.238    14.241    14.247    14.256    14.263    14.269    14.281    14.300    14.319    14.325    14.333    14.339    14.348    14.359    14.366    14.374    14.378    14.387    14.393    14.407    14.417    14.438    14.446    14.456    14.469    14.473    14.485    14.489    14.501    14.507    14.516    14.528    14.531    14.556    14.566    14.570    14.573    14.582    14.596    14.607    14.616    14.625    14.635    14.639    14.646    14.656    14.668    14.675    14.678    14.685    14.691    14.698    14.726    14.736    14.749    14.755    14.760    14.769    14.772    14.778    14.798    14.804    14.815    14.827    14.837    14.842    14.847    14.857    14.868    14.876    14.885    14.898    14.907    14.914    14.935    14.941    14.947    14.957    14.963    14.985    14.992    15.000    15.014    15.025    15.029    15.031    15.035    15.037    15.037    15.037    15.040    15.041    15.038    15.037    15.035    15.038    15.037    15.035    15.033    15.031    15.027    15.024    15.018    15.006    14.998    14.985    14.975    14.965    14.959    14.952    14.946    14.937    14.922    14.909    14.902    14.890    14.885    14.871    14.861    14.854    14.844    14.837    14.833    14.821    14.815    14.808    14.802    14.782    14.776    14.765    14.757    14.752    14.743    14.735    14.726    14.718    14.704    14.698    14.691    14.685    14.678    14.670    14.662    14.652    14.641    14.637    14.631    14.627    14.616    14.606    14.594    14.580    14.572    14.567    14.562    14.558    14.541    14.529    14.524    14.520    14.509    14.504    14.498    14.491    14.483    14.478    14.462    14.450    14.444    14.439    14.424    14.413    14.408    14.396
     4.654     4.649     4.654     4.683     4.649     4.617     4.649     4.617     4.613     4.620     4.616     4.608     4.616     4.583     4.616     4.608     4.616     4.608     4.616     4.608     4.644     4.613     4.583     4.577     4.583     4.608     4.577     4.583     4.577     4.585     4.582     4.614     4.583     4.577     4.583     4.577     4.577     4.561     4.575     4.561     4.554     4.561     4.554     4.561     4.577     4.577     4.608     4.617     4.583     4.577     4.577     4.561     4.554     4.561     4.554     4.561     4.577     4.563     4.617     4.583     4.563     4.577     4.562     4.577     4.562     4.583     4.579     4.585     4.617     4.655     4.583     4.577     4.582     4.575     4.577     4.563     4.585     4.582     4.575     4.577     4.562     4.567     4.561     4.577     4.575     4.577     4.583     4.562     4.558     4.562     4.554     4.561     4.556     4.561     4.554     4.561     4.577     4.575     4.579     4.582     4.575     4.582     4.559     4.582     4.583     4.563     4.577     4.562     4.582     4.577     4.683     4.652     4.583     4.575     4.582     4.577     4.583     4.579     4.583     4.579     4.583     4.577     4.583     4.617     4.610     4.642     4.649     4.616     4.608     4.642     4.686     4.649     4.617     4.622     4.616     4.622     4.617     4.649     4.642     4.650     4.644     4.681     4.687     4.692     4.694     4.702     4.706     4.712     4.687     4.681     4.649     4.655     4.649     4.681     4.650     4.681     4.675     4.685     4.720     4.716     4.708     4.716     4.722     4.681     4.717     4.710     4.719     4.712     4.719     4.724     4.717     4.683     4.716     4.720     4.717     4.712     4.717     4.706     4.714     4.683     4.714     4.710     4.714     4.710     4.708     4.712     4.706     4.712     4.706     4.712     4.704     4.712     4.704     4.708     4.706     4.704     4.698     4.706     4.710     4.704     4.710     4.702     4.712     4.704     4.704     4.710     4.712     4.712     4.710     4.719     4.714     4.716     4.719     4.714     4.719     4.712     4.710     4.717     4.708     4.726     4.726     4.708     4.716     4.708     4.720     4.728     4.706     4.710     4.716     4.712     4.719     4.706     4.710     4.712     4.722     4.719     4.714     4.714     4.717     4.720     4.712     4.717     4.719     4.712     4.712     4.712     4.710     4.716     4.710     4.716     4.712     4.716     4.710     4.714     4.712     4.710     4.712     4.716     4.710     4.704     4.708     4.710     4.712     4.708     4.714     4.681     4.720     4.679     4.720     4.720     4.686     4.722     4.686     4.716     4.712     4.692     4.694     4.702     4.695     4.698     4.693     4.693     4.688     4.686     4.688     4.690     4.693     4.688     4.694     4.697     4.696     4.687     4.681     4.687     4.690     4.681     4.686     4.679     4.671     4.671     4.675     4.671     4.679     4.675     4.658     4.671     4.660     4.663     4.658     4.663     4.661     4.664     4.621     4.617     4.621     4.625     4.660     4.613     4.640     4.646     4.637     4.648     4.637     4.646     4.652     4.648     4.614     4.624     4.620     4.623     4.618     4.621     4.614     4.583     4.561     4.594     4.624     4.613     4.598     4.582     4.562     4.582     4.562     4.582     4.577     4.582     4.579     4.583     4.520     4.582     4.562     4.556     4.548     4.556     4.520     4.520     4.519     4.510     4.517     4.552     4.520     4.550     4.517     4.524     4.517     4.552     4.559     4.552     4.559     4.552     4.519     4.525     4.559     4.519     4.510     4.519     4.521     4.548     4.517     4.519     4.517     4.519     4.517     4.552     4.540     4.548     4.540     4.522     4.515     4.548     4.515     4.520     4.520     4.520     4.508     4.519     4.508     4.500     4.469     4.443     4.443     4.435     4.433     4.431     4.431     4.431     4.431     4.431     4.433     4.433     4.433     4.435     4.442     4.443     4.442     4.442     4.442     4.442     4.442     4.443     4.443     4.463     4.510     4.519     4.512     4.521     4.517     4.550     4.558     4.552     4.559     4.563     4.556     4.520     4.554     4.520     4.525     4.520     4.558     4.521     4.556     4.520     4.525     4.520     4.556     4.550     4.558     4.556     4.520     4.520     4.519     4.520     4.520     4.525     4.520     4.556     4.550     4.558     4.548     4.517     4.523     4.515     4.524     4.520     4.556     4.563     4.558     4.520     4.558     4.579     4.593     4.561     4.550     4.519     4.550     4.517     4.548     4.540     4.548     4.540     4.522     4.558     4.579     4.582     4.573     4.554     4.519     4.554     4.519     4.582     4.625     4.588     4.583     4.577     4.582     4.562     4.554     4.573     4.583     4.644     4.640     4.635     4.637     4.631     4.632     4.642     4.646     4.653     4.658     4.662     4.669     4.562     4.556     4.562     4.606     4.614     4.621     4.683     4.687     4.646     4.642     4.623     4.626     4.646     4.653     4.646     4.640     4.648     4.646     4.649     4.644     4.657     4.658     4.649     4.642     4.673     4.673     4.671     4.681     4.656     4.679     4.683     4.681     4.694     4.697     4.683     4.702     4.702     4.702     4.702     4.700     4.695     4.698     4.693     4.696     4.695     4.698     4.702     4.702     4.702     4.702     4.702     4.702     4.698     4.687     4.704     4.692     4.695     4.691     4.688     4.706     4.686     4.691     4.716     4.722     4.687     4.724     4.720     4.722     4.726     4.722     4.730     4.722     4.726     4.728     4.739     4.742     4.745     4.745     4.724     4.733     4.722     4.728     4.750     4.728     4.757     4.752     4.734     4.754     4.754     4.756     4.744     4.757     4.752     4.757     4.754     4.769     4.769     4.764     4.756     4.759     4.761     4.756     4.761     4.762     4.759     4.761     4.767     4.761     4.779     4.774     4.795     4.785     4.805     4.803     4.809     4.805     4.800     4.803     4.805     4.803     4.810     4.807     4.812     4.814     4.818     4.817     4.819     4.817     4.824     4.823     4.824     4.829     4.826     4.839     4.837     4.848     4.822     4.861     4.824     4.873     4.840     4.845     4.837     4.874     4.887     4.890     4.890     4.888     4.890     4.870     4.873     4.887     4.885     4.885     4.885     4.888     4.887     4.888     4.895     4.896     4.895     4.890     4.892     4.922     4.920     4.904     4.909     4.914     4.928     4.923     4.946     4.946     4.944     4.947     4.948     4.948     4.954     4.954     4.948     4.958     4.959     4.954     4.966     4.970     4.972     4.966     4.975     4.972     4.976     4.980     4.985     4.988     4.989     4.988     4.989     4.992     4.989     4.992     4.995     5.002     5.003     5.005     5.007     5.008     5.008     5.012     5.012     5.017     5.020     5.020     5.023     5.024     5.028     5.029     5.032     5.032     5.036     5.038     5.041     5.043     5.044     5.046     5.047     5.050     5.054     5.054     5.057     5.058     5.060     5.063     5.065     5.065     5.068     5.070     5.074     5.077     5.079     5.080     5.083     5.087     5.089     5.090     5.092     5.094     5.098     5.103     5.106     5.109     5.112     5.119     5.121     5.125     5.131     5.137     5.142     5.147     5.151     5.154     5.157     5.158     5.159     5.162     5.164     5.165     5.166     5.169     5.169     5.170     5.170     5.172     5.174     5.176     5.178     5.180     5.180     5.181     5.183     5.183     5.185     5.185     5.187     5.186     5.189     5.190     5.194     5.194     5.197     5.198     5.199     5.199     5.204     5.205     5.207     5.208     5.210     5.212     5.215     5.216     5.219     5.222     5.222     5.225     5.227     5.229     5.232     5.233     5.236     5.238     5.239     5.241     5.244     5.245     5.247     5.250     5.252     5.255     5.257     5.260     5.261     5.264     5.266     5.270     5.272     5.274     5.275     5.279     5.280     5.283     5.285     5.288     5.290     5.293     5.295     5.296     5.299     5.304     5.305     5.309     5.311     5.314     5.316     5.319     5.320     5.323     5.325     5.327     5.330     5.331     5.335     5.338     5.342     5.344     5.344     5.347     5.349     5.352     5.353     5.355     5.357     5.358     5.360     5.362     5.363     5.367     5.368     5.370     5.371     5.374     5.375     5.377     5.378     5.380     5.382     5.383     5.385     5.389     5.390     5.392     5.394     5.396     5.399     5.400     5.402     5.407     5.407     5.408     5.411     5.413     5.414     5.418     5.420     5.420     5.422     5.425     5.429     5.431     5.432     5.433     5.436     5.439     5.439     5.442     5.444     5.445     5.448     5.450     5.452     5.455     5.457     5.461     5.462     5.464     5.468     5.468     5.472     5.474     5.476     5.479     5.482     5.483     5.485     5.488     5.491     5.493     5.496     5.499     5.504     5.504     5.508     5.510     5.513     5.516     5.519     5.522     5.524     5.525     5.529     5.531     5.532     5.535     5.536     5.538     5.540     5.541     5.543     5.544     5.546     5.547     5.550     5.552     5.552     5.554     5.555     5.558     5.559     5.561     5.562     5.564     5.567     5.567     5.569     5.571     5.572     5.574     5.576     5.578     5.580     5.581     5.585     5.586     5.588     5.589     5.592     5.594     5.595     5.597     5.600     5.602     5.603     5.605     5.608     5.609     5.613     5.614     5.618     5.618     5.621     5.624     5.626     5.629     5.632     5.633     5.637     5.639     5.642     5.643     5.647     5.650     5.652     5.655     5.656     5.660     5.661     5.665     5.668     5.672     5.675     5.676     5.680     5.683     5.686     5.689     5.691     5.694     5.697     5.699     5.702     5.705     5.708     5.711     5.714     5.716     5.718     5.724     5.727     5.731     5.733     5.741     5.743     5.746     5.749     5.752     5.756     5.759     5.765     5.767     5.772     5.775     5.776     5.781     5.782     5.785     5.789     5.794     5.798     5.803     5.806     5.810     5.814     5.818     5.821     5.826     5.829     5.833     5.837     5.842     5.846     5.850     5.854     5.857     5.863     5.866     5.872     5.876     5.881     5.885     5.890     5.895     5.900     5.905     5.908     5.913     5.920     5.925     5.929     5.934     5.940     5.945     5.950     5.954     5.959     5.965     5.970     5.974     5.980     5.985     5.988     5.995     5.999     6.005     6.012     6.018     6.023     6.028     6.032     6.039     6.042     6.048     6.055     6.063     6.070     6.077     6.083     6.091     6.098     6.106     6.115     6.125     6.133     6.144     6.157     6.169     6.181     6.192     6.205     6.218     6.230     6.242     6.255     6.270     6.285     6.300     6.315     6.331     6.348     6.364     6.383     6.398     6.417     6.435     6.453     6.473     6.492     6.513     6.533     6.556     6.575     6.595     6.614     6.632     6.650     6.668     6.687     6.704     6.724     6.742     6.761     6.780     6.798     6.817     6.835     6.852     6.872     6.889     6.908     6.927     6.944     6.963     6.983     7.002     7.020     7.040     7.059     7.079     7.098     7.116     7.137     7.154     7.172     7.192     7.210     7.228     7.246     7.265     7.281     7.298     7.317     7.333     7.349     7.366     7.383     7.402     7.418     7.435     7.453     7.470     7.486     7.504     7.521     7.539     7.556     7.573     7.591     7.609     7.626     7.642     7.660     7.679     7.698     7.717     7.732     7.751     7.770     7.787     7.807     7.825     7.844     7.863     7.878     7.896     7.913     7.932     7.952     7.969     7.989     8.007     8.025     8.044     8.062     8.081     8.100     8.120     8.139     8.157     8.176     8.195     8.213     8.233     8.250     8.269     8.288     8.306     8.325     8.344     8.362     8.381     8.398     8.417     8.433     8.449     8.468     8.483     8.500     8.517     8.533     8.548     8.564     8.578     8.595     8.608     8.621     8.636     8.650     8.662     8.676     8.691     8.704     8.715     8.730     8.741     8.754     8.766     8.778     8.789     8.802     8.815     8.826     8.839     8.849     8.861     8.872     8.885     8.897     8.908     8.920     8.931     8.943     8.957     8.969     8.980     8.993     9.005     9.015     9.028     9.041     9.052     9.063     9.076     9.089     9.100     9.112     9.121     9.135     9.147     9.159     9.172     9.185     9.197     9.212     9.225     9.237     9.250     9.264     9.275     9.289     9.302     9.317     9.330     9.344     9.357     9.371     9.385     9.398     9.413     9.426     9.441     9.454     9.469     9.485     9.500     9.513     9.525     9.542     9.556     9.570     9.587     9.601     9.615     9.629     9.642     9.656     9.672     9.683     9.698     9.712     9.727     9.742     9.754     9.766     9.783     9.794     9.807     9.822     9.835     9.850     9.864     9.878     9.892     9.905     9.920     9.935     9.946     9.959     9.976     9.990    10.003    10.016    10.032    10.046    10.060    10.072    10.088    10.102    10.118    10.133    10.146    10.162    10.178    10.191    10.205    10.223    10.238    10.255    10.270    10.285    10.302    10.317    10.332    10.348    10.364    10.379    10.398    10.414    10.430    10.445    10.461    10.478    10.494    10.510    10.527    10.545    10.563    10.578    10.595    10.613    10.628    10.646    10.664    10.683    10.699    10.719    10.737    10.755    10.775    10.790    10.809    10.827    10.850    10.867    10.887    10.906    10.923    10.946    10.966    10.987    11.007    11.027    11.048    11.069    11.087    11.108    11.131    11.150    11.169    11.192    11.215    11.236    11.259    11.281    11.300    11.323    11.348    11.370    11.392    11.412    11.436    11.461    11.485    11.507    11.529    11.554    11.579    11.602    11.624    11.650    11.671    11.700    11.720    11.746    11.768    11.793    11.815    11.842    11.867    11.888    11.913    11.939    11.961    11.981    12.004    12.024    12.048    12.070    12.090    12.112    12.135    12.154    12.178    12.198    12.217    12.235    12.255    12.274    12.293    12.311    12.330    12.352    12.373    12.395    12.416    12.436    12.457    12.477    12.498    12.519    12.537    12.556    12.575    12.594    12.615    12.635    12.657    12.678    12.699    12.723    12.744    12.765    12.785    12.804    12.825    12.846    12.863    12.885    12.903    12.922    12.937    12.954    12.969    12.986    13.004    13.019    13.037    13.057    13.070    13.087    13.107    13.125    13.144    13.165    13.180    13.196    13.211    13.227    13.242    13.256    13.268    13.282    13.296    13.310    13.325    13.341    13.350    13.364    13.376    13.386    13.400    13.414    13.427    13.435    13.449    13.463    13.470    13.483    13.496    13.505    13.515    13.528    13.537    13.545    13.555    13.563    13.574    13.582    13.592    13.600    13.613    13.624    13.632    13.641    13.652    13.663    13.674    13.681    13.690    13.692    13.711    13.721    13.735    13.741    13.750    13.769    13.777    13.783    13.809    13.820    13.829    13.845    13.854    13.863    13.877    13.887    13.894    13.908    13.919    13.925    13.935    13.944    13.951    13.962    13.970    13.985    13.994    14.000    14.014    14.023    14.030    14.041    14.049    14.065    14.073    14.087    14.096    14.105    14.109    14.123    14.129    14.141    14.152    14.160    14.171    14.179    14.192    14.199    14.220    14.225    14.235    14.241    14.247    14.255    14.263    14.269    14.283    14.293    14.319    14.323    14.335    14.339    14.346    14.363    14.366    14.372    14.380    14.388    14.396    14.402    14.413    14.431    14.441    14.459    14.470    14.475    14.482    14.485    14.500    14.510    14.519    14.524    14.529    14.552    14.564    14.572    14.577    14.578    14.588    14.602    14.615    14.625    14.635    14.641    14.646    14.657    14.664    14.671    14.675    14.685    14.692    14.698    14.724    14.726    14.747    14.757    14.760    14.767    14.772    14.780    14.792    14.804    14.808    14.819    14.839    14.842    14.846    14.854    14.861    14.876    14.888    14.895    14.907    14.912    14.935    14.941    14.949    14.956    14.963    14.985    14.991    15.000    15.011    15.024    15.027    15.033    15.033    15.037    15.037    15.038    15.040    15.040    15.038    15.037    15.035    15.035    15.035    15.035    15.033    15.031    15.027    15.024    15.014    15.008    14.996    14.987    14.977    14.967    14.959    14.952    14.947    14.939    14.927    14.910    14.905    14.893    14.881    14.874    14.868    14.849    14.844    14.840    14.839    14.822    14.815    14.808    14.804    14.782    14.778    14.769    14.757    14.752    14.744    14.737    14.728    14.722    14.714    14.698    14.691    14.685    14.678    14.668    14.659    14.652    14.643    14.639    14.633    14.627    14.615    14.606    14.595    14.582    14.577    14.568    14.564    14.558    14.552    14.539    14.526    14.520    14.512    14.507    14.500    14.494    14.485    14.472    14.469    14.453    14.446    14.439    14.431    14.415    14.408    14.398
     4.650     4.681     4.687     4.675     4.642     4.649     4.642     4.649     4.683     4.681     4.650     4.617     4.610     4.616     4.610     4.617     4.608     4.616     4.608     4.616     4.675     4.620     4.588     4.582     4.588     4.620     4.610     4.617     4.608     4.617     4.588     4.622     4.617     4.608     4.616     4.583     4.575     4.577     4.562     4.575     4.561     4.567     4.561     4.575     4.562     4.577     4.577     4.583     4.617     4.583     4.563     4.575     4.562     4.562     4.561     4.556     4.562     4.579     4.579     4.617     4.583     4.577     4.583     4.575     4.582     4.577     4.583     4.579     4.583     4.577     4.621     4.608     4.589     4.583     4.579     4.583     4.686     4.577     4.577     4.562     4.554     4.561     4.556     4.562     4.582     4.587     4.579     4.583     4.575     4.577     4.561     4.556     4.562     4.556     4.561     4.554     4.562     4.583     4.583     4.562     4.582     4.575     4.582     4.616     4.563     4.577     4.575     4.582     4.577     4.583     4.617     4.608     4.577     4.582     4.577     4.585     4.617     4.622     4.617     4.610     4.588     4.583     4.616     4.610     4.618     4.613     4.642     4.610     4.617     4.650     4.648     4.617     4.649     4.654     4.649     4.655     4.650     4.683     4.675     4.683     4.650     4.695     4.698     4.702     4.708     4.704     4.714     4.720     4.692     4.675     4.681     4.650     4.681     4.675     4.683     4.687     4.683     4.726     4.716     4.708     4.650     4.681     4.717     4.722     4.724     4.717     4.712     4.717     4.722     4.716     4.708     4.714     4.722     4.719     4.722     4.717     4.712     4.716     4.708     4.714     4.712     4.708     4.712     4.719     4.712     4.720     4.712     4.683     4.712     4.683     4.714     4.706     4.714     4.706     4.710     4.708     4.704     4.712     4.708     4.714     4.706     4.708     4.708     4.706     4.706     4.714     4.710     4.719     4.716     4.716     4.716     4.722     4.717     4.712     4.714     4.720     4.714     4.722     4.719     4.720     4.716     4.720     4.712     4.720     4.728     4.720     4.714     4.722     4.728     4.720     4.712     4.708     4.712     4.724     4.720     4.714     4.720     4.719     4.722     4.722     4.717     4.722     4.716     4.722     4.716     4.720     4.716     4.722     4.714     4.714     4.712     4.716     4.719     4.712     4.714     4.719     4.714     4.716     4.710     4.706     4.710     4.716     4.708     4.714     4.708     4.687     4.677     4.724     4.679     4.726     4.681     4.719     4.719     4.710     4.716     4.710     4.704     4.702     4.698     4.702     4.700     4.694     4.695     4.691     4.686     4.696     4.697     4.700     4.700     4.700     4.692     4.697     4.687     4.692     4.692     4.686     4.683     4.683     4.679     4.685     4.679     4.683     4.677     4.681     4.661     4.681     4.671     4.658     4.658     4.663     4.662     4.669     4.669     4.622     4.617     4.669     4.669     4.666     4.648     4.653     4.642     4.640     4.644     4.652     4.644     4.650     4.617     4.621     4.625     4.620     4.613     4.618     4.620     4.614     4.608     4.614     4.627     4.608     4.604     4.614     4.582     4.561     4.582     4.588     4.583     4.588     4.583     4.520     4.525     4.520     4.556     4.561     4.556     4.562     4.556     4.562     4.556     4.520     4.554     4.520     4.554     4.519     4.552     4.519     4.552     4.517     4.552     4.519     4.552     4.519     4.552     4.559     4.520     4.512     4.519     4.510     4.520     4.558     4.550     4.515     4.524     4.517     4.552     4.544     4.550     4.558     4.548     4.517     4.519     4.515     4.523     4.515     4.521     4.525     4.519     4.520     4.515     4.510     4.504     4.469     4.444     4.443     4.443     4.442     4.435     4.442     4.435     4.435     4.435     4.438     4.438     4.443     4.444     4.443     4.463     4.444     4.463     4.444     4.463     4.469     4.502     4.512     4.520     4.515     4.508     4.517     4.524     4.519     4.552     4.559     4.552     4.602     4.573     4.582     4.562     4.558     4.577     4.559     4.562     4.558     4.520     4.525     4.519     4.525     4.520     4.556     4.517     4.550     4.556     4.520     4.510     4.519     4.512     4.520     4.542     4.550     4.558     4.554     4.519     4.524     4.517     4.523     4.517     4.556     4.579     4.559     4.520     4.556     4.520     4.558     4.563     4.556     4.559     4.552     4.558     4.550     4.556     4.546     4.540     4.521     4.540     4.548     4.573     4.577     4.582     4.577     4.582     4.562     4.582     4.588     4.588     4.583     4.563     4.582     4.520     4.554     4.517     4.582     4.642     4.637     4.637     4.633     4.631     4.646     4.642     4.648     4.653     4.658     4.657     4.669     4.669     4.663     4.673     4.621     4.675     4.679     4.675     4.679     4.642     4.617     4.623     4.653     4.656     4.652     4.648     4.657     4.652     4.654     4.649     4.654     4.657     4.655     4.657     4.654     4.649     4.673     4.679     4.685     4.688     4.655     4.660     4.683     4.687     4.702     4.702     4.702     4.706     4.702     4.704     4.702     4.702     4.698     4.698     4.702     4.702     4.698     4.700     4.702     4.704     4.708     4.694     4.698     4.704     4.704     4.708     4.687     4.704     4.697     4.693     4.704     4.712     4.714     4.722     4.716     4.720     4.722     4.717     4.726     4.726     4.720     4.726     4.722     4.732     4.730     4.741     4.745     4.752     4.716     4.752     4.735     4.757     4.733     4.754     4.747     4.754     4.762     4.761     4.757     4.757     4.752     4.756     4.756     4.756     4.759     4.764     4.761     4.767     4.766     4.764     4.766     4.761     4.764     4.756     4.761     4.771     4.766     4.771     4.764     4.800     4.802     4.802     4.787     4.780     4.788     4.805     4.805     4.800     4.803     4.809     4.810     4.805     4.805     4.810     4.810     4.817     4.818     4.822     4.817     4.822     4.820     4.835     4.837     4.835     4.837     4.832     4.846     4.843     4.823     4.846     4.866     4.873     4.837     4.837     4.861     4.855     4.892     4.893     4.857     4.896     4.896     4.893     4.890     4.877     4.885     4.880     4.883     4.892     4.895     4.893     4.887     4.890     4.904     4.907     4.917     4.918     4.912     4.923     4.926     4.917     4.922     4.947     4.950     4.950     4.952     4.950     4.950     4.952     4.958     4.956     4.958     4.956     4.959     4.956     4.970     4.972     4.973     4.978     4.978     4.976     4.980     4.983     4.988     4.992     4.991     4.989     4.994     4.991     4.994     4.995     5.002     5.003     5.007     5.010     5.010     5.012     5.012     5.013     5.015     5.021     5.021     5.023     5.026     5.028     5.031     5.035     5.036     5.038     5.039     5.041     5.043     5.046     5.049     5.050     5.052     5.054     5.057     5.060     5.060     5.063     5.065     5.066     5.068     5.070     5.072     5.074     5.077     5.079     5.083     5.085     5.089     5.090     5.092     5.096     5.098     5.099     5.109     5.112     5.116     5.119     5.123     5.125     5.129     5.133     5.138     5.144     5.149     5.153     5.158     5.161     5.164     5.165     5.166     5.169     5.170     5.172     5.172     5.174     5.174     5.176     5.176     5.180     5.181     5.183     5.186     5.186     5.186     5.186     5.187     5.189     5.190     5.190     5.191     5.194     5.195     5.197     5.198     5.199     5.204     5.204     5.205     5.205     5.207     5.210     5.212     5.213     5.215     5.216     5.220     5.222     5.224     5.225     5.227     5.229     5.232     5.233     5.236     5.238     5.239     5.241     5.242     5.245     5.247     5.250     5.252     5.255     5.257     5.260     5.261     5.264     5.266     5.269     5.270     5.274     5.275     5.277     5.280     5.282     5.285     5.287     5.290     5.291     5.293     5.296     5.298     5.302     5.305     5.307     5.309     5.313     5.316     5.318     5.321     5.321     5.326     5.327     5.329     5.331     5.335     5.340     5.342     5.344     5.345     5.347     5.350     5.352     5.353     5.355     5.358     5.358     5.362     5.363     5.365     5.367     5.370     5.371     5.372     5.374     5.375     5.378     5.380     5.381     5.382     5.385     5.387     5.389     5.392     5.394     5.396     5.397     5.399     5.402     5.405     5.407     5.407     5.408     5.410     5.414     5.416     5.418     5.418     5.422     5.424     5.425     5.429     5.431     5.432     5.435     5.438     5.439     5.441     5.442     5.444     5.447     5.448     5.452     5.454     5.455     5.457     5.461     5.462     5.464     5.467     5.469     5.472     5.474     5.476     5.479     5.481     5.483     5.485     5.488     5.490     5.493     5.496     5.497     5.502     5.504     5.505     5.510     5.511     5.514     5.519     5.520     5.524     5.525     5.529     5.531     5.532     5.535     5.538     5.540     5.541     5.543     5.544     5.546     5.547     5.549     5.552     5.552     5.555     5.556     5.558     5.559     5.561     5.562     5.564     5.565     5.567     5.571     5.572     5.572     5.574     5.576     5.578     5.578     5.581     5.583     5.585     5.588     5.589     5.591     5.592     5.594     5.597     5.598     5.600     5.602     5.605     5.606     5.608     5.609     5.613     5.614     5.618     5.620     5.623     5.624     5.627     5.629     5.632     5.633     5.637     5.639     5.642     5.643     5.647     5.648     5.652     5.653     5.656     5.660     5.661     5.665     5.666     5.670     5.673     5.676     5.678     5.681     5.685     5.688     5.689     5.692     5.695     5.699     5.702     5.705     5.706     5.709     5.712     5.716     5.720     5.722     5.726     5.729     5.733     5.738     5.742     5.743     5.749     5.752     5.754     5.759     5.761     5.765     5.768     5.771     5.774     5.778     5.781     5.783     5.787     5.790     5.794     5.799     5.803     5.806     5.810     5.813     5.818     5.823     5.826     5.829     5.833     5.839     5.842     5.847     5.850     5.854     5.857     5.862     5.866     5.872     5.876     5.881     5.885     5.890     5.895     5.900     5.905     5.908     5.913     5.918     5.925     5.929     5.933     5.940     5.945     5.952     5.956     5.959     5.965     5.971     5.976     5.980     5.985     5.990     5.995     6.000     6.005     6.012     6.017     6.023     6.029     6.033     6.039     6.044     6.050     6.056     6.063     6.069     6.075     6.082     6.091     6.097     6.105     6.114     6.123     6.132     6.142     6.154     6.165     6.178     6.190     6.203     6.215     6.227     6.240     6.254     6.266     6.281     6.295     6.312     6.327     6.344     6.360     6.377     6.394     6.412     6.431     6.448     6.467     6.487     6.507     6.529     6.552     6.573     6.594     6.615     6.633     6.651     6.670     6.689     6.706     6.725     6.743     6.761     6.780     6.800     6.817     6.835     6.853     6.872     6.889     6.908     6.927     6.944     6.962     6.981     6.999     7.019     7.039     7.056     7.077     7.095     7.115     7.133     7.152     7.171     7.190     7.209     7.227     7.246     7.265     7.281     7.299     7.319     7.335     7.352     7.368     7.387     7.402     7.420     7.437     7.455     7.472     7.488     7.505     7.522     7.541     7.557     7.575     7.593     7.609     7.626     7.644     7.660     7.677     7.697     7.715     7.732     7.750     7.767     7.787     7.805     7.822     7.841     7.859     7.878     7.896     7.913     7.930     7.949     7.967     7.985     8.004     8.023     8.042     8.059     8.076     8.095     8.114     8.133     8.152     8.171     8.189     8.209     8.228     8.246     8.264     8.282     8.302     8.320     8.339     8.356     8.376     8.393     8.411     8.429     8.445     8.463     8.480     8.498     8.514     8.531     8.546     8.562     8.578     8.592     8.612     8.624     8.639     8.654     8.669     8.681     8.694     8.707     8.722     8.735     8.748     8.761     8.772     8.785     8.795     8.808     8.823     8.835     8.848     8.859     8.870     8.882     8.894     8.905     8.919     8.928     8.942     8.955     8.966     8.978     8.989     9.000     9.013     9.024     9.037     9.050     9.060     9.073     9.085     9.099     9.112     9.121     9.131     9.145     9.156     9.168     9.181     9.194     9.207     9.221     9.231     9.245     9.257     9.272     9.283     9.296     9.309     9.323     9.336     9.349     9.365     9.377     9.391     9.404     9.418     9.433     9.448     9.461     9.476     9.489     9.504     9.520     9.533     9.548     9.561     9.577     9.591     9.605     9.622     9.635     9.648     9.661     9.676     9.689     9.703     9.717     9.730     9.745     9.760     9.772     9.786     9.802     9.815     9.829     9.842     9.855     9.870     9.881     9.898     9.911     9.926     9.939     9.954     9.968     9.981     9.996    10.010    10.023    10.038    10.052    10.067    10.077    10.093    10.106    10.121    10.137    10.150    10.166    10.180    10.196    10.211    10.226    10.241    10.257    10.274    10.288    10.304    10.318    10.333    10.350    10.366    10.382    10.398    10.416    10.432    10.448    10.464    10.481    10.496    10.513    10.528    10.546    10.565    10.579    10.597    10.613    10.630    10.647    10.664    10.683    10.698    10.717    10.735    10.754    10.771    10.790    10.808    10.829    10.849    10.867    10.885    10.904    10.923    10.946    10.964    10.985    11.002    11.027    11.044    11.064    11.085    11.106    11.126    11.147    11.168    11.190    11.211    11.231    11.254    11.277    11.300    11.319    11.341    11.366    11.385    11.409    11.433    11.454    11.474    11.500    11.524    11.548    11.571    11.591    11.615    11.640    11.665    11.686    11.711    11.737    11.760    11.783    11.808    11.832    11.855    11.879    11.905    11.929    11.951    11.976    11.994    12.018    12.040    12.061    12.083    12.104    12.128    12.148    12.170    12.190    12.213    12.233    12.254    12.270    12.289    12.309    12.327    12.347    12.365    12.389    12.407    12.429    12.448    12.469    12.489    12.513    12.533    12.553    12.575    12.593    12.613    12.632    12.652    12.674    12.696    12.718    12.739    12.760    12.781    12.801    12.822    12.842    12.863    12.882    12.902    12.921    12.939    12.955    12.972    12.989    13.007    13.026    13.042    13.057    13.074    13.087    13.107    13.123    13.141    13.157    13.172    13.183    13.199    13.213    13.225    13.240    13.256    13.267    13.281    13.294    13.310    13.324    13.337    13.346    13.361    13.371    13.385    13.398    13.407    13.422    13.430    13.444    13.454    13.467    13.479    13.490    13.496    13.509    13.520    13.529    13.540    13.550    13.560    13.568    13.575    13.583    13.596    13.605    13.614    13.626    13.643    13.647    13.655    13.668    13.677    13.685    13.695    13.704    13.721    13.729    13.735    13.746    13.760    13.770    13.778    13.789    13.813    13.824    13.831    13.847    13.857    13.873    13.885    13.891    13.898    13.914    13.923    13.931    13.940    13.948    13.959    13.965    13.979    13.988    13.992    14.012    14.020    14.028    14.036    14.047    14.061    14.072    14.085    14.095    14.103    14.108    14.122    14.131    14.140    14.149    14.159    14.165    14.181    14.189    14.199    14.222    14.224    14.232    14.245    14.252    14.253    14.264    14.270    14.275    14.290    14.313    14.327    14.331    14.341    14.349    14.361    14.364    14.374    14.378    14.391    14.396    14.402    14.410    14.422    14.446    14.459    14.469    14.478    14.480    14.487    14.498    14.507    14.519    14.522    14.533    14.552    14.556    14.568    14.573    14.578    14.582    14.606    14.613    14.630    14.635    14.641    14.652    14.657    14.664    14.671    14.676    14.685    14.691    14.696    14.720    14.726    14.744    14.754    14.760    14.765    14.772    14.778    14.793    14.804    14.808    14.819    14.839    14.842    14.846    14.852    14.859    14.874    14.888    14.896    14.903    14.912    14.928    14.942    14.947    14.954    14.965    14.985    14.987    15.000    15.008    15.018    15.024    15.031    15.031    15.031    15.035    15.037    15.038    15.038    15.037    15.037    15.037    15.038    15.035    15.035    15.033    15.031    15.029    15.024    15.015    15.004    14.998    14.989    14.970    14.968    14.961    14.954    14.946    14.941    14.926    14.912    14.905    14.896    14.885    14.876    14.870    14.854    14.844    14.840    14.837    14.828    14.825    14.808    14.810    14.782    14.778    14.772    14.759    14.754    14.741    14.736    14.731    14.726    14.718    14.699    14.692    14.687    14.678    14.668    14.661    14.654    14.648    14.643    14.635    14.631    14.616    14.606    14.602    14.583    14.578    14.573    14.564    14.558    14.552    14.539    14.528    14.522    14.514    14.507    14.503    14.494    14.482    14.476    14.472    14.456    14.450    14.443    14.438    14.420    14.408    14.403
     4.681     4.650     4.691     4.683     4.675     4.683     4.677     4.683     4.677     4.708     4.648     4.653     4.646     4.650     4.644     4.650     4.642     4.649     4.616     4.583     4.683     4.616     4.621     4.614     4.583     4.614     4.621     4.653     4.644     4.614     4.621     4.617     4.610     4.617     4.583     4.577     4.583     4.577     4.577     4.575     4.577     4.562     4.577     4.575     4.577     4.575     4.582     4.577     4.608     4.580     4.583     4.563     4.575     4.562     4.575     4.562     4.579     4.563     4.586     4.582     4.617     4.608     4.582     4.585     4.579     4.583     4.577     4.583     4.577     4.582     4.577     4.583     4.608     4.616     4.583     4.617     4.655     4.583     4.575     4.577     4.561     4.575     4.561     4.577     4.575     4.582     4.575     4.580     4.583     4.563     4.556     4.562     4.577     4.562     4.567     4.562     4.582     4.617     4.577     4.582     4.588     4.583     4.616     4.608     4.677     4.577     4.583     4.577     4.583     4.616     4.610     4.617     4.583     4.616     4.622     4.642     4.614     4.644     4.650     4.617     4.622     4.617     4.583     4.617     4.610     4.644     4.650     4.644     4.649     4.683     4.653     4.648     4.710     4.716     4.683     4.716     4.686     4.704     4.706     4.717     4.706     4.650     4.683     4.700     4.712     4.700     4.706     4.687     4.683     4.720     4.687     4.681     4.675     4.683     4.679     4.722     4.730     4.732     4.708     4.716     4.683     4.716     4.726     4.722     4.719     4.710     4.717     4.710     4.686     4.710     4.716     4.712     4.719     4.712     4.719     4.712     4.720     4.712     4.716     4.710     4.716     4.720     4.719     4.714     4.720     4.714     4.706     4.712     4.708     4.714     4.683     4.714     4.708     4.714     4.708     4.716     4.710     4.719     4.714     4.720     4.710     4.716     4.710     4.712     4.714     4.720     4.717     4.716     4.722     4.720     4.722     4.717     4.712     4.717     4.720     4.716     4.722     4.717     4.722     4.714     4.722     4.712     4.720     4.714     4.708     4.714     4.720     4.730     4.722     4.728     4.732     4.732     4.728     4.720     4.719     4.722     4.728     4.724     4.719     4.722     4.726     4.719     4.722     4.717     4.724     4.716     4.720     4.717     4.722     4.720     4.719     4.722     4.714     4.683     4.714     4.720     4.716     4.712     4.719     4.708     4.714     4.710     4.717     4.710     4.719     4.726     4.724     4.728     4.726     4.722     4.687     4.722     4.726     4.714     4.712     4.716     4.708     4.706     4.704     4.702     4.706     4.702     4.697     4.702     4.700     4.702     4.702     4.706     4.702     4.693     4.693     4.702     4.683     4.696     4.695     4.697     4.698     4.681     4.686     4.681     4.686     4.681     4.681     4.677     4.681     4.685     4.681     4.671     4.677     4.673     4.673     4.669     4.642     4.649     4.663     4.671     4.673     4.656     4.653     4.648     4.648     4.640     4.648     4.646     4.652     4.614     4.621     4.624     4.620     4.628     4.617     4.622     4.616     4.635     4.618     4.628     4.610     4.635     4.608     4.606     4.588     4.582     4.577     4.583     4.588     4.582     4.588     4.582     4.520     4.554     4.559     4.552     4.562     4.556     4.563     4.559     4.577     4.583     4.563     4.582     4.575     4.554     4.520     4.554     4.519     4.554     4.519     4.524     4.517     4.552     4.559     4.548     4.526     4.519     4.510     4.519     4.526     4.548     4.515     4.524     4.517     4.554     4.519     4.552     4.561     4.554     4.559     4.548     4.517     4.508     4.515     4.548     4.517     4.521     4.525     4.520     4.521     4.520     4.512     4.512     4.510     4.463     4.444     4.444     4.443     4.443     4.443     4.443     4.443     4.444     4.456     4.463     4.494     4.500     4.508     4.502     4.496     4.504     4.510     4.515     4.512     4.517     4.515     4.508     4.515     4.508     4.517     4.554     4.561     4.552     4.558     4.577     4.548     4.558     4.520     4.556     4.520     4.577     4.556     4.519     4.524     4.517     4.525     4.519     4.524     4.517     4.524     4.517     4.548     4.526     4.519     4.510     4.519     4.520     4.520     4.556     4.565     4.520     4.554     4.517     4.554     4.517     4.582     4.579     4.573     4.520     4.526     4.519     4.540     4.548     4.556     4.548     4.602     4.559     4.550     4.558     4.550     4.558     4.552     4.558     4.550     4.558     4.579     4.585     4.579     4.583     4.588     4.583     4.633     4.588     4.583     4.562     4.582     4.575     4.582     4.519     4.582     4.517     4.646     4.644     4.640     4.646     4.642     4.637     4.644     4.649     4.665     4.664     4.661     4.671     4.664     4.671     4.665     4.617     4.681     4.675     4.653     4.675     4.679     4.637     4.658     4.644     4.628     4.661     4.653     4.653     4.657     4.650     4.655     4.650     4.660     4.656     4.664     4.666     4.669     4.671     4.679     4.690     4.685     4.692     4.692     4.650     4.697     4.700     4.688     4.706     4.692     4.698     4.702     4.702     4.706     4.704     4.706     4.710     4.681     4.704     4.704     4.704     4.710     4.708     4.692     4.688     4.710     4.714     4.708     4.712     4.702     4.698     4.708     4.716     4.724     4.710     4.719     4.722     4.724     4.717     4.722     4.730     4.730     4.722     4.726     4.722     4.728     4.720     4.750     4.724     4.756     4.739     4.733     4.762     4.764     4.766     4.769     4.766     4.764     4.759     4.752     4.759     4.757     4.764     4.748     4.748     4.762     4.754     4.771     4.764     4.762     4.767     4.769     4.774     4.771     4.766     4.761     4.771     4.774     4.777     4.774     4.803     4.772     4.780     4.800     4.795     4.790     4.795     4.790     4.796     4.803     4.807     4.814     4.809     4.812     4.818     4.814     4.817     4.824     4.825     4.826     4.823     4.829     4.835     4.842     4.842     4.843     4.842     4.839     4.842     4.852     4.857     4.854     4.864     4.862     4.842     4.861     4.890     4.896     4.896     4.855     4.859     4.882     4.902     4.899     4.898     4.882     4.896     4.887     4.885     4.887     4.898     4.899     4.906     4.909     4.909     4.904     4.906     4.917     4.920     4.926     4.910     4.935     4.943     4.926     4.954     4.952     4.954     4.952     4.954     4.952     4.958     4.959     4.961     4.963     4.963     4.961     4.964     4.976     4.978     4.983     4.983     4.988     4.985     4.989     4.992     4.994     4.995     4.999     4.997     4.997     5.002     4.999     5.000     5.010     5.012     5.013     5.015     5.013     5.015     5.017     5.020     5.023     5.024     5.026     5.029     5.032     5.032     5.036     5.038     5.039     5.043     5.044     5.047     5.050     5.052     5.055     5.058     5.060     5.062     5.063     5.065     5.068     5.068     5.072     5.074     5.075     5.079     5.080     5.083     5.085     5.089     5.089     5.092     5.094     5.098     5.099     5.106     5.108     5.113     5.116     5.121     5.125     5.127     5.131     5.135     5.140     5.144     5.150     5.155     5.161     5.164     5.166     5.169     5.170     5.174     5.174     5.176     5.178     5.178     5.180     5.180     5.181     5.183     5.186     5.190     5.190     5.190     5.193     5.191     5.191     5.191     5.194     5.194     5.195     5.197     5.198     5.202     5.204     5.205     5.205     5.208     5.208     5.210     5.213     5.213     5.215     5.219     5.219     5.220     5.222     5.224     5.227     5.227     5.230     5.232     5.233     5.235     5.238     5.239     5.241     5.242     5.245     5.247     5.250     5.252     5.254     5.257     5.258     5.261     5.263     5.266     5.267     5.270     5.274     5.275     5.277     5.279     5.282     5.285     5.287     5.290     5.291     5.293     5.295     5.298     5.302     5.304     5.307     5.309     5.311     5.314     5.316     5.319     5.321     5.324     5.327     5.328     5.332     5.335     5.338     5.340     5.344     5.345     5.349     5.350     5.352     5.353     5.357     5.357     5.360     5.362     5.363     5.367     5.368     5.370     5.371     5.374     5.375     5.377     5.378     5.380     5.381     5.382     5.385     5.389     5.390     5.392     5.394     5.396     5.399     5.400     5.404     5.404     5.405     5.410     5.411     5.413     5.414     5.418     5.418     5.420     5.422     5.424     5.427     5.429     5.431     5.432     5.436     5.438     5.439     5.442     5.444     5.445     5.447     5.448     5.450     5.454     5.457     5.459     5.461     5.462     5.464     5.468     5.469     5.472     5.474     5.476     5.479     5.481     5.483     5.485     5.487     5.490     5.491     5.496     5.497     5.502     5.504     5.507     5.508     5.510     5.513     5.516     5.519     5.524     5.525     5.529     5.531     5.535     5.535     5.538     5.538     5.541     5.544     5.546     5.547     5.549     5.550     5.552     5.554     5.556     5.558     5.559     5.561     5.562     5.564     5.565     5.567     5.571     5.572     5.574     5.576     5.578     5.578     5.580     5.581     5.583     5.585     5.586     5.588     5.589     5.591     5.594     5.595     5.597     5.598     5.602     5.603     5.605     5.606     5.609     5.611     5.613     5.616     5.617     5.620     5.623     5.624     5.627     5.629     5.632     5.633     5.635     5.639     5.640     5.643     5.647     5.648     5.652     5.653     5.656     5.658     5.661     5.663     5.666     5.670     5.672     5.675     5.678     5.681     5.683     5.686     5.689     5.692     5.694     5.697     5.700     5.703     5.706     5.709     5.711     5.714     5.717     5.720     5.724     5.726     5.729     5.736     5.739     5.742     5.746     5.749     5.752     5.758     5.759     5.763     5.767     5.771     5.774     5.775     5.778     5.782     5.785     5.789     5.792     5.796     5.799     5.805     5.808     5.811     5.814     5.820     5.823     5.826     5.830     5.833     5.840     5.844     5.847     5.853     5.856     5.859     5.862     5.866     5.872     5.876     5.881     5.885     5.890     5.895     5.900     5.903     5.908     5.913     5.918     5.923     5.929     5.933     5.940     5.944     5.952     5.954     5.961     5.965     5.971     5.977     5.980     5.985     5.990     5.995     5.999     6.005     6.011     6.017     6.023     6.029     6.035     6.041     6.046     6.051     6.059     6.064     6.072     6.077     6.083     6.091     6.098     6.105     6.113     6.123     6.132     6.140     6.150     6.161     6.174     6.187     6.199     6.212     6.224     6.237     6.250     6.264     6.277     6.291     6.307     6.322     6.339     6.355     6.372     6.390     6.408     6.425     6.443     6.462     6.482     6.501     6.524     6.545     6.568     6.590     6.612     6.632     6.651     6.670     6.689     6.707     6.725     6.743     6.763     6.781     6.800     6.819     6.835     6.855     6.872     6.890     6.908     6.927     6.944     6.962     6.981     6.999     7.017     7.037     7.055     7.073     7.094     7.111     7.131     7.150     7.169     7.189     7.206     7.225     7.245     7.263     7.281     7.299     7.319     7.335     7.354     7.370     7.388     7.404     7.422     7.439     7.456     7.472     7.490     7.505     7.523     7.539     7.557     7.577     7.593     7.611     7.626     7.644     7.661     7.679     7.697     7.715     7.731     7.750     7.766     7.785     7.802     7.820     7.839     7.858     7.876     7.894     7.911     7.929     7.947     7.964     7.982     8.000     8.019     8.037     8.056     8.076     8.094     8.111     8.129     8.148     8.167     8.185     8.204     8.224     8.243     8.260     8.278     8.296     8.317     8.332     8.349     8.370     8.388     8.407     8.426     8.445     8.461     8.478     8.495     8.513     8.528     8.544     8.562     8.576     8.594     8.610     8.624     8.639     8.655     8.669     8.683     8.698     8.711     8.726     8.740     8.754     8.766     8.778     8.791     8.804     8.817     8.828     8.842     8.853     8.867     8.881     8.891     8.902     8.915     8.926     8.938     8.950     8.963     8.975     8.985     8.998     9.009     9.022     9.033     9.046     9.057     9.072     9.083     9.094     9.107     9.119     9.131     9.142     9.154     9.165     9.177     9.192     9.202     9.215     9.228     9.240     9.253     9.269     9.278     9.290     9.305     9.318     9.332     9.342     9.355     9.369     9.383     9.398     9.412     9.424     9.441     9.454     9.468     9.481     9.496     9.511     9.524     9.539     9.555     9.569     9.583     9.596     9.610     9.626     9.641     9.654     9.667     9.681     9.694     9.709     9.722     9.735     9.750     9.763     9.781     9.794     9.807     9.822     9.835     9.848     9.862     9.875     9.887     9.903     9.919     9.930     9.944     9.959     9.971     9.985     9.999    10.015    10.029    10.043    10.055    10.069    10.086    10.097    10.111    10.124    10.139    10.155    10.170    10.185    10.198    10.215    10.229    10.241    10.258    10.274    10.290    10.307    10.323    10.337    10.352    10.369    10.387    10.401    10.419    10.435    10.450    10.465    10.481    10.498    10.514    10.533    10.546    10.565    10.579    10.597    10.615    10.632    10.648    10.666    10.685    10.700    10.716    10.735    10.754    10.773    10.788    10.808    10.825    10.848    10.865    10.885    10.904    10.922    10.943    10.962    10.982    11.002    11.023    11.042    11.063    11.083    11.103    11.123    11.143    11.165    11.185    11.205    11.228    11.248    11.270    11.290    11.313    11.335    11.358    11.382    11.405    11.427    11.449    11.469    11.491    11.513    11.535    11.561    11.585    11.611    11.632    11.653    11.679    11.704    11.725    11.748    11.774    11.796    11.823    11.845    11.869    11.891    11.918    11.941    11.964    11.989    12.009    12.032    12.056    12.074    12.097    12.120    12.143    12.167    12.185    12.205    12.227    12.249    12.270    12.290    12.309    12.325    12.346    12.365    12.385    12.403    12.422    12.442    12.465    12.485    12.506    12.525    12.548    12.570    12.590    12.609    12.627    12.648    12.672    12.691    12.714    12.737    12.756    12.779    12.799    12.819    12.842    12.859    12.878    12.895    12.917    12.935    12.954    12.972    12.989    13.005    13.025    13.041    13.055    13.070    13.087    13.100    13.116    13.129    13.144    13.157    13.172    13.183    13.196    13.211    13.225    13.237    13.251    13.265    13.279    13.292    13.307    13.322    13.332    13.344    13.354    13.365    13.380    13.391    13.402    13.412    13.425    13.433    13.448    13.460    13.470    13.482    13.493    13.505    13.515    13.525    13.533    13.543    13.552    13.560    13.568    13.579    13.592    13.600    13.605    13.622    13.632    13.646    13.652    13.662    13.672    13.679    13.691    13.704    13.713    13.723    13.735    13.741    13.755    13.769    13.777    13.785    13.795    13.814    13.826    13.835    13.854    13.863    13.871    13.887    13.894    13.912    13.920    13.928    13.937    13.944    13.956    13.963    13.974    13.982    13.989    13.997    14.015    14.025    14.033    14.044    14.058    14.069    14.081    14.091    14.102    14.108    14.120    14.128    14.140    14.146    14.157    14.167    14.173    14.187    14.196    14.219    14.225    14.230    14.238    14.252    14.256    14.264    14.269    14.278    14.290    14.302    14.320    14.333    14.337    14.349    14.358    14.364    14.370    14.378    14.390    14.396    14.403    14.410    14.417    14.444    14.456    14.469    14.472    14.483    14.487    14.494    14.507    14.514    14.528    14.531    14.552    14.558    14.564    14.568    14.575    14.582    14.604    14.611    14.624    14.635    14.641    14.652    14.657    14.662    14.670    14.678    14.683    14.691    14.698    14.720    14.728    14.733    14.744    14.762    14.765    14.772    14.778    14.785    14.807    14.812    14.819    14.825    14.839    14.844    14.849    14.859    14.874    14.885    14.898    14.905    14.910    14.924    14.937    14.949    14.957    14.963    14.985    14.991    15.000    15.004    15.018    15.027    15.029    15.031    15.033    15.035    15.035    15.037    15.038    15.037    15.038    15.037    15.038    15.037    15.035    15.033    15.029    15.027    15.024    15.018    15.003    15.000    14.994    14.973    14.972    14.961    14.956    14.947    14.941    14.932    14.914    14.907    14.902    14.893    14.879    14.874    14.857    14.847    14.840    14.837    14.830    14.824    14.817    14.805    14.793    14.778    14.771    14.764    14.752    14.745    14.740    14.733    14.728    14.720    14.699    14.692    14.689    14.679    14.670    14.662    14.657    14.652    14.643    14.637    14.628    14.620    14.607    14.604    14.594    14.582    14.575    14.568    14.560    14.554    14.547    14.531    14.526    14.519    14.510    14.506    14.496    14.489    14.478    14.470    14.461    14.450    14.444    14.439    14.435    14.412    14.405
     4.687     4.681     4.686     4.681     4.686     4.681     4.649     4.679     4.683     4.648     4.654     4.648     4.681     4.686     4.653     4.648     4.677     4.646     4.649     4.644     4.677     4.649     4.617     4.621     4.616     4.621     4.616     4.648     4.654     4.649     4.642     4.650     4.620     4.613     4.618     4.583     4.617     4.583     4.577     4.583     4.577     4.577     4.577     4.579     4.575     4.577     4.562     4.583     4.616     4.608     4.579     4.579     4.562     4.577     4.575     4.583     4.580     4.587     4.582     4.575     4.583     4.582     4.577     4.618     4.608     4.588     4.582     4.575     4.582     4.575     4.583     4.614     4.617     4.608     4.617     4.621     4.650     4.616     4.583     4.575     4.577     4.562     4.577     4.575     4.582     4.577     4.582     4.613     4.617     4.583     4.563     4.577     4.563     4.579     4.577     4.583     4.616     4.614     4.608     4.616     4.583     4.588     4.582     4.588     4.621     4.583     4.588     4.583     4.616     4.610     4.618     4.614     4.646     4.717     4.648     4.616     4.621     4.614     4.646     4.653     4.642     4.650     4.618     4.610     4.642     4.650     4.617     4.650     4.617     4.716     4.646     4.652     4.683     4.712     4.717     4.710     4.717     4.648     4.653     4.648     4.717     4.706     4.675     4.706     4.717     4.710     4.716     4.683     4.687     4.683     4.677     4.683     4.717     4.683     4.687     4.694     4.732     4.696     4.698     4.706     4.716     4.710     4.706     4.712     4.706     4.717     4.683     4.714     4.722     4.716     4.712     4.719     4.712     4.720     4.726     4.722     4.716     4.722     4.722     4.716     4.712     4.719     4.724     4.719     4.714     4.720     4.714     4.720     4.716     4.722     4.716     4.710     4.716     4.708     4.716     4.712     4.720     4.714     4.716     4.720     4.719     4.714     4.720     4.717     4.710     4.716     4.722     4.717     4.720     4.724     4.728     4.722     4.728     4.722     4.716     4.720     4.730     4.722     4.712     4.720     4.712     4.706     4.714     4.722     4.714     4.720     4.730     4.741     4.726     4.722     4.726     4.714     4.719     4.724     4.726     4.732     4.728     4.722     4.726     4.732     4.728     4.724     4.732     4.722     4.733     4.722     4.720     4.724     4.722     4.728     4.724     4.730     4.681     4.687     4.683     4.717     4.722     4.719     4.720     4.714     4.722     4.717     4.710     4.717     4.712     4.722     4.728     4.724     4.732     4.728     4.726     4.728     4.720     4.722     4.716     4.710     4.714     4.706     4.706     4.710     4.704     4.706     4.704     4.702     4.706     4.708     4.708     4.706     4.702     4.700     4.704     4.710     4.704     4.704     4.708     4.704     4.702     4.695     4.692     4.687     4.685     4.683     4.677     4.683     4.686     4.681     4.685     4.671     4.673     4.677     4.671     4.671     4.673     4.671     4.673     4.660     4.655     4.675     4.669     4.648     4.653     4.648     4.660     4.661     4.649     4.622     4.616     4.621     4.623     4.658     4.622     4.617     4.640     4.644     4.637     4.623     4.637     4.623     4.613     4.613     4.610     4.575     4.582     4.575     4.583     4.614     4.606     4.614     4.583     4.562     4.552     4.561     4.556     4.563     4.585     4.580     4.575     4.580     4.561     4.591     4.587     4.579     4.556     4.520     4.556     4.520     4.525     4.517     4.519     4.517     4.550     4.540     4.520     4.512     4.519     4.525     4.552     4.519     4.524     4.517     4.554     4.520     4.554     4.519     4.554     4.550     4.554     4.558     4.550     4.517     4.524     4.517     4.552     4.556     4.519     4.525     4.520     4.554     4.521     4.515     4.515     4.510     4.502     4.496     4.465     4.469     4.463     4.469     4.465     4.510     4.502     4.510     4.504     4.512     4.512     4.512     4.506     4.512     4.506     4.515     4.517     4.515     4.508     4.517     4.508     4.517     4.554     4.559     4.582     4.558     4.521     4.556     4.559     4.548     4.556     4.520     4.559     4.582     4.519     4.520     4.517     4.508     4.517     4.520     4.517     4.520     4.517     4.550     4.556     4.520     4.520     4.517     4.510     4.519     4.554     4.613     4.562     4.556     4.519     4.556     4.519     4.550     4.604     4.562     4.556     4.559     4.520     4.542     4.520     4.558     4.548     4.559     4.554     4.562     4.556     4.562     4.556     4.604     4.614     4.580     4.575     4.614     4.637     4.587     4.604     4.604     4.644     4.600     4.519     4.582     4.520     4.582     4.562     4.583     4.577     4.583     4.520     4.585     4.652     4.644     4.646     4.640     4.637     4.648     4.642     4.646     4.669     4.671     4.673     4.660     4.669     4.675     4.673     4.671     4.679     4.677     4.675     4.679     4.685     4.669     4.637     4.669     4.665     4.660     4.656     4.661     4.662     4.660     4.661     4.664     4.654     4.665     4.669     4.675     4.675     4.681     4.677     4.683     4.690     4.685     4.688     4.694     4.692     4.693     4.704     4.708     4.692     4.706     4.692     4.702     4.710     4.704     4.712     4.691     4.712     4.714     4.710     4.716     4.710     4.712     4.716     4.693     4.712     4.706     4.714     4.704     4.704     4.704     4.714     4.724     4.706     4.712     4.720     4.732     4.728     4.724     4.730     4.726     4.717     4.726     4.735     4.730     4.745     4.754     4.726     4.743     4.745     4.761     4.761     4.759     4.766     4.754     4.761     4.766     4.759     4.754     4.754     4.757     4.766     4.761     4.777     4.754     4.777     4.772     4.777     4.772     4.767     4.762     4.767     4.776     4.771     4.774     4.767     4.780     4.777     4.772     4.777     4.774     4.805     4.788     4.793     4.796     4.795     4.796     4.793     4.788     4.818     4.814     4.818     4.816     4.817     4.814     4.818     4.822     4.826     4.831     4.835     4.829     4.837     4.843     4.845     4.845     4.839     4.843     4.840     4.848     4.852     4.855     4.859     4.857     4.846     4.866     4.896     4.866     4.898     4.862     4.902     4.879     4.882     4.906     4.904     4.883     4.888     4.904     4.893     4.896     4.909     4.909     4.907     4.909     4.904     4.906     4.907     4.912     4.912     4.914     4.933     4.933     4.938     4.946     4.920     4.958     4.956     4.959     4.958     4.954     4.959     4.964     4.968     4.968     4.963     4.966     4.968     4.975     4.973     4.980     4.985     4.981     4.989     4.992     4.995     4.991     4.997     5.002     5.000     5.003     5.005     5.007     5.007     5.008     5.013     5.013     5.013     5.018     5.017     5.018     5.021     5.023     5.028     5.031     5.032     5.035     5.035     5.035     5.039     5.043     5.046     5.047     5.047     5.050     5.054     5.057     5.060     5.062     5.063     5.065     5.068     5.070     5.072     5.074     5.075     5.077     5.080     5.082     5.085     5.087     5.090     5.092     5.094     5.098     5.099     5.101     5.107     5.110     5.114     5.119     5.123     5.125     5.131     5.132     5.135     5.140     5.144     5.149     5.155     5.161     5.165     5.167     5.170     5.174     5.176     5.178     5.180     5.181     5.183     5.183     5.185     5.187     5.189     5.193     5.191     5.195     5.195     5.198     5.198     5.199     5.199     5.198     5.199     5.202     5.202     5.204     5.205     5.207     5.208     5.210     5.212     5.212     5.213     5.216     5.216     5.219     5.220     5.222     5.224     5.225     5.227     5.229     5.233     5.232     5.233     5.235     5.238     5.239     5.241     5.242     5.245     5.247     5.250     5.252     5.254     5.257     5.258     5.260     5.264     5.264     5.269     5.270     5.272     5.275     5.277     5.279     5.282     5.285     5.288     5.288     5.291     5.293     5.295     5.298     5.302     5.304     5.305     5.307     5.311     5.313     5.316     5.320     5.322     5.324     5.327     5.329     5.332     5.335     5.338     5.340     5.342     5.345     5.347     5.349     5.352     5.355     5.355     5.358     5.360     5.363     5.365     5.367     5.370     5.371     5.372     5.374     5.375     5.377     5.380     5.381     5.382     5.385     5.387     5.389     5.390     5.392     5.396     5.397     5.399     5.402     5.404     5.405     5.408     5.408     5.411     5.413     5.414     5.416     5.418     5.420     5.422     5.425     5.427     5.429     5.431     5.435     5.435     5.436     5.439     5.441     5.444     5.445     5.448     5.450     5.452     5.454     5.457     5.459     5.461     5.462     5.466     5.468     5.469     5.472     5.474     5.475     5.478     5.481     5.483     5.485     5.487     5.490     5.493     5.494     5.497     5.499     5.502     5.505     5.508     5.510     5.513     5.514     5.517     5.522     5.525     5.527     5.531     5.532     5.535     5.538     5.540     5.541     5.544     5.547     5.549     5.550     5.552     5.554     5.556     5.556     5.559     5.561     5.562     5.564     5.565     5.567     5.569     5.571     5.574     5.576     5.578     5.580     5.581     5.581     5.583     5.585     5.586     5.588     5.589     5.591     5.592     5.594     5.595     5.598     5.600     5.602     5.603     5.606     5.608     5.609     5.611     5.614     5.616     5.618     5.620     5.623     5.624     5.627     5.629     5.632     5.633     5.637     5.639     5.640     5.643     5.645     5.648     5.652     5.653     5.656     5.658     5.661     5.663     5.666     5.668     5.672     5.675     5.676     5.680     5.683     5.686     5.688     5.691     5.694     5.697     5.699     5.702     5.705     5.708     5.711     5.712     5.716     5.718     5.724     5.726     5.729     5.731     5.737     5.740     5.742     5.746     5.749     5.752     5.758     5.761     5.765     5.767     5.769     5.774     5.776     5.778     5.783     5.785     5.790     5.794     5.798     5.802     5.805     5.810     5.813     5.816     5.820     5.823     5.827     5.830     5.835     5.839     5.844     5.849     5.853     5.856     5.860     5.863     5.866     5.872     5.876     5.881     5.885     5.890     5.893     5.898     5.903     5.908     5.913     5.918     5.923     5.929     5.933     5.940     5.944     5.950     5.954     5.961     5.966     5.971     5.976     5.980     5.985     5.990     5.995     5.999     6.004     6.011     6.016     6.021     6.028     6.035     6.041     6.046     6.051     6.059     6.064     6.070     6.077     6.083     6.091     6.098     6.106     6.113     6.121     6.130     6.138     6.149     6.159     6.170     6.183     6.195     6.208     6.221     6.235     6.247     6.261     6.274     6.287     6.302     6.317     6.333     6.349     6.366     6.383     6.402     6.420     6.438     6.457     6.476     6.495     6.516     6.539     6.561     6.585     6.607     6.629     6.650     6.670     6.689     6.708     6.727     6.745     6.763     6.781     6.800     6.819     6.837     6.855     6.874     6.891     6.908     6.927     6.944     6.962     6.981     6.999     7.017     7.037     7.054     7.072     7.091     7.110     7.128     7.148     7.166     7.187     7.204     7.223     7.243     7.262     7.280     7.298     7.317     7.335     7.354     7.371     7.388     7.406     7.423     7.440     7.458     7.475     7.492     7.507     7.526     7.543     7.559     7.577     7.594     7.612     7.628     7.646     7.663     7.679     7.697     7.715     7.731     7.750     7.766     7.783     7.800     7.820     7.838     7.855     7.873     7.891     7.910     7.929     7.946     7.962     7.982     8.000     8.015     8.033     8.051     8.072     8.090     8.110     8.125     8.144     8.163     8.181     8.200     8.219     8.237     8.255     8.273     8.291     8.308     8.326     8.346     8.364     8.382     8.402     8.420     8.438     8.456     8.473     8.491     8.508     8.525     8.543     8.559     8.576     8.592     8.608     8.624     8.641     8.657     8.671     8.685     8.699     8.714     8.728     8.743     8.757     8.769     8.783     8.795     8.810     8.823     8.835     8.848     8.860     8.874     8.887     8.900     8.911     8.922     8.936     8.949     8.960     8.972     8.982     8.998     9.008     9.019     9.031     9.044     9.055     9.067     9.078     9.091     9.103     9.115     9.126     9.140     9.154     9.163     9.176     9.187     9.199     9.210     9.225     9.235     9.249     9.261     9.274     9.285     9.299     9.312     9.327     9.336     9.352     9.365     9.377     9.391     9.404     9.418     9.433     9.447     9.459     9.473     9.487     9.501     9.517     9.530     9.544     9.559     9.575     9.589     9.603     9.618     9.629     9.643     9.659     9.673     9.685     9.700     9.716     9.730     9.742     9.756     9.770     9.783     9.799     9.813     9.827     9.841     9.855     9.869     9.881     9.896     9.907     9.922     9.936     9.948     9.964     9.979     9.992    10.005    10.018    10.033    10.048    10.062    10.076    10.088    10.102    10.117    10.131    10.146    10.158    10.174    10.189    10.202    10.218    10.233    10.248    10.264    10.279    10.291    10.309    10.326    10.339    10.357    10.371    10.387    10.403    10.419    10.437    10.452    10.469    10.485    10.500    10.517    10.533    10.549    10.566    10.581    10.597    10.616    10.632    10.648    10.666    10.685    10.702    10.719    10.737    10.752    10.771    10.788    10.808    10.825    10.845    10.865    10.883    10.904    10.922    10.940    10.962    10.981    10.999    11.020    11.039    11.061    11.077    11.102    11.120    11.139    11.162    11.183    11.203    11.224    11.245    11.267    11.287    11.307    11.333    11.353    11.374    11.396    11.420    11.442    11.466    11.486    11.510    11.529    11.554    11.577    11.602    11.624    11.648    11.670    11.694    11.717    11.741    11.761    11.785    11.810    11.835    11.860    11.883    11.909    11.933    11.954    11.978    11.999    12.024    12.046    12.068    12.090    12.112    12.135    12.157    12.178    12.200    12.222    12.245    12.263    12.285    12.306    12.325    12.346    12.362    12.381    12.401    12.418    12.441    12.459    12.480    12.500    12.520    12.540    12.561    12.583    12.604    12.625    12.645    12.664    12.685    12.706    12.731    12.752    12.772    12.793    12.816    12.832    12.855    12.872    12.892    12.909    12.927    12.948    12.966    12.983    12.998    13.016    13.032    13.048    13.060    13.075    13.089    13.100    13.114    13.126    13.141    13.155    13.166    13.180    13.194    13.211    13.223    13.233    13.246    13.260    13.274    13.289    13.303    13.317    13.328    13.339    13.350    13.359    13.373    13.383    13.395    13.404    13.416    13.424    13.439    13.449    13.464    13.474    13.481    13.496    13.505    13.514    13.523    13.532    13.542    13.552    13.560    13.572    13.581    13.591    13.600    13.608    13.626    13.633    13.649    13.657    13.668    13.677    13.683    13.704    13.713    13.722    13.730    13.733    13.746    13.766    13.774    13.780    13.790    13.799    13.818    13.829    13.841    13.856    13.871    13.879    13.893    13.904    13.919    13.925    13.933    13.940    13.950    13.960    13.970    13.979    13.988    13.995    14.008    14.021    14.030    14.039    14.056    14.069    14.078    14.089    14.098    14.113    14.119    14.126    14.135    14.143    14.154    14.159    14.176    14.189    14.194    14.206    14.224    14.232    14.241    14.247    14.256    14.261    14.270    14.278    14.287    14.297    14.319    14.333    14.339    14.348    14.353    14.363    14.370    14.383    14.387    14.398    14.405    14.410    14.417    14.444    14.458    14.465    14.472    14.482    14.489    14.494    14.504    14.513    14.526    14.533    14.547    14.556    14.564    14.570    14.575    14.592    14.599    14.607    14.621    14.635    14.639    14.645    14.656    14.662    14.673    14.676    14.687    14.692    14.698    14.718    14.726    14.733    14.741    14.754    14.764    14.771    14.776    14.782    14.810    14.813    14.819    14.825    14.839    14.842    14.847    14.859    14.870    14.885    14.898    14.905    14.910    14.916    14.935    14.952    14.959    14.963    14.985    14.989    15.000    15.006    15.020    15.027    15.029    15.031    15.033    15.035    15.037    15.037    15.037    15.037    15.038    15.037    15.038    15.037    15.035    15.033    15.029    15.025    15.020    15.015    15.008    15.000    14.991    14.972    14.973    14.961    14.956    14.949    14.942    14.933    14.914    14.909    14.903    14.893    14.885    14.870    14.859    14.849    14.842    14.837    14.833    14.825    14.821    14.813    14.802    14.778    14.772    14.767    14.754    14.749    14.745    14.733    14.728    14.718    14.699    14.694    14.687    14.681    14.671    14.666    14.657    14.646    14.643    14.635    14.628    14.621    14.611    14.606    14.594    14.583    14.577    14.570    14.566    14.558    14.552    14.533    14.528    14.520    14.514    14.509    14.500    14.489    14.480    14.473    14.465    14.462    14.446    14.441    14.438    14.415    14.410
     4.706     4.687     4.683     4.686     4.654     4.687     4.681     4.687     4.717     4.655     4.649     4.706     4.714     4.710     4.687     4.681     4.686     4.650     4.642     4.649     4.683     4.654     4.648     4.642     4.649     4.617     4.622     4.616     4.649     4.642     4.650     4.644     4.614     4.620     4.613     4.620     4.610     4.617     4.583     4.616     4.583     4.577     4.583     4.577     4.583     4.577     4.583     4.577     4.583     4.617     4.583     4.577     4.582     4.575     4.583     4.617     4.588     4.582     4.573     4.582     4.577     4.614     4.582     4.588     4.618     4.583     4.575     4.582     4.575     4.582     4.577     4.610     4.621     4.614     4.621     4.614     4.617     4.610     4.616     4.583     4.577     4.583     4.577     4.583     4.616     4.583     4.616     4.620     4.610     4.617     4.583     4.579     4.583     4.579     4.608     4.617     4.614     4.621     4.616     4.608     4.616     4.583     4.577     4.582     4.616     4.616     4.583     4.616     4.608     4.616     4.650     4.646     4.642     4.648     4.617     4.648     4.616     4.621     4.640     4.648     4.653     4.644     4.614     4.642     4.650     4.644     4.610     4.616     4.649     4.683     4.677     4.683     4.714     4.683     4.712     4.717     4.712     4.654     4.648     4.654     4.710     4.716     4.706     4.716     4.687     4.681     4.686     4.679     4.683     4.675     4.681     4.649     4.681     4.687     4.708     4.717     4.687     4.732     4.712     4.716     4.706     4.717     4.714     4.683     4.712     4.724     4.732     4.724     4.717     4.722     4.716     4.712     4.719     4.712     4.719     4.712     4.722     4.714     4.717     4.710     4.716     4.722     4.717     4.712     4.719     4.714     4.720     4.728     4.724     4.719     4.722     4.717     4.722     4.716     4.712     4.717     4.714     4.722     4.719     4.712     4.720     4.726     4.720     4.724     4.717     4.724     4.719     4.724     4.728     4.724     4.730     4.726     4.726     4.732     4.722     4.730     4.722     4.730     4.735     4.714     4.722     4.716     4.735     4.730     4.735     4.742     4.735     4.745     4.734     4.728     4.741     4.733     4.738     4.739     4.732     4.728     4.728     4.730     4.736     4.728     4.730     4.735     4.732     4.717     4.724     4.728     4.728     4.732     4.726     4.728     4.732     4.726     4.730     4.681     4.716     4.724     4.717     4.726     4.732     4.722     4.719     4.712     4.719     4.724     4.734     4.716     4.734     4.681     4.734     4.728     4.732     4.730     4.712     4.719     4.720     4.714     4.719     4.716     4.710     4.708     4.710     4.710     4.704     4.706     4.706     4.712     4.706     4.708     4.706     4.710     4.714     4.706     4.712     4.706     4.704     4.710     4.702     4.687     4.690     4.687     4.692     4.687     4.685     4.677     4.690     4.681     4.679     4.683     4.681     4.685     4.677     4.679     4.673     4.675     4.671     4.677     4.677     4.653     4.677     4.661     4.652     4.656     4.653     4.660     4.656     4.652     4.658     4.649     4.654     4.642     4.635     4.640     4.650     4.640     4.620     4.623     4.648     4.620     4.614     4.617     4.613     4.620     4.614     4.620     4.597     4.613     4.604     4.613     4.604     4.608     4.588     4.582     4.575     4.594     4.604     4.575     4.592     4.597     4.583     4.575     4.554     4.559     4.550     4.517     4.522     4.558     4.520     4.520     4.517     4.519     4.517     4.522     4.540     4.520     4.558     4.580     4.559     4.552     4.517     4.524     4.517     4.554     4.520     4.554     4.520     4.556     4.562     4.554     4.559     4.552     4.520     4.554     4.561     4.583     4.556     4.520     4.559     4.552     4.519     4.510     4.515     4.517     4.512     4.506     4.512     4.506     4.512     4.506     4.512     4.506     4.512     4.506     4.512     4.506     4.515     4.508     4.515     4.506     4.515     4.517     4.517     4.508     4.517     4.520     4.519     4.554     4.561     4.519     4.597     4.520     4.556     4.520     4.582     4.517     4.548     4.558     4.550     4.519     4.525     4.517     4.508     4.515     4.508     4.517     4.520     4.519     4.556     4.598     4.520     4.525     4.519     4.508     4.517     4.552     4.559     4.563     4.558     4.519     4.525     4.520     4.559     4.604     4.561     4.554     4.561     4.552     4.558     4.550     4.558     4.552     4.519     4.552     4.517     4.554     4.561     4.558     4.563     4.617     4.593     4.625     4.583     4.648     4.653     4.642     4.521     4.646     4.646     4.598     4.583     4.519     4.582     4.577     4.583     4.617     4.649     4.653     4.648     4.652     4.648     4.648     4.640     4.648     4.644     4.666     4.669     4.663     4.675     4.673     4.661     4.675     4.673     4.671     4.675     4.673     4.677     4.683     4.677     4.675     4.675     4.681     4.679     4.671     4.671     4.658     4.654     4.657     4.653     4.656     4.658     4.654     4.669     4.669     4.675     4.683     4.673     4.685     4.681     4.687     4.683     4.692     4.687     4.693     4.693     4.683     4.704     4.710     4.714     4.681     4.687     4.708     4.683     4.687     4.714     4.710     4.717     4.710     4.714     4.719     4.720     4.716     4.719     4.716     4.712     4.706     4.710     4.710     4.712     4.708     4.720     4.712     4.733     4.717     4.728     4.733     4.730     4.728     4.722     4.726     4.728     4.737     4.733     4.738     4.732     4.747     4.734     4.761     4.756     4.752     4.757     4.766     4.754     4.761     4.756     4.761     4.766     4.756     4.761     4.764     4.772     4.777     4.772     4.777     4.776     4.771     4.774     4.769     4.782     4.772     4.774     4.782     4.785     4.787     4.785     4.779     4.774     4.779     4.785     4.780     4.803     4.800     4.793     4.788     4.790     4.790     4.798     4.793     4.816     4.817     4.822     4.823     4.828     4.829     4.820     4.835     4.837     4.839     4.835     4.839     4.846     4.848     4.848     4.846     4.842     4.843     4.845     4.843     4.855     4.857     4.854     4.854     4.850     4.857     4.870     4.902     4.902     4.904     4.909     4.909     4.864     4.910     4.909     4.885     4.887     4.914     4.899     4.906     4.914     4.906     4.910     4.906     4.909     4.914     4.915     4.920     4.923     4.930     4.935     4.937     4.943     4.947     4.958     4.954     4.938     4.954     4.937     4.956     4.963     4.968     4.970     4.964     4.975     4.970     4.972     4.972     4.975     4.976     4.983     4.988     4.991     4.988     5.002     5.000     5.003     5.007     5.005     5.007     5.008     5.010     5.015     5.015     5.017     5.018     5.018     5.021     5.021     5.024     5.026     5.029     5.032     5.035     5.036     5.038     5.039     5.039     5.043     5.046     5.049     5.052     5.052     5.054     5.058     5.062     5.063     5.066     5.068     5.070     5.072     5.075     5.077     5.079     5.080     5.082     5.085     5.087     5.089     5.092     5.094     5.098     5.099     5.101     5.104     5.108     5.112     5.115     5.119     5.125     5.129     5.132     5.135     5.138     5.140     5.144     5.149     5.153     5.159     5.164     5.169     5.172     5.176     5.180     5.181     5.183     5.185     5.187     5.189     5.187     5.187     5.193     5.195     5.198     5.202     5.202     5.202     5.204     5.204     5.205     5.205     5.208     5.207     5.207     5.208     5.210     5.212     5.213     5.213     5.215     5.216     5.216     5.219     5.220     5.222     5.222     5.224     5.225     5.232     5.230     5.232     5.233     5.235     5.236     5.238     5.239     5.241     5.242     5.245     5.247     5.250     5.252     5.255     5.257     5.258     5.260     5.263     5.266     5.267     5.272     5.274     5.275     5.277     5.280     5.282     5.285     5.287     5.288     5.291     5.293     5.295     5.298     5.299     5.304     5.305     5.307     5.311     5.313     5.314     5.318     5.322     5.324     5.326     5.328     5.330     5.335     5.335     5.340     5.342     5.344     5.347     5.349     5.352     5.353     5.355     5.358     5.360     5.363     5.365     5.367     5.370     5.371     5.372     5.374     5.375     5.378     5.381     5.382     5.383     5.385     5.387     5.390     5.392     5.394     5.396     5.397     5.402     5.404     5.404     5.405     5.407     5.408     5.411     5.413     5.414     5.418     5.420     5.422     5.422     5.425     5.427     5.429     5.432     5.435     5.435     5.438     5.439     5.442     5.444     5.445     5.447     5.450     5.454     5.455     5.457     5.459     5.461     5.464     5.466     5.467     5.469     5.472     5.474     5.476     5.479     5.482     5.482     5.485     5.488     5.490     5.493     5.494     5.497     5.500     5.502     5.505     5.507     5.510     5.511     5.514     5.519     5.520     5.524     5.525     5.529     5.532     5.535     5.536     5.540     5.541     5.543     5.546     5.549     5.552     5.552     5.555     5.556     5.558     5.559     5.562     5.564     5.565     5.567     5.569     5.571     5.572     5.576     5.576     5.578     5.581     5.583     5.585     5.586     5.588     5.588     5.589     5.591     5.592     5.594     5.595     5.597     5.598     5.600     5.603     5.605     5.606     5.608     5.611     5.613     5.614     5.616     5.620     5.621     5.623     5.626     5.627     5.629     5.632     5.633     5.637     5.639     5.640     5.643     5.645     5.648     5.650     5.653     5.656     5.658     5.661     5.663     5.665     5.668     5.672     5.673     5.676     5.678     5.681     5.685     5.688     5.691     5.692     5.695     5.699     5.700     5.703     5.706     5.709     5.712     5.716     5.718     5.720     5.724     5.727     5.731     5.735     5.739     5.741     5.744     5.747     5.752     5.756     5.758     5.761     5.765     5.768     5.771     5.774     5.779     5.782     5.785     5.789     5.792     5.796     5.799     5.803     5.806     5.810     5.813     5.816     5.821     5.824     5.827     5.832     5.835     5.839     5.844     5.849     5.851     5.854     5.860     5.863     5.866     5.872     5.876     5.881     5.887     5.890     5.895     5.898     5.903     5.908     5.913     5.918     5.923     5.929     5.933     5.940     5.944     5.952     5.956     5.961     5.966     5.971     5.976     5.980     5.985     5.992     5.995     5.999     6.005     6.011     6.016     6.023     6.028     6.035     6.041     6.046     6.051     6.057     6.065     6.070     6.077     6.085     6.091     6.098     6.105     6.113     6.121     6.128     6.138     6.147     6.158     6.169     6.180     6.192     6.205     6.218     6.231     6.244     6.257     6.270     6.283     6.298     6.313     6.328     6.344     6.361     6.377     6.395     6.414     6.432     6.450     6.470     6.490     6.510     6.531     6.554     6.576     6.599     6.621     6.644     6.665     6.687     6.707     6.725     6.745     6.763     6.782     6.802     6.819     6.837     6.855     6.874     6.891     6.910     6.927     6.944     6.962     6.981     6.997     7.015     7.035     7.052     7.072     7.089     7.108     7.127     7.145     7.164     7.183     7.202     7.222     7.240     7.259     7.278     7.297     7.315     7.333     7.352     7.370     7.387     7.406     7.423     7.440     7.458     7.475     7.492     7.511     7.527     7.543     7.562     7.578     7.594     7.612     7.628     7.646     7.663     7.680     7.698     7.715     7.732     7.748     7.764     7.783     7.800     7.819     7.838     7.855     7.870     7.890     7.907     7.925     7.944     7.962     7.979     7.998     8.015     8.033     8.050     8.069     8.087     8.105     8.123     8.141     8.161     8.177     8.195     8.213     8.233     8.250     8.269     8.287     8.308     8.323     8.341     8.361     8.379     8.395     8.416     8.433     8.452     8.468     8.487     8.505     8.523     8.541     8.557     8.572     8.591     8.608     8.623     8.638     8.655     8.671     8.686     8.702     8.716     8.731     8.745     8.761     8.774     8.786     8.799     8.814     8.826     8.840     8.853     8.865     8.881     8.892     8.907     8.919     8.931     8.942     8.955     8.966     8.981     8.994     9.005     9.016     9.030     9.041     9.052     9.065     9.078     9.087     9.099     9.112     9.125     9.137     9.150     9.161     9.173     9.185     9.196     9.208     9.220     9.232     9.242     9.255     9.272     9.282     9.293     9.309     9.322     9.333     9.346     9.359     9.371     9.383     9.400     9.413     9.426     9.440     9.454     9.467     9.483     9.496     9.508     9.522     9.537     9.551     9.565     9.580     9.594     9.610     9.626     9.637     9.648     9.663     9.679     9.692     9.708     9.719     9.733     9.750     9.762     9.777     9.790     9.806     9.818     9.831     9.846     9.862     9.875     9.887     9.901     9.914     9.928     9.941     9.955     9.969     9.982     9.997    10.011    10.024    10.039    10.053    10.065    10.081    10.095    10.107    10.121    10.135    10.150    10.165    10.178    10.193    10.206    10.221    10.235    10.252    10.266    10.282    10.296    10.312    10.328    10.344    10.359    10.376    10.391    10.405    10.424    10.441    10.452    10.470    10.487    10.504    10.519    10.535    10.554    10.568    10.582    10.600    10.616    10.633    10.652    10.667    10.685    10.702    10.721    10.737    10.755    10.771    10.790    10.805    10.825    10.843    10.863    10.882    10.902    10.920    10.940    10.959    10.979    10.999    11.019    11.037    11.057    11.077    11.097    11.117    11.137    11.159    11.177    11.199    11.222    11.243    11.263    11.283    11.307    11.325    11.348    11.370    11.393    11.415    11.438    11.459    11.482    11.503    11.525    11.546    11.571    11.593    11.619    11.640    11.665    11.686    11.709    11.733    11.758    11.779    11.802    11.825    11.849    11.874    11.893    11.922    11.949    11.972    11.994    12.013    12.037    12.064    12.083    12.104    12.128    12.150    12.168    12.190    12.213    12.238    12.257    12.279    12.299    12.319    12.339    12.359    12.379    12.397    12.416    12.435    12.452    12.475    12.494    12.516    12.537    12.558    12.577    12.598    12.617    12.639    12.659    12.680    12.702    12.723    12.744    12.766    12.785    12.809    12.829    12.847    12.866    12.885    12.902    12.918    12.939    12.955    12.972    12.987    13.004    13.019    13.033    13.049    13.060    13.072    13.087    13.100    13.112    13.123    13.139    13.152    13.166    13.179    13.193    13.205    13.219    13.230    13.243    13.259    13.270    13.285    13.299    13.310    13.318    13.328    13.341    13.350    13.362    13.373    13.386    13.393    13.404    13.416    13.432    13.444    13.453    13.461    13.474    13.488    13.496    13.505    13.515    13.523    13.535    13.543    13.553    13.562    13.570    13.585    13.594    13.606    13.616    13.624    13.644    13.654    13.663    13.672    13.679    13.702    13.711    13.722    13.727    13.735    13.742    13.758    13.769    13.777    13.787    13.795    13.806    13.820    13.829    13.847    13.863    13.877    13.889    13.900    13.914    13.922    13.928    13.940    13.948    13.954    13.965    13.975    13.982    13.994    14.007    14.018    14.026    14.035    14.052    14.062    14.075    14.087    14.096    14.107    14.117    14.125    14.132    14.138    14.154    14.165    14.173    14.185    14.192    14.199    14.222    14.232    14.244    14.247    14.255    14.263    14.270    14.278    14.285    14.300    14.312    14.333    14.339    14.348    14.353    14.364    14.369    14.380    14.387    14.398    14.403    14.412    14.417    14.448    14.455    14.461    14.469    14.479    14.487    14.496    14.504    14.510    14.520    14.531    14.545    14.556    14.568    14.568    14.582    14.591    14.602    14.607    14.616    14.631    14.639    14.643    14.654    14.659    14.670    14.678    14.685    14.694    14.699    14.715    14.728    14.733    14.737    14.752    14.764    14.769    14.774    14.780    14.808    14.815    14.821    14.830    14.839    14.842    14.847    14.856    14.870    14.887    14.895    14.903    14.910    14.916    14.935    14.952    14.957    14.963    14.985    14.987    14.996    15.003    15.020    15.025    15.029    15.031    15.033    15.035    15.037    15.037    15.037    15.037    15.038    15.038    15.037    15.035    15.033    15.031    15.029    15.025    15.020    15.015    15.010    15.003    14.991    14.981    14.968    14.961    14.956    14.949    14.941    14.935    14.920    14.910    14.905    14.895    14.887    14.874    14.859    14.854    14.844    14.837    14.833    14.828    14.821    14.810    14.804    14.782    14.774    14.765    14.757    14.752    14.747    14.739    14.729    14.724    14.701    14.696    14.689    14.681    14.675    14.668    14.659    14.652    14.643    14.635    14.630    14.623    14.615    14.607    14.604    14.588    14.580    14.572    14.568    14.560    14.554    14.545    14.528    14.522    14.516    14.513    14.500    14.492    14.483    14.475    14.470    14.469    14.450    14.446    14.439    14.433    14.413
     4.716     4.683     4.687     4.654     4.687     4.683     4.716     4.710     4.719     4.712     4.683     4.716     4.710     4.716     4.706     4.650     4.681     4.654     4.622     4.617     4.649     4.620     4.614     4.650     4.642     4.649     4.616     4.608     4.617     4.649     4.642     4.650     4.649     4.614     4.620     4.614     4.620     4.608     4.617     4.583     4.617     4.583     4.579     4.583     4.577     4.583     4.577     4.583     4.617     4.583     4.616     4.583     4.577     4.583     4.617     4.614     4.583     4.577     4.582     4.575     4.583     4.646     4.588     4.583     4.613     4.577     4.582     4.575     4.582     4.577     4.583     4.617     4.614     4.620     4.614     4.620     4.608     4.616     4.608     4.579     4.583     4.577     4.585     4.617     4.613     4.617     4.649     4.679     4.644     4.613     4.618     4.613     4.620     4.610     4.618     4.613     4.642     4.654     4.648     4.616     4.608     4.588     4.583     4.614     4.621     4.696     4.616     4.608     4.616     4.608     4.617     4.653     4.621     4.654     4.649     4.642     4.648     4.642     4.648     4.654     4.687     4.614     4.621     4.706     4.644     4.650     4.683     4.649     4.655     4.673     4.710     4.716     4.719     4.708     4.716     4.683     4.717     4.648     4.653     4.646     4.717     4.706     4.716     4.708     4.683     4.710     4.714     4.683     4.675     4.683     4.649     4.655     4.673     4.683     4.716     4.710     4.717     4.712     4.717     4.708     4.716     4.722     4.720     4.712     4.720     4.733     4.716     4.720     4.712     4.719     4.710     4.717     4.710     4.732     4.724     4.720     4.726     4.720     4.724     4.717     4.710     4.717     4.724     4.717     4.726     4.722     4.728     4.722     4.732     4.726     4.720     4.724     4.717     4.722     4.719     4.726     4.720     4.717     4.724     4.720     4.726     4.733     4.728     4.724     4.730     4.724     4.716     4.734     4.732     4.730     4.728     4.733     4.720     4.728     4.735     4.720     4.726     4.734     4.730     4.741     4.733     4.736     4.732     4.735     4.722     4.714     4.743     4.745     4.738     4.734     4.736     4.732     4.736     4.734     4.728     4.733     4.733     4.738     4.734     4.732     4.740     4.732     4.733     4.740     4.734     4.732     4.734     4.728     4.732     4.726     4.732     4.734     4.737     4.717     4.724     4.732     4.736     4.733     4.737     4.730     4.724     4.730     4.724     4.748     4.738     4.733     4.732     4.737     4.732     4.734     4.736     4.730     4.733     4.724     4.724     4.716     4.720     4.714     4.716     4.710     4.706     4.708     4.712     4.708     4.716     4.710     4.716     4.712     4.706     4.712     4.706     4.704     4.708     4.708     4.712     4.710     4.706     4.706     4.695     4.691     4.687     4.692     4.695     4.683     4.679     4.697     4.686     4.691     4.687     4.683     4.687     4.679     4.677     4.673     4.653     4.642     4.650     4.681     4.654     4.649     4.654     4.653     4.658     4.661     4.660     4.656     4.655     4.658     4.657     4.653     4.637     4.650     4.646     4.621     4.625     4.618     4.644     4.617     4.620     4.653     4.648     4.621     4.624     4.618     4.614     4.610     4.614     4.583     4.559     4.582     4.604     4.613     4.604     4.602     4.613     4.606     4.614     4.606     4.589     4.582     4.561     4.554     4.517     4.552     4.517     4.550     4.558     4.519     4.520     4.517     4.517     4.515     4.550     4.517     4.554     4.561     4.582     4.520     4.520     4.517     4.554     4.520     4.554     4.520     4.556     4.550     4.556     4.561     4.582     4.562     4.556     4.520     4.556     4.579     4.562     4.556     4.582     4.521     4.520     4.517     4.508     4.517     4.517     4.515     4.517     4.515     4.508     4.515     4.517     4.515     4.517     4.515     4.517     4.515     4.508     4.515     4.508     4.515     4.524     4.517     4.552     4.519     4.554     4.520     4.554     4.561     4.520     4.525     4.520     4.558     4.520     4.556     4.520     4.582     4.558     4.550     4.559     4.554     4.517     4.519     4.517     4.519     4.515     4.524     4.519     4.556     4.588     4.520     4.525     4.517     4.508     4.517     4.554     4.559     4.520     4.558     4.519     4.525     4.520     4.569     4.579     4.559     4.582     4.561     4.554     4.519     4.552     4.559     4.552     4.517     4.520     4.517     4.519     4.517     4.556     4.562     4.618     4.608     4.616     4.613     4.642     4.644     4.632     4.621     4.648     4.653     4.595     4.646     4.598     4.583     4.563     4.648     4.642     4.660     4.660     4.656     4.660     4.662     4.662     4.653     4.562     4.653     4.663     4.648     4.671     4.657     4.656     4.677     4.658     4.655     4.669     4.673     4.671     4.679     4.683     4.677     4.675     4.671     4.681     4.683     4.679     4.716     4.677     4.653     4.648     4.673     4.669     4.666     4.662     4.675     4.685     4.679     4.681     4.675     4.681     4.679     4.683     4.691     4.687     4.697     4.692     4.704     4.690     4.685     4.708     4.714     4.681     4.687     4.681     4.714     4.687     4.681     4.687     4.683     4.724     4.716     4.722     4.724     4.720     4.724     4.720     4.716     4.710     4.712     4.714     4.722     4.719     4.722     4.728     4.720     4.714     4.737     4.734     4.736     4.730     4.737     4.728     4.737     4.732     4.740     4.743     4.732     4.759     4.754     4.757     4.759     4.762     4.754     4.766     4.769     4.769     4.757     4.759     4.766     4.771     4.764     4.767     4.766     4.771     4.772     4.776     4.779     4.779     4.783     4.779     4.779     4.776     4.788     4.792     4.779     4.793     4.771     4.793     4.774     4.792     4.787     4.793     4.810     4.805     4.802     4.798     4.793     4.795     4.793     4.803     4.825     4.819     4.823     4.825     4.826     4.829     4.826     4.837     4.842     4.845     4.837     4.840     4.839     4.850     4.850     4.846     4.845     4.845     4.854     4.866     4.845     4.864     4.854     4.855     4.861     4.855     4.854     4.871     4.904     4.906     4.879     4.912     4.914     4.912     4.906     4.887     4.917     4.893     4.895     4.915     4.918     4.917     4.914     4.906     4.910     4.914     4.910     4.915     4.923     4.928     4.931     4.935     4.941     4.937     4.931     4.937     4.930     4.931     4.961     4.956     4.963     4.964     4.973     4.976     4.975     4.973     4.981     4.983     4.980     4.983     4.978     4.989     4.992     4.991     4.997     5.000     5.005     5.008     5.005     5.010     5.012     5.012     5.015     5.018     5.018     5.020     5.024     5.026     5.028     5.024     5.023     5.029     5.035     5.038     5.036     5.039     5.041     5.043     5.044     5.046     5.050     5.050     5.054     5.057     5.058     5.063     5.065     5.068     5.070     5.072     5.075     5.077     5.079     5.082     5.083     5.085     5.087     5.089     5.090     5.092     5.098     5.098     5.102     5.103     5.105     5.109     5.113     5.116     5.121     5.125     5.129     5.132     5.135     5.138     5.142     5.144     5.149     5.154     5.159     5.164     5.169     5.172     5.176     5.180     5.183     5.186     5.189     5.189     5.191     5.191     5.193     5.195     5.202     5.202     5.204     5.207     5.207     5.210     5.210     5.212     5.212     5.212     5.212     5.212     5.212     5.213     5.213     5.216     5.219     5.219     5.219     5.220     5.222     5.222     5.224     5.225     5.229     5.229     5.232     5.235     5.236     5.236     5.236     5.238     5.241     5.242     5.244     5.247     5.249     5.250     5.252     5.254     5.255     5.258     5.261     5.263     5.264     5.266     5.269     5.272     5.275     5.277     5.280     5.282     5.283     5.285     5.288     5.290     5.293     5.296     5.298     5.299     5.302     5.305     5.307     5.309     5.313     5.314     5.316     5.320     5.323     5.326     5.328     5.331     5.333     5.335     5.338     5.342     5.344     5.347     5.347     5.350     5.353     5.355     5.357     5.360     5.362     5.365     5.367     5.370     5.371     5.372     5.375     5.377     5.378     5.381     5.382     5.383     5.387     5.389     5.390     5.392     5.394     5.397     5.399     5.400     5.402     5.405     5.408     5.408     5.410     5.413     5.413     5.416     5.418     5.420     5.422     5.424     5.427     5.427     5.431     5.432     5.433     5.436     5.439     5.441     5.442     5.444     5.445     5.447     5.450     5.452     5.455     5.457     5.459     5.462     5.464     5.466     5.469     5.471     5.472     5.474     5.476     5.478     5.481     5.482     5.485     5.487     5.490     5.491     5.494     5.496     5.499     5.502     5.505     5.507     5.508     5.511     5.514     5.519     5.520     5.524     5.525     5.527     5.531     5.533     5.536     5.538     5.541     5.543     5.546     5.547     5.550     5.554     5.555     5.556     5.559     5.561     5.562     5.565     5.567     5.569     5.571     5.572     5.574     5.576     5.578     5.580     5.581     5.585     5.586     5.588     5.589     5.591     5.592     5.592     5.594     5.595     5.597     5.598     5.600     5.602     5.603     5.605     5.606     5.609     5.611     5.613     5.616     5.618     5.620     5.623     5.624     5.626     5.627     5.630     5.632     5.633     5.637     5.639     5.642     5.643     5.645     5.648     5.650     5.653     5.655     5.658     5.661     5.663     5.665     5.668     5.670     5.673     5.676     5.678     5.681     5.683     5.686     5.689     5.692     5.694     5.697     5.700     5.703     5.705     5.708     5.711     5.714     5.717     5.720     5.724     5.727     5.729     5.733     5.737     5.740     5.742     5.744     5.749     5.752     5.756     5.759     5.763     5.767     5.769     5.772     5.775     5.779     5.782     5.785     5.789     5.792     5.796     5.799     5.805     5.808     5.811     5.814     5.818     5.821     5.824     5.829     5.832     5.835     5.839     5.844     5.847     5.851     5.856     5.860     5.863     5.869     5.872     5.876     5.881     5.885     5.890     5.893     5.898     5.903     5.908     5.913     5.918     5.923     5.929     5.932     5.939     5.944     5.950     5.956     5.961     5.966     5.971     5.976     5.980     5.985     5.990     5.996     5.999     6.005     6.011     6.017     6.021     6.026     6.032     6.039     6.044     6.051     6.059     6.065     6.072     6.077     6.083     6.091     6.098     6.105     6.113     6.121     6.128     6.138     6.146     6.155     6.167     6.178     6.190     6.202     6.215     6.227     6.240     6.254     6.266     6.281     6.295     6.308     6.323     6.339     6.355     6.372     6.389     6.408     6.425     6.445     6.464     6.482     6.503     6.524     6.545     6.568     6.590     6.614     6.637     6.660     6.681     6.702     6.724     6.743     6.763     6.782     6.802     6.820     6.839     6.856     6.874     6.892     6.910     6.928     6.944     6.962     6.979     6.997     7.015     7.033     7.052     7.070     7.088     7.106     7.123     7.143     7.163     7.181     7.200     7.218     7.237     7.257     7.276     7.294     7.314     7.331     7.350     7.368     7.387     7.404     7.423     7.442     7.458     7.475     7.493     7.511     7.528     7.544     7.562     7.580     7.596     7.612     7.630     7.647     7.665     7.682     7.699     7.717     7.732     7.750     7.767     7.783     7.799     7.819     7.835     7.853     7.870     7.888     7.907     7.924     7.942     7.960     7.978     7.996     8.014     8.031     8.049     8.066     8.082     8.102     8.120     8.136     8.157     8.175     8.191     8.210     8.228     8.246     8.263     8.282     8.302     8.318     8.337     8.355     8.373     8.391     8.409     8.429     8.448     8.465     8.483     8.502     8.518     8.535     8.553     8.571     8.586     8.605     8.621     8.638     8.654     8.669     8.685     8.700     8.715     8.731     8.745     8.761     8.776     8.789     8.806     8.817     8.831     8.844     8.858     8.872     8.885     8.897     8.911     8.924     8.938     8.950     8.963     8.977     8.987     9.000     9.013     9.026     9.039     9.050     9.061     9.075     9.085     9.097     9.108     9.121     9.133     9.145     9.157     9.169     9.183     9.194     9.205     9.217     9.229     9.242     9.254     9.267     9.278     9.290     9.302     9.316     9.330     9.341     9.354     9.366     9.380     9.391     9.404     9.418     9.433     9.447     9.459     9.475     9.487     9.503     9.516     9.530     9.542     9.555     9.572     9.585     9.601     9.615     9.628     9.642     9.657     9.672     9.682     9.698     9.713     9.727     9.740     9.754     9.768     9.783     9.798     9.809     9.823     9.837     9.851     9.866     9.878     9.894     9.908     9.922     9.933     9.945     9.962     9.976     9.990    10.002    10.015    10.030    10.045    10.057    10.070    10.085    10.097    10.111    10.126    10.141    10.155    10.169    10.182    10.198    10.212    10.228    10.238    10.257    10.270    10.285    10.300    10.316    10.331    10.347    10.363    10.380    10.396    10.409    10.425    10.441    10.458    10.475    10.491    10.506    10.522    10.540    10.555    10.571    10.589    10.603    10.618    10.634    10.652    10.667    10.687    10.704    10.721    10.738    10.755    10.773    10.792    10.808    10.825    10.844    10.863    10.878    10.900    10.920    10.937    10.959    10.979    10.997    11.019    11.035    11.053    11.072    11.095    11.115    11.135    11.155    11.177    11.197    11.217    11.239    11.260    11.281    11.302    11.323    11.345    11.366    11.389    11.410    11.433    11.454    11.479    11.499    11.519    11.540    11.564    11.588    11.609    11.633    11.655    11.679    11.702    11.721    11.748    11.771    11.795    11.819    11.841    11.861    11.888    11.911    11.938    11.959    11.985    12.008    12.030    12.053    12.074    12.099    12.121    12.143    12.167    12.185    12.207    12.231    12.254    12.272    12.292    12.313    12.332    12.356    12.373    12.394    12.411    12.433    12.452    12.469    12.489    12.508    12.531    12.552    12.572    12.594    12.613    12.631    12.653    12.674    12.694    12.717    12.737    12.757    12.777    12.799    12.819    12.841    12.858    12.877    12.895    12.909    12.924    12.942    12.958    12.972    12.989    13.002    13.019    13.031    13.044    13.058    13.069    13.085    13.098    13.109    13.124    13.139    13.150    13.163    13.175    13.189    13.200    13.214    13.225    13.240    13.253    13.266    13.279    13.291    13.300    13.310    13.322    13.331    13.342    13.354    13.369    13.376    13.388    13.399    13.411    13.427    13.435    13.446    13.456    13.468    13.479    13.488    13.498    13.506    13.515    13.526    13.535    13.550    13.557    13.563    13.577    13.587    13.596    13.610    13.619    13.632    13.639    13.659    13.670    13.677    13.696    13.706    13.719    13.726    13.731    13.742    13.751    13.767    13.775    13.781    13.790    13.801    13.813    13.822    13.831    13.854    13.865    13.880    13.896    13.910    13.920    13.927    13.935    13.945    13.954    13.960    13.970    13.981    13.992    14.005    14.012    14.021    14.031    14.047    14.059    14.072    14.083    14.095    14.106    14.113    14.122    14.131    14.143    14.152    14.164    14.175    14.179    14.192    14.204    14.210    14.235    14.241    14.247    14.255    14.264    14.270    14.278    14.287    14.298    14.305    14.330    14.337    14.346    14.353    14.359    14.369    14.377    14.390    14.396    14.405    14.410    14.417    14.444    14.446    14.458    14.469    14.480    14.487    14.494    14.500    14.512    14.519    14.526    14.549    14.556    14.566    14.572    14.580    14.592    14.602    14.606    14.616    14.628    14.637    14.641    14.645    14.664    14.668    14.676    14.687    14.696    14.705    14.718    14.726    14.733    14.740    14.752    14.760    14.765    14.771    14.782    14.807    14.815    14.821    14.830    14.839    14.842    14.847    14.857    14.868    14.888    14.893    14.903    14.909    14.920    14.935    14.946    14.954    14.963    14.985    14.989    14.994    15.008    15.018    15.024    15.029    15.033    15.035    15.037    15.038    15.038    15.037    15.038    15.038    15.038    15.037    15.037    15.035    15.033    15.031    15.025    15.022    15.017    15.010    15.003    14.996    14.987    14.969    14.963    14.957    14.952    14.942    14.937    14.926    14.910    14.905    14.898    14.888    14.879    14.868    14.856    14.847    14.839    14.835    14.830    14.821    14.813    14.805    14.787    14.778    14.771    14.760    14.757    14.754    14.739    14.731    14.726    14.710    14.694    14.689    14.681    14.675    14.668    14.662    14.654    14.643    14.635    14.631    14.624    14.616    14.611    14.604    14.591    14.582    14.575    14.570    14.562    14.558    14.554    14.529    14.524    14.519    14.514    14.503    14.494    14.489    14.480    14.473    14.473    14.455    14.450    14.441    14.435    14.426
     4.708     4.716     4.681     4.687     4.681     4.688     4.683     4.717     4.648     4.654     4.712     4.722     4.717     4.708     4.716     4.683     4.675     4.710     4.654     4.649     4.617     4.650     4.719     4.683     4.650     4.640     4.610     4.616     4.649     4.642     4.650     4.710     4.681     4.649     4.614     4.621     4.614     4.617     4.610     4.617     4.583     4.617     4.583     4.616     4.583     4.616     4.583     4.616     4.583     4.617     4.583     4.616     4.583     4.579     4.650     4.646     4.614     4.583     4.577     4.582     4.614     4.673     4.583     4.614     4.621     4.583     4.577     4.583     4.577     4.583     4.616     4.650     4.620     4.614     4.620     4.681     4.616     4.583     4.617     4.608     4.616     4.608     4.642     4.650     4.644     4.650     4.648     4.654     4.650     4.644     4.614     4.620     4.616     4.644     4.652     4.642     4.650     4.650     4.642     4.610     4.616     4.583     4.616     4.583     4.614     4.621     4.650     4.617     4.610     4.616     4.649     4.644     4.679     4.710     4.704     4.650     4.644     4.650     4.683     4.716     4.712     4.712     4.681     4.712     4.722     4.683     4.677     4.683     4.714     4.708     4.681     4.687     4.708     4.716     4.683     4.675     4.683     4.653     4.648     4.653     4.706     4.714     4.683     4.714     4.710     4.716     4.683     4.687     4.683     4.675     4.683     4.687     4.683     4.687     4.708     4.716     4.706     4.716     4.710     4.717     4.712     4.712     4.716     4.722     4.733     4.739     4.733     4.712     4.719     4.712     4.719     4.712     4.732     4.724     4.717     4.726     4.722     4.726     4.732     4.724     4.717     4.724     4.719     4.726     4.720     4.728     4.724     4.737     4.717     4.722     4.728     4.732     4.724     4.719     4.724     4.733     4.728     4.722     4.732     4.724     4.732     4.722     4.728     4.732     4.724     4.730     4.722     4.730     4.730     4.736     4.732     4.732     4.728     4.734     4.730     4.724     4.719     4.724     4.734     4.745     4.740     4.745     4.746     4.738     4.743     4.745     4.746     4.740     4.743     4.737     4.733     4.736     4.733     4.744     4.734     4.738     4.737     4.740     4.737     4.742     4.738     4.735     4.738     4.743     4.740     4.745     4.730     4.734     4.738     4.732     4.736     4.732     4.735     4.737     4.734     4.738     4.734     4.738     4.734     4.724     4.730     4.724     4.734     4.728     4.734     4.747     4.738     4.742     4.743     4.737     4.740     4.735     4.737     4.714     4.720     4.724     4.714     4.720     4.714     4.712     4.710     4.716     4.710     4.717     4.712     4.716     4.714     4.708     4.712     4.712     4.706     4.714     4.710     4.716     4.710     4.706     4.712     4.710     4.708     4.702     4.691     4.688     4.691     4.696     4.698     4.702     4.688     4.692     4.687     4.688     4.649     4.688     4.687     4.683     4.649     4.648     4.640     4.649     4.654     4.663     4.648     4.649     4.653     4.649     4.656     4.653     4.666     4.654     4.649     4.646     4.653     4.656     4.653     4.646     4.631     4.614     4.650     4.646     4.652     4.648     4.653     4.624     4.620     4.625     4.614     4.623     4.583     4.588     4.582     4.561     4.608     4.608     4.604     4.614     4.606     4.613     4.606     4.613     4.604     4.575     4.582     4.561     4.552     4.517     4.550     4.517     4.550     4.585     4.519     4.519     4.515     4.517     4.517     4.552     4.520     4.582     4.521     4.556     4.519     4.525     4.519     4.554     4.521     4.556     4.522     4.558     4.563     4.598     4.598     4.594     4.521     4.556     4.520     4.558     4.552     4.559     4.577     4.556     4.519     4.508     4.517     4.508     4.519     4.552     4.519     4.550     4.515     4.508     4.515     4.550     4.517     4.550     4.515     4.550     4.517     4.508     4.517     4.524     4.561     4.554     4.562     4.517     4.559     4.520     4.558     4.520     4.614     4.520     4.559     4.521     4.556     4.562     4.583     4.520     4.582     4.519     4.552     4.519     4.524     4.517     4.508     4.517     4.524     4.519     4.582     4.579     4.520     4.556     4.519     4.520     4.517     4.524     4.517     4.521     4.569     4.520     4.582     4.519     4.582     4.562     4.585     4.580     4.561     4.554     4.559     4.554     4.520     4.554     4.519     4.520     4.517     4.519     4.519     4.556     4.520     4.604     4.614     4.620     4.608     4.633     4.562     4.583     4.618     4.669     4.669     4.648     4.653     4.650     4.606     4.653     4.669     4.669     4.665     4.664     4.663     4.660     4.669     4.669     4.669     4.657     4.652     4.562     4.669     4.671     4.679     4.671     4.654     4.658     4.681     4.673     4.675     4.681     4.675     4.685     4.681     4.671     4.673     4.671     4.686     4.677     4.683     4.673     4.720     4.671     4.654     4.679     4.669     4.669     4.664     4.681     4.679     4.679     4.686     4.681     4.675     4.681     4.691     4.686     4.691     4.687     4.704     4.691     4.686     4.708     4.716     4.706     4.686     4.681     4.687     4.726     4.720     4.687     4.728     4.712     4.683     4.722     4.730     4.726     4.722     4.720     4.726     4.722     4.724     4.720     4.722     4.716     4.720     4.726     4.722     4.716     4.738     4.735     4.739     4.733     4.726     4.730     4.744     4.732     4.734     4.736     4.733     4.738     4.734     4.757     4.754     4.759     4.757     4.764     4.761     4.762     4.764     4.762     4.767     4.762     4.766     4.772     4.777     4.771     4.774     4.790     4.772     4.779     4.782     4.783     4.785     4.782     4.790     4.782     4.787     4.790     4.802     4.802     4.802     4.795     4.788     4.782     4.816     4.812     4.809     4.792     4.795     4.798     4.795     4.796     4.807     4.829     4.831     4.816     4.820     4.824     4.828     4.835     4.842     4.843     4.828     4.843     4.842     4.850     4.846     4.854     4.857     4.850     4.854     4.859     4.866     4.868     4.868     4.864     4.859     4.866     4.862     4.904     4.904     4.902     4.899     4.882     4.914     4.887     4.892     4.893     4.906     4.896     4.918     4.914     4.904     4.904     4.912     4.920     4.922     4.915     4.920     4.917     4.923     4.918     4.926     4.933     4.937     4.943     4.933     4.937     4.961     4.954     4.961     4.956     4.963     4.966     4.966     4.972     4.976     4.980     4.978     4.988     4.983     4.989     4.991     4.989     4.994     4.997     4.999     5.000     5.007     5.010     5.010     5.012     5.012     5.015     5.017     5.021     5.021     5.023     5.023     5.026     5.028     5.031     5.031     5.029     5.032     5.036     5.038     5.039     5.046     5.043     5.047     5.049     5.052     5.052     5.057     5.058     5.062     5.063     5.066     5.068     5.072     5.074     5.077     5.079     5.080     5.082     5.085     5.089     5.090     5.092     5.094     5.096     5.098     5.100     5.102     5.105     5.108     5.111     5.114     5.119     5.123     5.125     5.129     5.132     5.135     5.138     5.142     5.145     5.149     5.154     5.157     5.162     5.166     5.172     5.176     5.180     5.183     5.186     5.189     5.190     5.191     5.194     5.195     5.198     5.202     5.205     5.208     5.208     5.210     5.212     5.213     5.215     5.215     5.216     5.215     5.215     5.216     5.215     5.219     5.219     5.220     5.224     5.222     5.222     5.224     5.225     5.227     5.229     5.230     5.233     5.233     5.235     5.236     5.239     5.241     5.241     5.242     5.245     5.247     5.249     5.250     5.254     5.254     5.257     5.258     5.260     5.263     5.264     5.267     5.269     5.270     5.274     5.277     5.280     5.282     5.283     5.285     5.288     5.290     5.291     5.295     5.296     5.299     5.304     5.305     5.307     5.309     5.313     5.314     5.316     5.319     5.322     5.323     5.329     5.331     5.333     5.338     5.340     5.342     5.344     5.345     5.349     5.350     5.352     5.355     5.357     5.360     5.362     5.365     5.367     5.370     5.371     5.372     5.374     5.377     5.380     5.381     5.382     5.387     5.387     5.390     5.392     5.394     5.396     5.397     5.399     5.402     5.404     5.405     5.408     5.410     5.413     5.413     5.414     5.416     5.418     5.420     5.422     5.424     5.427     5.429     5.431     5.435     5.436     5.438     5.439     5.441     5.444     5.444     5.447     5.448     5.450     5.452     5.455     5.457     5.459     5.462     5.464     5.466     5.469     5.472     5.472     5.474     5.476     5.478     5.479     5.482     5.483     5.485     5.490     5.491     5.493     5.496     5.497     5.500     5.504     5.507     5.508     5.511     5.514     5.516     5.520     5.522     5.524     5.527     5.529     5.532     5.535     5.536     5.540     5.541     5.544     5.547     5.549     5.552     5.555     5.556     5.559     5.561     5.564     5.565     5.567     5.571     5.572     5.572     5.576     5.578     5.580     5.581     5.583     5.585     5.586     5.589     5.591     5.592     5.594     5.595     5.597     5.597     5.598     5.600     5.602     5.603     5.605     5.606     5.608     5.609     5.611     5.614     5.616     5.618     5.621     5.624     5.624     5.626     5.629     5.630     5.632     5.635     5.637     5.639     5.642     5.643     5.647     5.650     5.652     5.653     5.655     5.658     5.660     5.663     5.665     5.668     5.670     5.673     5.675     5.678     5.681     5.683     5.686     5.689     5.691     5.694     5.697     5.699     5.702     5.705     5.706     5.709     5.712     5.716     5.718     5.722     5.726     5.729     5.731     5.735     5.740     5.742     5.747     5.750     5.752     5.754     5.759     5.761     5.765     5.768     5.771     5.774     5.776     5.781     5.783     5.787     5.790     5.794     5.798     5.802     5.805     5.808     5.811     5.814     5.818     5.823     5.826     5.829     5.832     5.837     5.840     5.844     5.849     5.851     5.856     5.860     5.863     5.869     5.872     5.876     5.881     5.885     5.890     5.895     5.898     5.903     5.908     5.913     5.918     5.923     5.929     5.933     5.939     5.945     5.948     5.956     5.959     5.965     5.971     5.976     5.980     5.985     5.990     5.995     5.999     6.005     6.011     6.016     6.021     6.026     6.032     6.037     6.042     6.050     6.057     6.064     6.070     6.077     6.083     6.091     6.098     6.106     6.113     6.121     6.128     6.136     6.146     6.155     6.165     6.177     6.187     6.199     6.212     6.224     6.237     6.250     6.264     6.277     6.291     6.305     6.319     6.335     6.349     6.366     6.383     6.402     6.418     6.437     6.457     6.476     6.495     6.516     6.537     6.559     6.582     6.606     6.628     6.651     6.674     6.696     6.719     6.740     6.761     6.781     6.802     6.820     6.839     6.858     6.875     6.892     6.910     6.928     6.944     6.963     6.981     6.997     7.015     7.033     7.052     7.068     7.088     7.105     7.122     7.142     7.159     7.179     7.197     7.216     7.235     7.254     7.272     7.291     7.310     7.330     7.348     7.367     7.385     7.404     7.422     7.440     7.458     7.475     7.493     7.511     7.528     7.544     7.560     7.580     7.597     7.614     7.631     7.647     7.665     7.682     7.700     7.717     7.733     7.750     7.769     7.785     7.802     7.819     7.835     7.853     7.870     7.888     7.905     7.924     7.941     7.959     7.976     7.994     8.012     8.030     8.047     8.065     8.081     8.099     8.116     8.135     8.152     8.170     8.189     8.207     8.226     8.243     8.259     8.278     8.296     8.313     8.332     8.352     8.370     8.387     8.405     8.424     8.442     8.461     8.478     8.498     8.514     8.531     8.550     8.569     8.583     8.602     8.620     8.635     8.652     8.669     8.683     8.700     8.716     8.731     8.746     8.762     8.776     8.791     8.806     8.822     8.835     8.848     8.861     8.876     8.889     8.902     8.916     8.928     8.942     8.957     8.969     8.983     8.996     9.008     9.020     9.033     9.046     9.058     9.070     9.082     9.094     9.108     9.118     9.129     9.142     9.154     9.167     9.179     9.190     9.202     9.217     9.228     9.238     9.251     9.263     9.275     9.288     9.299     9.314     9.325     9.336     9.350     9.363     9.373     9.389     9.403     9.414     9.426     9.440     9.452     9.467     9.481     9.496     9.508     9.520     9.537     9.551     9.565     9.578     9.591     9.604     9.620     9.635     9.648     9.663     9.676     9.691     9.704     9.719     9.733     9.745     9.760     9.774     9.789     9.802     9.817     9.830     9.842     9.857     9.872     9.883     9.899     9.914     9.928     9.941     9.955     9.967     9.982     9.996    10.008    10.021    10.038    10.049    10.064    10.076    10.090    10.104    10.117    10.132    10.146    10.159    10.172    10.189    10.202    10.218    10.231    10.246    10.260    10.275    10.290    10.305    10.319    10.335    10.352    10.366    10.382    10.398    10.413    10.428    10.446    10.462    10.477    10.493    10.508    10.525    10.542    10.559    10.577    10.590    10.607    10.623    10.638    10.654    10.671    10.688    10.707    10.722    10.740    10.757    10.773    10.790    10.809    10.827    10.846    10.863    10.878    10.899    10.918    10.937    10.957    10.976    10.997    11.017    11.037    11.054    11.072    11.095    11.114    11.132    11.152    11.173    11.196    11.216    11.235    11.257    11.277    11.298    11.322    11.343    11.364    11.385    11.407    11.429    11.449    11.472    11.496    11.517    11.537    11.558    11.581    11.605    11.627    11.648    11.670    11.695    11.718    11.741    11.761    11.787    11.809    11.833    11.857    11.879    11.900    11.923    11.949    11.974    11.997    12.018    12.044    12.067    12.090    12.111    12.133    12.159    12.179    12.202    12.224    12.246    12.267    12.287    12.307    12.327    12.350    12.370    12.390    12.409    12.427    12.448    12.467    12.485    12.503    12.523    12.545    12.566    12.587    12.607    12.626    12.646    12.667    12.685    12.708    12.729    12.749    12.769    12.789    12.807    12.827    12.846    12.861    12.880    12.895    12.910    12.925    12.939    12.955    12.969    12.985    13.002    13.013    13.028    13.041    13.055    13.067    13.080    13.092    13.107    13.121    13.132    13.146    13.156    13.170    13.183    13.196    13.211    13.220    13.233    13.246    13.260    13.270    13.283    13.294    13.303    13.312    13.325    13.335    13.344    13.358    13.371    13.376    13.393    13.407    13.418    13.431    13.435    13.448    13.461    13.470    13.479    13.491    13.499    13.509    13.519    13.526    13.540    13.552    13.558    13.567    13.581    13.591    13.605    13.609    13.628    13.635    13.654    13.667    13.676    13.683    13.698    13.717    13.726    13.732    13.741    13.750    13.764    13.775    13.780    13.789    13.799    13.810    13.818    13.827    13.843    13.859    13.867    13.893    13.900    13.916    13.928    13.935    13.942    13.950    13.957    13.966    13.975    13.992    14.002    14.008    14.017    14.028    14.039    14.056    14.069    14.079    14.091    14.100    14.111    14.119    14.135    14.140    14.152    14.157    14.175    14.175    14.192    14.199    14.214    14.227    14.238    14.248    14.253    14.263    14.269    14.278    14.285    14.298    14.302    14.330    14.333    14.344    14.353    14.363    14.369    14.374    14.388    14.402    14.405    14.410    14.429    14.439    14.446    14.453    14.469    14.478    14.487    14.492    14.498    14.509    14.519    14.524    14.537    14.554    14.566    14.573    14.580    14.593    14.604    14.607    14.615    14.627    14.633    14.639    14.643    14.662    14.673    14.676    14.689    14.696    14.705    14.720    14.728    14.733    14.741    14.752    14.759    14.765    14.771    14.778    14.804    14.813    14.821    14.833    14.839    14.842    14.849    14.856    14.861    14.885    14.895    14.902    14.910    14.916    14.937    14.949    14.954    14.963    14.985    14.989    14.992    15.007    15.015    15.024    15.029    15.033    15.033    15.037    15.038    15.038    15.038    15.038    15.038    15.037    15.037    15.035    15.033    15.035    15.031    15.027    15.022    15.018    15.011    15.003    14.996    14.989    14.974    14.963    14.957    14.949    14.944    14.939    14.932    14.910    14.905    14.902    14.891    14.879    14.873    14.856    14.852    14.842    14.839    14.837    14.821    14.813    14.805    14.791    14.778    14.772    14.764    14.759    14.757    14.744    14.731    14.722    14.715    14.696    14.691    14.681    14.676    14.671    14.662    14.656    14.645    14.637    14.630    14.624    14.618    14.611    14.604    14.594    14.583    14.578    14.570    14.564    14.560    14.554    14.540    14.528    14.520    14.514    14.506    14.496    14.492    14.482    14.478    14.475    14.462    14.453    14.448    14.443    14.428
     4.716     4.706     4.687     4.681     4.687     4.683     4.677     4.683     4.690     4.648     4.679     4.712     4.681     4.649     4.654     4.649     4.683     4.677     4.686     4.654     4.649     4.642     4.650     4.653     4.683     4.649     4.617     4.622     4.617     4.649     4.708     4.681     4.673     4.617     4.621     4.614     4.620     4.613     4.617     4.613     4.618     4.613     4.617     4.610     4.617     4.610     4.617     4.608     4.617     4.610     4.617     4.583     4.618     4.614     4.644     4.650     4.686     4.654     4.583     4.616     4.583     4.685     4.616     4.621     4.654     4.616     4.583     4.577     4.583     4.577     4.583     4.646     4.614     4.620     4.654     4.617     4.583     4.617     4.610     4.617     4.610     4.644     4.614     4.621     4.653     4.648     4.654     4.649     4.655     4.650     4.644     4.652     4.644     4.652     4.644     4.650     4.646     4.683     4.650     4.618     4.610     4.617     4.583     4.616     4.621     4.616     4.648     4.650     4.617     4.622     4.616     4.649     4.644     4.649     4.642     4.649     4.710     4.644     4.683     4.673     4.681     4.712     4.714     4.683     4.679     4.710     4.719     4.714     4.621     4.716     4.722     4.730     4.717     4.683     4.687     4.681     4.673     4.683     4.677     4.683     4.714     4.683     4.675     4.683     4.714     4.708     4.714     4.683     4.688     4.683     4.716     4.706     4.716     4.708     4.716     4.683     4.688     4.706     4.716     4.712     4.732     4.706     4.708     4.717     4.724     4.717     4.724     4.719     4.712     4.733     4.712     4.687     4.726     4.733     4.714     4.733     4.714     4.720     4.726     4.733     4.737     4.733     4.726     4.733     4.726     4.733     4.737     4.732     4.724     4.730     4.735     4.726     4.732     4.724     4.732     4.726     4.733     4.730     4.726     4.732     4.737     4.739     4.733     4.737     4.730     4.722     4.730     4.726     4.733     4.736     4.734     4.730     4.722     4.730     4.722     4.717     4.722     4.732     4.739     4.750     4.749     4.733     4.749     4.743     4.739     4.752     4.752     4.735     4.738     4.734     4.739     4.734     4.752     4.752     4.743     4.737     4.733     4.726     4.732     4.726     4.742     4.743     4.746     4.734     4.738     4.734     4.745     4.738     4.734     4.737     4.717     4.726     4.733     4.740     4.744     4.734     4.746     4.745     4.745     4.744     4.740     4.756     4.754     4.752     4.747     4.756     4.752     4.745     4.741     4.739     4.742     4.744     4.741     4.724     4.730     4.716     4.722     4.717     4.720     4.724     4.714     4.722     4.722     4.714     4.716     4.719     4.719     4.712     4.720     4.722     4.720     4.722     4.717     4.719     4.712     4.710     4.708     4.716     4.710     4.692     4.697     4.697     4.694     4.704     4.702     4.679     4.702     4.694     4.696     4.691     4.686     4.697     4.653     4.679     4.691     4.690     4.691     4.654     4.685     4.688     4.654     4.662     4.648     4.653     4.669     4.656     4.673     4.649     4.644     4.652     4.648     4.660     4.660     4.648     4.648     4.640     4.646     4.650     4.644     4.620     4.648     4.616     4.621     4.614     4.644     4.620     4.588     4.582     4.561     4.583     4.616     4.606     4.608     4.608     4.614     4.583     4.614     4.620     4.614     4.583     4.575     4.582     4.561     4.552     4.517     4.552     4.559     4.554     4.606     4.517     4.519     4.517     4.508     4.517     4.552     4.561     4.566     4.561     4.554     4.517     4.554     4.561     4.556     4.550     4.517     4.552     4.573     4.582     4.575     4.580     4.558     4.520     4.515     4.521     4.517     4.550     4.559     4.520     4.520     4.517     4.508     4.517     4.525     4.521     4.554     4.520     4.554     4.517     4.524     4.517     4.552     4.519     4.552     4.520     4.554     4.520     4.556     4.562     4.517     4.508     4.515     4.508     4.517     4.520     4.519     4.525     4.520     4.556     4.577     4.585     4.606     4.613     4.519     4.583     4.517     4.582     4.519     4.554     4.519     4.525     4.517     4.524     4.517     4.552     4.575     4.519     4.595     4.519     4.569     4.517     4.556     4.517     4.582     4.575     4.520     4.573     4.520     4.582     4.575     4.582     4.580     4.562     4.582     4.562     4.582     4.562     4.582     4.520     4.556     4.519     4.554     4.519     4.556     4.520     4.608     4.616     4.620     4.614     4.628     4.562     4.582     4.562     4.582     4.673     4.617     4.652     4.677     4.677     4.673     4.655     4.648     4.669     4.666     4.664     4.671     4.617     4.669     4.673     4.671     4.673     4.656     4.653     4.657     4.681     4.673     4.652     4.664     4.685     4.677     4.665     4.675     4.679     4.681     4.661     4.691     4.694     4.671     4.702     4.677     4.655     4.653     4.683     4.708     4.653     4.677     4.686     4.679     4.685     4.679     4.685     4.677     4.679     4.683     4.686     4.683     4.687     4.695     4.698     4.695     4.706     4.708     4.704     4.710     4.716     4.710     4.728     4.704     4.686     4.726     4.730     4.726     4.732     4.728     4.732     4.728     4.732     4.728     4.730     4.728     4.724     4.730     4.728     4.726     4.724     4.720     4.719     4.724     4.722     4.716     4.722     4.719     4.742     4.734     4.728     4.733     4.752     4.734     4.752     4.739     4.761     4.761     4.734     4.754     4.757     4.762     4.759     4.762     4.766     4.766     4.762     4.762     4.771     4.764     4.769     4.772     4.780     4.787     4.792     4.793     4.792     4.788     4.785     4.787     4.795     4.800     4.788     4.802     4.788     4.795     4.802     4.805     4.802     4.798     4.802     4.795     4.803     4.818     4.814     4.810     4.795     4.800     4.796     4.805     4.802     4.812     4.807     4.835     4.837     4.843     4.843     4.835     4.840     4.837     4.843     4.850     4.843     4.854     4.846     4.866     4.862     4.866     4.868     4.871     4.874     4.871     4.868     4.862     4.874     4.885     4.885     4.868     4.902     4.906     4.907     4.890     4.887     4.887     4.890     4.898     4.906     4.925     4.926     4.928     4.904     4.904     4.914     4.926     4.906     4.925     4.920     4.915     4.918     4.922     4.926     4.920     4.937     4.930     4.947     4.952     4.958     4.964     4.964     4.966     4.964     4.961     4.963     4.972     4.975     4.978     4.978     4.980     4.985     4.988     4.988     4.994     4.992     4.989     5.002     4.999     5.003     5.008     5.012     5.013     5.017     5.020     5.021     5.023     5.023     5.024     5.028     5.029     5.031     5.033     5.035     5.036     5.039     5.043     5.044     5.046     5.046     5.049     5.047     5.052     5.054     5.057     5.055     5.058     5.062     5.065     5.068     5.070     5.074     5.075     5.079     5.080     5.082     5.085     5.087     5.090     5.092     5.096     5.098     5.099     5.100     5.102     5.104     5.107     5.109     5.112     5.115     5.119     5.123     5.127     5.129     5.132     5.135     5.140     5.144     5.147     5.150     5.154     5.157     5.162     5.166     5.172     5.176     5.180     5.183     5.186     5.189     5.191     5.193     5.194     5.197     5.198     5.202     5.205     5.208     5.210     5.212     5.213     5.215     5.216     5.219     5.220     5.220     5.219     5.222     5.220     5.225     5.224     5.227     5.225     5.229     5.227     5.230     5.227     5.230     5.235     5.232     5.233     5.236     5.238     5.239     5.241     5.242     5.245     5.245     5.247     5.250     5.252     5.254     5.255     5.258     5.260     5.261     5.264     5.264     5.267     5.269     5.270     5.272     5.275     5.279     5.282     5.283     5.285     5.288     5.290     5.291     5.293     5.296     5.298     5.300     5.304     5.307     5.309     5.313     5.314     5.316     5.321     5.320     5.323     5.328     5.332     5.333     5.335     5.340     5.342     5.344     5.345     5.349     5.350     5.352     5.355     5.357     5.358     5.362     5.365     5.367     5.370     5.371     5.372     5.375     5.377     5.378     5.381     5.382     5.387     5.387     5.390     5.392     5.394     5.397     5.399     5.400     5.402     5.405     5.405     5.407     5.408     5.411     5.414     5.417     5.420     5.418     5.422     5.425     5.425     5.427     5.429     5.432     5.433     5.436     5.436     5.439     5.441     5.442     5.444     5.447     5.448     5.452     5.454     5.455     5.457     5.459     5.462     5.464     5.466     5.468     5.469     5.472     5.475     5.478     5.479     5.481     5.482     5.483     5.487     5.488     5.493     5.494     5.496     5.497     5.502     5.504     5.507     5.508     5.511     5.513     5.516     5.519     5.522     5.524     5.525     5.529     5.532     5.533     5.536     5.538     5.541     5.543     5.546     5.549     5.552     5.554     5.556     5.559     5.561     5.564     5.567     5.569     5.569     5.572     5.574     5.578     5.578     5.581     5.583     5.585     5.586     5.588     5.589     5.591     5.592     5.594     5.595     5.597     5.598     5.600     5.602     5.603     5.605     5.606     5.608     5.609     5.611     5.613     5.614     5.618     5.620     5.621     5.623     5.626     5.627     5.629     5.632     5.633     5.635     5.637     5.640     5.642     5.643     5.647     5.648     5.652     5.655     5.656     5.658     5.660     5.663     5.665     5.668     5.670     5.673     5.675     5.678     5.680     5.683     5.686     5.688     5.691     5.692     5.695     5.699     5.700     5.703     5.706     5.709     5.711     5.714     5.717     5.720     5.724     5.727     5.731     5.735     5.737     5.742     5.744     5.747     5.750     5.754     5.756     5.759     5.763     5.767     5.769     5.772     5.775     5.779     5.782     5.783     5.787     5.790     5.794     5.798     5.805     5.806     5.810     5.813     5.816     5.820     5.823     5.826     5.829     5.833     5.837     5.840     5.846     5.849     5.853     5.856     5.862     5.865     5.869     5.873     5.876     5.881     5.887     5.890     5.893     5.898     5.903     5.908     5.913     5.918     5.923     5.929     5.932     5.937     5.943     5.950     5.956     5.959     5.965     5.970     5.976     5.980     5.985     5.990     5.995     5.999     6.005     6.011     6.016     6.021     6.028     6.032     6.039     6.044     6.050     6.055     6.063     6.069     6.075     6.083     6.091     6.098     6.106     6.113     6.121     6.128     6.136     6.146     6.155     6.164     6.175     6.185     6.197     6.208     6.221     6.235     6.247     6.261     6.274     6.287     6.302     6.315     6.330     6.346     6.361     6.377     6.394     6.412     6.431     6.449     6.468     6.488     6.509     6.529     6.552     6.574     6.597     6.620     6.642     6.665     6.689     6.712     6.735     6.757     6.777     6.800     6.819     6.839     6.858     6.877     6.894     6.912     6.928     6.946     6.963     6.981     6.997     7.015     7.033     7.052     7.068     7.088     7.103     7.122     7.140     7.157     7.176     7.195     7.213     7.232     7.251     7.270     7.289     7.307     7.328     7.346     7.364     7.383     7.402     7.420     7.439     7.456     7.474     7.492     7.511     7.528     7.544     7.562     7.580     7.597     7.614     7.631     7.649     7.665     7.683     7.700     7.717     7.732     7.751     7.766     7.785     7.804     7.820     7.838     7.853     7.870     7.887     7.905     7.922     7.939     7.957     7.975     7.992     8.011     8.027     8.046     8.063     8.082     8.099     8.116     8.132     8.150     8.168     8.185     8.203     8.220     8.239     8.256     8.275     8.293     8.311     8.328     8.348     8.365     8.382     8.402     8.420     8.437     8.454     8.472     8.491     8.509     8.528     8.544     8.562     8.581     8.598     8.615     8.633     8.650     8.665     8.683     8.698     8.713     8.731     8.746     8.762     8.776     8.791     8.806     8.822     8.837     8.850     8.865     8.879     8.892     8.907     8.920     8.933     8.946     8.962     8.974     8.987     9.001     9.013     9.028     9.040     9.052     9.066     9.079     9.092     9.103     9.115     9.126     9.139     9.152     9.163     9.175     9.187     9.199     9.212     9.223     9.237     9.247     9.261     9.272     9.285     9.298     9.309     9.322     9.333     9.345     9.357     9.369     9.382     9.395     9.409     9.422     9.435     9.449     9.461     9.475     9.487     9.501     9.517     9.530     9.544     9.555     9.570     9.585     9.599     9.612     9.626     9.640     9.654     9.669     9.682     9.696     9.712     9.724     9.739     9.751     9.765     9.779     9.794     9.807     9.822     9.835     9.848     9.862     9.877     9.891     9.904     9.919     9.933     9.946     9.961     9.975     9.987     9.999    10.015    10.027    10.042    10.055    10.069    10.083    10.097    10.111    10.123    10.137    10.151    10.163    10.178    10.195    10.207    10.221    10.233    10.249    10.264    10.277    10.293    10.309    10.326    10.339    10.355    10.370    10.385    10.400    10.417    10.433    10.446    10.464    10.480    10.496    10.511    10.528    10.543    10.561    10.578    10.595    10.610    10.625    10.641    10.659    10.675    10.690    10.707    10.724    10.741    10.758    10.775    10.792    10.811    10.827    10.843    10.861    10.881    10.902    10.918    10.937    10.957    10.976    10.996    11.014    11.037    11.054    11.070    11.094    11.109    11.129    11.150    11.171    11.190    11.212    11.233    11.254    11.275    11.297    11.319    11.340    11.361    11.383    11.404    11.426    11.446    11.469    11.490    11.512    11.535    11.556    11.577    11.598    11.620    11.643    11.666    11.689    11.713    11.737    11.760    11.781    11.802    11.825    11.849    11.874    11.892    11.915    11.941    11.964    11.988    12.013    12.035    12.058    12.079    12.104    12.128    12.150    12.172    12.196    12.217    12.239    12.262    12.279    12.302    12.320    12.342    12.364    12.385    12.406    12.424    12.443    12.463    12.480    12.500    12.520    12.539    12.561    12.580    12.602    12.619    12.639    12.659    12.678    12.699    12.718    12.737    12.755    12.776    12.793    12.811    12.829    12.847    12.863    12.880    12.894    12.909    12.924    12.937    12.953    12.969    12.983    12.998    13.012    13.024    13.037    13.052    13.064    13.074    13.089    13.102    13.116    13.128    13.141    13.154    13.166    13.179    13.191    13.205    13.216    13.227    13.238    13.251    13.262    13.275    13.286    13.295    13.303    13.314    13.324    13.335    13.348    13.360    13.371    13.388    13.402    13.409    13.421    13.430    13.439    13.456    13.464    13.474    13.481    13.495    13.503    13.514    13.522    13.532    13.545    13.553    13.562    13.570    13.587    13.594    13.609    13.620    13.632    13.647    13.662    13.668    13.681    13.695    13.704    13.717    13.727    13.737    13.748    13.762    13.772    13.780    13.787    13.795    13.804    13.810    13.824    13.831    13.854    13.859    13.889    13.898    13.908    13.923    13.928    13.940    13.950    13.957    13.963    13.972    13.982    13.997    14.003    14.017    14.026    14.035    14.053    14.069    14.076    14.089    14.098    14.106    14.119    14.128    14.145    14.148    14.159    14.170    14.175    14.187    14.196    14.219    14.225    14.238    14.244    14.255    14.260    14.269    14.278    14.287    14.297    14.302    14.323    14.331    14.339    14.356    14.363    14.366    14.375    14.380    14.399    14.405    14.413    14.431    14.438    14.444    14.448    14.464    14.478    14.485    14.489    14.496    14.509    14.519    14.524    14.531    14.552    14.567    14.573    14.578    14.583    14.604    14.609    14.616    14.623    14.633    14.639    14.645    14.662    14.666    14.679    14.687    14.694    14.699    14.720    14.728    14.733    14.741    14.754    14.759    14.765    14.772    14.780    14.792    14.815    14.821    14.830    14.837    14.842    14.849    14.856    14.861    14.877    14.890    14.902    14.909    14.914    14.941    14.947    14.954    14.959    14.979    14.989    14.998    15.010    15.018    15.022    15.029    15.033    15.037    15.038    15.037    15.037    15.040    15.041    15.037    15.038    15.038    15.035    15.038    15.035    15.033    15.029    15.024    15.020    15.017    15.006    14.998    14.991    14.978    14.965    14.959    14.952    14.946    14.939    14.926    14.912    14.907    14.902    14.895    14.881    14.871    14.861    14.852    14.844    14.840    14.839    14.835    14.819    14.805    14.798    14.780    14.774    14.769    14.762    14.757    14.752    14.739    14.726    14.720    14.696    14.691    14.685    14.678    14.673    14.662    14.657    14.645    14.637    14.631    14.625    14.621    14.613    14.607    14.602    14.590    14.582    14.570    14.566    14.562    14.556    14.544    14.531    14.524    14.520    14.507    14.498    14.494    14.489    14.482    14.478    14.465    14.461    14.458    14.443    14.438
     4.712     4.716     4.683     4.675     4.683     4.650     4.655     4.649     4.644     4.652     4.683     4.717     4.687     4.681     4.649     4.655     4.649     4.683     4.717     4.712     4.655     4.648     4.654     4.649     4.717     4.642     4.649     4.642     4.650     4.683     4.681     4.687     4.683     4.650     4.642     4.649     4.654     4.648     4.613     4.618     4.613     4.642     4.652     4.642     4.650     4.644     4.652     4.644     4.652     4.644     4.650     4.642     4.650     4.644     4.649     4.616     4.621     4.614     4.646     4.650     4.683     4.681     4.621     4.614     4.621     4.653     4.617     4.583     4.616     4.583     4.617     4.679     4.620     4.616     4.648     4.610     4.617     4.610     4.617     4.610     4.644     4.653     4.648     4.654     4.650     4.681     4.650     4.644     4.650     4.644     4.650     4.642     4.649     4.642     4.650     4.646     4.722     4.717     4.646     4.650     4.617     4.649     4.617     4.649     4.617     4.622     4.654     4.683     4.649     4.617     4.622     4.617     4.649     4.640     4.648     4.653     4.714     4.650     4.687     4.681     4.687     4.717     4.683     4.650     4.683     4.675     4.683     4.679     4.716     4.683     4.714     4.722     4.716     4.717     4.683     4.650     4.681     4.650     4.683     4.650     4.683     4.714     4.683     4.714     4.720     4.716     4.722     4.716     4.722     4.717     4.710     4.717     4.710     4.716     4.708     4.716     4.683     4.716     4.712     4.710     4.737     4.712     4.719     4.712     4.719     4.712     4.717     4.724     4.732     4.726     4.733     4.683     4.717     4.712     4.720     4.712     4.719     4.724     4.733     4.732     4.726     4.732     4.735     4.728     4.733     4.728     4.733     4.726     4.732     4.724     4.732     4.740     4.737     4.732     4.726     4.732     4.726     4.734     4.732     4.726     4.732     4.738     4.742     4.732     4.722     4.730     4.726     4.732     4.737     4.733     4.738     4.736     4.728     4.722     4.730     4.724     4.717     4.722     4.732     4.726     4.733     4.754     4.734     4.754     4.761     4.756     4.737     4.741     4.756     4.738     4.754     4.757     4.756     4.752     4.739     4.733     4.747     4.732     4.724     4.742     4.745     4.746     4.745     4.752     4.752     4.752     4.748     4.738     4.741     4.734     4.726     4.717     4.738     4.745     4.743     4.739     4.749     4.742     4.743     4.748     4.735     4.759     4.738     4.761     4.762     4.757     4.759     4.754     4.745     4.752     4.739     4.717     4.739     4.745     4.734     4.724     4.719     4.722     4.720     4.726     4.720     4.728     4.726     4.720     4.722     4.724     4.728     4.722     4.728     4.722     4.726     4.719     4.712     4.719     4.722     4.710     4.716     4.710     4.706     4.712     4.708     4.719     4.710     4.714     4.708     4.686     4.688     4.706     4.702     4.687     4.706     4.702     4.694     4.650     4.687     4.696     4.686     4.698     4.648     4.654     4.695     4.646     4.669     4.657     4.653     4.679     4.653     4.675     4.649     4.648     4.653     4.658     4.657     4.655     4.654     4.648     4.640     4.646     4.648     4.637     4.617     4.646     4.644     4.620     4.621     4.614     4.583     4.614     4.583     4.575     4.610     4.640     4.646     4.637     4.628     4.621     4.622     4.618     4.610     4.616     4.583     4.575     4.582     4.561     4.554     4.517     4.552     4.559     4.580     4.583     4.520     4.556     4.517     4.519     4.517     4.554     4.559     4.554     4.561     4.554     4.517     4.556     4.562     4.556     4.563     4.586     4.582     4.562     4.582     4.559     4.521     4.512     4.520     4.515     4.521     4.558     4.550     4.556     4.519     4.520     4.517     4.520     4.520     4.517     4.550     4.556     4.517     4.524     4.517     4.556     4.520     4.554     4.561     4.582     4.575     4.582     4.579     4.573     4.524     4.515     4.506     4.515     4.508     4.517     4.510     4.519     4.525     4.520     4.558     4.579     4.575     4.582     4.614     4.517     4.524     4.517     4.556     4.521     4.582     4.519     4.556     4.517     4.552     4.517     4.582     4.613     4.520     4.573     4.520     4.558     4.519     4.582     4.517     4.582     4.575     4.580     4.582     4.562     4.582     4.575     4.621     4.582     4.577     4.583     4.577     4.583     4.588     4.583     4.520     4.583     4.520     4.583     4.579     4.606     4.616     4.635     4.613     4.620     4.616     4.583     4.575     4.582     4.575     4.583     4.675     4.677     4.613     4.620     4.679     4.675     4.671     4.671     4.671     4.673     4.675     4.671     4.671     4.671     4.677     4.685     4.681     4.658     4.583     4.679     4.686     4.648     4.662     4.688     4.692     4.686     4.681     4.686     4.660     4.686     4.694     4.697     4.691     4.702     4.706     4.652     4.646     4.654     4.695     4.693     4.687     4.681     4.679     4.681     4.686     4.681     4.686     4.683     4.691     4.690     4.694     4.695     4.681     4.702     4.710     4.704     4.708     4.704     4.704     4.714     4.726     4.732     4.706     4.730     4.712     4.724     4.730     4.726     4.732     4.726     4.733     4.728     4.732     4.735     4.732     4.730     4.733     4.722     4.728     4.720     4.730     4.730     4.726     4.717     4.722     4.719     4.739     4.736     4.739     4.734     4.739     4.734     4.749     4.747     4.759     4.739     4.761     4.754     4.757     4.761     4.762     4.766     4.764     4.771     4.769     4.759     4.767     4.779     4.771     4.777     4.772     4.787     4.790     4.788     4.795     4.790     4.796     4.790     4.796     4.798     4.802     4.803     4.803     4.802     4.803     4.798     4.802     4.800     4.803     4.795     4.800     4.819     4.820     4.796     4.793     4.812     4.812     4.807     4.812     4.807     4.807     4.814     4.848     4.816     4.852     4.850     4.837     4.840     4.843     4.850     4.854     4.873     4.854     4.873     4.862     4.867     4.862     4.866     4.870     4.876     4.864     4.864     4.867     4.873     4.883     4.885     4.874     4.904     4.912     4.914     4.887     4.890     4.923     4.925     4.893     4.895     4.920     4.912     4.931     4.907     4.912     4.931     4.915     4.933     4.918     4.922     4.920     4.923     4.928     4.935     4.925     4.930     4.948     4.954     4.958     4.947     4.968     4.972     4.973     4.975     4.964     4.981     4.981     4.978     4.981     4.981     4.983     4.988     4.991     4.994     4.989     4.991     5.002     5.005     5.005     5.008     5.010     5.013     5.018     5.020     5.020     5.023     5.026     5.029     5.028     5.031     5.035     5.038     5.038     5.036     5.038     5.043     5.044     5.047     5.049     5.050     5.054     5.052     5.055     5.055     5.060     5.060     5.063     5.066     5.070     5.074     5.075     5.077     5.080     5.082     5.085     5.087     5.087     5.090     5.094     5.098     5.099     5.100     5.104     5.105     5.107     5.108     5.111     5.114     5.116     5.121     5.125     5.127     5.131     5.133     5.138     5.140     5.144     5.147     5.150     5.153     5.158     5.161     5.165     5.170     5.176     5.180     5.183     5.186     5.189     5.191     5.194     5.195     5.198     5.202     5.207     5.207     5.210     5.212     5.213     5.216     5.219     5.220     5.220     5.220     5.224     5.222     5.225     5.222     5.225     5.227     5.232     5.233     5.232     5.233     5.232     5.233     5.233     5.235     5.238     5.238     5.239     5.241     5.242     5.245     5.245     5.247     5.249     5.250     5.254     5.257     5.257     5.260     5.260     5.263     5.264     5.264     5.269     5.270     5.272     5.274     5.275     5.279     5.280     5.283     5.285     5.288     5.290     5.291     5.293     5.295     5.298     5.302     5.304     5.305     5.307     5.311     5.313     5.316     5.321     5.323     5.323     5.325     5.329     5.333     5.338     5.340     5.342     5.344     5.345     5.349     5.350     5.352     5.353     5.357     5.358     5.360     5.363     5.367     5.368     5.371     5.372     5.375     5.377     5.378     5.381     5.382     5.387     5.389     5.392     5.394     5.396     5.397     5.399     5.402     5.404     5.407     5.408     5.408     5.410     5.411     5.414     5.416     5.420     5.420     5.424     5.425     5.427     5.429     5.431     5.432     5.435     5.436     5.438     5.439     5.442     5.445     5.445     5.447     5.448     5.452     5.455     5.457     5.459     5.461     5.462     5.464     5.466     5.471     5.472     5.472     5.474     5.476     5.479     5.482     5.483     5.485     5.487     5.488     5.491     5.493     5.496     5.497     5.502     5.502     5.505     5.508     5.510     5.513     5.514     5.517     5.520     5.524     5.525     5.529     5.531     5.535     5.535     5.538     5.540     5.543     5.546     5.547     5.550     5.555     5.555     5.558     5.561     5.562     5.565     5.569     5.571     5.572     5.576     5.578     5.580     5.581     5.583     5.586     5.588     5.589     5.591     5.592     5.594     5.595     5.597     5.598     5.600     5.602     5.603     5.605     5.606     5.608     5.609     5.611     5.613     5.614     5.616     5.618     5.620     5.624     5.624     5.626     5.629     5.630     5.632     5.633     5.637     5.639     5.640     5.642     5.645     5.647     5.648     5.652     5.653     5.656     5.658     5.661     5.663     5.665     5.668     5.670     5.673     5.675     5.678     5.680     5.683     5.685     5.688     5.691     5.692     5.695     5.697     5.700     5.703     5.705     5.708     5.711     5.714     5.716     5.718     5.722     5.726     5.729     5.733     5.736     5.738     5.741     5.744     5.748     5.752     5.754     5.758     5.761     5.765     5.768     5.771     5.774     5.776     5.779     5.782     5.785     5.789     5.792     5.796     5.799     5.803     5.808     5.811     5.814     5.818     5.821     5.824     5.827     5.830     5.833     5.837     5.842     5.846     5.851     5.853     5.856     5.860     5.866     5.869     5.875     5.879     5.882     5.887     5.890     5.893     5.898     5.903     5.907     5.913     5.916     5.922     5.927     5.932     5.939     5.941     5.947     5.952     5.958     5.963     5.970     5.974     5.979     5.983     5.990     5.995     5.999     6.005     6.011     6.017     6.021     6.028     6.033     6.039     6.044     6.050     6.056     6.062     6.069     6.075     6.082     6.089     6.097     6.105     6.113     6.121     6.128     6.136     6.146     6.155     6.164     6.174     6.185     6.195     6.207     6.219     6.231     6.244     6.257     6.270     6.283     6.298     6.312     6.327     6.342     6.358     6.374     6.390     6.406     6.425     6.443     6.462     6.480     6.500     6.522     6.543     6.565     6.587     6.610     6.633     6.657     6.681     6.703     6.727     6.749     6.773     6.794     6.817     6.837     6.856     6.875     6.894     6.912     6.929     6.946     6.964     6.981     6.999     7.015     7.033     7.052     7.068     7.085     7.103     7.120     7.138     7.157     7.175     7.194     7.212     7.230     7.248     7.267     7.286     7.304     7.324     7.342     7.361     7.380     7.398     7.417     7.437     7.455     7.472     7.492     7.509     7.527     7.544     7.562     7.578     7.596     7.614     7.631     7.649     7.665     7.682     7.700     7.718     7.733     7.751     7.767     7.785     7.800     7.819     7.838     7.855     7.870     7.887     7.905     7.922     7.939     7.957     7.975     7.992     8.008     8.027     8.044     8.062     8.079     8.097     8.114     8.130     8.148     8.167     8.182     8.201     8.219     8.237     8.254     8.272     8.288     8.308     8.325     8.342     8.361     8.379     8.397     8.416     8.433     8.452     8.468     8.487     8.505     8.524     8.543     8.560     8.578     8.594     8.612     8.629     8.646     8.662     8.681     8.696     8.711     8.730     8.745     8.761     8.776     8.789     8.806     8.822     8.837     8.851     8.867     8.882     8.894     8.908     8.922     8.937     8.952     8.965     8.978     8.993     9.004     9.019     9.033     9.045     9.058     9.073     9.085     9.097     9.112     9.123     9.135     9.149     9.159     9.172     9.185     9.196     9.207     9.221     9.232     9.244     9.258     9.269     9.282     9.295     9.305     9.318     9.330     9.341     9.354     9.366     9.378     9.393     9.404     9.418     9.431     9.445     9.456     9.471     9.483     9.496     9.509     9.522     9.535     9.550     9.562     9.578     9.591     9.604     9.618     9.635     9.648     9.659     9.675     9.689     9.703     9.719     9.731     9.745     9.759     9.770     9.785     9.799     9.815     9.829     9.841     9.855     9.869     9.883     9.896     9.908     9.924     9.936     9.954     9.966     9.981     9.994    10.006    10.020    10.035    10.048    10.060    10.076    10.087    10.104    10.115    10.130    10.142    10.158    10.169    10.183    10.198    10.214    10.228    10.242    10.255    10.269    10.285    10.299    10.312    10.328    10.342    10.357    10.373    10.391    10.407    10.420    10.435    10.450    10.466    10.483    10.498    10.516    10.531    10.546    10.565    10.579    10.597    10.611    10.628    10.645    10.661    10.678    10.692    10.711    10.726    10.743    10.761    10.777    10.795    10.811    10.829    10.848    10.865    10.881    10.900    10.918    10.935    10.954    10.974    10.994    11.014    11.031    11.053    11.070    11.090    11.109    11.131    11.148    11.168    11.189    11.211    11.231    11.252    11.274    11.294    11.316    11.337    11.358    11.380    11.404    11.424    11.444    11.466    11.488    11.508    11.529    11.552    11.574    11.596    11.617    11.638    11.661    11.682    11.706    11.728    11.753    11.778    11.798    11.821    11.841    11.866    11.886    11.909    11.935    11.957    11.981    12.004    12.026    12.052    12.074    12.097    12.118    12.142    12.165    12.186    12.209    12.231    12.254    12.272    12.293    12.316    12.335    12.357    12.376    12.397    12.418    12.437    12.457    12.475    12.494    12.513    12.535    12.553    12.573    12.596    12.613    12.633    12.652    12.668    12.687    12.706    12.725    12.744    12.759    12.781    12.795    12.813    12.832    12.846    12.863    12.878    12.892    12.907    12.924    12.937    12.951    12.965    12.980    12.994    13.007    13.021    13.035    13.046    13.058    13.071    13.085    13.098    13.111    13.122    13.135    13.148    13.161    13.172    13.183    13.199    13.208    13.220    13.233    13.245    13.254    13.266    13.275    13.286    13.295    13.305    13.317    13.328    13.341    13.354    13.366    13.381    13.389    13.402    13.407    13.425    13.439    13.446    13.456    13.466    13.477    13.488    13.495    13.503    13.515    13.523    13.539    13.548    13.557    13.565    13.577    13.587    13.598    13.613    13.628    13.643    13.657    13.667    13.676    13.685    13.704    13.711    13.722    13.737    13.748    13.754    13.774    13.778    13.787    13.794    13.801    13.809    13.820    13.827    13.845    13.854    13.875    13.889    13.908    13.916    13.923    13.935    13.948    13.956    13.962    13.970    13.979    13.992    14.000    14.012    14.025    14.033    14.049    14.061    14.076    14.085    14.095    14.103    14.119    14.128    14.141    14.149    14.156    14.168    14.178    14.185    14.192    14.211    14.220    14.235    14.241    14.253    14.263    14.269    14.277    14.288    14.295    14.308    14.316    14.323    14.337    14.352    14.358    14.364    14.374    14.387    14.398    14.405    14.413    14.428    14.439    14.444    14.448    14.461    14.476    14.485    14.489    14.498    14.509    14.519    14.524    14.537    14.554    14.568    14.572    14.578    14.583    14.604    14.609    14.616    14.624    14.630    14.637    14.643    14.661    14.666    14.676    14.685    14.692    14.699    14.720    14.726    14.735    14.743    14.757    14.762    14.769    14.772    14.780    14.802    14.805    14.821    14.827    14.839    14.842    14.849    14.857    14.868    14.877    14.891    14.902    14.907    14.916    14.937    14.942    14.956    14.959    14.967    14.985    14.996    15.006    15.018    15.022    15.029    15.033    15.035    15.038    15.038    15.040    15.040    15.040    15.038    15.038    15.038    15.037    15.037    15.035    15.033    15.029    15.024    15.020    15.015    15.007    15.000    14.989    14.982    14.967    14.959    14.954    14.947    14.942    14.928    14.912    14.909    14.903    14.893    14.882    14.876    14.861    14.852    14.846    14.842    14.840    14.837    14.822    14.813    14.791    14.780    14.774    14.771    14.762    14.757    14.752    14.744    14.728    14.720    14.696    14.691    14.687    14.679    14.671    14.664    14.657    14.646    14.641    14.633    14.628    14.623    14.616    14.609    14.604    14.590    14.583    14.577    14.570    14.564    14.558    14.546    14.533    14.526    14.520    14.513    14.503    14.496    14.492    14.485    14.480    14.476    14.473    14.458    14.444    14.438
     4.720     4.712     4.717     4.683     4.677     4.683     4.649     4.655     4.650     4.644     4.650     4.683     4.719     4.688     4.683     4.650     4.683     4.650     4.683     4.688     4.683     4.717     4.712     4.654     4.648     4.717     4.708     4.650     4.710     4.681     4.714     4.708     4.679     4.683     4.677     4.683     4.677     4.683     4.687     4.708     4.683     4.677     4.648     4.653     4.646     4.653     4.646     4.653     4.621     4.653     4.646     4.652     4.644     4.653     4.644     4.649     4.616     4.621     4.616     4.675     4.681     4.649     4.642     4.621     4.616     4.646     4.610     4.618     4.649     4.617     4.649     4.686     4.614     4.621     4.654     4.687     4.650     4.617     4.650     4.644     4.681     4.710     4.644     4.652     4.646     4.653     4.646     4.652     4.656     4.650     4.617     4.649     4.617     4.649     4.646     4.681     4.714     4.712     4.681     4.685     4.650     4.642     4.650     4.655     4.650     4.683     4.716     4.681     4.683     4.648     4.640     4.649     4.642     4.648     4.640     4.648     4.683     4.716     4.681     4.686     4.677     4.683     4.650     4.644     4.649     4.655     4.677     4.685     4.681     4.687     4.683     4.687     4.681     4.730     4.675     4.683     4.650     4.683     4.675     4.683     4.717     4.724     4.730     4.717     4.710     4.717     4.710     4.716     4.720     4.714     4.683     4.712     4.717     4.708     4.716     4.683     4.716     4.706     4.716     4.724     4.732     4.735     4.712     4.719     4.712     4.720     4.724     4.730     4.724     4.732     4.683     4.733     4.726     4.719     4.712     4.717     4.712     4.719     4.748     4.726     4.717     4.724     4.730     4.734     4.728     4.734     4.730     4.733     4.738     4.733     4.739     4.742     4.733     4.738     4.733     4.739     4.733     4.739     4.737     4.732     4.726     4.733     4.745     4.737     4.732     4.724     4.732     4.738     4.733     4.738     4.734     4.740     4.735     4.730     4.724     4.730     4.724     4.730     4.724     4.732     4.738     4.733     4.752     4.752     4.757     4.748     4.764     4.742     4.739     4.762     4.761     4.759     4.756     4.754     4.756     4.759     4.752     4.748     4.732     4.724     4.752     4.747     4.749     4.754     4.752     4.756     4.752     4.749     4.743     4.739     4.733     4.738     4.734     4.745     4.739     4.752     4.752     4.747     4.742     4.750     4.739     4.764     4.744     4.762     4.693     4.759     4.757     4.754     4.716     4.706     4.688     4.752     4.743     4.745     4.738     4.720     4.724     4.724     4.728     4.722     4.728     4.722     4.726     4.728     4.726     4.726     4.720     4.724     4.722     4.726     4.730     4.722     4.724     4.719     4.722     4.719     4.720     4.717     4.710     4.720     4.720     4.714     4.714     4.692     4.686     4.714     4.712     4.694     4.710     4.704     4.704     4.710     4.706     4.655     4.702     4.692     4.648     4.686     4.653     4.646     4.654     4.652     4.702     4.687     4.657     4.654     4.646     4.683     4.675     4.654     4.658     4.644     4.650     4.644     4.648     4.644     4.648     4.640     4.640     4.644     4.646     4.642     4.652     4.621     4.616     4.621     4.614     4.608     4.616     4.606     4.616     4.646     4.640     4.635     4.625     4.583     4.618     4.613     4.617     4.621     4.616     4.583     4.577     4.582     4.561     4.554     4.559     4.552     4.573     4.580     4.583     4.521     4.556     4.520     4.554     4.561     4.567     4.561     4.582     4.562     4.582     4.519     4.556     4.562     4.582     4.614     4.588     4.582     4.561     4.554     4.515     4.521     4.515     4.521     4.515     4.521     4.558     4.520     4.520     4.519     4.520     4.519     4.521     4.521     4.558     4.563     4.583     4.517     4.582     4.520     4.558     4.562     4.582     4.563     4.583     4.614     4.608     4.582     4.519     4.519     4.517     4.508     4.517     4.508     4.517     4.510     4.519     4.525     4.520     4.586     4.582     4.588     4.520     4.525     4.517     4.524     4.520     4.583     4.579     4.583     4.519     4.582     4.517     4.582     4.616     4.608     4.613     4.580     4.586     4.579     4.583     4.519     4.556     4.519     4.582     4.587     4.563     4.556     4.561     4.582     4.588     4.604     4.642     4.614     4.602     4.624     4.621     4.592     4.559     4.564     4.585     4.579     4.608     4.616     4.635     4.617     4.621     4.646     4.622     4.644     4.583     4.662     4.675     4.654     4.614     4.685     4.679     4.679     4.617     4.681     4.677     4.673     4.675     4.677     4.671     4.673     4.677     4.673     4.677     4.679     4.685     4.685     4.681     4.661     4.694     4.664     4.686     4.697     4.669     4.671     4.702     4.679     4.697     4.690     4.664     4.662     4.695     4.702     4.662     4.646     4.653     4.686     4.696     4.691     4.686     4.686     4.696     4.677     4.681     4.693     4.688     4.686     4.683     4.687     4.696     4.698     4.687     4.692     4.706     4.712     4.706     4.710     4.712     4.724     4.719     4.724     4.732     4.712     4.732     4.730     4.737     4.732     4.735     4.730     4.730     4.737     4.736     4.733     4.737     4.733     4.737     4.736     4.733     4.737     4.733     4.736     4.740     4.722     4.728     4.752     4.733     4.739     4.734     4.752     4.756     4.754     4.752     4.757     4.754     4.759     4.766     4.761     4.754     4.771     4.762     4.769     4.769     4.769     4.772     4.776     4.772     4.782     4.779     4.785     4.780     4.783     4.785     4.795     4.796     4.800     4.800     4.798     4.800     4.800     4.796     4.803     4.796     4.807     4.805     4.802     4.805     4.803     4.803     4.798     4.793     4.800     4.823     4.824     4.812     4.805     4.807     4.805     4.807     4.817     4.812     4.816     4.816     4.819     4.852     4.845     4.862     4.843     4.846     4.854     4.861     4.876     4.861     4.866     4.870     4.861     4.862     4.866     4.874     4.877     4.879     4.880     4.883     4.883     4.880     4.876     4.887     4.893     4.918     4.920     4.922     4.925     4.926     4.928     4.898     4.899     4.925     4.931     4.935     4.910     4.914     4.918     4.940     4.941     4.935     4.933     4.926     4.933     4.937     4.933     4.946     4.954     4.956     4.959     4.964     4.968     4.947     4.952     4.952     4.956     4.961     4.985     4.983     4.988     4.988     4.985     4.989     4.992     4.994     4.995     4.994     4.997     4.999     5.007     5.008     5.013     5.017     5.020     5.021     5.021     5.024     5.028     5.031     5.035     5.036     5.038     5.039     5.041     5.041     5.043     5.044     5.046     5.050     5.050     5.052     5.055     5.055     5.057     5.062     5.063     5.063     5.065     5.068     5.072     5.075     5.077     5.079     5.082     5.085     5.087     5.089     5.090     5.092     5.096     5.098     5.101     5.103     5.105     5.107     5.109     5.111     5.114     5.116     5.119     5.123     5.127     5.131     5.132     5.133     5.137     5.140     5.144     5.147     5.150     5.154     5.157     5.161     5.166     5.170     5.176     5.180     5.183     5.186     5.189     5.193     5.194     5.197     5.199     5.204     5.207     5.210     5.212     5.213     5.216     5.219     5.220     5.224     5.222     5.227     5.225     5.227     5.225     5.230     5.227     5.230     5.230     5.238     5.238     5.236     5.236     5.235     5.236     5.238     5.239     5.241     5.242     5.244     5.245     5.247     5.249     5.252     5.252     5.255     5.255     5.257     5.258     5.261     5.263     5.264     5.266     5.269     5.270     5.274     5.275     5.277     5.279     5.280     5.282     5.285     5.288     5.290     5.291     5.293     5.295     5.298     5.299     5.302     5.305     5.309     5.311     5.313     5.314     5.320     5.321     5.323     5.326     5.328     5.333     5.335     5.340     5.342     5.344     5.345     5.349     5.350     5.352     5.353     5.355     5.358     5.360     5.363     5.365     5.367     5.370     5.372     5.374     5.377     5.380     5.381     5.382     5.385     5.387     5.390     5.394     5.396     5.399     5.400     5.400     5.404     5.407     5.408     5.410     5.411     5.413     5.414     5.416     5.418     5.422     5.424     5.424     5.427     5.429     5.432     5.435     5.435     5.438     5.439     5.441     5.442     5.444     5.445     5.448     5.450     5.452     5.454     5.457     5.459     5.461     5.462     5.464     5.466     5.469     5.471     5.475     5.475     5.476     5.481     5.482     5.485     5.485     5.487     5.490     5.491     5.493     5.494     5.497     5.502     5.504     5.505     5.508     5.510     5.511     5.514     5.516     5.520     5.522     5.525     5.527     5.531     5.532     5.536     5.536     5.540     5.543     5.544     5.547     5.549     5.552     5.555     5.559     5.561     5.562     5.565     5.567     5.571     5.572     5.576     5.578     5.581     5.583     5.585     5.586     5.588     5.591     5.592     5.594     5.595     5.597     5.598     5.600     5.602     5.603     5.605     5.606     5.608     5.609     5.611     5.614     5.616     5.617     5.618     5.620     5.621     5.623     5.626     5.629     5.629     5.630     5.633     5.635     5.637     5.640     5.642     5.643     5.645     5.647     5.650     5.652     5.653     5.656     5.658     5.661     5.663     5.666     5.668     5.670     5.673     5.675     5.678     5.680     5.683     5.685     5.688     5.689     5.692     5.695     5.697     5.700     5.703     5.705     5.708     5.709     5.712     5.716     5.720     5.722     5.724     5.727     5.731     5.735     5.737     5.739     5.741     5.746     5.748     5.752     5.758     5.759     5.763     5.767     5.769     5.772     5.775     5.778     5.782     5.785     5.787     5.790     5.794     5.798     5.802     5.805     5.808     5.811     5.814     5.818     5.821     5.826     5.829     5.832     5.835     5.839     5.842     5.846     5.851     5.854     5.857     5.860     5.865     5.869     5.873     5.879     5.882     5.885     5.890     5.895     5.898     5.903     5.908     5.913     5.916     5.922     5.927     5.932     5.938     5.943     5.947     5.954     5.958     5.963     5.970     5.974     5.979     5.985     5.988     5.993     5.999     6.005     6.011     6.016     6.021     6.026     6.032     6.039     6.044     6.050     6.055     6.062     6.066     6.074     6.080     6.089     6.097     6.103     6.112     6.119     6.128     6.136     6.146     6.154     6.164     6.174     6.185     6.194     6.205     6.217     6.229     6.242     6.255     6.269     6.281     6.295     6.308     6.323     6.339     6.353     6.368     6.385     6.402     6.418     6.437     6.455     6.474     6.493     6.513     6.535     6.556     6.578     6.602     6.625     6.649     6.672     6.694     6.719     6.742     6.765     6.789     6.811     6.832     6.853     6.874     6.893     6.912     6.931     6.948     6.965     6.983     6.999     7.017     7.033     7.052     7.068     7.088     7.103     7.120     7.138     7.155     7.174     7.192     7.209     7.228     7.246     7.265     7.283     7.302     7.320     7.339     7.357     7.377     7.395     7.414     7.433     7.452     7.470     7.489     7.507     7.524     7.543     7.560     7.578     7.596     7.612     7.630     7.647     7.665     7.682     7.699     7.718     7.735     7.751     7.769     7.785     7.800     7.819     7.835     7.853     7.870     7.888     7.905     7.922     7.939     7.957     7.974     7.991     8.007     8.025     8.042     8.060     8.076     8.094     8.113     8.129     8.147     8.165     8.181     8.199     8.216     8.233     8.251     8.269     8.285     8.304     8.321     8.339     8.356     8.375     8.393     8.411     8.429     8.448     8.465     8.483     8.500     8.518     8.537     8.554     8.572     8.589     8.608     8.626     8.643     8.659     8.678     8.694     8.709     8.726     8.744     8.759     8.776     8.791     8.806     8.822     8.837     8.851     8.867     8.882     8.895     8.910     8.924     8.940     8.954     8.969     8.982     8.996     9.009     9.022     9.036     9.050     9.065     9.078     9.091     9.103     9.117     9.129     9.144     9.156     9.167     9.181     9.192     9.205     9.217     9.229     9.240     9.254     9.265     9.278     9.289     9.303     9.316     9.327     9.339     9.350     9.365     9.375     9.387     9.401     9.416     9.426     9.439     9.452     9.465     9.477     9.491     9.503     9.519     9.531     9.542     9.555     9.572     9.585     9.598     9.610     9.624     9.638     9.654     9.667     9.682     9.696     9.708     9.724     9.737     9.751     9.763     9.779     9.790     9.804     9.819     9.833     9.846     9.862     9.877     9.889     9.903     9.916     9.930     9.943     9.957     9.969     9.985     9.999    10.015    10.027    10.040    10.053    10.067    10.081    10.096    10.109    10.123    10.137    10.150    10.163    10.175    10.191    10.204    10.220    10.233    10.248    10.260    10.274    10.288    10.304    10.318    10.331    10.347    10.361    10.374    10.393    10.408    10.425    10.439    10.454    10.470    10.485    10.502    10.517    10.535    10.549    10.566    10.582    10.598    10.616    10.632    10.646    10.664    10.681    10.697    10.711    10.729    10.745    10.761    10.778    10.797    10.814    10.833    10.847    10.865    10.883    10.902    10.918    10.935    10.957    10.972    10.993    11.013    11.033    11.050    11.072    11.090    11.109    11.129    11.148    11.168    11.189    11.208    11.230    11.252    11.272    11.293    11.315    11.335    11.356    11.377    11.399    11.422    11.443    11.464    11.485    11.507    11.527    11.549    11.571    11.593    11.614    11.635    11.656    11.679    11.702    11.723    11.748    11.767    11.793    11.815    11.835    11.861    11.881    11.904    11.928    11.950    11.974    11.994    12.018    12.042    12.065    12.090    12.111    12.133    12.157    12.176    12.200    12.222    12.246    12.267    12.289    12.311    12.328    12.349    12.371    12.392    12.413    12.431    12.448    12.469    12.491    12.509    12.527    12.545    12.566    12.585    12.604    12.622    12.641    12.657    12.674    12.694    12.713    12.729    12.746    12.762    12.782    12.797    12.813    12.832    12.847    12.861    12.877    12.892    12.907    12.921    12.937    12.950    12.960    12.976    12.989    13.002    13.016    13.029    13.039    13.050    13.065    13.078    13.092    13.107    13.116    13.131    13.143    13.154    13.169    13.175    13.191    13.203    13.213    13.228    13.237    13.245    13.256    13.270    13.277    13.286    13.302    13.310    13.322    13.333    13.348    13.361    13.374    13.381    13.389    13.399    13.412    13.425    13.439    13.446    13.454    13.470    13.481    13.491    13.498    13.506    13.519    13.531    13.542    13.552    13.560    13.570    13.581    13.591    13.600    13.620    13.639    13.655    13.662    13.672    13.681    13.692    13.707    13.725    13.732    13.739    13.754    13.770    13.777    13.783    13.790    13.803    13.809    13.816    13.826    13.835    13.852    13.863    13.887    13.894    13.910    13.920    13.931    13.940    13.953    13.962    13.968    13.981    13.988    13.998    14.007    14.025    14.033    14.042    14.055    14.072    14.079    14.093    14.098    14.108    14.122    14.135    14.152    14.159    14.164    14.176    14.182    14.189    14.199    14.219    14.235    14.242    14.248    14.260    14.270    14.277    14.287    14.298    14.308    14.315    14.333    14.337    14.341    14.356    14.364    14.378    14.385    14.394    14.405    14.412    14.433    14.438    14.446    14.453    14.459    14.470    14.476    14.487    14.496    14.506    14.516    14.526    14.533    14.552    14.560    14.564    14.577    14.592    14.604    14.611    14.618    14.625    14.630    14.637    14.645    14.654    14.666    14.676    14.685    14.692    14.698    14.720    14.729    14.737    14.745    14.755    14.760    14.767    14.772    14.780    14.795    14.810    14.817    14.824    14.837    14.840    14.847    14.857    14.870    14.879    14.885    14.902    14.909    14.916    14.937    14.944    14.956    14.961    14.967    14.987    14.991    15.013    15.018    15.027    15.031    15.033    15.037    15.038    15.040    15.040    15.040    15.041    15.040    15.040    15.038    15.038    15.038    15.038    15.033    15.029    15.025    15.022    15.015    15.011    15.003    14.989    14.970    14.968    14.961    14.956    14.949    14.942    14.935    14.914    14.909    14.903    14.896    14.885    14.874    14.870    14.856    14.847    14.844    14.842    14.839    14.827    14.815    14.805    14.782    14.776    14.771    14.764    14.757    14.755    14.740    14.729    14.724    14.698    14.692    14.687    14.681    14.671    14.668    14.659    14.652    14.643    14.637    14.628    14.623    14.618    14.613    14.604    14.595    14.584    14.578    14.572    14.566    14.560    14.554    14.541    14.528    14.522    14.514    14.510    14.498    14.494    14.489    14.482    14.478    14.473    14.470    14.462    14.438
     4.714     4.720     4.712     4.717     4.683     4.650     4.655     4.649     4.644     4.650     4.683     4.650     4.655     4.728     4.717     4.683     4.650     4.683     4.650     4.655     4.649     4.681     4.717     4.714     4.654     4.712     4.717     4.708     4.717     4.712     4.724     4.717     4.685     4.677     4.683     4.675     4.683     4.648     4.654     4.648     4.654     4.649     4.654     4.649     4.653     4.646     4.653     4.648     4.653     4.648     4.654     4.648     4.683     4.648     4.681     4.706     4.649     4.616     4.649     4.683     4.673     4.655     4.648     4.654     4.686     4.681     4.621     4.614     4.683     4.687     4.710     4.681     4.621     4.640     4.648     4.654     4.642     4.700     4.706     4.681     4.648     4.683     4.652     4.646     4.653     4.646     4.681     4.686     4.653     4.644     4.650     4.617     4.649     4.646     4.653     4.686     4.720     4.733     4.687     4.681     4.686     4.679     4.685     4.677     4.683     4.677     4.708     4.687     4.679     4.683     4.650     4.646     4.650     4.655     4.648     4.683     4.716     4.722     4.730     4.675     4.683     4.650     4.642     4.649     4.644     4.649     4.683     4.677     4.686     4.683     4.716     4.683     4.675     4.681     4.736     4.675     4.683     4.688     4.710     4.719     4.716     4.710     4.716     4.710     4.716     4.710     4.716     4.722     4.714     4.720     4.712     4.720     4.714     4.717     4.708     4.716     4.706     4.714     4.708     4.732     4.754     4.730     4.717     4.708     4.717     4.712     4.732     4.722     4.730     4.757     4.754     4.746     4.733     4.738     4.732     4.724     4.717     4.756     4.728     4.719     4.724     4.717     4.724     4.750     4.733     4.730     4.736     4.732     4.750     4.740     4.749     4.746     4.739     4.743     4.748     4.752     4.747     4.750     4.732     4.724     4.732     4.739     4.737     4.732     4.724     4.732     4.738     4.733     4.739     4.734     4.740     4.745     4.748     4.750     4.733     4.745     4.732     4.738     4.732     4.726     4.733     4.739     4.759     4.754     4.761     4.766     4.764     4.766     4.759     4.764     4.761     4.754     4.754     4.752     4.759     4.754     4.752     4.756     4.752     4.757     4.752     4.752     4.756     4.754     4.747     4.744     4.752     4.754     4.733     4.745     4.748     4.749     4.752     4.752     4.743     4.757     4.742     4.739     4.734     4.737     4.766     4.769     4.764     4.759     4.762     4.756     4.759     4.756     4.706     4.714     4.706     4.752     4.754     4.747     4.749     4.742     4.734     4.728     4.733     4.730     4.732     4.728     4.730     4.724     4.722     4.730     4.724     4.732     4.728     4.730     4.724     4.728     4.722     4.726     4.720     4.724     4.719     4.728     4.722     4.726     4.724     4.708     4.712     4.708     4.716     4.714     4.704     4.714     4.708     4.712     4.710     4.704     4.710     4.653     4.706     4.710     4.692     4.704     4.648     4.654     4.649     4.655     4.686     4.655     4.658     4.660     4.663     4.646     4.669     4.675     4.664     4.653     4.648     4.648     4.644     4.649     4.646     4.652     4.649     4.646     4.616     4.583     4.653     4.614     4.621     4.616     4.649     4.630     4.613     4.627     4.648     4.653     4.620     4.640     4.621     4.620     4.616     4.621     4.621     4.625     4.628     4.616     4.585     4.577     4.582     4.562     4.582     4.562     4.582     4.575     4.580     4.583     4.562     4.582     4.562     4.554     4.561     4.582     4.575     4.582     4.519     4.582     4.519     4.582     4.562     4.583     4.583     4.562     4.554     4.517     4.508     4.515     4.550     4.558     4.520     4.558     4.520     4.558     4.520     4.521     4.519     4.520     4.520     4.558     4.564     4.573     4.520     4.585     4.520     4.583     4.521     4.582     4.562     4.582     4.577     4.606     4.622     4.588     4.582     4.519     4.520     4.517     4.508     4.517     4.520     4.519     4.525     4.519     4.556     4.620     4.587     4.582     4.614     4.520     4.525     4.519     4.583     4.616     4.517     4.616     4.606     4.575     4.583     4.606     4.613     4.610     4.620     4.633     4.582     4.614     4.579     4.583     4.562     4.582     4.563     4.608     4.583     4.562     4.554     4.577     4.608     4.606     4.646     4.599     4.617     4.637     4.582     4.575     4.582     4.635     4.582     4.575     4.582     4.620     4.618     4.677     4.646     4.650     4.642     4.685     4.646     4.685     4.685     4.681     4.622     4.673     4.686     4.679     4.683     4.677     4.623     4.677     4.673     4.673     4.675     4.673     4.677     4.675     4.683     4.686     4.681     4.685     4.686     4.671     4.697     4.687     4.662     4.706     4.677     4.706     4.706     4.675     4.653     4.706     4.706     4.702     4.697     4.706     4.704     4.700     4.686     4.691     4.702     4.696     4.691     4.692     4.686     4.683     4.686     4.681     4.693     4.685     4.686     4.702     4.702     4.706     4.706     4.719     4.710     4.706     4.714     4.720     4.722     4.712     4.716     4.726     4.730     4.736     4.732     4.737     4.732     4.734     4.740     4.732     4.735     4.740     4.734     4.740     4.734     4.740     4.738     4.734     4.739     4.734     4.738     4.733     4.724     4.733     4.759     4.733     4.738     4.766     4.746     4.759     4.759     4.756     4.757     4.761     4.756     4.761     4.762     4.766     4.772     4.771     4.766     4.772     4.776     4.772     4.776     4.772     4.767     4.785     4.783     4.779     4.788     4.802     4.785     4.790     4.796     4.800     4.798     4.802     4.798     4.802     4.800     4.800     4.802     4.795     4.803     4.798     4.802     4.802     4.809     4.814     4.816     4.807     4.802     4.807     4.803     4.809     4.816     4.812     4.814     4.812     4.818     4.824     4.819     4.824     4.855     4.837     4.866     4.862     4.867     4.870     4.874     4.877     4.873     4.873     4.867     4.885     4.864     4.876     4.871     4.873     4.874     4.871     4.874     4.887     4.879     4.882     4.915     4.887     4.893     4.925     4.926     4.930     4.933     4.912     4.935     4.938     4.907     4.940     4.941     4.943     4.944     4.920     4.922     4.943     4.941     4.946     4.948     4.943     4.946     4.937     4.941     4.937     4.959     4.963     4.963     4.970     4.946     4.947     4.970     4.976     4.981     4.988     4.976     4.994     4.988     4.988     4.995     4.999     4.992     4.997     4.997     4.995     5.008     5.012     5.013     5.013     5.021     5.024     5.024     5.028     5.031     5.032     5.032     5.038     5.039     5.041     5.043     5.043     5.044     5.046     5.049     5.052     5.054     5.054     5.057     5.058     5.062     5.063     5.063     5.065     5.066     5.070     5.074     5.075     5.079     5.080     5.083     5.085     5.089     5.090     5.092     5.094     5.098     5.100     5.102     5.103     5.105     5.108     5.111     5.113     5.115     5.119     5.123     5.125     5.129     5.131     5.132     5.135     5.138     5.142     5.144     5.147     5.153     5.154     5.158     5.159     5.165     5.169     5.174     5.178     5.183     5.187     5.190     5.193     5.195     5.198     5.200     5.205     5.207     5.210     5.212     5.215     5.219     5.222     5.224     5.222     5.227     5.229     5.227     5.230     5.230     5.232     5.235     5.233     5.238     5.233     5.236     5.239     5.241     5.241     5.242     5.242     5.242     5.244     5.244     5.245     5.247     5.250     5.252     5.254     5.255     5.258     5.258     5.261     5.261     5.264     5.266     5.269     5.270     5.274     5.274     5.277     5.279     5.280     5.283     5.283     5.287     5.287     5.288     5.291     5.293     5.295     5.298     5.299     5.302     5.305     5.307     5.311     5.313     5.314     5.316     5.320     5.321     5.326     5.330     5.333     5.335     5.340     5.342     5.344     5.345     5.347     5.349     5.352     5.353     5.355     5.358     5.360     5.362     5.365     5.367     5.370     5.371     5.374     5.375     5.378     5.381     5.382     5.385     5.389     5.390     5.394     5.396     5.397     5.402     5.404     5.404     5.405     5.408     5.410     5.413     5.414     5.416     5.418     5.418     5.422     5.425     5.425     5.427     5.429     5.432     5.435     5.436     5.438     5.439     5.441     5.442     5.444     5.445     5.448     5.450     5.452     5.454     5.457     5.459     5.461     5.464     5.466     5.468     5.468     5.471     5.474     5.475     5.478     5.479     5.481     5.483     5.485     5.488     5.490     5.491     5.493     5.496     5.497     5.499     5.504     5.505     5.507     5.510     5.513     5.514     5.516     5.520     5.522     5.524     5.527     5.531     5.532     5.536     5.538     5.541     5.543     5.546     5.547     5.549     5.552     5.555     5.556     5.559     5.564     5.565     5.567     5.571     5.572     5.576     5.578     5.581     5.583     5.585     5.588     5.589     5.591     5.592     5.594     5.597     5.598     5.600     5.603     5.603     5.605     5.606     5.608     5.609     5.611     5.613     5.614     5.618     5.618     5.620     5.621     5.623     5.624     5.626     5.627     5.630     5.632     5.633     5.635     5.637     5.640     5.642     5.645     5.647     5.648     5.650     5.652     5.655     5.656     5.658     5.661     5.663     5.666     5.668     5.670     5.673     5.675     5.678     5.680     5.683     5.685     5.688     5.689     5.692     5.694     5.697     5.700     5.702     5.705     5.706     5.709     5.712     5.714     5.718     5.720     5.724     5.727     5.729     5.733     5.736     5.738     5.740     5.742     5.748     5.750     5.754     5.758     5.761     5.765     5.768     5.771     5.774     5.776     5.779     5.782     5.785     5.789     5.792     5.796     5.799     5.803     5.806     5.810     5.813     5.816     5.820     5.823     5.826     5.829     5.832     5.835     5.840     5.846     5.847     5.851     5.854     5.857     5.860     5.865     5.870     5.873     5.878     5.883     5.887     5.892     5.895     5.898     5.903     5.908     5.911     5.916     5.922     5.927     5.932     5.937     5.943     5.948     5.952     5.958     5.963     5.970     5.974     5.979     5.983     5.988     5.993     5.999     6.004     6.011     6.016     6.021     6.026     6.032     6.039     6.044     6.050     6.055     6.062     6.067     6.075     6.082     6.087     6.095     6.103     6.110     6.117     6.126     6.135     6.144     6.154     6.164     6.174     6.183     6.194     6.205     6.217     6.227     6.240     6.252     6.266     6.278     6.293     6.305     6.319     6.335     6.349     6.364     6.381     6.397     6.414     6.432     6.449     6.468     6.487     6.506     6.526     6.548     6.569     6.592     6.615     6.638     6.662     6.685     6.709     6.733     6.756     6.780     6.803     6.826     6.849     6.870     6.890     6.910     6.929     6.948     6.965     6.983     7.000     7.017     7.035     7.052     7.070     7.085     7.103     7.120     7.138     7.155     7.173     7.190     7.209     7.227     7.245     7.263     7.281     7.299     7.319     7.336     7.354     7.373     7.392     7.410     7.430     7.448     7.467     7.486     7.504     7.522     7.541     7.559     7.577     7.594     7.612     7.630     7.647     7.665     7.682     7.699     7.717     7.733     7.751     7.769     7.786     7.802     7.819     7.835     7.852     7.869     7.887     7.904     7.922     7.939     7.955     7.974     7.989     8.007     8.023     8.040     8.057     8.075     8.094     8.110     8.127     8.146     8.163     8.180     8.197     8.214     8.231     8.248     8.264     8.282     8.300     8.318     8.335     8.353     8.371     8.387     8.407     8.424     8.442     8.461     8.478     8.495     8.513     8.531     8.550     8.569     8.585     8.603     8.621     8.638     8.655     8.672     8.689     8.706     8.722     8.740     8.759     8.772     8.789     8.806     8.822     8.837     8.851     8.867     8.882     8.897     8.911     8.926     8.940     8.955     8.971     8.985     9.000     9.012     9.026     9.040     9.054     9.069     9.082     9.096     9.108     9.122     9.135     9.149     9.163     9.178     9.189     9.202     9.213     9.226     9.238     9.251     9.263     9.275     9.288     9.300     9.312     9.323     9.336     9.346     9.359     9.372     9.385     9.398     9.408     9.422     9.435     9.448     9.459     9.472     9.487     9.498     9.512     9.525     9.537     9.551     9.565     9.580     9.589     9.605     9.620     9.631     9.646     9.661     9.675     9.687     9.703     9.719     9.728     9.744     9.757     9.772     9.783     9.798     9.811     9.825     9.841     9.854     9.866     9.880     9.894     9.907     9.922     9.936     9.950     9.962     9.978     9.989    10.003    10.017    10.032    10.046    10.059    10.074    10.087    10.100    10.113    10.130    10.142    10.157    10.170    10.185    10.198    10.211    10.225    10.238    10.252    10.267    10.280    10.294    10.309    10.323    10.339    10.352    10.366    10.379    10.396    10.412    10.428    10.443    10.457    10.477    10.491    10.505    10.520    10.537    10.554    10.570    10.587    10.602    10.618    10.634    10.652    10.666    10.683    10.698    10.715    10.729    10.748    10.764    10.780    10.799    10.814    10.833    10.849    10.865    10.883    10.902    10.922    10.937    10.955    10.974    10.991    11.013    11.030    11.050    11.069    11.090    11.109    11.128    11.147    11.167    11.189    11.208    11.228    11.248    11.270    11.292    11.313    11.333    11.355    11.374    11.398    11.418    11.440    11.461    11.482    11.505    11.525    11.548    11.567    11.588    11.611    11.633    11.653    11.674    11.697    11.719    11.742    11.763    11.785    11.808    11.832    11.854    11.876    11.898    11.917    11.943    11.966    11.989    12.011    12.035    12.058    12.079    12.104    12.128    12.150    12.170    12.194    12.215    12.239    12.258    12.281    12.300    12.323    12.341    12.365    12.385    12.404    12.424    12.442    12.463    12.482    12.501    12.519    12.537    12.555    12.575    12.593    12.611    12.629    12.645    12.664    12.680    12.697    12.714    12.732    12.750    12.767    12.785    12.801    12.814    12.833    12.847    12.861    12.877    12.889    12.905    12.918    12.931    12.944    12.956    12.972    12.985    12.996    13.010    13.021    13.032    13.046    13.060    13.070    13.085    13.098    13.111    13.122    13.132    13.146    13.159    13.172    13.180    13.191    13.205    13.219    13.228    13.237    13.246    13.260    13.268    13.281    13.292    13.303    13.312    13.330    13.339    13.356    13.362    13.378    13.386    13.395    13.404    13.424    13.431    13.442    13.453    13.460    13.472    13.481    13.495    13.503    13.509    13.525    13.537    13.548    13.557    13.565    13.577    13.585    13.596    13.604    13.622    13.652    13.659    13.668    13.677    13.692    13.702    13.726    13.730    13.739    13.746    13.766    13.774    13.781    13.789    13.797    13.807    13.814    13.824    13.833    13.842    13.859    13.879    13.887    13.903    13.919    13.928    13.940    13.947    13.956    13.968    13.977    13.988    13.994    14.008    14.015    14.031    14.041    14.052    14.070    14.078    14.087    14.096    14.102    14.120    14.125    14.148    14.154    14.167    14.178    14.181    14.189    14.196    14.219    14.232    14.239    14.244    14.253    14.269    14.277    14.290    14.297    14.306    14.316    14.330    14.337    14.344    14.349    14.366    14.372    14.387    14.393    14.403    14.415    14.422    14.438    14.448    14.453    14.461    14.470    14.475    14.485    14.492    14.503    14.519    14.526    14.533    14.547    14.560    14.564    14.573    14.593    14.602    14.607    14.618    14.625    14.631    14.639    14.645    14.649    14.666    14.673    14.683    14.691    14.696    14.718    14.729    14.736    14.747    14.757    14.760    14.765    14.774    14.780    14.802    14.812    14.817    14.824    14.835    14.840    14.849    14.857    14.865    14.876    14.885    14.902    14.909    14.916    14.939    14.946    14.956    14.961    14.967    14.985    14.991    15.004    15.025    15.027    15.031    15.033    15.038    15.040    15.041    15.041    15.040    15.041    15.041    15.040    15.038    15.040    15.040    15.037    15.035    15.033    15.029    15.025    15.018    15.014    15.008    14.991    14.978    14.973    14.963    14.957    14.952    14.942    14.935    14.918    14.910    14.903    14.895    14.887    14.879    14.873    14.861    14.849    14.844    14.840    14.837    14.827    14.819    14.804    14.798    14.780    14.772    14.767    14.760    14.754    14.747    14.733    14.728    14.705    14.696    14.687    14.679    14.675    14.670    14.661    14.654    14.645    14.637    14.631    14.625    14.618    14.613    14.607    14.593    14.590    14.580    14.573    14.567    14.562    14.554    14.542    14.529    14.524    14.519    14.510    14.504    14.498    14.492    14.482    14.478    14.472    14.469    14.459    14.453
     4.708     4.714     4.708     4.712     4.717     4.683     4.650     4.683     4.650     4.683     4.675     4.683     4.649     4.681     4.710     4.650     4.655     4.649     4.655     4.649     4.655     4.649     4.683     4.681     4.687     4.719     4.708     4.716     4.683     4.714     4.720     4.712     4.677     4.683     4.677     4.654     4.648     4.654     4.649     4.655     4.649     4.655     4.650     4.683     4.649     4.654     4.648     4.653     4.649     4.683     4.677     4.683     4.675     4.654     4.649     4.683     4.716     4.717     4.683     4.675     4.683     4.650     4.681     4.673     4.683     4.710     4.717     4.695     4.717     4.650     4.704     4.714     4.655     4.648     4.644     4.649     4.654     4.649     4.683     4.650     4.644     4.652     4.644     4.652     4.648     4.653     4.675     4.654     4.648     4.654     4.712     4.650     4.644     4.653     4.648     4.654     4.714     4.726     4.681     4.687     4.681     4.686     4.679     4.685     4.717     4.685     4.716     4.654     4.648     4.679     4.686     4.679     4.648     4.681     4.687     4.720     4.649     4.732     4.679     4.648     4.653     4.644     4.649     4.642     4.649     4.655     4.650     4.683     4.732     4.716     4.683     4.687     4.681     4.650     4.683     4.732     4.728     4.724     4.734     4.716     4.683     4.716     4.708     4.716     4.710     4.716     4.722     4.730     4.724     4.728     4.720     4.726     4.733     4.724     4.716     4.708     4.716     4.683     4.714     4.722     4.726     4.719     4.710     4.716     4.722     4.719     4.737     4.730     4.735     4.762     4.754     4.752     4.752     4.732     4.724     4.716     4.722     4.730     4.720     4.726     4.733     4.726     4.733     4.752     4.747     4.754     4.745     4.745     4.717     4.724     4.733     4.747     4.752     4.754     4.752     4.752     4.752     4.742     4.726     4.719     4.724     4.733     4.732     4.724     4.717     4.724     4.733     4.752     4.735     4.740     4.735     4.748     4.750     4.746     4.757     4.752     4.756     4.733     4.728     4.733     4.739     4.766     4.761     4.766     4.764     4.759     4.767     4.761     4.766     4.766     4.761     4.759     4.759     4.754     4.762     4.734     4.726     4.733     4.759     4.756     4.757     4.757     4.762     4.759     4.749     4.761     4.739     4.733     4.738     4.733     4.752     4.756     4.752     4.752     4.757     4.759     4.757     4.761     4.764     4.771     4.771     4.769     4.754     4.757     4.756     4.761     4.757     4.759     4.757     4.756     4.754     4.757     4.752     4.757     4.756     4.735     4.732     4.728     4.732     4.737     4.733     4.730     4.733     4.730     4.730     4.735     4.732     4.730     4.733     4.730     4.724     4.732     4.728     4.720     4.726     4.719     4.728     4.720     4.716     4.722     4.730     4.719     4.728     4.716     4.712     4.720     4.716     4.716     4.710     4.704     4.706     4.712     4.704     4.710     4.714     4.695     4.681     4.673     4.681     4.648     4.679     4.686     4.681     4.687     4.664     4.687     4.646     4.664     4.665     4.675     4.652     4.648     4.662     4.662     4.650     4.644     4.652     4.655     4.652     4.665     4.621     4.614     4.653     4.648     4.616     4.622     4.644     4.652     4.630     4.625     4.653     4.644     4.649     4.648     4.648     4.653     4.622     4.653     4.625     4.630     4.627     4.630     4.616     4.610     4.579     4.582     4.575     4.582     4.575     4.582     4.613     4.617     4.583     4.577     4.582     4.561     4.582     4.575     4.583     4.519     4.525     4.517     4.582     4.561     4.582     4.575     4.620     4.558     4.520     4.554     4.517     4.552     4.559     4.552     4.559     4.520     4.558     4.520     4.558     4.550     4.556     4.519     4.585     4.580     4.575     4.582     4.588     4.582     4.587     4.520     4.583     4.521     4.582     4.562     4.582     4.616     4.620     4.620     4.614     4.582     4.519     4.524     4.517     4.525     4.519     4.556     4.519     4.582     4.562     4.585     4.618     4.614     4.610     4.628     4.520     4.625     4.622     4.517     4.626     4.520     4.616     4.610     4.563     4.610     4.621     4.616     4.620     4.614     4.577     4.583     4.616     4.626     4.583     4.625     4.583     4.616     4.597     4.583     4.575     4.583     4.644     4.613     4.604     4.654     4.608     4.649     4.614     4.583     4.577     4.583     4.640     4.582     4.588     4.622     4.685     4.685     4.640     4.644     4.637     4.637     4.673     4.637     4.646     4.686     4.625     4.663     4.671     4.687     4.685     4.685     4.683     4.683     4.677     4.677     4.675     4.679     4.679     4.683     4.683     4.681     4.686     4.696     4.698     4.702     4.702     4.702     4.706     4.704     4.704     4.702     4.702     4.708     4.714     4.708     4.702     4.700     4.702     4.706     4.693     4.696     4.702     4.710     4.706     4.702     4.683     4.697     4.702     4.702     4.700     4.697     4.687     4.691     4.708     4.752     4.714     4.754     4.712     4.708     4.722     4.719     4.724     4.719     4.724     4.730     4.722     4.733     4.724     4.733     4.737     4.738     4.742     4.738     4.745     4.748     4.750     4.744     4.739     4.744     4.749     4.752     4.750     4.749     4.752     4.752     4.752     4.745     4.752     4.757     4.757     4.759     4.742     4.762     4.766     4.762     4.757     4.759     4.757     4.764     4.764     4.761     4.766     4.772     4.767     4.776     4.769     4.764     4.771     4.776     4.771     4.780     4.785     4.772     4.777     4.772     4.803     4.796     4.805     4.793     4.805     4.798     4.802     4.800     4.803     4.802     4.798     4.802     4.810     4.807     4.812     4.805     4.810     4.809     4.816     4.814     4.809     4.832     4.812     4.840     4.810     4.846     4.850     4.852     4.855     4.818     4.855     4.818     4.854     4.861     4.837     4.868     4.861     4.867     4.861     4.866     4.861     4.880     4.867     4.868     4.887     4.888     4.877     4.873     4.879     4.874     4.880     4.877     4.879     4.874     4.887     4.907     4.922     4.917     4.922     4.920     4.928     4.902     4.909     4.906     4.912     4.943     4.944     4.947     4.931     4.948     4.950     4.925     4.930     4.952     4.950     4.952     4.950     4.946     4.941     4.941     4.958     4.959     4.956     4.963     4.959     4.964     4.973     4.981     4.975     4.985     4.991     4.994     4.972     4.991     4.994     4.995     5.000     4.997     5.002     4.997     5.003     5.012     5.015     5.010     5.017     5.015     5.020     5.023     5.024     5.031     5.035     5.035     5.039     5.039     5.043     5.044     5.046     5.047     5.050     5.052     5.054     5.055     5.057     5.058     5.060     5.063     5.065     5.066     5.066     5.068     5.070     5.074     5.077     5.080     5.082     5.085     5.087     5.089     5.092     5.094     5.098     5.099     5.101     5.104     5.106     5.108     5.111     5.113     5.115     5.119     5.121     5.125     5.125     5.129     5.131     5.133     5.137     5.138     5.142     5.145     5.149     5.151     5.155     5.158     5.161     5.166     5.169     5.172     5.178     5.183     5.186     5.190     5.194     5.197     5.199     5.204     5.207     5.208     5.210     5.213     5.213     5.219     5.222     5.222     5.227     5.225     5.229     5.233     5.230     5.232     5.235     5.238     5.239     5.238     5.238     5.239     5.241     5.244     5.244     5.244     5.245     5.245     5.247     5.247     5.249     5.250     5.252     5.254     5.257     5.260     5.260     5.261     5.263     5.266     5.269     5.270     5.272     5.272     5.274     5.277     5.279     5.282     5.283     5.285     5.287     5.288     5.290     5.291     5.293     5.295     5.298     5.299     5.302     5.304     5.307     5.309     5.311     5.314     5.318     5.319     5.323     5.325     5.327     5.331     5.333     5.340     5.342     5.344     5.347     5.347     5.349     5.350     5.353     5.355     5.357     5.360     5.362     5.363     5.367     5.368     5.371     5.372     5.375     5.377     5.380     5.382     5.385     5.387     5.390     5.392     5.396     5.397     5.402     5.402     5.404     5.407     5.408     5.410     5.413     5.414     5.418     5.418     5.422     5.422     5.425     5.425     5.429     5.431     5.432     5.435     5.438     5.438     5.441     5.441     5.442     5.445     5.447     5.448     5.450     5.452     5.455     5.457     5.459     5.461     5.464     5.466     5.469     5.469     5.472     5.472     5.475     5.476     5.479     5.482     5.483     5.487     5.488     5.490     5.493     5.494     5.496     5.497     5.499     5.504     5.508     5.508     5.510     5.513     5.514     5.516     5.519     5.522     5.524     5.527     5.529     5.532     5.535     5.538     5.540     5.543     5.544     5.546     5.549     5.552     5.554     5.556     5.559     5.562     5.565     5.567     5.569     5.572     5.574     5.578     5.581     5.583     5.586     5.588     5.589     5.591     5.594     5.595     5.597     5.598     5.602     5.603     5.605     5.606     5.608     5.609     5.611     5.613     5.614     5.616     5.618     5.620     5.623     5.623     5.624     5.626     5.627     5.629     5.630     5.632     5.635     5.637     5.639     5.640     5.642     5.645     5.647     5.650     5.652     5.653     5.655     5.656     5.660     5.661     5.663     5.666     5.668     5.672     5.673     5.675     5.678     5.680     5.683     5.685     5.688     5.689     5.692     5.694     5.697     5.699     5.702     5.705     5.706     5.709     5.711     5.714     5.717     5.720     5.724     5.726     5.729     5.733     5.738     5.740     5.739     5.741     5.746     5.747     5.752     5.756     5.759     5.763     5.767     5.769     5.772     5.775     5.778     5.781     5.783     5.787     5.790     5.794     5.798     5.802     5.805     5.808     5.811     5.814     5.818     5.821     5.824     5.827     5.830     5.833     5.837     5.840     5.844     5.849     5.853     5.854     5.857     5.862     5.865     5.870     5.875     5.878     5.885     5.889     5.892     5.895     5.900     5.903     5.908     5.911     5.916     5.922     5.925     5.930     5.937     5.943     5.947     5.952     5.958     5.963     5.968     5.974     5.979     5.982     5.987     5.993     5.998     6.004     6.009     6.014     6.020     6.026     6.032     6.037     6.044     6.050     6.055     6.061     6.067     6.074     6.082     6.087     6.095     6.101     6.108     6.116     6.125     6.133     6.142     6.152     6.161     6.172     6.181     6.192     6.203     6.215     6.226     6.239     6.250     6.264     6.277     6.289     6.303     6.316     6.331     6.346     6.361     6.377     6.393     6.410     6.427     6.445     6.462     6.480     6.500     6.518     6.540     6.561     6.583     6.606     6.629     6.653     6.677     6.699     6.724     6.746     6.770     6.794     6.819     6.840     6.863     6.885     6.906     6.927     6.946     6.964     6.981     7.000     7.017     7.035     7.052     7.068     7.088     7.103     7.120     7.137     7.155     7.172     7.190     7.207     7.225     7.243     7.260     7.280     7.298     7.315     7.333     7.352     7.371     7.388     7.407     7.426     7.445     7.464     7.482     7.502     7.519     7.537     7.556     7.573     7.593     7.611     7.626     7.646     7.663     7.680     7.698     7.715     7.732     7.750     7.767     7.785     7.802     7.819     7.835     7.852     7.869     7.885     7.904     7.920     7.936     7.955     7.972     7.991     8.007     8.023     8.039     8.056     8.073     8.092     8.108     8.125     8.143     8.161     8.177     8.193     8.212     8.229     8.246     8.263     8.281     8.299     8.317     8.331     8.349     8.367     8.385     8.405     8.421     8.440     8.458     8.475     8.491     8.509     8.527     8.543     8.562     8.579     8.598     8.617     8.635     8.654     8.669     8.686     8.702     8.720     8.737     8.754     8.770     8.786     8.804     8.820     8.837     8.849     8.867     8.882     8.897     8.913     8.928     8.941     8.955     8.971     8.985     9.001     9.015     9.031     9.042     9.057     9.070     9.083     9.099     9.113     9.127     9.142     9.154     9.168     9.180     9.196     9.208     9.221     9.232     9.247     9.261     9.272     9.285     9.296     9.309     9.322     9.333     9.344     9.357     9.369     9.378     9.393     9.407     9.418     9.431     9.444     9.456     9.469     9.481     9.492     9.507     9.520     9.531     9.546     9.557     9.573     9.587     9.599     9.612     9.626     9.640     9.654     9.668     9.680     9.694     9.708     9.722     9.735     9.750     9.762     9.777     9.790     9.804     9.819     9.830     9.844     9.858     9.874     9.885     9.899     9.913     9.928     9.941     9.955     9.968     9.982     9.996    10.010    10.023    10.038    10.052    10.065    10.079    10.093    10.107    10.119    10.135    10.148    10.163    10.177    10.189    10.204    10.218    10.233    10.245    10.260    10.272    10.286    10.300    10.316    10.329    10.344    10.359    10.372    10.389    10.400    10.417    10.433    10.446    10.462    10.478    10.494    10.509    10.525    10.542    10.557    10.573    10.589    10.605    10.622    10.636    10.652    10.670    10.687    10.702    10.719    10.735    10.752    10.764    10.783    10.800    10.817    10.833    10.848    10.868    10.885    10.904    10.922    10.941    10.957    10.975    10.993    11.010    11.030    11.050    11.066    11.087    11.108    11.128    11.147    11.168    11.187    11.207    11.228    11.246    11.268    11.290    11.311    11.333    11.356    11.374    11.395    11.415    11.436    11.456    11.479    11.502    11.523    11.545    11.564    11.587    11.606    11.627    11.650    11.671    11.692    11.715    11.737    11.760    11.782    11.803    11.823    11.849    11.869    11.892    11.915    11.938    11.957    11.981    12.006    12.028    12.052    12.073    12.097    12.120    12.143    12.164    12.185    12.205    12.229    12.250    12.270    12.292    12.316    12.333    12.354    12.376    12.395    12.417    12.436    12.456    12.475    12.493    12.512    12.528    12.548    12.566    12.582    12.600    12.617    12.635    12.653    12.669    12.685    12.704    12.720    12.735    12.752    12.770    12.785    12.802    12.815    12.832    12.844    12.859    12.872    12.885    12.899    12.912    12.928    12.942    12.953    12.965    12.980    12.990    13.002    13.015    13.029    13.039    13.053    13.065    13.079    13.092    13.105    13.114    13.124    13.141    13.150    13.161    13.174    13.183    13.196    13.209    13.222    13.230    13.238    13.250    13.259    13.272    13.282    13.294    13.305    13.321    13.331    13.341    13.357    13.373    13.381    13.395    13.402    13.414    13.427    13.435    13.446    13.457    13.466    13.475    13.490    13.496    13.505    13.519    13.526    13.545    13.553    13.562    13.570    13.578    13.592    13.600    13.619    13.633    13.655    13.662    13.677    13.686    13.699    13.709    13.730    13.735    13.742    13.758    13.772    13.778    13.787    13.795    13.804    13.813    13.820    13.831    13.842    13.856    13.872    13.885    13.896    13.912    13.923    13.935    13.944    13.953    13.963    13.974    13.986    13.992    14.002    14.014    14.030    14.039    14.052    14.066    14.075    14.083    14.098    14.102    14.129    14.131    14.138    14.152    14.170    14.173    14.182    14.190    14.196    14.225    14.229    14.238    14.242    14.252    14.269    14.272    14.287    14.295    14.305    14.310    14.323    14.337    14.341    14.348    14.363    14.375    14.380    14.391    14.402    14.413    14.417    14.439    14.448    14.453    14.461    14.469    14.473    14.485    14.491    14.500    14.519    14.526    14.531    14.554    14.562    14.566    14.570    14.583    14.606    14.609    14.616    14.627    14.631    14.639    14.645    14.656    14.661    14.670    14.683    14.691    14.696    14.720    14.724    14.743    14.748    14.757    14.760    14.769    14.776    14.782    14.794    14.810    14.819    14.824    14.835    14.840    14.847    14.857    14.871    14.877    14.887    14.902    14.909    14.914    14.939    14.946    14.956    14.961    14.968    14.989    14.991    14.996    15.024    15.027    15.031    15.035    15.038    15.040    15.041    15.041    15.041    15.041    15.041    15.041    15.040    15.040    15.038    15.038    15.035    15.033    15.029    15.025    15.018    15.014    15.008    15.000    14.985    14.969    14.965    14.959    14.954    14.944    14.935    14.926    14.910    14.905    14.898    14.893    14.879    14.870    14.861    14.854    14.846    14.840    14.837    14.830    14.819    14.807    14.802    14.782    14.776    14.772    14.760    14.755    14.748    14.733    14.726    14.718    14.698    14.692    14.681    14.675    14.671    14.662    14.657    14.652    14.639    14.631    14.627    14.620    14.615    14.609    14.602    14.589    14.582    14.573    14.570    14.566    14.556    14.552    14.531    14.526    14.520    14.513    14.507    14.500    14.494    14.485    14.478    14.475    14.465    14.461    14.455
     4.714     4.720     4.714     4.720     4.712     4.716     4.683     4.650     4.683     4.675     4.683     4.688     4.683     4.687     4.719     4.683     4.649     4.655     4.650     4.655     4.649     4.683     4.679     4.687     4.681     4.710     4.677     4.683     4.649     4.655     4.714     4.677     4.683     4.675     4.654     4.648     4.642     4.648     4.654     4.650     4.644     4.650     4.683     4.650     4.683     4.649     4.654     4.648     4.654     4.687     4.683     4.677     4.683     4.648     4.616     4.650     4.683     4.673     4.681     4.726     4.714     4.683     4.687     4.683     4.679     4.687     4.708     4.655     4.649     4.716     4.683     4.648     4.681     4.706     4.650     4.644     4.648     4.640     4.649     4.646     4.650     4.683     4.650     4.655     4.650     4.714     4.681     4.648     4.654     4.673     4.681     4.683     4.650     4.732     4.654     4.648     4.654     4.717     4.650     4.655     4.650     4.683     4.687     4.717     4.710     4.717     4.654     4.646     4.654     4.686     4.681     4.686     4.681     4.649     4.654     4.648     4.654     4.724     4.730     4.654     4.683     4.650     4.644     4.649     4.644     4.650     4.683     4.675     4.712     4.683     4.687     4.683     4.687     4.681     4.687     4.683     4.717     4.722     4.716     4.683     4.717     4.710     4.717     4.710     4.717     4.710     4.717     4.722     4.730     4.733     4.726     4.732     4.724     4.717     4.710     4.716     4.683     4.716     4.722     4.714     4.719     4.712     4.717     4.710     4.717     4.722     4.730     4.719     4.726     4.733     4.761     4.734     4.730     4.722     4.717     4.722     4.730     4.737     4.761     4.734     4.728     4.733     4.739     4.754     4.756     4.756     4.754     4.754     4.759     4.717     4.747     4.754     4.757     4.756     4.756     4.752     4.754     4.756     4.733     4.739     4.732     4.748     4.746     4.717     4.724     4.733     4.757     4.752     4.752     4.735     4.752     4.752     4.759     4.754     4.752     4.756     4.754     4.761     4.733     4.739     4.734     4.766     4.771     4.769     4.772     4.774     4.772     4.771     4.764     4.769     4.769     4.762     4.756     4.759     4.756     4.761     4.733     4.738     4.733     4.762     4.761     4.759     4.757     4.740     4.733     4.766     4.733     4.739     4.733     4.749     4.756     4.759     4.754     4.759     4.754     4.757     4.764     4.756     4.771     4.774     4.774     4.754     4.766     4.761     4.762     4.759     4.759     4.759     4.756     4.761     4.757     4.761     4.756     4.754     4.756     4.754     4.757     4.738     4.752     4.739     4.737     4.734     4.732     4.734     4.736     4.732     4.724     4.730     4.734     4.733     4.730     4.730     4.722     4.724     4.728     4.722     4.719     4.714     4.722     4.732     4.726     4.728     4.722     4.730     4.720     4.712     4.722     4.714     4.714     4.719     4.716     4.720     4.679     4.719     4.706     4.716     4.706     4.681     4.686     4.681     4.685     4.677     4.683     4.679     4.673     4.671     4.669     4.671     4.669     4.653     4.656     4.654     4.661     4.654     4.655     4.650     4.646     4.650     4.669     4.650     4.655     4.653     4.646     4.654     4.649     4.617     4.637     4.637     4.637     4.640     4.646     4.642     4.649     4.640     4.650     4.646     4.637     4.648     4.646     4.637     4.628     4.637     4.621     4.614     4.620     4.614     4.583     4.577     4.582     4.588     4.621     4.614     4.617     4.583     4.575     4.582     4.562     4.583     4.579     4.583     4.520     4.556     4.520     4.582     4.562     4.582     4.587     4.521     4.556     4.520     4.554     4.520     4.582     4.573     4.582     4.586     4.520     4.585     4.580     4.586     4.616     4.631     4.637     4.614     4.582     4.575     4.582     4.587     4.617     4.621     4.520     4.558     4.520     4.556     4.520     4.583     4.520     4.620     4.621     4.614     4.585     4.520     4.583     4.520     4.582     4.520     4.583     4.577     4.583     4.614     4.621     4.637     4.635     4.632     4.617     4.622     4.617     4.623     4.519     4.616     4.621     4.628     4.608     4.617     4.606     4.617     4.648     4.640     4.583     4.589     4.649     4.613     4.652     4.622     4.642     4.608     4.642     4.642     4.583     4.660     4.614     4.620     4.608     4.606     4.648     4.663     4.669     4.654     4.625     4.620     4.613     4.679     4.673     4.625     4.679     4.653     4.693     4.681     4.642     4.648     4.642     4.649     4.654     4.696     4.695     4.644     4.675     4.686     4.681     4.691     4.683     4.677     4.681     4.673     4.683     4.679     4.683     4.686     4.692     4.693     4.697     4.683     4.704     4.704     4.702     4.700     4.704     4.708     4.708     4.704     4.704     4.714     4.708     4.702     4.704     4.708     4.704     4.702     4.695     4.693     4.696     4.702     4.710     4.708     4.688     4.712     4.708     4.686     4.691     4.702     4.702     4.694     4.708     4.712     4.717     4.719     4.722     4.716     4.720     4.716     4.719     4.728     4.722     4.728     4.733     4.724     4.730     4.737     4.740     4.734     4.745     4.742     4.752     4.749     4.756     4.740     4.759     4.756     4.757     4.757     4.754     4.746     4.754     4.748     4.754     4.762     4.761     4.764     4.761     4.764     4.762     4.757     4.764     4.761     4.762     4.762     4.769     4.774     4.771     4.769     4.772     4.771     4.762     4.780     4.772     4.783     4.785     4.771     4.777     4.788     4.796     4.779     4.772     4.803     4.798     4.802     4.803     4.800     4.807     4.802     4.796     4.796     4.802     4.807     4.810     4.809     4.814     4.810     4.816     4.812     4.818     4.814     4.816     4.805     4.829     4.809     4.817     4.842     4.818     4.848     4.852     4.854     4.857     4.861     4.859     4.854     4.862     4.828     4.870     4.867     4.871     4.873     4.862     4.855     4.887     4.885     4.885     4.888     4.867     4.890     4.888     4.883     4.882     4.877     4.883     4.880     4.877     4.895     4.898     4.907     4.904     4.912     4.899     4.912     4.923     4.940     4.941     4.910     4.946     4.910     4.952     4.952     4.952     4.952     4.930     4.954     4.947     4.946     4.952     4.952     4.948     4.944     4.944     4.952     4.958     4.954     4.950     4.959     4.956     4.959     4.976     4.983     4.968     4.989     4.973     4.981     4.992     4.994     5.000     5.002     4.997     5.000     5.007     5.005     5.012     5.015     5.018     5.015     5.015     5.026     5.029     5.029     5.031     5.033     5.036     5.039     5.043     5.043     5.047     5.047     5.049     5.050     5.054     5.055     5.057     5.057     5.058     5.062     5.063     5.066     5.068     5.070     5.072     5.074     5.075     5.079     5.080     5.082     5.085     5.089     5.092     5.092     5.096     5.099     5.101     5.103     5.105     5.108     5.110     5.112     5.114     5.119     5.121     5.123     5.125     5.129     5.131     5.133     5.135     5.138     5.140     5.144     5.147     5.150     5.153     5.157     5.159     5.162     5.165     5.169     5.174     5.180     5.183     5.187     5.189     5.194     5.198     5.200     5.205     5.207     5.210     5.212     5.215     5.219     5.219     5.224     5.227     5.227     5.230     5.232     5.233     5.232     5.233     5.238     5.238     5.239     5.242     5.241     5.242     5.244     5.244     5.247     5.247     5.249     5.249     5.249     5.250     5.254     5.254     5.255     5.258     5.258     5.260     5.263     5.264     5.269     5.269     5.269     5.272     5.277     5.277     5.277     5.279     5.280     5.283     5.285     5.288     5.288     5.290     5.293     5.295     5.295     5.296     5.299     5.302     5.305     5.307     5.309     5.311     5.314     5.316     5.321     5.320     5.323     5.325     5.329     5.332     5.338     5.340     5.342     5.345     5.347     5.349     5.350     5.353     5.357     5.358     5.360     5.362     5.363     5.367     5.368     5.371     5.372     5.374     5.377     5.380     5.381     5.385     5.387     5.390     5.392     5.394     5.397     5.400     5.404     5.407     5.407     5.408     5.410     5.413     5.414     5.417     5.418     5.422     5.424     5.427     5.427     5.429     5.431     5.432     5.436     5.438     5.439     5.441     5.444     5.444     5.445     5.447     5.448     5.452     5.454     5.455     5.457     5.461     5.462     5.464     5.466     5.468     5.471     5.472     5.474     5.475     5.478     5.479     5.483     5.485     5.485     5.490     5.491     5.493     5.496     5.497     5.499     5.502     5.504     5.505     5.508     5.510     5.511     5.514     5.519     5.520     5.522     5.525     5.527     5.529     5.532     5.535     5.536     5.538     5.543     5.544     5.547     5.549     5.552     5.555     5.556     5.558     5.561     5.564     5.565     5.569     5.571     5.574     5.576     5.580     5.581     5.585     5.588     5.589     5.591     5.592     5.595     5.597     5.600     5.602     5.603     5.606     5.608     5.609     5.611     5.613     5.614     5.616     5.618     5.620     5.621     5.623     5.624     5.626     5.627     5.629     5.630     5.632     5.633     5.635     5.639     5.640     5.642     5.643     5.645     5.648     5.650     5.652     5.655     5.656     5.658     5.660     5.661     5.665     5.666     5.668     5.672     5.673     5.676     5.678     5.680     5.683     5.685     5.688     5.689     5.692     5.694     5.697     5.699     5.702     5.703     5.706     5.709     5.711     5.714     5.716     5.718     5.722     5.726     5.727     5.731     5.735     5.741     5.741     5.744     5.748     5.750     5.754     5.756     5.759     5.761     5.765     5.768     5.771     5.774     5.776     5.779     5.782     5.785     5.789     5.792     5.796     5.799     5.803     5.806     5.810     5.813     5.816     5.820     5.821     5.824     5.827     5.830     5.835     5.839     5.842     5.846     5.849     5.854     5.857     5.860     5.863     5.866     5.870     5.875     5.878     5.882     5.887     5.892     5.897     5.900     5.903     5.908     5.911     5.916     5.922     5.927     5.930     5.936     5.943     5.948     5.954     5.958     5.963     5.968     5.973     5.977     5.982     5.987     5.993     5.998     6.002     6.009     6.014     6.020     6.025     6.031     6.037     6.042     6.050     6.055     6.062     6.069     6.072     6.078     6.087     6.091     6.099     6.106     6.114     6.123     6.132     6.140     6.150     6.159     6.170     6.180     6.190     6.202     6.213     6.224     6.237     6.249     6.261     6.274     6.287     6.302     6.315     6.329     6.342     6.358     6.374     6.390     6.406     6.422     6.440     6.457     6.476     6.493     6.513     6.533     6.554     6.575     6.597     6.620     6.644     6.667     6.690     6.713     6.738     6.761     6.785     6.809     6.832     6.855     6.879     6.900     6.921     6.943     6.961     6.979     6.997     7.015     7.033     7.052     7.068     7.085     7.103     7.120     7.137     7.155     7.172     7.189     7.206     7.223     7.241     7.259     7.278     7.295     7.314     7.331     7.349     7.368     7.385     7.404     7.423     7.440     7.459     7.479     7.498     7.516     7.535     7.553     7.572     7.589     7.608     7.625     7.642     7.661     7.679     7.695     7.715     7.731     7.748     7.766     7.783     7.800     7.819     7.835     7.852     7.869     7.885     7.902     7.919     7.936     7.953     7.971     7.989     8.005     8.022     8.040     8.056     8.073     8.090     8.108     8.123     8.141     8.157     8.175     8.193     8.210     8.226     8.245     8.260     8.279     8.296     8.313     8.330     8.348     8.364     8.382     8.398     8.417     8.435     8.454     8.472     8.488     8.505     8.523     8.541     8.559     8.576     8.594     8.612     8.629     8.649     8.665     8.683     8.699     8.715     8.733     8.749     8.766     8.783     8.799     8.817     8.833     8.849     8.862     8.881     8.895     8.911     8.924     8.942     8.957     8.971     8.985     9.001     9.016     9.031     9.046     9.058     9.073     9.089     9.103     9.117     9.130     9.144     9.159     9.172     9.187     9.199     9.213     9.228     9.240     9.255     9.267     9.282     9.293     9.305     9.318     9.330     9.341     9.354     9.366     9.377     9.391     9.404     9.414     9.428     9.441     9.452     9.465     9.477     9.491     9.503     9.516     9.528     9.542     9.553     9.569     9.580     9.592     9.607     9.620     9.633     9.644     9.661     9.673     9.689     9.701     9.717     9.730     9.745     9.757     9.772     9.785     9.798     9.811     9.825     9.839     9.851     9.864     9.878     9.892     9.905     9.920     9.933     9.945     9.961     9.975     9.987    10.002    10.015    10.030    10.043    10.057    10.069    10.083    10.098    10.113    10.126    10.141    10.155    10.166    10.182    10.198    10.210    10.223    10.237    10.252    10.266    10.280    10.294    10.307    10.320    10.335    10.348    10.364    10.375    10.393    10.405    10.422    10.435    10.450    10.467    10.481    10.496    10.512    10.528    10.545    10.561    10.578    10.594    10.608    10.625    10.641    10.656    10.673    10.691    10.705    10.721    10.738    10.752    10.769    10.785    10.802    10.818    10.835    10.852    10.868    10.887    10.906    10.923    10.943    10.959    10.976    10.996    11.011    11.033    11.050    11.070    11.089    11.108    11.128    11.145    11.165    11.185    11.208    11.226    11.249    11.268    11.288    11.311    11.329    11.353    11.370    11.390    11.412    11.433    11.456    11.476    11.497    11.519    11.540    11.561    11.582    11.604    11.624    11.645    11.666    11.686    11.709    11.732    11.755    11.778    11.798    11.823    11.843    11.864    11.885    11.907    11.932    11.954    11.974    11.998    12.018    12.042    12.067    12.087    12.112    12.133    12.157    12.179    12.198    12.220    12.242    12.262    12.281    12.302    12.325    12.347    12.365    12.389    12.407    12.427    12.445    12.465    12.481    12.500    12.519    12.535    12.552    12.570    12.587    12.607    12.624    12.641    12.657    12.675    12.692    12.708    12.723    12.739    12.752    12.769    12.785    12.798    12.812    12.829    12.844    12.856    12.869    12.882    12.894    12.909    12.922    12.935    12.946    12.956    12.970    12.981    12.996    13.008    13.022    13.032    13.046    13.060    13.074    13.083    13.096    13.109    13.119    13.132    13.143    13.155    13.166    13.179    13.188    13.200    13.213    13.222    13.233    13.242    13.256    13.263    13.277    13.289    13.296    13.312    13.328    13.335    13.346    13.363    13.378    13.391    13.399    13.412    13.422    13.431    13.439    13.449    13.463    13.472    13.482    13.491    13.498    13.509    13.519    13.535    13.548    13.557    13.565    13.578    13.587    13.598    13.614    13.624    13.640    13.657    13.672    13.679    13.694    13.711    13.723    13.730    13.742    13.750    13.764    13.774    13.783    13.794    13.800    13.809    13.820    13.829    13.841    13.856    13.865    13.883    13.891    13.896    13.920    13.931    13.940    13.950    13.959    13.972    13.982    13.992    14.003    14.012    14.023    14.038    14.049    14.061    14.073    14.079    14.089    14.102    14.119    14.128    14.138    14.149    14.168    14.175    14.179    14.187    14.197    14.219    14.227    14.232    14.248    14.253    14.269    14.272    14.290    14.295    14.305    14.312    14.322    14.333    14.337    14.346    14.361    14.369    14.381    14.390    14.405    14.410    14.425    14.439    14.446    14.453    14.459    14.469    14.476    14.485    14.491    14.498    14.519    14.526    14.531    14.554    14.562    14.564    14.573    14.582    14.602    14.607    14.616    14.628    14.635    14.639    14.652    14.661    14.664    14.670    14.679    14.691    14.696    14.706    14.729    14.739    14.749    14.759    14.762    14.771    14.776    14.783    14.797    14.808    14.819    14.827    14.835    14.840    14.847    14.856    14.873    14.881    14.887    14.895    14.905    14.912    14.939    14.949    14.956    14.961    14.967    14.989    14.991    15.006    15.020    15.027    15.031    15.037    15.038    15.040    15.041    15.041    15.043    15.041    15.041    15.041    15.040    15.038    15.040    15.040    15.038    15.035    15.031    15.025    15.020    15.013    15.007    15.000    14.991    14.972    14.965    14.959    14.956    14.947    14.937    14.926    14.912    14.907    14.899    14.893    14.881    14.873    14.868    14.856    14.847    14.842    14.839    14.835    14.821    14.810    14.805    14.793    14.778    14.771    14.765    14.757    14.754    14.749    14.726    14.720    14.699    14.692    14.687    14.675    14.670    14.664    14.659    14.654    14.643    14.635    14.630    14.624    14.618    14.613    14.602    14.596    14.587    14.577    14.572    14.566    14.560    14.554    14.533    14.528    14.520    14.514    14.509    14.503    14.496    14.485    14.479    14.475    14.470    14.462    14.455
     4.722     4.714     4.720     4.712     4.719     4.710     4.679     4.683     4.677     4.683     4.677     4.683     4.687     4.683     4.726     4.649     4.654     4.650     4.683     4.649     4.683     4.677     4.685     4.679     4.710     4.677     4.683     4.650     4.683     4.675     4.722     4.683     4.648     4.681     4.673     4.681     4.648     4.654     4.650     4.646     4.652     4.646     4.650     4.683     4.677     4.683     4.649     4.683     4.717     4.708     4.681     4.686     4.679     4.683     4.675     4.683     4.677     4.681     4.687     4.706     4.717     4.712     4.683     4.687     4.716     4.683     4.716     4.650     4.719     4.683     4.648     4.642     4.649     4.655     4.706     4.649     4.640     4.649     4.644     4.687     4.681     4.650     4.655     4.650     4.655     4.650     4.716     4.681     4.675     4.681     4.732     4.687     4.681     4.722     4.648     4.654     4.687     4.708     4.683     4.650     4.722     4.728     4.717     4.708     4.717     4.710     4.717     4.653     4.688     4.708     4.717     4.710     4.688     4.683     4.650     4.683     4.728     4.717     4.683     4.728     4.677     4.683     4.649     4.644     4.649     4.683     4.675     4.685     4.681     4.716     4.683     4.688     4.683     4.687     4.683     4.716     4.683     4.717     4.683     4.675     4.685     4.681     4.728     4.734     4.726     4.732     4.722     4.732     4.756     4.724     4.717     4.724     4.732     4.724     4.717     4.722     4.717     4.722     4.730     4.734     4.712     4.717     4.724     4.717     4.724     4.732     4.738     4.766     4.767     4.762     4.767     4.762     4.757     4.730     4.722     4.716     4.724     4.732     4.761     4.762     4.757     4.762     4.734     4.761     4.757     4.759     4.756     4.759     4.754     4.759     4.756     4.759     4.748     4.734     4.757     4.757     4.752     4.759     4.754     4.762     4.759     4.764     4.756     4.738     4.733     4.756     4.757     4.762     4.756     4.761     4.754     4.754     4.754     4.724     4.762     4.761     4.761     4.757     4.739     4.734     4.766     4.734     4.767     4.771     4.776     4.767     4.761     4.777     4.771     4.766     4.766     4.771     4.764     4.756     4.769     4.734     4.726     4.733     4.738     4.771     4.764     4.769     4.764     4.734     4.728     4.733     4.739     4.733     4.767     4.754     4.764     4.757     4.761     4.757     4.754     4.766     4.756     4.764     4.772     4.752     4.757     4.761     4.759     4.761     4.764     4.766     4.762     4.759     4.761     4.764     4.761     4.761     4.754     4.756     4.757     4.754     4.734     4.756     4.752     4.748     4.745     4.746     4.738     4.745     4.733     4.724     4.717     4.734     4.733     4.738     4.734     4.739     4.735     4.743     4.734     4.719     4.732     4.737     4.730     4.733     4.730     4.734     4.730     4.724     4.714     4.726     4.732     4.719     4.728     4.720     4.716     4.714     4.716     4.714     4.722     4.704     4.677     4.683     4.714     4.710     4.690     4.685     4.677     4.683     4.688     4.687     4.692     4.683     4.677     4.648     4.653     4.656     4.653     4.648     4.652     4.653     4.677     4.679     4.649     4.654     4.675     4.644     4.653     4.649     4.681     4.671     4.666     4.649     4.661     4.657     4.640     4.648     4.642     4.648     4.653     4.652     4.644     4.644     4.652     4.630     4.614     4.631     4.616     4.621     4.616     4.621     4.617     4.637     4.625     4.635     4.630     4.632     4.628     4.625     4.621     4.614     4.583     4.614     4.621     4.589     4.583     4.562     4.582     4.575     4.582     4.562     4.580     4.587     4.616     4.583     4.521     4.582     4.588     4.582     4.614     4.620     4.614     4.582     4.587     4.582     4.614     4.632     4.635     4.637     4.614     4.583     4.624     4.582     4.628     4.617     4.583     4.519     4.556     4.520     4.582     4.520     4.583     4.520     4.637     4.642     4.635     4.635     4.637     4.583     4.563     4.556     4.562     4.583     4.632     4.640     4.642     4.624     4.637     4.628     4.613     4.617     4.621     4.625     4.625     4.622     4.616     4.635     4.617     4.585     4.616     4.583     4.588     4.583     4.614     4.583     4.646     4.644     4.637     4.637     4.644     4.635     4.648     4.649     4.617     4.608     4.620     4.616     4.649     4.610     4.614     4.620     4.671     4.673     4.621     4.624     4.677     4.656     4.679     4.677     4.631     4.633     4.654     4.669     4.649     4.642     4.677     4.644     4.649     4.654     4.700     4.675     4.683     4.695     4.686     4.642     4.648     4.683     4.687     4.694     4.687     4.683     4.686     4.692     4.688     4.702     4.702     4.706     4.702     4.704     4.702     4.706     4.702     4.704     4.710     4.708     4.716     4.712     4.706     4.704     4.708     4.706     4.706     4.704     4.710     4.716     4.697     4.698     4.708     4.750     4.710     4.685     4.688     4.693     4.687     4.752     4.752     4.756     4.756     4.704     4.710     4.716     4.714     4.719     4.726     4.722     4.728     4.722     4.724     4.733     4.724     4.732     4.745     4.733     4.737     4.752     4.752     4.752     4.759     4.747     4.757     4.754     4.754     4.756     4.761     4.759     4.754     4.759     4.756     4.754     4.762     4.766     4.764     4.761     4.762     4.762     4.761     4.754     4.759     4.766     4.761     4.772     4.777     4.771     4.777     4.771     4.779     4.780     4.782     4.777     4.785     4.788     4.790     4.793     4.800     4.803     4.779     4.774     4.802     4.805     4.803     4.805     4.809     4.805     4.810     4.807     4.807     4.800     4.809     4.812     4.807     4.814     4.807     4.816     4.818     4.820     4.816     4.818     4.824     4.823     4.831     4.835     4.831     4.837     4.845     4.845     4.825     4.848     4.857     4.862     4.837     4.861     4.867     4.843     4.867     4.873     4.868     4.877     4.885     4.890     4.890     4.890     4.890     4.893     4.883     4.893     4.892     4.888     4.885     4.890     4.885     4.892     4.887     4.893     4.898     4.926     4.912     4.906     4.910     4.914     4.918     4.923     4.915     4.948     4.950     4.906     4.938     4.925     4.931     4.959     4.933     4.959     4.958     4.956     4.946     4.954     4.948     4.946     4.950     4.948     4.954     4.959     4.952     4.954     4.963     4.968     4.963     4.970     4.988     4.991     4.999     4.999     5.000     4.995     5.002     4.995     5.003     5.008     5.005     5.008     5.013     5.018     5.018     5.023     5.028     5.029     5.026     5.032     5.028     5.039     5.043     5.044     5.044     5.047     5.052     5.052     5.054     5.055     5.058     5.060     5.060     5.062     5.063     5.065     5.068     5.068     5.072     5.072     5.075     5.079     5.082     5.083     5.083     5.087     5.090     5.092     5.094     5.098     5.099     5.102     5.105     5.106     5.109     5.112     5.113     5.115     5.119     5.123     5.125     5.127     5.131     5.132     5.135     5.137     5.138     5.142     5.145     5.147     5.151     5.154     5.157     5.159     5.164     5.166     5.170     5.174     5.178     5.181     5.186     5.187     5.195     5.199     5.202     5.204     5.208     5.210     5.215     5.219     5.220     5.224     5.224     5.229     5.232     5.232     5.235     5.235     5.238     5.238     5.238     5.239     5.244     5.244     5.245     5.247     5.247     5.247     5.249     5.250     5.252     5.252     5.254     5.255     5.258     5.258     5.258     5.261     5.263     5.264     5.264     5.266     5.269     5.272     5.274     5.277     5.277     5.279     5.280     5.282     5.283     5.285     5.287     5.288     5.291     5.293     5.295     5.296     5.298     5.299     5.304     5.305     5.307     5.309     5.311     5.313     5.316     5.318     5.321     5.322     5.326     5.325     5.335     5.338     5.340     5.342     5.344     5.345     5.349     5.352     5.353     5.355     5.358     5.362     5.363     5.365     5.367     5.370     5.371     5.372     5.374     5.375     5.378     5.381     5.382     5.387     5.389     5.392     5.394     5.397     5.399     5.404     5.404     5.407     5.408     5.410     5.413     5.414     5.417     5.418     5.422     5.424     5.425     5.427     5.431     5.432     5.433     5.436     5.438     5.439     5.441     5.444     5.445     5.447     5.448     5.450     5.452     5.454     5.455     5.457     5.461     5.462     5.466     5.466     5.471     5.471     5.472     5.474     5.476     5.478     5.479     5.482     5.485     5.487     5.488     5.491     5.494     5.496     5.499     5.502     5.504     5.505     5.507     5.508     5.510     5.513     5.514     5.516     5.519     5.522     5.525     5.527     5.529     5.532     5.535     5.535     5.538     5.540     5.543     5.546     5.547     5.550     5.552     5.556     5.559     5.561     5.562     5.565     5.567     5.571     5.574     5.576     5.580     5.581     5.585     5.586     5.589     5.591     5.594     5.595     5.597     5.600     5.602     5.603     5.606     5.608     5.609     5.613     5.614     5.616     5.617     5.618     5.620     5.623     5.624     5.626     5.627     5.629     5.630     5.632     5.633     5.635     5.637     5.639     5.640     5.643     5.645     5.647     5.648     5.650     5.653     5.655     5.656     5.658     5.661     5.663     5.665     5.666     5.670     5.672     5.673     5.676     5.678     5.681     5.683     5.685     5.688     5.689     5.692     5.694     5.697     5.699     5.702     5.703     5.706     5.708     5.711     5.714     5.716     5.718     5.722     5.724     5.727     5.731     5.737     5.738     5.741     5.744     5.747     5.749     5.752     5.756     5.758     5.761     5.765     5.767     5.769     5.772     5.775     5.778     5.781     5.783     5.785     5.790     5.794     5.798     5.802     5.805     5.808     5.811     5.814     5.816     5.820     5.823     5.826     5.829     5.832     5.835     5.839     5.842     5.847     5.851     5.854     5.857     5.860     5.863     5.869     5.872     5.875     5.879     5.882     5.889     5.893     5.897     5.900     5.905     5.908     5.911     5.916     5.922     5.927     5.930     5.936     5.940     5.947     5.954     5.958     5.961     5.966     5.973     5.977     5.982     5.987     5.992     5.998     6.002     6.007     6.014     6.018     6.025     6.029     6.035     6.042     6.048     6.054     6.061     6.067     6.072     6.078     6.085     6.091     6.097     6.105     6.111     6.119     6.128     6.138     6.146     6.155     6.167     6.177     6.189     6.199     6.210     6.222     6.235     6.247     6.259     6.271     6.285     6.298     6.313     6.327     6.341     6.356     6.370     6.386     6.402     6.418     6.435     6.453     6.470     6.488     6.507     6.527     6.547     6.568     6.589     6.612     6.635     6.658     6.681     6.704     6.728     6.752     6.775     6.800     6.823     6.845     6.870     6.892     6.915     6.935     6.956     6.976     6.994     7.014     7.031     7.049     7.068     7.085     7.102     7.120     7.137     7.154     7.172     7.189     7.206     7.222     7.240     7.257     7.276     7.293     7.310     7.330     7.347     7.366     7.383     7.402     7.420     7.439     7.456     7.475     7.493     7.513     7.531     7.550     7.568     7.586     7.605     7.623     7.641     7.658     7.677     7.694     7.711     7.728     7.746     7.763     7.783     7.799     7.817     7.832     7.852     7.869     7.885     7.900     7.919     7.935     7.952     7.969     7.987     8.004     8.022     8.040     8.056     8.075     8.090     8.108     8.123     8.140     8.156     8.173     8.191     8.207     8.224     8.243     8.259     8.275     8.294     8.310     8.328     8.344     8.362     8.379     8.397     8.414     8.432     8.449     8.467     8.485     8.502     8.518     8.537     8.553     8.572     8.589     8.608     8.624     8.643     8.661     8.679     8.695     8.711     8.730     8.746     8.762     8.780     8.794     8.812     8.830     8.846     8.863     8.879     8.894     8.910     8.924     8.940     8.957     8.972     8.987     9.001     9.015     9.031     9.045     9.060     9.076     9.091     9.105     9.119     9.133     9.147     9.163     9.176     9.190     9.203     9.218     9.232     9.247     9.260     9.274     9.288     9.302     9.314     9.329     9.340     9.352     9.365     9.375     9.387     9.400     9.412     9.424     9.436     9.448     9.459     9.473     9.485     9.498     9.512     9.524     9.535     9.551     9.562     9.575     9.589     9.601     9.614     9.626     9.638     9.654     9.669     9.681     9.694     9.708     9.722     9.735     9.750     9.763     9.777     9.790     9.804     9.818     9.831     9.842     9.859     9.870     9.883     9.899     9.913     9.926     9.940     9.954     9.966     9.981     9.994    10.008    10.021    10.038    10.049    10.062    10.076    10.090    10.104    10.117    10.132    10.144    10.158    10.175    10.187    10.202    10.216    10.231    10.244    10.258    10.272    10.285    10.299    10.312    10.327    10.340    10.357    10.370    10.383    10.398    10.413    10.428    10.441    10.455    10.472    10.485    10.502    10.517    10.533    10.548    10.566    10.580    10.595    10.611    10.628    10.643    10.659    10.676    10.691    10.708    10.726    10.740    10.757    10.775    10.788    10.805    10.822    10.838    10.854    10.869    10.890    10.907    10.927    10.946    10.964    10.979    10.997    11.019    11.033    11.053    11.070    11.090    11.109    11.126    11.145    11.167    11.185    11.207    11.228    11.249    11.267    11.289    11.307    11.328    11.348    11.370    11.389    11.410    11.431    11.449    11.470    11.493    11.513    11.535    11.558    11.576    11.598    11.620    11.641    11.661    11.685    11.707    11.726    11.752    11.771    11.795    11.813    11.839    11.861    11.879    11.904    11.925    11.945    11.968    11.988    12.013    12.032    12.058    12.079    12.102    12.125    12.148    12.172    12.191    12.212    12.235    12.255    12.274    12.294    12.315    12.335    12.359    12.378    12.395    12.413    12.433    12.452    12.469    12.487    12.505    12.525    12.543    12.559    12.577    12.594    12.613    12.628    12.645    12.660    12.678    12.696    12.709    12.725    12.737    12.751    12.769    12.783    12.797    12.813    12.827    12.839    12.853    12.864    12.877    12.892    12.902    12.916    12.927    12.939    12.950    12.961    12.976    12.995    13.004    13.016    13.026    13.041    13.055    13.067    13.077    13.092    13.104    13.116    13.129    13.137    13.148    13.158    13.169    13.180    13.193    13.206    13.217    13.227    13.237    13.248    13.256    13.268    13.282    13.289    13.305    13.321    13.330    13.341    13.350    13.371    13.388    13.398    13.409    13.416    13.427    13.435    13.446    13.454    13.466    13.479    13.487    13.495    13.506    13.515    13.525    13.539    13.553    13.562    13.570    13.582    13.592    13.606    13.622    13.633    13.643    13.665    13.674    13.698    13.707    13.715    13.727    13.741    13.746    13.760    13.770    13.781    13.790    13.797    13.807    13.818    13.827    13.836    13.856    13.865    13.877    13.887    13.894    13.919    13.928    13.937    13.947    13.954    13.970    13.979    13.991    14.003    14.012    14.020    14.030    14.048    14.056    14.070    14.078    14.091    14.100    14.113    14.120    14.140    14.148    14.159    14.171    14.178    14.189    14.194    14.219    14.225    14.230    14.245    14.255    14.263    14.272    14.285    14.290    14.303    14.316    14.323    14.331    14.337    14.348    14.361    14.370    14.381    14.396    14.403    14.412    14.417    14.441    14.446    14.455    14.458    14.469    14.476    14.482    14.489    14.498    14.504    14.526    14.531    14.552    14.562    14.564    14.575    14.580    14.604    14.609    14.618    14.625    14.635    14.641    14.652    14.656    14.662    14.670    14.681    14.691    14.696    14.718    14.722    14.733    14.752    14.757    14.762    14.769    14.778    14.785    14.800    14.810    14.819    14.827    14.835    14.840    14.847    14.856    14.873    14.881    14.887    14.896    14.903    14.909    14.927    14.949    14.956    14.963    14.979    14.987    14.992    15.003    15.011    15.029    15.029    15.037    15.040    15.041    15.041    15.043    15.043    15.043    15.041    15.041    15.040    15.040    15.041    15.038    15.038    15.035    15.031    15.027    15.020    15.015    15.007    15.000    14.991    14.981    14.965    14.961    14.956    14.947    14.942    14.921    14.914    14.909    14.902    14.893    14.885    14.873    14.868    14.857    14.849    14.844    14.842    14.837    14.819    14.813    14.810    14.805    14.780    14.772    14.765    14.760    14.755    14.752    14.728    14.720    14.699    14.694    14.689    14.681    14.671    14.667    14.662    14.656    14.645    14.639    14.633    14.627    14.620    14.615    14.609    14.602    14.590    14.580    14.573    14.568    14.562    14.554    14.552    14.529    14.524    14.520    14.512    14.504    14.498    14.491    14.480    14.476    14.473    14.467    14.458
[truncated: 22,285,239 more chars]
