# Supplementary material for: The near-field tsunami generated by the 15 January 2022 eruption of the Hunga Tonga-Hunga Ha’apai volcano and its impact on Tongatapu, Tonga
Source: Sci Rep. 2022 Sep 7;12:15187. doi: 10.1038/s41598-022-19486-w (PMC9452557; doi:10.1038/s41598-022-19486-w)
Supplement: Supplementary file 3 — Supplementary Information 3. [file 41598_2022_19486_MOESM3_ESM.zip › T450R3arr.asc]

ncols                      1800
nrows                      1260
xllcorner              -175.500
yllcorner               -21.300
cellsize      0.000277777784504
NODATA_value  -9999
     4.545     4.545     4.542     4.544     4.542     4.566     4.549     4.545     4.552     4.550     4.544     4.550     4.545     4.542     4.533     4.540     4.535     4.545     4.550     4.558     4.544     4.545     4.537     4.545     4.537     4.545     4.542     4.549     4.544     4.545     4.545     4.535     4.544     4.535     4.542     4.531     4.542     4.531     4.542     4.533     4.545     4.537     4.529     4.533     4.525     4.533     4.501     4.535     4.501     4.533     4.501     4.533     4.537     4.535     4.545     4.537     4.545     4.537     4.501     4.535     4.542     4.546     4.537     4.540     4.533     4.544     4.535     4.545     4.537     4.549     4.542     4.533     4.501     4.535     4.498     4.535     4.501     4.537     4.550     4.527     4.533     4.544     4.535     4.544     4.549     4.570     4.545     4.540     4.549     4.542     4.535     4.501     4.537     4.502     4.535     4.544     4.535     4.545     4.537     4.546     4.537     4.500     4.533     4.500     4.533     4.542     4.535     4.544     4.537     4.544     4.537     4.545     4.549     4.544     4.533     4.556     4.566     4.545     4.537     4.545     4.540     4.544     4.533     4.542     4.533     4.544     4.535     4.545     4.540     4.546     4.569     4.565     4.544     4.566     4.562     4.545     4.550     4.545     4.600     4.566     4.545     4.566     4.546     4.567     4.558     4.566     4.545     4.560     4.545     4.566     4.560     4.567     4.598     4.605     4.599     4.619     4.642     4.644     4.640     4.637     4.637     4.640     4.640     4.642     4.646     4.642     4.607     4.599     4.621     4.652     4.649     4.648     4.650     4.648     4.652     4.648     4.655     4.642     4.652     4.646     4.662     4.627     4.650     4.648     4.653     4.648     4.662     4.655     4.648     4.662     4.660     4.658     4.648     4.649     4.607     4.614     4.655     4.658     4.667     4.670     4.650     4.668     4.618     4.671     4.621     4.616     4.624     4.624     4.620     4.633     4.649     4.653     4.653     4.652     4.653     4.648     4.644     4.644     4.646     4.646     4.652     4.649     4.640     4.642     4.644     4.646     4.642     4.646     4.644     4.644     4.646     4.652     4.646     4.646     4.653     4.648     4.653     4.646     4.649     4.640     4.642     4.640     4.642     4.640     4.637     4.637     4.640     4.637     4.640     4.642     4.640     4.637     4.616     4.620     4.616     4.620     4.614     4.614     4.614     4.616     4.619     4.614     4.618     4.611     4.604     4.605     4.602     4.604     4.599     4.596     4.594     4.594     4.598     4.596     4.598     4.604     4.607     4.605     4.598     4.592     4.598     4.588     4.596     4.566     4.598     4.588     4.590     4.592     4.549     4.596     4.552     4.558     4.550     4.560     4.560     4.570     4.567     4.594     4.567     4.565     4.560     4.565     4.570     4.565     4.565     4.566     4.570     4.570     4.549     4.545     4.537     4.531     4.533     4.533     4.566     4.547     4.542     4.546     4.545     4.570     4.566     4.521     4.549     4.523     4.529     4.525     4.549     4.540     4.544     4.537     4.545     4.556     4.556     4.552     4.548     4.552     4.496     4.493     4.500     4.495     4.493     4.500     4.507     4.500     4.505     4.501     4.504     4.527     4.533     4.529     4.501     4.531     4.527     4.527     4.527     4.527     4.527     4.529     4.535     4.453     4.447     4.496     4.447     4.393     4.385     4.393     4.400     4.395     4.448     4.393     4.525     4.489     4.483     4.450     4.395     4.403     4.390     4.385     4.375     4.359     4.356     4.356     4.356     4.348     4.348     4.353     4.356     4.356     4.353     4.348     4.348     4.353     4.348     4.348     4.353     4.356     4.356     4.358     4.366     4.375     4.385     4.395     4.445     4.491     4.500     4.496     4.502     4.496     4.491     4.443     4.491     4.485     4.491     4.525     4.525     4.441     4.450     4.443     4.450     4.496     4.502     4.500     4.502     4.496     4.448     4.399     4.385     4.367     4.358     4.359     4.373     4.359     4.358     4.359     4.358     4.366     4.375     4.385     4.397     4.390     4.387     4.379     4.359     4.356     4.356     4.353     4.348     4.348     4.356     4.356     4.356     4.367     4.379     4.387     4.397     4.393     4.400     4.450     4.533     4.493     4.489     4.496     4.483     4.485     4.485     4.493     4.531     4.450     4.525     4.529     4.527     4.525     4.523     4.529     4.529     4.537     4.546     4.498     4.502     4.496     4.554     4.523     4.556     4.529     4.529     4.529     4.531     4.527     4.527     4.527     4.525     4.523     4.525     4.523     4.523     4.542     4.533     4.502     4.506     4.533     4.527     4.537     4.545     4.549     4.544     4.501     4.544     4.554     4.558     4.558     4.562     4.560     4.565     4.562     4.568     4.570     4.568     4.547     4.540     4.546     4.554     4.545     4.566     4.558     4.550     4.545     4.550     4.546     4.570     4.548     4.558     4.566     4.566     4.565     4.570     4.566     4.570     4.585     4.570     4.592     4.594     4.598     4.592     4.588     4.565     4.565     4.565     4.562     4.566     4.565     4.566     4.585     4.602     4.605     4.600     4.594     4.598     4.596     4.566     4.570     4.613     4.567     4.562     4.616     4.621     4.620     4.621     4.625     4.602     4.609     4.604     4.599     4.602     4.598     4.598     4.599     4.627     4.628     4.598     4.644     4.640     4.644     4.642     4.642     4.640     4.611     4.658     4.637     4.648     4.642     4.665     4.596     4.627     4.668     4.663     4.662     4.618     4.614     4.617     4.648     4.688     4.687     4.690     4.688     4.690     4.688     4.692     4.693     4.677     4.677     4.674     4.681     4.681     4.683     4.688     4.693     4.690     4.692     4.695     4.695     4.698     4.707     4.710     4.706     4.719     4.719     4.720     4.736     4.738     4.741     4.743     4.762     4.760     4.758     4.762     4.760     4.764     4.760     4.764     4.758     4.760     4.760     4.762     4.756     4.764     4.768     4.765     4.764     4.780     4.779     4.777     4.776     4.779     4.789     4.787     4.789     4.794     4.794     4.779     4.805     4.803     4.814     4.812     4.793     4.791     4.793     4.812     4.814     4.846     4.824     4.825     4.839     4.842     4.842     4.839     4.839     4.842     4.842     4.841     4.844     4.844     4.844     4.844     4.849     4.863     4.863     4.863     4.866     4.872     4.872     4.879     4.883     4.888     4.885     4.889     4.893     4.896     4.904     4.902     4.902     4.909     4.912     4.911     4.911     4.911     4.912     4.912     4.923     4.926     4.926     4.928     4.928     4.929     4.926     4.929     4.924     4.929     4.933     4.933     4.935     4.933     4.937     4.952     4.953     4.955     4.959     4.966     4.969     4.973     4.973     4.978     4.978     4.981     4.983     4.983     4.983     4.983     4.985     4.988     4.988     4.988     4.993     4.993     4.993     4.996     4.998     4.999     4.999     5.002     5.002     5.006     5.009     5.011     5.012     5.013     5.015     5.019     5.020     5.023     5.026     5.030     5.033     5.039     5.042     5.045     5.052     5.053     5.056     5.061     5.061     5.063     5.067     5.069     5.070     5.073     5.076     5.077     5.081     5.083     5.085     5.087     5.087     5.089     5.092     5.093     5.102     5.105     5.105     5.107     5.109     5.111     5.113     5.114     5.116     5.116     5.120     5.122     5.124     5.126     5.128     5.135     5.135     5.133     5.137     5.140     5.143     5.145     5.148     5.149     5.150     5.153     5.154     5.157     5.160     5.162     5.163     5.169     5.170     5.172     5.176     5.178     5.180     5.183     5.185     5.187     5.189     5.190     5.192     5.195     5.197     5.198     5.200     5.204     5.205     5.209     5.210     5.214     5.217     5.219     5.219     5.221     5.222     5.226     5.229     5.232     5.233     5.238     5.240     5.242     5.243     5.243     5.246     5.252     5.253     5.255     5.258     5.260     5.262     5.265     5.265     5.267     5.269     5.271     5.272     5.274     5.275     5.276     5.278     5.279     5.281     5.283     5.285     5.287     5.291     5.293     5.295     5.298     5.298     5.300     5.302     5.304     5.305     5.307     5.308     5.309     5.312     5.313     5.314     5.319     5.320     5.322     5.324     5.325     5.327     5.330     5.333     5.335     5.337     5.341     5.343     5.345     5.345     5.347     5.350     5.351     5.353     5.357     5.358     5.360     5.362     5.369     5.371     5.372     5.372     5.376     5.380     5.383     5.385     5.388     5.390     5.392     5.395     5.396     5.399     5.404     5.407     5.409     5.412     5.416     5.418     5.421     5.423     5.426     5.430     5.431     5.433     5.438     5.439     5.442     5.446     5.447     5.449     5.452     5.454     5.456     5.459     5.461     5.462     5.464     5.466     5.467     5.470     5.470     5.471     5.474     5.474     5.475     5.478     5.480     5.481     5.483     5.483     5.483     5.487     5.489     5.489     5.493     5.494     5.496     5.498     5.500     5.501     5.503     5.504     5.505     5.517     5.519     5.520     5.524     5.526     5.527     5.531     5.533     5.535     5.539     5.539     5.540     5.542     5.544     5.545     5.550     5.551     5.554     5.562     5.565     5.570     5.574     5.574     5.575     5.579     5.579     5.580     5.582     5.583     5.585     5.589     5.592     5.596     5.600     5.603     5.604     5.607     5.610     5.619     5.619     5.620     5.625     5.628     5.630     5.632     5.635     5.637     5.641     5.647     5.649     5.650     5.652     5.653     5.658     5.663     5.666     5.671     5.675     5.675     5.679     5.683     5.687     5.688     5.691     5.693     5.695     5.698     5.700     5.706     5.711     5.713     5.715     5.720     5.723     5.725     5.731     5.737     5.739     5.749     5.751     5.752     5.759     5.769     5.770     5.774     5.777     5.779     5.785     5.789     5.792     5.798     5.800     5.803     5.807     5.810     5.813     5.820     5.823     5.827     5.831     5.835     5.839     5.846     5.850     5.855     5.861     5.864     5.870     5.875     5.878     5.881     5.891     5.893     5.898     5.902     5.906     5.909     5.915     5.920     5.923     5.930     5.935     5.940     5.945     5.948     5.950     5.957     5.962     5.965     5.971     5.975     5.980     5.985     5.988     5.995     6.001     6.006     6.010     6.018     6.023     6.030     6.040     6.048     6.054     6.064     6.070     6.077     6.089     6.096     6.104     6.117     6.125     6.133     6.149     6.159     6.166     6.183     6.195     6.204     6.223     6.235     6.244     6.266     6.278     6.289     6.310     6.324     6.333     6.356     6.368     6.378     6.402     6.416     6.427     6.453     6.466     6.478     6.506     6.520     6.532     6.560     6.575     6.587     6.615     6.631     6.643     6.674     6.690     6.704     6.733     6.751     6.766     6.797     6.815     6.828     6.859     6.874     6.887     6.913     6.929     6.941     6.967     6.979     6.993     7.019     7.030     7.042     7.068     7.082     7.095     7.120     7.135     7.149     7.173     7.189     7.203     7.228     7.244     7.255     7.283     7.296     7.310     7.337     7.351     7.365     7.392     7.407     7.421     7.448     7.464     7.479     7.504     7.518     7.533     7.561     7.576     7.589     7.617     7.632     7.645     7.672     7.689     7.704     7.729     7.747     7.760     7.788     7.804     7.819     7.846     7.863     7.877     7.907     7.923     7.938     7.963     7.981     7.994     8.024     8.040     8.054     8.080     8.097     8.111     8.139     8.152     8.167     8.192     8.205     8.218     8.240     8.255     8.267     8.289     8.300     8.313     8.335     8.346     8.355     8.376     8.388     8.397     8.417     8.426     8.436     8.454     8.461     8.470     8.485     8.496     8.502     8.516     8.526     8.535     8.549     8.558     8.567     8.586     8.593     8.600     8.615     8.624     8.632     8.648     8.656     8.665     8.682     8.692     8.698     8.715     8.724     8.733     8.748     8.759     8.768     8.785     8.793     8.804     8.822     8.835     8.842     8.859     8.869     8.878     8.897     8.906     8.919     8.938     8.946     8.955     8.972     8.981     8.991     9.012     9.022     9.033     9.052     9.061     9.069     9.091     9.103     9.113     9.132     9.144     9.154     9.174     9.185     9.198     9.216     9.228     9.237     9.258     9.269     9.282     9.298     9.310     9.321     9.342     9.353     9.364     9.385     9.398     9.408     9.430     9.440     9.452     9.472     9.485     9.494     9.516     9.526     9.537     9.559     9.573     9.582     9.605     9.616     9.625     9.648     9.661     9.670     9.692     9.704     9.715     9.732     9.744     9.755     9.773     9.787     9.797     9.817     9.829     9.839     9.862     9.873     9.885     9.904     9.914     9.926     9.944     9.955     9.968     9.989    10.000    10.011    10.035    10.046    10.057    10.082    10.093    10.105    10.128    10.142    10.158    10.178    10.192    10.205    10.228    10.242    10.255    10.279    10.292    10.306    10.327    10.339    10.354    10.376    10.390    10.402    10.424    10.440    10.457    10.478    10.490    10.503    10.529    10.545    10.557    10.583    10.599    10.615    10.642    10.659    10.673    10.701    10.714    10.730    10.759    10.777    10.789    10.821    10.838    10.854    10.885    10.903    10.920    10.954    10.973    10.988    11.020    11.041    11.058    11.090    11.110    11.128    11.156    11.178    11.192    11.227    11.246    11.264    11.297    11.314    11.333    11.367    11.385    11.406    11.442    11.460    11.483    11.520    11.541    11.556    11.587    11.609    11.628    11.666    11.689    11.707    11.737    11.754    11.771    11.802    11.818    11.832    11.863    11.878    11.891    11.922    11.935    11.952    11.981    11.997    12.009    12.036    12.050    12.065    12.091    12.107    12.124    12.154    12.169    12.181    12.207    12.220    12.235    12.263    12.279    12.291    12.319    12.329    12.342    12.364    12.379    12.393    12.417    12.430    12.441    12.465    12.480    12.490    12.515    12.529    12.542    12.570    12.585    12.597    12.618    12.635    12.649    12.676    12.690    12.702    12.732    12.749    12.764    12.792    12.807    12.824    12.850    12.864    12.880    12.910    12.925    12.942    12.970    12.983    12.998    13.030    13.050    13.068    13.097    13.114    13.129    13.160    13.174    13.190    13.221    13.239    13.256    13.287    13.300    13.321    13.349    13.366    13.380    13.408    13.421    13.436    13.455    13.470    13.481    13.503    13.516    13.530    13.546    13.556    13.567    13.585    13.600    13.616    13.638    13.645    13.657    13.669    13.679    13.689    13.705    13.713    13.727    13.742    13.747    13.760    13.778    13.785    13.790    13.799    13.809    13.814    13.829    13.837    13.839    13.852    13.862    13.869    13.885    13.887    13.894    13.909    13.917    13.921    13.929    13.939    13.953    13.979    13.983    13.985    13.993    13.999    14.004    14.018    14.022    14.029    14.041    14.048    14.069    14.077    14.077    14.080    14.105    14.119    14.127    14.137    14.142    14.152    14.163    14.169    14.175    14.191    14.197    14.202    14.212    14.224    14.237    14.254    14.254    14.261    14.274    14.279    14.287    14.302    14.305    14.314    14.318    14.344    14.354    14.359    14.365    14.368    14.370    14.389    14.412    14.425    14.432    14.445    14.456    14.462    14.470    14.487    14.489    14.489    14.494    14.505    14.523    14.535    14.546    14.550    14.551    14.557    14.556    14.583    14.585    14.587    14.611    14.614    14.623    14.633    14.632    14.641    14.662    14.663    14.674    14.702    14.710    14.715    14.726    14.727    14.731    14.740    14.757    14.759    14.774    14.791    14.793    14.796    14.799    14.807    14.815    14.841    14.842    14.851    14.870    14.876    14.886    14.890    14.894    14.907    14.911    14.918    14.928    14.941    14.948    14.980    14.985    14.989    14.998    15.008    15.010    15.013    15.013    15.015    15.016    15.016    15.016    15.019    15.019    15.019    15.020    15.019    15.016    15.008    15.005    15.002    14.986    14.981    14.978    14.966    14.945    14.935    14.919    14.913    14.907    14.895    14.890    14.885    14.872    14.864    14.859    14.849    14.833    14.831    14.818    14.814    14.810    14.802    14.799    14.786    14.755    14.746    14.742    14.731    14.726    14.720    14.715    14.709    14.704    14.686    14.680    14.666    14.662    14.661    14.648    14.637    14.623    14.621    14.613    14.609    14.607    14.599    14.595    14.570    14.548    14.543    14.537    14.528    14.526    14.502    14.494    14.491    14.485    14.462    14.457    14.454    14.450    14.445    14.441    14.433    14.430    14.422    14.405    14.398    14.391    14.372    14.361    14.356
     4.545     4.542     4.533     4.540     4.542     4.540     4.545     4.537     4.546     4.542     4.549     4.545     4.540     4.545     4.537     4.548     4.544     4.537     4.545     4.590     4.562     4.537     4.545     4.535     4.537     4.537     4.542     4.542     4.545     4.544     4.545     4.544     4.533     4.542     4.531     4.542     4.531     4.542     4.533     4.544     4.535     4.545     4.535     4.527     4.533     4.500     4.505     4.500     4.505     4.500     4.506     4.500     4.533     4.501     4.535     4.540     4.537     4.501     4.506     4.500     4.535     4.537     4.537     4.535     4.501     4.533     4.501     4.535     4.545     4.540     4.533     4.542     4.533     4.500     4.533     4.500     4.533     4.542     4.545     4.533     4.500     4.533     4.544     4.533     4.544     4.545     4.535     4.503     4.496     4.533     4.500     4.535     4.501     4.498     4.502     4.535     4.544     4.535     4.545     4.540     4.500     4.533     4.500     4.533     4.501     4.533     4.544     4.535     4.544     4.533     4.544     4.535     4.544     4.535     4.542     4.560     4.545     4.537     4.545     4.537     4.545     4.535     4.500     4.533     4.535     4.533     4.544     4.535     4.545     4.537     4.546     4.542     4.549     4.542     4.566     4.537     4.545     4.540     4.566     4.545     4.550     4.545     4.560     4.558     4.566     4.545     4.550     4.544     4.550     4.545     4.566     4.560     4.567     4.599     4.605     4.613     4.618     4.613     4.619     4.646     4.640     4.646     4.644     4.649     4.644     4.607     4.599     4.605     4.614     4.623     4.628     4.653     4.649     4.655     4.660     4.655     4.644     4.667     4.633     4.633     4.663     4.625     4.605     4.667     4.648     4.650     4.667     4.648     4.653     4.658     4.660     4.665     4.624     4.620     4.648     4.618     4.649     4.663     4.660     4.674     4.670     4.665     4.622     4.619     4.628     4.630     4.618     4.621     4.625     4.676     4.671     4.649     4.658     4.646     4.658     4.657     4.653     4.648     4.652     4.649     4.650     4.644     4.646     4.646     4.649     4.648     4.649     4.648     4.649     4.646     4.652     4.653     4.649     4.653     4.648     4.655     4.646     4.649     4.640     4.644     4.642     4.646     4.652     4.646     4.644     4.649     4.644     4.648     4.644     4.648     4.640     4.633     4.621     4.626     4.620     4.624     4.621     4.619     4.621     4.621     4.616     4.620     4.621     4.618     4.611     4.613     4.605     4.604     4.598     4.600     4.596     4.598     4.596     4.600     4.605     4.609     4.605     4.598     4.566     4.572     4.566     4.572     4.566     4.602     4.590     4.594     4.588     4.590     4.556     4.549     4.554     4.552     4.558     4.590     4.562     4.566     4.560     4.573     4.596     4.570     4.566     4.588     4.566     4.569     4.570     4.572     4.579     4.566     4.558     4.550     4.544     4.535     4.542     4.566     4.570     4.545     4.548     4.552     4.552     4.566     4.570     4.552     4.545     4.533     4.544     4.548     4.544     4.552     4.549     4.545     4.558     4.550     4.554     4.562     4.554     4.550     4.554     4.498     4.496     4.500     4.496     4.501     4.498     4.504     4.501     4.505     4.501     4.537     4.450     4.535     4.535     4.529     4.535     4.529     4.531     4.523     4.533     4.531     4.535     4.447     4.452     4.447     4.441     4.447     4.393     4.387     4.393     4.433     4.395     4.448     4.495     4.483     4.450     4.395     4.403     4.395     4.387     4.377     4.375     4.359     4.356     4.356     4.353     4.353     4.353     4.353     4.356     4.356     4.353     4.353     4.353     4.353     4.353     4.353     4.353     4.356     4.356     4.356     4.359     4.377     4.385     4.387     4.397     4.447     4.493     4.498     4.505     4.491     4.485     4.489     4.483     4.404     4.498     4.403     4.398     4.404     4.498     4.448     4.443     4.450     4.498     4.504     4.500     4.491     4.454     4.393     4.383     4.361     4.366     4.361     4.375     4.361     4.366     4.359     4.366     4.375     4.383     4.393     4.403     4.392     4.385     4.377     4.361     4.356     4.356     4.353     4.353     4.353     4.356     4.356     4.356     4.375     4.379     4.390     4.390     4.398     4.395     4.483     4.491     4.535     4.493     4.500     4.489     4.487     4.489     4.496     4.450     4.535     4.531     4.529     4.531     4.531     4.542     4.540     4.544     4.547     4.542     4.548     4.498     4.450     4.498     4.502     4.552     4.527     4.533     4.529     4.527     4.529     4.533     4.527     4.523     4.521     4.523     4.523     4.521     4.533     4.537     4.533     4.531     4.540     4.537     4.531     4.540     4.554     4.546     4.550     4.568     4.562     4.565     4.565     4.560     4.568     4.568     4.567     4.569     4.574     4.547     4.540     4.547     4.577     4.574     4.550     4.569     4.566     4.545     4.550     4.545     4.550     4.548     4.558     4.566     4.569     4.569     4.565     4.567     4.570     4.585     4.567     4.572     4.594     4.572     4.577     4.579     4.590     4.585     4.570     4.565     4.568     4.570     4.568     4.579     4.614     4.573     4.596     4.590     4.594     4.598     4.596     4.605     4.611     4.611     4.572     4.568     4.574     4.569     4.562     4.622     4.618     4.605     4.607     4.604     4.605     4.609     4.604     4.605     4.599     4.623     4.627     4.633     4.625     4.646     4.640     4.625     4.642     4.649     4.616     4.640     4.642     4.662     4.667     4.671     4.676     4.671     4.690     4.620     4.625     4.621     4.618     4.692     4.695     4.648     4.692     4.690     4.692     4.690     4.693     4.670     4.692     4.696     4.680     4.679     4.681     4.687     4.693     4.693     4.698     4.696     4.702     4.698     4.698     4.696     4.706     4.711     4.709     4.706     4.719     4.720     4.742     4.736     4.738     4.742     4.745     4.765     4.764     4.762     4.765     4.770     4.768     4.768     4.765     4.764     4.760     4.764     4.756     4.756     4.762     4.765     4.770     4.780     4.782     4.783     4.779     4.782     4.793     4.793     4.793     4.796     4.796     4.802     4.806     4.809     4.805     4.807     4.802     4.820     4.825     4.820     4.819     4.850     4.830     4.839     4.846     4.846     4.847     4.844     4.844     4.846     4.847     4.849     4.847     4.847     4.849     4.852     4.850     4.866     4.863     4.870     4.877     4.881     4.885     4.883     4.888     4.891     4.906     4.907     4.907     4.904     4.904     4.906     4.904     4.914     4.914     4.916     4.916     4.916     4.914     4.919     4.926     4.929     4.929     4.929     4.933     4.931     4.931     4.937     4.928     4.935     4.937     4.938     4.942     4.938     4.942     4.957     4.958     4.960     4.965     4.969     4.971     4.976     4.978     4.979     4.983     4.983     4.987     4.988     4.988     4.988     4.990     4.991     4.991     4.994     4.996     4.998     4.999     5.002     5.002     5.003     5.005     5.008     5.011     5.012     5.013     5.015     5.019     5.019     5.020     5.023     5.025     5.028     5.031     5.035     5.039     5.045     5.047     5.050     5.055     5.060     5.065     5.067     5.069     5.070     5.073     5.074     5.079     5.080     5.081     5.083     5.087     5.090     5.092     5.092     5.093     5.097     5.098     5.105     5.107     5.109     5.111     5.111     5.114     5.116     5.119     5.119     5.120     5.122     5.126     5.128     5.131     5.133     5.135     5.139     5.140     5.142     5.142     5.145     5.146     5.149     5.151     5.153     5.154     5.157     5.159     5.162     5.163     5.166     5.170     5.172     5.174     5.178     5.180     5.181     5.183     5.187     5.189     5.191     5.192     5.193     5.196     5.198     5.200     5.202     5.205     5.209     5.212     5.214     5.216     5.219     5.219     5.221     5.222     5.226     5.229     5.231     5.233     5.235     5.238     5.242     5.243     5.246     5.246     5.250     5.253     5.255     5.257     5.260     5.262     5.265     5.267     5.268     5.269     5.271     5.272     5.274     5.275     5.276     5.281     5.282     5.283     5.285     5.285     5.287     5.291     5.293     5.296     5.298     5.300     5.301     5.305     5.305     5.306     5.307     5.308     5.310     5.313     5.314     5.316     5.319     5.320     5.324     5.325     5.327     5.328     5.331     5.333     5.335     5.337     5.341     5.343     5.345     5.349     5.349     5.350     5.352     5.353     5.356     5.358     5.360     5.363     5.365     5.366     5.372     5.376     5.378     5.380     5.383     5.385     5.388     5.389     5.392     5.395     5.396     5.399     5.402     5.404     5.409     5.411     5.414     5.418     5.421     5.423     5.426     5.428     5.431     5.435     5.436     5.439     5.442     5.444     5.447     5.449     5.452     5.454     5.456     5.459     5.461     5.462     5.466     5.468     5.468     5.471     5.472     5.474     5.474     5.475     5.478     5.480     5.481     5.483     5.485     5.487     5.489     5.489     5.491     5.493     5.494     5.496     5.498     5.500     5.501     5.502     5.507     5.507     5.508     5.509     5.519     5.522     5.522     5.524     5.527     5.529     5.533     5.535     5.537     5.539     5.542     5.544     5.545     5.547     5.549     5.553     5.555     5.556     5.569     5.569     5.572     5.574     5.575     5.577     5.579     5.580     5.582     5.583     5.585     5.589     5.590     5.596     5.597     5.601     5.605     5.607     5.609     5.619     5.620     5.624     5.625     5.627     5.628     5.632     5.633     5.637     5.639     5.644     5.647     5.650     5.653     5.655     5.656     5.658     5.661     5.666     5.674     5.677     5.682     5.683     5.683     5.687     5.690     5.693     5.696     5.698     5.700     5.704     5.708     5.711     5.715     5.717     5.720     5.723     5.727     5.735     5.739     5.742     5.748     5.751     5.755     5.769     5.765     5.770     5.774     5.777     5.781     5.783     5.789     5.794     5.798     5.802     5.805     5.806     5.811     5.819     5.820     5.825     5.828     5.833     5.837     5.841     5.846     5.851     5.855     5.860     5.865     5.870     5.875     5.879     5.883     5.890     5.894     5.899     5.904     5.907     5.910     5.915     5.920     5.925     5.929     5.935     5.941     5.947     5.949     5.954     5.959     5.963     5.968     5.973     5.976     5.981     5.987     5.992     5.996     6.003     6.007     6.012     6.018     6.025     6.032     6.037     6.046     6.054     6.061     6.070     6.078     6.086     6.096     6.105     6.114     6.125     6.137     6.146     6.159     6.170     6.181     6.195     6.206     6.218     6.235     6.248     6.261     6.278     6.294     6.307     6.324     6.339     6.354     6.370     6.385     6.400     6.419     6.435     6.452     6.470     6.487     6.504     6.522     6.540     6.556     6.577     6.595     6.612     6.632     6.651     6.669     6.691     6.710     6.728     6.750     6.771     6.789     6.813     6.832     6.852     6.874     6.894     6.911     6.931     6.948     6.965     6.985     7.003     7.019     7.037     7.052     7.067     7.085     7.103     7.116     7.136     7.155     7.171     7.191     7.208     7.224     7.244     7.263     7.277     7.298     7.313     7.333     7.351     7.370     7.386     7.405     7.424     7.441     7.463     7.482     7.498     7.518     7.535     7.553     7.575     7.594     7.609     7.631     7.648     7.665     7.686     7.705     7.723     7.743     7.762     7.780     7.800     7.819     7.837     7.858     7.877     7.896     7.917     7.936     7.955     7.976     7.994     8.013     8.035     8.054     8.072     8.091     8.111     8.128     8.147     8.165     8.183     8.204     8.220     8.236     8.255     8.270     8.285     8.303     8.318     8.332     8.347     8.363     8.376     8.391     8.404     8.419     8.433     8.444     8.457     8.470     8.482     8.492     8.503     8.514     8.525     8.538     8.549     8.558     8.570     8.581     8.591     8.604     8.613     8.622     8.633     8.645     8.659     8.668     8.678     8.690     8.703     8.713     8.722     8.735     8.744     8.757     8.767     8.780     8.792     8.806     8.815     8.827     8.841     8.854     8.866     8.878     8.889     8.902     8.916     8.929     8.939     8.955     8.967     8.977     8.992     9.004     9.013     9.030     9.044     9.055     9.069     9.082     9.095     9.108     9.120     9.136     9.152     9.163     9.176     9.191     9.205     9.219     9.236     9.246     9.262     9.277     9.289     9.305     9.317     9.330     9.343     9.360     9.373     9.388     9.404     9.416     9.429     9.446     9.461     9.475     9.490     9.503     9.517     9.533     9.544     9.559     9.576     9.590     9.605     9.620     9.632     9.648     9.663     9.678     9.691     9.707     9.722     9.735     9.748     9.762     9.775     9.790     9.804     9.818     9.832     9.846     9.859     9.875     9.891     9.904     9.920     9.931     9.946     9.961     9.974     9.988    10.004    10.017    10.033    10.050    10.061    10.078    10.093    10.109    10.126    10.142    10.161    10.178    10.195    10.210    10.224    10.242    10.261    10.275    10.294    10.309    10.323    10.341    10.357    10.372    10.393    10.407    10.422    10.440    10.457    10.476    10.494    10.507    10.524    10.542    10.560    10.578    10.599    10.615    10.635    10.652    10.675    10.692    10.714    10.731    10.750    10.774    10.792    10.812    10.833    10.855    10.873    10.899    10.917    10.938    10.965    10.987    11.008    11.032    11.054    11.076    11.098    11.122    11.142    11.168    11.189    11.213    11.237    11.260    11.280    11.307    11.327    11.352    11.376    11.399    11.425    11.452    11.475    11.503    11.528    11.552    11.572    11.598    11.619    11.642    11.672    11.700    11.719    11.745    11.767    11.789    11.810    11.833    11.856    11.875    11.893    11.912    11.932    11.952    11.972    11.992    12.009    12.028    12.049    12.067    12.084    12.104    12.124    12.141    12.161    12.185    12.204    12.224    12.239    12.256    12.279    12.297    12.315    12.335    12.350    12.366    12.383    12.398    12.418    12.435    12.449    12.467    12.483    12.500    12.516    12.535    12.550    12.568    12.590    12.610    12.625    12.642    12.662    12.681    12.702    12.717    12.732    12.757    12.774    12.792    12.815    12.835    12.852    12.872    12.890    12.913    12.932    12.949    12.966    12.988    13.006    13.028    13.055    13.076    13.091    13.113    13.133    13.158    13.180    13.196    13.215    13.237    13.259    13.279    13.302    13.321    13.344    13.365    13.387    13.402    13.421    13.436    13.450    13.465    13.479    13.490    13.506    13.518    13.530    13.545    13.556    13.568    13.583    13.597    13.609    13.625    13.635    13.645    13.658    13.667    13.679    13.691    13.704    13.708    13.725    13.735    13.749    13.764    13.780    13.788    13.796    13.802    13.812    13.824    13.833    13.838    13.842    13.857    13.869    13.877    13.885    13.896    13.905    13.914    13.920    13.926    13.930    13.946    13.955    13.981    13.986    13.993    13.999    14.005    14.012    14.019    14.030    14.037    14.043    14.069    14.075    14.079    14.082    14.094    14.115    14.127    14.137    14.145    14.153    14.166    14.169    14.173    14.187    14.199    14.207    14.212    14.219    14.237    14.250    14.256    14.260    14.274    14.281    14.286    14.297    14.311    14.318    14.321    14.347    14.354    14.365    14.368    14.375    14.385    14.391    14.404    14.419    14.430    14.445    14.450    14.462    14.469    14.485    14.491    14.494    14.496    14.503    14.519    14.525    14.541    14.550    14.553    14.558    14.565    14.574    14.587    14.591    14.604    14.613    14.629    14.632    14.635    14.642    14.663    14.666    14.674    14.683    14.710    14.713    14.722    14.726    14.731    14.741    14.752    14.759    14.771    14.790    14.794    14.797    14.802    14.809    14.815    14.837    14.842    14.849    14.869    14.872    14.889    14.892    14.896    14.902    14.909    14.921    14.930    14.935    14.948    14.970    14.983    14.987    14.995    14.999    15.007    15.010    15.012    15.013    15.015    15.016    15.015    15.016    15.019    15.015    15.016    15.015    15.013    15.008    15.005    14.998    14.990    14.983    14.980    14.959    14.945    14.928    14.922    14.915    14.907    14.898    14.892    14.885    14.876    14.866    14.861    14.849    14.837    14.833    14.827    14.815    14.810    14.802    14.791    14.782    14.776    14.750    14.745    14.735    14.727    14.720    14.717    14.709    14.699    14.691    14.683    14.669    14.666    14.659    14.644    14.639    14.632    14.625    14.616    14.611    14.607    14.602    14.594    14.587    14.548    14.546    14.543    14.535    14.519    14.502    14.497    14.496    14.494    14.469    14.461    14.457    14.453    14.448    14.445    14.437    14.432    14.419    14.412    14.400    14.394    14.387    14.367    14.359
     4.544     4.545     4.542     4.542     4.540     4.546     4.542     4.545     4.540     4.546     4.556     4.550     4.545     4.537     4.545     4.537     4.542     4.545     4.537     4.547     4.545     4.545     4.537     4.545     4.537     4.542     4.540     4.535     4.542     4.544     4.544     4.540     4.545     4.537     4.544     4.535     4.544     4.535     4.544     4.533     4.545     4.535     4.540     4.535     4.501     4.533     4.500     4.501     4.500     4.501     4.500     4.495     4.500     4.533     4.537     4.537     4.540     4.533     4.500     4.506     4.545     4.544     4.533     4.500     4.493     4.500     4.506     4.501     4.533     4.545     4.537     4.545     4.544     4.535     4.544     4.535     4.542     4.535     4.537     4.544     4.533     4.537     4.533     4.542     4.562     4.535     4.544     4.496     4.503     4.542     4.537     4.544     4.507     4.503     4.533     4.537     4.533     4.545     4.537     4.533     4.540     4.545     4.535     4.527     4.533     4.544     4.545     4.544     4.535     4.544     4.537     4.544     4.535     4.542     4.549     4.542     4.546     4.545     4.540     4.545     4.535     4.500     4.533     4.500     4.533     4.535     4.535     4.540     4.537     4.545     4.537     4.546     4.540     4.545     4.542     4.547     4.537     4.547     4.542     4.558     4.545     4.550     4.545     4.560     4.545     4.550     4.544     4.545     4.544     4.550     4.545     4.566     4.599     4.605     4.626     4.644     4.649     4.616     4.613     4.618     4.648     4.616     4.652     4.648     4.648     4.653     4.620     4.613     4.621     4.617     4.650     4.657     4.655     4.660     4.657     4.646     4.667     4.626     4.657     4.630     4.668     4.662     4.665     4.642     4.665     4.646     4.665     4.667     4.648     4.624     4.620     4.624     4.670     4.665     4.655     4.649     4.642     4.663     4.644     4.665     4.679     4.670     4.676     4.623     4.621     4.683     4.681     4.680     4.679     4.644     4.674     4.660     4.665     4.662     4.655     4.660     4.657     4.650     4.653     4.648     4.653     4.655     4.653     4.653     4.649     4.653     4.649     4.653     4.657     4.660     4.657     4.658     4.655     4.650     4.660     4.653     4.648     4.644     4.649     4.644     4.614     4.607     4.648     4.652     4.650     4.653     4.648     4.652     4.648     4.644     4.637     4.633     4.633     4.624     4.626     4.623     4.627     4.623     4.620     4.622     4.622     4.622     4.620     4.614     4.618     4.609     4.607     4.611     4.605     4.611     4.605     4.605     4.604     4.607     4.604     4.605     4.611     4.605     4.572     4.566     4.596     4.567     4.572     4.605     4.599     4.607     4.602     4.556     4.565     4.556     4.566     4.616     4.566     4.565     4.567     4.558     4.566     4.572     4.568     4.560     4.590     4.590     4.585     4.569     4.577     4.574     4.576     4.580     4.566     4.570     4.566     4.558     4.565     4.556     4.574     4.549     4.544     4.546     4.560     4.556     4.566     4.546     4.535     4.544     4.533     4.542     4.548     4.554     4.545     4.558     4.550     4.545     4.566     4.556     4.562     4.545     4.552     4.558     4.500     4.504     4.502     4.500     4.504     4.540     4.531     4.521     4.548     4.542     4.540     4.537     4.501     4.540     4.533     4.533     4.500     4.491     4.483     4.535     4.545     4.453     4.447     4.399     4.392     4.397     4.390     4.395     4.403     4.397     4.403     4.398     4.433     4.441     4.483     4.448     4.397     4.390     4.390     4.385     4.377     4.367     4.356     4.356     4.356     4.356     4.356     4.356     4.356     4.356     4.356     4.353     4.353     4.353     4.353     4.356     4.356     4.356     4.356     4.359     4.375     4.377     4.385     4.395     4.403     4.439     4.498     4.505     4.540     4.498     4.491     4.483     4.450     4.483     4.403     4.454     4.403     4.441     4.450     4.443     4.450     4.443     4.450     4.498     4.512     4.498     4.398     4.390     4.387     4.383     4.375     4.383     4.375     4.377     4.375     4.377     4.375     4.383     4.393     4.395     4.397     4.390     4.387     4.377     4.361     4.356     4.356     4.356     4.356     4.356     4.356     4.356     4.359     4.375     4.379     4.387     4.393     4.393     4.439     4.450     4.496     4.505     4.533     4.493     4.537     4.491     4.483     4.450     4.496     4.450     4.529     4.533     4.535     4.540     4.451     4.445     4.451     4.545     4.549     4.500     4.502     4.545     4.450     4.547     4.544     4.549     4.545     4.535     4.533     4.531     4.531     4.527     4.531     4.527     4.529     4.525     4.529     4.542     4.513     4.511     4.540     4.533     4.546     4.540     4.552     4.546     4.550     4.546     4.550     4.556     4.566     4.560     4.566     4.565     4.565     4.569     4.576     4.577     4.544     4.572     4.581     4.580     4.570     4.546     4.573     4.562     4.566     4.556     4.552     4.566     4.570     4.566     4.558     4.567     4.576     4.569     4.572     4.577     4.566     4.572     4.566     4.596     4.575     4.572     4.567     4.585     4.592     4.565     4.576     4.572     4.577     4.575     4.582     4.575     4.616     4.618     4.596     4.590     4.598     4.622     4.616     4.621     4.570     4.614     4.627     4.570     4.574     4.570     4.637     4.611     4.607     4.609     4.605     4.611     4.607     4.613     4.648     4.653     4.655     4.642     4.630     4.629     4.652     4.646     4.646     4.644     4.652     4.650     4.644     4.660     4.665     4.671     4.676     4.671     4.676     4.692     4.693     4.621     4.624     4.696     4.687     4.698     4.692     4.695     4.692     4.692     4.693     4.693     4.696     4.667     4.670     4.700     4.706     4.679     4.681     4.719     4.706     4.698     4.702     4.698     4.702     4.704     4.710     4.713     4.704     4.710     4.722     4.713     4.743     4.746     4.748     4.750     4.752     4.765     4.768     4.770     4.765     4.768     4.765     4.771     4.768     4.765     4.770     4.765     4.768     4.776     4.764     4.773     4.768     4.789     4.791     4.785     4.785     4.791     4.787     4.789     4.791     4.791     4.794     4.802     4.806     4.809     4.805     4.811     4.804     4.807     4.839     4.805     4.825     4.819     4.820     4.857     4.853     4.841     4.846     4.852     4.847     4.849     4.847     4.850     4.853     4.850     4.853     4.852     4.857     4.857     4.861     4.879     4.874     4.877     4.885     4.894     4.896     4.902     4.907     4.907     4.907     4.904     4.907     4.909     4.907     4.907     4.912     4.916     4.921     4.916     4.921     4.919     4.924     4.929     4.931     4.933     4.933     4.937     4.933     4.937     4.938     4.943     4.940     4.943     4.938     4.942     4.945     4.945     4.958     4.961     4.965     4.971     4.971     4.974     4.974     4.978     4.981     4.987     4.988     4.990     4.991     4.991     4.993     4.993     4.994     4.994     4.998     4.999     5.000     5.002     5.003     5.006     5.008     5.011     5.013     5.015     5.016     5.019     5.020     5.022     5.023     5.025     5.026     5.030     5.033     5.035     5.041     5.044     5.048     5.052     5.056     5.061     5.065     5.070     5.073     5.076     5.077     5.080     5.081     5.085     5.087     5.089     5.092     5.093     5.095     5.097     5.097     5.100     5.102     5.105     5.109     5.113     5.114     5.116     5.116     5.119     5.120     5.122     5.124     5.126     5.128     5.130     5.132     5.137     5.139     5.142     5.143     5.145     5.146     5.148     5.149     5.151     5.154     5.156     5.159     5.160     5.163     5.165     5.166     5.169     5.170     5.174     5.176     5.180     5.181     5.183     5.186     5.188     5.190     5.192     5.195     5.197     5.198     5.200     5.204     5.205     5.209     5.212     5.214     5.216     5.219     5.221     5.222     5.224     5.227     5.229     5.232     5.233     5.235     5.238     5.242     5.243     5.246     5.250     5.252     5.252     5.255     5.257     5.260     5.262     5.263     5.267     5.268     5.269     5.272     5.274     5.275     5.276     5.278     5.279     5.281     5.283     5.285     5.287     5.289     5.291     5.295     5.296     5.298     5.301     5.302     5.304     5.305     5.306     5.308     5.309     5.310     5.314     5.315     5.317     5.319     5.320     5.324     5.325     5.328     5.330     5.331     5.335     5.335     5.337     5.341     5.345     5.347     5.349     5.349     5.351     5.353     5.353     5.355     5.357     5.360     5.362     5.364     5.367     5.369     5.372     5.378     5.381     5.383     5.385     5.386     5.389     5.392     5.396     5.397     5.399     5.402     5.404     5.407     5.411     5.414     5.417     5.420     5.421     5.426     5.428     5.430     5.433     5.436     5.439     5.441     5.444     5.447     5.449     5.452     5.454     5.457     5.459     5.461     5.464     5.466     5.470     5.471     5.472     5.472     5.475     5.477     5.478     5.480     5.481     5.483     5.483     5.487     5.489     5.491     5.493     5.494     5.496     5.496     5.498     5.500     5.501     5.502     5.504     5.505     5.507     5.514     5.515     5.519     5.520     5.522     5.524     5.526     5.529     5.531     5.535     5.537     5.539     5.542     5.544     5.545     5.547     5.551     5.551     5.555     5.558     5.561     5.569     5.570     5.572     5.574     5.577     5.579     5.582     5.583     5.585     5.585     5.589     5.590     5.592     5.596     5.599     5.610     5.611     5.611     5.616     5.619     5.624     5.627     5.627     5.628     5.632     5.633     5.637     5.641     5.641     5.646     5.647     5.655     5.655     5.656     5.660     5.661     5.665     5.669     5.671     5.679     5.682     5.685     5.687     5.688     5.691     5.693     5.698     5.702     5.704     5.706     5.709     5.711     5.715     5.718     5.722     5.725     5.731     5.735     5.740     5.746     5.749     5.751     5.756     5.769     5.770     5.770     5.777     5.781     5.783     5.785     5.791     5.794     5.798     5.802     5.809     5.813     5.815     5.822     5.825     5.827     5.830     5.835     5.839     5.842     5.848     5.851     5.855     5.860     5.865     5.872     5.875     5.879     5.885     5.891     5.896     5.900     5.904     5.909     5.913     5.916     5.922     5.927     5.932     5.935     5.942     5.947     5.950     5.955     5.960     5.965     5.970     5.973     5.980     5.983     5.988     5.993     5.998     6.003     6.009     6.013     6.018     6.023     6.030     6.037     6.045     6.052     6.061     6.068     6.078     6.085     6.095     6.105     6.115     6.125     6.135     6.146     6.158     6.169     6.181     6.193     6.206     6.218     6.233     6.248     6.261     6.277     6.292     6.307     6.324     6.339     6.356     6.370     6.387     6.403     6.420     6.438     6.455     6.472     6.490     6.507     6.524     6.543     6.562     6.579     6.597     6.615     6.633     6.654     6.672     6.691     6.712     6.731     6.749     6.771     6.789     6.810     6.830     6.852     6.871     6.892     6.911     6.931     6.950     6.968     6.986     7.006     7.023     7.041     7.059     7.073     7.090     7.107     7.123     7.140     7.157     7.176     7.193     7.210     7.228     7.244     7.263     7.280     7.298     7.315     7.333     7.350     7.370     7.389     7.405     7.424     7.441     7.461     7.479     7.498     7.517     7.536     7.553     7.571     7.592     7.611     7.628     7.646     7.665     7.683     7.702     7.721     7.740     7.759     7.778     7.796     7.814     7.835     7.853     7.872     7.891     7.913     7.931     7.952     7.972     7.990     8.009     8.027     8.049     8.069     8.086     8.107     8.123     8.142     8.161     8.181     8.197     8.217     8.235     8.252     8.270     8.285     8.302     8.318     8.333     8.347     8.366     8.380     8.393     8.409     8.422     8.436     8.450     8.463     8.476     8.489     8.500     8.513     8.523     8.535     8.545     8.556     8.568     8.579     8.590     8.602     8.611     8.623     8.633     8.645     8.656     8.666     8.678     8.692     8.700     8.710     8.722     8.735     8.743     8.755     8.767     8.779     8.787     8.804     8.813     8.826     8.839     8.848     8.859     8.874     8.889     8.899     8.911     8.924     8.938     8.949     8.963     8.976     8.986     8.999     9.013     9.024     9.036     9.050     9.064     9.077     9.089     9.103     9.116     9.128     9.141     9.156     9.171     9.183     9.198     9.212     9.226     9.240     9.255     9.269     9.282     9.297     9.310     9.324     9.338     9.352     9.364     9.380     9.394     9.408     9.424     9.438     9.450     9.466     9.480     9.494     9.510     9.522     9.537     9.550     9.566     9.580     9.592     9.609     9.623     9.639     9.653     9.666     9.681     9.698     9.709     9.726     9.741     9.755     9.769     9.781     9.797     9.810     9.825     9.839     9.853     9.866     9.880     9.893     9.908     9.922     9.936     9.950     9.964     9.979     9.992    10.010    10.022    10.037    10.050    10.065    10.082    10.096    10.111    10.127    10.142    10.159    10.177    10.196    10.210    10.228    10.243    10.261    10.277    10.295    10.311    10.328    10.344    10.359    10.374    10.390    10.407    10.426    10.440    10.457    10.473    10.492    10.510    10.527    10.543    10.558    10.577    10.596    10.615    10.633    10.650    10.671    10.692    10.711    10.730    10.748    10.767    10.788    10.807    10.827    10.847    10.869    10.889    10.911    10.931    10.954    10.978    10.999    11.024    11.048    11.069    11.090    11.113    11.135    11.159    11.179    11.202    11.225    11.250    11.272    11.296    11.320    11.343    11.365    11.390    11.418    11.440    11.463    11.490    11.514    11.537    11.565    11.585    11.610    11.633    11.655    11.680    11.709    11.729    11.757    11.781    11.802    11.825    11.847    11.869    11.888    11.907    11.928    11.949    11.970    11.987    12.008    12.028    12.045    12.063    12.081    12.100    12.119    12.139    12.157    12.178    12.202    12.219    12.239    12.256    12.276    12.297    12.316    12.337    12.355    12.372    12.387    12.406    12.422    12.439    12.455    12.471    12.490    12.507    12.522    12.541    12.557    12.576    12.595    12.620    12.638    12.654    12.672    12.690    12.706    12.728    12.741    12.762    12.781    12.799    12.821    12.838    12.860    12.876    12.898    12.920    12.942    12.959    12.972    12.992    13.012    13.032    13.052    13.076    13.094    13.116    13.135    13.158    13.179    13.196    13.215    13.230    13.257    13.275    13.295    13.321    13.344    13.359    13.382    13.403    13.419    13.430    13.444    13.457    13.470    13.480    13.492    13.506    13.520    13.533    13.545    13.556    13.568    13.581    13.592    13.606    13.613    13.624    13.635    13.647    13.657    13.665    13.679    13.689    13.696    13.708    13.719    13.728    13.744    13.757    13.781    13.790    13.800    13.807    13.818    13.829    13.837    13.841    13.852    13.866    13.872    13.878    13.892    13.902    13.911    13.918    13.923    13.930    13.937    13.949    13.958    13.972    13.983    13.999    14.004    14.012    14.025    14.029    14.037    14.043    14.059    14.070    14.075    14.083    14.090    14.099    14.128    14.135    14.142    14.158    14.166    14.169    14.175    14.187    14.197    14.207    14.214    14.228    14.237    14.246    14.248    14.263    14.272    14.281    14.287    14.294    14.309    14.318    14.320    14.331    14.352    14.361    14.377    14.385    14.387    14.393    14.398    14.412    14.419    14.427    14.447    14.450    14.470    14.480    14.489    14.494    14.497    14.502    14.515    14.523    14.529    14.546    14.555    14.562    14.569    14.574    14.583    14.595    14.602    14.607    14.623    14.632    14.637    14.644    14.665    14.670    14.674    14.686    14.704    14.709    14.717    14.724    14.729    14.741    14.755    14.762    14.767    14.786    14.793    14.796    14.802    14.810    14.815    14.827    14.842    14.849    14.869    14.870    14.887    14.894    14.899    14.904    14.909    14.922    14.928    14.933    14.943    14.950    14.978    14.983    14.994    14.999    15.008    15.010    15.012    15.013    15.015    15.015    15.013    15.015    15.015    15.013    15.015    15.013    15.013    15.012    15.010    14.996    14.991    14.981    14.976    14.948    14.946    14.930    14.926    14.917    14.907    14.899    14.894    14.885    14.880    14.869    14.863    14.849    14.842    14.837    14.830    14.824    14.815    14.791    14.788    14.785    14.771    14.755    14.754    14.735    14.729    14.722    14.717    14.705    14.699    14.691    14.683    14.672    14.670    14.665    14.646    14.639    14.633    14.629    14.619    14.614    14.611    14.604    14.594    14.557    14.551    14.548    14.543    14.537    14.519    14.506    14.503    14.497    14.494    14.478    14.466    14.460    14.456    14.451    14.447    14.437    14.427    14.422    14.416    14.405    14.398    14.387    14.375    14.363
     4.566     4.545     4.560     4.540     4.546     4.569     4.558     4.566     4.545     4.550     4.545     4.562     4.540     4.545     4.535     4.544     4.548     4.537     4.546     4.542     4.550     4.558     4.546     4.537     4.542     4.540     4.542     4.542     4.542     4.542     4.545     4.545     4.545     4.545     4.540     4.545     4.537     4.545     4.535     4.544     4.535     4.545     4.535     4.537     4.535     4.501     4.533     4.500     4.501     4.500     4.495     4.500     4.533     4.537     4.535     4.537     4.535     4.501     4.533     4.501     4.537     4.533     4.500     4.493     4.500     4.505     4.500     4.533     4.501     4.535     4.545     4.537     4.549     4.542     4.545     4.542     4.544     4.540     4.542     4.535     4.537     4.533     4.544     4.549     4.498     4.503     4.496     4.502     4.537     4.560     4.545     4.537     4.545     4.545     4.544     4.533     4.501     4.533     4.545     4.540     4.531     4.540     4.540     4.535     4.545     4.560     4.550     4.545     4.562     4.562     4.545     4.537     4.544     4.545     4.558     4.545     4.537     4.562     4.545     4.537     4.544     4.533     4.501     4.533     4.535     4.533     4.537     4.537     4.540     4.537     4.545     4.537     4.548     4.542     4.544     4.540     4.544     4.540     4.549     4.544     4.558     4.545     4.558     4.545     4.550     4.544     4.545     4.544     4.550     4.545     4.566     4.560     4.605     4.617     4.599     4.567     4.613     4.622     4.617     4.631     4.640     4.567     4.655     4.618     4.653     4.614     4.653     4.649     4.618     4.650     4.642     4.652     4.648     4.665     4.614     4.607     4.662     4.668     4.671     4.668     4.674     4.677     4.668     4.674     4.670     4.674     4.670     4.648     4.626     4.628     4.632     4.629     4.625     4.668     4.663     4.657     4.663     4.644     4.680     4.646     4.681     4.681     4.683     4.687     4.685     4.650     4.644     4.648     4.637     4.637     4.674     4.667     4.665     4.665     4.660     4.658     4.652     4.653     4.648     4.653     4.657     4.649     4.655     4.650     4.657     4.652     4.655     4.657     4.657     4.658     4.663     4.657     4.658     4.655     4.663     4.663     4.655     4.649     4.662     4.650     4.646     4.652     4.653     4.657     4.653     4.653     4.649     4.653     4.655     4.652     4.644     4.637     4.635     4.627     4.628     4.628     4.631     4.631     4.628     4.627     4.625     4.624     4.619     4.629     4.614     4.623     4.613     4.620     4.614     4.607     4.611     4.613     4.607     4.607     4.609     4.611     4.609     4.614     4.619     4.621     4.605     4.572     4.566     4.604     4.611     4.602     4.633     4.566     4.572     4.566     4.570     4.574     4.565     4.568     4.573     4.568     4.572     4.577     4.572     4.567     4.570     4.566     4.570     4.573     4.580     4.582     4.566     4.560     4.585     4.566     4.569     4.565     4.560     4.540     4.575     4.544     4.547     4.588     4.545     4.562     4.569     4.565     4.544     4.533     4.542     4.552     4.558     4.545     4.549     4.550     4.546     4.565     4.560     4.562     4.540     4.565     4.513     4.512     4.514     4.554     4.562     4.502     4.506     4.531     4.542     4.523     4.547     4.544     4.535     4.542     4.537     4.537     4.542     4.540     4.533     4.483     4.450     4.483     4.540     4.547     4.453     4.448     4.399     4.403     4.398     4.403     4.398     4.403     4.398     4.403     4.398     4.404     4.489     4.441     4.403     4.393     4.390     4.381     4.379     4.375     4.361     4.356     4.356     4.356     4.356     4.356     4.361     4.361     4.356     4.356     4.356     4.356     4.356     4.356     4.356     4.356     4.359     4.369     4.377     4.385     4.390     4.392     4.399     4.447     4.479     4.501     4.506     4.491     4.496     4.491     4.483     4.450     4.443     4.435     4.441     4.450     4.445     4.437     4.443     4.450     4.498     4.521     4.510     4.454     4.404     4.397     4.387     4.387     4.385     4.387     4.385     4.387     4.385     4.385     4.385     4.393     4.395     4.397     4.393     4.397     4.387     4.379     4.377     4.375     4.359     4.356     4.356     4.356     4.356     4.359     4.369     4.377     4.387     4.390     4.393     4.439     4.448     4.481     4.502     4.500     4.542     4.535     4.544     4.498     4.491     4.496     4.450     4.535     4.535     4.540     4.544     4.535     4.445     4.451     4.445     4.549     4.498     4.506     4.545     4.503     4.556     4.542     4.552     4.545     4.540     4.540     4.535     4.527     4.531     4.529     4.523     4.525     4.525     4.525     4.544     4.537     4.542     4.533     4.544     4.523     4.544     4.546     4.542     4.548     4.542     4.549     4.544     4.565     4.560     4.566     4.562     4.569     4.565     4.578     4.575     4.580     4.577     4.578     4.581     4.576     4.567     4.570     4.566     4.577     4.581     4.585     4.565     4.558     4.565     4.556     4.565     4.570     4.577     4.574     4.570     4.567     4.570     4.566     4.572     4.567     4.598     4.567     4.572     4.566     4.573     4.594     4.560     4.567     4.583     4.581     4.588     4.616     4.594     4.581     4.604     4.598     4.602     4.605     4.613     4.624     4.633     4.633     4.635     4.633     4.635     4.566     4.616     4.619     4.613     4.642     4.614     4.607     4.613     4.621     4.619     4.655     4.635     4.635     4.635     4.637     4.637     4.646     4.646     4.650     4.646     4.655     4.653     4.662     4.668     4.668     4.674     4.649     4.690     4.695     4.693     4.695     4.692     4.698     4.698     4.693     4.698     4.695     4.698     4.696     4.698     4.700     4.704     4.707     4.709     4.674     4.713     4.673     4.714     4.720     4.726     4.731     4.706     4.710     4.704     4.707     4.713     4.716     4.706     4.709     4.731     4.737     4.720     4.738     4.756     4.741     4.756     4.752     4.776     4.773     4.768     4.765     4.771     4.773     4.771     4.770     4.774     4.768     4.773     4.777     4.773     4.776     4.773     4.791     4.794     4.785     4.787     4.794     4.789     4.793     4.798     4.796     4.800     4.806     4.810     4.806     4.816     4.819     4.833     4.827     4.827     4.830     4.822     4.824     4.858     4.860     4.861     4.846     4.850     4.855     4.850     4.853     4.857     4.857     4.855     4.857     4.860     4.858     4.863     4.863     4.868     4.879     4.877     4.885     4.897     4.881     4.897     4.896     4.902     4.904     4.911     4.909     4.906     4.909     4.907     4.919     4.923     4.923     4.923     4.921     4.923     4.924     4.929     4.933     4.937     4.937     4.937     4.938     4.938     4.943     4.942     4.945     4.947     4.950     4.947     4.947     4.955     4.950     4.971     4.971     4.969     4.973     4.976     4.978     4.979     4.983     4.988     4.990     4.990     4.991     4.993     4.994     4.996     4.998     4.999     5.002     5.005     5.003     5.006     5.006     5.008     5.011     5.012     5.015     5.019     5.020     5.022     5.023     5.025     5.026     5.028     5.031     5.033     5.037     5.039     5.042     5.047     5.050     5.055     5.058     5.063     5.067     5.072     5.077     5.080     5.083     5.087     5.089     5.090     5.092     5.093     5.095     5.097     5.098     5.100     5.102     5.104     5.105     5.107     5.111     5.113     5.116     5.120     5.120     5.122     5.124     5.124     5.126     5.131     5.135     5.135     5.139     5.140     5.142     5.143     5.146     5.148     5.149     5.151     5.153     5.154     5.156     5.157     5.160     5.163     5.165     5.169     5.169     5.170     5.172     5.176     5.178     5.181     5.183     5.186     5.188     5.190     5.191     5.195     5.196     5.198     5.200     5.204     5.205     5.209     5.212     5.214     5.216     5.219     5.221     5.221     5.226     5.227     5.231     5.232     5.233     5.235     5.238     5.240     5.243     5.246     5.248     5.252     5.253     5.255     5.258     5.260     5.263     5.265     5.267     5.268     5.269     5.272     5.274     5.276     5.278     5.279     5.281     5.282     5.283     5.285     5.289     5.291     5.293     5.295     5.296     5.300     5.301     5.302     5.304     5.306     5.307     5.308     5.310     5.313     5.314     5.315     5.317     5.320     5.322     5.324     5.327     5.328     5.331     5.333     5.335     5.337     5.339     5.341     5.343     5.347     5.349     5.351     5.352     5.353     5.355     5.356     5.359     5.360     5.364     5.364     5.366     5.371     5.371     5.374     5.380     5.383     5.385     5.388     5.389     5.392     5.393     5.396     5.399     5.402     5.404     5.407     5.409     5.412     5.416     5.420     5.421     5.425     5.428     5.430     5.433     5.436     5.438     5.441     5.444     5.446     5.449     5.450     5.454     5.456     5.459     5.462     5.464     5.466     5.468     5.471     5.472     5.475     5.475     5.477     5.480     5.481     5.483     5.483     5.487     5.489     5.491     5.493     5.494     5.496     5.498     5.500     5.501     5.504     5.505     5.505     5.505     5.507     5.512     5.519     5.519     5.520     5.520     5.522     5.527     5.529     5.529     5.533     5.535     5.537     5.539     5.540     5.542     5.545     5.547     5.550     5.553     5.554     5.554     5.557     5.562     5.569     5.570     5.574     5.575     5.579     5.582     5.583     5.585     5.587     5.589     5.590     5.592     5.596     5.597     5.599     5.610     5.615     5.619     5.620     5.622     5.625     5.628     5.630     5.632     5.633     5.635     5.641     5.641     5.644     5.647     5.650     5.655     5.658     5.660     5.661     5.665     5.666     5.669     5.672     5.679     5.683     5.687     5.688     5.690     5.693     5.695     5.700     5.702     5.706     5.709     5.711     5.715     5.717     5.720     5.723     5.727     5.737     5.740     5.742     5.746     5.749     5.752     5.753     5.769     5.770     5.772     5.777     5.783     5.785     5.787     5.791     5.794     5.798     5.806     5.810     5.815     5.819     5.823     5.825     5.828     5.831     5.835     5.841     5.844     5.848     5.851     5.856     5.861     5.867     5.872     5.875     5.881     5.885     5.891     5.894     5.900     5.906     5.909     5.913     5.920     5.923     5.927     5.932     5.937     5.942     5.947     5.952     5.957     5.960     5.967     5.971     5.976     5.981     5.985     5.988     5.993     6.000     6.004     6.010     6.016     6.018     6.025     6.030     6.037     6.045     6.052     6.059     6.066     6.077     6.085     6.093     6.104     6.114     6.124     6.135     6.146     6.156     6.169     6.181     6.192     6.206     6.218     6.232     6.246     6.260     6.275     6.290     6.306     6.322     6.338     6.354     6.370     6.387     6.403     6.420     6.438     6.456     6.473     6.491     6.509     6.528     6.545     6.564     6.582     6.599     6.619     6.637     6.656     6.674     6.693     6.712     6.731     6.750     6.771     6.789     6.808     6.830     6.849     6.870     6.890     6.909     6.930     6.950     6.968     6.986     7.006     7.025     7.042     7.061     7.077     7.095     7.111     7.127     7.144     7.160     7.177     7.196     7.213     7.230     7.247     7.264     7.281     7.300     7.317     7.335     7.351     7.368     7.388     7.407     7.424     7.441     7.461     7.479     7.497     7.515     7.533     7.553     7.570     7.588     7.607     7.625     7.645     7.663     7.681     7.700     7.720     7.738     7.756     7.775     7.794     7.811     7.830     7.850     7.868     7.888     7.907     7.926     7.947     7.966     7.983     8.004     8.022     8.040     8.063     8.082     8.100     8.120     8.140     8.157     8.176     8.195     8.212     8.231     8.248     8.266     8.283     8.302     8.318     8.333     8.349     8.365     8.381     8.396     8.411     8.424     8.440     8.455     8.467     8.480     8.494     8.506     8.519     8.531     8.542     8.555     8.566     8.577     8.588     8.600     8.609     8.621     8.632     8.645     8.654     8.666     8.677     8.690     8.700     8.710     8.720     8.733     8.743     8.755     8.767     8.777     8.787     8.800     8.809     8.823     8.835     8.846     8.857     8.870     8.883     8.895     8.907     8.919     8.930     8.944     8.956     8.970     8.983     8.994     9.008     9.022     9.032     9.044     9.057     9.069     9.083     9.096     9.111     9.122     9.137     9.150     9.165     9.177     9.191     9.203     9.219     9.231     9.246     9.260     9.274     9.289     9.302     9.318     9.330     9.345     9.358     9.370     9.385     9.400     9.413     9.430     9.443     9.456     9.474     9.486     9.500     9.513     9.530     9.541     9.557     9.572     9.583     9.598     9.614     9.628     9.643     9.657     9.670     9.685     9.699     9.715     9.729     9.744     9.758     9.772     9.785     9.800     9.813     9.827     9.841     9.855     9.870     9.883     9.898     9.911     9.928     9.942     9.955     9.968     9.982     9.996    10.011    10.025    10.041    10.056    10.071    10.086    10.099    10.115    10.131    10.144    10.159    10.175    10.195    10.212    10.230    10.246    10.262    10.277    10.294    10.313    10.327    10.344    10.362    10.378    10.393    10.409    10.426    10.443    10.460    10.473    10.492    10.508    10.527    10.545    10.562    10.578    10.594    10.616    10.633    10.649    10.670    10.689    10.708    10.728    10.747    10.765    10.783    10.807    10.826    10.846    10.866    10.885    10.906    10.926    10.947    10.971    10.993    11.015    11.037    11.061    11.083    11.106    11.128    11.150    11.174    11.194    11.217    11.239    11.263    11.286    11.311    11.333    11.355    11.378    11.403    11.428    11.451    11.477    11.499    11.524    11.547    11.575    11.598    11.625    11.647    11.668    11.696    11.718    11.742    11.767    11.791    11.818    11.841    11.863    11.881    11.903    11.922    11.944    11.965    11.983    12.003    12.020    12.044    12.062    12.080    12.096    12.119    12.136    12.154    12.173    12.193    12.216    12.237    12.254    12.272    12.293    12.316    12.335    12.353    12.377    12.393    12.409    12.425    12.444    12.460    12.477    12.493    12.510    12.529    12.548    12.565    12.583    12.601    12.622    12.642    12.664    12.685    12.702    12.717    12.736    12.754    12.770    12.785    12.809    12.828    12.847    12.869    12.886    12.902    12.923    12.944    12.963    12.981    13.000    13.016    13.035    13.059    13.076    13.097    13.116    13.137    13.156    13.177    13.196    13.215    13.233    13.254    13.274    13.295    13.316    13.340    13.358    13.376    13.392    13.408    13.424    13.435    13.445    13.457    13.470    13.482    13.494    13.507    13.520    13.531    13.543    13.554    13.567    13.578    13.588    13.598    13.609    13.616    13.625    13.635    13.652    13.658    13.668    13.679    13.689    13.696    13.705    13.713    13.722    13.737    13.766    13.780    13.789    13.800    13.811    13.822    13.829    13.837    13.844    13.859    13.875    13.878    13.892    13.898    13.906    13.918    13.923    13.929    13.935    13.944    13.953    13.964    13.976    13.985    14.002    14.011    14.022    14.028    14.035    14.041    14.050    14.069    14.075    14.082    14.090    14.099    14.124    14.130    14.137    14.156    14.165    14.173    14.178    14.185    14.194    14.204    14.214    14.230    14.237    14.245    14.250    14.264    14.268    14.279    14.289    14.294    14.299    14.320    14.321    14.329    14.352    14.359    14.383    14.389    14.391    14.396    14.403    14.412    14.417    14.424    14.439    14.443    14.469    14.475    14.491    14.497    14.499    14.503    14.511    14.522    14.535    14.544    14.551    14.563    14.572    14.576    14.582    14.595    14.599    14.607    14.614    14.635    14.639    14.644    14.650    14.672    14.676    14.682    14.699    14.705    14.715    14.722    14.727    14.729    14.762    14.765    14.772    14.781    14.791    14.797    14.804    14.812    14.818    14.822    14.839    14.844    14.860    14.870    14.880    14.895    14.900    14.904    14.911    14.918    14.928    14.935    14.943    14.950    14.969    14.976    14.983    15.002    15.008    15.010    15.012    15.013    15.015    15.013    15.012    15.013    15.013    15.012    15.013    15.012    15.010    15.008    15.008    15.004    14.990    14.981    14.972    14.948    14.941    14.932    14.927    14.918    14.909    14.902    14.894    14.886    14.881    14.872    14.855    14.851    14.844    14.839    14.830    14.825    14.820    14.790    14.786    14.781    14.769    14.760    14.755    14.752    14.729    14.724    14.717    14.709    14.698    14.690    14.682    14.676    14.670    14.658    14.650    14.642    14.637    14.632    14.623    14.616    14.613    14.604    14.596    14.578    14.569    14.550    14.548    14.541    14.519    14.514    14.508    14.499    14.496    14.480    14.473    14.466    14.461    14.456    14.447    14.439    14.429    14.427    14.414    14.404    14.398    14.391    14.383    14.365
     4.602     4.570     4.565     4.545     4.566     4.599     4.566     4.558     4.566     4.544     4.550     4.544     4.546     4.537     4.544     4.545     4.540     4.546     4.540     4.548     4.542     4.549     4.540     4.546     4.537     4.542     4.540     4.542     4.540     4.544     4.542     4.545     4.544     4.560     4.550     4.542     4.546     4.537     4.540     4.535     4.545     4.537     4.545     4.535     4.537     4.535     4.535     4.535     4.501     4.533     4.501     4.533     4.527     4.535     4.537     4.535     4.525     4.533     4.500     4.535     4.540     4.542     4.533     4.500     4.533     4.501     4.533     4.527     4.535     4.545     4.537     4.545     4.540     4.548     4.540     4.547     4.537     4.540     4.537     4.529     4.535     4.540     4.537     4.498     4.545     4.496     4.503     4.496     4.545     4.550     4.545     4.560     4.560     4.545     4.535     4.544     4.533     4.544     4.550     4.545     4.540     4.544     4.540     4.546     4.556     4.545     4.544     4.535     4.544     4.535     4.545     4.545     4.549     4.545     4.545     4.535     4.545     4.540     4.549     4.544     4.545     4.544     4.535     4.535     4.535     4.535     4.537     4.540     4.537     4.540     4.535     4.545     4.542     4.544     4.542     4.544     4.542     4.544     4.542     4.549     4.545     4.546     4.545     4.558     4.542     4.545     4.544     4.558     4.556     4.566     4.560     4.605     4.566     4.572     4.566     4.570     4.566     4.614     4.623     4.619     4.650     4.644     4.649     4.655     4.648     4.653     4.614     4.655     4.662     4.665     4.665     4.646     4.668     4.614     4.607     4.613     4.629     4.649     4.640     4.676     4.671     4.676     4.674     4.640     4.646     4.655     4.648     4.679     4.629     4.631     4.628     4.676     4.629     4.673     4.670     4.663     4.642     4.650     4.671     4.667     4.685     4.685     4.681     4.683     4.637     4.637     4.649     4.649     4.642     4.677     4.674     4.670     4.671     4.665     4.668     4.652     4.646     4.650     4.653     4.648     4.655     4.653     4.650     4.655     4.655     4.660     4.658     4.662     4.658     4.662     4.667     4.665     4.662     4.670     4.670     4.667     4.662     4.670     4.663     4.668     4.665     4.658     4.655     4.655     4.653     4.658     4.655     4.658     4.657     4.649     4.644     4.640     4.648     4.637     4.635     4.635     4.635     4.635     4.632     4.629     4.630     4.627     4.623     4.627     4.622     4.618     4.619     4.614     4.626     4.627     4.622     4.625     4.611     4.622     4.614     4.620     4.616     4.621     4.616     4.623     4.613     4.567     4.613     4.605     4.605     4.640     4.602     4.611     4.614     4.570     4.566     4.569     4.566     4.574     4.570     4.566     4.572     4.567     4.585     4.585     4.596     4.590     4.592     4.596     4.590     4.566     4.570     4.582     4.590     4.570     4.565     4.558     4.566     4.579     4.556     4.565     4.556     4.588     4.566     4.556     4.566     4.545     4.566     4.545     4.566     4.558     4.567     4.550     4.566     4.546     4.550     4.558     4.566     4.537     4.527     4.540     4.566     4.545     4.568     4.567     4.565     4.560     4.565     4.540     4.521     4.531     4.523     4.533     4.542     4.531     4.542     4.540     4.544     4.537     4.542     4.535     4.483     4.491     4.546     4.544     4.548     4.537     4.448     4.439     4.404     4.439     4.404     4.399     4.404     4.441     4.404     4.441     4.483     4.435     4.399     4.392     4.392     4.390     4.381     4.379     4.375     4.369     4.361     4.356     4.359     4.361     4.375     4.375     4.361     4.356     4.356     4.356     4.356     4.356     4.361     4.367     4.375     4.377     4.385     4.390     4.392     4.404     4.433     4.443     4.450     4.531     4.537     4.542     4.533     4.498     4.451     4.445     4.450     4.443     4.448     4.481     4.450     4.445     4.450     4.496     4.531     4.542     4.519     4.448     4.439     4.404     4.397     4.403     4.395     4.390     4.395     4.390     4.395     4.390     4.395     4.441     4.437     4.447     4.439     4.403     4.392     4.387     4.379     4.377     4.375     4.361     4.359     4.359     4.361     4.375     4.377     4.385     4.390     4.392     4.399     4.433     4.450     4.489     4.498     4.544     4.548     4.545     4.540     4.546     4.540     4.540     4.535     4.542     4.537     4.546     4.537     4.542     4.548     4.498     4.537     4.447     4.505     4.500     4.507     4.556     4.554     4.560     4.554     4.548     4.544     4.535     4.537     4.533     4.535     4.533     4.525     4.527     4.523     4.525     4.537     4.544     4.547     4.542     4.545     4.573     4.546     4.550     4.547     4.552     4.533     4.544     4.565     4.558     4.566     4.570     4.567     4.576     4.568     4.580     4.576     4.567     4.581     4.582     4.566     4.585     4.570     4.566     4.570     4.566     4.570     4.565     4.558     4.565     4.558     4.565     4.570     4.566     4.573     4.570     4.565     4.570     4.566     4.570     4.566     4.570     4.588     4.602     4.605     4.598     4.577     4.598     4.577     4.623     4.572     4.566     4.623     4.588     4.625     4.609     4.594     4.599     4.567     4.572     4.619     4.649     4.624     4.642     4.642     4.637     4.642     4.640     4.635     4.637     4.642     4.646     4.655     4.599     4.567     4.646     4.621     4.653     4.635     4.637     4.648     4.640     4.648     4.640     4.649     4.646     4.648     4.653     4.670     4.657     4.662     4.679     4.681     4.680     4.685     4.652     4.692     4.693     4.693     4.698     4.695     4.702     4.696     4.700     4.695     4.698     4.702     4.704     4.685     4.707     4.710     4.707     4.676     4.719     4.722     4.707     4.711     4.716     4.711     4.722     4.713     4.722     4.719     4.713     4.720     4.726     4.713     4.716     4.762     4.764     4.762     4.771     4.776     4.779     4.777     4.776     4.773     4.777     4.777     4.773     4.777     4.773     4.779     4.779     4.782     4.783     4.780     4.780     4.777     4.774     4.777     4.798     4.796     4.791     4.793     4.794     4.798     4.802     4.805     4.810     4.813     4.819     4.806     4.824     4.828     4.820     4.835     4.832     4.827     4.860     4.853     4.861     4.858     4.860     4.858     4.852     4.858     4.860     4.860     4.857     4.857     4.860     4.861     4.866     4.868     4.870     4.879     4.885     4.885     4.881     4.885     4.902     4.902     4.904     4.909     4.907     4.907     4.912     4.912     4.916     4.912     4.923     4.921     4.926     4.924     4.926     4.926     4.931     4.933     4.937     4.940     4.942     4.943     4.942     4.943     4.943     4.947     4.948     4.948     4.948     4.959     4.962     4.969     4.969     4.973     4.974     4.978     4.976     4.979     4.983     4.983     4.988     4.991     4.990     4.993     4.994     4.998     5.000     5.002     5.002     5.005     5.003     5.009     5.008     5.012     5.012     5.015     5.015     5.016     5.020     5.022     5.025     5.026     5.028     5.030     5.031     5.033     5.037     5.039     5.042     5.045     5.048     5.052     5.055     5.061     5.065     5.069     5.074     5.079     5.085     5.087     5.092     5.093     5.095     5.098     5.100     5.100     5.102     5.102     5.104     5.105     5.107     5.109     5.111     5.113     5.116     5.119     5.122     5.124     5.126     5.128     5.131     5.135     5.135     5.137     5.139     5.142     5.143     5.145     5.145     5.146     5.149     5.151     5.153     5.156     5.156     5.159     5.160     5.162     5.165     5.166     5.170     5.172     5.174     5.176     5.178     5.181     5.183     5.185     5.188     5.189     5.191     5.193     5.196     5.198     5.200     5.204     5.204     5.207     5.210     5.214     5.217     5.219     5.221     5.221     5.224     5.227     5.231     5.232     5.235     5.235     5.238     5.240     5.243     5.246     5.248     5.250     5.253     5.255     5.258     5.260     5.262     5.265     5.267     5.268     5.269     5.272     5.274     5.275     5.278     5.281     5.282     5.283     5.285     5.287     5.291     5.293     5.296     5.296     5.296     5.300     5.301     5.304     5.305     5.306     5.307     5.308     5.312     5.313     5.314     5.316     5.319     5.320     5.324     5.325     5.328     5.330     5.331     5.333     5.335     5.339     5.341     5.343     5.345     5.347     5.349     5.351     5.353     5.355     5.358     5.359     5.361     5.361     5.363     5.366     5.369     5.371     5.374     5.376     5.378     5.381     5.385     5.388     5.389     5.392     5.395     5.396     5.399     5.400     5.404     5.407     5.409     5.412     5.416     5.418     5.421     5.423     5.426     5.430     5.431     5.435     5.438     5.439     5.442     5.446     5.447     5.450     5.452     5.456     5.459     5.461     5.464     5.466     5.470     5.470     5.472     5.474     5.475     5.478     5.480     5.483     5.483     5.485     5.489     5.491     5.493     5.494     5.496     5.498     5.500     5.501     5.502     5.504     5.506     5.508     5.510     5.512     5.515     5.516     5.520     5.524     5.524     5.524     5.527     5.529     5.531     5.535     5.539     5.540     5.540     5.540     5.542     5.545     5.547     5.551     5.553     5.555     5.557     5.558     5.563     5.566     5.570     5.575     5.574     5.579     5.580     5.585     5.585     5.587     5.589     5.592     5.592     5.594     5.597     5.599     5.603     5.619     5.619     5.620     5.622     5.625     5.627     5.628     5.630     5.632     5.635     5.637     5.641     5.642     5.646     5.647     5.652     5.655     5.658     5.661     5.663     5.666     5.669     5.674     5.674     5.680     5.685     5.688     5.690     5.691     5.693     5.696     5.700     5.704     5.708     5.711     5.713     5.717     5.718     5.722     5.725     5.727     5.737     5.740     5.744     5.748     5.751     5.756     5.757     5.770     5.774     5.776     5.779     5.783     5.785     5.789     5.792     5.796     5.800     5.803     5.816     5.819     5.822     5.823     5.827     5.830     5.833     5.837     5.841     5.844     5.850     5.853     5.858     5.864     5.867     5.872     5.876     5.881     5.887     5.891     5.896     5.900     5.906     5.910     5.915     5.920     5.925     5.929     5.933     5.938     5.942     5.947     5.952     5.957     5.962     5.967     5.973     5.978     5.983     5.985     5.990     5.995     6.000     6.007     6.012     6.016     6.020     6.027     6.032     6.039     6.043     6.050     6.057     6.066     6.073     6.083     6.093     6.102     6.112     6.122     6.133     6.145     6.156     6.167     6.179     6.192     6.204     6.217     6.230     6.244     6.258     6.274     6.289     6.304     6.320     6.335     6.352     6.369     6.385     6.403     6.420     6.438     6.456     6.473     6.491     6.511     6.528     6.547     6.565     6.583     6.602     6.620     6.638     6.657     6.676     6.694     6.714     6.733     6.751     6.771     6.789     6.810     6.828     6.848     6.868     6.889     6.907     6.928     6.948     6.967     6.986     7.006     7.025     7.044     7.061     7.080     7.098     7.115     7.130     7.147     7.164     7.181     7.200     7.216     7.233     7.249     7.268     7.285     7.302     7.318     7.337     7.353     7.372     7.389     7.407     7.424     7.441     7.460     7.477     7.495     7.514     7.532     7.552     7.568     7.588     7.605     7.623     7.643     7.661     7.679     7.699     7.716     7.735     7.754     7.773     7.791     7.810     7.827     7.846     7.865     7.883     7.904     7.923     7.941     7.958     7.981     7.999     8.019     8.038     8.056     8.075     8.097     8.116     8.135     8.154     8.171     8.192     8.209     8.227     8.244     8.263     8.279     8.299     8.316     8.333     8.349     8.365     8.380     8.395     8.412     8.428     8.443     8.457     8.470     8.485     8.497     8.513     8.525     8.538     8.549     8.561     8.574     8.583     8.597     8.609     8.618     8.630     8.643     8.654     8.665     8.675     8.687     8.698     8.710     8.720     8.732     8.743     8.754     8.765     8.777     8.787     8.800     8.811     8.821     8.832     8.844     8.857     8.869     8.880     8.893     8.902     8.915     8.929     8.941     8.953     8.966     8.979     8.991     9.004     9.016     9.029     9.042     9.055     9.064     9.078     9.093     9.105     9.117     9.130     9.144     9.156     9.169     9.185     9.198     9.212     9.224     9.237     9.252     9.267     9.282     9.294     9.309     9.323     9.337     9.353     9.366     9.378     9.391     9.405     9.419     9.435     9.450     9.463     9.478     9.493     9.506     9.520     9.535     9.550     9.565     9.577     9.592     9.607     9.618     9.631     9.646     9.661     9.676     9.690     9.702     9.719     9.731     9.750     9.763     9.775     9.792     9.803     9.817     9.833     9.846     9.860     9.875     9.886     9.899     9.915     9.931     9.944     9.961     9.974     9.986    10.002    10.015    10.030    10.044    10.060    10.073    10.088    10.104    10.116    10.131    10.148    10.163    10.177    10.195    10.212    10.230    10.245    10.264    10.279    10.294    10.311    10.331    10.346    10.361    10.380    10.395    10.409    10.426    10.443    10.462    10.476    10.494    10.510    10.525    10.545    10.560    10.579    10.596    10.613    10.630    10.649    10.670    10.687    10.705    10.725    10.745    10.766    10.783    10.802    10.823    10.844    10.862    10.881    10.902    10.923    10.944    10.967    10.987    11.010    11.031    11.054    11.078    11.100    11.120    11.142    11.166    11.189    11.210    11.228    11.252    11.278    11.302    11.326    11.348    11.374    11.396    11.417    11.442    11.464    11.492    11.514    11.540    11.561    11.583    11.612    11.637    11.659    11.680    11.702    11.729    11.755    11.780    11.803    11.829    11.853    11.875    11.895    11.919    11.939    11.959    11.980    12.000    12.019    12.040    12.060    12.081    12.094    12.116    12.133    12.154    12.172    12.192    12.211    12.229    12.251    12.268    12.290    12.312    12.333    12.352    12.372    12.393    12.411    12.429    12.444    12.462    12.480    12.498    12.513    12.532    12.548    12.570    12.588    12.608    12.627    12.649    12.669    12.691    12.711    12.728    12.745    12.764    12.781    12.797    12.816    12.833    12.848    12.869    12.895    12.911    12.925    12.948    12.968    12.985    13.006    13.026    13.039    13.061    13.075    13.100    13.120    13.145    13.161    13.180    13.198    13.213    13.235    13.254    13.275    13.292    13.311    13.328    13.349    13.363    13.378    13.395    13.410    13.422    13.435    13.447    13.459    13.472    13.485    13.496    13.504    13.515    13.530    13.540    13.550    13.563    13.572    13.581    13.592    13.600    13.609    13.616    13.629    13.641    13.652    13.657    13.667    13.681    13.692    13.696    13.704    13.716    13.727    13.742    13.749    13.774    13.783    13.802    13.812    13.826    13.831    13.838    13.842    13.871    13.878    13.881    13.894    13.909    13.915    13.921    13.927    13.933    13.940    13.949    13.955    13.972    13.981    13.989    14.009    14.016    14.025    14.035    14.041    14.046    14.070    14.077    14.080    14.090    14.097    14.115    14.124    14.132    14.148    14.163    14.173    14.179    14.185    14.191    14.204    14.214    14.233    14.241    14.245    14.248    14.263    14.272    14.279    14.285    14.289    14.302    14.316    14.321    14.329    14.339    14.359    14.367    14.387    14.393    14.396    14.404    14.409    14.414    14.429    14.435    14.441    14.447    14.470    14.491    14.497    14.503    14.506    14.512    14.528    14.533    14.541    14.546    14.564    14.569    14.578    14.583    14.591    14.596    14.607    14.614    14.619    14.639    14.644    14.648    14.674    14.678    14.682    14.699    14.707    14.712    14.720    14.726    14.731    14.754    14.764    14.772    14.777    14.790    14.796    14.804    14.812    14.817    14.821    14.837    14.844    14.856    14.872    14.878    14.883    14.899    14.906    14.911    14.919    14.928    14.932    14.941    14.948    14.964    14.974    14.983    14.994    15.010    15.008    15.010    15.012    15.013    15.012    15.012    15.008    15.008    15.012    15.012    15.012    15.010    15.008    15.007    15.004    14.998    14.981    14.974    14.948    14.943    14.932    14.927    14.923    14.911    14.904    14.898    14.890    14.881    14.870    14.864    14.851    14.846    14.839    14.833    14.827    14.809    14.788    14.786    14.779    14.774    14.767    14.757    14.755    14.729    14.724    14.717    14.710    14.702    14.691    14.682    14.678    14.670    14.655    14.654    14.646    14.639    14.635    14.625    14.616    14.613    14.604    14.594    14.580    14.572    14.566    14.553    14.544    14.522    14.515    14.509    14.505    14.494    14.483    14.477    14.472    14.465    14.461    14.453    14.439    14.433    14.430    14.422    14.409    14.403    14.391    14.385    14.367
     4.567     4.566     4.545     4.546     4.560     4.546     4.540     4.546     4.540     4.565     4.544     4.549     4.544     4.546     4.560     4.540     4.546     4.537     4.547     4.542     4.549     4.540     4.542     4.537     4.542     4.540     4.542     4.540     4.542     4.542     4.544     4.544     4.549     4.540     4.544     4.545     4.542     4.545     4.537     4.545     4.542     4.548     4.540     4.546     4.537     4.540     4.537     4.531     4.535     4.527     4.535     4.525     4.535     4.537     4.537     4.537     4.533     4.500     4.533     4.500     4.535     4.542     4.544     4.535     4.537     4.535     4.537     4.535     4.540     4.540     4.558     4.545     4.548     4.540     4.545     4.535     4.540     4.535     4.537     4.535     4.537     4.535     4.545     4.535     4.500     4.558     4.498     4.544     4.545     4.544     4.550     4.545     4.537     4.558     4.544     4.535     4.544     4.537     4.565     4.544     4.533     4.542     4.535     4.545     4.540     4.545     4.535     4.544     4.535     4.544     4.562     4.562     4.544     4.566     4.562     4.546     4.540     4.547     4.556     4.560     4.545     4.540     4.540     4.537     4.537     4.537     4.540     4.540     4.540     4.537     4.545     4.537     4.548     4.542     4.544     4.542     4.544     4.542     4.542     4.542     4.545     4.544     4.558     4.540     4.558     4.542     4.560     4.558     4.566     4.562     4.607     4.614     4.613     4.566     4.560     4.566     4.599     4.607     4.617     4.649     4.642     4.649     4.640     4.649     4.653     4.658     4.663     4.667     4.665     4.667     4.663     4.667     4.671     4.657     4.614     4.642     4.649     4.642     4.679     4.671     4.676     4.674     4.677     4.648     4.683     4.648     4.681     4.677     4.680     4.655     4.674     4.677     4.671     4.674     4.671     4.646     4.649     4.640     4.674     4.687     4.688     4.688     4.690     4.642     4.688     4.683     4.640     4.642     4.644     4.642     4.671     4.668     4.665     4.646     4.665     4.646     4.650     4.655     4.649     4.660     4.667     4.648     4.660     4.665     4.660     4.665     4.665     4.667     4.665     4.670     4.667     4.667     4.667     4.673     4.677     4.673     4.668     4.671     4.670     4.667     4.663     4.662     4.665     4.660     4.660     4.663     4.660     4.657     4.662     4.657     4.650     4.648     4.642     4.648     4.635     4.633     4.640     4.640     4.637     4.635     4.635     4.635     4.627     4.624     4.642     4.637     4.640     4.635     4.623     4.618     4.621     4.626     4.618     4.626     4.618     4.623     4.620     4.624     4.621     4.621     4.616     4.613     4.644     4.613     4.648     4.567     4.611     4.614     4.632     4.628     4.572     4.575     4.623     4.570     4.621     4.579     4.577     4.582     4.577     4.598     4.604     4.582     4.585     4.567     4.592     4.572     4.566     4.594     4.570     4.566     4.570     4.565     4.570     4.605     4.565     4.556     4.566     4.599     4.545     4.535     4.570     4.570     4.566     4.596     4.590     4.588     4.570     4.547     4.556     4.550     4.545     4.566     4.535     4.546     4.537     4.529     4.525     4.533     4.544     4.533     4.537     4.545     4.521     4.529     4.565     4.525     4.531     4.525     4.533     4.540     4.533     4.540     4.547     4.545     4.542     4.544     4.546     4.549     4.544     4.548     4.552     4.545     4.537     4.448     4.441     4.447     4.441     4.433     4.441     4.448     4.443     4.433     4.489     4.445     4.433     4.399     4.393     4.392     4.390     4.387     4.379     4.377     4.377     4.375     4.375     4.377     4.385     4.379     4.377     4.375     4.375     4.367     4.369     4.375     4.375     4.377     4.379     4.387     4.390     4.390     4.398     4.431     4.441     4.437     4.496     4.544     4.544     4.535     4.542     4.533     4.498     4.450     4.481     4.450     4.483     4.450     4.498     4.451     4.483     4.489     4.498     4.535     4.542     4.443     4.433     4.439     4.404     4.398     4.403     4.398     4.404     4.398     4.404     4.398     4.404     4.439     4.448     4.443     4.435     4.433     4.393     4.392     4.387     4.381     4.379     4.377     4.377     4.375     4.377     4.377     4.385     4.390     4.392     4.398     4.433     4.441     4.450     4.496     4.504     4.500     4.546     4.542     4.547     4.542     4.546     4.548     4.544     4.537     4.546     4.542     4.545     4.540     4.546     4.537     4.545     4.540     4.500     4.550     4.558     4.558     4.562     4.556     4.558     4.546     4.537     4.544     4.547     4.531     4.529     4.531     4.529     4.533     4.542     4.529     4.523     4.547     4.544     4.548     4.566     4.570     4.550     4.546     4.550     4.545     4.577     4.579     4.576     4.580     4.570     4.579     4.570     4.581     4.582     4.583     4.545     4.581     4.567     4.588     4.590     4.594     4.567     4.562     4.566     4.570     4.566     4.570     4.565     4.558     4.565     4.570     4.588     4.588     4.572     4.566     4.570     4.566     4.570     4.565     4.570     4.566     4.598     4.590     4.626     4.592     4.598     4.592     4.598     4.628     4.566     4.611     4.627     4.623     4.604     4.598     4.572     4.566     4.545     4.566     4.599     4.644     4.644     4.637     4.637     4.637     4.637     4.646     4.637     4.642     4.646     4.648     4.653     4.655     4.635     4.620     4.623     4.649     4.648     4.642     4.637     4.648     4.637     4.646     4.650     4.653     4.649     4.667     4.660     4.665     4.658     4.676     4.683     4.680     4.688     4.687     4.690     4.692     4.690     4.695     4.702     4.698     4.704     4.702     4.706     4.707     4.710     4.704     4.706     4.713     4.711     4.707     4.711     4.722     4.706     4.722     4.730     4.733     4.726     4.731     4.724     4.726     4.724     4.722     4.716     4.736     4.735     4.752     4.760     4.740     4.756     4.771     4.779     4.764     4.756     4.780     4.771     4.783     4.770     4.777     4.782     4.779     4.774     4.785     4.787     4.785     4.782     4.779     4.782     4.802     4.796     4.802     4.787     4.796     4.802     4.800     4.802     4.804     4.802     4.816     4.814     4.820     4.819     4.828     4.827     4.833     4.832     4.828     4.832     4.828     4.833     4.855     4.865     4.863     4.866     4.865     4.865     4.858     4.861     4.858     4.860     4.861     4.866     4.865     4.870     4.877     4.874     4.885     4.881     4.886     4.902     4.907     4.904     4.902     4.911     4.906     4.914     4.919     4.919     4.914     4.916     4.921     4.929     4.926     4.929     4.933     4.933     4.937     4.938     4.935     4.940     4.945     4.942     4.943     4.945     4.948     4.952     4.948     4.953     4.964     4.952     4.969     4.976     4.971     4.978     4.981     4.979     4.979     4.983     4.985     4.987     4.991     4.988     4.993     4.993     4.998     5.003     5.005     5.005     5.006     5.006     5.008     5.012     5.016     5.016     5.019     5.020     5.022     5.022     5.023     5.026     5.028     5.031     5.033     5.035     5.037     5.039     5.042     5.044     5.047     5.052     5.055     5.058     5.061     5.066     5.070     5.076     5.081     5.087     5.092     5.097     5.098     5.102     5.102     5.105     5.105     5.107     5.107     5.109     5.109     5.111     5.113     5.116     5.119     5.119     5.124     5.124     5.126     5.128     5.135     5.135     5.139     5.139     5.142     5.142     5.142     5.146     5.148     5.148     5.149     5.151     5.153     5.154     5.156     5.157     5.160     5.162     5.165     5.166     5.169     5.172     5.176     5.178     5.178     5.180     5.183     5.185     5.188     5.189     5.190     5.192     5.196     5.198     5.200     5.202     5.205     5.209     5.210     5.212     5.216     5.219     5.221     5.221     5.224     5.227     5.229     5.232     5.235     5.237     5.238     5.240     5.243     5.245     5.248     5.252     5.253     5.255     5.257     5.260     5.262     5.265     5.267     5.268     5.271     5.272     5.274     5.275     5.276     5.279     5.283     5.285     5.287     5.289     5.291     5.293     5.295     5.296     5.298     5.301     5.302     5.304     5.305     5.307     5.309     5.312     5.313     5.314     5.315     5.316     5.319     5.324     5.324     5.325     5.328     5.330     5.333     5.335     5.337     5.339     5.339     5.343     5.345     5.349     5.349     5.352     5.354     5.354     5.356     5.361     5.362     5.363     5.364     5.366     5.371     5.374     5.372     5.378     5.380     5.381     5.385     5.386     5.389     5.392     5.395     5.396     5.397     5.400     5.405     5.407     5.409     5.412     5.414     5.418     5.421     5.423     5.426     5.428     5.431     5.435     5.436     5.439     5.442     5.444     5.447     5.449     5.452     5.456     5.457     5.461     5.462     5.466     5.470     5.470     5.472     5.475     5.477     5.478     5.480     5.483     5.485     5.487     5.489     5.493     5.494     5.496     5.498     5.500     5.501     5.502     5.503     5.506     5.507     5.509     5.510     5.513     5.516     5.517     5.520     5.522     5.524     5.526     5.527     5.529     5.533     5.533     5.535     5.539     5.542     5.544     5.544     5.545     5.547     5.549     5.557     5.560     5.562     5.563     5.564     5.569     5.570     5.572     5.575     5.577     5.579     5.582     5.585     5.587     5.589     5.590     5.594     5.596     5.597     5.599     5.608     5.611     5.619     5.624     5.624     5.625     5.627     5.630     5.632     5.632     5.635     5.635     5.639     5.642     5.644     5.646     5.652     5.652     5.655     5.660     5.663     5.665     5.669     5.671     5.675     5.677     5.679     5.682     5.687     5.691     5.695     5.696     5.700     5.702     5.706     5.708     5.711     5.715     5.718     5.720     5.723     5.725     5.735     5.740     5.742     5.746     5.748     5.751     5.753     5.765     5.770     5.774     5.777     5.779     5.783     5.787     5.789     5.794     5.798     5.802     5.804     5.812     5.820     5.822     5.825     5.828     5.831     5.835     5.839     5.842     5.846     5.850     5.854     5.859     5.864     5.869     5.872     5.878     5.881     5.887     5.890     5.896     5.902     5.907     5.912     5.918     5.922     5.925     5.930     5.933     5.938     5.944     5.948     5.952     5.957     5.962     5.967     5.971     5.978     5.983     5.988     5.992     5.996     6.001     6.009     6.012     6.017     6.022     6.027     6.033     6.039     6.045     6.052     6.059     6.066     6.073     6.082     6.090     6.100     6.109     6.120     6.132     6.143     6.155     6.166     6.178     6.190     6.202     6.215     6.227     6.241     6.255     6.270     6.285     6.301     6.317     6.333     6.349     6.367     6.383     6.400     6.419     6.435     6.455     6.473     6.491     6.511     6.530     6.548     6.567     6.586     6.604     6.622     6.640     6.659     6.678     6.696     6.715     6.733     6.751     6.771     6.789     6.810     6.828     6.848     6.867     6.887     6.906     6.926     6.946     6.965     6.985     7.005     7.023     7.042     7.061     7.080     7.098     7.116     7.133     7.150     7.168     7.183     7.201     7.220     7.236     7.252     7.269     7.287     7.304     7.321     7.337     7.356     7.372     7.390     7.407     7.424     7.443     7.461     7.477     7.497     7.514     7.532     7.549     7.567     7.586     7.605     7.622     7.641     7.660     7.679     7.696     7.714     7.732     7.751     7.770     7.788     7.807     7.825     7.844     7.863     7.881     7.899     7.918     7.938     7.955     7.976     7.995     8.014     8.033     8.052     8.070     8.091     8.109     8.127     8.147     8.167     8.185     8.204     8.222     8.240     8.259     8.277     8.296     8.314     8.331     8.347     8.365     8.380     8.395     8.411     8.428     8.443     8.458     8.473     8.488     8.502     8.514     8.529     8.542     8.555     8.568     8.581     8.592     8.604     8.617     8.627     8.640     8.652     8.662     8.675     8.687     8.696     8.707     8.719     8.732     8.740     8.754     8.765     8.775     8.785     8.797     8.811     8.821     8.831     8.844     8.853     8.865     8.877     8.889     8.901     8.914     8.924     8.938     8.950     8.961     8.974     8.985     8.999     9.012     9.024     9.036     9.050     9.063     9.074     9.087     9.098     9.112     9.124     9.139     9.150     9.163     9.177     9.191     9.205     9.219     9.233     9.245     9.257     9.270     9.285     9.300     9.314     9.328     9.343     9.358     9.373     9.385     9.400     9.411     9.425     9.440     9.453     9.469     9.483     9.499     9.513     9.528     9.538     9.555     9.568     9.581     9.597     9.612     9.623     9.639     9.651     9.669     9.683     9.696     9.709     9.723     9.737     9.751     9.767     9.781     9.795     9.809     9.824     9.835     9.852     9.866     9.880     9.893     9.907     9.918     9.933     9.948     9.961     9.979     9.991    10.006    10.018    10.033    10.048    10.062    10.078    10.092    10.107    10.120    10.135    10.150    10.165    10.180    10.195    10.214    10.231    10.247    10.266    10.279    10.295    10.313    10.328    10.346    10.362    10.378    10.397    10.411    10.427    10.445    10.460    10.478    10.495    10.510    10.527    10.543    10.560    10.579    10.596    10.613    10.630    10.648    10.667    10.685    10.704    10.723    10.745    10.762    10.782    10.800    10.820    10.841    10.859    10.876    10.900    10.920    10.941    10.962    10.982    11.003    11.024    11.048    11.070    11.090    11.114    11.135    11.159    11.181    11.204    11.224    11.246    11.269    11.292    11.317    11.341    11.363    11.389    11.411    11.433    11.456    11.480    11.504    11.528    11.550    11.575    11.600    11.623    11.650    11.673    11.696    11.718    11.742    11.767    11.791    11.816    11.842    11.866    11.888    11.909    11.933    11.952    11.972    11.995    12.015    12.035    12.057    12.074    12.093    12.111    12.133    12.152    12.169    12.189    12.207    12.229    12.251    12.267    12.288    12.306    12.327    12.349    12.370    12.390    12.409    12.427    12.447    12.465    12.480    12.499    12.518    12.537    12.553    12.573    12.593    12.614    12.632    12.651    12.673    12.696    12.718    12.738    12.755    12.774    12.790    12.807    12.823    12.838    12.858    12.876    12.899    12.916    12.932    12.951    12.970    12.988    13.007    13.028    13.047    13.066    13.083    13.102    13.119    13.143    13.163    13.179    13.205    13.218    13.240    13.254    13.273    13.285    13.307    13.321    13.339    13.351    13.366    13.380    13.392    13.405    13.421    13.432    13.444    13.455    13.469    13.480    13.490    13.501    13.512    13.521    13.533    13.545    13.558    13.568    13.577    13.585    13.593    13.601    13.612    13.624    13.632    13.642    13.652    13.662    13.671    13.683    13.687    13.694    13.713    13.724    13.735    13.742    13.749    13.774    13.781    13.804    13.818    13.826    13.833    13.838    13.869    13.878    13.881    13.887    13.896    13.912    13.920    13.926    13.930    13.937    13.947    13.954    13.966    13.977    13.986    13.996    14.014    14.019    14.035    14.041    14.044    14.061    14.072    14.082    14.090    14.097    14.111    14.120    14.130    14.139    14.145    14.175    14.179    14.185    14.191    14.197    14.214    14.237    14.243    14.246    14.258    14.265    14.272    14.277    14.283    14.287    14.300    14.312    14.323    14.326    14.338    14.356    14.363    14.391    14.393    14.398    14.403    14.404    14.420    14.429    14.435    14.439    14.445    14.457    14.472    14.499    14.506    14.509    14.515    14.525    14.535    14.539    14.544    14.564    14.572    14.578    14.583    14.590    14.594    14.609    14.614    14.619    14.637    14.642    14.648    14.669    14.676    14.682    14.698    14.709    14.712    14.718    14.724    14.731    14.752    14.769    14.769    14.777    14.782    14.799    14.804    14.810    14.815    14.825    14.837    14.844    14.849    14.865    14.880    14.885    14.899    14.907    14.913    14.917    14.926    14.937    14.941    14.950    14.962    14.970    14.980    14.990    15.007    15.007    15.008    15.010    15.010    15.010    15.008    15.007    15.008    15.010    15.010    15.012    15.010    15.008    15.007    15.005    15.002    14.978    14.969    14.950    14.943    14.935    14.927    14.922    14.915    14.906    14.898    14.894    14.881    14.874    14.865    14.853    14.848    14.841    14.833    14.827    14.807    14.791    14.790    14.782    14.776    14.769    14.760    14.754    14.731    14.726    14.718    14.713    14.702    14.698    14.683    14.676    14.669    14.659    14.654    14.648    14.642    14.637    14.628    14.616    14.613    14.607    14.589    14.580    14.574    14.569    14.563    14.548    14.523    14.517    14.512    14.505    14.503    14.487    14.481    14.477    14.469    14.463    14.455    14.443    14.437    14.432    14.425    14.410    14.404    14.393    14.387    14.369
     4.566     4.558     4.566     4.566     4.620     4.546     4.545     4.540     4.546     4.540     4.565     4.542     4.565     4.556     4.562     4.546     4.537     4.548     4.540     4.544     4.542     4.545     4.540     4.548     4.540     4.558     4.542     4.545     4.542     4.535     4.542     4.544     4.540     4.545     4.535     4.544     4.550     4.542     4.548     4.542     4.549     4.545     4.537     4.544     4.545     4.540     4.533     4.540     4.531     4.537     4.540     4.537     4.540     4.537     4.542     4.535     4.527     4.533     4.501     4.533     4.501     4.535     4.545     4.547     4.537     4.545     4.537     4.547     4.542     4.535     4.544     4.545     4.542     4.547     4.535     4.537     4.535     4.537     4.535     4.537     4.535     4.537     4.535     4.498     4.531     4.542     4.546     4.562     4.542     4.545     4.544     4.560     4.546     4.545     4.545     4.545     4.535     4.544     4.545     4.535     4.544     4.535     4.544     4.537     4.545     4.540     4.546     4.542     4.545     4.565     4.569     4.545     4.550     4.545     4.566     4.542     4.562     4.542     4.566     4.562     4.542     4.544     4.540     4.540     4.540     4.540     4.540     4.540     4.537     4.542     4.537     4.545     4.540     4.544     4.542     4.544     4.544     4.544     4.540     4.545     4.544     4.545     4.542     4.556     4.542     4.560     4.560     4.566     4.600     4.598     4.614     4.622     4.567     4.599     4.567     4.598     4.605     4.614     4.649     4.642     4.650     4.644     4.663     4.667     4.646     4.614     4.644     4.665     4.646     4.650     4.668     4.673     4.670     4.677     4.680     4.649     4.679     4.676     4.681     4.677     4.679     4.649     4.653     4.685     4.680     4.680     4.680     4.648     4.681     4.674     4.676     4.676     4.676     4.670     4.674     4.650     4.642     4.674     4.681     4.688     4.685     4.650     4.644     4.690     4.685     4.644     4.649     4.685     4.646     4.646     4.649     4.674     4.667     4.671     4.673     4.665     4.658     4.650     4.668     4.665     4.660     4.665     4.657     4.662     4.668     4.671     4.671     4.665     4.668     4.670     4.668     4.671     4.671     4.677     4.676     4.677     4.676     4.671     4.676     4.670     4.673     4.667     4.662     4.668     4.662     4.665     4.663     4.663     4.657     4.658     4.653     4.644     4.648     4.646     4.640     4.640     4.644     4.640     4.640     4.637     4.637     4.635     4.631     4.644     4.644     4.628     4.642     4.640     4.627     4.628     4.635     4.623     4.627     4.628     4.623     4.630     4.630     4.630     4.635     4.635     4.628     4.642     4.614     4.619     4.652     4.622     4.646     4.640     4.616     4.635     4.620     4.616     4.626     4.623     4.588     4.581     4.594     4.616     4.577     4.581     4.594     4.580     4.566     4.572     4.598     4.588     4.560     4.590     4.575     4.570     4.566     4.558     4.566     4.614     4.544     4.550     4.558     4.565     4.566     4.545     4.602     4.565     4.544     4.550     4.570     4.585     4.565     4.542     4.550     4.544     4.550     4.545     4.566     4.570     4.527     4.537     4.566     4.542     4.529     4.531     4.525     4.521     4.527     4.566     4.560     4.533     4.527     4.535     4.542     4.535     4.542     4.548     4.545     4.542     4.548     4.542     4.535     4.542     4.537     4.545     4.558     4.550     4.545     4.535     4.450     4.481     4.448     4.455     4.450     4.445     4.450     4.443     4.496     4.450     4.443     4.433     4.433     4.393     4.393     4.390     4.390     4.381     4.379     4.379     4.379     4.387     4.390     4.390     4.381     4.379     4.377     4.377     4.377     4.377     4.381     4.381     4.387     4.390     4.392     4.398     4.404     4.441     4.437     4.445     4.489     4.542     4.549     4.544     4.537     4.544     4.535     4.498     4.450     4.498     4.450     4.498     4.450     4.498     4.489     4.483     4.491     4.542     4.535     4.450     4.441     4.431     4.439     4.404     4.439     4.431     4.439     4.447     4.439     4.433     4.439     4.433     4.443     4.450     4.443     4.433     4.399     4.393     4.392     4.390     4.387     4.387     4.379     4.385     4.387     4.387     4.390     4.392     4.398     4.404     4.441     4.450     4.483     4.491     4.508     4.546     4.544     4.548     4.542     4.552     4.549     4.549     4.552     4.547     4.544     4.548     4.537     4.545     4.540     4.546     4.540     4.556     4.565     4.545     4.565     4.565     4.556     4.565     4.560     4.554     4.544     4.548     4.537     4.540     4.540     4.535     4.544     4.531     4.531     4.535     4.540     4.545     4.583     4.556     4.554     4.566     4.544     4.566     4.558     4.531     4.537     4.546     4.581     4.576     4.567     4.580     4.576     4.578     4.585     4.588     4.585     4.583     4.585     4.592     4.594     4.588     4.570     4.566     4.570     4.566     4.570     4.565     4.558     4.565     4.570     4.582     4.590     4.572     4.566     4.560     4.566     4.570     4.566     4.558     4.566     4.570     4.594     4.588     4.588     4.592     4.635     4.621     4.604     4.567     4.599     4.596     4.625     4.599     4.642     4.598     4.566     4.545     4.566     4.572     4.567     4.599     4.642     4.642     4.637     4.646     4.640     4.642     4.644     4.646     4.652     4.650     4.649     4.653     4.660     4.653     4.626     4.658     4.650     4.646     4.640     4.663     4.658     4.653     4.658     4.662     4.655     4.663     4.663     4.660     4.667     4.692     4.690     4.688     4.683     4.702     4.700     4.700     4.693     4.702     4.707     4.702     4.709     4.710     4.710     4.706     4.713     4.711     4.716     4.713     4.720     4.711     4.724     4.728     4.724     4.706     4.726     4.733     4.731     4.724     4.720     4.720     4.728     4.733     4.731     4.737     4.745     4.756     4.767     4.745     4.765     4.770     4.764     4.782     4.765     4.776     4.787     4.785     4.785     4.782     4.782     4.780     4.785     4.789     4.787     4.789     4.789     4.791     4.807     4.776     4.800     4.800     4.804     4.803     4.796     4.803     4.809     4.806     4.812     4.819     4.819     4.822     4.827     4.830     4.830     4.828     4.839     4.838     4.835     4.863     4.870     4.872     4.868     4.860     4.855     4.870     4.868     4.861     4.863     4.861     4.865     4.865     4.866     4.868     4.872     4.879     4.877     4.892     4.894     4.907     4.907     4.906     4.907     4.904     4.914     4.911     4.906     4.919     4.924     4.923     4.923     4.923     4.931     4.935     4.929     4.935     4.931     4.937     4.942     4.940     4.947     4.945     4.945     4.945     4.954     4.957     4.958     4.957     4.966     4.969     4.957     4.971     4.974     4.978     4.983     4.979     4.981     4.983     4.985     4.990     4.990     4.994     4.993     4.994     4.998     5.002     5.006     5.008     5.008     5.011     5.012     5.015     5.016     5.016     5.019     5.020     5.025     5.026     5.026     5.028     5.030     5.033     5.035     5.037     5.041     5.044     5.044     5.047     5.048     5.053     5.056     5.060     5.065     5.069     5.073     5.076     5.081     5.087     5.093     5.100     5.104     5.109     5.111     5.111     5.113     5.113     5.113     5.114     5.114     5.116     5.119     5.120     5.122     5.124     5.128     5.135     5.137     5.137     5.139     5.140     5.142     5.142     5.145     5.145     5.145     5.146     5.151     5.151     5.153     5.154     5.154     5.157     5.159     5.160     5.162     5.163     5.166     5.169     5.172     5.174     5.178     5.180     5.181     5.183     5.186     5.188     5.189     5.190     5.192     5.195     5.197     5.199     5.202     5.204     5.207     5.210     5.212     5.216     5.217     5.219     5.221     5.224     5.226     5.229     5.232     5.233     5.237     5.238     5.242     5.243     5.245     5.248     5.250     5.253     5.255     5.258     5.260     5.262     5.265     5.267     5.269     5.271     5.272     5.274     5.276     5.278     5.279     5.282     5.285     5.287     5.289     5.291     5.293     5.295     5.296     5.300     5.301     5.302     5.306     5.306     5.308     5.309     5.312     5.313     5.315     5.316     5.319     5.320     5.324     5.325     5.327     5.328     5.331     5.333     5.335     5.335     5.337     5.343     5.345     5.347     5.349     5.349     5.352     5.354     5.355     5.356     5.361     5.363     5.364     5.365     5.366     5.369     5.372     5.376     5.378     5.383     5.383     5.385     5.386     5.388     5.390     5.393     5.396     5.399     5.400     5.402     5.405     5.409     5.412     5.414     5.418     5.420     5.421     5.425     5.428     5.431     5.433     5.436     5.438     5.441     5.442     5.446     5.449     5.452     5.454     5.457     5.459     5.462     5.466     5.468     5.471     5.474     5.474     5.477     5.480     5.481     5.483     5.485     5.489     5.491     5.493     5.494     5.496     5.500     5.501     5.502     5.504     5.505     5.507     5.510     5.511     5.512     5.513     5.515     5.517     5.520     5.522     5.524     5.529     5.529     5.531     5.533     5.535     5.537     5.539     5.540     5.542     5.544     5.547     5.551     5.554     5.554     5.553     5.562     5.563     5.565     5.569     5.570     5.574     5.575     5.577     5.579     5.582     5.585     5.587     5.590     5.590     5.592     5.596     5.599     5.601     5.606     5.611     5.615     5.620     5.624     5.625     5.627     5.628     5.630     5.633     5.635     5.637     5.639     5.641     5.646     5.647     5.649     5.652     5.655     5.656     5.660     5.665     5.666     5.671     5.674     5.675     5.679     5.680     5.685     5.688     5.691     5.695     5.698     5.700     5.704     5.706     5.709     5.713     5.715     5.718     5.722     5.725     5.727     5.737     5.742     5.746     5.749     5.749     5.758     5.760     5.769     5.772     5.776     5.779     5.781     5.785     5.787     5.791     5.794     5.798     5.802     5.806     5.819     5.820     5.823     5.827     5.830     5.831     5.835     5.841     5.846     5.848     5.851     5.855     5.861     5.865     5.869     5.873     5.878     5.882     5.888     5.893     5.898     5.902     5.907     5.910     5.918     5.922     5.925     5.930     5.935     5.941     5.947     5.949     5.954     5.957     5.963     5.968     5.973     5.978     5.983     5.988     5.995     6.000     6.004     6.009     6.013     6.018     6.023     6.028     6.033     6.039     6.045     6.052     6.059     6.066     6.073     6.082     6.090     6.099     6.108     6.119     6.129     6.141     6.152     6.165     6.176     6.189     6.200     6.214     6.226     6.239     6.252     6.267     6.283     6.298     6.314     6.330     6.348     6.365     6.380     6.397     6.416     6.433     6.452     6.472     6.490     6.509     6.530     6.548     6.568     6.587     6.606     6.624     6.641     6.660     6.680     6.697     6.717     6.735     6.753     6.773     6.791     6.810     6.828     6.846     6.866     6.885     6.904     6.924     6.942     6.962     6.983     7.003     7.022     7.042     7.061     7.079     7.098     7.116     7.133     7.153     7.171     7.187     7.204     7.220     7.237     7.255     7.271     7.289     7.305     7.324     7.340     7.357     7.374     7.392     7.409     7.426     7.444     7.461     7.479     7.497     7.514     7.532     7.549     7.566     7.585     7.604     7.621     7.641     7.657     7.676     7.695     7.712     7.730     7.748     7.767     7.785     7.804     7.824     7.841     7.860     7.877     7.896     7.914     7.935     7.952     7.972     7.992     8.010     8.029     8.048     8.066     8.085     8.104     8.125     8.142     8.162     8.181     8.199     8.218     8.236     8.254     8.272     8.290     8.309     8.326     8.344     8.362     8.380     8.396     8.411     8.428     8.444     8.458     8.475     8.489     8.505     8.519     8.532     8.545     8.560     8.574     8.586     8.598     8.611     8.624     8.635     8.647     8.659     8.670     8.683     8.695     8.706     8.717     8.728     8.738     8.750     8.760     8.774     8.783     8.795     8.807     8.817     8.830     8.842     8.851     8.863     8.875     8.887     8.898     8.910     8.922     8.933     8.946     8.960     8.972     8.981     8.994     9.008     9.020     9.032     9.045     9.057     9.069     9.082     9.095     9.108     9.120     9.133     9.146     9.159     9.172     9.185     9.196     9.209     9.224     9.237     9.252     9.266     9.278     9.291     9.307     9.320     9.335     9.349     9.361     9.375     9.391     9.405     9.419     9.433     9.446     9.461     9.475     9.490     9.503     9.517     9.533     9.549     9.561     9.575     9.589     9.602     9.614     9.629     9.643     9.658     9.670     9.686     9.700     9.715     9.729     9.742     9.757     9.769     9.785     9.798     9.813     9.827     9.842     9.855     9.868     9.883     9.898     9.911     9.924     9.939     9.952     9.966     9.980     9.995    10.010    10.022    10.037    10.052    10.067    10.082    10.096    10.109    10.124    10.139    10.153    10.170    10.183    10.198    10.214    10.231    10.248    10.264    10.282    10.298    10.313    10.328    10.344    10.363    10.378    10.395    10.415    10.428    10.445    10.462    10.476    10.495    10.510    10.531    10.543    10.560    10.579    10.596    10.615    10.630    10.648    10.666    10.685    10.704    10.722    10.742    10.762    10.779    10.800    10.818    10.838    10.856    10.873    10.895    10.917    10.938    10.960    10.981    11.000    11.020    11.041    11.063    11.085    11.106    11.126    11.147    11.174    11.197    11.218    11.242    11.262    11.283    11.307    11.331    11.355    11.378    11.400    11.425    11.449    11.470    11.495    11.520    11.542    11.565    11.589    11.610    11.635    11.663    11.685    11.709    11.732    11.755    11.778    11.802    11.829    11.856    11.878    11.899    11.921    11.942    11.963    11.987    12.007    12.030    12.049    12.072    12.089    12.111    12.130    12.147    12.166    12.185    12.206    12.226    12.242    12.263    12.283    12.304    12.322    12.344    12.366    12.383    12.406    12.426    12.446    12.465    12.482    12.499    12.518    12.537    12.557    12.574    12.595    12.616    12.637    12.658    12.678    12.697    12.720    12.742    12.762    12.779    12.794    12.814    12.831    12.845    12.864    12.881    12.898    12.919    12.935    12.956    12.978    12.989    13.009    13.028    13.046    13.068    13.086    13.104    13.124    13.142    13.164    13.180    13.199    13.216    13.235    13.254    13.266    13.282    13.296    13.310    13.325    13.339    13.351    13.363    13.378    13.390    13.404    13.419    13.432    13.444    13.454    13.466    13.477    13.489    13.498    13.509    13.521    13.530    13.541    13.556    13.565    13.575    13.580    13.588    13.597    13.610    13.616    13.625    13.635    13.645    13.655    13.665    13.675    13.678    13.689    13.696    13.719    13.725    13.739    13.744    13.756    13.774    13.785    13.806    13.818    13.826    13.835    13.857    13.869    13.877    13.887    13.892    13.906    13.918    13.924    13.929    13.935    13.944    13.953    13.961    13.972    13.983    13.994    14.009    14.024    14.029    14.037    14.046    14.061    14.072    14.080    14.090    14.096    14.107    14.119    14.127    14.139    14.142    14.153    14.169    14.173    14.189    14.202    14.214    14.235    14.237    14.248    14.256    14.268    14.272    14.277    14.285    14.289    14.294    14.312    14.321    14.326    14.341    14.352    14.359    14.385    14.394    14.394    14.406    14.412    14.424    14.429    14.433    14.439    14.445    14.460    14.470    14.480    14.505    14.512    14.520    14.525    14.531    14.539    14.544    14.557    14.574    14.578    14.585    14.591    14.595    14.609    14.614    14.621    14.635    14.639    14.646    14.661    14.672    14.686    14.695    14.707    14.712    14.718    14.724    14.733    14.752    14.764    14.771    14.777    14.781    14.797    14.805    14.810    14.818    14.825    14.831    14.844    14.848    14.861    14.876    14.883    14.895    14.904    14.909    14.917    14.921    14.935    14.941    14.950    14.960    14.969    14.978    14.989    15.007    15.007    15.008    15.008    15.008    15.008    15.010    15.010    15.008    15.010    15.008    15.008    15.008    15.008    15.007    15.005    15.002    14.978    14.969    14.953    14.945    14.939    14.927    14.921    14.915    14.907    14.900    14.894    14.881    14.876    14.865    14.859    14.849    14.844    14.841    14.814    14.809    14.796    14.793    14.786    14.781    14.771    14.760    14.755    14.733    14.727    14.720    14.710    14.702    14.698    14.691    14.678    14.669    14.662    14.655    14.650    14.642    14.637    14.629    14.616    14.609    14.604    14.594    14.582    14.576    14.570    14.569    14.553    14.535    14.519    14.509    14.508    14.503    14.492    14.485    14.481    14.473    14.470    14.453    14.447    14.441    14.432    14.424    14.414    14.408    14.394    14.393    14.387
     4.570     4.566     4.566     4.605     4.566     4.545     4.540     4.546     4.540     4.545     4.568     4.560     4.566     4.565     4.545     4.537     4.542     4.540     4.544     4.542     4.544     4.544     4.545     4.544     4.550     4.556     4.558     4.545     4.545     4.542     4.535     4.544     4.544     4.540     4.545     4.550     4.544     4.549     4.542     4.549     4.545     4.535     4.537     4.535     4.544     4.533     4.542     4.533     4.540     4.542     4.540     4.549     4.542     4.560     4.542     4.545     4.535     4.537     4.535     4.502     4.535     4.527     4.533     4.544     4.533     4.542     4.545     4.544     4.535     4.544     4.535     4.544     4.544     4.540     4.545     4.533     4.537     4.533     4.537     4.533     4.527     4.535     4.500     4.533     4.500     4.533     4.544     4.537     4.549     4.542     4.550     4.556     4.544     4.549     4.544     4.550     4.545     4.566     4.540     4.545     4.537     4.545     4.537     4.545     4.537     4.542     4.540     4.544     4.542     4.560     4.545     4.545     4.544     4.560     4.558     4.569     4.560     4.569     4.565     4.544     4.545     4.544     4.544     4.542     4.544     4.540     4.542     4.540     4.546     4.537     4.540     4.537     4.542     4.542     4.545     4.544     4.545     4.542     4.556     4.542     4.545     4.542     4.545     4.544     4.558     4.556     4.566     4.572     4.596     4.616     4.611     4.642     4.616     4.609     4.600     4.605     4.599     4.649     4.642     4.650     4.644     4.653     4.646     4.653     4.652     4.607     4.652     4.658     4.649     4.642     4.649     4.670     4.674     4.676     4.648     4.680     4.679     4.681     4.677     4.681     4.676     4.683     4.648     4.683     4.685     4.655     4.648     4.653     4.648     4.687     4.679     4.648     4.679     4.648     4.680     4.644     4.679     4.683     4.688     4.646     4.650     4.688     4.692     4.648     4.685     4.650     4.653     4.648     4.685     4.687     4.688     4.681     4.679     4.674     4.668     4.671     4.663     4.644     4.665     4.670     4.674     4.668     4.648     4.655     4.671     4.674     4.674     4.670     4.673     4.671     4.671     4.673     4.677     4.673     4.677     4.674     4.677     4.674     4.679     4.676     4.671     4.676     4.674     4.673     4.668     4.663     4.667     4.667     4.660     4.665     4.648     4.649     4.644     4.649     4.644     4.646     4.644     4.644     4.644     4.640     4.640     4.644     4.646     4.649     4.630     4.648     4.649     4.644     4.637     4.630     4.635     4.642     4.625     4.629     4.633     4.635     4.637     4.637     4.633     4.632     4.627     4.648     4.648     4.640     4.649     4.646     4.648     4.618     4.640     4.619     4.635     4.633     4.625     4.628     4.622     4.614     4.588     4.588     4.598     4.582     4.602     4.588     4.588     4.596     4.592     4.573     4.566     4.572     4.570     4.566     4.558     4.565     4.570     4.581     4.550     4.544     4.565     4.569     4.602     4.566     4.598     4.545     4.566     4.558     4.565     4.585     4.545     4.549     4.542     4.535     4.544     4.535     4.544     4.566     4.544     4.577     4.540     4.572     4.527     4.525     4.531     4.523     4.566     4.558     4.544     4.556     4.537     4.544     4.549     4.544     4.549     4.545     4.542     4.548     4.542     4.535     4.542     4.535     4.544     4.562     4.562     4.540     4.565     4.544     4.535     4.544     4.537     4.544     4.498     4.489     4.483     4.489     4.531     4.496     4.450     4.443     4.433     4.433     4.393     4.393     4.392     4.390     4.390     4.390     4.390     4.390     4.403     4.392     4.390     4.387     4.387     4.387     4.387     4.387     4.390     4.390     4.392     4.392     4.398     4.404     4.441     4.435     4.443     4.450     4.445     4.535     4.544     4.549     4.545     4.537     4.544     4.450     4.540     4.544     4.535     4.450     4.498     4.491     4.483     4.489     4.498     4.535     4.542     4.544     4.527     4.496     4.448     4.441     4.448     4.441     4.448     4.514     4.448     4.519     4.448     4.441     4.448     4.496     4.450     4.441     4.433     4.433     4.403     4.398     4.392     4.392     4.390     4.390     4.390     4.392     4.392     4.398     4.404     4.441     4.450     4.496     4.491     4.498     4.527     4.533     4.545     4.552     4.547     4.544     4.550     4.556     4.550     4.545     4.540     4.545     4.531     4.537     4.562     4.565     4.560     4.570     4.562     4.567     4.562     4.546     4.535     4.544     4.550     4.544     4.535     4.544     4.549     4.537     4.544     4.549     4.540     4.545     4.577     4.540     4.546     4.588     4.554     4.588     4.588     4.546     4.566     4.545     4.566     4.537     4.546     4.540     4.585     4.585     4.585     4.585     4.576     4.580     4.580     4.592     4.588     4.588     4.588     4.590     4.588     4.596     4.566     4.560     4.566     4.570     4.566     4.570     4.566     4.570     4.580     4.566     4.572     4.567     4.570     4.566     4.558     4.566     4.558     4.566     4.598     4.604     4.602     4.594     4.590     4.613     4.642     4.621     4.567     4.646     4.642     4.644     4.642     4.596     4.599     4.637     4.599     4.566     4.598     4.605     4.598     4.648     4.648     4.644     4.648     4.649     4.644     4.648     4.644     4.649     4.644     4.655     4.655     4.658     4.653     4.648     4.660     4.657     4.655     4.653     4.646     4.652     4.644     4.648     4.652     4.655     4.658     4.660     4.670     4.665     4.662     4.693     4.687     4.681     4.685     4.702     4.704     4.696     4.706     4.710     4.700     4.704     4.704     4.711     4.714     4.710     4.713     4.714     4.716     4.722     4.726     4.720     4.730     4.733     4.733     4.726     4.733     4.730     4.737     4.730     4.737     4.726     4.722     4.728     4.731     4.738     4.731     4.738     4.756     4.760     4.756     4.768     4.771     4.789     4.764     4.789     4.774     4.782     4.780     4.787     4.782     4.787     4.789     4.783     4.787     4.780     4.794     4.798     4.791     4.812     4.809     4.812     4.802     4.807     4.810     4.813     4.814     4.816     4.810     4.828     4.822     4.825     4.832     4.828     4.832     4.841     4.846     4.841     4.838     4.844     4.866     4.868     4.865     4.870     4.876     4.872     4.868     4.866     4.874     4.874     4.872     4.876     4.874     4.881     4.881     4.877     4.893     4.894     4.888     4.907     4.904     4.911     4.912     4.911     4.911     4.919     4.926     4.929     4.928     4.928     4.926     4.931     4.935     4.929     4.935     4.938     4.942     4.938     4.942     4.948     4.943     4.952     4.955     4.958     4.957     4.959     4.960     4.966     4.967     4.971     4.974     4.979     4.979     4.981     4.979     4.985     4.985     4.991     4.991     4.994     4.994     4.996     5.002     5.003     5.002     5.006     5.009     5.009     5.011     5.012     5.015     5.019     5.020     5.023     5.022     5.025     5.030     5.030     5.031     5.033     5.035     5.037     5.042     5.042     5.044     5.047     5.050     5.052     5.055     5.058     5.061     5.065     5.069     5.074     5.079     5.083     5.089     5.095     5.100     5.107     5.111     5.116     5.117     5.119     5.119     5.119     5.120     5.120     5.122     5.122     5.124     5.126     5.128     5.135     5.139     5.139     5.142     5.143     5.143     5.143     5.145     5.146     5.148     5.149     5.149     5.151     5.154     5.154     5.156     5.157     5.159     5.162     5.163     5.165     5.169     5.169     5.172     5.174     5.176     5.180     5.181     5.183     5.186     5.187     5.189     5.191     5.193     5.196     5.197     5.199     5.200     5.204     5.207     5.209     5.212     5.216     5.217     5.219     5.221     5.224     5.227     5.229     5.231     5.233     5.235     5.238     5.240     5.242     5.245     5.248     5.250     5.253     5.255     5.257     5.260     5.262     5.265     5.267     5.268     5.271     5.272     5.275     5.276     5.278     5.281     5.282     5.283     5.287     5.289     5.291     5.293     5.295     5.298     5.300     5.301     5.305     5.306     5.307     5.308     5.309     5.312     5.313     5.315     5.319     5.320     5.322     5.324     5.325     5.328     5.330     5.331     5.333     5.337     5.339     5.341     5.343     5.345     5.347     5.349     5.351     5.352     5.354     5.355     5.359     5.361     5.363     5.366     5.369     5.371     5.372     5.374     5.376     5.380     5.381     5.383     5.386     5.388     5.389     5.390     5.393     5.395     5.397     5.400     5.402     5.404     5.407     5.411     5.414     5.418     5.420     5.423     5.425     5.426     5.430     5.433     5.435     5.438     5.439     5.442     5.446     5.449     5.450     5.452     5.456     5.459     5.461     5.464     5.468     5.470     5.472     5.475     5.477     5.478     5.480     5.483     5.485     5.487     5.491     5.494     5.496     5.498     5.500     5.503     5.503     5.505     5.507     5.508     5.511     5.512     5.514     5.515     5.516     5.519     5.520     5.524     5.526     5.527     5.529     5.533     5.533     5.535     5.539     5.540     5.542     5.544     5.545     5.547     5.549     5.555     5.558     5.557     5.558     5.565     5.569     5.570     5.570     5.572     5.574     5.577     5.580     5.582     5.583     5.585     5.587     5.590     5.594     5.594     5.599     5.601     5.605     5.608     5.615     5.619     5.620     5.624     5.627     5.628     5.632     5.633     5.635     5.637     5.639     5.641     5.642     5.646     5.649     5.652     5.653     5.656     5.658     5.663     5.666     5.671     5.672     5.674     5.677     5.679     5.683     5.685     5.688     5.690     5.695     5.698     5.702     5.706     5.708     5.711     5.713     5.717     5.722     5.723     5.727     5.735     5.739     5.742     5.748     5.749     5.752     5.753     5.766     5.770     5.774     5.777     5.779     5.783     5.785     5.787     5.791     5.794     5.798     5.802     5.810     5.814     5.820     5.823     5.828     5.830     5.833     5.837     5.841     5.844     5.850     5.853     5.856     5.859     5.865     5.869     5.873     5.878     5.882     5.888     5.891     5.898     5.902     5.907     5.912     5.916     5.922     5.927     5.932     5.935     5.942     5.947     5.950     5.955     5.959     5.963     5.970     5.973     5.978     5.983     5.988     5.993     5.998     6.004     6.009     6.014     6.018     6.025     6.030     6.035     6.042     6.046     6.052     6.059     6.066     6.073     6.082     6.089     6.097     6.106     6.117     6.127     6.138     6.149     6.162     6.175     6.187     6.198     6.212     6.224     6.237     6.250     6.264     6.280     6.296     6.311     6.327     6.343     6.361     6.378     6.396     6.413     6.430     6.449     6.469     6.488     6.507     6.528     6.549     6.568     6.588     6.606     6.626     6.643     6.662     6.680     6.699     6.717     6.735     6.754     6.774     6.793     6.810     6.828     6.846     6.866     6.885     6.904     6.922     6.941     6.961     6.981     7.000     7.020     7.039     7.059     7.077     7.096     7.116     7.133     7.152     7.171     7.189     7.205     7.224     7.240     7.257     7.273     7.292     7.309     7.326     7.342     7.360     7.376     7.393     7.411     7.428     7.446     7.463     7.481     7.497     7.514     7.532     7.549     7.566     7.585     7.604     7.620     7.639     7.657     7.676     7.693     7.711     7.730     7.748     7.765     7.783     7.802     7.820     7.838     7.858     7.875     7.894     7.913     7.931     7.950     7.968     7.987     8.004     8.024     8.043     8.063     8.080     8.098     8.118     8.137     8.157     8.176     8.195     8.213     8.233     8.250     8.268     8.285     8.305     8.323     8.340     8.358     8.376     8.393     8.411     8.426     8.443     8.458     8.475     8.489     8.505     8.520     8.535     8.549     8.563     8.577     8.591     8.604     8.617     8.628     8.642     8.654     8.666     8.678     8.692     8.703     8.715     8.728     8.737     8.748     8.760     8.770     8.782     8.795     8.806     8.817     8.828     8.841     8.850     8.862     8.875     8.883     8.897     8.909     8.920     8.932     8.942     8.955     8.969     8.981     8.992     9.005     9.015     9.029     9.039     9.052     9.066     9.077     9.089     9.101     9.116     9.128     9.140     9.154     9.167     9.180     9.193     9.207     9.220     9.231     9.245     9.258     9.272     9.286     9.300     9.312     9.326     9.342     9.353     9.370     9.381     9.398     9.411     9.424     9.438     9.452     9.466     9.480     9.494     9.510     9.524     9.538     9.552     9.566     9.581     9.594     9.609     9.621     9.635     9.650     9.663     9.678     9.690     9.706     9.719     9.732     9.748     9.760     9.773     9.790     9.804     9.817     9.832     9.846     9.860     9.875     9.888     9.900     9.917     9.929     9.943     9.955     9.970     9.985     9.997    10.013    10.027    10.042    10.057    10.071    10.086    10.099    10.113    10.128    10.144    10.158    10.172    10.188    10.202    10.219    10.233    10.247    10.266    10.285    10.300    10.317    10.331    10.348    10.362    10.380    10.397    10.415    10.430    10.446    10.463    10.481    10.495    10.513    10.529    10.547    10.563    10.580    10.597    10.615    10.630    10.648    10.668    10.683    10.701    10.720    10.740    10.759    10.779    10.797    10.817    10.835    10.855    10.873    10.892    10.914    10.935    10.955    10.978    10.997    11.017    11.039    11.057    11.078    11.100    11.122    11.141    11.165    11.189    11.211    11.233    11.255    11.278    11.300    11.322    11.346    11.370    11.390    11.418    11.442    11.462    11.483    11.506    11.529    11.554    11.579    11.604    11.627    11.650    11.673    11.700    11.724    11.747    11.769    11.791    11.818    11.841    11.866    11.888    11.910    11.937    11.956    11.980    12.001    12.022    12.041    12.065    12.085    12.102    12.126    12.146    12.161    12.181    12.202    12.222    12.239    12.260    12.279    12.300    12.317    12.339    12.363    12.382    12.402    12.421    12.442    12.462    12.482    12.499    12.518    12.537    12.557    12.577    12.597    12.618    12.637    12.659    12.681    12.700    12.722    12.741    12.762    12.781    12.799    12.816    12.835    12.854    12.869    12.887    12.908    12.922    12.944    12.963    12.979    12.994    13.016    13.030    13.050    13.067    13.088    13.107    13.120    13.143    13.163    13.179    13.195    13.211    13.227    13.242    13.259    13.270    13.283    13.296    13.310    13.323    13.337    13.349    13.361    13.376    13.390    13.400    13.415    13.428    13.439    13.449    13.461    13.473    13.487    13.496    13.507    13.513    13.523    13.535    13.552    13.561    13.570    13.575    13.583    13.592    13.603    13.612    13.618    13.627    13.638    13.648    13.658    13.665    13.675    13.683    13.691    13.700    13.715    13.733    13.740    13.747    13.761    13.778    13.795    13.809    13.818    13.827    13.853    13.864    13.872    13.885    13.892    13.900    13.906    13.923    13.927    13.933    13.942    13.949    13.957    13.970    13.979    13.990    14.004    14.014    14.028    14.035    14.046    14.057    14.069    14.079    14.089    14.096    14.102    14.113    14.130    14.139    14.142    14.152    14.165    14.172    14.194    14.199    14.211    14.216    14.241    14.248    14.251    14.265    14.272    14.279    14.286    14.290    14.302    14.312    14.318    14.323    14.338    14.349    14.361    14.367    14.387    14.398    14.410    14.414    14.422    14.429    14.435    14.441    14.445    14.457    14.469    14.480    14.496    14.502    14.515    14.522    14.535    14.539    14.544    14.550    14.570    14.578    14.582    14.595    14.599    14.607    14.613    14.619    14.629    14.637    14.646    14.665    14.676    14.682    14.691    14.705    14.712    14.717    14.726    14.738    14.754    14.757    14.769    14.776    14.781    14.788    14.802    14.807    14.820    14.825    14.831    14.841    14.848    14.866    14.872    14.881    14.894    14.902    14.907    14.915    14.927    14.935    14.941    14.948    14.960    14.964    14.974    14.992    15.002    15.007    15.008    15.008    15.008    15.010    15.008    15.007    15.008    15.010    15.008    15.008    15.007    15.007    15.005    15.002    14.989    14.976    14.964    14.953    14.946    14.941    14.935    14.924    14.917    14.909    14.904    14.895    14.883    14.876    14.870    14.861    14.849    14.844    14.839    14.818    14.807    14.797    14.793    14.786    14.782    14.772    14.765    14.757    14.733    14.729    14.724    14.709    14.704    14.698    14.692    14.678    14.670    14.663    14.659    14.650    14.642    14.637    14.632    14.614    14.609    14.602    14.596    14.583    14.578    14.572    14.566    14.558    14.543    14.539    14.511    14.505    14.505    14.502    14.492    14.483    14.480    14.475    14.472    14.448    14.443    14.435    14.427    14.419    14.410    14.398    14.391    14.389
     4.566     4.570     4.546     4.569     4.546     4.569     4.562     4.542     4.546     4.545     4.545     4.550     4.545     4.568     4.540     4.547     4.540     4.542     4.542     4.544     4.544     4.545     4.544     4.545     4.545     4.545     4.545     4.545     4.544     4.535     4.544     4.535     4.544     4.558     4.566     4.545     4.558     4.542     4.549     4.545     4.537     4.537     4.535     4.537     4.533     4.537     4.535     4.544     4.545     4.544     4.537     4.545     4.565     4.545     4.550     4.544     4.546     4.537     4.540     4.535     4.537     4.535     4.537     4.533     4.537     4.535     4.500     4.537     4.544     4.535     4.544     4.535     4.542     4.546     4.535     4.544     4.533     4.535     4.533     4.540     4.535     4.537     4.535     4.537     4.533     4.544     4.535     4.545     4.542     4.535     4.544     4.558     4.562     4.544     4.566     4.560     4.542     4.599     4.546     4.537     4.545     4.537     4.542     4.537     4.542     4.540     4.542     4.542     4.544     4.542     4.545     4.544     4.545     4.545     4.562     4.562     4.566     4.562     4.566     4.565     4.544     4.545     4.545     4.545     4.544     4.558     4.542     4.565     4.542     4.540     4.537     4.540     4.540     4.558     4.544     4.545     4.544     4.545     4.556     4.558     4.544     4.545     4.544     4.545     4.545     4.560     4.560     4.567     4.600     4.609     4.616     4.650     4.648     4.616     4.607     4.600     4.605     4.614     4.649     4.642     4.665     4.646     4.655     4.649     4.673     4.653     4.680     4.677     4.657     4.650     4.657     4.650     4.680     4.683     4.649     4.680     4.680     4.679     4.674     4.679     4.683     4.690     4.652     4.688     4.692     4.648     4.653     4.648     4.670     4.685     4.687     4.655     4.650     4.670     4.683     4.652     4.648     4.665     4.658     4.650     4.695     4.655     4.648     4.692     4.652     4.690     4.660     4.655     4.649     4.692     4.692     4.687     4.662     4.677     4.670     4.667     4.646     4.650     4.670     4.665     4.658     4.674     4.655     4.671     4.676     4.676     4.671     4.673     4.674     4.676     4.679     4.674     4.680     4.677     4.680     4.679     4.681     4.679     4.673     4.671     4.677     4.674     4.677     4.676     4.673     4.670     4.648     4.667     4.671     4.662     4.653     4.644     4.649     4.644     4.648     4.648     4.648     4.649     4.646     4.646     4.644     4.640     4.648     4.642     4.648     4.653     4.648     4.635     4.640     4.637     4.637     4.637     4.629     4.626     4.640     4.642     4.637     4.637     4.635     4.635     4.637     4.644     4.652     4.644     4.652     4.646     4.635     4.642     4.646     4.625     4.635     4.635     4.630     4.632     4.629     4.626     4.592     4.598     4.588     4.585     4.590     4.596     4.599     4.590     4.572     4.566     4.560     4.567     4.576     4.558     4.565     4.558     4.565     4.580     4.558     4.565     4.545     4.565     4.598     4.560     4.567     4.605     4.546     4.566     4.570     4.598     4.566     4.544     4.535     4.544     4.533     4.542     4.550     4.544     4.585     4.550     4.542     4.533     4.537     4.529     4.525     4.531     4.544     4.566     4.560     4.566     4.545     4.542     4.562     4.566     4.545     4.540     4.546     4.556     4.550     4.544     4.533     4.540     4.565     4.560     4.540     4.562     4.542     4.550     4.544     4.550     4.545     4.565     4.544     4.537     4.545     4.498     4.540     4.491     4.483     4.450     4.443     4.435     4.435     4.404     4.399     4.393     4.393     4.392     4.393     4.392     4.437     4.433     4.393     4.393     4.392     4.392     4.390     4.392     4.392     4.398     4.393     4.404     4.431     4.441     4.435     4.443     4.450     4.445     4.491     4.500     4.548     4.545     4.540     4.545     4.537     4.544     4.450     4.547     4.448     4.533     4.450     4.498     4.491     4.483     4.533     4.542     4.535     4.544     4.542     4.535     4.481     4.450     4.481     4.450     4.531     4.450     4.516     4.514     4.498     4.450     4.496     4.491     4.496     4.450     4.450     4.448     4.439     4.404     4.404     4.403     4.398     4.399     4.398     4.403     4.433     4.433     4.441     4.448     4.496     4.529     4.447     4.531     4.533     4.527     4.535     4.545     4.540     4.560     4.544     4.550     4.545     4.540     4.544     4.540     4.558     4.566     4.560     4.567     4.562     4.566     4.569     4.569     4.565     4.566     4.544     4.535     4.544     4.550     4.544     4.540     4.545     4.544     4.550     4.544     4.549     4.545     4.566     4.545     4.569     4.562     4.594     4.592     4.596     4.566     4.546     4.565     4.558     4.565     4.570     4.566     4.588     4.590     4.585     4.588     4.572     4.594     4.596     4.592     4.596     4.567     4.558     4.565     4.572     4.566     4.570     4.566     4.570     4.566     4.599     4.594     4.588     4.588     4.566     4.572     4.566     4.570     4.566     4.570     4.566     4.598     4.609     4.623     4.605     4.598     4.635     4.567     4.546     4.566     4.648     4.567     4.649     4.642     4.611     4.637     4.637     4.602     4.640     4.607     4.642     4.644     4.605     4.599     4.649     4.653     4.649     4.653     4.648     4.646     4.646     4.640     4.642     4.646     4.640     4.653     4.648     4.650     4.646     4.650     4.662     4.655     4.653     4.648     4.652     4.648     4.671     4.655     4.673     4.674     4.680     4.677     4.667     4.690     4.667     4.696     4.692     4.687     4.704     4.707     4.709     4.706     4.700     4.704     4.707     4.710     4.709     4.713     4.713     4.719     4.716     4.720     4.726     4.726     4.730     4.728     4.733     4.730     4.733     4.731     4.737     4.736     4.733     4.737     4.741     4.743     4.728     4.735     4.726     4.731     4.736     4.780     4.764     4.754     4.758     4.767     4.765     4.764     4.796     4.794     4.777     4.783     4.783     4.791     4.789     4.793     4.787     4.791     4.793     4.785     4.803     4.787     4.809     4.813     4.811     4.814     4.806     4.803     4.819     4.822     4.822     4.824     4.822     4.833     4.830     4.838     4.841     4.838     4.842     4.838     4.852     4.865     4.849     4.842     4.865     4.874     4.874     4.876     4.872     4.870     4.876     4.877     4.879     4.881     4.877     4.883     4.877     4.885     4.879     4.886     4.896     4.914     4.912     4.914     4.912     4.914     4.912     4.911     4.919     4.914     4.931     4.931     4.931     4.928     4.933     4.935     4.931     4.937     4.943     4.938     4.942     4.942     4.948     4.948     4.957     4.960     4.960     4.964     4.967     4.969     4.969     4.969     4.969     4.971     4.976     4.979     4.981     4.981     4.985     4.988     4.991     4.994     4.999     4.999     5.002     5.002     5.002     5.008     5.008     5.009     5.012     5.013     5.015     5.016     5.019     5.022     5.023     5.026     5.028     5.031     5.033     5.035     5.037     5.039     5.041     5.042     5.045     5.047     5.048     5.052     5.055     5.056     5.060     5.063     5.066     5.070     5.074     5.080     5.085     5.090     5.097     5.102     5.109     5.116     5.119     5.122     5.124     5.126     5.126     5.126     5.128     5.128     5.135     5.135     5.135     5.139     5.140     5.140     5.142     5.143     5.148     5.148     5.148     5.148     5.148     5.149     5.153     5.153     5.154     5.156     5.157     5.159     5.160     5.162     5.165     5.166     5.169     5.170     5.172     5.174     5.176     5.178     5.181     5.186     5.186     5.187     5.189     5.191     5.193     5.196     5.197     5.199     5.200     5.204     5.205     5.209     5.212     5.214     5.217     5.219     5.221     5.224     5.226     5.229     5.232     5.233     5.235     5.238     5.242     5.243     5.245     5.246     5.250     5.252     5.253     5.257     5.260     5.262     5.263     5.267     5.269     5.271     5.272     5.275     5.276     5.278     5.281     5.282     5.285     5.287     5.289     5.293     5.295     5.296     5.300     5.300     5.305     5.305     5.306     5.307     5.308     5.310     5.313     5.314     5.315     5.319     5.320     5.324     5.325     5.327     5.328     5.331     5.333     5.335     5.337     5.339     5.343     5.345     5.347     5.349     5.351     5.351     5.352     5.354     5.357     5.359     5.361     5.363     5.364     5.366     5.371     5.372     5.376     5.378     5.380     5.381     5.383     5.386     5.388     5.389     5.392     5.395     5.395     5.397     5.400     5.402     5.405     5.409     5.411     5.414     5.416     5.420     5.423     5.425     5.428     5.430     5.431     5.435     5.436     5.439     5.442     5.444     5.447     5.450     5.452     5.456     5.457     5.461     5.462     5.466     5.470     5.471     5.474     5.477     5.480     5.481     5.483     5.485     5.487     5.491     5.494     5.496     5.500     5.501     5.502     5.504     5.507     5.507     5.509     5.512     5.514     5.515     5.516     5.519     5.520     5.524     5.526     5.527     5.529     5.531     5.533     5.535     5.539     5.539     5.540     5.544     5.544     5.545     5.547     5.551     5.551     5.554     5.563     5.564     5.569     5.570     5.572     5.574     5.574     5.575     5.577     5.579     5.582     5.583     5.585     5.587     5.589     5.592     5.596     5.599     5.599     5.601     5.605     5.616     5.619     5.620     5.622     5.627     5.628     5.632     5.633     5.635     5.637     5.641     5.644     5.644     5.647     5.649     5.650     5.652     5.656     5.658     5.661     5.665     5.669     5.671     5.674     5.677     5.680     5.683     5.687     5.688     5.690     5.691     5.696     5.700     5.704     5.706     5.709     5.713     5.715     5.718     5.723     5.727     5.732     5.737     5.740     5.744     5.748     5.749     5.754     5.758     5.769     5.772     5.774     5.777     5.781     5.783     5.785     5.791     5.794     5.796     5.800     5.808     5.813     5.820     5.823     5.827     5.830     5.831     5.835     5.839     5.842     5.846     5.850     5.854     5.856     5.859     5.863     5.869     5.875     5.879     5.883     5.888     5.893     5.898     5.904     5.907     5.913     5.918     5.922     5.927     5.930     5.937     5.941     5.947     5.952     5.955     5.960     5.965     5.970     5.975     5.980     5.983     5.988     5.993     5.998     6.006     6.010     6.014     6.022     6.025     6.032     6.037     6.043     6.048     6.054     6.059     6.067     6.073     6.082     6.089     6.097     6.105     6.115     6.125     6.135     6.146     6.159     6.172     6.183     6.196     6.208     6.221     6.233     6.248     6.261     6.275     6.290     6.307     6.324     6.339     6.357     6.373     6.391     6.408     6.426     6.446     6.464     6.485     6.506     6.526     6.547     6.568     6.588     6.608     6.626     6.645     6.663     6.681     6.700     6.719     6.737     6.755     6.774     6.793     6.811     6.830     6.848     6.866     6.885     6.904     6.922     6.941     6.958     6.977     6.997     7.019     7.037     7.057     7.076     7.096     7.115     7.132     7.152     7.169     7.187     7.205     7.224     7.241     7.259     7.276     7.293     7.310     7.328     7.346     7.361     7.379     7.396     7.412     7.431     7.448     7.464     7.481     7.498     7.515     7.533     7.550     7.567     7.585     7.604     7.620     7.637     7.656     7.674     7.692     7.709     7.727     7.747     7.763     7.783     7.800     7.819     7.837     7.855     7.874     7.892     7.911     7.928     7.947     7.965     7.983     8.001     8.020     8.039     8.057     8.077     8.095     8.114     8.133     8.152     8.171     8.190     8.211     8.227     8.246     8.264     8.281     8.299     8.318     8.337     8.355     8.372     8.389     8.407     8.424     8.442     8.457     8.473     8.489     8.503     8.520     8.535     8.550     8.564     8.581     8.593     8.607     8.621     8.632     8.647     8.659     8.672     8.683     8.696     8.710     8.724     8.735     8.746     8.757     8.768     8.780     8.792     8.804     8.815     8.827     8.839     8.850     8.859     8.872     8.883     8.895     8.906     8.919     8.930     8.942     8.955     8.964     8.976     8.989     9.002     9.013     9.027     9.036     9.050     9.063     9.072     9.085     9.100     9.111     9.124     9.137     9.148     9.161     9.174     9.189     9.200     9.213     9.226     9.240     9.252     9.266     9.277     9.291     9.307     9.320     9.333     9.347     9.361     9.373     9.387     9.405     9.419     9.432     9.446     9.459     9.472     9.486     9.500     9.515     9.528     9.542     9.559     9.572     9.585     9.602     9.614     9.628     9.643     9.654     9.670     9.685     9.698     9.709     9.725     9.739     9.753     9.767     9.778     9.794     9.809     9.824     9.838     9.852     9.866     9.878     9.893     9.907     9.922     9.933     9.947     9.963     9.977     9.988    10.004    10.018    10.031    10.046    10.060    10.074    10.089    10.102    10.116    10.131    10.148    10.162    10.177    10.190    10.205    10.222    10.234    10.252    10.266    10.283    10.300    10.318    10.335    10.351    10.369    10.383    10.399    10.415    10.431    10.448    10.466    10.482    10.497    10.514    10.531    10.545    10.565    10.581    10.597    10.617    10.633    10.648    10.668    10.687    10.701    10.720    10.739    10.756    10.775    10.795    10.815    10.835    10.852    10.872    10.892    10.911    10.933    10.952    10.973    10.995    11.014    11.035    11.055    11.076    11.095    11.118    11.138    11.160    11.179    11.204    11.225    11.248    11.272    11.296    11.317    11.337    11.362    11.387    11.410    11.431    11.452    11.473    11.501    11.520    11.543    11.568    11.591    11.614    11.637    11.666    11.690    11.713    11.737    11.761    11.785    11.808    11.829    11.855    11.880    11.902    11.927    11.949    11.970    11.995    12.016    12.035    12.057    12.080    12.099    12.122    12.142    12.161    12.181    12.200    12.222    12.239    12.257    12.274    12.294    12.316    12.335    12.353    12.377    12.396    12.418    12.437    12.455    12.479    12.499    12.518    12.535    12.556    12.576    12.597    12.617    12.638    12.658    12.681    12.700    12.722    12.741    12.759    12.781    12.801    12.815    12.838    12.852    12.874    12.889    12.904    12.925    12.942    12.963    12.983    13.002    13.019    13.037    13.055    13.075    13.088    13.107    13.124    13.143    13.160    13.175    13.188    13.204    13.218    13.227    13.243    13.256    13.269    13.281    13.296    13.310    13.323    13.335    13.347    13.361    13.373    13.388    13.398    13.411    13.422    13.433    13.444    13.457    13.468    13.479    13.490    13.500    13.512    13.520    13.535    13.548    13.554    13.563    13.572    13.583    13.590    13.597    13.604    13.613    13.622    13.631    13.642    13.652    13.660    13.671    13.678    13.689    13.696    13.704    13.724    13.735    13.742    13.749    13.767    13.776    13.800    13.811    13.820    13.833    13.855    13.862    13.887    13.892    13.898    13.903    13.912    13.921    13.932    13.939    13.946    13.951    13.968    13.976    13.988    14.002    14.014    14.025    14.035    14.044    14.051    14.060    14.075    14.083    14.096    14.106    14.109    14.133    14.137    14.144    14.153    14.160    14.170    14.191    14.196    14.205    14.221    14.237    14.245    14.258    14.263    14.274    14.279    14.287    14.293    14.304    14.311    14.314    14.320    14.341    14.346    14.357    14.365    14.389    14.394    14.412    14.413    14.422    14.429    14.437    14.441    14.447    14.459    14.469    14.477    14.489    14.494    14.514    14.519    14.526    14.539    14.544    14.548    14.570    14.574    14.580    14.598    14.604    14.607    14.613    14.619    14.630    14.635    14.644    14.662    14.670    14.674    14.690    14.702    14.712    14.718    14.724    14.733    14.755    14.762    14.767    14.777    14.781    14.791    14.796    14.814    14.820    14.825    14.831    14.841    14.848    14.864    14.870    14.880    14.895    14.902    14.907    14.917    14.927    14.932    14.941    14.948    14.959    14.963    14.974    14.983    15.004    15.005    15.007    15.007    15.007    15.008    15.008    15.005    15.007    15.008    15.005    15.007    15.005    15.005    15.004    15.002    14.990    14.976    14.963    14.957    14.948    14.943    14.935    14.927    14.919    14.915    14.902    14.895    14.885    14.878    14.872    14.864    14.854    14.844    14.835    14.818    14.807    14.799    14.794    14.788    14.782    14.776    14.769    14.755    14.735    14.731    14.726    14.710    14.705    14.699    14.691    14.682    14.674    14.669    14.663    14.654    14.642    14.637    14.629    14.614    14.609    14.604    14.599    14.585    14.580    14.572    14.569    14.561    14.541    14.537    14.519    14.512    14.509    14.503    14.497    14.492    14.485    14.480    14.475    14.455    14.443    14.439    14.427    14.427    14.419    14.404    14.393    14.391
     4.570     4.566     4.566     4.566     4.570     4.566     4.566     4.562     4.560     4.545     4.545     4.545     4.558     4.558     4.566     4.540     4.542     4.542     4.544     4.544     4.545     4.545     4.550     4.545     4.546     4.545     4.540     4.545     4.545     4.544     4.537     4.544     4.545     4.545     4.592     4.566     4.556     4.558     4.545     4.558     4.545     4.537     4.540     4.535     4.537     4.535     4.545     4.540     4.545     4.540     4.545     4.540     4.546     4.537     4.545     4.537     4.544     4.558     4.540     4.540     4.535     4.537     4.535     4.537     4.535     4.537     4.535     4.545     4.535     4.544     4.533     4.544     4.544     4.540     4.542     4.535     4.544     4.533     4.545     4.537     4.542     4.537     4.540     4.535     4.544     4.533     4.544     4.560     4.550     4.544     4.537     4.545     4.560     4.535     4.566     4.540     4.533     4.542     4.544     4.549     4.542     4.548     4.540     4.542     4.540     4.542     4.537     4.548     4.542     4.544     4.542     4.545     4.544     4.558     4.560     4.542     4.560     4.560     4.545     4.568     4.566     4.560     4.566     4.558     4.558     4.544     4.558     4.544     4.545     4.540     4.540     4.537     4.545     4.558     4.558     4.544     4.545     4.545     4.558     4.558     4.558     4.545     4.558     4.545     4.560     4.558     4.567     4.599     4.594     4.614     4.622     4.646     4.653     4.646     4.614     4.607     4.599     4.607     4.616     4.663     4.673     4.670     4.674     4.671     4.677     4.648     4.653     4.683     4.665     4.657     4.650     4.683     4.671     4.649     4.642     4.650     4.679     4.685     4.688     4.693     4.677     4.668     4.660     4.690     4.663     4.668     4.687     4.653     4.683     4.681     4.683     4.648     4.655     4.650     4.680     4.683     4.679     4.693     4.692     4.670     4.665     4.648     4.653     4.648     4.693     4.653     4.696     4.660     4.693     4.688     4.671     4.676     4.680     4.676     4.676     4.671     4.676     4.670     4.674     4.657     4.653     4.679     4.674     4.668     4.674     4.679     4.676     4.674     4.679     4.676     4.677     4.679     4.685     4.683     4.679     4.687     4.687     4.688     4.685     4.683     4.681     4.677     4.674     4.677     4.674     4.674     4.676     4.648     4.668     4.670     4.671     4.652     4.646     4.650     4.649     4.652     4.649     4.652     4.649     4.646     4.649     4.646     4.653     4.649     4.653     4.648     4.653     4.652     4.646     4.637     4.642     4.640     4.631     4.652     4.649     4.644     4.642     4.640     4.642     4.640     4.599     4.652     4.646     4.637     4.646     4.640     4.637     4.644     4.642     4.644     4.642     4.635     4.640     4.622     4.599     4.592     4.592     4.602     4.596     4.594     4.598     4.604     4.592     4.596     4.566     4.570     4.566     4.572     4.613     4.565     4.556     4.565     4.558     4.566     4.598     4.570     4.566     4.598     4.560     4.567     4.581     4.565     4.607     4.598     4.605     4.572     4.566     4.565     4.558     4.565     4.545     4.537     4.544     4.596     4.550     4.542     4.533     4.542     4.529     4.540     4.531     4.542     4.535     4.544     4.537     4.546     4.537     4.535     4.544     4.550     4.560     4.546     4.542     4.565     4.556     4.565     4.542     4.549     4.569     4.542     4.531     4.537     4.565     4.544     4.565     4.546     4.566     4.558     4.566     4.556     4.540     4.544     4.535     4.498     4.491     4.483     4.450     4.445     4.437     4.441     4.433     4.433     4.404     4.404     4.404     4.433     4.447     4.435     4.435     4.403     4.399     4.403     4.399     4.403     4.433     4.404     4.435     4.435     4.443     4.450     4.443     4.450     4.445     4.439     4.445     4.533     4.542     4.549     4.546     4.537     4.545     4.550     4.562     4.540     4.547     4.540     4.533     4.548     4.483     4.491     4.540     4.535     4.544     4.542     4.533     4.544     4.537     4.533     4.527     4.527     4.523     4.531     4.527     4.533     4.531     4.500     4.505     4.498     4.491     4.498     4.450     4.454     4.448     4.441     4.433     4.441     4.433     4.441     4.433     4.441     4.448     4.443     4.450     4.455     4.491     4.540     4.545     4.550     4.542     4.533     4.544     4.535     4.525     4.540     4.565     4.544     4.550     4.545     4.550     4.544     4.537     4.545     4.540     4.558     4.566     4.560     4.566     4.568     4.569     4.547     4.540     4.545     4.540     4.558     4.566     4.546     4.544     4.550     4.544     4.537     4.544     4.549     4.542     4.565     4.570     4.572     4.596     4.599     4.594     4.570     4.565     4.545     4.565     4.542     4.565     4.590     4.594     4.588     4.592     4.588     4.592     4.588     4.596     4.598     4.592     4.570     4.565     4.556     4.566     4.572     4.566     4.572     4.566     4.585     4.588     4.592     4.592     4.620     4.581     4.566     4.558     4.566     4.572     4.567     4.598     4.605     4.602     4.605     4.599     4.607     4.640     4.598     4.566     4.546     4.624     4.649     4.613     4.646     4.607     4.642     4.642     4.637     4.604     4.649     4.650     4.637     4.660     4.657     4.655     4.657     4.653     4.649     4.655     4.649     4.644     4.652     4.642     4.646     4.655     4.648     4.653     4.663     4.653     4.662     4.653     4.662     4.658     4.653     4.646     4.674     4.653     4.660     4.677     4.681     4.685     4.668     4.671     4.685     4.674     4.700     4.687     4.690     4.700     4.709     4.711     4.713     4.713     4.707     4.711     4.710     4.706     4.714     4.720     4.716     4.722     4.724     4.722     4.726     4.730     4.736     4.731     4.733     4.736     4.741     4.742     4.735     4.731     4.752     4.735     4.747     4.733     4.730     4.733     4.779     4.737     4.782     4.780     4.756     4.767     4.762     4.773     4.764     4.767     4.798     4.780     4.789     4.785     4.785     4.787     4.794     4.787     4.793     4.787     4.794     4.789     4.794     4.793     4.814     4.807     4.806     4.811     4.824     4.820     4.820     4.820     4.828     4.833     4.832     4.838     4.833     4.838     4.839     4.841     4.846     4.853     4.857     4.861     4.855     4.872     4.879     4.883     4.881     4.881     4.872     4.879     4.877     4.876     4.883     4.881     4.887     4.885     4.890     4.895     4.904     4.886     4.890     4.909     4.914     4.921     4.914     4.916     4.921     4.928     4.923     4.933     4.935     4.929     4.937     4.931     4.933     4.937     4.943     4.947     4.945     4.947     4.945     4.947     4.948     4.962     4.961     4.964     4.967     4.971     4.971     4.971     4.971     4.973     4.974     4.978     4.981     4.983     4.985     4.988     4.993     4.993     4.998     5.002     5.002     5.006     5.008     5.009     5.012     5.015     5.016     5.016     5.019     5.019     5.022     5.023     5.026     5.028     5.031     5.033     5.035     5.035     5.039     5.041     5.044     5.045     5.048     5.050     5.052     5.055     5.056     5.058     5.061     5.065     5.069     5.072     5.079     5.083     5.085     5.092     5.097     5.104     5.109     5.114     5.120     5.126     5.128     5.130     5.131     5.135     5.137     5.139     5.137     5.142     5.143     5.145     5.145     5.146     5.146     5.146     5.148     5.149     5.151     5.151     5.153     5.154     5.156     5.156     5.157     5.159     5.162     5.163     5.165     5.166     5.166     5.170     5.172     5.174     5.176     5.178     5.180     5.181     5.185     5.188     5.187     5.189     5.191     5.193     5.197     5.198     5.199     5.202     5.204     5.205     5.209     5.210     5.214     5.217     5.219     5.221     5.222     5.226     5.229     5.231     5.233     5.235     5.237     5.240     5.243     5.245     5.246     5.250     5.252     5.253     5.255     5.258     5.262     5.265     5.267     5.268     5.271     5.272     5.274     5.276     5.278     5.281     5.282     5.285     5.287     5.289     5.293     5.295     5.296     5.298     5.300     5.305     5.305     5.306     5.308     5.310     5.313     5.315     5.315     5.319     5.319     5.322     5.324     5.325     5.328     5.330     5.331     5.333     5.337     5.337     5.339     5.341     5.345     5.347     5.349     5.353     5.352     5.353     5.355     5.356     5.360     5.361     5.362     5.364     5.366     5.369     5.372     5.376     5.378     5.381     5.383     5.385     5.386     5.388     5.390     5.392     5.393     5.396     5.399     5.400     5.404     5.405     5.407     5.411     5.414     5.416     5.418     5.421     5.423     5.426     5.430     5.433     5.435     5.436     5.439     5.441     5.444     5.447     5.449     5.452     5.454     5.457     5.459     5.462     5.466     5.468     5.472     5.474     5.475     5.477     5.480     5.483     5.485     5.489     5.491     5.493     5.496     5.498     5.501     5.504     5.504     5.505     5.510     5.511     5.513     5.516     5.519     5.519     5.520     5.522     5.524     5.526     5.529     5.529     5.531     5.535     5.535     5.539     5.540     5.544     5.544     5.545     5.547     5.549     5.553     5.555     5.558     5.562     5.565     5.566     5.570     5.570     5.575     5.575     5.577     5.579     5.580     5.582     5.583     5.585     5.587     5.590     5.592     5.594     5.597     5.601     5.604     5.607     5.609     5.619     5.622     5.625     5.625     5.627     5.630     5.633     5.635     5.637     5.639     5.642     5.644     5.644     5.647     5.652     5.653     5.656     5.658     5.660     5.663     5.666     5.671     5.672     5.675     5.680     5.682     5.685     5.687     5.690     5.691     5.695     5.696     5.702     5.704     5.708     5.711     5.715     5.717     5.720     5.723     5.725     5.735     5.739     5.742     5.744     5.748     5.751     5.754     5.763     5.772     5.774     5.777     5.779     5.783     5.785     5.789     5.791     5.794     5.798     5.802     5.808     5.811     5.820     5.823     5.827     5.828     5.831     5.835     5.839     5.842     5.848     5.851     5.854     5.858     5.861     5.867     5.869     5.875     5.881     5.885     5.890     5.893     5.898     5.902     5.909     5.912     5.918     5.922     5.927     5.933     5.938     5.944     5.948     5.952     5.955     5.962     5.967     5.971     5.975     5.980     5.985     5.990     5.995     6.000     6.006     6.012     6.016     6.020     6.025     6.030     6.037     6.043     6.049     6.055     6.061     6.067     6.073     6.082     6.089     6.096     6.105     6.114     6.124     6.135     6.145     6.156     6.169     6.181     6.193     6.206     6.218     6.232     6.244     6.257     6.272     6.287     6.301     6.319     6.335     6.352     6.369     6.387     6.405     6.422     6.441     6.460     6.480     6.500     6.522     6.544     6.565     6.587     6.608     6.626     6.645     6.664     6.681     6.700     6.719     6.737     6.755     6.774     6.794     6.811     6.830     6.848     6.867     6.885     6.904     6.921     6.941     6.958     6.977     6.996     7.015     7.035     7.054     7.073     7.093     7.111     7.129     7.149     7.168     7.187     7.205     7.222     7.241     7.259     7.277     7.295     7.313     7.330     7.348     7.364     7.381     7.397     7.414     7.432     7.449     7.467     7.482     7.500     7.517     7.535     7.552     7.568     7.586     7.604     7.620     7.637     7.654     7.672     7.690     7.709     7.726     7.745     7.762     7.781     7.799     7.819     7.835     7.853     7.870     7.890     7.907     7.926     7.944     7.962     7.980     7.999     8.017     8.035     8.054     8.074     8.091     8.111     8.130     8.149     8.167     8.185     8.204     8.224     8.240     8.259     8.278     8.296     8.314     8.332     8.350     8.369     8.386     8.404     8.422     8.437     8.455     8.472     8.488     8.503     8.520     8.535     8.550     8.566     8.581     8.596     8.609     8.624     8.639     8.652     8.663     8.678     8.690     8.701     8.715     8.728     8.740     8.755     8.767     8.779     8.790     8.802     8.813     8.824     8.837     8.846     8.858     8.870     8.880     8.893     8.904     8.916     8.929     8.941     8.952     8.963     8.976     8.986     8.999     9.012     9.022     9.033     9.047     9.059     9.070     9.083     9.095     9.107     9.120     9.133     9.144     9.157     9.169     9.182     9.193     9.208     9.220     9.233     9.248     9.262     9.274     9.286     9.300     9.312     9.326     9.340     9.355     9.367     9.381     9.395     9.408     9.422     9.437     9.450     9.466     9.480     9.494     9.508     9.522     9.535     9.547     9.561     9.579     9.592     9.607     9.619     9.633     9.648     9.661     9.674     9.689     9.702     9.715     9.729     9.746     9.759     9.772     9.787     9.800     9.813     9.827     9.842     9.855     9.870     9.885     9.898     9.911     9.926     9.939     9.954     9.966     9.982     9.993    10.010    10.022    10.035    10.050    10.064    10.080    10.093    10.107    10.122    10.135    10.150    10.163    10.180    10.196    10.209    10.224    10.238    10.255    10.268    10.285    10.302    10.318    10.337    10.354    10.369    10.386    10.402    10.418    10.435    10.452    10.466    10.482    10.500    10.514    10.533    10.548    10.565    10.582    10.599    10.617    10.635    10.649    10.668    10.687    10.704    10.720    10.740    10.756    10.777    10.795    10.813    10.832    10.850    10.870    10.891    10.910    10.930    10.952    10.971    10.992    11.014    11.032    11.052    11.073    11.093    11.111    11.133    11.154    11.176    11.199    11.219    11.242    11.262    11.288    11.311    11.333    11.355    11.378    11.402    11.425    11.445    11.466    11.492    11.517    11.537    11.559    11.583    11.608    11.630    11.652    11.677    11.702    11.726    11.752    11.775    11.798    11.820    11.847    11.870    11.891    11.915    11.942    11.962    11.983    12.008    12.030    12.049    12.072    12.093    12.116    12.136    12.157    12.177    12.198    12.219    12.235    12.254    12.272    12.294    12.312    12.332    12.352    12.372    12.390    12.409    12.429    12.452    12.473    12.491    12.513    12.533    12.551    12.574    12.595    12.617    12.637    12.659    12.681    12.700    12.720    12.739    12.757    12.779    12.797    12.819    12.835    12.854    12.870    12.887    12.907    12.925    12.944    12.964    12.979    13.002    13.020    13.038    13.057    13.071    13.088    13.104    13.119    13.133    13.146    13.163    13.175    13.190    13.202    13.215    13.227    13.242    13.256    13.268    13.282    13.296    13.308    13.319    13.330    13.344    13.358    13.369    13.385    13.393    13.402    13.414    13.426    13.438    13.452    13.466    13.473    13.483    13.494    13.503    13.515    13.530    13.541    13.548    13.556    13.567    13.580    13.585    13.593    13.604    13.610    13.620    13.627    13.638    13.644    13.655    13.664    13.674    13.683    13.692    13.701    13.716    13.728    13.735    13.744    13.757    13.772    13.780    13.800    13.809    13.826    13.837    13.857    13.878    13.887    13.892    13.900    13.911    13.918    13.926    13.933    13.940    13.947    13.964    13.974    13.983    13.994    14.007    14.016    14.033    14.041    14.050    14.063    14.072    14.085    14.094    14.105    14.111    14.132    14.135    14.135    14.158    14.160    14.169    14.179    14.194    14.209    14.214    14.233    14.237    14.257    14.268    14.274    14.279    14.292    14.296    14.302    14.309    14.316    14.323    14.339    14.346    14.356    14.361    14.385    14.391    14.404    14.409    14.422    14.427    14.441    14.443    14.448    14.463    14.469    14.480    14.485    14.494    14.509    14.515    14.525    14.539    14.543    14.548    14.564    14.572    14.580    14.596    14.605    14.609    14.613    14.618    14.633    14.637    14.642    14.662    14.669    14.672    14.686    14.698    14.710    14.718    14.724    14.740    14.752    14.762    14.765    14.777    14.782    14.793    14.794    14.802    14.818    14.827    14.831    14.842    14.849    14.861    14.869    14.876    14.894    14.899    14.909    14.915    14.924    14.935    14.943    14.948    14.957    14.962    14.974    14.980    15.004    15.007    15.007    15.007    15.007    15.008    15.007    15.008    15.007    15.007    15.008    15.008    15.005    15.007    15.005    15.004    14.989    14.978    14.963    14.958    14.950    14.945    14.937    14.928    14.921    14.913    14.907    14.894    14.889    14.880    14.872    14.865    14.855    14.846    14.830    14.818    14.810    14.802    14.794    14.790    14.782    14.776    14.769    14.760    14.752    14.731    14.727    14.720    14.710    14.704    14.687    14.683    14.678    14.670    14.665    14.655    14.646    14.637    14.635    14.614    14.609    14.602    14.598    14.589    14.583    14.574    14.570    14.563    14.546    14.537    14.522    14.515    14.511    14.508    14.503    14.497    14.489    14.485    14.480    14.469    14.445    14.435    14.430    14.427    14.420    14.412    14.396    14.389
     4.566     4.558     4.560     4.560     4.566     4.560     4.566     4.570     4.558     4.558     4.545     4.558     4.558     4.566     4.560     4.547     4.540     4.558     4.545     4.545     4.545     4.558     4.558     4.542     4.546     4.558     4.545     4.546     4.545     4.545     4.545     4.550     4.556     4.560     4.560     4.560     4.560     4.545     4.558     4.558     4.542     4.542     4.540     4.542     4.537     4.545     4.540     4.546     4.542     4.545     4.537     4.546     4.540     4.542     4.537     4.546     4.562     4.560     4.545     4.537     4.540     4.535     4.537     4.535     4.537     4.535     4.540     4.537     4.545     4.535     4.544     4.533     4.542     4.542     4.537     4.540     4.535     4.545     4.558     4.558     4.540     4.546     4.537     4.545     4.537     4.545     4.550     4.560     4.544     4.537     4.544     4.537     4.542     4.560     4.540     4.545     4.540     4.548     4.537     4.544     4.550     4.544     4.562     4.540     4.545     4.537     4.545     4.537     4.544     4.540     4.544     4.542     4.545     4.545     4.542     4.560     4.562     4.545     4.545     4.545     4.558     4.556     4.565     4.566     4.562     4.560     4.545     4.546     4.544     4.544     4.540     4.542     4.560     4.560     4.545     4.545     4.545     4.546     4.558     4.562     4.560     4.562     4.558     4.562     4.560     4.567     4.572     4.567     4.599     4.607     4.616     4.649     4.658     4.614     4.648     4.614     4.607     4.616     4.649     4.670     4.668     4.679     4.681     4.649     4.674     4.679     4.681     4.685     4.646     4.677     4.648     4.687     4.683     4.680     4.687     4.685     4.685     4.688     4.683     4.677     4.695     4.698     4.668     4.662     4.667     4.662     4.657     4.700     4.696     4.657     4.688     4.683     4.690     4.688     4.655     4.676     4.670     4.702     4.662     4.695     4.702     4.655     4.648     4.655     4.700     4.702     4.702     4.700     4.698     4.693     4.690     4.670     4.690     4.683     4.673     4.679     4.679     4.674     4.671     4.665     4.658     4.677     4.683     4.668     4.674     4.679     4.674     4.680     4.683     4.680     4.677     4.681     4.687     4.683     4.687     4.690     4.690     4.692     4.687     4.685     4.683     4.680     4.677     4.676     4.679     4.676     4.649     4.655     4.649     4.677     4.648     4.673     4.663     4.660     4.646     4.652     4.653     4.650     4.653     4.649     4.653     4.653     4.662     4.655     4.660     4.655     4.658     4.653     4.653     4.646     4.640     4.648     4.649     4.649     4.646     4.649     4.640     4.646     4.642     4.646     4.640     4.648     4.640     4.648     4.642     4.646     4.642     4.644     4.637     4.635     4.637     4.637     4.624     4.640     4.648     4.604     4.598     4.599     4.598     4.596     4.599     4.596     4.599     4.590     4.598     4.566     4.570     4.566     4.613     4.572     4.566     4.570     4.566     4.546     4.566     4.596     4.592     4.605     4.600     4.545     4.611     4.588     4.599     4.594     4.590     4.566     4.542     4.535     4.544     4.566     4.566     4.544     4.565     4.542     4.544     4.535     4.542     4.533     4.542     4.550     4.544     4.537     4.545     4.535     4.546     4.537     4.562     4.540     4.565     4.556     4.565     4.542     4.548     4.556     4.565     4.558     4.565     4.544     4.569     4.565     4.542     4.548     4.542     4.565     4.535     4.566     4.562     4.568     4.562     4.566     4.546     4.540     4.544     4.533     4.500     4.531     4.498     4.489     4.447     4.450     4.443     4.435     4.443     4.435     4.441     4.435     4.443     4.455     4.448     4.441     4.435     4.441     4.435     4.441     4.435     4.443     4.437     4.443     4.450     4.483     4.450     4.447     4.450     4.445     4.450     4.542     4.549     4.544     4.565     4.556     4.565     4.565     4.545     4.548     4.544     4.550     4.544     4.550     4.493     4.498     4.535     4.540     4.535     4.535     4.544     4.535     4.531     4.537     4.529     4.531     4.533     4.525     4.531     4.525     4.540     4.558     4.542     4.531     4.537     4.545     4.537     4.542     4.496     4.450     4.455     4.448     4.443     4.448     4.481     4.450     4.496     4.450     4.498     4.542     4.549     4.540     4.545     4.556     4.550     4.544     4.550     4.545     4.537     4.547     4.542     4.550     4.545     4.550     4.544     4.535     4.544     4.537     4.545     4.566     4.545     4.566     4.545     4.574     4.566     4.567     4.562     4.566     4.558     4.566     4.560     4.569     4.549     4.542     4.549     4.544     4.549     4.545     4.565     4.560     4.567     4.569     4.566     4.592     4.577     4.566     4.570     4.566     4.569     4.547     4.542     4.594     4.576     4.592     4.596     4.592     4.590     4.598     4.598     4.592     4.599     4.566     4.558     4.566     4.572     4.566     4.572     4.566     4.581     4.594     4.614     4.611     4.592     4.604     4.596     4.545     4.566     4.572     4.567     4.614     4.607     4.614     4.607     4.616     4.607     4.613     4.642     4.648     4.618     4.646     4.649     4.644     4.649     4.637     4.640     4.642     4.649     4.652     4.613     4.652     4.657     4.660     4.629     4.660     4.657     4.662     4.663     4.660     4.662     4.660     4.650     4.646     4.648     4.655     4.653     4.665     4.648     4.653     4.662     4.655     4.644     4.657     4.662     4.657     4.677     4.657     4.663     4.667     4.663     4.665     4.683     4.674     4.680     4.676     4.679     4.700     4.693     4.698     4.693     4.706     4.700     4.706     4.711     4.707     4.710     4.714     4.711     4.719     4.719     4.722     4.728     4.726     4.731     4.730     4.738     4.738     4.738     4.741     4.741     4.742     4.748     4.752     4.754     4.733     4.756     4.738     4.756     4.735     4.741     4.738     4.785     4.770     4.774     4.768     4.764     4.768     4.760     4.770     4.770     4.785     4.798     4.782     4.789     4.794     4.789     4.794     4.793     4.789     4.803     4.802     4.794     4.800     4.819     4.819     4.820     4.810     4.827     4.825     4.822     4.830     4.839     4.833     4.839     4.832     4.838     4.838     4.844     4.847     4.846     4.852     4.847     4.850     4.857     4.860     4.879     4.872     4.879     4.883     4.885     4.883     4.885     4.889     4.883     4.890     4.893     4.893     4.895     4.898     4.902     4.912     4.909     4.911     4.912     4.919     4.919     4.921     4.928     4.923     4.926     4.928     4.935     4.935     4.935     4.933     4.937     4.935     4.942     4.945     4.950     4.950     4.948     4.950     4.965     4.967     4.967     4.969     4.969     4.971     4.974     4.974     4.976     4.974     4.976     4.978     4.978     4.987     4.988     4.988     4.998     4.998     5.002     5.002     5.005     5.006     5.006     5.009     5.012     5.013     5.016     5.020     5.020     5.022     5.025     5.026     5.028     5.031     5.033     5.035     5.037     5.039     5.041     5.044     5.047     5.048     5.050     5.052     5.055     5.056     5.058     5.061     5.063     5.069     5.070     5.074     5.079     5.085     5.089     5.093     5.097     5.102     5.109     5.114     5.120     5.124     5.128     5.131     5.137     5.140     5.142     5.142     5.143     5.145     5.148     5.148     5.148     5.149     5.149     5.151     5.154     5.154     5.154     5.156     5.157     5.157     5.159     5.160     5.160     5.160     5.163     5.166     5.169     5.170     5.172     5.172     5.174     5.176     5.180     5.181     5.181     5.183     5.186     5.188     5.190     5.193     5.196     5.197     5.198     5.202     5.202     5.204     5.207     5.209     5.212     5.214     5.217     5.219     5.221     5.224     5.224     5.227     5.231     5.233     5.235     5.238     5.240     5.243     5.245     5.246     5.250     5.252     5.255     5.257     5.258     5.260     5.263     5.265     5.268     5.269     5.272     5.275     5.276     5.279     5.281     5.282     5.285     5.287     5.289     5.293     5.295     5.296     5.298     5.300     5.304     5.305     5.307     5.309     5.313     5.314     5.315     5.316     5.319     5.322     5.324     5.325     5.327     5.328     5.330     5.333     5.335     5.337     5.339     5.341     5.343     5.345     5.347     5.349     5.351     5.352     5.354     5.356     5.358     5.359     5.364     5.365     5.366     5.369     5.371     5.372     5.376     5.378     5.381     5.383     5.385     5.386     5.389     5.390     5.392     5.393     5.396     5.399     5.400     5.402     5.405     5.409     5.411     5.414     5.416     5.420     5.421     5.423     5.426     5.428     5.431     5.435     5.436     5.439     5.441     5.444     5.447     5.449     5.450     5.454     5.457     5.459     5.461     5.464     5.468     5.470     5.472     5.475     5.477     5.478     5.481     5.485     5.487     5.491     5.494     5.496     5.500     5.501     5.504     5.504     5.505     5.510     5.513     5.515     5.517     5.519     5.520     5.522     5.524     5.526     5.529     5.531     5.531     5.533     5.537     5.539     5.540     5.542     5.544     5.545     5.547     5.549     5.550     5.551     5.555     5.558     5.561     5.565     5.569     5.570     5.572     5.574     5.575     5.579     5.579     5.580     5.582     5.583     5.585     5.589     5.590     5.592     5.596     5.597     5.599     5.603     5.608     5.613     5.619     5.622     5.624     5.625     5.627     5.628     5.630     5.633     5.637     5.641     5.641     5.642     5.646     5.649     5.650     5.655     5.656     5.660     5.661     5.663     5.666     5.669     5.671     5.675     5.679     5.680     5.685     5.687     5.688     5.691     5.693     5.696     5.698     5.702     5.706     5.709     5.711     5.715     5.718     5.722     5.723     5.727     5.737     5.740     5.742     5.748     5.749     5.755     5.761     5.770     5.770     5.776     5.777     5.781     5.783     5.785     5.789     5.791     5.794     5.798     5.802     5.814     5.819     5.823     5.825     5.827     5.830     5.833     5.837     5.839     5.842     5.848     5.854     5.855     5.859     5.863     5.869     5.873     5.876     5.881     5.885     5.890     5.894     5.898     5.904     5.909     5.913     5.918     5.923     5.927     5.933     5.938     5.944     5.948     5.954     5.959     5.962     5.967     5.971     5.976     5.981     5.987     5.990     5.996     6.000     6.006     6.012     6.017     6.022     6.027     6.032     6.039     6.043     6.049     6.057     6.062     6.068     6.075     6.082     6.089     6.097     6.104     6.112     6.122     6.132     6.143     6.153     6.166     6.178     6.190     6.204     6.217     6.229     6.242     6.254     6.269     6.282     6.298     6.313     6.330     6.346     6.365     6.381     6.399     6.417     6.435     6.455     6.473     6.493     6.515     6.538     6.562     6.583     6.606     6.626     6.645     6.664     6.683     6.702     6.721     6.738     6.756     6.776     6.794     6.813     6.830     6.849     6.867     6.885     6.904     6.920     6.941     6.957     6.976     6.994     7.014     7.031     7.052     7.069     7.090     7.108     7.127     7.147     7.166     7.185     7.204     7.222     7.241     7.259     7.277     7.295     7.313     7.331     7.348     7.365     7.383     7.400     7.417     7.433     7.452     7.469     7.485     7.501     7.518     7.536     7.553     7.570     7.588     7.605     7.622     7.639     7.656     7.672     7.690     7.707     7.726     7.743     7.760     7.780     7.798     7.816     7.833     7.852     7.868     7.888     7.906     7.923     7.942     7.958     7.976     7.997     8.014     8.033     8.052     8.069     8.088     8.107     8.126     8.145     8.164     8.181     8.199     8.218     8.236     8.254     8.272     8.292     8.311     8.329     8.346     8.365     8.383     8.400     8.419     8.435     8.454     8.470     8.485     8.503     8.519     8.535     8.550     8.566     8.581     8.596     8.611     8.627     8.642     8.656     8.668     8.682     8.695     8.708     8.720     8.732     8.747     8.759     8.774     8.786     8.798     8.809     8.821     8.833     8.844     8.855     8.869     8.880     8.893     8.901     8.914     8.925     8.938     8.949     8.963     8.974     8.983     8.998     9.008     9.019     9.032     9.042     9.057     9.069     9.079     9.093     9.105     9.116     9.128     9.141     9.152     9.165     9.177     9.189     9.201     9.214     9.228     9.241     9.254     9.267     9.282     9.295     9.309     9.321     9.333     9.345     9.360     9.374     9.388     9.402     9.414     9.429     9.441     9.458     9.470     9.488     9.502     9.513     9.528     9.542     9.557     9.569     9.582     9.598     9.614     9.625     9.641     9.654     9.666     9.681     9.695     9.709     9.725     9.737     9.748     9.763     9.777     9.792     9.806     9.820     9.832     9.846     9.860     9.873     9.888     9.902     9.918     9.931     9.944     9.959     9.972     9.985     9.999    10.013    10.028    10.042    10.056    10.069    10.083    10.097    10.113    10.127    10.141    10.155    10.169    10.183    10.199    10.215    10.230    10.243    10.261    10.274    10.289    10.304    10.318    10.337    10.353    10.370    10.389    10.406    10.421    10.435    10.454    10.470    10.483    10.500    10.518    10.533    10.550    10.566    10.582    10.600    10.619    10.633    10.652    10.671    10.687    10.704    10.722    10.742    10.757    10.775    10.794    10.813    10.830    10.850    10.869    10.887    10.910    10.928    10.950    10.968    10.988    11.008    11.031    11.052    11.069    11.090    11.110    11.130    11.150    11.172    11.191    11.213    11.235    11.259    11.280    11.304    11.327    11.349    11.370    11.394    11.416    11.438    11.462    11.485    11.510    11.531    11.554    11.576    11.600    11.623    11.647    11.670    11.693    11.716    11.740    11.764    11.789    11.811    11.836    11.858    11.883    11.905    11.930    11.956    11.975    11.998    12.020    12.042    12.065    12.088    12.107    12.130    12.152    12.171    12.193    12.213    12.233    12.252    12.272    12.291    12.309    12.326    12.347    12.368    12.387    12.406    12.426    12.444    12.467    12.488    12.508    12.530    12.551    12.568    12.590    12.611    12.632    12.655    12.675    12.697    12.718    12.737    12.757    12.777    12.795    12.815    12.835    12.852    12.872    12.892    12.908    12.928    12.944    12.962    12.981    12.997    13.014    13.032    13.045    13.061    13.078    13.091    13.104    13.119    13.135    13.146    13.160    13.172    13.186    13.199    13.213    13.226    13.239    13.252    13.264    13.279    13.290    13.304    13.314    13.328    13.335    13.350    13.363    13.375    13.382    13.393    13.405    13.419    13.432    13.447    13.455    13.466    13.478    13.487    13.494    13.515    13.523    13.533    13.545    13.552    13.561    13.571    13.581    13.590    13.597    13.607    13.616    13.624    13.632    13.641    13.652    13.658    13.669    13.679    13.687    13.698    13.707    13.724    13.731    13.740    13.749    13.764    13.774    13.793    13.802    13.818    13.827    13.852    13.869    13.877    13.887    13.892    13.900    13.917    13.923    13.930    13.937    13.944    13.958    13.972    13.979    13.993    14.004    14.011    14.032    14.039    14.048    14.063    14.070    14.082    14.092    14.102    14.108    14.128    14.133    14.135    14.158    14.156    14.166    14.181    14.189    14.202    14.214    14.237    14.243    14.248    14.268    14.274    14.283    14.290    14.297    14.304    14.309    14.320    14.323    14.341    14.347    14.352    14.357    14.381    14.387    14.400    14.404    14.420    14.430    14.439    14.443    14.450    14.466    14.470    14.478    14.485    14.494    14.506    14.514    14.522    14.532    14.544    14.548    14.566    14.572    14.580    14.583    14.605    14.609    14.613    14.618    14.637    14.639    14.644    14.661    14.665    14.672    14.678    14.705    14.712    14.720    14.726    14.735    14.754    14.759    14.764    14.777    14.785    14.791    14.794    14.804    14.814    14.825    14.837    14.841    14.848    14.859    14.866    14.876    14.889    14.899    14.907    14.913    14.926    14.935    14.941    14.948    14.954    14.969    14.972    14.981    14.998    15.005    15.008    15.007    15.008    15.008    15.007    15.007    15.008    15.007    15.008    15.005    15.007    15.005    15.002    14.996    14.983    14.978    14.969    14.962    14.951    14.946    14.939    14.932    14.918    14.911    14.906    14.899    14.887    14.881    14.872    14.869    14.849    14.844    14.839    14.817    14.812    14.805    14.793    14.786    14.785    14.781    14.769    14.762    14.754    14.735    14.726    14.722    14.715    14.707    14.692    14.686    14.680    14.674    14.669    14.658    14.646    14.637    14.635    14.616    14.609    14.604    14.598    14.590    14.583    14.580    14.570    14.562    14.546    14.541    14.528    14.520    14.514    14.509    14.506    14.499    14.494    14.489    14.483    14.470    14.470    14.439    14.432    14.430    14.425    14.413    14.408    14.400
     4.562     4.566     4.558     4.560     4.560     4.560     4.558     4.605     4.567     4.558     4.560     4.558     4.566     4.562     4.567     4.540     4.546     4.562     4.562     4.560     4.560     4.558     4.562     4.547     4.540     4.546     4.540     4.545     4.558     4.545     4.558     4.558     4.560     4.560     4.567     4.567     4.545     4.550     4.544     4.596     4.550     4.542     4.549     4.540     4.546     4.542     4.562     4.544     4.562     4.566     4.545     4.540     4.542     4.540     4.544     4.540     4.558     4.545     4.540     4.545     4.537     4.540     4.535     4.537     4.535     4.537     4.537     4.542     4.540     4.545     4.535     4.542     4.544     4.540     4.546     4.537     4.545     4.562     4.545     4.544     4.550     4.562     4.556     4.550     4.545     4.560     4.560     4.558     4.558     4.545     4.537     4.544     4.549     4.540     4.549     4.540     4.544     4.540     4.547     4.540     4.546     4.562     4.569     4.545     4.537     4.545     4.535     4.545     4.540     4.544     4.542     4.535     4.544     4.545     4.546     4.569     4.546     4.545     4.545     4.545     4.545     4.558     4.556     4.560     4.546     4.558     4.558     4.545     4.545     4.544     4.545     4.542     4.558     4.545     4.545     4.545     4.545     4.545     4.562     4.562     4.565     4.565     4.569     4.562     4.596     4.599     4.567     4.599     4.605     4.600     4.611     4.617     4.614     4.607     4.614     4.607     4.616     4.648     4.618     4.685     4.679     4.683     4.677     4.685     4.677     4.683     4.679     4.683     4.687     4.685     4.690     4.690     4.690     4.688     4.685     4.692     4.693     4.695     4.680     4.673     4.665     4.670     4.702     4.670     4.663     4.668     4.662     4.696     4.657     4.650     4.680     4.698     4.685     4.655     4.649     4.655     4.663     4.700     4.668     4.700     4.667     4.660     4.655     4.702     4.704     4.702     4.662     4.680     4.663     4.692     4.693     4.674     4.670     4.688     4.687     4.673     4.676     4.681     4.676     4.657     4.665     4.687     4.681     4.687     4.690     4.690     4.685     4.685     4.681     4.687     4.683     4.688     4.685     4.687     4.683     4.690     4.692     4.690     4.688     4.688     4.685     4.680     4.676     4.679     4.681     4.680     4.677     4.649     4.668     4.649     4.667     4.667     4.673     4.663     4.660     4.657     4.658     4.657     4.660     4.655     4.660     4.662     4.657     4.660     4.657     4.660     4.652     4.663     4.648     4.644     4.648     4.642     4.646     4.650     4.648     4.642     4.646     4.640     4.640     4.640     4.648     4.653     4.648     4.653     4.648     4.644     4.648     4.646     4.637     4.640     4.640     4.644     4.637     4.602     4.607     4.598     4.604     4.604     4.599     4.598     4.594     4.600     4.605     4.600     4.604     4.572     4.566     4.545     4.566     4.619     4.570     4.566     4.545     4.566     4.545     4.566     4.598     4.596     4.566     4.558     4.566     4.570     4.590     4.588     4.588     4.560     4.550     4.544     4.535     4.544     4.567     4.562     4.567     4.545     4.537     4.544     4.535     4.542     4.540     4.545     4.540     4.545     4.537     4.545     4.540     4.548     4.542     4.565     4.556     4.565     4.554     4.565     4.554     4.562     4.569     4.562     4.546     4.569     4.546     4.544     4.549     4.542     4.549     4.542     4.546     4.535     4.569     4.565     4.570     4.562     4.566     4.545     4.537     4.542     4.533     4.500     4.531     4.498     4.491     4.483     4.451     4.445     4.450     4.443     4.437     4.443     4.450     4.502     4.455     4.450     4.443     4.450     4.445     4.450     4.445     4.450     4.445     4.450     4.496     4.491     4.498     4.549     4.498     4.535     4.500     4.565     4.569     4.570     4.567     4.558     4.566     4.546     4.552     4.558     4.565     4.556     4.554     4.548     4.550     4.546     4.558     4.540     4.560     4.544     4.537     4.531     4.537     4.533     4.540     4.533     4.529     4.529     4.540     4.527     4.542     4.567     4.562     4.542     4.560     4.542     4.544     4.550     4.545     4.537     4.531     4.498     4.450     4.535     4.529     4.498     4.529     4.533     4.542     4.549     4.537     4.544     4.550     4.546     4.569     4.565     4.558     4.566     4.565     4.542     4.535     4.545     4.565     4.556     4.549     4.544     4.535     4.544     4.535     4.545     4.540     4.545     4.578     4.567     4.570     4.578     4.573     4.570     4.566     4.558     4.568     4.562     4.556     4.549     4.542     4.565     4.545     4.565     4.556     4.566     4.558     4.566     4.558     4.602     4.567     4.572     4.566     4.570     4.565     4.579     4.560     4.567     4.598     4.599     4.594     4.590     4.596     4.566     4.598     4.599     4.604     4.546     4.565     4.556     4.566     4.596     4.605     4.599     4.605     4.599     4.616     4.592     4.625     4.609     4.602     4.607     4.598     4.567     4.613     4.607     4.611     4.618     4.611     4.616     4.613     4.644     4.611     4.604     4.611     4.649     4.614     4.648     4.652     4.653     4.602     4.609     4.646     4.650     4.648     4.663     4.621     4.665     4.627     4.657     4.660     4.665     4.663     4.668     4.662     4.668     4.644     4.650     4.653     4.648     4.646     4.663     4.655     4.674     4.657     4.660     4.665     4.683     4.655     4.687     4.690     4.663     4.668     4.662     4.688     4.685     4.677     4.681     4.679     4.677     4.677     4.671     4.698     4.700     4.704     4.710     4.706     4.700     4.704     4.714     4.710     4.707     4.720     4.716     4.724     4.731     4.726     4.731     4.736     4.735     4.738     4.736     4.745     4.748     4.747     4.748     4.752     4.752     4.748     4.754     4.760     4.758     4.767     4.765     4.780     4.760     4.738     4.765     4.771     4.774     4.767     4.764     4.800     4.764     4.773     4.805     4.803     4.787     4.791     4.791     4.794     4.800     4.796     4.794     4.798     4.806     4.800     4.796     4.802     4.822     4.804     4.832     4.819     4.820     4.842     4.844     4.838     4.839     4.844     4.839     4.846     4.855     4.853     4.846     4.850     4.847     4.850     4.857     4.861     4.861     4.870     4.889     4.891     4.891     4.887     4.893     4.891     4.896     4.888     4.898     4.902     4.902     4.902     4.907     4.909     4.907     4.914     4.914     4.912     4.916     4.921     4.924     4.928     4.928     4.929     4.931     4.937     4.935     4.942     4.945     4.942     4.945     4.950     4.955     4.953     4.957     4.962     4.969     4.971     4.969     4.971     4.971     4.974     4.978     4.978     4.979     4.979     4.978     4.979     4.983     4.981     4.987     4.993     4.998     4.998     5.002     5.005     5.006     5.005     5.008     5.009     5.012     5.015     5.019     5.020     5.022     5.025     5.026     5.028     5.030     5.033     5.035     5.037     5.041     5.042     5.042     5.045     5.047     5.050     5.052     5.055     5.056     5.060     5.061     5.063     5.066     5.069     5.072     5.074     5.080     5.085     5.089     5.092     5.098     5.102     5.107     5.113     5.119     5.124     5.128     5.131     5.139     5.142     5.143     5.146     5.148     5.149     5.149     5.153     5.153     5.154     5.154     5.156     5.157     5.157     5.157     5.159     5.162     5.162     5.163     5.166     5.166     5.169     5.169     5.170     5.172     5.174     5.176     5.176     5.178     5.180     5.183     5.183     5.185     5.186     5.188     5.191     5.196     5.197     5.198     5.199     5.202     5.202     5.205     5.207     5.209     5.212     5.214     5.217     5.219     5.221     5.224     5.226     5.227     5.231     5.233     5.235     5.237     5.238     5.240     5.245     5.246     5.250     5.252     5.253     5.257     5.258     5.260     5.263     5.265     5.267     5.269     5.271     5.274     5.275     5.278     5.281     5.282     5.285     5.287     5.289     5.291     5.295     5.296     5.300     5.301     5.304     5.305     5.307     5.309     5.312     5.313     5.316     5.319     5.320     5.322     5.324     5.325     5.327     5.330     5.331     5.333     5.335     5.337     5.341     5.343     5.345     5.347     5.349     5.351     5.351     5.352     5.354     5.357     5.361     5.361     5.363     5.365     5.366     5.371     5.372     5.374     5.376     5.380     5.381     5.383     5.385     5.388     5.389     5.390     5.393     5.395     5.396     5.399     5.400     5.404     5.405     5.409     5.411     5.414     5.416     5.420     5.421     5.425     5.426     5.428     5.431     5.433     5.436     5.439     5.441     5.442     5.446     5.447     5.450     5.452     5.456     5.459     5.461     5.464     5.466     5.470     5.471     5.474     5.475     5.478     5.481     5.483     5.487     5.489     5.493     5.496     5.498     5.501     5.504     5.504     5.505     5.510     5.512     5.515     5.517     5.519     5.522     5.524     5.526     5.527     5.529     5.531     5.533     5.537     5.539     5.540     5.542     5.544     5.545     5.547     5.549     5.550     5.551     5.553     5.555     5.556     5.561     5.563     5.565     5.569     5.572     5.575     5.577     5.579     5.580     5.582     5.583     5.585     5.587     5.589     5.590     5.592     5.594     5.597     5.599     5.603     5.603     5.615     5.619     5.619     5.622     5.625     5.627     5.628     5.630     5.632     5.635     5.637     5.641     5.642     5.644     5.647     5.649     5.653     5.655     5.658     5.660     5.663     5.666     5.669     5.674     5.674     5.677     5.680     5.683     5.685     5.688     5.690     5.693     5.695     5.698     5.702     5.704     5.708     5.711     5.713     5.718     5.720     5.723     5.727     5.735     5.740     5.742     5.746     5.748     5.753     5.755     5.763     5.769     5.772     5.776     5.779     5.783     5.785     5.789     5.791     5.794     5.796     5.800     5.810     5.814     5.819     5.822     5.827     5.828     5.831     5.833     5.837     5.841     5.844     5.848     5.854     5.856     5.860     5.867     5.869     5.872     5.876     5.882     5.885     5.890     5.896     5.900     5.904     5.910     5.915     5.920     5.923     5.929     5.932     5.938     5.944     5.949     5.954     5.959     5.962     5.968     5.973     5.978     5.983     5.987     5.992     5.996     6.001     6.007     6.012     6.017     6.023     6.028     6.033     6.040     6.045     6.052     6.057     6.064     6.070     6.077     6.083     6.089     6.096     6.104     6.112     6.120     6.130     6.140     6.152     6.163     6.175     6.187     6.199     6.214     6.226     6.239     6.252     6.265     6.278     6.292     6.308     6.324     6.340     6.357     6.376     6.394     6.411     6.430     6.449     6.469     6.488     6.509     6.530     6.554     6.577     6.599     6.622     6.643     6.663     6.681     6.702     6.721     6.738     6.757     6.776     6.794     6.813     6.832     6.849     6.868     6.885     6.904     6.921     6.941     6.957     6.976     6.994     7.012     7.031     7.050     7.068     7.088     7.107     7.124     7.144     7.164     7.183     7.201     7.220     7.240     7.259     7.276     7.295     7.313     7.331     7.349     7.367     7.385     7.402     7.418     7.437     7.454     7.470     7.487     7.503     7.522     7.538     7.555     7.571     7.589     7.607     7.623     7.639     7.657     7.674     7.690     7.709     7.726     7.743     7.760     7.778     7.796     7.814     7.832     7.850     7.868     7.886     7.904     7.922     7.939     7.958     7.976     7.994     8.010     8.029     8.049     8.066     8.085     8.102     8.121     8.139     8.159     8.178     8.195     8.214     8.233     8.252     8.268     8.287     8.306     8.323     8.341     8.360     8.378     8.396     8.414     8.432     8.448     8.466     8.483     8.500     8.517     8.533     8.550     8.566     8.582     8.597     8.613     8.627     8.642     8.657     8.672     8.685     8.698     8.713     8.726     8.738     8.752     8.765     8.779     8.790     8.806     8.817     8.827     8.842     8.853     8.866     8.878     8.889     8.899     8.911     8.924     8.935     8.947     8.960     8.970     8.983     8.994     9.005     9.017     9.030     9.041     9.054     9.064     9.076     9.091     9.103     9.113     9.124     9.139     9.149     9.161     9.173     9.185     9.198     9.211     9.224     9.236     9.249     9.260     9.274     9.288     9.302     9.316     9.327     9.342     9.356     9.366     9.381     9.395     9.410     9.422     9.438     9.452     9.463     9.478     9.493     9.506     9.520     9.535     9.550     9.561     9.576     9.589     9.605     9.617     9.631     9.646     9.658     9.672     9.687     9.699     9.715     9.729     9.742     9.757     9.770     9.783     9.797     9.812     9.825     9.841     9.853     9.866     9.880     9.893     9.907     9.922     9.936     9.950     9.963     9.979     9.990    10.006    10.020    10.033    10.048    10.061    10.074    10.089    10.104    10.118    10.131    10.146    10.161    10.174    10.189    10.202    10.219    10.233    10.250    10.264    10.279    10.294    10.309    10.325    10.339    10.357    10.372    10.390    10.406    10.422    10.439    10.455    10.471    10.487    10.504    10.518    10.537    10.552    10.566    10.585    10.602    10.619    10.635    10.650    10.671    10.689    10.706    10.722    10.740    10.756    10.775    10.792    10.813    10.830    10.849    10.866    10.887    10.906    10.928    10.947    10.968    10.987    11.007    11.027    11.048    11.067    11.087    11.108    11.130    11.147    11.166    11.189    11.208    11.228    11.250    11.272    11.296    11.320    11.343    11.367    11.389    11.411    11.433    11.451    11.477    11.503    11.524    11.547    11.569    11.591    11.616    11.639    11.659    11.685    11.707    11.732    11.755    11.778    11.800    11.825    11.848    11.872    11.895    11.918    11.944    11.966    11.990    12.011    12.033    12.055    12.080    12.099    12.124    12.145    12.165    12.189    12.208    12.226    12.248    12.268    12.290    12.307    12.325    12.345    12.363    12.382    12.404    12.421    12.441    12.462    12.483    12.502    12.526    12.544    12.565    12.583    12.606    12.625    12.647    12.669    12.691    12.713    12.734    12.752    12.776    12.792    12.813    12.831    12.850    12.869    12.886    12.904    12.925    12.941    12.960    12.976    12.993    13.007    13.022    13.036    13.048    13.064    13.078    13.088    13.100    13.114    13.127    13.139    13.155    13.170    13.185    13.196    13.211    13.223    13.235    13.250    13.261    13.274    13.285    13.296    13.311    13.323    13.332    13.340    13.357    13.369    13.376    13.390    13.398    13.407    13.426    13.439    13.447    13.457    13.472    13.480    13.494    13.510    13.515    13.528    13.537    13.545    13.554    13.563    13.575    13.581    13.592    13.600    13.612    13.618    13.629    13.638    13.645    13.653    13.664    13.675    13.682    13.692    13.708    13.715    13.727    13.737    13.746    13.754    13.770    13.780    13.798    13.807    13.824    13.835    13.862    13.872    13.878    13.887    13.900    13.909    13.920    13.926    13.932    13.942    13.953    13.968    13.977    13.989    14.005    14.011    14.028    14.035    14.046    14.054    14.069    14.082    14.092    14.102    14.110    14.124    14.133    14.135    14.150    14.153    14.173    14.178    14.187    14.196    14.207    14.237    14.237    14.250    14.254    14.277    14.283    14.289    14.302    14.305    14.312    14.318    14.323    14.336    14.349    14.354    14.357    14.385    14.389    14.396    14.410    14.416    14.435    14.437    14.445    14.450    14.462    14.472    14.481    14.489    14.494    14.503    14.509    14.520    14.535    14.541    14.546    14.569    14.576    14.580    14.587    14.605    14.609    14.613    14.621    14.635    14.641    14.646    14.655    14.663    14.672    14.676    14.689    14.710    14.717    14.727    14.733    14.754    14.762    14.765    14.777    14.785    14.790    14.794    14.799    14.810    14.828    14.835    14.841    14.846    14.859    14.870    14.878    14.885    14.898    14.906    14.911    14.922    14.937    14.941    14.948    14.954    14.970    14.974    14.986    14.999    15.004    15.005    15.007    15.007    15.008    15.007    15.005    15.008    15.007    15.007    15.007    15.004    15.004    14.999    14.995    14.985    14.976    14.970    14.962    14.957    14.946    14.941    14.931    14.921    14.913    14.906    14.900    14.891    14.883    14.876    14.872    14.855    14.842    14.839    14.820    14.812    14.807    14.793    14.790    14.786    14.779    14.767    14.762    14.752    14.740    14.729    14.726    14.718    14.709    14.702    14.691    14.680    14.674    14.669    14.661    14.644    14.639    14.630    14.623    14.611    14.605    14.598    14.591    14.585    14.580    14.570    14.561    14.548    14.541    14.537    14.526    14.519    14.514    14.509    14.506    14.499    14.494    14.485    14.477    14.470    14.466    14.437    14.432    14.427    14.420    14.413    14.398
     4.594     4.560     4.560     4.560     4.560     4.560     4.567     4.599     4.614     4.594     4.562     4.567     4.558     4.566     4.567     4.546     4.567     4.566     4.565     4.558     4.565     4.566     4.560     4.562     4.547     4.562     4.560     4.560     4.545     4.558     4.556     4.562     4.560     4.562     4.545     4.600     4.566     4.544     4.545     4.542     4.545     4.545     4.544     4.549     4.544     4.560     4.545     4.565     4.558     4.566     4.540     4.544     4.540     4.542     4.542     4.545     4.544     4.550     4.545     4.535     4.540     4.537     4.540     4.537     4.540     4.537     4.542     4.542     4.545     4.560     4.545     4.545     4.542     4.558     4.537     4.545     4.569     4.550     4.544     4.537     4.545     4.542     4.566     4.540     4.560     4.560     4.545     4.565     4.556     4.560     4.545     4.560     4.556     4.558     4.544     4.545     4.542     4.545     4.542     4.549     4.542     4.560     4.556     4.560     4.545     4.545     4.545     4.540     4.544     4.542     4.544     4.544     4.545     4.546     4.566     4.565     4.566     4.545     4.545     4.544     4.558     4.556     4.558     4.546     4.566     4.562     4.545     4.545     4.545     4.545     4.545     4.558     4.545     4.546     4.545     4.545     4.545     4.560     4.560     4.566     4.565     4.566     4.565     4.566     4.604     4.609     4.599     4.607     4.600     4.607     4.616     4.648     4.657     4.614     4.607     4.614     4.648     4.618     4.663     4.681     4.681     4.677     4.685     4.650     4.655     4.649     4.690     4.692     4.673     4.693     4.690     4.693     4.687     4.687     4.692     4.695     4.700     4.702     4.687     4.690     4.667     4.702     4.667     4.673     4.667     4.663     4.668     4.700     4.662     4.655     4.662     4.698     4.668     4.662     4.655     4.649     4.657     4.710     4.673     4.667     4.671     4.711     4.673     4.665     4.674     4.709     4.702     4.707     4.690     4.698     4.673     4.668     4.692     4.692     4.681     4.677     4.690     4.677     4.681     4.663     4.670     4.685     4.687     4.693     4.688     4.695     4.693     4.681     4.688     4.692     4.693     4.695     4.690     4.695     4.688     4.692     4.688     4.693     4.690     4.693     4.680     4.685     4.683     4.685     4.685     4.683     4.683     4.680     4.683     4.680     4.673     4.670     4.668     4.662     4.657     4.662     4.657     4.662     4.668     4.670     4.667     4.660     4.665     4.660     4.662     4.657     4.658     4.655     4.670     4.667     4.648     4.653     4.648     4.653     4.658     4.652     4.648     4.655     4.644     4.642     4.657     4.653     4.657     4.649     4.646     4.649     4.646     4.653     4.644     4.642     4.633     4.642     4.646     4.649     4.652     4.607     4.611     4.602     4.604     4.598     4.604     4.598     4.604     4.599     4.614     4.567     4.546     4.566     4.544     4.566     4.594     4.570     4.565     4.545     4.550     4.545     4.605     4.565     4.556     4.565     4.556     4.566     4.580     4.585     4.562     4.566     4.545     4.566     4.545     4.566     4.560     4.566     4.545     4.550     4.544     4.535     4.542     4.535     4.545     4.540     4.546     4.537     4.546     4.569     4.562     4.588     4.575     4.570     4.566     4.546     4.550     4.544     4.565     4.570     4.556     4.550     4.556     4.566     4.569     4.565     4.544     4.565     4.556     4.565     4.558     4.567     4.580     4.579     4.566     4.570     4.562     4.550     4.544     4.535     4.527     4.533     4.525     4.531     4.498     4.491     4.498     4.491     4.483     4.450     4.445     4.450     4.498     4.535     4.491     4.483     4.450     4.483     4.489     4.483     4.489     4.481     4.489     4.496     4.533     4.500     4.535     4.544     4.550     4.545     4.566     4.501     4.542     4.565     4.542     4.537     4.545     4.540     4.545     4.554     4.498     4.491     4.498     4.562     4.569     4.550     4.545     4.554     4.562     4.550     4.547     4.542     4.547     4.540     4.533     4.545     4.533     4.533     4.531     4.542     4.549     4.542     4.545     4.562     4.566     4.544     4.537     4.556     4.542     4.546     4.550     4.544     4.537     4.544     4.535     4.544     4.535     4.542     4.535     4.544     4.545     4.550     4.544     4.549     4.546     4.544     4.565     4.569     4.560     4.565     4.545     4.566     4.558     4.566     4.544     4.535     4.544     4.549     4.544     4.566     4.585     4.545     4.565     4.558     4.566     4.562     4.577     4.567     4.562     4.566     4.560     4.568     4.565     4.556     4.565     4.558     4.566     4.558     4.566     4.562     4.567     4.604     4.598     4.565     4.581     4.596     4.570     4.574     4.604     4.604     4.566     4.558     4.566     4.581     4.566     4.602     4.567     4.545     4.566     4.558     4.602     4.565     4.556     4.566     4.611     4.605     4.613     4.605     4.613     4.616     4.613     4.596     4.604     4.598     4.607     4.618     4.637     4.613     4.619     4.635     4.637     4.613     4.607     4.623     4.614     4.648     4.618     4.635     4.605     4.646     4.629     4.650     4.648     4.648     4.650     4.646     4.653     4.660     4.653     4.624     4.622     4.662     4.667     4.663     4.619     4.667     4.667     4.671     4.667     4.648     4.665     4.658     4.663     4.668     4.660     4.685     4.683     4.685     4.663     4.665     4.685     4.690     4.692     4.695     4.676     4.696     4.663     4.667     4.690     4.685     4.680     4.679     4.679     4.676     4.683     4.677     4.710     4.706     4.695     4.690     4.710     4.704     4.724     4.726     4.731     4.726     4.730     4.717     4.719     4.736     4.731     4.735     4.738     4.737     4.738     4.745     4.750     4.750     4.752     4.754     4.752     4.756     4.762     4.760     4.756     4.765     4.770     4.785     4.764     4.756     4.762     4.780     4.787     4.767     4.771     4.765     4.796     4.765     4.813     4.814     4.777     4.796     4.791     4.798     4.796     4.800     4.803     4.800     4.796     4.802     4.805     4.810     4.820     4.805     4.809     4.838     4.838     4.842     4.838     4.846     4.847     4.841     4.846     4.855     4.852     4.857     4.853     4.855     4.855     4.850     4.865     4.857     4.858     4.866     4.891     4.870     4.895     4.902     4.902     4.902     4.894     4.895     4.899     4.904     4.907     4.911     4.907     4.906     4.906     4.906     4.912     4.919     4.914     4.921     4.928     4.923     4.929     4.929     4.935     4.935     4.940     4.943     4.947     4.945     4.948     4.954     4.954     4.956     4.962     4.964     4.961     4.971     4.969     4.971     4.971     4.978     4.979     4.979     4.981     4.983     4.981     4.985     4.983     4.983     4.987     4.990     4.994     4.998     5.002     5.003     5.008     5.005     5.008     5.012     5.012     5.016     5.019     5.020     5.023     5.026     5.028     5.030     5.033     5.033     5.035     5.039     5.042     5.044     5.045     5.047     5.048     5.052     5.055     5.056     5.058     5.061     5.063     5.066     5.069     5.072     5.074     5.077     5.081     5.085     5.090     5.095     5.100     5.104     5.107     5.113     5.116     5.122     5.128     5.137     5.140     5.143     5.145     5.148     5.149     5.151     5.154     5.154     5.157     5.157     5.159     5.159     5.160     5.163     5.165     5.165     5.165     5.166     5.166     5.170     5.172     5.172     5.174     5.174     5.176     5.178     5.178     5.180     5.181     5.183     5.185     5.186     5.188     5.190     5.191     5.196     5.198     5.198     5.202     5.204     5.205     5.207     5.209     5.210     5.212     5.214     5.216     5.219     5.221     5.222     5.224     5.227     5.231     5.232     5.235     5.238     5.240     5.242     5.243     5.245     5.248     5.250     5.253     5.255     5.258     5.260     5.263     5.265     5.268     5.269     5.272     5.275     5.275     5.278     5.279     5.282     5.283     5.287     5.289     5.291     5.295     5.296     5.300     5.301     5.302     5.304     5.307     5.309     5.312     5.313     5.315     5.319     5.320     5.322     5.324     5.325     5.327     5.330     5.331     5.333     5.337     5.339     5.339     5.343     5.345     5.347     5.351     5.352     5.352     5.354     5.355     5.358     5.360     5.363     5.364     5.366     5.369     5.371     5.372     5.376     5.378     5.380     5.381     5.383     5.385     5.388     5.389     5.390     5.393     5.395     5.397     5.399     5.402     5.404     5.407     5.409     5.411     5.414     5.416     5.418     5.421     5.425     5.426     5.428     5.431     5.433     5.436     5.438     5.439     5.442     5.446     5.447     5.450     5.452     5.456     5.457     5.461     5.464     5.466     5.470     5.471     5.474     5.474     5.477     5.480     5.483     5.485     5.489     5.493     5.494     5.498     5.500     5.502     5.504     5.505     5.512     5.513     5.516     5.516     5.519     5.522     5.524     5.526     5.529     5.531     5.533     5.535     5.537     5.539     5.540     5.542     5.545     5.547     5.549     5.550     5.551     5.553     5.554     5.555     5.557     5.558     5.561     5.563     5.569     5.570     5.572     5.577     5.577     5.580     5.582     5.585     5.587     5.589     5.590     5.592     5.594     5.596     5.597     5.599     5.605     5.608     5.619     5.620     5.620     5.622     5.624     5.625     5.630     5.630     5.632     5.633     5.635     5.637     5.641     5.646     5.647     5.649     5.653     5.655     5.656     5.660     5.661     5.665     5.669     5.671     5.674     5.677     5.680     5.682     5.685     5.688     5.690     5.693     5.696     5.698     5.700     5.704     5.706     5.709     5.711     5.715     5.718     5.722     5.725     5.727     5.735     5.740     5.742     5.748     5.749     5.755     5.758     5.769     5.772     5.774     5.776     5.779     5.783     5.785     5.789     5.792     5.796     5.798     5.802     5.809     5.813     5.820     5.825     5.828     5.831     5.833     5.837     5.839     5.844     5.846     5.850     5.853     5.860     5.863     5.869     5.870     5.875     5.876     5.881     5.885     5.891     5.898     5.902     5.906     5.909     5.915     5.920     5.923     5.930     5.933     5.940     5.945     5.949     5.954     5.960     5.963     5.968     5.975     5.980     5.983     5.987     5.993     5.998     6.003     6.007     6.013     6.017     6.023     6.028     6.035     6.039     6.048     6.050     6.057     6.064     6.070     6.077     6.083     6.090     6.096     6.104     6.112     6.120     6.129     6.138     6.149     6.159     6.172     6.185     6.196     6.210     6.223     6.235     6.248     6.262     6.275     6.289     6.304     6.319     6.335     6.352     6.369     6.387     6.405     6.425     6.442     6.461     6.481     6.502     6.524     6.545     6.568     6.591     6.615     6.637     6.659     6.680     6.700     6.719     6.738     6.757     6.776     6.794     6.813     6.832     6.849     6.868     6.885     6.904     6.922     6.941     6.957     6.976     6.993     7.012     7.030     7.048     7.067     7.085     7.103     7.123     7.141     7.160     7.180     7.198     7.219     7.237     7.257     7.275     7.293     7.312     7.331     7.349     7.367     7.385     7.402     7.420     7.437     7.455     7.470     7.488     7.504     7.522     7.540     7.557     7.573     7.591     7.607     7.624     7.641     7.658     7.676     7.692     7.709     7.726     7.743     7.760     7.778     7.795     7.813     7.830     7.849     7.868     7.886     7.904     7.922     7.939     7.954     7.975     7.994     8.010     8.027     8.046     8.064     8.082     8.100     8.117     8.135     8.154     8.173     8.192     8.209     8.227     8.246     8.264     8.282     8.300     8.318     8.338     8.355     8.374     8.391     8.409     8.428     8.446     8.463     8.480     8.497     8.514     8.531     8.549     8.564     8.581     8.596     8.613     8.627     8.642     8.659     8.673     8.688     8.701     8.715     8.728     8.744     8.755     8.768     8.782     8.796     8.809     8.823     8.837     8.848     8.859     8.874     8.885     8.897     8.909     8.920     8.932     8.944     8.956     8.969     8.981     8.992     9.004     9.015     9.029     9.038     9.052     9.063     9.073     9.085     9.098     9.111     9.122     9.136     9.146     9.157     9.169     9.182     9.195     9.207     9.219     9.231     9.245     9.257     9.269     9.283     9.295     9.309     9.323     9.335     9.349     9.361     9.374     9.387     9.402     9.416     9.429     9.443     9.456     9.470     9.485     9.499     9.513     9.526     9.541     9.555     9.569     9.583     9.598     9.612     9.623     9.637     9.651     9.664     9.680     9.692     9.706     9.722     9.733     9.748     9.760     9.775     9.792     9.803     9.817     9.832     9.845     9.859     9.872     9.883     9.896     9.913     9.926     9.942     9.955     9.970     9.982     9.996    10.011    10.025    10.039    10.051    10.064    10.078    10.092    10.107    10.122    10.137    10.150    10.163    10.180    10.193    10.207    10.222    10.236    10.252    10.266    10.281    10.299    10.313    10.327    10.346    10.358    10.374    10.389    10.407    10.426    10.442    10.457    10.473    10.490    10.504    10.524    10.538    10.553    10.571    10.585    10.603    10.622    10.637    10.654    10.671    10.689    10.706    10.725    10.742    10.759    10.777    10.794    10.812    10.830    10.847    10.866    10.887    10.906    10.926    10.944    10.967    10.985    11.004    11.025    11.043    11.064    11.085    11.106    11.126    11.144    11.165    11.186    11.208    11.225    11.248    11.269    11.290    11.312    11.336    11.359    11.383    11.405    11.428    11.451    11.470    11.495    11.518    11.541    11.561    11.582    11.606    11.633    11.655    11.677    11.698    11.722    11.745    11.771    11.794    11.815    11.841    11.865    11.887    11.910    11.930    11.957    11.981    12.004    12.026    12.050    12.072    12.093    12.117    12.136    12.159    12.181    12.204    12.224    12.242    12.262    12.286    12.303    12.322    12.340    12.363    12.379    12.397    12.417    12.437    12.455    12.479    12.498    12.518    12.539    12.559    12.579    12.600    12.620    12.642    12.662    12.685    12.706    12.728    12.749    12.768    12.790    12.806    12.824    12.844    12.866    12.881    12.896    12.914    12.932    12.949    12.966    12.978    12.995    13.007    13.022    13.036    13.049    13.062    13.075    13.088    13.099    13.108    13.124    13.139    13.152    13.170    13.182    13.195    13.207    13.216    13.230    13.243    13.256    13.264    13.280    13.289    13.304    13.311    13.326    13.337    13.349    13.359    13.375    13.380    13.390    13.405    13.419    13.430    13.439    13.452    13.466    13.472    13.490    13.504    13.509    13.523    13.531    13.541    13.548    13.559    13.570    13.578    13.588    13.595    13.609    13.614    13.624    13.636    13.642    13.650    13.658    13.671    13.679    13.687    13.698    13.713    13.724    13.733    13.740    13.751    13.766    13.774    13.781    13.802    13.818    13.829    13.848    13.864    13.875    13.887    13.896    13.900    13.915    13.924    13.929    13.939    13.947    13.960    13.974    13.986    14.002    14.005    14.021    14.035    14.043    14.056    14.069    14.079    14.089    14.099    14.112    14.124    14.127    14.142    14.144    14.153    14.173    14.176    14.179    14.194    14.204    14.226    14.237    14.243    14.248    14.274    14.279    14.289    14.299    14.305    14.312    14.318    14.328    14.338    14.343    14.354    14.359    14.365    14.387    14.393    14.409    14.419    14.435    14.437    14.443    14.453    14.469    14.470    14.481    14.483    14.491    14.506    14.509    14.515    14.531    14.535    14.548    14.560    14.576    14.580    14.583    14.605    14.609    14.613    14.622    14.635    14.644    14.648    14.657    14.666    14.670    14.678    14.690    14.705    14.715    14.722    14.733    14.746    14.762    14.771    14.777    14.782    14.791    14.794    14.802    14.810    14.821    14.833    14.841    14.846    14.863    14.870    14.878    14.883    14.892    14.906    14.911    14.917    14.935    14.941    14.946    14.959    14.969    14.972    14.983    14.995    15.002    15.007    15.007    15.007    15.007    15.008    15.007    15.007    15.008    15.007    15.005    15.004    15.004    14.999    14.995    14.985    14.978    14.972    14.963    14.958    14.951    14.941    14.937    14.928    14.913    14.909    14.900    14.896    14.883    14.876    14.870    14.849    14.844    14.833    14.822    14.814    14.810    14.799    14.791    14.786    14.782    14.772    14.764    14.757    14.742    14.731    14.726    14.717    14.712    14.705    14.698    14.683    14.676    14.669    14.661    14.642    14.635    14.630    14.626    14.613    14.609    14.602    14.592    14.586    14.576    14.569    14.564    14.548    14.544    14.537    14.529    14.522    14.517    14.512    14.506    14.503    14.497    14.487    14.480    14.473    14.469    14.450    14.437    14.430    14.425    14.419    14.398
     4.600     4.594     4.599     4.567     4.562     4.594     4.599     4.605     4.599     4.605     4.596     4.600     4.566     4.560     4.566     4.567     4.596     4.566     4.566     4.565     4.566     4.565     4.569     4.560     4.565     4.562     4.566     4.560     4.569     4.558     4.569     4.562     4.594     4.546     4.560     4.545     4.570     4.565     4.542     4.562     4.560     4.545     4.545     4.545     4.550     4.545     4.560     4.558     4.562     4.556     4.548     4.540     4.544     4.542     4.544     4.542     4.545     4.545     4.537     4.545     4.537     4.540     4.537     4.540     4.540     4.542     4.542     4.544     4.544     4.560     4.545     4.544     4.550     4.540     4.545     4.537     4.546     4.544     4.545     4.545     4.540     4.562     4.542     4.549     4.544     4.568     4.565     4.556     4.566     4.540     4.547     4.558     4.560     4.546     4.546     4.544     4.545     4.544     4.545     4.542     4.545     4.542     4.560     4.556     4.567     4.609     4.542     4.544     4.542     4.544     4.545     4.546     4.558     4.544     4.556     4.544     4.546     4.558     4.566     4.566     4.540     4.566     4.558     4.566     4.566     4.560     4.558     4.545     4.558     4.546     4.558     4.558     4.560     4.546     4.560     4.546     4.560     4.558     4.598     4.566     4.566     4.566     4.566     4.566     4.598     4.618     4.609     4.614     4.609     4.614     4.649     4.618     4.650     4.657     4.614     4.674     4.668     4.663     4.680     4.679     4.685     4.683     4.680     4.680     4.688     4.681     4.676     4.688     4.693     4.688     4.667     4.698     4.698     4.688     4.693     4.662     4.696     4.663     4.707     4.709     4.704     4.667     4.662     4.655     4.660     4.667     4.671     4.674     4.668     4.650     4.657     4.688     4.702     4.657     4.650     4.657     4.663     4.671     4.668     4.671     4.710     4.671     4.667     4.671     4.668     4.673     4.704     4.676     4.704     4.707     4.702     4.690     4.687     4.695     4.690     4.683     4.687     4.695     4.690     4.696     4.690     4.698     4.693     4.690     4.696     4.693     4.698     4.700     4.696     4.693     4.690     4.695     4.695     4.692     4.695     4.700     4.695     4.698     4.696     4.690     4.695     4.690     4.692     4.688     4.685     4.681     4.683     4.685     4.680     4.674     4.670     4.668     4.674     4.668     4.671     4.668     4.663     4.667     4.665     4.668     4.671     4.667     4.665     4.671     4.665     4.674     4.677     4.673     4.677     4.660     4.663     4.676     4.648     4.657     4.662     4.662     4.655     4.671     4.665     4.655     4.649     4.660     4.655     4.658     4.653     4.658     4.653     4.652     4.655     4.650     4.644     4.650     4.649     4.646     4.653     4.613     4.605     4.605     4.599     4.602     4.655     4.599     4.616     4.607     4.611     4.613     4.567     4.570     4.566     4.545     4.614     4.566     4.545     4.565     4.545     4.566     4.599     4.558     4.565     4.545     4.565     4.546     4.566     4.558     4.566     4.558     4.566     4.560     4.566     4.560     4.566     4.558     4.549     4.544     4.549     4.544     4.533     4.544     4.549     4.556     4.566     4.546     4.540     4.560     4.567     4.542     4.548     4.590     4.562     4.566     4.545     4.550     4.558     4.560     4.565     4.545     4.566     4.558     4.566     4.570     4.567     4.579     4.585     4.558     4.565     4.544     4.566     4.566     4.545     4.550     4.544     4.562     4.549     4.542     4.533     4.525     4.533     4.501     4.531     4.500     4.531     4.500     4.531     4.498     4.533     4.500     4.533     4.544     4.542     4.546     4.498     4.545     4.498     4.546     4.498     4.531     4.498     4.533     4.542     4.535     4.544     4.550     4.545     4.566     4.562     4.556     4.565     4.542     4.535     4.544     4.550     4.545     4.566     4.498     4.562     4.498     4.491     4.500     4.566     4.545     4.562     4.560     4.558     4.556     4.544     4.548     4.556     4.546     4.542     4.540     4.569     4.533     4.544     4.531     4.542     4.545     4.537     4.569     4.546     4.537     4.545     4.549     4.549     4.558     4.556     4.550     4.545     4.540     4.545     4.540     4.545     4.566     4.537     4.546     4.542     4.552     4.582     4.580     4.542     4.546     4.542     4.545     4.566     4.546     4.566     4.558     4.566     4.545     4.565     4.545     4.566     4.558     4.566     4.588     4.545     4.550     4.545     4.565     4.590     4.585     4.588     4.581     4.567     4.545     4.566     4.546     4.570     4.565     4.558     4.566     4.602     4.590     4.599     4.598     4.569     4.596     4.567     4.569     4.590     4.604     4.576     4.604     4.596     4.566     4.602     4.566     4.570     4.566     4.602     4.602     4.546     4.611     4.614     4.567     4.609     4.599     4.566     4.599     4.596     4.614     4.599     4.598     4.602     4.607     4.630     4.566     4.572     4.567     4.602     4.637     4.640     4.644     4.642     4.642     4.644     4.618     4.625     4.648     4.619     4.640     4.640     4.637     4.640     4.653     4.652     4.653     4.640     4.637     4.648     4.660     4.658     4.640     4.671     4.667     4.619     4.665     4.662     4.667     4.614     4.668     4.673     4.670     4.676     4.680     4.673     4.676     4.670     4.665     4.668     4.690     4.673     4.667     4.688     4.670     4.665     4.670     4.698     4.693     4.680     4.698     4.680     4.674     4.670     4.674     4.681     4.679     4.676     4.685     4.719     4.711     4.693     4.722     4.720     4.711     4.706     4.711     4.726     4.728     4.728     4.730     4.722     4.730     4.722     4.731     4.724     4.740     4.738     4.741     4.745     4.752     4.756     4.754     4.756     4.754     4.758     4.758     4.764     4.764     4.773     4.774     4.780     4.785     4.756     4.752     4.780     4.787     4.767     4.771     4.776     4.771     4.767     4.770     4.814     4.819     4.819     4.780     4.819     4.802     4.800     4.804     4.802     4.812     4.812     4.810     4.810     4.806     4.803     4.807     4.827     4.847     4.844     4.838     4.852     4.853     4.839     4.857     4.858     4.857     4.853     4.861     4.865     4.861     4.863     4.858     4.866     4.858     4.902     4.902     4.902     4.902     4.902     4.902     4.906     4.906     4.904     4.896     4.902     4.906     4.909     4.909     4.909     4.912     4.911     4.912     4.909     4.914     4.917     4.924     4.924     4.928     4.933     4.938     4.937     4.938     4.940     4.948     4.950     4.948     4.955     4.957     4.954     4.958     4.962     4.967     4.969     4.969     4.976     4.978     4.979     4.983     4.985     4.983     4.987     4.987     4.988     4.991     4.993     4.996     4.996     5.003     5.002     5.006     5.006     5.008     5.011     5.012     5.016     5.019     5.016     5.019     5.022     5.025     5.028     5.031     5.033     5.035     5.037     5.039     5.041     5.044     5.047     5.048     5.050     5.052     5.053     5.055     5.058     5.061     5.063     5.066     5.069     5.070     5.073     5.076     5.079     5.081     5.087     5.090     5.093     5.098     5.104     5.107     5.111     5.116     5.120     5.126     5.137     5.140     5.143     5.146     5.150     5.151     5.153     5.154     5.156     5.159     5.160     5.162     5.162     5.163     5.166     5.166     5.169     5.170     5.170     5.172     5.176     5.176     5.176     5.178     5.178     5.180     5.181     5.181     5.183     5.187     5.187     5.189     5.190     5.192     5.192     5.195     5.200     5.200     5.204     5.205     5.207     5.209     5.210     5.212     5.216     5.216     5.217     5.221     5.221     5.224     5.226     5.227     5.229     5.232     5.235     5.237     5.238     5.242     5.245     5.246     5.248     5.252     5.252     5.255     5.257     5.260     5.263     5.265     5.267     5.269     5.272     5.274     5.275     5.278     5.279     5.282     5.283     5.287     5.289     5.291     5.295     5.296     5.298     5.301     5.302     5.305     5.306     5.308     5.310     5.313     5.315     5.319     5.322     5.324     5.325     5.327     5.328     5.330     5.331     5.335     5.337     5.339     5.341     5.343     5.345     5.349     5.349     5.351     5.353     5.355     5.356     5.357     5.360     5.362     5.364     5.366     5.371     5.371     5.374     5.376     5.378     5.381     5.383     5.385     5.386     5.388     5.389     5.392     5.393     5.395     5.397     5.399     5.402     5.404     5.407     5.409     5.412     5.414     5.416     5.420     5.421     5.425     5.426     5.428     5.431     5.433     5.435     5.438     5.439     5.442     5.444     5.447     5.450     5.452     5.456     5.457     5.459     5.462     5.466     5.468     5.471     5.472     5.474     5.478     5.478     5.481     5.485     5.487     5.491     5.493     5.496     5.500     5.503     5.506     5.508     5.510     5.514     5.517     5.520     5.520     5.522     5.526     5.527     5.529     5.533     5.533     5.537     5.539     5.540     5.542     5.544     5.545     5.547     5.550     5.551     5.553     5.554     5.556     5.557     5.558     5.560     5.562     5.564     5.569     5.569     5.572     5.575     5.577     5.580     5.582     5.585     5.587     5.589     5.590     5.592     5.596     5.597     5.599     5.601     5.603     5.610     5.613     5.619     5.620     5.624     5.625     5.627     5.628     5.632     5.633     5.635     5.635     5.637     5.642     5.642     5.647     5.650     5.652     5.655     5.656     5.660     5.661     5.665     5.666     5.669     5.672     5.675     5.679     5.680     5.685     5.687     5.690     5.691     5.693     5.698     5.700     5.704     5.706     5.708     5.711     5.713     5.717     5.722     5.723     5.725     5.731     5.739     5.740     5.744     5.748     5.751     5.752     5.765     5.772     5.772     5.777     5.779     5.783     5.783     5.785     5.787     5.792     5.796     5.800     5.803     5.808     5.815     5.820     5.827     5.830     5.831     5.835     5.837     5.841     5.844     5.848     5.851     5.855     5.861     5.867     5.869     5.872     5.875     5.878     5.885     5.885     5.890     5.896     5.902     5.906     5.912     5.915     5.920     5.925     5.929     5.933     5.938     5.945     5.949     5.954     5.959     5.965     5.970     5.975     5.980     5.983     5.988     5.993     5.998     6.003     6.009     6.013     6.018     6.023     6.028     6.035     6.040     6.046     6.052     6.059     6.064     6.072     6.078     6.083     6.090     6.097     6.104     6.111     6.120     6.129     6.138     6.148     6.158     6.169     6.181     6.193     6.206     6.220     6.233     6.246     6.258     6.272     6.285     6.299     6.314     6.330     6.346     6.363     6.380     6.399     6.417     6.435     6.455     6.475     6.495     6.516     6.538     6.560     6.583     6.606     6.629     6.651     6.674     6.695     6.717     6.737     6.756     6.776     6.796     6.813     6.832     6.852     6.868     6.885     6.904     6.922     6.941     6.957     6.976     6.993     7.011     7.028     7.048     7.066     7.085     7.102     7.120     7.140     7.159     7.177     7.196     7.214     7.235     7.254     7.272     7.292     7.310     7.330     7.348     7.365     7.385     7.402     7.420     7.438     7.455     7.472     7.490     7.506     7.524     7.541     7.557     7.575     7.591     7.609     7.625     7.643     7.660     7.677     7.693     7.711     7.727     7.745     7.760     7.780     7.796     7.813     7.830     7.848     7.866     7.883     7.902     7.920     7.938     7.952     7.972     7.990     8.008     8.026     8.043     8.063     8.078     8.097     8.116     8.132     8.152     8.168     8.187     8.205     8.224     8.240     8.259     8.277     8.296     8.314     8.332     8.352     8.370     8.388     8.405     8.424     8.442     8.457     8.478     8.496     8.513     8.528     8.545     8.563     8.579     8.595     8.611     8.627     8.643     8.657     8.673     8.690     8.703     8.717     8.732     8.746     8.760     8.774     8.786     8.800     8.813     8.827     8.841     8.853     8.866     8.878     8.891     8.904     8.919     8.930     8.942     8.953     8.964     8.976     8.989     9.002     9.013     9.024     9.035     9.050     9.059     9.072     9.083     9.096     9.108     9.119     9.132     9.144     9.154     9.167     9.180     9.193     9.205     9.216     9.228     9.240     9.254     9.263     9.278     9.291     9.305     9.317     9.328     9.343     9.356     9.368     9.383     9.395     9.410     9.422     9.437     9.448     9.463     9.477     9.491     9.506     9.519     9.533     9.546     9.561     9.576     9.587     9.604     9.617     9.630     9.643     9.657     9.672     9.683     9.698     9.713     9.727     9.741     9.754     9.767     9.781     9.794     9.809     9.824     9.838     9.852     9.864     9.878     9.891     9.904     9.918     9.931     9.946     9.959     9.974     9.988    10.002    10.017    10.028    10.044    10.058    10.071    10.085    10.099    10.113    10.126    10.141    10.157    10.169    10.185    10.199    10.212    10.228    10.243    10.257    10.270    10.286    10.300    10.317    10.331    10.348    10.362    10.378    10.394    10.409    10.426    10.443    10.458    10.474    10.492    10.508    10.525    10.540    10.557    10.574    10.589    10.605    10.622    10.639    10.654    10.673    10.691    10.706    10.725    10.744    10.759    10.779    10.795    10.812    10.830    10.849    10.866    10.885    10.903    10.923    10.943    10.965    10.987    11.004    11.024    11.043    11.062    11.083    11.103    11.122    11.144    11.165    11.185    11.206    11.225    11.246    11.267    11.288    11.309    11.333    11.354    11.376    11.399    11.423    11.444    11.469    11.489    11.511    11.535    11.559    11.580    11.601    11.623    11.647    11.672    11.694    11.716    11.737    11.760    11.783    11.807    11.829    11.858    11.878    11.899    11.924    11.947    11.970    11.993    12.017    12.042    12.063    12.086    12.111    12.133    12.154    12.177    12.197    12.217    12.237    12.259    12.277    12.299    12.316    12.337    12.358    12.375    12.397    12.415    12.435    12.452    12.473    12.493    12.513    12.535    12.551    12.576    12.593    12.617    12.638    12.655    12.676    12.697    12.718    12.740    12.759    12.781    12.800    12.821    12.838    12.854    12.872    12.885    12.904    12.919    12.935    12.950    12.966    12.978    12.991    13.004    13.019    13.030    13.044    13.055    13.070    13.083    13.095    13.108    13.120    13.137    13.152    13.164    13.175    13.187    13.200    13.213    13.227    13.237    13.247    13.261    13.273    13.285    13.295    13.307    13.316    13.326    13.344    13.352    13.362    13.375    13.385    13.400    13.410    13.422    13.432    13.445    13.459    13.465    13.487    13.499    13.506    13.515    13.525    13.535    13.543    13.552    13.563    13.572    13.581    13.590    13.600    13.610    13.620    13.629    13.641    13.647    13.653    13.664    13.674    13.685    13.694    13.707    13.719    13.730    13.739    13.746    13.751    13.770    13.778    13.785    13.814    13.826    13.835    13.855    13.864    13.871    13.892    13.896    13.915    13.920    13.926    13.935    13.946    13.954    13.970    13.981    13.993    14.000    14.012    14.032    14.039    14.048    14.065    14.077    14.085    14.099    14.110    14.122    14.132    14.142    14.145    14.152    14.169    14.173    14.178    14.189    14.204    14.216    14.239    14.241    14.260    14.270    14.276    14.281    14.302    14.304    14.312    14.320    14.329    14.335    14.344    14.352    14.359    14.365    14.389    14.396    14.406    14.412    14.427    14.435    14.441    14.448    14.463    14.470    14.478    14.483    14.491    14.503    14.508    14.519    14.525    14.531    14.541    14.562    14.569    14.576    14.583    14.604    14.611    14.614    14.625    14.635    14.642    14.648    14.654    14.665    14.672    14.678    14.686    14.705    14.712    14.718    14.729    14.740    14.762    14.771    14.776    14.782    14.790    14.794    14.804    14.810    14.815    14.830    14.841    14.846    14.861    14.870    14.878    14.883    14.892    14.902    14.909    14.917    14.931    14.941    14.948    14.962    14.969    14.978    14.985    14.994    14.998    15.004    15.007    15.007    15.007    15.008    15.008    15.008    15.008    15.005    15.007    15.005    15.002    14.999    14.995    14.989    14.981    14.974    14.966    14.959    14.950    14.943    14.935    14.923    14.917    14.911    14.906    14.899    14.881    14.876    14.872    14.855    14.842    14.839    14.825    14.815    14.809    14.799    14.791    14.786    14.785    14.772    14.765    14.755    14.752    14.731    14.726    14.720    14.713    14.709    14.702    14.690    14.680    14.672    14.669    14.648    14.637    14.632    14.625    14.614    14.611    14.605    14.594    14.583    14.576    14.570    14.561    14.550    14.544    14.537    14.531    14.525    14.519    14.514    14.509    14.505    14.497    14.491    14.481    14.473    14.470    14.460    14.443    14.443    14.439    14.430    14.401
     4.609     4.600     4.607     4.600     4.607     4.614     4.609     4.600     4.605     4.572     4.604     4.596     4.599     4.567     4.560     4.566     4.572     4.596     4.604     4.598     4.604     4.598     4.560     4.592     4.560     4.596     4.604     4.570     4.565     4.570     4.566     4.570     4.566     4.567     4.545     4.560     4.545     4.566     4.565     4.565     4.545     4.546     4.545     4.546     4.545     4.550     4.558     4.562     4.560     4.558     4.542     4.544     4.542     4.544     4.542     4.545     4.545     4.550     4.545     4.540     4.546     4.540     4.542     4.540     4.542     4.540     4.545     4.544     4.550     4.562     4.544     4.545     4.544     4.546     4.537     4.540     4.537     4.566     4.545     4.550     4.546     4.542     4.565     4.544     4.560     4.558     4.570     4.565     4.570     4.566     4.556     4.558     4.545     4.550     4.545     4.545     4.544     4.545     4.544     4.545     4.542     4.549     4.542     4.547     4.600     4.545     4.550     4.542     4.544     4.544     4.545     4.546     4.542     4.545     4.542     4.545     4.544     4.546     4.546     4.542     4.566     4.566     4.566     4.560     4.566     4.594     4.546     4.558     4.558     4.560     4.560     4.562     4.562     4.565     4.562     4.565     4.562     4.569     4.560     4.598     4.566     4.567     4.566     4.598     4.605     4.613     4.618     4.649     4.618     4.650     4.614     4.652     4.658     4.676     4.607     4.692     4.688     4.692     4.679     4.648     4.693     4.693     4.696     4.679     4.685     4.698     4.696     4.693     4.698     4.696     4.671     4.665     4.700     4.696     4.688     4.657     4.662     4.657     4.710     4.706     4.680     4.676     4.668     4.662     4.668     4.662     4.706     4.677     4.713     4.668     4.688     4.690     4.670     4.662     4.655     4.663     4.671     4.670     4.673     4.711     4.673     4.692     4.673     4.667     4.674     4.670     4.676     4.671     4.710     4.700     4.693     4.710     4.704     4.690     4.698     4.692     4.698     4.690     4.695     4.698     4.695     4.696     4.702     4.695     4.700     4.696     4.702     4.698     4.702     4.696     4.693     4.700     4.698     4.695     4.698     4.696     4.700     4.704     4.700     4.704     4.700     4.702     4.698     4.695     4.690     4.683     4.687     4.690     4.688     4.687     4.679     4.673     4.676     4.673     4.670     4.674     4.670     4.673     4.670     4.671     4.668     4.674     4.673     4.668     4.674     4.676     4.673     4.679     4.674     4.677     4.668     4.673     4.667     4.662     4.677     4.658     4.663     4.673     4.673     4.665     4.658     4.652     4.655     4.653     4.660     4.655     4.655     4.658     4.652     4.660     4.640     4.648     4.657     4.652     4.648     4.642     4.648     4.599     4.604     4.598     4.604     4.623     4.619     4.611     4.605     4.631     4.599     4.567     4.599     4.567     4.605     4.570     4.565     4.545     4.550     4.546     4.566     4.566     4.545     4.566     4.545     4.566     4.558     4.565     4.558     4.565     4.558     4.565     4.570     4.565     4.570     4.565     4.556     4.565     4.544     4.549     4.544     4.550     4.545     4.566     4.598     4.598     4.560     4.566     4.558     4.565     4.540     4.598     4.566     4.558     4.566     4.546     4.568     4.565     4.544     4.550     4.545     4.566     4.556     4.570     4.565     4.544     4.550     4.558     4.542     4.565     4.570     4.545     4.550     4.544     4.535     4.544     4.560     4.550     4.542     4.533     4.542     4.531     4.501     4.531     4.500     4.506     4.500     4.531     4.501     4.533     4.501     4.549     4.556     4.544     4.560     4.542     4.560     4.542     4.535     4.542     4.550     4.545     4.565     4.545     4.565     4.558     4.566     4.556     4.592     4.565     4.556     4.565     4.545     4.566     4.545     4.566     4.558     4.565     4.498     4.491     4.498     4.566     4.545     4.567     4.560     4.556     4.560     4.565     4.558     4.549     4.545     4.549     4.544     4.565     4.568     4.545     4.537     4.544     4.565     4.537     4.560     4.585     4.550     4.544     4.550     4.558     4.545     4.540     4.546     4.542     4.567     4.560     4.542     4.546     4.550     4.565     4.546     4.540     4.546     4.558     4.565     4.540     4.545     4.537     4.545     4.537     4.545     4.567     4.560     4.566     4.545     4.566     4.558     4.566     4.570     4.566     4.594     4.545     4.566     4.545     4.566     4.572     4.588     4.566     4.580     4.566     4.545     4.566     4.545     4.576     4.565     4.556     4.565     4.602     4.560     4.566     4.592     4.599     4.596     4.567     4.558     4.565     4.570     4.581     4.604     4.598     4.622     4.605     4.614     4.598     4.605     4.605     4.611     4.607     4.611     4.616     4.567     4.611     4.614     4.607     4.600     4.605     4.599     4.605     4.614     4.633     4.637     4.644     4.566     4.635     4.566     4.637     4.644     4.646     4.644     4.649     4.619     4.621     4.642     4.648     4.622     4.649     4.646     4.644     4.640     4.640     4.637     4.648     4.655     4.644     4.640     4.648     4.663     4.663     4.660     4.655     4.649     4.671     4.674     4.648     4.670     4.674     4.671     4.676     4.679     4.674     4.677     4.681     4.670     4.683     4.693     4.680     4.674     4.679     4.693     4.692     4.696     4.692     4.677     4.676     4.695     4.680     4.695     4.693     4.674     4.692     4.674     4.704     4.696     4.688     4.679     4.722     4.690     4.693     4.711     4.731     4.728     4.704     4.711     4.731     4.730     4.731     4.726     4.728     4.730     4.735     4.730     4.741     4.740     4.738     4.742     4.740     4.736     4.740     4.754     4.752     4.754     4.758     4.764     4.764     4.762     4.768     4.771     4.754     4.782     4.783     4.776     4.793     4.774     4.789     4.783     4.776     4.773     4.777     4.773     4.787     4.771     4.822     4.825     4.827     4.824     4.805     4.807     4.806     4.806     4.814     4.819     4.819     4.807     4.833     4.830     4.827     4.830     4.833     4.847     4.844     4.857     4.860     4.860     4.863     4.861     4.858     4.857     4.865     4.866     4.860     4.860     4.863     4.868     4.906     4.907     4.906     4.909     4.876     4.897     4.904     4.907     4.904     4.907     4.904     4.909     4.909     4.904     4.911     4.904     4.906     4.914     4.909     4.914     4.917     4.921     4.929     4.929     4.935     4.938     4.942     4.943     4.940     4.950     4.947     4.948     4.959     4.956     4.962     4.960     4.964     4.969     4.971     4.971     4.973     4.979     4.978     4.983     4.988     4.988     4.988     4.990     4.991     4.991     4.996     4.996     4.998     5.002     5.003     5.003     5.008     5.003     5.011     5.016     5.019     5.019     5.020     5.023     5.023     5.026     5.028     5.033     5.035     5.037     5.039     5.042     5.042     5.044     5.047     5.048     5.052     5.055     5.056     5.058     5.060     5.063     5.065     5.069     5.070     5.073     5.076     5.077     5.079     5.085     5.087     5.090     5.093     5.098     5.102     5.105     5.111     5.116     5.120     5.126     5.135     5.140     5.145     5.148     5.151     5.153     5.154     5.156     5.157     5.159     5.163     5.165     5.165     5.166     5.170     5.170     5.172     5.174     5.174     5.176     5.180     5.181     5.180     5.180     5.183     5.183     5.183     5.185     5.190     5.187     5.188     5.192     5.192     5.197     5.197     5.199     5.199     5.204     5.205     5.207     5.210     5.210     5.214     5.216     5.216     5.217     5.221     5.222     5.226     5.226     5.227     5.229     5.232     5.235     5.237     5.240     5.242     5.243     5.246     5.248     5.252     5.253     5.255     5.257     5.260     5.262     5.263     5.267     5.268     5.271     5.272     5.275     5.276     5.279     5.282     5.283     5.285     5.289     5.291     5.293     5.296     5.298     5.302     5.302     5.305     5.307     5.307     5.310     5.312     5.314     5.316     5.320     5.322     5.325     5.328     5.330     5.331     5.335     5.337     5.337     5.339     5.341     5.343     5.347     5.347     5.349     5.352     5.354     5.355     5.357     5.359     5.361     5.363     5.365     5.369     5.369     5.372     5.374     5.376     5.380     5.381     5.383     5.386     5.388     5.389     5.390     5.392     5.393     5.396     5.397     5.399     5.402     5.404     5.407     5.409     5.412     5.414     5.418     5.418     5.421     5.425     5.426     5.428     5.431     5.433     5.436     5.438     5.439     5.442     5.444     5.447     5.449     5.452     5.454     5.457     5.459     5.461     5.464     5.468     5.470     5.472     5.474     5.475     5.478     5.481     5.483     5.485     5.489     5.493     5.496     5.498     5.503     5.507     5.510     5.514     5.515     5.517     5.519     5.522     5.526     5.526     5.527     5.531     5.533     5.535     5.539     5.537     5.540     5.542     5.547     5.547     5.549     5.551     5.553     5.555     5.556     5.557     5.558     5.561     5.562     5.563     5.565     5.566     5.569     5.572     5.577     5.579     5.580     5.582     5.585     5.587     5.589     5.592     5.594     5.596     5.597     5.599     5.601     5.605     5.609     5.611     5.616     5.620     5.622     5.625     5.627     5.628     5.630     5.632     5.633     5.637     5.639     5.641     5.642     5.647     5.650     5.653     5.655     5.656     5.660     5.661     5.665     5.666     5.669     5.672     5.675     5.679     5.680     5.683     5.687     5.688     5.691     5.695     5.696     5.700     5.704     5.706     5.708     5.711     5.713     5.717     5.718     5.722     5.723     5.727     5.735     5.742     5.746     5.748     5.749     5.755     5.758     5.769     5.772     5.776     5.779     5.781     5.783     5.785     5.787     5.791     5.792     5.796     5.800     5.807     5.814     5.819     5.822     5.825     5.828     5.831     5.835     5.839     5.841     5.844     5.848     5.854     5.858     5.860     5.869     5.870     5.875     5.878     5.881     5.885     5.890     5.893     5.898     5.902     5.906     5.910     5.916     5.922     5.925     5.930     5.933     5.940     5.947     5.950     5.954     5.960     5.963     5.968     5.975     5.980     5.983     5.987     5.993     5.998     6.003     6.007     6.013     6.018     6.023     6.028     6.033     6.040     6.046     6.052     6.059     6.064     6.072     6.078     6.085     6.092     6.097     6.105     6.114     6.122     6.129     6.138     6.148     6.156     6.167     6.179     6.190     6.204     6.217     6.229     6.242     6.255     6.269     6.282     6.296     6.310     6.327     6.342     6.357     6.375     6.392     6.411     6.429     6.449     6.469     6.488     6.509     6.530     6.552     6.575     6.597     6.620     6.645     6.666     6.689     6.712     6.733     6.754     6.774     6.794     6.813     6.832     6.852     6.869     6.887     6.906     6.922     6.941     6.957     6.976     6.993     7.011     7.030     7.046     7.064     7.083     7.102     7.120     7.136     7.155     7.175     7.194     7.212     7.232     7.250     7.269     7.289     7.307     7.327     7.346     7.364     7.383     7.402     7.420     7.437     7.457     7.472     7.490     7.507     7.524     7.541     7.558     7.575     7.594     7.609     7.625     7.643     7.661     7.677     7.696     7.711     7.729     7.745     7.762     7.780     7.796     7.813     7.830     7.848     7.866     7.883     7.900     7.918     7.936     7.952     7.970     7.988     8.005     8.024     8.042     8.061     8.078     8.094     8.113     8.130     8.147     8.165     8.183     8.201     8.220     8.236     8.255     8.274     8.292     8.309     8.328     8.346     8.363     8.383     8.400     8.419     8.437     8.454     8.472     8.491     8.506     8.525     8.542     8.561     8.577     8.592     8.609     8.624     8.642     8.659     8.673     8.688     8.703     8.719     8.733     8.748     8.762     8.777     8.790     8.804     8.817     8.831     8.844     8.858     8.869     8.885     8.897     8.910     8.924     8.935     8.949     8.960     8.974     8.986     8.998     9.012     9.022     9.035     9.045     9.057     9.068     9.079     9.093     9.105     9.117     9.130     9.140     9.154     9.165     9.176     9.189     9.201     9.213     9.224     9.236     9.249     9.262     9.274     9.288     9.298     9.312     9.324     9.337     9.350     9.364     9.375     9.391     9.404     9.416     9.429     9.443     9.458     9.472     9.485     9.497     9.513     9.526     9.540     9.554     9.568     9.580     9.595     9.611     9.621     9.637     9.650     9.664     9.678     9.691     9.706     9.719     9.732     9.746     9.760     9.775     9.789     9.800     9.813     9.827     9.842     9.857     9.870     9.885     9.898     9.913     9.926     9.937     9.952     9.964     9.979     9.991    10.008    10.022    10.035    10.050    10.064    10.076    10.089    10.104    10.118    10.131    10.144    10.161    10.172    10.188    10.203    10.219    10.233    10.246    10.262    10.275    10.289    10.306    10.321    10.333    10.350    10.366    10.380    10.395    10.411    10.427    10.443    10.462    10.476    10.495    10.511    10.529    10.543    10.560    10.576    10.592    10.608    10.624    10.640    10.656    10.675    10.691    10.710    10.727    10.744    10.760    10.781    10.795    10.815    10.832    10.850    10.866    10.887    10.905    10.923    10.943    10.962    10.981    11.003    11.024    11.041    11.061    11.083    11.102    11.122    11.142    11.162    11.183    11.204    11.225    11.244    11.264    11.286    11.307    11.329    11.349    11.370    11.394    11.415    11.440    11.460    11.485    11.507    11.529    11.550    11.575    11.598    11.619    11.639    11.663    11.686    11.707    11.731    11.752    11.777    11.800    11.823    11.845    11.870    11.895    11.915    11.937    11.962    11.987    12.008    12.028    12.055    12.078    12.102    12.122    12.146    12.166    12.187    12.213    12.233    12.253    12.274    12.293    12.313    12.330    12.353    12.373    12.390    12.409    12.429    12.450    12.468    12.488    12.508    12.528    12.550    12.566    12.587    12.608    12.632    12.653    12.672    12.690    12.711    12.732    12.752    12.772    12.790    12.807    12.826    12.844    12.858    12.872    12.887    12.904    12.919    12.931    12.948    12.959    12.976    12.986    12.999    13.014    13.026    13.041    13.055    13.066    13.076    13.091    13.104    13.119    13.133    13.146    13.158    13.170    13.182    13.196    13.207    13.222    13.231    13.240    13.254    13.264    13.276    13.293    13.300    13.310    13.321    13.333    13.346    13.355    13.365    13.376    13.393    13.404    13.414    13.426    13.441    13.452    13.457    13.479    13.494    13.504    13.513    13.521    13.530    13.538    13.546    13.556    13.567    13.575    13.585    13.595    13.604    13.613    13.622    13.636    13.645    13.652    13.660    13.671    13.678    13.691    13.704    13.716    13.724    13.735    13.742    13.749    13.763    13.772    13.783    13.804    13.824    13.831    13.847    13.860    13.869    13.880    13.887    13.892    13.915    13.924    13.930    13.940    13.955    13.968    13.979    13.990    13.997    14.009    14.025    14.037    14.046    14.055    14.075    14.085    14.097    14.097    14.125    14.130    14.142    14.145    14.150    14.169    14.173    14.178    14.191    14.202    14.212    14.237    14.239    14.257    14.270    14.276    14.279    14.287    14.304    14.314    14.321    14.329    14.339    14.344    14.352    14.361    14.367    14.387    14.396    14.406    14.410    14.429    14.435    14.439    14.445    14.462    14.472    14.480    14.485    14.496    14.505    14.511    14.515    14.522    14.535    14.543    14.548    14.569    14.578    14.590    14.596    14.609    14.613    14.623    14.635    14.641    14.646    14.657    14.661    14.674    14.680    14.689    14.702    14.712    14.717    14.729    14.735    14.764    14.767    14.777    14.786    14.791    14.796    14.804    14.812    14.817    14.827    14.839    14.846    14.858    14.870    14.878    14.883    14.890    14.904    14.909    14.917    14.935    14.941    14.950    14.964    14.972    14.978    14.983    14.991    14.999    15.005    15.007    15.008    15.007    15.008    15.008    15.008    15.008    15.008    15.007    15.005    15.004    15.000    14.996    14.987    14.981    14.974    14.969    14.960    14.953    14.943    14.937    14.928    14.918    14.911    14.904    14.900    14.881    14.876    14.870    14.854    14.842    14.837    14.825    14.820    14.809    14.802    14.793    14.788    14.783    14.776    14.769    14.762    14.747    14.733    14.727    14.722    14.715    14.709    14.704    14.695    14.682    14.676    14.669    14.648    14.641    14.635    14.629    14.616    14.613    14.605    14.598    14.583    14.578    14.572    14.556    14.553    14.546    14.539    14.532    14.528    14.522    14.515    14.511    14.505    14.500    14.492    14.483    14.477    14.470    14.462    14.456    14.445    14.441    14.439    14.432
     4.617     4.609     4.616     4.611     4.617     4.613     4.617     4.660     4.599     4.605     4.611     4.616     4.607     4.600     4.567     4.562     4.567     4.558     4.567     4.560     4.567     4.560     4.567     4.558     4.566     4.560     4.598     4.566     4.566     4.566     4.560     4.566     4.567     4.619     4.566     4.545     4.566     4.605     4.567     4.560     4.550     4.545     4.540     4.546     4.560     4.546     4.562     4.560     4.542     4.545     4.549     4.540     4.542     4.542     4.544     4.544     4.558     4.562     4.545     4.558     4.542     4.544     4.542     4.542     4.542     4.558     4.556     4.566     4.566     4.544     4.545     4.544     4.558     4.540     4.540     4.537     4.546     4.540     4.558     4.545     4.558     4.558     4.596     4.566     4.545     4.566     4.560     4.566     4.558     4.565     4.566     4.544     4.545     4.544     4.549     4.545     4.549     4.542     4.545     4.544     4.545     4.544     4.545     4.542     4.566     4.566     4.545     4.545     4.544     4.545     4.545     4.565     4.556     4.542     4.544     4.544     4.545     4.545     4.560     4.562     4.566     4.566     4.560     4.566     4.546     4.602     4.566     4.558     4.560     4.560     4.594     4.562     4.570     4.565     4.566     4.565     4.566     4.566     4.599     4.605     4.600     4.567     4.599     4.605     4.613     4.605     4.613     4.644     4.650     4.658     4.667     4.614     4.679     4.693     4.695     4.687     4.685     4.688     4.673     4.667     4.673     4.698     4.693     4.698     4.692     4.702     4.696     4.700     4.696     4.692     4.690     4.696     4.698     4.704     4.696     4.676     4.670     4.676     4.680     4.710     4.674     4.670     4.674     4.668     4.713     4.711     4.710     4.704     4.690     4.714     4.692     4.698     4.704     4.670     4.674     4.710     4.707     4.676     4.680     4.716     4.711     4.676     4.670     4.674     4.711     4.676     4.680     4.710     4.681     4.677     4.681     4.706     4.710     4.700     4.690     4.695     4.698     4.695     4.692     4.695     4.692     4.698     4.702     4.700     4.707     4.702     4.702     4.706     4.702     4.702     4.700     4.702     4.700     4.707     4.704     4.704     4.709     4.704     4.704     4.702     4.700     4.698     4.702     4.696     4.700     4.695     4.695     4.688     4.695     4.690     4.671     4.674     4.677     4.679     4.674     4.670     4.674     4.670     4.673     4.676     4.674     4.671     4.676     4.673     4.670     4.671     4.679     4.674     4.677     4.676     4.673     4.667     4.670     4.667     4.674     4.667     4.683     4.680     4.677     4.671     4.665     4.673     4.670     4.673     4.670     4.667     4.660     4.667     4.648     4.657     4.660     4.637     4.662     4.660     4.618     4.623     4.619     4.648     4.598     4.618     4.622     4.648     4.642     4.605     4.598     4.618     4.635     4.633     4.625     4.635     4.602     4.566     4.558     4.565     4.545     4.565     4.546     4.566     4.567     4.558     4.566     4.558     4.567     4.572     4.565     4.558     4.565     4.570     4.566     4.570     4.566     4.579     4.546     4.570     4.565     4.544     4.549     4.545     4.566     4.558     4.567     4.560     4.566     4.545     4.565     4.602     4.572     4.566     4.558     4.566     4.546     4.566     4.562     4.544     4.550     4.545     4.566     4.545     4.578     4.565     4.545     4.549     4.544     4.566     4.547     4.542     4.562     4.540     4.544     4.549     4.544     4.565     4.590     4.556     4.565     4.544     4.535     4.542     4.533     4.542     4.531     4.501     4.531     4.500     4.533     4.501     4.535     4.545     4.567     4.562     4.542     4.560     4.569     4.562     4.544     4.565     4.544     4.566     4.562     4.566     4.570     4.567     4.598     4.592     4.598     4.570     4.566     4.545     4.566     4.545     4.566     4.558     4.566     4.579     4.581     4.500     4.565     4.558     4.566     4.570     4.567     4.558     4.565     4.542     4.549     4.544     4.549     4.544     4.550     4.545     4.566     4.537     4.545     4.575     4.578     4.545     4.550     4.570     4.572     4.565     4.570     4.556     4.550     4.545     4.540     4.546     4.565     4.545     4.549     4.542     4.565     4.546     4.542     4.546     4.540     4.565     4.556     4.585     4.540     4.545     4.566     4.545     4.566     4.573     4.580     4.572     4.566     4.545     4.566     4.570     4.566     4.596     4.545     4.590     4.558     4.566     4.594     4.594     4.566     4.560     4.566     4.546     4.566     4.545     4.566     4.572     4.592     4.565     4.605     4.572     4.566     4.567     4.572     4.566     4.618     4.570     4.565     4.569     4.565     4.572     4.594     4.619     4.624     4.618     4.622     4.614     4.622     4.613     4.609     4.614     4.614     4.613     4.572     4.616     4.619     4.613     4.605     4.598     4.566     4.598     4.604     4.637     4.644     4.616     4.637     4.637     4.635     4.637     4.644     4.644     4.623     4.628     4.623     4.646     4.637     4.635     4.635     4.630     4.652     4.646     4.648     4.644     4.649     4.653     4.649     4.648     4.648     4.644     4.665     4.660     4.653     4.646     4.652     4.673     4.680     4.681     4.674     4.681     4.676     4.680     4.679     4.677     4.676     4.681     4.687     4.685     4.695     4.681     4.702     4.702     4.700     4.681     4.700     4.670     4.695     4.683     4.687     4.683     4.688     4.685     4.695     4.690     4.696     4.702     4.709     4.720     4.693     4.687     4.695     4.730     4.733     4.711     4.733     4.706     4.731     4.735     4.737     4.736     4.730     4.736     4.733     4.731     4.750     4.728     4.735     4.754     4.754     4.758     4.758     4.756     4.760     4.758     4.765     4.764     4.764     4.770     4.768     4.762     4.776     4.782     4.783     4.779     4.783     4.789     4.794     4.773     4.779     4.782     4.773     4.771     4.773     4.824     4.779     4.825     4.824     4.825     4.812     4.828     4.813     4.813     4.811     4.820     4.819     4.819     4.820     4.827     4.820     4.846     4.852     4.853     4.849     4.855     4.861     4.865     4.865     4.863     4.860     4.858     4.863     4.868     4.865     4.872     4.870     4.863     4.907     4.883     4.876     4.912     4.909     4.914     4.894     4.911     4.914     4.911     4.911     4.907     4.912     4.911     4.912     4.906     4.906     4.907     4.912     4.916     4.924     4.929     4.937     4.935     4.935     4.937     4.940     4.938     4.942     4.938     4.953     4.950     4.965     4.961     4.960     4.965     4.966     4.967     4.973     4.973     4.973     4.979     4.979     4.981     4.985     4.990     4.988     4.991     4.993     4.993     4.994     4.999     4.999     5.002     5.005     5.005     5.006     5.005     5.012     5.015     5.019     5.019     5.020     5.025     5.025     5.028     5.030     5.033     5.035     5.039     5.042     5.042     5.045     5.047     5.048     5.050     5.053     5.055     5.058     5.060     5.061     5.065     5.066     5.070     5.072     5.074     5.077     5.080     5.081     5.085     5.089     5.092     5.095     5.098     5.102     5.105     5.111     5.114     5.120     5.126     5.135     5.142     5.146     5.149     5.151     5.154     5.156     5.157     5.160     5.162     5.165     5.169     5.170     5.172     5.174     5.176     5.176     5.176     5.178     5.180     5.181     5.183     5.183     5.187     5.183     5.188     5.192     5.190     5.189     5.192     5.197     5.199     5.202     5.202     5.202     5.204     5.204     5.207     5.207     5.209     5.210     5.214     5.216     5.217     5.219     5.221     5.222     5.224     5.227     5.227     5.231     5.232     5.233     5.235     5.238     5.242     5.243     5.245     5.248     5.250     5.253     5.255     5.257     5.260     5.262     5.263     5.265     5.268     5.269     5.272     5.274     5.276     5.278     5.281     5.283     5.287     5.287     5.291     5.295     5.296     5.298     5.300     5.302     5.304     5.307     5.309     5.310     5.313     5.314     5.316     5.320     5.322     5.325     5.327     5.330     5.331     5.335     5.337     5.339     5.341     5.345     5.345     5.347     5.349     5.351     5.354     5.355     5.356     5.357     5.360     5.362     5.363     5.365     5.366     5.371     5.372     5.376     5.378     5.380     5.381     5.385     5.386     5.388     5.390     5.392     5.393     5.395     5.396     5.399     5.400     5.402     5.405     5.407     5.409     5.412     5.416     5.418     5.420     5.421     5.423     5.425     5.428     5.431     5.433     5.436     5.438     5.439     5.442     5.446     5.447     5.449     5.452     5.454     5.457     5.459     5.461     5.464     5.468     5.468     5.471     5.474     5.475     5.478     5.480     5.483     5.485     5.489     5.491     5.494     5.498     5.500     5.504     5.507     5.510     5.516     5.519     5.520     5.522     5.524     5.527     5.529     5.531     5.533     5.537     5.539     5.540     5.542     5.544     5.547     5.547     5.549     5.551     5.553     5.554     5.556     5.558     5.560     5.561     5.563     5.564     5.566     5.569     5.570     5.572     5.577     5.579     5.580     5.582     5.583     5.587     5.589     5.590     5.592     5.596     5.597     5.599     5.603     5.603     5.606     5.615     5.616     5.619     5.622     5.624     5.627     5.628     5.630     5.633     5.633     5.637     5.637     5.644     5.644     5.646     5.647     5.650     5.653     5.656     5.658     5.661     5.663     5.666     5.669     5.671     5.674     5.675     5.679     5.682     5.685     5.688     5.691     5.693     5.696     5.698     5.702     5.704     5.709     5.709     5.713     5.715     5.718     5.722     5.725     5.730     5.735     5.739     5.740     5.746     5.749     5.753     5.752     5.760     5.769     5.774     5.776     5.779     5.783     5.783     5.787     5.789     5.792     5.794     5.798     5.802     5.810     5.813     5.820     5.823     5.827     5.830     5.831     5.835     5.839     5.842     5.846     5.850     5.853     5.860     5.863     5.870     5.872     5.875     5.878     5.882     5.885     5.890     5.893     5.898     5.902     5.907     5.912     5.916     5.922     5.925     5.930     5.933     5.940     5.945     5.949     5.954     5.959     5.963     5.970     5.975     5.980     5.983     5.988     5.993     5.998     6.004     6.009     6.013     6.018     6.022     6.028     6.033     6.040     6.046     6.054     6.059     6.066     6.072     6.078     6.083     6.092     6.099     6.105     6.114     6.122     6.130     6.138     6.146     6.156     6.166     6.178     6.189     6.200     6.214     6.226     6.239     6.252     6.265     6.278     6.292     6.307     6.322     6.338     6.354     6.369     6.387     6.405     6.423     6.441     6.461     6.480     6.500     6.522     6.544     6.565     6.588     6.612     6.635     6.659     6.681     6.704     6.728     6.749     6.771     6.793     6.813     6.832     6.852     6.869     6.889     6.906     6.923     6.941     6.958     6.976     6.993     7.011     7.030     7.046     7.064     7.081     7.100     7.117     7.135     7.153     7.172     7.191     7.209     7.230     7.247     7.266     7.285     7.304     7.323     7.342     7.361     7.379     7.397     7.417     7.435     7.454     7.472     7.490     7.507     7.524     7.541     7.558     7.576     7.594     7.611     7.627     7.645     7.661     7.679     7.695     7.712     7.729     7.747     7.762     7.780     7.796     7.813     7.830     7.848     7.865     7.883     7.899     7.917     7.935     7.952     7.970     7.988     8.005     8.020     8.040     8.057     8.075     8.092     8.111     8.129     8.145     8.164     8.181     8.199     8.216     8.233     8.252     8.268     8.287     8.305     8.324     8.341     8.360     8.378     8.395     8.414     8.432     8.452     8.469     8.485     8.503     8.522     8.539     8.556     8.574     8.591     8.607     8.623     8.640     8.656     8.672     8.688     8.704     8.720     8.733     8.749     8.763     8.779     8.792     8.806     8.819     8.835     8.848     8.861     8.875     8.887     8.901     8.915     8.929     8.942     8.955     8.969     8.979     8.994     9.007     9.016     9.032     9.044     9.055     9.068     9.078     9.089     9.101     9.114     9.126     9.139     9.149     9.161     9.174     9.189     9.198     9.209     9.222     9.233     9.248     9.258     9.270     9.282     9.297     9.309     9.320     9.331     9.345     9.358     9.370     9.383     9.397     9.411     9.422     9.437     9.450     9.465     9.478     9.491     9.505     9.520     9.532     9.545     9.559     9.573     9.589     9.604     9.617     9.630     9.645     9.658     9.669     9.683     9.698     9.709     9.726     9.739     9.753     9.767     9.780     9.795     9.807     9.822     9.832     9.848     9.862     9.875     9.890     9.902     9.917     9.933     9.946     9.961     9.972     9.985     9.998    10.013    10.025    10.039    10.053    10.069    10.083    10.096    10.109    10.123    10.137    10.153    10.166    10.178    10.195    10.207    10.224    10.235    10.252    10.267    10.282    10.297    10.309    10.326    10.341    10.355    10.370    10.386    10.399    10.417    10.433    10.450    10.465    10.479    10.497    10.514    10.531    10.547    10.562    10.579    10.596    10.610    10.628    10.643    10.661    10.678    10.692    10.711    10.728    10.744    10.763    10.781    10.797    10.815    10.833    10.850    10.869    10.887    10.903    10.923    10.943    10.960    10.979    11.000    11.020    11.039    11.060    11.080    11.098    11.120    11.138    11.160    11.179    11.200    11.221    11.242    11.263    11.285    11.305    11.327    11.347    11.368    11.390    11.412    11.437    11.456    11.480    11.503    11.526    11.546    11.569    11.593    11.614    11.635    11.658    11.680    11.704    11.725    11.747    11.771    11.792    11.817    11.839    11.865    11.887    11.907    11.931    11.954    11.978    12.000    12.022    12.046    12.069    12.090    12.116    12.137    12.161    12.181    12.204    12.227    12.246    12.265    12.286    12.309    12.327    12.347    12.368    12.386    12.407    12.425    12.444    12.467    12.485    12.503    12.522    12.544    12.562    12.582    12.603    12.624    12.642    12.663    12.685    12.702    12.722    12.739    12.757    12.779    12.795    12.812    12.828    12.844    12.857    12.872    12.885    12.900    12.914    12.931    12.942    12.954    12.970    12.985    12.996    13.011    13.024    13.036    13.049    13.064    13.076    13.088    13.104    13.116    13.127    13.142    13.152    13.164    13.175    13.187    13.198    13.213    13.225    13.233    13.243    13.256    13.268    13.282    13.292    13.302    13.317    13.326    13.340    13.349    13.358    13.375    13.388    13.397    13.412    13.421    13.438    13.445    13.454    13.463    13.489    13.498    13.509    13.516    13.525    13.533    13.541    13.552    13.561    13.572    13.581    13.592    13.600    13.607    13.616    13.629    13.639    13.648    13.658    13.668    13.676    13.685    13.698    13.712    13.722    13.730    13.739    13.747    13.758    13.769    13.778    13.802    13.812    13.824    13.835    13.857    13.864    13.875    13.883    13.887    13.906    13.924    13.927    13.939    13.946    13.965    13.977    13.988    13.994    14.005    14.016    14.033    14.041    14.050    14.072    14.083    14.096    14.097    14.120    14.125    14.135    14.148    14.153    14.160    14.170    14.178    14.196    14.202    14.212    14.235    14.239    14.250    14.268    14.276    14.279    14.287    14.305    14.316    14.323    14.326    14.338    14.344    14.354    14.357    14.367    14.387    14.396    14.403    14.409    14.424    14.435    14.439    14.441    14.465    14.470    14.480    14.489    14.494    14.505    14.509    14.515    14.525    14.529    14.539    14.546    14.569    14.582    14.585    14.595    14.607    14.614    14.621    14.635    14.639    14.644    14.653    14.665    14.672    14.678    14.692    14.702    14.709    14.715    14.727    14.733    14.759    14.765    14.776    14.788    14.793    14.794    14.804    14.812    14.820    14.825    14.837    14.844    14.853    14.870    14.878    14.883    14.892    14.902    14.907    14.917    14.928    14.941    14.948    14.960    14.974    14.978    14.983    14.994    15.002    15.004    15.007    15.008    15.008    15.010    15.010    15.008    15.010    15.007    15.008    15.007    15.005    15.002    14.996    14.992    14.983    14.976    14.969    14.963    14.950    14.945    14.937    14.931    14.918    14.911    14.906    14.902    14.883    14.876    14.870    14.860    14.846    14.837    14.831    14.820    14.812    14.802    14.794    14.788    14.782    14.776    14.771    14.765    14.760    14.742    14.729    14.724    14.717    14.712    14.709    14.702    14.683    14.676    14.670    14.650    14.642    14.637    14.630    14.622    14.613    14.605    14.599    14.591    14.580    14.570    14.563    14.554    14.550    14.543    14.535    14.531    14.523    14.519    14.512    14.506    14.502    14.494    14.485    14.478    14.470    14.465    14.459    14.450    14.445    14.439    14.437
     4.648     4.655     4.649     4.644     4.613     4.607     4.614     4.663     4.644     4.650     4.642     4.649     4.618     4.622     4.614     4.607     4.560     4.567     4.560     4.567     4.560     4.567     4.560     4.566     4.558     4.566     4.562     4.598     4.566     4.572     4.566     4.567     4.566     4.567     4.613     4.567     4.598     4.600     4.567     4.609     4.545     4.558     4.546     4.562     4.560     4.566     4.565     4.565     4.562     4.562     4.556     4.549     4.540     4.544     4.542     4.558     4.565     4.545     4.545     4.544     4.544     4.542     4.544     4.544     4.545     4.545     4.566     4.566     4.544     4.544     4.544     4.545     4.544     4.558     4.540     4.547     4.540     4.560     4.556     4.558     4.545     4.558     4.542     4.562     4.567     4.556     4.560     4.556     4.558     4.545     4.558     4.545     4.544     4.545     4.542     4.558     4.544     4.558     4.545     4.545     4.544     4.545     4.544     4.545     4.545     4.598     4.558     4.544     4.544     4.544     4.558     4.565     4.545     4.545     4.544     4.545     4.545     4.558     4.560     4.570     4.566     4.566     4.566     4.560     4.566     4.613     4.560     4.566     4.558     4.567     4.600     4.598     4.566     4.566     4.566     4.566     4.566     4.567     4.605     4.613     4.607     4.614     4.607     4.614     4.619     4.613     4.607     4.614     4.658     4.667     4.663     4.670     4.663     4.671     4.700     4.685     4.698     4.681     4.676     4.648     4.695     4.700     4.695     4.688     4.704     4.696     4.704     4.695     4.706     4.695     4.704     4.696     4.704     4.696     4.702     4.693     4.698     4.716     4.713     4.706     4.670     4.674     4.711     4.706     4.711     4.688     4.719     4.695     4.722     4.719     4.719     4.713     4.698     4.706     4.681     4.676     4.710     4.679     4.717     4.679     4.717     4.720     4.706     4.680     4.724     4.713     4.709     4.719     4.706     4.711     4.706     4.683     4.688     4.695     4.702     4.693     4.696     4.700     4.696     4.706     4.702     4.706     4.704     4.696     4.704     4.704     4.707     4.704     4.710     4.706     4.709     4.700     4.707     4.707     4.706     4.710     4.706     4.707     4.707     4.707     4.704     4.704     4.698     4.702     4.696     4.700     4.695     4.693     4.696     4.696     4.676     4.680     4.679     4.681     4.680     4.674     4.679     4.673     4.676     4.674     4.677     4.676     4.679     4.677     4.676     4.671     4.676     4.679     4.674     4.674     4.679     4.670     4.667     4.673     4.668     4.674     4.679     4.676     4.681     4.685     4.668     4.662     4.667     4.676     4.674     4.676     4.668     4.674     4.668     4.671     4.637     4.670     4.663     4.655     4.628     4.619     4.622     4.619     4.648     4.653     4.619     4.658     4.618     4.640     4.619     4.644     4.637     4.648     4.628     4.618     4.598     4.600     4.566     4.560     4.566     4.545     4.566     4.572     4.599     4.566     4.545     4.605     4.599     4.605     4.599     4.566     4.570     4.566     4.570     4.566     4.570     4.605     4.598     4.574     4.560     4.566     4.545     4.550     4.545     4.566     4.599     4.592     4.558     4.566     4.560     4.596     4.566     4.545     4.566     4.545     4.550     4.545     4.566     4.562     4.544     4.565     4.546     4.566     4.566     4.545     4.537     4.544     4.549     4.545     4.590     4.565     4.544     4.565     4.566     4.545     4.550     4.570     4.558     4.566     4.556     4.542     4.544     4.537     4.544     4.535     4.542     4.533     4.542     4.533     4.544     4.550     4.545     4.566     4.562     4.542     4.498     4.540     4.545     4.567     4.562     4.567     4.570     4.566     4.569     4.565     4.602     4.598     4.592     4.598     4.592     4.576     4.579     4.567     4.560     4.567     4.570     4.566     4.585     4.574     4.572     4.566     4.560     4.566     4.576     4.558     4.570     4.565     4.544     4.549     4.544     4.550     4.545     4.552     4.545     4.566     4.558     4.566     4.594     4.585     4.558     4.550     4.544     4.540     4.572     4.581     4.546     4.550     4.545     4.535     4.545     4.566     4.545     4.550     4.544     4.565     4.556     4.565     4.546     4.590     4.565     4.545     4.566     4.558     4.588     4.567     4.562     4.566     4.596     4.590     4.578     4.566     4.556     4.565     4.570     4.566     4.570     4.565     4.596     4.602     4.566     4.560     4.598     4.566     4.556     4.565     4.546     4.572     4.605     4.576     4.545     4.566     4.560     4.566     4.560     4.566     4.599     4.572     4.566     4.573     4.604     4.565     4.570     4.565     4.570     4.598     4.588     4.623     4.618     4.622     4.624     4.566     4.598     4.594     4.600     4.623     4.618     4.614     4.566     4.614     4.626     4.605     4.598     4.566     4.570     4.566     4.598     4.607     4.640     4.646     4.613     4.605     4.637     4.567     4.642     4.620     4.648     4.621     4.649     4.640     4.635     4.630     4.637     4.646     4.637     4.649     4.644     4.652     4.633     4.646     4.650     4.644     4.649     4.653     4.660     4.655     4.681     4.680     4.679     4.681     4.676     4.679     4.685     4.687     4.685     4.688     4.693     4.695     4.681     4.687     4.693     4.688     4.700     4.702     4.696     4.704     4.707     4.676     4.702     4.704     4.683     4.706     4.681     4.688     4.683     4.687     4.700     4.709     4.706     4.702     4.714     4.711     4.704     4.724     4.706     4.726     4.740     4.741     4.736     4.731     4.707     4.740     4.735     4.733     4.736     4.730     4.735     4.754     4.730     4.754     4.731     4.758     4.754     4.760     4.764     4.765     4.750     4.770     4.770     4.767     4.764     4.771     4.776     4.771     4.780     4.777     4.780     4.787     4.780     4.779     4.793     4.767     4.782     4.780     4.787     4.777     4.825     4.822     4.827     4.824     4.819     4.819     4.830     4.822     4.833     4.816     4.832     4.825     4.819     4.820     4.827     4.835     4.844     4.822     4.819     4.855     4.852     4.847     4.850     4.866     4.866     4.860     4.861     4.865     4.865     4.868     4.874     4.860     4.879     4.866     4.909     4.916     4.881     4.886     4.914     4.904     4.919     4.904     4.919     4.914     4.916     4.914     4.921     4.921     4.914     4.923     4.929     4.912     4.923     4.928     4.921     4.926     4.935     4.942     4.938     4.938     4.937     4.942     4.947     4.945     4.957     4.957     4.966     4.967     4.969     4.969     4.974     4.973     4.974     4.978     4.978     4.976     4.981     4.987     4.990     4.991     4.993     4.993     4.996     4.996     4.999     5.002     5.002     5.003     5.005     5.009     5.009     5.009     5.016     5.020     5.022     5.025     5.026     5.026     5.028     5.031     5.033     5.037     5.041     5.042     5.047     5.047     5.048     5.050     5.052     5.055     5.056     5.058     5.061     5.063     5.066     5.069     5.073     5.073     5.076     5.079     5.081     5.083     5.087     5.090     5.092     5.095     5.098     5.102     5.105     5.109     5.114     5.120     5.124     5.128     5.139     5.143     5.148     5.151     5.154     5.156     5.159     5.160     5.163     5.166     5.169     5.172     5.174     5.176     5.178     5.180     5.180     5.181     5.181     5.185     5.189     5.190     5.190     5.191     5.191     5.200     5.196     5.196     5.199     5.196     5.199     5.204     5.205     5.205     5.205     5.207     5.209     5.212     5.214     5.214     5.216     5.219     5.219     5.221     5.222     5.226     5.227     5.229     5.231     5.232     5.233     5.235     5.238     5.240     5.243     5.245     5.248     5.250     5.253     5.255     5.257     5.260     5.262     5.263     5.265     5.267     5.269     5.271     5.274     5.276     5.278     5.281     5.282     5.285     5.287     5.291     5.293     5.296     5.298     5.300     5.304     5.306     5.305     5.307     5.309     5.313     5.314     5.316     5.319     5.322     5.325     5.327     5.328     5.331     5.335     5.337     5.339     5.341     5.343     5.345     5.347     5.349     5.352     5.352     5.353     5.356     5.360     5.363     5.365     5.366     5.369     5.371     5.372     5.376     5.376     5.378     5.380     5.383     5.385     5.386     5.388     5.389     5.392     5.395     5.396     5.397     5.399     5.402     5.402     5.405     5.407     5.411     5.412     5.416     5.418     5.420     5.421     5.425     5.428     5.428     5.431     5.433     5.436     5.438     5.439     5.442     5.444     5.447     5.449     5.452     5.454     5.457     5.459     5.461     5.464     5.466     5.470     5.471     5.472     5.474     5.477     5.480     5.483     5.485     5.489     5.491     5.494     5.498     5.500     5.501     5.509     5.512     5.515     5.520     5.522     5.522     5.526     5.526     5.529     5.531     5.533     5.535     5.539     5.540     5.542     5.544     5.547     5.549     5.551     5.553     5.554     5.555     5.556     5.560     5.562     5.563     5.565     5.565     5.566     5.570     5.572     5.574     5.575     5.579     5.580     5.582     5.585     5.587     5.589     5.590     5.592     5.596     5.597     5.599     5.607     5.607     5.613     5.613     5.619     5.620     5.622     5.624     5.625     5.628     5.630     5.632     5.633     5.637     5.639     5.641     5.642     5.646     5.649     5.652     5.653     5.655     5.658     5.661     5.663     5.665     5.669     5.671     5.675     5.677     5.679     5.680     5.685     5.687     5.690     5.691     5.695     5.698     5.700     5.704     5.706     5.709     5.713     5.715     5.717     5.720     5.722     5.725     5.728     5.737     5.740     5.742     5.746     5.748     5.753     5.758     5.762     5.769     5.774     5.776     5.779     5.783     5.785     5.787     5.789     5.792     5.798     5.800     5.803     5.812     5.819     5.822     5.825     5.828     5.831     5.833     5.837     5.839     5.842     5.846     5.850     5.855     5.860     5.863     5.869     5.873     5.876     5.879     5.882     5.887     5.891     5.894     5.899     5.904     5.907     5.913     5.918     5.922     5.925     5.930     5.935     5.940     5.944     5.950     5.955     5.960     5.963     5.971     5.975     5.980     5.985     5.988     5.995     5.998     6.004     6.010     6.014     6.018     6.023     6.028     6.035     6.040     6.048     6.052     6.057     6.064     6.072     6.078     6.085     6.092     6.099     6.106     6.114     6.124     6.132     6.140     6.148     6.156     6.166     6.176     6.187     6.198     6.212     6.223     6.235     6.250     6.262     6.275     6.290     6.304     6.319     6.333     6.349     6.365     6.381     6.399     6.416     6.435     6.453     6.473     6.493     6.513     6.534     6.558     6.580     6.604     6.626     6.649     6.672     6.696     6.719     6.742     6.765     6.788     6.808     6.830     6.849     6.869     6.889     6.906     6.923     6.941     6.958     6.976     6.993     7.011     7.028     7.046     7.064     7.081     7.100     7.116     7.133     7.153     7.171     7.189     7.207     7.226     7.244     7.263     7.281     7.302     7.320     7.339     7.358     7.376     7.395     7.414     7.433     7.452     7.470     7.488     7.506     7.524     7.541     7.558     7.575     7.592     7.611     7.627     7.645     7.661     7.679     7.696     7.712     7.730     7.747     7.762     7.780     7.796     7.814     7.830     7.848     7.865     7.883     7.899     7.916     7.933     7.950     7.968     7.987     8.003     8.020     8.038     8.056     8.074     8.089     8.107     8.125     8.144     8.161     8.180     8.195     8.212     8.231     8.247     8.266     8.283     8.303     8.320     8.338     8.355     8.374     8.390     8.409     8.426     8.446     8.464     8.482     8.499     8.519     8.535     8.553     8.570     8.587     8.606     8.621     8.637     8.656     8.670     8.687     8.703     8.719     8.733     8.749     8.763     8.779     8.793     8.809     8.822     8.837     8.850     8.862     8.878     8.891     8.906     8.920     8.932     8.946     8.960     8.974     8.986     8.999     9.012     9.024     9.038     9.052     9.064     9.074     9.087     9.100     9.112     9.122     9.136     9.146     9.157     9.169     9.183     9.196     9.208     9.220     9.230     9.244     9.255     9.266     9.280     9.292     9.303     9.316     9.330     9.342     9.355     9.367     9.380     9.394     9.405     9.417     9.432     9.443     9.459     9.470     9.485     9.497     9.513     9.528     9.541     9.554     9.566     9.580     9.594     9.609     9.623     9.635     9.650     9.662     9.680     9.691     9.704     9.718     9.732     9.746     9.759     9.772     9.787     9.800     9.815     9.829     9.842     9.855     9.868     9.881     9.896     9.910     9.924     9.936     9.950     9.964     9.977     9.992    10.006    10.018    10.031    10.044    10.058    10.073    10.088    10.102    10.116    10.131    10.142    10.157    10.172    10.185    10.199    10.214    10.230    10.242    10.257    10.272    10.285    10.302    10.315    10.330    10.346    10.359    10.376    10.389    10.406    10.421    10.435    10.452    10.468    10.482    10.500    10.514    10.533    10.548    10.565    10.582    10.596    10.613    10.628    10.646    10.663    10.679    10.696    10.712    10.730    10.748    10.763    10.781    10.798    10.817    10.835    10.852    10.869    10.887    10.905    10.924    10.943    10.962    10.979    11.000    11.020    11.037    11.058    11.078    11.098    11.116    11.136    11.156    11.179    11.199    11.218    11.241    11.262    11.283    11.305    11.326    11.346    11.368    11.389    11.409    11.433    11.452    11.475    11.497    11.520    11.541    11.563    11.585    11.609    11.631    11.653    11.675    11.696    11.719    11.744    11.767    11.785    11.811    11.830    11.856    11.880    11.898    11.923    11.947    11.970    11.993    12.015    12.039    12.063    12.084    12.109    12.133    12.152    12.175    12.198    12.219    12.241    12.262    12.283    12.301    12.323    12.342    12.364    12.382    12.402    12.421    12.439    12.460    12.480    12.498    12.518    12.537    12.557    12.576    12.597    12.616    12.631    12.653    12.672    12.691    12.708    12.725    12.745    12.760    12.779    12.795    12.811    12.824    12.841    12.857    12.870    12.885    12.896    12.910    12.926    12.941    12.954    12.966    12.981    12.995    13.007    13.019    13.032    13.045    13.057    13.071    13.083    13.097    13.108    13.124    13.137    13.148    13.161    13.170    13.182    13.190    13.205    13.216    13.225    13.235    13.248    13.261    13.276    13.285    13.298    13.311    13.321    13.332    13.342    13.347    13.365    13.380    13.388    13.400    13.414    13.430    13.441    13.452    13.459    13.468    13.490    13.499    13.513    13.521    13.528    13.538    13.548    13.556    13.565    13.575    13.585    13.595    13.606    13.613    13.625    13.635    13.647    13.655    13.664    13.674    13.683    13.692    13.707    13.722    13.730    13.737    13.744    13.751    13.764    13.772    13.783    13.812    13.822    13.829    13.855    13.860    13.871    13.883    13.885    13.898    13.912    13.926    13.932    13.942    13.958    13.974    13.983    13.996    14.000    14.014    14.030    14.037    14.046    14.069    14.080    14.092    14.099    14.116    14.124    14.135    14.145    14.156    14.160    14.169    14.181    14.189    14.204    14.211    14.216    14.243    14.250    14.268    14.276    14.277    14.281    14.304    14.307    14.328    14.329    14.339    14.346    14.354    14.359    14.367    14.391    14.396    14.400    14.404    14.425    14.433    14.441    14.441    14.457    14.472    14.480    14.489    14.496    14.505    14.509    14.519    14.526    14.531    14.539    14.548    14.569    14.574    14.586    14.598    14.605    14.613    14.623    14.630    14.639    14.644    14.661    14.666    14.674    14.680    14.694    14.699    14.707    14.715    14.726    14.731    14.759    14.764    14.776    14.788    14.791    14.794    14.804    14.812    14.822    14.827    14.837    14.844    14.851    14.869    14.874    14.885    14.894    14.902    14.909    14.917    14.931    14.939    14.946    14.964    14.972    14.978    14.983    14.996    15.000    15.004    15.005    15.007    15.008    15.010    15.010    15.008    15.008    15.008    15.008    15.005    15.007    15.004    15.000    14.991    14.983    14.978    14.970    14.964    14.953    14.946    14.939    14.932    14.921    14.913    14.906    14.895    14.890    14.876    14.870    14.863    14.846    14.841    14.835    14.821    14.814    14.807    14.796    14.790    14.785    14.777    14.772    14.765    14.759    14.752    14.733    14.726    14.720    14.712    14.709    14.702    14.690    14.674    14.670    14.663    14.644    14.637    14.632    14.630    14.613    14.605    14.599    14.591    14.580    14.570    14.564    14.556    14.551    14.546    14.539    14.532    14.525    14.520    14.514    14.508    14.502    14.494    14.487    14.481    14.470    14.466    14.461    14.451    14.447    14.441    14.439
     4.735     4.728     4.607     4.614     4.607     4.602     4.607     4.614     4.652     4.646     4.653     4.646     4.599     4.605     4.599     4.618     4.622     4.600     4.594     4.562     4.566     4.560     4.566     4.558     4.566     4.560     4.567     4.614     4.614     4.607     4.600     4.567     4.560     4.566     4.572     4.613     4.618     4.605     4.570     4.565     4.568     4.558     4.609     4.565     4.566     4.565     4.556     4.565     4.566     4.562     4.560     4.542     4.550     4.544     4.545     4.545     4.560     4.545     4.544     4.545     4.544     4.545     4.544     4.545     4.545     4.560     4.566     4.545     4.545     4.544     4.545     4.544     4.545     4.542     4.556     4.542     4.558     4.556     4.558     4.545     4.558     4.542     4.558     4.566     4.560     4.560     4.544     4.545     4.542     4.545     4.569     4.544     4.544     4.542     4.545     4.556     4.560     4.558     4.558     4.545     4.545     4.545     4.545     4.545     4.546     4.621     4.556     4.545     4.544     4.550     4.556     4.598     4.560     4.545     4.558     4.545     4.558     4.558     4.594     4.566     4.570     4.566     4.560     4.566     4.599     4.609     4.567     4.560     4.567     4.599     4.567     4.605     4.570     4.566     4.567     4.566     4.572     4.600     4.613     4.621     4.616     4.649     4.667     4.658     4.649     4.618     4.613     4.607     4.663     4.683     4.668     4.663     4.657     4.663     4.670     4.676     4.671     4.665     4.671     4.667     4.702     4.695     4.704     4.696     4.704     4.702     4.696     4.706     4.700     4.704     4.709     4.702     4.710     4.702     4.696     4.706     4.722     4.716     4.707     4.713     4.663     4.668     4.707     4.713     4.707     4.720     4.692     4.716     4.695     4.706     4.720     4.722     4.707     4.711     4.709     4.706     4.711     4.707     4.728     4.720     4.728     4.692     4.722     4.687     4.683     4.707     4.714     4.722     4.713     4.707     4.714     4.707     4.704     4.707     4.698     4.696     4.702     4.696     4.706     4.702     4.706     4.706     4.710     4.706     4.700     4.716     4.714     4.709     4.706     4.710     4.707     4.710     4.711     4.704     4.710     4.714     4.710     4.706     4.711     4.706     4.710     4.709     4.706     4.710     4.700     4.696     4.702     4.696     4.695     4.690     4.698     4.677     4.681     4.683     4.685     4.679     4.676     4.679     4.680     4.679     4.681     4.677     4.679     4.677     4.673     4.688     4.687     4.676     4.685     4.685     4.674     4.681     4.673     4.668     4.673     4.671     4.674     4.680     4.683     4.687     4.685     4.685     4.683     4.670     4.685     4.681     4.667     4.671     4.650     4.667     4.668     4.671     4.667     4.660     4.626     4.673     4.649     4.623     4.619     4.646     4.676     4.648     4.644     4.622     4.644     4.652     4.600     4.567     4.644     4.637     4.640     4.642     4.613     4.605     4.599     4.605     4.652     4.602     4.566     4.572     4.605     4.565     4.570     4.566     4.570     4.637     4.567     4.572     4.566     4.570     4.566     4.570     4.576     4.565     4.567     4.546     4.566     4.546     4.566     4.600     4.594     4.598     4.566     4.560     4.565     4.570     4.546     4.566     4.545     4.550     4.545     4.550     4.545     4.566     4.565     4.570     4.566     4.573     4.545     4.550     4.544     4.535     4.501     4.566     4.565     4.556     4.565     4.558     4.596     4.566     4.594     4.560     4.566     4.546     4.566     4.545     4.537     4.544     4.535     4.544     4.533     4.542     4.549     4.544     4.566     4.560     4.567     4.546     4.566     4.560     4.542     4.545     4.535     4.544     4.550     4.544     4.550     4.544     4.565     4.570     4.594     4.566     4.540     4.546     4.596     4.600     4.594     4.565     4.585     4.590     4.567     4.572     4.588     4.588     4.567     4.572     4.566     4.570     4.570     4.566     4.574     4.556     4.565     4.545     4.565     4.556     4.566     4.545     4.550     4.545     4.552     4.546     4.590     4.560     4.566     4.545     4.537     4.545     4.566     4.562     4.566     4.545     4.537     4.545     4.566     4.546     4.566     4.545     4.566     4.545     4.566     4.545     4.566     4.562     4.556     4.565     4.558     4.566     4.581     4.592     4.567     4.570     4.566     4.580     4.588     4.570     4.565     4.570     4.566     4.570     4.565     4.570     4.565     4.596     4.560     4.566     4.598     4.558     4.565     4.546     4.605     4.566     4.570     4.592     4.590     4.545     4.566     4.560     4.566     4.560     4.596     4.604     4.598     4.600     4.575     4.632     4.566     4.570     4.626     4.627     4.599     4.632     4.633     4.635     4.567     4.572     4.566     4.572     4.567     4.616     4.623     4.566     4.572     4.619     4.620     4.599     4.567     4.572     4.566     4.598     4.590     4.598     4.646     4.640     4.605     4.598     4.566     4.640     4.649     4.648     4.655     4.625     4.653     4.648     4.637     4.633     4.648     4.637     4.648     4.644     4.646     4.646     4.655     4.662     4.657     4.663     4.655     4.674     4.657     4.662     4.655     4.677     4.688     4.677     4.692     4.687     4.690     4.692     4.692     4.695     4.690     4.695     4.696     4.692     4.695     4.693     4.698     4.700     4.704     4.696     4.709     4.680     4.687     4.681     4.706     4.687     4.713     4.711     4.690     4.690     4.706     4.711     4.704     4.706     4.711     4.707     4.711     4.706     4.710     4.743     4.711     4.716     4.747     4.746     4.743     4.745     4.745     4.737     4.746     4.735     4.750     4.750     4.754     4.754     4.754     4.756     4.758     4.758     4.758     4.764     4.756     4.771     4.770     4.774     4.776     4.773     4.774     4.777     4.783     4.785     4.785     4.787     4.796     4.771     4.777     4.800     4.787     4.783     4.791     4.825     4.827     4.828     4.798     4.820     4.825     4.820     4.832     4.825     4.810     4.832     4.832     4.828     4.824     4.824     4.828     4.833     4.839     4.842     4.822     4.858     4.861     4.861     4.857     4.870     4.868     4.863     4.866     4.858     4.860     4.863     4.879     4.879     4.876     4.909     4.887     4.914     4.919     4.891     4.912     4.911     4.904     4.921     4.919     4.919     4.914     4.921     4.926     4.924     4.923     4.928     4.933     4.923     4.929     4.923     4.928     4.935     4.933     4.940     4.937     4.942     4.943     4.948     4.952     4.956     4.961     4.958     4.969     4.971     4.974     4.971     4.973     4.979     4.981     4.983     4.981     4.981     4.985     4.993     4.988     4.993     4.994     4.998     5.002     5.002     5.006     5.006     5.009     5.008     5.012     5.015     5.015     5.019     5.023     5.026     5.025     5.026     5.030     5.031     5.035     5.037     5.041     5.044     5.044     5.047     5.048     5.052     5.053     5.056     5.056     5.058     5.060     5.061     5.065     5.069     5.070     5.073     5.076     5.077     5.080     5.083     5.085     5.089     5.092     5.095     5.097     5.100     5.104     5.107     5.109     5.116     5.119     5.124     5.128     5.137     5.142     5.148     5.151     5.154     5.156     5.159     5.162     5.163     5.166     5.170     5.172     5.176     5.178     5.180     5.181     5.181     5.187     5.188     5.190     5.192     5.196     5.195     5.196     5.197     5.202     5.202     5.204     5.204     5.205     5.204     5.207     5.207     5.209     5.210     5.210     5.212     5.214     5.216     5.217     5.219     5.221     5.222     5.224     5.226     5.227     5.231     5.232     5.233     5.235     5.237     5.238     5.242     5.243     5.245     5.248     5.250     5.252     5.255     5.257     5.260     5.262     5.263     5.265     5.267     5.269     5.271     5.274     5.275     5.278     5.279     5.282     5.285     5.287     5.291     5.293     5.296     5.298     5.300     5.301     5.305     5.306     5.308     5.310     5.314     5.315     5.316     5.320     5.322     5.324     5.327     5.328     5.331     5.333     5.335     5.339     5.341     5.343     5.345     5.347     5.351     5.351     5.353     5.356     5.358     5.363     5.364     5.365     5.369     5.371     5.372     5.374     5.376     5.378     5.380     5.381     5.383     5.385     5.386     5.388     5.389     5.392     5.393     5.395     5.397     5.400     5.402     5.404     5.407     5.409     5.411     5.412     5.416     5.418     5.418     5.421     5.425     5.426     5.430     5.431     5.433     5.435     5.438     5.439     5.442     5.444     5.447     5.449     5.452     5.454     5.457     5.459     5.461     5.464     5.466     5.471     5.471     5.474     5.474     5.477     5.480     5.481     5.485     5.489     5.491     5.494     5.496     5.498     5.501     5.507     5.510     5.514     5.520     5.522     5.524     5.526     5.527     5.529     5.531     5.535     5.537     5.539     5.542     5.542     5.545     5.547     5.550     5.551     5.553     5.554     5.557     5.558     5.560     5.561     5.564     5.565     5.566     5.569     5.570     5.574     5.575     5.577     5.579     5.582     5.583     5.585     5.587     5.590     5.590     5.594     5.596     5.597     5.599     5.610     5.611     5.614     5.615     5.619     5.620     5.624     5.625     5.627     5.628     5.632     5.633     5.635     5.637     5.641     5.641     5.642     5.647     5.649     5.653     5.653     5.655     5.660     5.661     5.663     5.666     5.669     5.672     5.674     5.675     5.679     5.682     5.683     5.685     5.688     5.690     5.693     5.695     5.698     5.702     5.706     5.708     5.711     5.715     5.718     5.722     5.722     5.725     5.727     5.735     5.737     5.742     5.746     5.748     5.749     5.756     5.761     5.769     5.774     5.776     5.777     5.779     5.783     5.785     5.789     5.791     5.794     5.796     5.805     5.807     5.814     5.820     5.823     5.825     5.828     5.831     5.835     5.837     5.841     5.844     5.848     5.851     5.854     5.863     5.865     5.869     5.872     5.876     5.881     5.882     5.887     5.891     5.894     5.899     5.904     5.907     5.912     5.916     5.920     5.925     5.930     5.935     5.940     5.947     5.950     5.955     5.960     5.965     5.970     5.976     5.980     5.985     5.990     5.995     6.000     6.004     6.010     6.014     6.020     6.025     6.030     6.037     6.042     6.048     6.052     6.059     6.064     6.070     6.078     6.085     6.092     6.099     6.105     6.114     6.122     6.130     6.140     6.148     6.156     6.166     6.175     6.187     6.196     6.210     6.221     6.233     6.246     6.259     6.274     6.287     6.300     6.315     6.330     6.345     6.361     6.377     6.394     6.411     6.429     6.447     6.466     6.485     6.506     6.526     6.548     6.572     6.594     6.617     6.640     6.664     6.687     6.710     6.733     6.757     6.781     6.804     6.826     6.846     6.867     6.887     6.906     6.923     6.942     6.960     6.976     6.994     7.012     7.030     7.046     7.064     7.081     7.098     7.116     7.133     7.152     7.169     7.187     7.205     7.224     7.243     7.261     7.279     7.298     7.315     7.335     7.354     7.372     7.392     7.411     7.429     7.449     7.467     7.485     7.504     7.522     7.540     7.558     7.575     7.592     7.609     7.627     7.645     7.661     7.679     7.696     7.712     7.729     7.747     7.765     7.780     7.796     7.813     7.830     7.848     7.865     7.883     7.898     7.916     7.933     7.950     7.968     7.985     8.003     8.019     8.038     8.054     8.072     8.089     8.105     8.123     8.140     8.159     8.176     8.194     8.209     8.227     8.244     8.264     8.281     8.299     8.316     8.335     8.352     8.370     8.388     8.405     8.424     8.441     8.458     8.476     8.496     8.513     8.531     8.549     8.567     8.585     8.602     8.617     8.635     8.652     8.668     8.685     8.700     8.717     8.733     8.748     8.763     8.779     8.795     8.809     8.823     8.839     8.853     8.866     8.880     8.895     8.907     8.922     8.938     8.950     8.963     8.977     8.991     9.005     9.016     9.030     9.045     9.057     9.069     9.082     9.095     9.108     9.120     9.132     9.143     9.156     9.168     9.180     9.193     9.204     9.217     9.230     9.240     9.254     9.265     9.277     9.289     9.302     9.314     9.326     9.338     9.352     9.363     9.374     9.388     9.402     9.414     9.427     9.441     9.453     9.466     9.480     9.491     9.506     9.519     9.531     9.547     9.561     9.575     9.587     9.602     9.614     9.627     9.646     9.658     9.670     9.685     9.699     9.713     9.726     9.737     9.753     9.764     9.778     9.792     9.804     9.822     9.833     9.846     9.860     9.873     9.888     9.902     9.915     9.928     9.942     9.957     9.970     9.984     9.996    10.013    10.024    10.037    10.051    10.065    10.080    10.095    10.107    10.122    10.135    10.150    10.162    10.178    10.192    10.203    10.219    10.233    10.249    10.262    10.275    10.292    10.306    10.319    10.335    10.351    10.362    10.378    10.394    10.411    10.424    10.440    10.455    10.470    10.487    10.503    10.517    10.533    10.552    10.566    10.582    10.599    10.619    10.633    10.648    10.666    10.682    10.696    10.714    10.733    10.748    10.763    10.782    10.800    10.818    10.836    10.852    10.872    10.889    10.906    10.924    10.943    10.962    10.981    11.000    11.017    11.037    11.059    11.076    11.097    11.117    11.136    11.156    11.176    11.197    11.217    11.237    11.259    11.281    11.304    11.324    11.344    11.365    11.387    11.408    11.428    11.450    11.472    11.492    11.513    11.536    11.559    11.581    11.603    11.625    11.647    11.670    11.690    11.711    11.737    11.760    11.781    11.803    11.827    11.847    11.869    11.893    11.917    11.939    11.962    11.985    12.009    12.030    12.052    12.080    12.099    12.124    12.147    12.165    12.190    12.214    12.233    12.256    12.277    12.296    12.319    12.337    12.356    12.377    12.396    12.415    12.433    12.452    12.471    12.491    12.512    12.530    12.550    12.566    12.585    12.603    12.622    12.642    12.659    12.676    12.696    12.711    12.728    12.747    12.762    12.777    12.795    12.809    12.824    12.839    12.854    12.869    12.883    12.894    12.910    12.922    12.935    12.949    12.962    12.978    12.988    13.002    13.016    13.028    13.040    13.054    13.066    13.078    13.089    13.102    13.119    13.131    13.143    13.153    13.161    13.174    13.185    13.199    13.209    13.221    13.233    13.245    13.257    13.266    13.280    13.293    13.308    13.317    13.325    13.335    13.342    13.369    13.373    13.388    13.397    13.403    13.426    13.438    13.444    13.454    13.463    13.487    13.492    13.504    13.513    13.525    13.533    13.541    13.554    13.561    13.572    13.581    13.590    13.598    13.612    13.620    13.631    13.641    13.653    13.660    13.668    13.679    13.691    13.701    13.711    13.727    13.735    13.742    13.749    13.761    13.770    13.780    13.809    13.820    13.827    13.835    13.857    13.864    13.881    13.883    13.896    13.906    13.918    13.926    13.939    13.949    13.970    13.981    13.993    13.999    14.011    14.028    14.032    14.041    14.064    14.080    14.092    14.096    14.113    14.122    14.130    14.141    14.152    14.163    14.170    14.183    14.189    14.197    14.209    14.212    14.243    14.250    14.254    14.268    14.277    14.281    14.302    14.305    14.318    14.321    14.343    14.346    14.354    14.361    14.365    14.387    14.391    14.398    14.401    14.419    14.433    14.439    14.439    14.447    14.470    14.481    14.487    14.496    14.503    14.508    14.519    14.526    14.531    14.541    14.546    14.564    14.570    14.590    14.594    14.605    14.611    14.625    14.633    14.639    14.646    14.661    14.670    14.676    14.682    14.694    14.699    14.707    14.718    14.724    14.729    14.754    14.769    14.772    14.782    14.790    14.793    14.802    14.812    14.818    14.828    14.835    14.842    14.854    14.866    14.874    14.881    14.894    14.902    14.907    14.915    14.931    14.939    14.946    14.958    14.970    14.976    14.986    14.996    14.999    15.004    15.007    15.008    15.008    15.008    15.010    15.010    15.008    15.010    15.008    15.007    15.005    15.002    14.999    14.998    14.985    14.980    14.972    14.963    14.959    14.946    14.943    14.935    14.926    14.913    14.907    14.896    14.890    14.880    14.872    14.869    14.846    14.841    14.831    14.822    14.814    14.805    14.799    14.793    14.788    14.781    14.771    14.764    14.757    14.752    14.742    14.729    14.722    14.715    14.710    14.702    14.683    14.678    14.674    14.669    14.648    14.641    14.637    14.630    14.613    14.607    14.602    14.592    14.582    14.574    14.562    14.557    14.553    14.548    14.541    14.535    14.526    14.522    14.515    14.509    14.503    14.496    14.489    14.481    14.473    14.469    14.463    14.456    14.447    14.443    14.439
     4.711     4.650     4.614     4.607     4.614     4.607     4.602     4.607     4.614     4.667     4.648     4.614     4.605     4.599     4.605     4.600     4.566     4.570     4.616     4.607     4.599     4.567     4.599     4.567     4.562     4.567     4.572     4.566     4.567     4.566     4.572     4.600     4.566     4.572     4.567     4.616     4.652     4.613     4.566     4.567     4.565     4.570     4.566     4.566     4.566     4.558     4.560     4.556     4.565     4.566     4.558     4.560     4.545     4.546     4.545     4.566     4.566     4.545     4.545     4.544     4.545     4.545     4.558     4.546     4.560     4.599     4.560     4.558     4.545     4.545     4.544     4.545     4.544     4.545     4.544     4.558     4.544     4.558     4.556     4.558     4.545     4.558     4.556     4.565     4.566     4.545     4.558     4.544     4.545     4.545     4.566     4.566     4.544     4.545     4.544     4.560     4.560     4.562     4.558     4.558     4.546     4.546     4.545     4.558     4.545     4.607     4.566     4.545     4.558     4.545     4.566     4.616     4.560     4.560     4.558     4.560     4.560     4.596     4.565     4.570     4.566     4.567     4.566     4.599     4.594     4.614     4.614     4.605     4.600     4.607     4.614     4.649     4.605     4.570     4.567     4.599     4.605     4.600     4.621     4.617     4.674     4.693     4.671     4.663     4.618     4.613     4.607     4.649     4.657     4.688     4.688     4.670     4.650     4.657     4.650     4.655     4.676     4.683     4.692     4.700     4.707     4.702     4.698     4.706     4.710     4.709     4.704     4.710     4.709     4.706     4.711     4.707     4.706     4.711     4.649     4.696     4.706     4.722     4.720     4.690     4.695     4.688     4.693     4.676     4.700     4.719     4.700     4.695     4.730     4.696     4.706     4.722     4.730     4.728     4.716     4.711     4.716     4.730     4.722     4.706     4.692     4.728     4.726     4.722     4.728     4.696     4.724     4.726     4.707     4.698     4.719     4.716     4.707     4.704     4.707     4.700     4.710     4.704     4.710     4.710     4.706     4.710     4.706     4.711     4.716     4.720     4.719     4.722     4.720     4.707     4.710     4.713     4.719     4.710     4.706     4.713     4.716     4.716     4.711     4.714     4.706     4.709     4.711     4.706     4.706     4.704     4.700     4.704     4.698     4.696     4.706     4.710     4.693     4.687     4.693     4.687     4.692     4.687     4.690     4.685     4.685     4.685     4.681     4.681     4.687     4.693     4.693     4.681     4.687     4.690     4.680     4.695     4.668     4.673     4.692     4.674     4.685     4.683     4.680     4.677     4.681     4.681     4.680     4.687     4.683     4.677     4.681     4.679     4.679     4.671     4.674     4.667     4.662     4.649     4.670     4.665     4.668     4.648     4.679     4.640     4.646     4.670     4.613     4.618     4.624     4.642     4.635     4.599     4.566     4.637     4.646     4.649     4.642     4.642     4.648     4.652     4.613     4.566     4.570     4.566     4.653     4.570     4.565     4.558     4.566     4.560     4.566     4.598     4.600     4.566     4.570     4.566     4.570     4.567     4.613     4.618     4.616     4.567     4.614     4.609     4.598     4.592     4.570     4.565     4.556     4.565     4.567     4.546     4.550     4.544     4.535     4.544     4.537     4.545     4.566     4.590     4.572     4.567     4.566     4.545     4.550     4.544     4.550     4.558     4.570     4.565     4.546     4.566     4.560     4.566     4.558     4.566     4.545     4.550     4.545     4.537     4.545     4.535     4.544     4.535     4.544     4.549     4.558     4.567     4.550     4.544     4.565     4.566     4.545     4.565     4.544     4.537     4.544     4.535     4.542     4.531     4.500     4.535     4.558     4.567     4.598     4.594     4.546     4.540     4.546     4.594     4.599     4.580     4.588     4.581     4.588     4.592     4.592     4.567     4.580     4.582     4.576     4.570     4.566     4.558     4.568     4.565     4.558     4.565     4.570     4.566     4.558     4.566     4.545     4.550     4.558     4.566     4.599     4.567     4.556     4.566     4.546     4.566     4.562     4.588     4.558     4.550     4.545     4.550     4.556     4.566     4.560     4.566     4.558     4.566     4.544     4.550     4.545     4.590     4.565     4.556     4.565     4.558     4.566     4.588     4.596     4.566     4.570     4.566     4.570     4.565     4.569     4.565     4.570     4.565     4.569     4.565     4.604     4.560     4.566     4.558     4.566     4.598     4.572     4.599     4.566     4.570     4.565     4.572     4.613     4.566     4.560     4.566     4.570     4.566     4.598     4.605     4.598     4.609     4.635     4.635     4.637     4.598     4.630     4.625     4.626     4.632     4.616     4.607     4.546     4.566     4.558     4.566     4.598     4.625     4.620     4.572     4.566     4.629     4.635     4.566     4.570     4.566     4.572     4.605     4.598     4.648     4.642     4.646     4.599     4.605     4.599     4.607     4.655     4.655     4.653     4.648     4.625     4.640     4.648     4.637     4.644     4.650     4.646     4.649     4.644     4.640     4.646     4.640     4.662     4.667     4.648     4.677     4.663     4.658     4.685     4.681     4.685     4.685     4.688     4.692     4.687     4.688     4.695     4.688     4.692     4.698     4.693     4.696     4.692     4.695     4.700     4.696     4.696     4.704     4.693     4.711     4.714     4.716     4.710     4.688     4.711     4.719     4.722     4.695     4.698     4.714     4.707     4.710     4.706     4.720     4.728     4.728     4.706     4.747     4.737     4.750     4.722     4.742     4.745     4.748     4.750     4.758     4.738     4.742     4.743     4.758     4.762     4.762     4.756     4.762     4.756     4.764     4.760     4.770     4.774     4.777     4.779     4.773     4.777     4.780     4.780     4.782     4.780     4.782     4.780     4.796     4.791     4.794     4.802     4.794     4.810     4.814     4.787     4.791     4.830     4.828     4.832     4.830     4.835     4.839     4.835     4.832     4.832     4.828     4.827     4.832     4.833     4.838     4.832     4.839     4.861     4.839     4.861     4.853     4.855     4.858     4.860     4.868     4.861     4.868     4.876     4.879     4.881     4.883     4.887     4.885     4.879     4.907     4.907     4.912     4.919     4.914     4.921     4.916     4.923     4.912     4.923     4.919     4.917     4.928     4.926     4.929     4.926     4.931     4.935     4.937     4.935     4.937     4.937     4.931     4.929     4.935     4.942     4.948     4.947     4.950     4.948     4.964     4.964     4.969     4.973     4.971     4.973     4.974     4.976     4.981     4.985     4.985     4.987     4.990     4.991     4.991     4.998     4.996     4.999     5.005     5.003     5.006     5.006     5.009     5.015     5.013     5.016     5.019     5.020     5.022     5.026     5.030     5.028     5.030     5.035     5.037     5.039     5.041     5.042     5.045     5.047     5.048     5.052     5.055     5.058     5.060     5.061     5.063     5.065     5.066     5.070     5.072     5.074     5.077     5.080     5.083     5.085     5.087     5.090     5.093     5.097     5.098     5.102     5.105     5.107     5.111     5.116     5.120     5.122     5.126     5.137     5.140     5.146     5.151     5.156     5.157     5.159     5.162     5.165     5.170     5.172     5.174     5.176     5.180     5.181     5.183     5.187     5.185     5.186     5.196     5.198     5.199     5.199     5.199     5.197     5.202     5.204     5.204     5.207     5.209     5.209     5.209     5.210     5.212     5.214     5.214     5.216     5.216     5.217     5.219     5.221     5.222     5.227     5.227     5.229     5.231     5.232     5.235     5.238     5.238     5.240     5.242     5.243     5.245     5.248     5.250     5.252     5.253     5.258     5.258     5.262     5.263     5.265     5.267     5.268     5.272     5.274     5.275     5.276     5.279     5.281     5.283     5.287     5.289     5.293     5.295     5.298     5.300     5.301     5.305     5.308     5.308     5.310     5.313     5.315     5.319     5.322     5.324     5.325     5.327     5.328     5.331     5.333     5.335     5.339     5.341     5.343     5.345     5.349     5.349     5.351     5.352     5.358     5.361     5.362     5.365     5.366     5.369     5.372     5.374     5.376     5.376     5.380     5.381     5.383     5.385     5.386     5.388     5.390     5.390     5.392     5.395     5.396     5.397     5.400     5.402     5.405     5.407     5.409     5.412     5.414     5.416     5.418     5.421     5.423     5.425     5.426     5.430     5.431     5.433     5.436     5.438     5.439     5.442     5.444     5.447     5.449     5.452     5.454     5.456     5.459     5.461     5.464     5.466     5.468     5.471     5.472     5.474     5.477     5.480     5.483     5.483     5.485     5.491     5.493     5.496     5.498     5.501     5.506     5.509     5.514     5.519     5.522     5.524     5.526     5.531     5.531     5.533     5.535     5.537     5.539     5.542     5.544     5.545     5.547     5.549     5.550     5.553     5.556     5.557     5.560     5.561     5.563     5.564     5.566     5.569     5.572     5.572     5.574     5.575     5.579     5.580     5.582     5.583     5.587     5.589     5.590     5.592     5.594     5.596     5.599     5.601     5.605     5.614     5.615     5.615     5.619     5.622     5.624     5.625     5.627     5.628     5.632     5.633     5.637     5.637     5.639     5.641     5.642     5.646     5.649     5.652     5.652     5.656     5.660     5.661     5.663     5.666     5.669     5.671     5.675     5.677     5.679     5.682     5.683     5.685     5.687     5.690     5.691     5.695     5.698     5.702     5.704     5.708     5.709     5.713     5.715     5.720     5.722     5.725     5.727     5.735     5.737     5.740     5.746     5.748     5.749     5.752     5.759     5.769     5.772     5.774     5.779     5.781     5.783     5.785     5.787     5.791     5.792     5.796     5.800     5.808     5.810     5.819     5.822     5.825     5.827     5.830     5.833     5.835     5.839     5.841     5.844     5.848     5.854     5.856     5.860     5.867     5.870     5.875     5.876     5.881     5.883     5.888     5.891     5.894     5.899     5.904     5.907     5.912     5.915     5.920     5.925     5.929     5.935     5.941     5.945     5.952     5.955     5.960     5.965     5.970     5.975     5.980     5.983     5.988     5.995     5.998     6.004     6.009     6.014     6.020     6.025     6.030     6.035     6.042     6.048     6.054     6.057     6.064     6.070     6.077     6.083     6.090     6.097     6.105     6.114     6.122     6.130     6.138     6.146     6.155     6.165     6.175     6.185     6.196     6.208     6.220     6.232     6.244     6.256     6.270     6.283     6.298     6.312     6.327     6.342     6.357     6.372     6.389     6.407     6.423     6.441     6.460     6.478     6.498     6.519     6.540     6.562     6.584     6.608     6.632     6.654     6.678     6.702     6.726     6.749     6.773     6.796     6.819     6.841     6.862     6.883     6.904     6.922     6.941     6.958     6.976     6.994     7.011     7.028     7.046     7.064     7.080     7.098     7.116     7.133     7.150     7.168     7.187     7.204     7.222     7.240     7.259     7.277     7.295     7.313     7.333     7.350     7.368     7.388     7.407     7.426     7.444     7.464     7.482     7.501     7.520     7.538     7.557     7.573     7.591     7.609     7.625     7.643     7.660     7.679     7.696     7.712     7.730     7.747     7.763     7.781     7.798     7.814     7.830     7.848     7.865     7.883     7.898     7.916     7.933     7.950     7.966     7.983     8.001     8.019     8.038     8.052     8.069     8.088     8.105     8.122     8.139     8.157     8.175     8.192     8.208     8.226     8.242     8.261     8.278     8.294     8.313     8.329     8.347     8.367     8.385     8.402     8.421     8.437     8.455     8.472     8.491     8.510     8.526     8.545     8.564     8.581     8.597     8.615     8.631     8.648     8.665     8.683     8.698     8.714     8.730     8.746     8.762     8.777     8.793     8.809     8.823     8.839     8.853     8.869     8.882     8.897     8.910     8.924     8.939     8.953     8.967     8.979     8.994     9.007     9.022     9.035     9.048     9.061     9.076     9.089     9.101     9.113     9.128     9.140     9.152     9.163     9.177     9.189     9.200     9.214     9.226     9.237     9.252     9.263     9.274     9.286     9.298     9.310     9.323     9.335     9.345     9.360     9.371     9.383     9.397     9.408     9.422     9.433     9.448     9.462     9.475     9.486     9.502     9.513     9.528     9.541     9.554     9.568     9.581     9.595     9.611     9.621     9.635     9.650     9.662     9.680     9.691     9.704     9.718     9.731     9.746     9.759     9.775     9.785     9.800     9.812     9.827     9.841     9.853     9.868     9.880     9.893     9.908     9.922     9.935     9.948     9.963     9.975     9.988    10.004    10.017    10.031    10.046    10.058    10.071    10.085    10.099    10.113    10.128    10.142    10.157    10.170    10.182    10.196    10.214    10.226    10.239    10.254    10.266    10.281    10.294    10.309    10.326    10.341    10.354    10.370    10.385    10.398    10.415    10.431    10.446    10.460    10.476    10.490    10.506    10.520    10.538    10.553    10.569    10.585    10.602    10.620    10.635    10.652    10.668    10.683    10.699    10.714    10.733    10.750    10.766    10.783    10.802    10.818    10.836    10.854    10.873    10.889    10.908    10.926    10.943    10.962    10.981    11.000    11.017    11.037    11.055    11.075    11.095    11.114    11.136    11.156    11.178    11.195    11.217    11.239    11.258    11.280    11.302    11.322    11.342    11.365    11.385    11.407    11.426    11.449    11.469    11.492    11.513    11.533    11.554    11.576    11.600    11.619    11.643    11.664    11.687    11.709    11.729    11.754    11.775    11.800    11.818    11.842    11.865    11.887    11.909    11.931    11.954    11.976    11.997    12.020    12.044    12.070    12.090    12.114    12.135    12.159    12.182    12.204    12.222    12.246    12.268    12.290    12.310    12.330    12.350    12.372    12.390    12.407    12.426    12.446    12.465    12.485    12.503    12.523    12.542    12.557    12.574    12.592    12.610    12.629    12.645    12.663    12.683    12.698    12.713    12.728    12.748    12.764    12.777    12.794    12.810    12.824    12.839    12.852    12.864    12.878    12.893    12.907    12.919    12.932    12.946    12.957    12.968    12.981    12.998    13.011    13.022    13.034    13.047    13.064    13.075    13.086    13.099    13.113    13.124    13.133    13.146    13.155    13.166    13.177    13.188    13.202    13.215    13.227    13.239    13.250    13.261    13.273    13.282    13.296    13.307    13.314    13.326    13.337    13.347    13.369    13.380    13.392    13.400    13.422    13.428    13.442    13.449    13.459    13.475    13.490    13.498    13.506    13.520    13.530    13.538    13.548    13.558    13.565    13.575    13.585    13.593    13.609    13.616    13.627    13.638    13.650    13.657    13.667    13.678    13.689    13.696    13.709    13.719    13.731    13.739    13.747    13.756    13.769    13.778    13.798    13.814    13.822    13.831    13.853    13.862    13.871    13.885    13.891    13.905    13.909    13.924    13.935    13.946    13.962    13.979    13.988    13.996    14.011    14.022    14.032    14.039    14.060    14.072    14.087    14.092    14.119    14.124    14.130    14.135    14.148    14.160    14.176    14.181    14.189    14.197    14.205    14.216    14.237    14.246    14.250    14.270    14.274    14.287    14.300    14.307    14.314    14.318    14.343    14.347    14.354    14.359    14.367    14.389    14.393    14.398    14.406    14.412    14.427    14.437    14.439    14.443    14.469    14.478    14.491    14.496    14.502    14.509    14.519    14.525    14.535    14.541    14.546    14.561    14.569    14.590    14.592    14.604    14.613    14.618    14.622    14.641    14.646    14.659    14.670    14.676    14.680    14.692    14.702    14.709    14.717    14.724    14.729    14.752    14.764    14.771    14.781    14.790    14.794    14.802    14.812    14.818    14.827    14.839    14.842    14.849    14.866    14.874    14.883    14.895    14.902    14.909    14.917    14.927    14.939    14.946    14.951    14.969    14.976    14.983    14.995    15.000    15.004    15.007    15.008    15.010    15.010    15.012    15.010    15.010    15.010    15.010    15.008    15.008    15.007    15.005    14.999    14.987    14.981    14.974    14.966    14.957    14.948    14.945    14.939    14.928    14.913    14.907    14.902    14.891    14.881    14.874    14.869    14.848    14.842    14.835    14.825    14.814    14.807    14.799    14.793    14.790    14.782    14.771    14.767    14.757    14.752    14.741    14.733    14.726    14.717    14.712    14.702    14.691    14.680    14.676    14.669    14.655    14.644    14.637    14.632    14.614    14.607    14.604    14.587    14.587    14.576    14.569    14.560    14.554    14.550    14.543    14.535    14.529    14.523    14.517    14.511    14.505    14.499    14.492    14.485    14.477    14.470    14.463    14.460    14.448    14.443    14.437
     4.706     4.618     4.650     4.616     4.611     4.616     4.609     4.614     4.650     4.710     4.617     4.609     4.600     4.607     4.614     4.607     4.599     4.566     4.598     4.618     4.621     4.614     4.607     4.600     4.605     4.599     4.566     4.570     4.566     4.572     4.567     4.609     4.600     4.605     4.602     4.652     4.646     4.702     4.598     4.566     4.566     4.566     4.570     4.566     4.570     4.566     4.558     4.566     4.560     4.566     4.594     4.558     4.560     4.558     4.566     4.599     4.560     4.560     4.545     4.558     4.545     4.560     4.558     4.565     4.565     4.567     4.562     4.558     4.558     4.545     4.545     4.545     4.546     4.545     4.550     4.545     4.560     4.558     4.566     4.558     4.562     4.560     4.566     4.592     4.545     4.558     4.545     4.558     4.545     4.546     4.558     4.572     4.560     4.556     4.558     4.558     4.569     4.562     4.565     4.558     4.560     4.546     4.558     4.558     4.566     4.614     4.562     4.562     4.558     4.562     4.562     4.596     4.566     4.562     4.596     4.562     4.565     4.565     4.566     4.566     4.567     4.566     4.566     4.566     4.599     4.607     4.617     4.616     4.622     4.614     4.650     4.644     4.613     4.605     4.599     4.605     4.614     4.622     4.657     4.704     4.698     4.657     4.676     4.657     4.663     4.655     4.613     4.642     4.649     4.681     4.690     4.687     4.657     4.649     4.657     4.677     4.710     4.709     4.648     4.668     4.706     4.696     4.706     4.710     4.706     4.710     4.704     4.711     4.706     4.707     4.710     4.706     4.710     4.706     4.711     4.706     4.722     4.726     4.728     4.724     4.724     4.693     4.706     4.711     4.704     4.696     4.720     4.711     4.726     4.704     4.711     4.706     4.711     4.707     4.711     4.707     4.710     4.692     4.717     4.711     4.706     4.696     4.706     4.702     4.695     4.692     4.730     4.690     4.711     4.706     4.711     4.706     4.711     4.707     4.716     4.706     4.719     4.716     4.710     4.706     4.711     4.706     4.711     4.706     4.720     4.717     4.722     4.719     4.726     4.711     4.707     4.716     4.722     4.716     4.720     4.719     4.720     4.720     4.717     4.713     4.719     4.719     4.707     4.710     4.714     4.702     4.706     4.704     4.710     4.706     4.695     4.707     4.711     4.693     4.690     4.693     4.696     4.693     4.688     4.690     4.687     4.690     4.688     4.683     4.690     4.688     4.693     4.700     4.693     4.695     4.687     4.693     4.698     4.693     4.695     4.683     4.683     4.681     4.685     4.681     4.687     4.685     4.681     4.687     4.685     4.677     4.657     4.681     4.680     4.674     4.670     4.673     4.665     4.658     4.665     4.688     4.688     4.637     4.637     4.637     4.619     4.613     4.605     4.613     4.619     4.629     4.640     4.566     4.644     4.646     4.646     4.642     4.646     4.646     4.644     4.614     4.566     4.570     4.566     4.572     4.648     4.566     4.570     4.566     4.560     4.566     4.570     4.566     4.631     4.599     4.566     4.558     4.565     4.570     4.616     4.566     4.572     4.607     4.613     4.570     4.546     4.570     4.565     4.569     4.565     4.542     4.562     4.566     4.545     4.545     4.544     4.535     4.545     4.566     4.560     4.592     4.599     4.590     4.570     4.566     4.545     4.566     4.545     4.567     4.566     4.546     4.566     4.558     4.566     4.558     4.566     4.545     4.550     4.544     4.565     4.544     4.550     4.544     4.549     4.542     4.565     4.569     4.545     4.566     4.545     4.550     4.545     4.558     4.549     4.542     4.531     4.542     4.537     4.544     4.533     4.500     4.531     4.542     4.566     4.560     4.566     4.558     4.566     4.545     4.566     4.546     4.592     4.590     4.596     4.590     4.598     4.585     4.566     4.572     4.590     4.588     4.560     4.566     4.558     4.566     4.560     4.567     4.565     4.569     4.570     4.565     4.569     4.560     4.552     4.560     4.567     4.569     4.596     4.558     4.566     4.558     4.566     4.545     4.588     4.565     4.590     4.546     4.566     4.545     4.566     4.560     4.574     4.562     4.566     4.558     4.565     4.556     4.565     4.572     4.570     4.565     4.545     4.565     4.570     4.566     4.604     4.572     4.566     4.546     4.566     4.570     4.565     4.569     4.565     4.558     4.565     4.590     4.570     4.565     4.545     4.565     4.570     4.567     4.598     4.592     4.570     4.566     4.570     4.566     4.588     4.613     4.592     4.572     4.566     4.570     4.566     4.598     4.590     4.614     4.609     4.611     4.614     4.644     4.644     4.621     4.637     4.635     4.620     4.600     4.566     4.545     4.566     4.558     4.566     4.614     4.644     4.566     4.627     4.629     4.635     4.572     4.566     4.572     4.605     4.599     4.637     4.648     4.644     4.649     4.640     4.649     4.607     4.646     4.637     4.637     4.657     4.653     4.648     4.646     4.644     4.642     4.648     4.655     4.650     4.648     4.660     4.644     4.667     4.648     4.667     4.662     4.685     4.658     4.655     4.674     4.668     4.695     4.693     4.692     4.693     4.695     4.690     4.696     4.698     4.693     4.698     4.695     4.700     4.692     4.693     4.700     4.700     4.702     4.698     4.711     4.710     4.716     4.720     4.722     4.687     4.720     4.722     4.726     4.696     4.698     4.720     4.704     4.709     4.706     4.711     4.724     4.733     4.730     4.722     4.706     4.730     4.736     4.748     4.746     4.748     4.747     4.735     4.756     4.762     4.760     4.746     4.765     4.754     4.762     4.760     4.765     4.764     4.760     4.762     4.773     4.762     4.780     4.777     4.782     4.779     4.783     4.787     4.785     4.785     4.782     4.785     4.800     4.773     4.776     4.798     4.803     4.807     4.819     4.824     4.835     4.796     4.835     4.802     4.839     4.839     4.838     4.832     4.833     4.830     4.827     4.838     4.828     4.838     4.844     4.825     4.846     4.858     4.858     4.860     4.858     4.868     4.866     4.863     4.866     4.863     4.870     4.881     4.885     4.883     4.891     4.892     4.876     4.881     4.902     4.904     4.902     4.894     4.924     4.926     4.929     4.929     4.931     4.928     4.921     4.924     4.926     4.931     4.926     4.933     4.931     4.937     4.933     4.935     4.931     4.935     4.940     4.937     4.942     4.937     4.958     4.961     4.964     4.971     4.969     4.967     4.976     4.974     4.973     4.978     4.979     4.981     4.985     4.985     4.990     4.990     4.993     4.994     4.996     4.999     5.002     5.006     5.009     5.011     5.011     5.012     5.016     5.016     5.019     5.020     5.023     5.022     5.025     5.031     5.033     5.033     5.035     5.037     5.041     5.042     5.044     5.045     5.048     5.052     5.055     5.058     5.058     5.063     5.063     5.065     5.066     5.070     5.074     5.076     5.077     5.079     5.081     5.085     5.087     5.090     5.092     5.095     5.098     5.102     5.104     5.105     5.109     5.111     5.114     5.122     5.124     5.126     5.140     5.142     5.146     5.149     5.154     5.156     5.159     5.165     5.169     5.170     5.172     5.176     5.178     5.180     5.181     5.185     5.190     5.186     5.192     5.195     5.196     5.202     5.204     5.202     5.205     5.204     5.207     5.207     5.209     5.210     5.212     5.212     5.214     5.216     5.217     5.217     5.219     5.219     5.221     5.221     5.222     5.226     5.227     5.231     5.231     5.232     5.235     5.238     5.240     5.242     5.243     5.245     5.246     5.248     5.252     5.252     5.253     5.257     5.258     5.260     5.263     5.265     5.268     5.269     5.271     5.274     5.275     5.278     5.279     5.282     5.283     5.285     5.289     5.291     5.295     5.296     5.300     5.301     5.304     5.306     5.308     5.310     5.313     5.314     5.316     5.320     5.324     5.325     5.328     5.330     5.331     5.333     5.335     5.339     5.341     5.343     5.345     5.349     5.349     5.353     5.354     5.357     5.360     5.362     5.364     5.365     5.369     5.372     5.374     5.376     5.378     5.380     5.381     5.383     5.386     5.388     5.389     5.390     5.392     5.393     5.395     5.396     5.399     5.400     5.402     5.405     5.407     5.411     5.412     5.414     5.418     5.420     5.421     5.423     5.426     5.428     5.430     5.431     5.435     5.436     5.436     5.439     5.442     5.444     5.447     5.449     5.452     5.454     5.456     5.459     5.461     5.462     5.466     5.468     5.472     5.472     5.475     5.477     5.478     5.483     5.485     5.487     5.489     5.493     5.496     5.498     5.500     5.502     5.509     5.515     5.519     5.520     5.524     5.527     5.527     5.531     5.533     5.535     5.537     5.539     5.540     5.544     5.545     5.547     5.550     5.551     5.553     5.554     5.557     5.560     5.562     5.564     5.565     5.566     5.569     5.570     5.574     5.577     5.579     5.582     5.582     5.585     5.585     5.587     5.589     5.592     5.594     5.596     5.597     5.599     5.601     5.606     5.606     5.616     5.619     5.620     5.622     5.624     5.627     5.627     5.628     5.632     5.632     5.637     5.637     5.641     5.644     5.644     5.646     5.647     5.650     5.652     5.655     5.656     5.661     5.665     5.666     5.669     5.672     5.674     5.675     5.679     5.682     5.683     5.687     5.688     5.691     5.691     5.695     5.698     5.700     5.702     5.706     5.708     5.711     5.715     5.717     5.720     5.723     5.727     5.735     5.735     5.740     5.744     5.748     5.751     5.755     5.758     5.766     5.770     5.772     5.776     5.777     5.783     5.785     5.787     5.789     5.791     5.794     5.796     5.800     5.803     5.814     5.819     5.822     5.825     5.828     5.830     5.833     5.837     5.842     5.844     5.846     5.850     5.853     5.855     5.865     5.869     5.872     5.875     5.876     5.879     5.882     5.888     5.893     5.896     5.899     5.904     5.910     5.913     5.916     5.920     5.925     5.930     5.935     5.941     5.945     5.950     5.955     5.960     5.963     5.970     5.975     5.980     5.983     5.988     5.993     6.000     6.004     6.010     6.014     6.018     6.023     6.030     6.035     6.043     6.048     6.054     6.059     6.064     6.070     6.077     6.082     6.089     6.096     6.104     6.112     6.120     6.130     6.137     6.146     6.155     6.165     6.173     6.183     6.195     6.206     6.218     6.230     6.242     6.255     6.269     6.282     6.296     6.309     6.324     6.338     6.354     6.369     6.385     6.402     6.419     6.438     6.455     6.472     6.491     6.511     6.532     6.554     6.575     6.598     6.622     6.646     6.669     6.692     6.715     6.738     6.763     6.786     6.811     6.833     6.857     6.878     6.900     6.919     6.939     6.957     6.976     6.993     7.011     7.028     7.046     7.064     7.080     7.098     7.115     7.132     7.150     7.167     7.185     7.203     7.220     7.239     7.255     7.275     7.293     7.312     7.328     7.348     7.367     7.385     7.404     7.423     7.441     7.460     7.479     7.497     7.517     7.535     7.553     7.571     7.589     7.607     7.624     7.641     7.660     7.677     7.693     7.712     7.729     7.745     7.763     7.780     7.796     7.813     7.830     7.848     7.865     7.883     7.898     7.916     7.933     7.948     7.966     7.983     8.000     8.017     8.033     8.052     8.069     8.085     8.102     8.119     8.137     8.154     8.171     8.190     8.207     8.224     8.240     8.259     8.275     8.292     8.311     8.328     8.344     8.362     8.380     8.398     8.416     8.435     8.452     8.470     8.488     8.505     8.522     8.541     8.558     8.575     8.593     8.613     8.628     8.645     8.662     8.678     8.696     8.713     8.730     8.745     8.760     8.775     8.792     8.807     8.823     8.839     8.853     8.869     8.883     8.898     8.912     8.927     8.941     8.955     8.969     8.983     8.998     9.012     9.025     9.038     9.054     9.066     9.081     9.095     9.107     9.120     9.133     9.146     9.157     9.172     9.183     9.196     9.209     9.220     9.233     9.246     9.260     9.270     9.282     9.295     9.309     9.321     9.333     9.345     9.356     9.367     9.380     9.392     9.405     9.419     9.430     9.443     9.455     9.469     9.482     9.496     9.508     9.522     9.535     9.549     9.561     9.575     9.587     9.604     9.614     9.628     9.645     9.657     9.670     9.686     9.699     9.711     9.726     9.739     9.753     9.766     9.778     9.794     9.806     9.822     9.832     9.846     9.860     9.873     9.886     9.900     9.914     9.926     9.940     9.955     9.968     9.980     9.995    10.010    10.022    10.037    10.050    10.064    10.080    10.092    10.104    10.118    10.132    10.148    10.163    10.175    10.190    10.203    10.215    10.231    10.244    10.259    10.272    10.287    10.299    10.313    10.331    10.344    10.358    10.374    10.387    10.404    10.418    10.435    10.450    10.465    10.479    10.495    10.508    10.525    10.540    10.555    10.573    10.589    10.603    10.622    10.637    10.654    10.671    10.687    10.705    10.720    10.737    10.751    10.768    10.783    10.802    10.820    10.836    10.856    10.873    10.889    10.908    10.927    10.944    10.965    10.982    11.000    11.018    11.037    11.055    11.075    11.095    11.116    11.135    11.156    11.176    11.194    11.217    11.239    11.259    11.280    11.300    11.320    11.342    11.363    11.383    11.403    11.425    11.447    11.466    11.490    11.510    11.533    11.552    11.572    11.594    11.616    11.637    11.659    11.682    11.705    11.728    11.750    11.771    11.791    11.814    11.835    11.858    11.880    11.903    11.923    11.944    11.970    11.992    12.013    12.036    12.060    12.083    12.104    12.130    12.149    12.173    12.197    12.216    12.237    12.259    12.281    12.301    12.320    12.342    12.363    12.383    12.402    12.419    12.439    12.459    12.477    12.493    12.512    12.528    12.550    12.566    12.583    12.598    12.617    12.633    12.651    12.669    12.685    12.700    12.715    12.730    12.747    12.762    12.779    12.794    12.808    12.821    12.838    12.848    12.860    12.874    12.888    12.902    12.914    12.928    12.942    12.954    12.964    12.979    12.988    13.004    13.014    13.028    13.038    13.055    13.068    13.080    13.091    13.106    13.119    13.127    13.139    13.148    13.158    13.172    13.180    13.195    13.207    13.221    13.230    13.242    13.254    13.264    13.279    13.290    13.299    13.308    13.321    13.330    13.342    13.351    13.375    13.387    13.397    13.419    13.426    13.438    13.444    13.455    13.465    13.485    13.492    13.503    13.518    13.525    13.535    13.545    13.554    13.561    13.570    13.581    13.588    13.600    13.612    13.624    13.635    13.644    13.653    13.664    13.675    13.683    13.692    13.703    13.719    13.727    13.737    13.746    13.754    13.769    13.776    13.783    13.807    13.818    13.827    13.837    13.860    13.874    13.877    13.887    13.896    13.911    13.915    13.932    13.942    13.951    13.976    13.983    13.994    14.007    14.018    14.030    14.039    14.048    14.070    14.085    14.087    14.096    14.128    14.130    14.135    14.153    14.158    14.175    14.183    14.187    14.196    14.205    14.216    14.237    14.245    14.251    14.272    14.277    14.292    14.296    14.305    14.311    14.316    14.341    14.346    14.354    14.361    14.367    14.391    14.393    14.400    14.408    14.414    14.430    14.435    14.437    14.445    14.470    14.475    14.489    14.496    14.503    14.509    14.515    14.522    14.537    14.543    14.548    14.553    14.569    14.582    14.587    14.605    14.611    14.616    14.629    14.637    14.648    14.655    14.672    14.676    14.682    14.695    14.702    14.710    14.717    14.724    14.729    14.752    14.762    14.769    14.785    14.788    14.793    14.802    14.810    14.820    14.828    14.837    14.842    14.859    14.866    14.874    14.883    14.894    14.904    14.911    14.918    14.935    14.941    14.946    14.957    14.969    14.978    14.986    14.994    15.004    15.005    15.008    15.010    15.010    15.010    15.010    15.008    15.008    15.010    15.010    15.010    15.010    15.007    15.004    14.999    14.989    14.983    14.976    14.970    14.954    14.950    14.945    14.939    14.931    14.913    14.907    14.904    14.895    14.883    14.874    14.869    14.849    14.842    14.835    14.831    14.815    14.809    14.802    14.794    14.790    14.785    14.776    14.767    14.759    14.755    14.742    14.733    14.729    14.720    14.712    14.704    14.694    14.683    14.680    14.669    14.666    14.648    14.641    14.633    14.616    14.611    14.605    14.599    14.590    14.582    14.570    14.564    14.556    14.551    14.544    14.535    14.531    14.525    14.517    14.511    14.506    14.502    14.492    14.485    14.480    14.472    14.465    14.460    14.450    14.445    14.437
     4.657     4.650     4.618     4.650     4.617     4.649     4.616     4.649     4.617     4.706     4.688     4.618     4.649     4.616     4.622     4.614     4.605     4.599     4.605     4.613     4.642     4.622     4.614     4.607     4.600     4.605     4.614     4.622     4.616     4.655     4.614     4.617     4.622     4.616     4.652     4.607     4.613     4.566     4.700     4.599     4.566     4.570     4.566     4.600     4.596     4.600     4.567     4.567     4.567     4.600     4.614     4.592     4.599     4.600     4.599     4.605     4.609     4.565     4.568     4.560     4.562     4.558     4.594     4.566     4.545     4.560     4.546     4.560     4.558     4.558     4.545     4.558     4.546     4.558     4.558     4.567     4.565     4.570     4.565     4.568     4.562     4.605     4.594     4.560     4.560     4.558     4.560     4.558     4.558     4.558     4.566     4.648     4.567     4.566     4.558     4.594     4.565     4.566     4.565     4.596     4.560     4.562     4.560     4.567     4.599     4.655     4.592     4.562     4.594     4.565     4.594     4.604     4.599     4.609     4.566     4.566     4.566     4.570     4.566     4.599     4.566     4.570     4.566     4.599     4.605     4.600     4.607     4.653     4.648     4.704     4.696     4.692     4.607     4.600     4.605     4.614     4.648     4.618     4.676     4.709     4.657     4.649     4.670     4.676     4.670     4.663     4.655     4.648     4.655     4.688     4.683     4.692     4.688     4.681     4.702     4.710     4.692     4.648     4.668     4.704     4.695     4.706     4.711     4.706     4.711     4.650     4.711     4.704     4.719     4.711     4.706     4.711     4.706     4.711     4.704     4.724     4.726     4.730     4.728     4.722     4.722     4.733     4.711     4.706     4.711     4.706     4.713     4.706     4.711     4.707     4.733     4.710     4.706     4.713     4.707     4.736     4.706     4.720     4.711     4.704     4.711     4.706     4.696     4.706     4.707     4.728     4.735     4.711     4.706     4.711     4.706     4.711     4.704     4.710     4.717     4.711     4.720     4.711     4.713     4.719     4.706     4.711     4.706     4.722     4.717     4.722     4.728     4.722     4.728     4.728     4.724     4.720     4.717     4.722     4.717     4.722     4.719     4.722     4.716     4.722     4.716     4.711     4.720     4.711     4.714     4.709     4.704     4.707     4.704     4.710     4.704     4.711     4.702     4.704     4.696     4.698     4.695     4.696     4.692     4.695     4.692     4.695     4.695     4.690     4.698     4.692     4.700     4.698     4.700     4.688     4.695     4.687     4.693     4.696     4.680     4.683     4.690     4.687     4.690     4.688     4.681     4.690     4.685     4.690     4.688     4.692     4.677     4.680     4.648     4.670     4.674     4.670     4.660     4.693     4.687     4.687     4.642     4.644     4.637     4.637     4.637     4.629     4.613     4.628     4.625     4.662     4.644     4.642     4.644     4.646     4.642     4.648     4.652     4.642     4.649     4.621     4.570     4.566     4.570     4.567     4.655     4.598     4.567     4.572     4.566     4.570     4.566     4.570     4.566     4.607     4.598     4.566     4.570     4.565     4.567     4.558     4.566     4.570     4.605     4.565     4.570     4.547     4.569     4.562     4.542     4.565     4.605     4.545     4.549     4.542     4.535     4.544     4.537     4.545     4.566     4.598     4.572     4.598     4.590     4.570     4.566     4.596     4.604     4.566     4.570     4.566     4.558     4.566     4.558     4.566     4.545     4.550     4.542     4.549     4.542     4.549     4.545     4.549     4.542     4.549     4.558     4.545     4.550     4.545     4.550     4.545     4.602     4.565     4.542     4.533     4.500     4.531     4.501     4.535     4.501     4.533     4.542     4.550     4.545     4.566     4.545     4.550     4.545     4.550     4.546     4.567     4.598     4.590     4.588     4.598     4.590     4.588     4.572     4.566     4.592     4.570     4.565     4.544     4.565     4.545     4.566     4.558     4.566     4.560     4.565     4.545     4.565     4.556     4.562     4.569     4.566     4.570     4.566     4.594     4.583     4.567     4.558     4.567     4.566     4.558     4.562     4.567     4.558     4.566     4.570     4.567     4.572     4.566     4.570     4.566     4.558     4.565     4.558     4.566     4.575     4.569     4.565     4.544     4.566     4.602     4.598     4.567     4.562     4.567     4.560     4.566     4.570     4.565     4.570     4.565     4.570     4.599     4.566     4.545     4.565     4.545     4.566     4.598     4.596     4.598     4.566     4.572     4.566     4.582     4.567     4.624     4.598     4.604     4.570     4.566     4.570     4.566     4.598     4.607     4.614     4.644     4.646     4.652     4.648     4.642     4.644     4.637     4.614     4.629     4.560     4.566     4.558     4.566     4.598     4.637     4.637     4.644     4.642     4.640     4.614     4.567     4.598     4.567     4.650     4.646     4.648     4.642     4.649     4.644     4.655     4.642     4.660     4.653     4.648     4.655     4.650     4.648     4.653     4.644     4.649     4.652     4.653     4.649     4.648     4.653     4.655     4.677     4.683     4.685     4.648     4.690     4.660     4.668     4.693     4.695     4.674     4.679     4.687     4.692     4.690     4.692     4.693     4.696     4.693     4.698     4.695     4.702     4.698     4.702     4.695     4.704     4.706     4.702     4.710     4.704     4.706     4.696     4.717     4.713     4.707     4.711     4.730     4.728     4.720     4.704     4.706     4.737     4.738     4.742     4.743     4.719     4.713     4.754     4.758     4.756     4.707     4.740     4.736     4.754     4.750     4.750     4.754     4.760     4.740     4.765     4.768     4.770     4.773     4.760     4.765     4.765     4.768     4.765     4.771     4.765     4.782     4.779     4.783     4.779     4.787     4.783     4.787     4.785     4.793     4.787     4.791     4.803     4.804     4.800     4.810     4.812     4.813     4.819     4.828     4.798     4.802     4.796     4.838     4.803     4.807     4.838     4.838     4.835     4.827     4.847     4.838     4.833     4.852     4.846     4.846     4.853     4.858     4.855     4.852     4.872     4.876     4.872     4.874     4.870     4.879     4.881     4.883     4.881     4.890     4.894     4.897     4.902     4.879     4.902     4.902     4.896     4.897     4.929     4.929     4.923     4.935     4.935     4.938     4.937     4.933     4.931     4.929     4.931     4.928     4.935     4.931     4.938     4.933     4.935     4.931     4.935     4.943     4.950     4.962     4.965     4.969     4.973     4.976     4.971     4.973     4.976     4.979     4.976     4.981     4.983     4.985     4.987     4.991     4.993     4.996     4.996     4.996     4.998     5.005     5.006     5.009     5.012     5.015     5.013     5.013     5.019     5.020     5.022     5.023     5.026     5.030     5.030     5.035     5.035     5.037     5.039     5.042     5.044     5.047     5.048     5.050     5.053     5.055     5.058     5.060     5.063     5.069     5.070     5.070     5.072     5.073     5.080     5.080     5.081     5.085     5.089     5.089     5.092     5.093     5.097     5.098     5.104     5.104     5.107     5.111     5.114     5.119     5.122     5.124     5.128     5.140     5.145     5.148     5.149     5.157     5.159     5.160     5.165     5.169     5.172     5.174     5.176     5.180     5.180     5.183     5.185     5.183     5.192     5.190     5.195     5.197     5.198     5.204     5.207     5.205     5.209     5.209     5.210     5.212     5.212     5.214     5.216     5.216     5.217     5.221     5.219     5.222     5.224     5.224     5.226     5.227     5.229     5.229     5.232     5.235     5.237     5.238     5.240     5.243     5.245     5.246     5.246     5.250     5.252     5.253     5.255     5.257     5.258     5.260     5.263     5.265     5.267     5.269     5.271     5.272     5.275     5.276     5.279     5.281     5.283     5.285     5.287     5.291     5.293     5.296     5.298     5.301     5.305     5.306     5.306     5.310     5.312     5.314     5.319     5.319     5.322     5.325     5.327     5.330     5.331     5.333     5.337     5.337     5.339     5.343     5.345     5.349     5.349     5.351     5.354     5.356     5.358     5.362     5.363     5.366     5.369     5.372     5.374     5.376     5.380     5.380     5.383     5.385     5.386     5.388     5.389     5.390     5.392     5.395     5.396     5.397     5.399     5.404     5.404     5.405     5.407     5.411     5.412     5.416     5.418     5.420     5.423     5.425     5.426     5.428     5.431     5.433     5.435     5.436     5.438     5.439     5.442     5.444     5.446     5.449     5.450     5.452     5.456     5.459     5.461     5.462     5.466     5.468     5.471     5.472     5.475     5.477     5.480     5.481     5.483     5.487     5.489     5.491     5.494     5.498     5.500     5.504     5.507     5.509     5.519     5.522     5.524     5.526     5.527     5.531     5.533     5.535     5.537     5.539     5.540     5.542     5.545     5.547     5.549     5.553     5.553     5.556     5.557     5.561     5.562     5.564     5.566     5.569     5.570     5.572     5.574     5.577     5.579     5.582     5.583     5.585     5.587     5.589     5.589     5.592     5.594     5.596     5.599     5.601     5.603     5.605     5.610     5.613     5.615     5.620     5.624     5.624     5.627     5.628     5.630     5.632     5.633     5.637     5.641     5.641     5.644     5.646     5.646     5.649     5.649     5.653     5.655     5.660     5.660     5.661     5.665     5.669     5.671     5.672     5.677     5.677     5.680     5.685     5.687     5.688     5.690     5.693     5.695     5.696     5.700     5.704     5.706     5.708     5.711     5.715     5.718     5.720     5.722     5.725     5.727     5.735     5.739     5.742     5.744     5.749     5.751     5.752     5.758     5.769     5.770     5.774     5.776     5.779     5.783     5.785     5.787     5.789     5.792     5.796     5.798     5.802     5.804     5.810     5.822     5.825     5.827     5.828     5.831     5.835     5.837     5.842     5.846     5.850     5.851     5.855     5.860     5.864     5.869     5.872     5.875     5.878     5.881     5.885     5.888     5.894     5.898     5.899     5.904     5.909     5.912     5.916     5.920     5.925     5.930     5.933     5.940     5.947     5.952     5.955     5.959     5.963     5.968     5.975     5.980     5.985     5.988     5.993     5.998     6.006     6.010     6.014     6.020     6.025     6.030     6.035     6.042     6.048     6.055     6.061     6.064     6.070     6.077     6.082     6.088     6.095     6.102     6.109     6.119     6.127     6.135     6.145     6.153     6.162     6.173     6.182     6.193     6.204     6.217     6.229     6.241     6.253     6.267     6.280     6.294     6.307     6.320     6.335     6.350     6.367     6.381     6.399     6.415     6.432     6.449     6.467     6.485     6.506     6.524     6.545     6.567     6.590     6.613     6.637     6.660     6.683     6.707     6.729     6.753     6.778     6.802     6.825     6.848     6.871     6.894     6.915     6.935     6.954     6.972     6.991     7.009     7.027     7.046     7.062     7.080     7.098     7.115     7.132     7.149     7.167     7.185     7.201     7.220     7.237     7.255     7.272     7.290     7.309     7.327     7.344     7.362     7.381     7.400     7.418     7.438     7.457     7.476     7.493     7.513     7.532     7.550     7.570     7.586     7.605     7.621     7.641     7.657     7.676     7.693     7.711     7.727     7.745     7.762     7.780     7.796     7.813     7.830     7.848     7.865     7.881     7.897     7.914     7.931     7.948     7.965     7.985     8.000     8.017     8.033     8.049     8.069     8.085     8.102     8.118     8.135     8.152     8.170     8.187     8.203     8.220     8.237     8.255     8.272     8.290     8.308     8.326     8.344     8.358     8.376     8.394     8.412     8.432     8.449     8.466     8.482     8.502     8.519     8.535     8.555     8.574     8.590     8.607     8.624     8.642     8.659     8.675     8.692     8.710     8.726     8.743     8.759     8.774     8.790     8.806     8.822     8.839     8.854     8.869     8.885     8.897     8.914     8.929     8.942     8.956     8.970     8.985     9.000     9.013     9.027     9.042     9.055     9.070     9.083     9.096     9.111     9.124     9.137     9.152     9.165     9.180     9.191     9.204     9.216     9.230     9.242     9.254     9.269     9.282     9.292     9.305     9.316     9.328     9.342     9.355     9.366     9.380     9.390     9.402     9.414     9.425     9.440     9.452     9.465     9.477     9.490     9.503     9.516     9.530     9.541     9.555     9.569     9.583     9.595     9.611     9.624     9.635     9.650     9.663     9.678     9.692     9.706     9.721     9.733     9.748     9.760     9.772     9.787     9.800     9.813     9.827     9.841     9.852     9.867     9.881     9.891     9.907     9.920     9.933     9.947     9.961     9.975     9.988    10.002    10.015    10.027    10.044    10.058    10.071    10.085    10.097    10.111    10.123    10.137    10.151    10.169    10.182    10.196    10.209    10.224    10.237    10.254    10.264    10.281    10.294    10.306    10.321    10.337    10.350    10.365    10.378    10.394    10.411    10.423    10.439    10.455    10.470    10.483    10.499    10.514    10.529    10.543    10.558    10.576    10.592    10.608    10.626    10.640    10.656    10.675    10.691    10.706    10.722    10.739    10.756    10.772    10.788    10.803    10.821    10.839    10.858    10.875    10.892    10.910    10.928    10.947    10.965    10.983    11.001    11.018    11.037    11.057    11.078    11.098    11.116    11.135    11.153    11.176    11.195    11.218    11.237    11.258    11.278    11.299    11.318    11.340    11.362    11.381    11.402    11.425    11.442    11.464    11.485    11.506    11.526    11.547    11.567    11.589    11.610    11.631    11.656    11.677    11.700    11.722    11.744    11.769    11.789    11.812    11.832    11.855    11.875    11.895    11.918    11.941    11.960    11.985    12.008    12.028    12.052    12.074    12.097    12.121    12.141    12.163    12.185    12.210    12.229    12.250    12.268    12.294    12.313    12.333    12.353    12.375    12.391    12.413    12.429    12.449    12.467    12.483    12.502    12.519    12.537    12.554    12.574    12.590    12.606    12.622    12.638    12.657    12.672    12.685    12.702    12.715    12.732    12.744    12.760    12.776    12.790    12.804    12.819    12.831    12.842    12.857    12.869    12.883    12.898    12.911    12.923    12.935    12.948    12.959    12.972    12.985    12.997    13.016    13.024    13.037    13.049    13.062    13.073    13.085    13.097    13.113    13.124    13.133    13.143    13.152    13.163    13.174    13.186    13.202    13.213    13.226    13.239    13.248    13.259    13.276    13.285    13.293    13.304    13.316    13.325    13.339    13.346    13.365    13.378    13.392    13.412    13.422    13.435    13.441    13.450    13.457    13.468    13.490    13.499    13.509    13.521    13.531    13.541    13.550    13.559    13.567    13.577    13.587    13.598    13.606    13.618    13.631    13.639    13.652    13.660    13.671    13.681    13.691    13.700    13.709    13.725    13.735    13.742    13.753    13.769    13.774    13.781    13.804    13.814    13.824    13.833    13.857    13.871    13.875    13.881    13.894    13.903    13.909    13.930    13.939    13.947    13.972    13.981    13.993    14.005    14.014    14.025    14.037    14.048    14.069    14.083    14.087    14.090    14.099    14.128    14.135    14.153    14.153    14.170    14.185    14.191    14.194    14.205    14.212    14.235    14.246    14.251    14.268    14.279    14.285    14.299    14.305    14.311    14.316    14.332    14.347    14.352    14.363    14.368    14.389    14.393    14.400    14.406    14.419    14.422    14.433    14.435    14.447    14.469    14.472    14.481    14.497    14.503    14.511    14.515    14.526    14.535    14.541    14.546    14.561    14.570    14.582    14.589    14.604    14.609    14.616    14.635    14.637    14.644    14.658    14.670    14.676    14.680    14.698    14.704    14.710    14.718    14.726    14.731    14.752    14.757    14.769    14.779    14.788    14.793    14.804    14.810    14.818    14.831    14.835    14.844    14.859    14.866    14.874    14.881    14.891    14.906    14.911    14.918    14.928    14.941    14.946    14.955    14.969    14.976    14.981    14.992    15.005    15.007    15.008    15.010    15.012    15.010    15.010    15.008    15.012    15.013    15.012    15.012    15.010    15.007    15.005    15.002    14.992    14.983    14.978    14.970    14.959    14.953    14.946    14.939    14.931    14.915    14.909    14.906    14.895    14.883    14.874    14.869    14.849    14.844    14.837    14.828    14.815    14.809    14.802    14.794    14.791    14.785    14.779    14.769    14.762    14.759    14.745    14.739    14.729    14.724    14.713    14.707    14.695    14.683    14.678    14.672    14.669    14.650    14.641    14.637    14.628    14.609    14.605    14.602    14.590    14.582    14.576    14.570    14.558    14.555    14.546    14.539    14.532    14.525    14.519    14.512    14.506    14.502    14.497    14.489    14.481    14.477    14.469    14.459    14.451    14.445    14.437
     4.663     4.657     4.650     4.618     4.650     4.618     4.649     4.617     4.649     4.711     4.707     4.614     4.619     4.649     4.655     4.649     4.614     4.619     4.614     4.648     4.650     4.614     4.621     4.614     4.605     4.614     4.650     4.607     4.613     4.607     4.657     4.649     4.618     4.613     4.605     4.599     4.605     4.599     4.605     4.648     4.614     4.567     4.614     4.611     4.566     4.572     4.604     4.607     4.600     4.609     4.622     4.614     4.607     4.614     4.607     4.599     4.566     4.566     4.565     4.596     4.602     4.567     4.616     4.599     4.566     4.558     4.560     4.558     4.560     4.558     4.560     4.560     4.560     4.560     4.570     4.566     4.545     4.565     4.566     4.605     4.599     4.566     4.599     4.567     4.558     4.566     4.560     4.567     4.560     4.566     4.560     4.605     4.607     4.562     4.594     4.566     4.566     4.566     4.570     4.566     4.598     4.614     4.607     4.614     4.622     4.607     4.600     4.594     4.566     4.572     4.604     4.611     4.616     4.605     4.599     4.567     4.598     4.605     4.614     4.607     4.613     4.600     4.599     4.605     4.600     4.607     4.614     4.648     4.640     4.649     4.670     4.700     4.599     4.605     4.613     4.648     4.618     4.650     4.695     4.704     4.650     4.644     4.676     4.695     4.688     4.683     4.650     4.655     4.676     4.696     4.693     4.704     4.695     4.702     4.710     4.706     4.711     4.693     4.704     4.710     4.706     4.713     4.704     4.711     4.707     4.711     4.707     4.720     4.716     4.717     4.720     4.717     4.722     4.706     4.713     4.728     4.722     4.711     4.707     4.728     4.733     4.728     4.706     4.711     4.706     4.713     4.706     4.711     4.706     4.711     4.740     4.714     4.696     4.706     4.731     4.722     4.733     4.726     4.706     4.710     4.704     4.698     4.706     4.698     4.731     4.735     4.731     4.706     4.700     4.704     4.711     4.704     4.711     4.706     4.711     4.714     4.709     4.724     4.714     4.722     4.713     4.707     4.713     4.707     4.724     4.726     4.731     4.728     4.731     4.728     4.722     4.731     4.722     4.719     4.724     4.728     4.722     4.720     4.722     4.724     4.726     4.706     4.713     4.706     4.720     4.706     4.713     4.711     4.719     4.706     4.710     4.706     4.711     4.710     4.704     4.702     4.700     4.700     4.698     4.692     4.696     4.702     4.700     4.696     4.695     4.696     4.698     4.696     4.692     4.695     4.688     4.704     4.700     4.690     4.695     4.688     4.687     4.687     4.695     4.681     4.685     4.695     4.693     4.688     4.693     4.690     4.685     4.688     4.683     4.650     4.670     4.692     4.698     4.695     4.693     4.693     4.693     4.650     4.644     4.655     4.673     4.653     4.658     4.663     4.655     4.660     4.637     4.662     4.640     4.644     4.649     4.644     4.648     4.652     4.657     4.665     4.567     4.572     4.566     4.572     4.605     4.640     4.650     4.607     4.598     4.566     4.570     4.566     4.572     4.605     4.607     4.599     4.566     4.637     4.560     4.566     4.545     4.566     4.598     4.607     4.566     4.570     4.565     4.556     4.565     4.542     4.562     4.566     4.544     4.545     4.544     4.537     4.545     4.566     4.570     4.594     4.566     4.592     4.604     4.598     4.592     4.545     4.566     4.570     4.566     4.570     4.566     4.570     4.565     4.544     4.550     4.544     4.549     4.542     4.565     4.542     4.565     4.544     4.566     4.545     4.560     4.566     4.545     4.540     4.545     4.550     4.565     4.544     4.549     4.540     4.531     4.501     4.535     4.502     4.535     4.544     4.549     4.545     4.566     4.558     4.550     4.544     4.537     4.544     4.566     4.560     4.540     4.609     4.598     4.567     4.598     4.598     4.566     4.545     4.598     4.566     4.544     4.550     4.544     4.535     4.544     4.566     4.558     4.566     4.545     4.550     4.544     4.565     4.558     4.565     4.569     4.566     4.545     4.566     4.570     4.582     4.567     4.596     4.600     4.565     4.570     4.590     4.585     4.598     4.592     4.547     4.567     4.558     4.566     4.560     4.566     4.560     4.566     4.572     4.569     4.565     4.544     4.565     4.570     4.611     4.566     4.546     4.566     4.546     4.592     4.562     4.567     4.570     4.566     4.570     4.566     4.616     4.546     4.566     4.545     4.566     4.599     4.607     4.602     4.605     4.598     4.566     4.598     4.567     4.614     4.590     4.607     4.572     4.566     4.545     4.566     4.545     4.566     4.600     4.644     4.618     4.652     4.648     4.618     4.646     4.640     4.642     4.621     4.614     4.566     4.558     4.566     4.570     4.566     4.640     4.644     4.640     4.637     4.644     4.642     4.640     4.640     4.646     4.652     4.649     4.646     4.650     4.646     4.653     4.640     4.648     4.657     4.648     4.652     4.657     4.660     4.660     4.642     4.649     4.657     4.648     4.658     4.660     4.655     4.674     4.660     4.680     4.663     4.657     4.676     4.658     4.690     4.693     4.696     4.700     4.676     4.700     4.695     4.698     4.687     4.692     4.698     4.695     4.698     4.693     4.702     4.696     4.696     4.706     4.698     4.706     4.700     4.706     4.706     4.707     4.710     4.700     4.716     4.724     4.728     4.706     4.728     4.733     4.711     4.726     4.731     4.738     4.731     4.707     4.713     4.748     4.720     4.758     4.728     4.735     4.731     4.735     4.740     4.760     4.756     4.750     4.762     4.756     4.764     4.768     4.765     4.771     4.776     4.774     4.765     4.770     4.765     4.770     4.774     4.771     4.785     4.780     4.780     4.789     4.787     4.787     4.793     4.794     4.789     4.794     4.802     4.806     4.807     4.809     4.805     4.804     4.809     4.827     4.796     4.802     4.844     4.796     4.802     4.800     4.847     4.847     4.852     4.839     4.853     4.847     4.842     4.855     4.855     4.853     4.849     4.847     4.855     4.861     4.876     4.870     4.876     4.879     4.872     4.879     4.874     4.877     4.879     4.883     4.891     4.896     4.879     4.902     4.902     4.902     4.904     4.919     4.931     4.935     4.924     4.937     4.924     4.917     4.937     4.940     4.935     4.938     4.935     4.929     4.937     4.929     4.940     4.937     4.942     4.942     4.937     4.942     4.950     4.971     4.969     4.969     4.974     4.971     4.973     4.976     4.978     4.974     4.979     4.981     4.985     4.988     4.990     4.993     4.996     4.998     4.999     5.002     5.005     5.003     5.008     5.011     5.013     5.016     5.019     5.022     5.020     5.023     5.025     5.028     5.028     5.033     5.031     5.037     5.041     5.041     5.042     5.044     5.045     5.047     5.050     5.052     5.055     5.056     5.058     5.061     5.065     5.066     5.073     5.073     5.074     5.077     5.079     5.083     5.085     5.087     5.090     5.093     5.093     5.097     5.098     5.100     5.104     5.105     5.107     5.111     5.114     5.120     5.122     5.126     5.135     5.137     5.142     5.146     5.151     5.156     5.157     5.160     5.166     5.169     5.170     5.174     5.178     5.180     5.183     5.189     5.189     5.189     5.192     5.195     5.200     5.202     5.202     5.204     5.205     5.207     5.209     5.210     5.212     5.216     5.217     5.217     5.219     5.219     5.221     5.224     5.224     5.224     5.226     5.229     5.229     5.231     5.232     5.235     5.235     5.237     5.238     5.240     5.243     5.245     5.246     5.248     5.250     5.252     5.253     5.255     5.258     5.260     5.262     5.263     5.265     5.267     5.268     5.271     5.272     5.274     5.276     5.279     5.281     5.283     5.285     5.289     5.291     5.293     5.295     5.298     5.300     5.304     5.305     5.306     5.308     5.310     5.314     5.316     5.319     5.322     5.325     5.327     5.330     5.331     5.333     5.337     5.339     5.341     5.343     5.345     5.347     5.349     5.351     5.354     5.356     5.359     5.361     5.363     5.365     5.369     5.371     5.372     5.376     5.380     5.381     5.383     5.386     5.388     5.389     5.390     5.392     5.393     5.395     5.396     5.399     5.400     5.402     5.404     5.407     5.409     5.411     5.414     5.416     5.418     5.421     5.423     5.423     5.426     5.428     5.430     5.433     5.435     5.438     5.438     5.441     5.442     5.444     5.446     5.449     5.450     5.452     5.456     5.457     5.461     5.462     5.466     5.468     5.470     5.472     5.474     5.477     5.478     5.481     5.485     5.487     5.489     5.493     5.494     5.496     5.500     5.504     5.505     5.508     5.513     5.520     5.524     5.526     5.527     5.531     5.531     5.535     5.537     5.540     5.542     5.542     5.544     5.547     5.549     5.551     5.553     5.556     5.558     5.560     5.562     5.565     5.566     5.569     5.570     5.574     5.575     5.577     5.580     5.582     5.583     5.587     5.589     5.590     5.592     5.594     5.596     5.597     5.599     5.601     5.606     5.606     5.608     5.613     5.613     5.619     5.622     5.625     5.627     5.630     5.632     5.632     5.633     5.637     5.639     5.641     5.642     5.646     5.649     5.652     5.653     5.653     5.655     5.658     5.660     5.663     5.665     5.671     5.671     5.672     5.677     5.679     5.682     5.685     5.687     5.688     5.690     5.691     5.695     5.696     5.700     5.702     5.706     5.709     5.711     5.713     5.717     5.720     5.723     5.723     5.725     5.728     5.737     5.740     5.744     5.746     5.749     5.755     5.753     5.769     5.774     5.776     5.777     5.779     5.783     5.783     5.787     5.787     5.791     5.792     5.796     5.800     5.807     5.810     5.820     5.823     5.827     5.828     5.830     5.831     5.835     5.839     5.842     5.846     5.850     5.853     5.858     5.861     5.865     5.870     5.873     5.876     5.878     5.881     5.885     5.891     5.894     5.898     5.902     5.904     5.909     5.912     5.918     5.922     5.925     5.930     5.935     5.940     5.945     5.950     5.955     5.959     5.963     5.970     5.975     5.980     5.983     5.990     5.993     5.998     6.004     6.010     6.016     6.020     6.025     6.030     6.037     6.042     6.048     6.054     6.059     6.066     6.070     6.077     6.082     6.086     6.095     6.100     6.108     6.117     6.125     6.132     6.143     6.152     6.162     6.172     6.181     6.192     6.204     6.215     6.227     6.239     6.251     6.264     6.277     6.292     6.305     6.319     6.333     6.348     6.363     6.378     6.394     6.411     6.427     6.446     6.463     6.481     6.500     6.519     6.539     6.560     6.582     6.604     6.628     6.651     6.674     6.697     6.721     6.744     6.769     6.791     6.816     6.839     6.862     6.885     6.907     6.929     6.950     6.968     6.988     7.008     7.025     7.044     7.061     7.079     7.096     7.113     7.132     7.149     7.166     7.183     7.200     7.219     7.236     7.254     7.271     7.289     7.307     7.324     7.342     7.361     7.379     7.397     7.416     7.433     7.452     7.472     7.490     7.508     7.527     7.548     7.565     7.583     7.602     7.619     7.637     7.656     7.674     7.692     7.709     7.726     7.743     7.760     7.778     7.795     7.811     7.828     7.846     7.863     7.881     7.896     7.914     7.931     7.948     7.965     7.983     7.999     8.015     8.033     8.050     8.066     8.083     8.100     8.117     8.133     8.150     8.168     8.185     8.201     8.218     8.236     8.252     8.270     8.287     8.305     8.323     8.340     8.358     8.374     8.390     8.409     8.426     8.444     8.463     8.479     8.496     8.514     8.531     8.550     8.568     8.586     8.602     8.621     8.639     8.657     8.672     8.690     8.706     8.722     8.740     8.755     8.772     8.788     8.806     8.822     8.837     8.851     8.866     8.882     8.899     8.914     8.929     8.942     8.956     8.972     8.986     9.002     9.015     9.032     9.044     9.059     9.072     9.087     9.101     9.113     9.128     9.141     9.156     9.169     9.182     9.198     9.209     9.224     9.236     9.249     9.263     9.277     9.289     9.302     9.314     9.326     9.338     9.350     9.363     9.375     9.385     9.400     9.411     9.424     9.437     9.448     9.461     9.475     9.486     9.499     9.511     9.524     9.537     9.549     9.563     9.577     9.589     9.604     9.616     9.628     9.646     9.658     9.672     9.685     9.700     9.713     9.727     9.741     9.754     9.767     9.781     9.794     9.806     9.820     9.833     9.848     9.860     9.875     9.888     9.900     9.914     9.926     9.940     9.952     9.964     9.979     9.991    10.008    10.021    10.035    10.048    10.061    10.074    10.090    10.104    10.119    10.132    10.146    10.159    10.170    10.188    10.202    10.217    10.230    10.243    10.257    10.270    10.286    10.299    10.315    10.327    10.339    10.357    10.372    10.383    10.399    10.417    10.430    10.443    10.458    10.473    10.490    10.506    10.520    10.535    10.550    10.565    10.579    10.596    10.611    10.627    10.645    10.659    10.676    10.694    10.710    10.725    10.744    10.760    10.777    10.794    10.808    10.823    10.841    10.859    10.876    10.894    10.913    10.930    10.947    10.965    10.983    11.003    11.022    11.039    11.058    11.080    11.098    11.117    11.136    11.154    11.174    11.193    11.215    11.237    11.257    11.276    11.296    11.318    11.337    11.355    11.378    11.399    11.418    11.438    11.459    11.481    11.501    11.522    11.541    11.563    11.585    11.604    11.627    11.648    11.672    11.694    11.715    11.738    11.763    11.783    11.805    11.827    11.848    11.869    11.890    11.912    11.935    11.957    11.978    12.000    12.024    12.044    12.069    12.087    12.111    12.135    12.155    12.177    12.197    12.219    12.241    12.259    12.283    12.300    12.323    12.344    12.364    12.383    12.402    12.422    12.439    12.455    12.474    12.491    12.508    12.528    12.546    12.562    12.579    12.597    12.614    12.631    12.643    12.659    12.673    12.685    12.702    12.713    12.728    12.743    12.757    12.772    12.785    12.797    12.813    12.826    12.841    12.852    12.861    12.878    12.890    12.905    12.919    12.931    12.944    12.954    12.966    12.978    12.994    13.012    13.020    13.033    13.045    13.055    13.066    13.081    13.092    13.106    13.114    13.122    13.137    13.145    13.155    13.168    13.180    13.194    13.207    13.223    13.230    13.243    13.254    13.263    13.278    13.292    13.298    13.310    13.319    13.332    13.340    13.349    13.373    13.387    13.393    13.422    13.433    13.439    13.447    13.454    13.463    13.487    13.496    13.507    13.513    13.526    13.538    13.546    13.556    13.565    13.574    13.585    13.593    13.603    13.614    13.624    13.635    13.647    13.658    13.665    13.672    13.689    13.698    13.705    13.720    13.731    13.740    13.749    13.761    13.772    13.780    13.793    13.807    13.822    13.827    13.848    13.869    13.875    13.881    13.891    13.900    13.912    13.926    13.937    13.946    13.968    13.979    13.992    14.002    14.012    14.022    14.037    14.046    14.065    14.077    14.085    14.090    14.119    14.124    14.127    14.144    14.155    14.170    14.176    14.191    14.194    14.204    14.214    14.243    14.245    14.250    14.263    14.270    14.281    14.290    14.305    14.312    14.320    14.326    14.344    14.354    14.359    14.379    14.389    14.393    14.400    14.409    14.413    14.424    14.437    14.441    14.447    14.469    14.472    14.483    14.492    14.503    14.512    14.517    14.525    14.533    14.541    14.546    14.566    14.572    14.578    14.590    14.602    14.609    14.616    14.635    14.639    14.644    14.662    14.670    14.674    14.680    14.699    14.704    14.712    14.718    14.726    14.733    14.744    14.755    14.772    14.779    14.786    14.791    14.802    14.809    14.815    14.833    14.839    14.846    14.863    14.869    14.874    14.880    14.898    14.906    14.911    14.918    14.930    14.941    14.946    14.959    14.966    14.974    14.981    14.998    15.004    15.007    15.008    15.010    15.012    15.012    15.012    15.012    15.012    15.013    15.013    15.012    15.010    15.008    15.007    15.000    14.996    14.985    14.980    14.972    14.962    14.957    14.946    14.941    14.926    14.921    14.911    14.906    14.902    14.883    14.876    14.870    14.855    14.846    14.837    14.830    14.820    14.810    14.802    14.794    14.791    14.786    14.781    14.772    14.765    14.760    14.752    14.744    14.729    14.724    14.712    14.707    14.695    14.690    14.680    14.676    14.670    14.650    14.648    14.639    14.639    14.621    14.604    14.602    14.589    14.585    14.580    14.574    14.569    14.556    14.548    14.541    14.535    14.526    14.520    14.514    14.508    14.503    14.497    14.494    14.485    14.478    14.469    14.460    14.453    14.447    14.441
[truncated: 22,285,239 more chars]
