# Supplementary material for: The near-field tsunami generated by the 15 January 2022 eruption of the Hunga Tonga-Hunga Ha’apai volcano and its impact on Tongatapu, Tonga
Source: Sci Rep. 2022 Sep 7;12:15187. doi: 10.1038/s41598-022-19486-w (PMC9452557; doi:10.1038/s41598-022-19486-w)
Supplement: Supplementary file 3 — Supplementary Information 3. [file 41598_2022_19486_MOESM3_ESM.zip › T500R3arr.asc]

ncols                      1800
nrows                      1260
xllcorner              -175.500
yllcorner               -21.300
cellsize      0.000277777784504
NODATA_value  -9999
     4.558     4.500     4.505     4.499     4.505     4.511     4.530     4.511     4.530     4.523     4.530     4.524     4.530     4.507     4.500     4.507     4.500     4.496     4.500     4.507     4.530     4.510     4.530     4.468     4.530     4.536     4.530     4.535     4.524     4.463     4.470     4.463     4.468     4.461     4.468     4.500     4.467     4.458     4.465     4.458     4.465     4.499     4.505     4.471     4.467     4.461     4.454     4.461     4.467     4.461     4.499     4.467     4.460     4.467     4.514     4.510     4.530     4.524     4.554     4.507     4.498     4.505     4.470     4.463     4.471     4.504     4.499     4.505     4.498     4.504     4.494     4.500     4.507     4.468     4.460     4.452     4.461     4.454     4.461     4.454     4.463     4.458     4.467     4.505     4.471     4.465     4.471     4.465     4.471     4.465     4.470     4.461     4.454     4.460     4.468     4.461     4.470     4.498     4.504     4.507     4.500     4.496     4.499     4.492     4.499     4.505     4.467     4.500     4.467     4.471     4.463     4.456     4.461     4.456     4.463     4.564     4.500     4.505     4.499     4.505     4.512     4.507     4.536     4.530     4.537     4.536     4.532     4.536     4.532     4.499     4.505     4.499     4.507     4.550     4.547     4.595     4.589     4.574     4.579     4.562     4.532     4.560     4.567     4.560     4.537     4.558     4.537     4.556     4.564     4.532     4.562     4.558     4.560     4.560     4.564     4.560     4.564     4.570     4.566     4.572     4.566     4.572     4.572     4.567     4.589     4.579     4.578     4.588     4.598     4.600     4.580     4.600     4.596     4.596     4.591     4.595     4.593     4.596     4.593     4.595     4.591     4.593     4.589     4.581     4.575     4.579     4.575     4.583     4.572     4.568     4.566     4.568     4.577     4.572     4.566     4.591     4.591     4.596     4.602     4.602     4.602     4.602     4.600     4.596     4.602     4.598     4.593     4.591     4.589     4.596     4.600     4.603     4.600     4.591     4.595     4.595     4.600     4.596     4.598     4.593     4.595     4.598     4.596     4.595     4.598     4.596     4.596     4.589     4.595     4.578     4.572     4.574     4.570     4.574     4.575     4.577     4.572     4.564     4.598     4.562     4.602     4.560     4.558     4.570     4.562     4.567     4.577     4.570     4.582     4.578     4.580     4.579     4.582     4.580     4.577     4.588     4.581     4.589     4.588     4.589     4.591     4.595     4.560     4.593     4.588     4.570     4.554     4.577     4.575     4.575     4.568     4.562     4.566     4.574     4.568     4.568     4.548     4.554     4.535     4.536     4.556     4.552     4.543     4.541     4.544     4.546     4.544     4.544     4.519     4.519     4.519     4.512     4.516     4.512     4.523     4.513     4.533     4.526     4.530     4.526     4.530     4.533     4.532     4.535     4.533     4.532     4.498     4.494     4.498     4.524     4.526     4.523     4.463     4.510     4.454     4.510     4.465     4.458     4.452     4.456     4.463     4.467     4.467     4.467     4.467     4.463     4.468     4.461     4.468     4.490     4.492     4.502     4.498     4.504     4.509     4.450     4.460     4.452     4.460     4.461     4.454     4.460     4.467     4.492     4.490     4.465     4.456     4.463     4.454     4.463     4.485     4.398     4.440     4.448     4.473     4.470     4.465     4.460     4.452     4.415     4.422     4.460     4.454     4.460     4.452     4.460     4.423     4.417     4.411     4.413     4.329     4.327     4.317     4.306     4.298     4.298     4.298     4.298     4.298     4.298     4.298     4.298     4.298     4.298     4.298     4.304     4.298     4.298     4.298     4.298     4.298     4.298     4.298     4.298     4.298     4.298     4.298     4.298     4.298     4.298     4.298     4.298     4.298     4.298     4.298     4.298     4.298     4.298     4.298     4.298     4.298     4.298     4.298     4.298     4.298     4.298     4.298     4.298     4.298     4.298     4.298     4.298     4.298     4.298     4.298     4.298     4.298     4.298     4.298     4.298     4.298     4.298     4.298     4.298     4.298     4.333     4.298     4.298     4.298     4.298     4.298     4.298     4.298     4.298     4.298     4.298     4.298     4.298     4.298     4.298     4.298     4.298     4.298     4.298     4.298     4.298     4.315     4.317     4.327     4.336     4.407     4.418     4.450     4.444     4.448     4.456     4.454     4.452     4.458     4.454     4.448     4.456     4.452     4.442     4.450     4.442     4.444     4.438     4.438     4.432     4.435     4.433     4.438     4.440     4.442     4.440     4.485     4.485     4.472     4.467     4.465     4.418     4.465     4.461     4.465     4.494     4.502     4.463     4.502     4.458     4.504     4.468     4.502     4.498     4.473     4.494     4.494     4.468     4.471     4.465     4.470     4.502     4.498     4.485     4.488     4.488     4.488     4.480     4.523     4.474     4.470     4.509     4.470     4.467     4.511     4.507     4.510     4.509     4.494     4.504     4.505     4.502     4.505     4.499     4.504     4.552     4.499     4.552     4.552     4.552     4.547     4.547     4.537     4.533     4.533     4.533     4.536     4.536     4.535     4.544     4.545     4.546     4.554     4.558     4.521     4.564     4.558     4.562     4.560     4.564     4.558     4.562     4.554     4.558     4.554     4.552     4.554     4.560     4.566     4.562     4.530     4.532     4.574     4.595     4.572     4.591     4.562     4.560     4.600     4.604     4.605     4.604     4.540     4.621     4.627     4.595     4.589     4.621     4.589     4.595     4.609     4.596     4.591     4.593     4.606     4.629     4.588     4.593     4.629     4.619     4.619     4.619     4.623     4.637     4.639     4.635     4.623     4.627     4.635     4.663     4.639     4.643     4.658     4.658     4.658     4.647     4.644     4.649     4.673     4.631     4.654     4.637     4.639     4.637     4.642     4.652     4.633     4.635     4.631     4.631     4.640     4.637     4.637     4.674     4.676     4.673     4.676     4.663     4.667     4.665     4.668     4.668     4.673     4.667     4.712     4.704     4.706     4.703     4.703     4.690     4.698     4.694     4.694     4.696     4.699     4.699     4.702     4.743     4.741     4.699     4.727     4.729     4.725     4.729     4.725     4.723     4.721     4.721     4.723     4.723     4.723     4.723     4.731     4.735     4.733     4.737     4.746     4.737     4.733     4.766     4.763     4.760     4.755     4.750     4.779     4.803     4.750     4.794     4.750     4.795     4.795     4.797     4.797     4.803     4.805     4.805     4.782     4.812     4.815     4.802     4.854     4.822     4.860     4.858     4.855     4.857     4.858     4.864     4.870     4.824     4.875     4.882     4.885     4.885     4.893     4.899     4.899     4.902     4.902     4.907     4.910     4.910     4.910     4.915     4.918     4.919     4.898     4.924     4.924     4.925     4.927     4.925     4.927     4.928     4.929     4.928     4.929     4.928     4.932     4.932     4.935     4.937     4.937     4.940     4.940     4.942     4.944     4.946     4.948     4.949     4.949     4.956     4.953     4.955     4.961     4.962     4.964     4.964     4.970     4.973     4.975     4.976     4.981     4.987     4.989     4.993     4.995     4.997     5.002     5.007     5.008     5.016     5.021     5.025     5.030     5.032     5.033     5.038     5.040     5.040     5.041     5.043     5.043     5.046     5.048     5.049     5.054     5.056     5.058     5.061     5.062     5.064     5.065     5.069     5.072     5.072     5.074     5.076     5.083     5.085     5.085     5.086     5.088     5.088     5.091     5.092     5.096     5.099     5.100     5.102     5.105     5.107     5.110     5.112     5.115     5.117     5.120     5.123     5.125     5.128     5.129     5.131     5.133     5.137     5.138     5.142     5.143     5.145     5.149     5.150     5.151     5.154     5.154     5.156     5.157     5.160     5.162     5.165     5.165     5.166     5.168     5.168     5.170     5.174     5.175     5.177     5.179     5.182     5.182     5.185     5.187     5.191     5.192     5.194     5.196     5.200     5.200     5.201     5.204     5.205     5.206     5.209     5.211     5.211     5.212     5.213     5.215     5.219     5.222     5.222     5.225     5.227     5.228     5.231     5.233     5.235     5.237     5.239     5.240     5.240     5.243     5.245     5.248     5.252     5.254     5.257     5.259     5.261     5.262     5.262     5.264     5.267     5.268     5.270     5.274     5.276     5.279     5.281     5.281     5.283     5.289     5.295     5.296     5.302     5.304     5.306     5.310     5.313     5.313     5.315     5.317     5.318     5.323     5.324     5.326     5.329     5.329     5.332     5.338     5.340     5.341     5.343     5.345     5.348     5.352     5.353     5.356     5.361     5.361     5.363     5.366     5.367     5.368     5.373     5.377     5.378     5.383     5.385     5.386     5.389     5.390     5.392     5.394     5.396     5.397     5.399     5.400     5.402     5.405     5.407     5.409     5.413     5.414     5.416     5.420     5.421     5.422     5.425     5.427     5.428     5.430     5.431     5.432     5.435     5.437     5.437     5.440     5.444     5.444     5.446     5.448     5.449     5.453     5.454     5.454     5.458     5.460     5.461     5.464     5.466     5.467     5.468     5.470     5.472     5.476     5.479     5.481     5.485     5.486     5.487     5.490     5.493     5.494     5.498     5.500     5.502     5.507     5.511     5.513     5.517     5.519     5.522     5.522     5.523     5.526     5.528     5.530     5.531     5.535     5.537     5.540     5.546     5.548     5.549     5.555     5.555     5.560     5.563     5.565     5.567     5.571     5.574     5.578     5.582     5.585     5.587     5.591     5.593     5.595     5.599     5.603     5.609     5.612     5.614     5.615     5.622     5.626     5.630     5.631     5.633     5.635     5.639     5.643     5.646     5.651     5.654     5.657     5.662     5.665     5.667     5.673     5.677     5.680     5.685     5.689     5.692     5.698     5.700     5.704     5.709     5.712     5.716     5.722     5.724     5.727     5.733     5.738     5.752     5.754     5.756     5.761     5.766     5.770     5.772     5.776     5.780     5.781     5.788     5.791     5.794     5.800     5.803     5.806     5.813     5.816     5.820     5.828     5.831     5.835     5.842     5.846     5.849     5.854     5.859     5.863     5.874     5.876     5.878     5.887     5.892     5.896     5.902     5.904     5.907     5.914     5.916     5.921     5.929     5.931     5.935     5.945     5.950     5.954     5.961     5.968     5.970     5.981     5.987     5.993     6.005     6.010     6.017     6.030     6.036     6.042     6.057     6.066     6.072     6.087     6.096     6.105     6.124     6.133     6.142     6.163     6.175     6.185     6.205     6.218     6.228     6.250     6.262     6.272     6.294     6.306     6.316     6.339     6.354     6.364     6.389     6.404     6.415     6.441     6.457     6.469     6.497     6.511     6.524     6.552     6.568     6.581     6.611     6.627     6.642     6.672     6.690     6.704     6.735     6.751     6.767     6.795     6.810     6.824     6.852     6.865     6.878     6.905     6.918     6.930     6.954     6.970     6.981     7.007     7.021     7.033     7.059     7.073     7.085     7.112     7.128     7.139     7.166     7.180     7.194     7.220     7.235     7.247     7.274     7.289     7.303     7.331     7.344     7.359     7.385     7.402     7.416     7.441     7.456     7.470     7.497     7.513     7.527     7.555     7.569     7.583     7.611     7.627     7.643     7.668     7.685     7.698     7.726     7.741     7.756     7.783     7.799     7.814     7.843     7.859     7.874     7.900     7.919     7.933     7.961     7.977     7.991     8.019     8.035     8.050     8.074     8.090     8.105     8.131     8.145     8.156     8.181     8.194     8.206     8.228     8.242     8.253     8.275     8.289     8.297     8.316     8.328     8.338     8.357     8.367     8.377     8.393     8.402     8.412     8.429     8.437     8.445     8.463     8.472     8.481     8.496     8.504     8.512     8.529     8.537     8.546     8.561     8.571     8.578     8.594     8.603     8.611     8.629     8.636     8.645     8.662     8.672     8.681     8.698     8.708     8.715     8.731     8.742     8.752     8.768     8.777     8.785     8.802     8.814     8.823     8.841     8.850     8.860     8.878     8.889     8.899     8.916     8.926     8.935     8.954     8.965     8.975     8.995     9.005     9.015     9.035     9.044     9.059     9.079     9.087     9.099     9.120     9.132     9.142     9.164     9.174     9.185     9.206     9.214     9.227     9.247     9.259     9.269     9.292     9.304     9.315     9.335     9.345     9.356     9.376     9.387     9.398     9.419     9.430     9.442     9.463     9.474     9.487     9.510     9.520     9.532     9.550     9.561     9.571     9.594     9.605     9.615     9.637     9.649     9.658     9.679     9.693     9.705     9.724     9.735     9.747     9.768     9.779     9.790     9.811     9.823     9.833     9.854     9.864     9.876     9.895     9.910     9.920     9.943     9.954     9.966     9.989    10.000    10.010    10.031    10.045    10.057    10.078    10.093    10.105    10.127    10.140    10.154    10.178    10.192    10.204    10.229    10.240    10.254    10.277    10.291    10.303    10.327    10.340    10.352    10.376    10.389    10.404    10.429    10.442    10.455    10.481    10.496    10.511    10.535    10.551    10.564    10.594    10.610    10.620    10.654    10.672    10.685    10.712    10.729    10.744    10.772    10.789    10.804    10.837    10.854    10.870    10.904    10.919    10.935    10.968    10.987    11.004    11.030    11.052    11.071    11.100    11.120    11.137    11.170    11.192    11.211    11.243    11.260    11.280    11.315    11.337    11.356    11.394    11.414    11.437    11.470    11.490    11.507    11.539    11.559    11.577    11.613    11.631    11.650    11.683    11.705    11.722    11.748    11.765    11.783    11.813    11.832    11.847    11.871    11.883    11.899    11.926    11.942    11.957    11.981    11.998    12.013    12.043    12.058    12.075    12.097    12.112    12.130    12.156    12.172    12.185    12.211    12.225    12.238    12.265    12.282    12.294    12.316    12.335    12.347    12.370    12.383    12.393    12.421    12.433    12.446    12.467    12.479    12.494    12.518    12.533    12.548    12.572    12.585    12.602    12.628    12.643    12.657    12.685    12.700    12.716    12.742    12.759    12.773    12.803    12.819    12.832    12.863    12.877    12.893    12.923    12.938    12.958    12.985    13.004    13.022    13.049    13.068    13.083    13.114    13.133    13.148    13.180    13.194    13.209    13.240    13.257    13.273    13.303    13.320    13.337    13.361    13.377    13.387    13.410    13.425    13.442    13.457    13.470    13.479    13.495    13.510    13.520    13.542    13.552    13.570    13.598    13.604    13.613    13.629    13.636    13.645    13.655    13.663    13.669    13.678    13.687    13.697    13.711    13.715    13.727    13.736    13.743    13.752    13.764    13.772    13.779    13.799    13.807    13.814    13.825    13.832    13.842    13.854    13.861    13.865    13.876    13.888    13.902    13.916    13.922    13.927    13.942    13.948    13.955    13.972    13.980    13.983    13.995    14.004    14.013    14.023    14.025    14.041    14.051    14.058    14.063    14.072    14.081    14.085    14.096    14.104    14.110    14.123    14.135    14.137    14.159    14.182    14.183    14.201    14.213    14.216    14.228    14.231    14.241    14.252    14.257    14.265    14.271    14.275    14.283    14.298    14.302    14.308    14.321    14.322    14.350    14.366    14.370    14.381    14.387    14.406    14.413    14.422    14.427    14.427    14.441    14.456    14.461    14.472    14.477    14.487    14.507    14.509    14.511    14.541    14.544    14.546    14.550    14.574    14.580    14.587    14.596    14.598    14.601    14.604    14.618    14.627    14.633    14.646    14.671    14.677    14.681    14.698    14.700    14.712    14.726    14.732    14.735    14.748    14.755    14.763    14.772    14.785    14.793    14.804    14.809    14.812    14.832    14.839    14.842    14.852    14.863    14.866    14.873    14.887    14.891    14.899    14.908    14.915    14.923    14.927    14.937    14.946    14.950    14.950    14.957    14.957    14.955    14.957    14.955    14.958    14.957    14.955    14.950    14.944    14.941    14.935    14.922    14.907    14.902    14.891    14.881    14.877    14.866    14.858    14.855    14.844    14.839    14.833    14.814    14.809    14.805    14.798    14.793    14.779    14.773    14.769    14.761    14.752    14.726    14.708    14.700    14.692    14.689    14.679    14.673    14.667    14.659    14.652    14.640    14.627    14.624    14.618    14.604    14.599    14.596    14.578    14.577    14.559    14.562    14.546    14.532    14.519    14.514    14.513    14.507    14.490    14.482    14.475    14.470    14.464    14.454    14.449    14.444    14.430    14.428    14.420    14.410    14.406    14.389    14.385    14.376    14.370    14.354    14.339    14.331    14.327    14.321    14.303
     4.567     4.505     4.499     4.505     4.499     4.505     4.511     4.505     4.498     4.505     4.523     4.530     4.509     4.500     4.507     4.470     4.507     4.500     4.507     4.500     4.507     4.530     4.523     4.505     4.470     4.463     4.470     4.505     4.532     4.470     4.461     4.468     4.461     4.467     4.460     4.467     4.471     4.463     4.456     4.463     4.471     4.463     4.470     4.463     4.471     4.467     4.461     4.467     4.460     4.467     4.517     4.472     4.467     4.460     4.468     4.504     4.496     4.505     4.499     4.470     4.461     4.468     4.461     4.456     4.463     4.471     4.492     4.471     4.463     4.470     4.461     4.454     4.461     4.474     4.452     4.460     4.454     4.461     4.454     4.461     4.456     4.463     4.538     4.458     4.463     4.456     4.463     4.456     4.465     4.458     4.463     4.454     4.454     4.454     4.461     4.468     4.463     4.470     4.494     4.500     4.468     4.499     4.492     4.458     4.465     4.470     4.460     4.468     4.499     4.465     4.470     4.463     4.456     4.461     4.470     4.507     4.463     4.456     4.463     4.498     4.507     4.537     4.505     4.524     4.507     4.530     4.524     4.530     4.500     4.505     4.499     4.505     4.500     4.558     4.552     4.562     4.542     4.537     4.533     4.564     4.556     4.566     4.560     4.537     4.532     4.523     4.532     4.512     4.505     4.511     4.533     4.567     4.560     4.566     4.532     4.537     4.532     4.536     4.570     4.564     4.574     4.582     4.566     4.589     4.595     4.577     4.581     4.582     4.589     4.598     4.596     4.589     4.588     4.598     4.598     4.595     4.596     4.600     4.596     4.589     4.595     4.589     4.588     4.585     4.580     4.575     4.580     4.575     4.579     4.577     4.570     4.566     4.572     4.580     4.579     4.581     4.580     4.577     4.598     4.598     4.605     4.602     4.604     4.603     4.598     4.595     4.589     4.595     4.602     4.603     4.605     4.600     4.609     4.596     4.613     4.598     4.596     4.600     4.602     4.598     4.603     4.600     4.596     4.600     4.596     4.598     4.591     4.595     4.588     4.582     4.578     4.574     4.575     4.574     4.578     4.574     4.566     4.570     4.566     4.568     4.566     4.562     4.570     4.564     4.568     4.577     4.600     4.598     4.588     4.589     4.588     4.585     4.585     4.585     4.591     4.588     4.596     4.581     4.598     4.596     4.579     4.598     4.598     4.572     4.566     4.572     4.583     4.556     4.570     4.575     4.570     4.567     4.575     4.536     4.533     4.542     4.541     4.544     4.538     4.556     4.560     4.552     4.546     4.543     4.545     4.547     4.544     4.542     4.523     4.516     4.519     4.516     4.519     4.516     4.530     4.536     4.532     4.533     4.533     4.532     4.540     4.536     4.540     4.540     4.538     4.504     4.504     4.532     4.532     4.530     4.524     4.528     4.467     4.471     4.473     4.530     4.477     4.467     4.476     4.475     4.470     4.473     4.470     4.472     4.472     4.471     4.473     4.468     4.474     4.492     4.498     4.467     4.502     4.498     4.498     4.461     4.452     4.460     4.454     4.468     4.460     4.452     4.461     4.467     4.463     4.471     4.463     4.456     4.448     4.456     4.488     4.452     4.446     4.444     4.450     4.448     4.454     4.450     4.417     4.422     4.415     4.452     4.418     4.421     4.431     4.454     4.419     4.422     4.417     4.371     4.331     4.327     4.317     4.308     4.298     4.298     4.298     4.298     4.298     4.298     4.298     4.298     4.298     4.298     4.306     4.304     4.298     4.298     4.298     4.298     4.298     4.298     4.298     4.298     4.298     4.298     4.298     4.298     4.298     4.298     4.298     4.298     4.298     4.298     4.298     4.298     4.304     4.298     4.298     4.298     4.298     4.298     4.298     4.298     4.298     4.298     4.298     4.298     4.298     4.298     4.298     4.298     4.298     4.298     4.298     4.298     4.298     4.298     4.298     4.298     4.298     4.298     4.298     4.298     4.298     4.327     4.298     4.298     4.298     4.298     4.298     4.298     4.298     4.298     4.298     4.298     4.298     4.298     4.298     4.298     4.298     4.298     4.298     4.298     4.298     4.298     4.308     4.317     4.327     4.329     4.337     4.452     4.444     4.450     4.446     4.452     4.454     4.458     4.452     4.444     4.452     4.415     4.406     4.450     4.446     4.452     4.446     4.440     4.442     4.440     4.438     4.440     4.440     4.442     4.444     4.448     4.492     4.454     4.490     4.473     4.418     4.423     4.481     4.468     4.498     4.467     4.494     4.496     4.496     4.467     4.471     4.505     4.467     4.474     4.477     4.502     4.499     4.505     4.502     4.471     4.465     4.472     4.498     4.499     4.490     4.483     4.492     4.485     4.526     4.530     4.510     4.472     4.467     4.471     4.514     4.511     4.514     4.512     4.513     4.510     4.502     4.504     4.500     4.505     4.502     4.509     4.504     4.556     4.554     4.548     4.532     4.545     4.541     4.536     4.532     4.536     4.537     4.536     4.541     4.545     4.548     4.550     4.554     4.556     4.523     4.562     4.567     4.564     4.567     4.568     4.562     4.558     4.558     4.556     4.558     4.556     4.562     4.568     4.564     4.570     4.574     4.577     4.579     4.575     4.593     4.595     4.562     4.598     4.564     4.607     4.604     4.605     4.619     4.603     4.583     4.629     4.625     4.593     4.611     4.595     4.602     4.596     4.596     4.602     4.598     4.585     4.633     4.591     4.595     4.615     4.613     4.629     4.611     4.607     4.637     4.612     4.644     4.639     4.631     4.595     4.659     4.661     4.659     4.652     4.661     4.665     4.667     4.668     4.667     4.679     4.681     4.640     4.645     4.648     4.649     4.647     4.663     4.658     4.635     4.635     4.663     4.635     4.643     4.682     4.683     4.685     4.663     4.680     4.688     4.669     4.672     4.672     4.669     4.672     4.709     4.711     4.707     4.703     4.696     4.703     4.694     4.699     4.696     4.698     4.703     4.707     4.704     4.748     4.731     4.735     4.731     4.729     4.729     4.733     4.731     4.725     4.725     4.725     4.727     4.727     4.731     4.733     4.735     4.741     4.739     4.741     4.737     4.743     4.752     4.769     4.769     4.758     4.769     4.776     4.781     4.751     4.755     4.800     4.754     4.800     4.800     4.802     4.803     4.807     4.809     4.807     4.812     4.809     4.803     4.835     4.797     4.802     4.866     4.864     4.863     4.860     4.861     4.861     4.877     4.878     4.880     4.885     4.887     4.890     4.894     4.898     4.905     4.903     4.910     4.912     4.912     4.912     4.915     4.918     4.921     4.922     4.903     4.927     4.928     4.931     4.931     4.931     4.931     4.918     4.921     4.935     4.932     4.937     4.937     4.939     4.939     4.940     4.942     4.942     4.948     4.948     4.949     4.952     4.952     4.953     4.955     4.956     4.958     4.964     4.968     4.967     4.970     4.973     4.975     4.978     4.980     4.981     4.987     4.993     4.997     4.998     5.000     5.003     5.008     5.012     5.014     5.023     5.025     5.030     5.035     5.037     5.041     5.041     5.043     5.045     5.046     5.048     5.048     5.052     5.054     5.055     5.058     5.061     5.062     5.065     5.066     5.069     5.070     5.074     5.077     5.079     5.083     5.081     5.086     5.089     5.089     5.091     5.091     5.092     5.096     5.097     5.099     5.102     5.104     5.105     5.109     5.112     5.113     5.117     5.120     5.121     5.125     5.126     5.129     5.131     5.133     5.135     5.138     5.142     5.143     5.147     5.149     5.150     5.153     5.154     5.156     5.157     5.159     5.160     5.162     5.165     5.166     5.168     5.170     5.172     5.174     5.175     5.177     5.179     5.180     5.182     5.183     5.185     5.187     5.189     5.194     5.194     5.198     5.200     5.201     5.204     5.205     5.205     5.207     5.208     5.210     5.213     5.214     5.215     5.216     5.219     5.222     5.223     5.227     5.228     5.230     5.231     5.233     5.235     5.237     5.237     5.240     5.243     5.245     5.246     5.248     5.250     5.254     5.255     5.259     5.261     5.264     5.266     5.266     5.267     5.268     5.272     5.274     5.278     5.279     5.281     5.284     5.285     5.286     5.293     5.299     5.302     5.302     5.306     5.308     5.311     5.313     5.317     5.318     5.320     5.321     5.324     5.327     5.329     5.330     5.332     5.335     5.338     5.341     5.345     5.346     5.348     5.350     5.353     5.355     5.358     5.359     5.363     5.366     5.368     5.370     5.372     5.373     5.377     5.380     5.383     5.385     5.389     5.390     5.393     5.394     5.396     5.399     5.400     5.402     5.404     5.405     5.407     5.411     5.413     5.416     5.418     5.420     5.421     5.422     5.425     5.428     5.430     5.431     5.432     5.435     5.437     5.439     5.440     5.442     5.444     5.446     5.448     5.449     5.451     5.453     5.454     5.456     5.457     5.460     5.463     5.464     5.466     5.468     5.472     5.474     5.474     5.476     5.479     5.483     5.485     5.487     5.489     5.490     5.493     5.496     5.497     5.500     5.502     5.506     5.507     5.513     5.515     5.518     5.521     5.523     5.525     5.527     5.528     5.532     5.535     5.535     5.537     5.539     5.545     5.546     5.549     5.554     5.558     5.560     5.563     5.564     5.567     5.569     5.574     5.576     5.580     5.583     5.587     5.590     5.591     5.596     5.597     5.598     5.605     5.610     5.612     5.617     5.618     5.619     5.629     5.631     5.633     5.637     5.639     5.641     5.645     5.648     5.651     5.654     5.658     5.661     5.669     5.670     5.673     5.677     5.681     5.687     5.687     5.693     5.696     5.702     5.705     5.709     5.714     5.718     5.722     5.726     5.729     5.733     5.735     5.754     5.756     5.760     5.761     5.765     5.770     5.773     5.776     5.780     5.783     5.789     5.792     5.795     5.800     5.805     5.808     5.813     5.818     5.822     5.828     5.831     5.837     5.843     5.846     5.852     5.856     5.861     5.865     5.871     5.878     5.882     5.885     5.890     5.894     5.900     5.905     5.911     5.914     5.919     5.923     5.930     5.935     5.939     5.945     5.950     5.958     5.961     5.966     5.972     5.978     5.986     5.995     6.002     6.008     6.019     6.027     6.036     6.045     6.055     6.066     6.076     6.085     6.098     6.108     6.120     6.133     6.145     6.158     6.174     6.187     6.202     6.216     6.232     6.246     6.262     6.277     6.290     6.308     6.324     6.339     6.357     6.372     6.388     6.407     6.425     6.440     6.460     6.477     6.493     6.514     6.532     6.549     6.570     6.589     6.605     6.627     6.647     6.666     6.689     6.709     6.727     6.750     6.770     6.789     6.812     6.829     6.847     6.868     6.885     6.903     6.921     6.940     6.956     6.974     6.990     7.005     7.026     7.041     7.057     7.076     7.092     7.109     7.129     7.146     7.162     7.182     7.200     7.216     7.236     7.254     7.271     7.289     7.307     7.324     7.346     7.362     7.379     7.399     7.419     7.435     7.456     7.474     7.491     7.511     7.528     7.546     7.566     7.587     7.602     7.624     7.643     7.659     7.681     7.699     7.717     7.738     7.756     7.775     7.797     7.812     7.833     7.854     7.874     7.891     7.910     7.932     7.952     7.972     7.991     8.010     8.030     8.050     8.067     8.087     8.104     8.123     8.140     8.158     8.175     8.193     8.209     8.224     8.242     8.258     8.272     8.290     8.304     8.317     8.332     8.346     8.358     8.374     8.387     8.396     8.410     8.422     8.433     8.447     8.458     8.468     8.481     8.492     8.502     8.516     8.524     8.533     8.548     8.558     8.569     8.579     8.593     8.602     8.614     8.625     8.635     8.646     8.657     8.668     8.681     8.694     8.703     8.717     8.728     8.740     8.752     8.763     8.773     8.787     8.797     8.810     8.822     8.833     8.846     8.858     8.871     8.885     8.897     8.907     8.920     8.935     8.947     8.958     8.970     8.986     8.999     9.013     9.025     9.038     9.054     9.068     9.083     9.096     9.107     9.122     9.136     9.152     9.164     9.180     9.195     9.207     9.223     9.235     9.250     9.265     9.279     9.292     9.307     9.321     9.335     9.353     9.364     9.379     9.393     9.407     9.421     9.437     9.449     9.463     9.480     9.494     9.510     9.525     9.538     9.552     9.566     9.579     9.592     9.611     9.622     9.637     9.651     9.666     9.681     9.694     9.711     9.725     9.742     9.755     9.770     9.785     9.797     9.811     9.826     9.840     9.854     9.869     9.881     9.897     9.911     9.925     9.942     9.959     9.971     9.983    10.001    10.017    10.031    10.045    10.063    10.077    10.093    10.110    10.127    10.143    10.157    10.174    10.190    10.207    10.224    10.244    10.257    10.272    10.291    10.307    10.324    10.342    10.357    10.374    10.391    10.407    10.422    10.442    10.460    10.476    10.496    10.514    10.533    10.550    10.569    10.587    10.608    10.625    10.642    10.666    10.685    10.704    10.728    10.745    10.763    10.788    10.805    10.827    10.848    10.869    10.889    10.914    10.933    10.955    10.980    11.000    11.022    11.044    11.063    11.087    11.112    11.135    11.157    11.182    11.205    11.224    11.251    11.275    11.299    11.324    11.349    11.372    11.402    11.426    11.454    11.480    11.501    11.526    11.550    11.572    11.593    11.621    11.646    11.669    11.695    11.719    11.739    11.761    11.781    11.802    11.824    11.844    11.864    11.883    11.902    11.920    11.942    11.958    11.976    11.995    12.015    12.032    12.055    12.073    12.090    12.112    12.130    12.149    12.172    12.190    12.208    12.228    12.246    12.264    12.283    12.302    12.318    12.337    12.354    12.370    12.388    12.404    12.421    12.439    12.455    12.473    12.490    12.504    12.520    12.538    12.558    12.576    12.598    12.613    12.630    12.652    12.668    12.687    12.707    12.726    12.742    12.763    12.782    12.801    12.822    12.841    12.861    12.882    12.902    12.919    12.942    12.965    12.981    13.004    13.026    13.044    13.068    13.089    13.112    13.135    13.154    13.171    13.193    13.210    13.231    13.254    13.277    13.296    13.317    13.339    13.356    13.373    13.391    13.401    13.416    13.431    13.445    13.459    13.470    13.483    13.496    13.508    13.520    13.531    13.543    13.556    13.578    13.590    13.610    13.622    13.633    13.645    13.655    13.661    13.669    13.677    13.683    13.690    13.700    13.714    13.725    13.733    13.741    13.749    13.759    13.768    13.775    13.793    13.799    13.807    13.819    13.829    13.837    13.848    13.858    13.865    13.872    13.877    13.890    13.907    13.914    13.925    13.935    13.944    13.950    13.962    13.972    13.982    13.992    14.007    14.015    14.022    14.026    14.041    14.053    14.059    14.066    14.074    14.083    14.091    14.098    14.107    14.112    14.122    14.125    14.139    14.146    14.153    14.183    14.197    14.211    14.222    14.228    14.230    14.244    14.254    14.259    14.267    14.272    14.277    14.287    14.298    14.302    14.307    14.321    14.329    14.350    14.357    14.376    14.377    14.387    14.399    14.410    14.420    14.425    14.428    14.440    14.452    14.461    14.472    14.475    14.482    14.507    14.509    14.511    14.533    14.541    14.544    14.557    14.569    14.575    14.583    14.592    14.596    14.603    14.608    14.618    14.626    14.633    14.638    14.656    14.677    14.685    14.689    14.700    14.712    14.722    14.728    14.735    14.744    14.757    14.763    14.772    14.777    14.793    14.801    14.808    14.814    14.820    14.837    14.842    14.847    14.856    14.866    14.870    14.878    14.891    14.896    14.908    14.915    14.925    14.932    14.941    14.947    14.952    14.952    14.955    14.955    14.954    14.955    14.954    14.954    14.957    14.955    14.952    14.946    14.941    14.935    14.912    14.907    14.899    14.891    14.883    14.878    14.870    14.858    14.850    14.846    14.841    14.835    14.820    14.812    14.806    14.798    14.791    14.781    14.777    14.773    14.761    14.754    14.716    14.709    14.703    14.696    14.691    14.683    14.677    14.665    14.659    14.652    14.638    14.631    14.626    14.616    14.607    14.601    14.596    14.574    14.570    14.566    14.562    14.548    14.535    14.528    14.516    14.511    14.504    14.489    14.485    14.479    14.473    14.466    14.461    14.457    14.448    14.436    14.428    14.422    14.413    14.411    14.391    14.385    14.379    14.369    14.361    14.346    14.335    14.331    14.310    14.305
     4.560     4.566     4.505     4.499     4.505     4.511     4.517     4.511     4.505     4.511     4.530     4.523     4.530     4.507     4.530     4.461     4.500     4.507     4.500     4.494     4.502     4.509     4.530     4.523     4.463     4.468     4.461     4.471     4.537     4.530     4.468     4.461     4.468     4.461     4.467     4.472     4.463     4.458     4.463     4.458     4.463     4.456     4.461     4.456     4.463     4.471     4.467     4.472     4.465     4.472     4.468     4.528     4.473     4.468     4.502     4.494     4.528     4.524     4.507     4.461     4.454     4.460     4.454     4.461     4.470     4.463     4.470     4.463     4.456     4.461     4.454     4.460     4.452     4.499     4.461     4.454     4.461     4.454     4.461     4.454     4.463     4.458     4.507     4.463     4.458     4.463     4.456     4.463     4.460     4.465     4.458     4.461     4.454     4.454     4.454     4.461     4.470     4.463     4.471     4.467     4.473     4.467     4.471     4.465     4.471     4.461     4.454     4.461     4.505     4.470     4.463     4.458     4.463     4.470     4.463     4.524     4.524     4.463     4.500     4.533     4.546     4.532     4.511     4.505     4.500     4.507     4.530     4.523     4.505     4.499     4.505     4.499     4.509     4.552     4.554     4.560     4.564     4.532     4.537     4.543     4.564     4.572     4.567     4.556     4.537     4.556     4.564     4.507     4.511     4.532     4.564     4.562     4.567     4.532     4.524     4.530     4.511     4.530     4.536     4.570     4.566     4.589     4.595     4.593     4.577     4.581     4.585     4.605     4.600     4.589     4.602     4.596     4.600     4.603     4.603     4.596     4.589     4.596     4.589     4.595     4.589     4.595     4.593     4.585     4.583     4.580     4.583     4.580     4.575     4.580     4.578     4.574     4.579     4.577     4.572     4.567     4.574     4.598     4.588     4.591     4.607     4.605     4.602     4.605     4.602     4.600     4.610     4.589     4.611     4.598     4.602     4.606     4.610     4.613     4.598     4.614     4.612     4.591     4.598     4.603     4.598     4.602     4.600     4.598     4.603     4.604     4.596     4.588     4.595     4.585     4.588     4.578     4.582     4.580     4.582     4.589     4.595     4.589     4.570     4.589     4.564     4.570     4.606     4.572     4.603     4.604     4.600     4.604     4.596     4.588     4.591     4.589     4.588     4.591     4.588     4.593     4.593     4.591     4.572     4.577     4.596     4.600     4.600     4.564     4.582     4.564     4.572     4.585     4.574     4.578     4.568     4.564     4.572     4.575     4.537     4.574     4.548     4.545     4.546     4.552     4.556     4.547     4.550     4.546     4.550     4.552     4.545     4.548     4.552     4.523     4.528     4.523     4.530     4.521     4.521     4.533     4.540     4.530     4.536     4.548     4.547     4.541     4.543     4.542     4.538     4.505     4.538     4.535     4.532     4.535     4.532     4.470     4.526     4.523     4.532     4.528     4.535     4.485     4.475     4.472     4.475     4.471     4.474     4.470     4.474     4.470     4.473     4.479     4.473     4.490     4.490     4.496     4.496     4.502     4.465     4.456     4.461     4.454     4.461     4.496     4.454     4.460     4.467     4.461     4.468     4.463     4.460     4.463     4.456     4.467     4.485     4.483     4.488     4.450     4.460     4.454     4.450     4.442     4.450     4.460     4.422     4.417     4.422     4.426     4.467     4.460     4.415     4.418     4.413     4.337     4.331     4.327     4.319     4.310     4.306     4.298     4.298     4.298     4.298     4.298     4.298     4.298     4.304     4.308     4.315     4.308     4.306     4.298     4.298     4.298     4.298     4.298     4.298     4.298     4.298     4.298     4.298     4.298     4.298     4.298     4.298     4.298     4.298     4.298     4.298     4.306     4.308     4.306     4.298     4.298     4.298     4.298     4.298     4.298     4.298     4.298     4.298     4.298     4.298     4.298     4.298     4.298     4.298     4.298     4.298     4.298     4.298     4.298     4.298     4.298     4.298     4.298     4.298     4.298     4.298     4.327     4.298     4.298     4.298     4.298     4.298     4.298     4.298     4.298     4.298     4.298     4.298     4.298     4.298     4.298     4.298     4.298     4.298     4.298     4.298     4.306     4.317     4.319     4.327     4.331     4.422     4.419     4.452     4.442     4.452     4.460     4.460     4.452     4.446     4.450     4.413     4.407     4.413     4.460     4.454     4.450     4.452     4.444     4.448     4.442     4.448     4.442     4.444     4.448     4.448     4.418     4.452     4.418     4.482     4.468     4.472     4.467     4.471     4.498     4.494     4.473     4.488     4.490     4.502     4.471     4.490     4.470     4.461     4.467     4.499     4.476     4.482     4.477     4.496     4.498     4.507     4.476     4.504     4.498     4.504     4.494     4.485     4.485     4.490     4.524     4.530     4.476     4.471     4.514     4.510     4.519     4.514     4.510     4.514     4.504     4.507     4.504     4.505     4.504     4.509     4.560     4.541     4.554     4.558     4.554     4.556     4.556     4.536     4.554     4.546     4.544     4.542     4.546     4.543     4.552     4.548     4.533     4.558     4.564     4.568     4.564     4.524     4.566     4.570     4.564     4.572     4.568     4.564     4.560     4.568     4.570     4.566     4.566     4.570     4.574     4.578     4.581     4.577     4.585     4.589     4.596     4.602     4.603     4.607     4.574     4.609     4.611     4.619     4.621     4.627     4.625     4.619     4.616     4.613     4.603     4.605     4.602     4.604     4.598     4.607     4.640     4.642     4.602     4.642     4.615     4.631     4.637     4.631     4.637     4.610     4.644     4.642     4.643     4.639     4.648     4.658     4.643     4.661     4.659     4.656     4.659     4.665     4.663     4.671     4.658     4.654     4.663     4.656     4.654     4.652     4.659     4.665     4.665     4.639     4.674     4.685     4.642     4.682     4.643     4.685     4.685     4.688     4.683     4.676     4.673     4.675     4.671     4.674     4.713     4.711     4.712     4.711     4.705     4.703     4.699     4.699     4.739     4.699     4.744     4.709     4.713     4.748     4.748     4.739     4.737     4.737     4.731     4.733     4.729     4.733     4.731     4.729     4.729     4.733     4.735     4.731     4.737     4.743     4.739     4.746     4.741     4.746     4.751     4.755     4.751     4.769     4.757     4.782     4.759     4.781     4.779     4.809     4.803     4.803     4.805     4.803     4.803     4.805     4.809     4.809     4.810     4.807     4.805     4.820     4.827     4.858     4.797     4.870     4.872     4.869     4.864     4.864     4.869     4.875     4.882     4.885     4.887     4.888     4.893     4.896     4.902     4.905     4.903     4.912     4.918     4.915     4.919     4.918     4.921     4.922     4.927     4.928     4.905     4.929     4.935     4.917     4.937     4.937     4.939     4.937     4.939     4.937     4.942     4.940     4.944     4.946     4.944     4.948     4.948     4.952     4.952     4.955     4.955     4.956     4.958     4.962     4.966     4.964     4.970     4.972     4.972     4.973     4.980     4.980     4.985     4.985     4.989     4.993     4.998     5.001     5.004     5.005     5.010     5.014     5.019     5.025     5.030     5.033     5.037     5.041     5.043     5.046     5.046     5.048     5.049     5.052     5.054     5.056     5.058     5.059     5.062     5.064     5.065     5.069     5.070     5.072     5.072     5.076     5.079     5.081     5.083     5.085     5.091     5.092     5.092     5.092     5.094     5.096     5.097     5.100     5.104     5.107     5.107     5.109     5.110     5.113     5.117     5.118     5.121     5.123     5.125     5.128     5.131     5.132     5.135     5.137     5.140     5.143     5.147     5.149     5.150     5.153     5.154     5.156     5.157     5.160     5.162     5.163     5.165     5.166     5.168     5.172     5.174     5.175     5.177     5.179     5.180     5.182     5.183     5.185     5.187     5.189     5.191     5.192     5.196     5.198     5.200     5.203     5.204     5.205     5.206     5.207     5.210     5.211     5.213     5.214     5.216     5.219     5.220     5.222     5.225     5.227     5.228     5.231     5.233     5.235     5.237     5.239     5.240     5.240     5.243     5.245     5.248     5.250     5.252     5.254     5.257     5.259     5.261     5.262     5.266     5.268     5.270     5.272     5.272     5.274     5.278     5.279     5.283     5.284     5.285     5.288     5.290     5.299     5.302     5.306     5.306     5.308     5.310     5.313     5.317     5.318     5.320     5.323     5.323     5.326     5.329     5.330     5.333     5.335     5.337     5.340     5.343     5.346     5.348     5.352     5.353     5.355     5.356     5.359     5.361     5.364     5.368     5.370     5.373     5.375     5.377     5.380     5.383     5.385     5.387     5.390     5.392     5.394     5.397     5.399     5.400     5.402     5.405     5.407     5.409     5.411     5.414     5.416     5.418     5.421     5.422     5.424     5.425     5.427     5.430     5.432     5.433     5.437     5.439     5.440     5.442     5.444     5.446     5.448     5.449     5.451     5.453     5.454     5.456     5.457     5.458     5.460     5.463     5.464     5.467     5.468     5.470     5.474     5.476     5.477     5.479     5.483     5.485     5.487     5.489     5.491     5.493     5.494     5.497     5.500     5.502     5.506     5.507     5.511     5.517     5.518     5.521     5.522     5.525     5.527     5.528     5.531     5.535     5.537     5.539     5.542     5.543     5.546     5.549     5.552     5.555     5.558     5.561     5.564     5.565     5.569     5.572     5.576     5.580     5.582     5.585     5.588     5.591     5.594     5.596     5.599     5.605     5.607     5.612     5.615     5.617     5.622     5.622     5.625     5.630     5.633     5.637     5.643     5.645     5.646     5.650     5.653     5.655     5.658     5.662     5.669     5.675     5.677     5.678     5.683     5.687     5.692     5.695     5.698     5.702     5.707     5.711     5.716     5.718     5.722     5.727     5.731     5.736     5.740     5.754     5.756     5.761     5.765     5.766     5.770     5.773     5.776     5.781     5.786     5.791     5.794     5.797     5.802     5.805     5.809     5.814     5.818     5.824     5.828     5.833     5.837     5.843     5.848     5.852     5.858     5.861     5.867     5.871     5.878     5.883     5.887     5.890     5.894     5.900     5.905     5.911     5.916     5.921     5.927     5.930     5.935     5.941     5.946     5.951     5.958     5.963     5.966     5.972     5.979     5.985     5.993     6.002     6.008     6.016     6.025     6.035     6.045     6.055     6.065     6.076     6.087     6.096     6.108     6.120     6.133     6.145     6.158     6.171     6.187     6.202     6.215     6.231     6.246     6.262     6.277     6.294     6.308     6.325     6.342     6.357     6.376     6.392     6.408     6.426     6.445     6.462     6.480     6.498     6.516     6.535     6.554     6.571     6.590     6.609     6.627     6.647     6.667     6.687     6.707     6.727     6.748     6.769     6.789     6.809     6.829     6.848     6.867     6.887     6.906     6.923     6.942     6.961     6.977     6.995     7.011     7.028     7.044     7.063     7.078     7.095     7.112     7.131     7.148     7.165     7.182     7.200     7.218     7.235     7.254     7.272     7.290     7.307     7.325     7.342     7.362     7.381     7.398     7.416     7.435     7.453     7.474     7.491     7.509     7.526     7.545     7.563     7.583     7.604     7.620     7.641     7.659     7.678     7.698     7.714     7.733     7.753     7.772     7.790     7.811     7.828     7.850     7.869     7.888     7.905     7.926     7.945     7.964     7.987     8.005     8.026     8.045     8.064     8.082     8.102     8.118     8.137     8.155     8.174     8.191     8.208     8.225     8.241     8.256     8.272     8.289     8.304     8.319     8.335     8.349     8.363     8.377     8.391     8.403     8.417     8.429     8.440     8.453     8.466     8.475     8.488     8.500     8.512     8.524     8.535     8.546     8.558     8.569     8.579     8.590     8.602     8.612     8.623     8.633     8.646     8.655     8.667     8.676     8.689     8.701     8.715     8.726     8.739     8.750     8.761     8.773     8.782     8.797     8.809     8.818     8.830     8.843     8.856     8.867     8.880     8.893     8.905     8.918     8.928     8.941     8.956     8.967     8.979     8.993     9.007     9.021     9.033     9.046     9.059     9.073     9.087     9.101     9.114     9.129     9.144     9.155     9.170     9.185     9.199     9.213     9.227     9.243     9.256     9.270     9.285     9.299     9.312     9.326     9.343     9.357     9.370     9.383     9.398     9.413     9.427     9.442     9.458     9.470     9.483     9.500     9.513     9.530     9.544     9.559     9.572     9.585     9.598     9.612     9.626     9.642     9.657     9.670     9.685     9.702     9.713     9.728     9.743     9.759     9.771     9.787     9.802     9.814     9.830     9.843     9.858     9.872     9.886     9.900     9.914     9.930     9.943     9.959     9.974     9.991    10.004    10.020    10.035    10.050    10.065    10.080    10.098    10.112    10.128    10.144    10.159    10.175    10.193    10.210    10.224    10.242    10.260    10.276    10.292    10.307    10.323    10.342    10.358    10.375    10.391    10.409    10.425    10.442    10.459    10.477    10.494    10.514    10.530    10.548    10.565    10.583    10.603    10.622    10.642    10.659    10.680    10.698    10.720    10.742    10.762    10.780    10.800    10.822    10.843    10.864    10.885    10.907    10.929    10.948    10.971    10.992    11.015    11.037    11.059    11.081    11.103    11.126    11.149    11.172    11.193    11.216    11.239    11.264    11.289    11.313    11.339    11.364    11.385    11.413    11.437    11.462    11.489    11.515    11.537    11.562    11.583    11.606    11.631    11.657    11.681    11.706    11.730    11.752    11.774    11.797    11.815    11.838    11.858    11.879    11.898    11.916    11.939    11.958    11.974    11.993    12.013    12.031    12.050    12.070    12.088    12.108    12.127    12.147    12.167    12.187    12.206    12.225    12.245    12.265    12.282    12.303    12.324    12.340    12.359    12.377    12.390    12.407    12.426    12.443    12.460    12.480    12.497    12.514    12.529    12.545    12.566    12.587    12.605    12.623    12.642    12.659    12.678    12.696    12.716    12.733    12.750    12.769    12.787    12.808    12.826    12.845    12.865    12.883    12.904    12.923    12.946    12.964    12.987    13.004    13.028    13.049    13.069    13.089    13.110    13.130    13.154    13.173    13.193    13.213    13.233    13.254    13.272    13.294    13.314    13.333    13.352    13.368    13.383    13.396    13.407    13.419    13.431    13.446    13.460    13.470    13.483    13.494    13.510    13.517    13.529    13.541    13.552    13.563    13.572    13.590    13.608    13.627    13.636    13.649    13.658    13.666    13.673    13.681    13.690    13.697    13.708    13.724    13.731    13.740    13.746    13.756    13.764    13.773    13.780    13.793    13.800    13.811    13.824    13.831    13.839    13.856    13.863    13.870    13.876    13.881    13.900    13.912    13.918    13.926    13.937    13.946    13.954    13.966    13.974    13.989    14.005    14.015    14.022    14.027    14.037    14.054    14.060    14.066    14.074    14.085    14.093    14.098    14.104    14.115    14.123    14.130    14.135    14.146    14.150    14.175    14.188    14.209    14.220    14.226    14.230    14.245    14.252    14.265    14.271    14.274    14.280    14.290    14.297    14.302    14.308    14.322    14.328    14.341    14.366    14.370    14.385    14.387    14.397    14.410    14.414    14.425    14.428    14.440    14.454    14.459    14.470    14.477    14.480    14.505    14.507    14.509    14.529    14.537    14.544    14.560    14.569    14.574    14.577    14.589    14.598    14.601    14.608    14.620    14.626    14.633    14.647    14.656    14.661    14.680    14.687    14.696    14.713    14.720    14.728    14.733    14.741    14.754    14.763    14.772    14.780    14.791    14.800    14.810    14.819    14.824    14.832    14.842    14.849    14.856    14.861    14.870    14.881    14.888    14.896    14.905    14.913    14.926    14.935    14.942    14.949    14.950    14.952    14.955    14.954    14.954    14.955    14.954    14.954    14.955    14.954    14.949    14.946    14.942    14.935    14.913    14.907    14.899    14.891    14.885    14.878    14.870    14.856    14.852    14.846    14.841    14.830    14.824    14.816    14.808    14.798    14.793    14.785    14.779    14.773    14.764    14.748    14.719    14.712    14.704    14.700    14.692    14.685    14.679    14.665    14.661    14.650    14.638    14.633    14.626    14.620    14.610    14.603    14.596    14.575    14.574    14.566    14.560    14.544    14.539    14.532    14.524    14.514    14.502    14.494    14.486    14.482    14.477    14.470    14.462    14.459    14.452    14.445    14.428    14.422    14.416    14.408    14.399    14.387    14.379    14.372    14.369    14.344    14.341    14.337    14.312    14.307
     4.567     4.560     4.564     4.507     4.523     4.530     4.523     4.517     4.511     4.505     4.499     4.530     4.510     4.530     4.509     4.530     4.507     4.514     4.507     4.500     4.494     4.516     4.510     4.530     4.468     4.461     4.468     4.463     4.542     4.524     4.475     4.468     4.474     4.467     4.472     4.463     4.470     4.465     4.460     4.465     4.456     4.461     4.454     4.461     4.454     4.463     4.458     4.461     4.456     4.465     4.472     4.507     4.530     4.528     4.494     4.500     4.494     4.513     4.530     4.467     4.460     4.450     4.460     4.454     4.463     4.470     4.461     4.454     4.461     4.454     4.454     4.452     4.461     4.507     4.470     4.461     4.456     4.461     4.454     4.461     4.470     4.467     4.463     4.470     4.463     4.470     4.461     4.471     4.465     4.471     4.463     4.456     4.461     4.454     4.456     4.454     4.461     4.470     4.465     4.472     4.467     4.460     4.465     4.458     4.463     4.456     4.461     4.500     4.513     4.463     4.470     4.465     4.471     4.465     4.471     4.532     4.547     4.546     4.468     4.532     4.560     4.538     4.532     4.500     4.507     4.530     4.523     4.530     4.523     4.505     4.566     4.558     4.554     4.562     4.560     4.567     4.572     4.536     4.532     4.524     4.572     4.579     4.579     4.602     4.572     4.567     4.572     4.566     4.560     4.566     4.562     4.568     4.562     4.566     4.532     4.523     4.530     4.524     4.570     4.566     4.574     4.596     4.591     4.596     4.596     4.578     4.582     4.588     4.605     4.596     4.602     4.598     4.591     4.595     4.598     4.591     4.572     4.577     4.596     4.591     4.596     4.595     4.588     4.583     4.588     4.585     4.581     4.588     4.582     4.579     4.588     4.585     4.578     4.572     4.578     4.572     4.567     4.574     4.589     4.596     4.588     4.607     4.605     4.610     4.609     4.613     4.615     4.616     4.615     4.614     4.596     4.609     4.615     4.616     4.603     4.615     4.609     4.609     4.589     4.596     4.604     4.600     4.605     4.602     4.606     4.602     4.589     4.595     4.589     4.583     4.582     4.583     4.580     4.588     4.583     4.585     4.578     4.572     4.577     4.600     4.578     4.602     4.574     4.610     4.609     4.609     4.578     4.609     4.603     4.595     4.589     4.596     4.596     4.591     4.596     4.591     4.589     4.596     4.603     4.598     4.605     4.604     4.568     4.570     4.577     4.572     4.564     4.593     4.591     4.566     4.575     4.572     4.577     4.572     4.579     4.545     4.552     4.552     4.541     4.558     4.542     4.550     4.546     4.552     4.554     4.556     4.540     4.558     4.554     4.530     4.528     4.524     4.524     4.526     4.528     4.536     4.526     4.535     4.552     4.545     4.546     4.544     4.545     4.544     4.546     4.511     4.544     4.538     4.535     4.476     4.533     4.535     4.472     4.470     4.533     4.535     4.467     4.483     4.492     4.476     4.481     4.477     4.479     4.474     4.477     4.475     4.477     4.483     4.482     4.485     4.494     4.488     4.492     4.492     4.498     4.463     4.470     4.461     4.468     4.504     4.460     4.452     4.460     4.452     4.460     4.468     4.465     4.458     4.463     4.458     4.490     4.488     4.454     4.460     4.450     4.460     4.465     4.454     4.444     4.470     4.465     4.471     4.426     4.470     4.427     4.425     4.407     4.400     4.406     4.371     4.331     4.329     4.321     4.319     4.310     4.306     4.304     4.298     4.298     4.304     4.306     4.306     4.308     4.317     4.317     4.317     4.310     4.306     4.304     4.298     4.298     4.298     4.298     4.298     4.304     4.298     4.298     4.298     4.298     4.298     4.304     4.298     4.298     4.304     4.306     4.308     4.317     4.308     4.306     4.304     4.298     4.298     4.304     4.308     4.308     4.304     4.298     4.298     4.298     4.298     4.298     4.304     4.298     4.298     4.298     4.298     4.298     4.304     4.298     4.298     4.298     4.298     4.298     4.304     4.306     4.327     4.306     4.304     4.298     4.298     4.298     4.298     4.304     4.298     4.298     4.298     4.298     4.298     4.304     4.298     4.298     4.298     4.298     4.304     4.306     4.310     4.317     4.327     4.329     4.333     4.418     4.450     4.440     4.450     4.460     4.468     4.465     4.417     4.450     4.442     4.450     4.415     4.463     4.465     4.460     4.454     4.448     4.450     4.458     4.448     4.444     4.450     4.446     4.452     4.494     4.454     4.417     4.422     4.417     4.461     4.468     4.463     4.498     4.492     4.498     4.488     4.494     4.490     4.492     4.502     4.498     4.494     4.507     4.482     4.492     4.480     4.490     4.499     4.485     4.490     4.494     4.507     4.480     4.481     4.507     4.511     4.477     4.532     4.499     4.532     4.511     4.532     4.512     4.477     4.523     4.519     4.523     4.523     4.510     4.521     4.517     4.510     4.512     4.509     4.514     4.510     4.514     4.523     4.556     4.556     4.560     4.556     4.558     4.558     4.554     4.542     4.547     4.547     4.552     4.552     4.554     4.554     4.562     4.562     4.567     4.572     4.532     4.524     4.575     4.572     4.572     4.566     4.572     4.570     4.564     4.568     4.568     4.572     4.575     4.578     4.583     4.579     4.580     4.591     4.605     4.577     4.598     4.602     4.610     4.610     4.614     4.614     4.619     4.604     4.609     4.623     4.611     4.615     4.613     4.602     4.606     4.603     4.598     4.612     4.593     4.647     4.605     4.639     4.603     4.623     4.647     4.643     4.637     4.631     4.639     4.650     4.640     4.640     4.650     4.644     4.652     4.659     4.665     4.663     4.654     4.656     4.659     4.669     4.667     4.661     4.659     4.654     4.668     4.650     4.656     4.665     4.667     4.668     4.665     4.671     4.643     4.645     4.648     4.688     4.649     4.688     4.688     4.694     4.676     4.698     4.703     4.719     4.682     4.676     4.714     4.713     4.713     4.719     4.723     4.731     4.748     4.707     4.746     4.712     4.746     4.750     4.746     4.753     4.743     4.735     4.739     4.737     4.741     4.737     4.741     4.733     4.739     4.741     4.737     4.739     4.735     4.744     4.748     4.746     4.750     4.755     4.750     4.769     4.750     4.782     4.785     4.776     4.781     4.776     4.776     4.770     4.770     4.812     4.809     4.807     4.810     4.809     4.814     4.810     4.812     4.810     4.810     4.812     4.820     4.829     4.829     4.835     4.872     4.874     4.872     4.863     4.866     4.869     4.870     4.877     4.882     4.893     4.896     4.894     4.905     4.909     4.910     4.914     4.918     4.917     4.919     4.921     4.924     4.928     4.927     4.929     4.929     4.935     4.935     4.939     4.940     4.939     4.942     4.929     4.940     4.937     4.939     4.944     4.942     4.944     4.948     4.952     4.949     4.952     4.953     4.955     4.956     4.959     4.961     4.964     4.966     4.970     4.972     4.975     4.975     4.978     4.980     4.983     4.985     4.991     4.993     4.998     4.999     5.002     5.007     5.008     5.012     5.016     5.023     5.025     5.032     5.038     5.040     5.043     5.046     5.049     5.052     5.052     5.055     5.058     5.059     5.059     5.061     5.062     5.065     5.066     5.070     5.072     5.074     5.076     5.077     5.077     5.079     5.081     5.085     5.088     5.089     5.091     5.094     5.099     5.099     5.102     5.102     5.104     5.105     5.107     5.109     5.110     5.113     5.115     5.117     5.120     5.121     5.125     5.126     5.129     5.132     5.133     5.137     5.140     5.142     5.145     5.149     5.150     5.153     5.154     5.156     5.157     5.160     5.162     5.165     5.166     5.168     5.170     5.172     5.174     5.175     5.177     5.180     5.182     5.183     5.185     5.187     5.189     5.191     5.191     5.194     5.196     5.198     5.200     5.203     5.204     5.206     5.206     5.209     5.211     5.212     5.214     5.215     5.219     5.220     5.222     5.223     5.225     5.227     5.230     5.231     5.233     5.237     5.237     5.239     5.242     5.243     5.245     5.246     5.248     5.250     5.252     5.254     5.257     5.259     5.262     5.264     5.266     5.268     5.270     5.272     5.274     5.276     5.278     5.279     5.281     5.284     5.288     5.291     5.294     5.298     5.304     5.304     5.308     5.310     5.310     5.313     5.315     5.317     5.320     5.321     5.324     5.326     5.327     5.330     5.333     5.335     5.338     5.340     5.341     5.345     5.348     5.352     5.353     5.355     5.356     5.359     5.361     5.363     5.366     5.370     5.372     5.375     5.377     5.380     5.382     5.385     5.386     5.389     5.392     5.393     5.396     5.399     5.400     5.404     5.405     5.407     5.411     5.413     5.414     5.416     5.420     5.421     5.422     5.425     5.427     5.430     5.430     5.432     5.433     5.437     5.439     5.442     5.444     5.446     5.448     5.449     5.451     5.453     5.454     5.456     5.457     5.458     5.460     5.461     5.463     5.466     5.467     5.468     5.472     5.476     5.477     5.479     5.481     5.483     5.486     5.487     5.490     5.491     5.493     5.496     5.497     5.500     5.502     5.506     5.507     5.511     5.515     5.517     5.521     5.522     5.523     5.526     5.528     5.532     5.532     5.535     5.539     5.542     5.545     5.546     5.548     5.552     5.554     5.557     5.561     5.563     5.565     5.571     5.571     5.574     5.578     5.582     5.585     5.587     5.590     5.593     5.595     5.599     5.602     5.607     5.610     5.614     5.617     5.618     5.621     5.625     5.626     5.629     5.633     5.637     5.643     5.646     5.650     5.654     5.655     5.658     5.661     5.665     5.666     5.677     5.678     5.680     5.683     5.689     5.692     5.696     5.700     5.704     5.707     5.712     5.716     5.720     5.724     5.727     5.731     5.735     5.752     5.756     5.758     5.761     5.765     5.768     5.770     5.773     5.776     5.781     5.788     5.791     5.795     5.798     5.803     5.806     5.811     5.814     5.820     5.824     5.829     5.833     5.839     5.843     5.849     5.852     5.858     5.863     5.868     5.871     5.879     5.883     5.889     5.892     5.896     5.900     5.905     5.911     5.916     5.922     5.928     5.933     5.937     5.943     5.948     5.953     5.959     5.965     5.970     5.974     5.979     5.986     5.993     5.999     6.007     6.016     6.025     6.033     6.044     6.054     6.065     6.074     6.085     6.096     6.108     6.120     6.131     6.144     6.158     6.171     6.185     6.199     6.215     6.229     6.244     6.261     6.277     6.292     6.308     6.325     6.342     6.359     6.376     6.394     6.411     6.430     6.446     6.465     6.483     6.500     6.518     6.537     6.555     6.575     6.592     6.612     6.630     6.649     6.668     6.687     6.707     6.726     6.746     6.767     6.787     6.807     6.827     6.847     6.866     6.887     6.905     6.924     6.943     6.963     6.979     6.998     7.014     7.031     7.048     7.066     7.083     7.099     7.116     7.133     7.149     7.169     7.185     7.203     7.220     7.238     7.255     7.272     7.290     7.308     7.326     7.344     7.362     7.381     7.399     7.416     7.435     7.451     7.472     7.491     7.507     7.524     7.543     7.563     7.581     7.599     7.620     7.636     7.655     7.675     7.694     7.711     7.731     7.749     7.769     7.787     7.805     7.826     7.843     7.865     7.883     7.902     7.922     7.940     7.959     7.979     8.000     8.019     8.038     8.059     8.076     8.096     8.113     8.132     8.150     8.171     8.189     8.205     8.222     8.241     8.256     8.272     8.289     8.304     8.322     8.335     8.352     8.367     8.380     8.395     8.409     8.422     8.433     8.447     8.458     8.472     8.483     8.496     8.507     8.519     8.532     8.543     8.555     8.566     8.578     8.590     8.599     8.611     8.622     8.633     8.644     8.655     8.666     8.676     8.687     8.698     8.711     8.724     8.735     8.748     8.757     8.771     8.783     8.795     8.807     8.818     8.829     8.841     8.851     8.863     8.876     8.889     8.899     8.914     8.923     8.936     8.949     8.963     8.977     8.988     9.002     9.013     9.026     9.041     9.054     9.068     9.079     9.094     9.107     9.120     9.136     9.148     9.162     9.177     9.188     9.204     9.220     9.233     9.247     9.263     9.275     9.289     9.304     9.320     9.333     9.348     9.363     9.377     9.393     9.405     9.418     9.433     9.446     9.461     9.478     9.491     9.505     9.519     9.533     9.548     9.564     9.577     9.590     9.606     9.618     9.631     9.647     9.660     9.674     9.689     9.702     9.718     9.731     9.747     9.762     9.779     9.790     9.806     9.817     9.833     9.847     9.861     9.876     9.889     9.905     9.919     9.933     9.946     9.961     9.976     9.993    10.006    10.022    10.036    10.052    10.069    10.081    10.098    10.113    10.128    10.144    10.161    10.176    10.193    10.212    10.226    10.242    10.258    10.276    10.294    10.310    10.325    10.342    10.357    10.375    10.391    10.410    10.425    10.442    10.459    10.476    10.493    10.514    10.530    10.546    10.566    10.583    10.603    10.619    10.641    10.657    10.678    10.696    10.716    10.737    10.758    10.779    10.795    10.818    10.839    10.859    10.882    10.904    10.921    10.943    10.965    10.987    11.009    11.032    11.052    11.074    11.096    11.116    11.140    11.163    11.183    11.209    11.232    11.254    11.275    11.302    11.327    11.349    11.373    11.400    11.424    11.449    11.475    11.497    11.524    11.549    11.575    11.595    11.620    11.644    11.672    11.695    11.717    11.741    11.765    11.787    11.810    11.832    11.853    11.872    11.895    11.913    11.930    11.951    11.972    11.990    12.009    12.031    12.046    12.066    12.087    12.108    12.125    12.146    12.163    12.183    12.202    12.223    12.243    12.263    12.283    12.303    12.322    12.340    12.360    12.377    12.395    12.413    12.428    12.446    12.463    12.483    12.503    12.518    12.538    12.556    12.572    12.595    12.617    12.635    12.652    12.669    12.687    12.705    12.722    12.741    12.757    12.776    12.794    12.814    12.833    12.848    12.873    12.889    12.905    12.930    12.944    12.967    12.985    13.005    13.028    13.048    13.069    13.091    13.112    13.130    13.152    13.174    13.194    13.209    13.231    13.252    13.271    13.293    13.309    13.328    13.340    13.354    13.369    13.381    13.396    13.408    13.420    13.435    13.448    13.459    13.468    13.481    13.492    13.506    13.515    13.527    13.535    13.546    13.558    13.566    13.578    13.594    13.611    13.624    13.633    13.649    13.661    13.666    13.677    13.688    13.693    13.701    13.714    13.729    13.736    13.743    13.753    13.762    13.770    13.777    13.783    13.796    13.805    13.814    13.822    13.831    13.840    13.857    13.868    13.874    13.877    13.883    13.905    13.916    13.922    13.930    13.942    13.950    13.959    13.963    13.994    14.004    14.013    14.022    14.028    14.035    14.053    14.059    14.066    14.076    14.085    14.090    14.096    14.105    14.115    14.123    14.130    14.133    14.146    14.153    14.170    14.178    14.197    14.219    14.224    14.230    14.238    14.254    14.265    14.271    14.275    14.281    14.290    14.297    14.303    14.308    14.328    14.331    14.337    14.348    14.377    14.383    14.385    14.389    14.406    14.414    14.422    14.425    14.440    14.454    14.459    14.466    14.477    14.482    14.490    14.504    14.509    14.514    14.537    14.543    14.558    14.564    14.572    14.577    14.583    14.594    14.599    14.611    14.618    14.624    14.633    14.642    14.656    14.661    14.667    14.685    14.694    14.707    14.719    14.726    14.730    14.744    14.752    14.761    14.771    14.779    14.787    14.798    14.812    14.819    14.824    14.833    14.841    14.847    14.853    14.859    14.869    14.880    14.887    14.895    14.905    14.910    14.926    14.937    14.946    14.949    14.950    14.954    14.957    14.952    14.954    14.954    14.954    14.955    14.954    14.950    14.947    14.944    14.941    14.927    14.915    14.907    14.899    14.893    14.887    14.878    14.866    14.858    14.853    14.847    14.841    14.833    14.825    14.820    14.813    14.804    14.794    14.789    14.785    14.776    14.757    14.741    14.732    14.714    14.710    14.700    14.694    14.689    14.680    14.668    14.661    14.656    14.642    14.636    14.629    14.620    14.614    14.605    14.592    14.581    14.577    14.569    14.559    14.546    14.541    14.532    14.528    14.514    14.500    14.494    14.489    14.483    14.480    14.473    14.466    14.461    14.456    14.449    14.430    14.425    14.418    14.408    14.403    14.387    14.381    14.376    14.372    14.361    14.344    14.342    14.324    14.312
     4.572     4.566     4.532     4.524     4.530     4.523     4.530     4.523     4.524     4.511     4.505     4.510     4.524     4.510     4.530     4.509     4.530     4.509     4.500     4.494     4.504     4.498     4.465     4.524     4.500     4.468     4.461     4.470     4.530     4.535     4.500     4.475     4.467     4.472     4.465     4.470     4.465     4.472     4.467     4.460     4.465     4.456     4.461     4.452     4.461     4.456     4.461     4.454     4.461     4.470     4.476     4.528     4.523     4.507     4.500     4.461     4.470     4.463     4.470     4.461     4.452     4.460     4.452     4.461     4.458     4.463     4.470     4.461     4.454     4.460     4.452     4.461     4.470     4.505     4.507     4.498     4.465     4.470     4.463     4.456     4.463     4.472     4.468     4.465     4.470     4.461     4.470     4.492     4.499     4.467     4.471     4.463     4.456     4.461     4.454     4.461     4.454     4.461     4.471     4.467     4.473     4.467     4.460     4.463     4.458     4.463     4.470     4.505     4.461     4.454     4.463     4.471     4.467     4.500     4.509     4.540     4.463     4.470     4.505     4.498     4.552     4.554     4.537     4.532     4.567     4.509     4.530     4.523     4.530     4.537     4.558     4.567     4.537     4.558     4.566     4.562     4.567     4.532     4.537     4.556     4.566     4.588     4.556     4.564     4.556     4.564     4.572     4.575     4.570     4.564     4.568     4.564     4.567     4.572     4.523     4.532     4.567     4.574     4.585     4.575     4.593     4.588     4.588     4.595     4.589     4.596     4.589     4.596     4.567     4.574     4.567     4.612     4.610     4.602     4.603     4.596     4.562     4.596     4.589     4.598     4.603     4.598     4.595     4.589     4.588     4.589     4.588     4.582     4.589     4.582     4.589     4.585     4.589     4.585     4.581     4.579     4.574     4.579     4.589     4.596     4.619     4.574     4.616     4.606     4.613     4.614     4.619     4.619     4.611     4.598     4.603     4.615     4.619     4.609     4.621     4.619     4.567     4.612     4.596     4.589     4.598     4.604     4.607     4.605     4.607     4.609     4.600     4.591     4.623     4.588     4.588     4.585     4.589     4.589     4.588     4.588     4.602     4.607     4.579     4.606     4.600     4.614     4.602     4.605     4.612     4.609     4.607     4.609     4.596     4.591     4.595     4.595     4.596     4.595     4.598     4.596     4.596     4.591     4.596     4.610     4.610     4.607     4.589     4.607     4.609     4.564     4.568     4.572     4.568     4.593     4.568     4.589     4.572     4.578     4.575     4.580     4.560     4.578     4.544     4.560     4.545     4.556     4.554     4.545     4.558     4.560     4.562     4.536     4.532     4.536     4.528     4.528     4.530     4.532     4.535     4.540     4.536     4.548     4.537     4.542     4.545     4.546     4.548     4.546     4.550     4.547     4.545     4.542     4.476     4.542     4.480     4.532     4.476     4.540     4.472     4.475     4.498     4.488     4.496     4.492     4.488     4.480     4.481     4.477     4.480     4.477     4.479     4.483     4.481     4.488     4.488     4.496     4.490     4.498     4.490     4.502     4.496     4.507     4.499     4.496     4.467     4.460     4.452     4.460     4.468     4.475     4.470     4.463     4.458     4.465     4.494     4.490     4.450     4.454     4.458     4.450     4.456     4.461     4.456     4.463     4.492     4.492     4.448     4.480     4.471     4.429     4.425     4.406     4.400     4.366     4.337     4.331     4.329     4.321     4.319     4.317     4.308     4.306     4.306     4.308     4.308     4.317     4.319     4.319     4.321     4.319     4.319     4.317     4.308     4.308     4.306     4.306     4.306     4.308     4.308     4.308     4.306     4.306     4.306     4.308     4.308     4.308     4.306     4.308     4.310     4.317     4.319     4.317     4.317     4.308     4.308     4.308     4.310     4.317     4.317     4.310     4.308     4.306     4.306     4.306     4.308     4.308     4.308     4.308     4.306     4.308     4.308     4.308     4.308     4.308     4.308     4.308     4.308     4.310     4.317     4.333     4.317     4.310     4.308     4.308     4.306     4.308     4.308     4.308     4.306     4.308     4.306     4.308     4.308     4.308     4.306     4.308     4.308     4.310     4.317     4.319     4.321     4.329     4.331     4.337     4.450     4.460     4.448     4.442     4.450     4.472     4.460     4.448     4.456     4.450     4.458     4.465     4.461     4.472     4.463     4.488     4.467     4.458     4.450     4.456     4.450     4.458     4.454     4.458     4.458     4.505     4.461     4.418     4.465     4.470     4.463     4.470     4.496     4.480     4.490     4.492     4.488     4.494     4.502     4.496     4.504     4.498     4.488     4.509     4.507     4.488     4.502     4.482     4.483     4.490     4.488     4.488     4.502     4.504     4.499     4.507     4.510     4.505     4.498     4.521     4.521     4.530     4.528     4.511     4.507     4.511     4.516     4.523     4.528     4.524     4.519     4.511     4.516     4.511     4.517     4.514     4.558     4.554     4.558     4.554     4.558     4.558     4.550     4.552     4.548     4.552     4.547     4.554     4.558     4.554     4.564     4.562     4.562     4.567     4.574     4.570     4.574     4.532     4.578     4.575     4.577     4.568     4.578     4.579     4.574     4.568     4.577     4.579     4.581     4.585     4.585     4.585     4.583     4.595     4.589     4.600     4.605     4.609     4.606     4.609     4.610     4.619     4.616     4.602     4.625     4.631     4.625     4.602     4.612     4.607     4.604     4.612     4.615     4.625     4.596     4.612     4.640     4.603     4.642     4.647     4.644     4.648     4.627     4.639     4.629     4.637     4.643     4.643     4.643     4.652     4.652     4.656     4.661     4.668     4.661     4.675     4.631     4.665     4.671     4.663     4.679     4.665     4.672     4.654     4.659     4.661     4.661     4.659     4.668     4.654     4.656     4.650     4.652     4.654     4.699     4.692     4.698     4.702     4.696     4.706     4.709     4.703     4.725     4.719     4.719     4.696     4.721     4.731     4.735     4.727     4.743     4.721     4.752     4.729     4.721     4.721     4.756     4.755     4.744     4.746     4.743     4.746     4.741     4.744     4.739     4.743     4.746     4.739     4.743     4.751     4.755     4.748     4.754     4.748     4.757     4.751     4.772     4.776     4.777     4.774     4.782     4.781     4.774     4.769     4.769     4.770     4.776     4.770     4.812     4.814     4.812     4.810     4.814     4.814     4.814     4.817     4.814     4.814     4.812     4.826     4.861     4.814     4.864     4.877     4.877     4.878     4.878     4.880     4.874     4.891     4.894     4.896     4.898     4.896     4.910     4.914     4.915     4.918     4.922     4.922     4.922     4.927     4.924     4.931     4.929     4.932     4.935     4.937     4.939     4.942     4.940     4.944     4.944     4.948     4.937     4.944     4.948     4.948     4.949     4.944     4.946     4.949     4.953     4.956     4.958     4.959     4.961     4.964     4.962     4.967     4.970     4.973     4.973     4.976     4.980     4.981     4.985     4.987     4.991     4.997     5.001     5.003     5.006     5.010     5.012     5.016     5.021     5.027     5.029     5.035     5.040     5.041     5.045     5.049     5.052     5.055     5.058     5.059     5.061     5.062     5.062     5.065     5.066     5.070     5.074     5.074     5.076     5.079     5.081     5.081     5.083     5.083     5.083     5.086     5.088     5.091     5.096     5.097     5.100     5.100     5.104     5.105     5.105     5.109     5.110     5.112     5.115     5.117     5.117     5.118     5.121     5.123     5.126     5.128     5.131     5.132     5.137     5.138     5.142     5.145     5.147     5.150     5.151     5.154     5.156     5.157     5.159     5.162     5.163     5.166     5.168     5.172     5.174     5.175     5.177     5.179     5.180     5.182     5.185     5.185     5.189     5.191     5.191     5.192     5.194     5.196     5.198     5.201     5.203     5.205     5.207     5.208     5.209     5.212     5.214     5.215     5.216     5.219     5.220     5.223     5.225     5.227     5.228     5.230     5.233     5.235     5.235     5.239     5.242     5.242     5.245     5.246     5.248     5.250     5.252     5.254     5.255     5.257     5.261     5.262     5.264     5.268     5.268     5.270     5.272     5.276     5.278     5.279     5.281     5.283     5.287     5.286     5.291     5.293     5.302     5.304     5.306     5.308     5.310     5.311     5.313     5.315     5.317     5.318     5.321     5.323     5.326     5.327     5.330     5.332     5.335     5.338     5.340     5.341     5.345     5.346     5.350     5.353     5.355     5.356     5.359     5.363     5.364     5.366     5.368     5.372     5.373     5.377     5.380     5.382     5.385     5.386     5.389     5.390     5.393     5.396     5.397     5.400     5.402     5.405     5.409     5.411     5.413     5.416     5.418     5.420     5.422     5.424     5.425     5.427     5.430     5.431     5.432     5.435     5.439     5.440     5.442     5.444     5.448     5.449     5.451     5.453     5.454     5.456     5.457     5.458     5.460     5.461     5.463     5.464     5.466     5.468     5.470     5.472     5.474     5.477     5.481     5.483     5.485     5.486     5.489     5.490     5.491     5.493     5.496     5.497     5.500     5.502     5.506     5.507     5.511     5.513     5.517     5.519     5.521     5.523     5.525     5.527     5.530     5.532     5.537     5.539     5.542     5.543     5.546     5.549     5.552     5.555     5.557     5.560     5.561     5.565     5.569     5.571     5.574     5.576     5.580     5.583     5.587     5.590     5.591     5.594     5.596     5.600     5.605     5.609     5.610     5.614     5.618     5.621     5.622     5.625     5.629     5.631     5.635     5.641     5.643     5.648     5.651     5.655     5.657     5.661     5.663     5.669     5.672     5.677     5.681     5.683     5.685     5.689     5.693     5.696     5.700     5.705     5.709     5.712     5.717     5.720     5.724     5.729     5.733     5.739     5.743     5.754     5.758     5.761     5.765     5.768     5.772     5.773     5.778     5.783     5.786     5.791     5.795     5.800     5.803     5.808     5.813     5.816     5.820     5.826     5.829     5.835     5.840     5.845     5.849     5.854     5.858     5.865     5.868     5.874     5.878     5.883     5.889     5.894     5.897     5.902     5.905     5.911     5.916     5.921     5.927     5.933     5.939     5.945     5.948     5.955     5.961     5.963     5.970     5.976     5.979     5.986     5.993     5.999     6.007     6.015     6.024     6.032     6.042     6.052     6.063     6.073     6.085     6.096     6.108     6.120     6.131     6.142     6.157     6.169     6.183     6.198     6.212     6.228     6.243     6.259     6.275     6.292     6.307     6.324     6.340     6.359     6.376     6.394     6.411     6.430     6.448     6.467     6.485     6.504     6.521     6.540     6.557     6.576     6.594     6.613     6.632     6.651     6.670     6.689     6.707     6.727     6.746     6.766     6.785     6.806     6.826     6.846     6.866     6.885     6.905     6.924     6.942     6.961     6.980     6.998     7.019     7.035     7.052     7.068     7.085     7.102     7.120     7.137     7.152     7.170     7.187     7.205     7.222     7.239     7.257     7.274     7.292     7.310     7.328     7.346     7.363     7.381     7.399     7.416     7.435     7.451     7.470     7.488     7.507     7.524     7.543     7.561     7.579     7.596     7.616     7.633     7.653     7.671     7.691     7.709     7.729     7.747     7.767     7.783     7.802     7.820     7.840     7.859     7.877     7.896     7.917     7.935     7.956     7.976     7.992     8.014     8.032     8.052     8.071     8.091     8.110     8.128     8.146     8.165     8.182     8.201     8.220     8.238     8.253     8.271     8.287     8.304     8.318     8.335     8.352     8.369     8.382     8.396     8.412     8.425     8.439     8.452     8.464     8.477     8.490     8.504     8.516     8.529     8.540     8.552     8.563     8.574     8.587     8.598     8.609     8.620     8.632     8.642     8.655     8.666     8.676     8.687     8.700     8.709     8.722     8.731     8.745     8.757     8.769     8.781     8.792     8.803     8.815     8.826     8.839     8.850     8.861     8.874     8.885     8.896     8.911     8.922     8.933     8.946     8.958     8.970     8.982     8.996     9.009     9.020     9.035     9.048     9.060     9.076     9.087     9.099     9.113     9.129     9.141     9.157     9.170     9.183     9.198     9.209     9.223     9.239     9.254     9.268     9.282     9.295     9.309     9.323     9.338     9.351     9.368     9.381     9.397     9.413     9.426     9.440     9.454     9.469     9.481     9.496     9.510     9.525     9.539     9.554     9.567     9.582     9.598     9.612     9.623     9.638     9.653     9.664     9.679     9.696     9.711     9.723     9.737     9.752     9.765     9.779     9.794     9.809     9.823     9.837     9.852     9.864     9.879     9.894     9.908     9.924     9.937     9.952     9.964     9.979     9.995    10.010    10.024    10.041    10.056    10.069    10.085    10.102    10.116    10.132    10.147    10.163    10.180    10.195    10.212    10.229    10.244    10.260    10.277    10.292    10.310    10.327    10.343    10.358    10.375    10.393    10.407    10.425    10.444    10.460    10.475    10.491    10.511    10.527    10.544    10.563    10.583    10.603    10.619    10.638    10.659    10.678    10.696    10.715    10.733    10.755    10.774    10.795    10.813    10.832    10.854    10.874    10.898    10.918    10.942    10.959    10.983    11.003    11.024    11.047    11.067    11.089    11.109    11.131    11.152    11.179    11.202    11.223    11.246    11.269    11.295    11.315    11.339    11.362    11.389    11.409    11.436    11.462    11.485    11.512    11.538    11.561    11.585    11.610    11.631    11.660    11.681    11.705    11.727    11.754    11.777    11.802    11.824    11.841    11.864    11.887    11.910    11.930    11.949    11.967    11.987    12.007    12.023    12.043    12.066    12.082    12.104    12.125    12.142    12.159    12.180    12.199    12.220    12.240    12.260    12.280    12.303    12.322    12.339    12.360    12.376    12.394    12.417    12.431    12.448    12.467    12.487    12.506    12.524    12.545    12.566    12.585    12.602    12.623    12.642    12.663    12.680    12.698    12.716    12.733    12.750    12.766    12.782    12.800    12.817    12.836    12.852    12.874    12.895    12.911    12.924    12.949    12.972    12.989    13.008    13.028    13.049    13.069    13.089    13.110    13.133    13.152    13.167    13.191    13.209    13.228    13.249    13.268    13.281    13.298    13.313    13.328    13.344    13.354    13.368    13.382    13.394    13.408    13.420    13.433    13.443    13.457    13.467    13.479    13.491    13.502    13.510    13.524    13.531    13.540    13.552    13.563    13.572    13.587    13.598    13.608    13.624    13.631    13.644    13.655    13.666    13.677    13.685    13.693    13.703    13.720    13.729    13.738    13.746    13.756    13.764    13.772    13.779    13.792    13.799    13.807    13.821    13.827    13.832    13.848    13.865    13.870    13.876    13.881    13.900    13.907    13.914    13.930    13.939    13.948    13.955    13.962    13.972    14.002    14.007    14.022    14.028    14.035    14.045    14.058    14.064    14.074    14.083    14.090    14.099    14.108    14.116    14.123    14.130    14.137    14.143    14.154    14.169    14.183    14.188    14.211    14.222    14.226    14.233    14.252    14.263    14.271    14.275    14.281    14.288    14.298    14.305    14.310    14.327    14.331    14.339    14.344    14.370    14.385    14.387    14.389    14.402    14.418    14.423    14.423    14.432    14.448    14.456    14.466    14.475    14.480    14.493    14.502    14.507    14.514    14.537    14.544    14.558    14.562    14.572    14.577    14.585    14.591    14.596    14.608    14.618    14.624    14.633    14.641    14.656    14.661    14.669    14.685    14.692    14.696    14.710    14.722    14.728    14.739    14.752    14.759    14.766    14.779    14.787    14.796    14.810    14.820    14.825    14.832    14.837    14.846    14.853    14.858    14.870    14.877    14.887    14.893    14.903    14.908    14.926    14.935    14.944    14.949    14.952    14.955    14.954    14.955    14.954    14.955    14.952    14.950    14.952    14.949    14.946    14.942    14.939    14.926    14.915    14.907    14.899    14.893    14.887    14.878    14.869    14.859    14.855    14.847    14.841    14.833    14.827    14.822    14.817    14.808    14.796    14.793    14.783    14.776    14.754    14.735    14.730    14.724    14.717    14.709    14.696    14.692    14.673    14.671    14.663    14.656    14.649    14.642    14.631    14.622    14.616    14.607    14.594    14.585    14.577    14.572    14.564    14.548    14.543    14.535    14.529    14.514    14.505    14.498    14.491    14.486    14.482    14.477    14.470    14.462    14.456    14.449    14.432    14.427    14.414    14.411    14.406    14.400    14.385    14.376    14.372    14.369    14.348    14.344    14.321    14.320
     4.564     4.532     4.524     4.530     4.523     4.530     4.523     4.530     4.510     4.524     4.511     4.530     4.511     4.530     4.510     4.516     4.509     4.514     4.507     4.514     4.509     4.530     4.523     4.532     4.566     4.552     4.537     4.530     4.523     4.500     4.532     4.523     4.500     4.467     4.472     4.492     4.500     4.467     4.460     4.467     4.460     4.463     4.454     4.456     4.454     4.461     4.454     4.461     4.454     4.463     4.500     4.498     4.505     4.499     4.505     4.471     4.463     4.471     4.463     4.456     4.461     4.454     4.461     4.456     4.463     4.458     4.463     4.470     4.461     4.468     4.461     4.456     4.463     4.471     4.505     4.505     4.472     4.465     4.470     4.463     4.470     4.465     4.472     4.505     4.500     4.530     4.510     4.502     4.492     4.499     4.467     4.458     4.463     4.456     4.456     4.454     4.461     4.456     4.463     4.499     4.467     4.499     4.465     4.458     4.463     4.470     4.465     4.499     4.468     4.461     4.471     4.467     4.499     4.507     4.530     4.536     4.470     4.463     4.499     4.505     4.532     4.537     4.532     4.564     4.564     4.530     4.510     4.530     4.524     4.532     4.564     4.572     4.568     4.564     4.598     4.567     4.560     4.537     4.532     4.564     4.560     4.556     4.564     4.532     4.564     4.532     4.564     4.570     4.564     4.570     4.575     4.568     4.574     4.567     4.572     4.567     4.574     4.582     4.577     4.595     4.589     4.596     4.591     4.600     4.595     4.589     4.596     4.593     4.588     4.596     4.603     4.614     4.612     4.607     4.612     4.604     4.598     4.603     4.598     4.589     4.607     4.603     4.589     4.596     4.591     4.595     4.593     4.595     4.596     4.588     4.595     4.579     4.583     4.589     4.583     4.589     4.595     4.589     4.595     4.589     4.598     4.615     4.614     4.615     4.616     4.615     4.623     4.621     4.610     4.589     4.596     4.631     4.611     4.629     4.611     4.627     4.619     4.621     4.589     4.596     4.591     4.598     4.604     4.609     4.613     4.603     4.606     4.603     4.595     4.600     4.589     4.593     4.588     4.593     4.591     4.596     4.589     4.605     4.602     4.581     4.574     4.580     4.589     4.596     4.613     4.612     4.610     4.612     4.613     4.595     4.603     4.600     4.598     4.598     4.602     4.600     4.604     4.611     4.591     4.609     4.609     4.611     4.607     4.589     4.607     4.606     4.577     4.595     4.577     4.572     4.578     4.575     4.577     4.581     4.583     4.579     4.577     4.556     4.564     4.564     4.558     4.564     4.552     4.558     4.564     4.566     4.560     4.568     4.536     4.540     4.535     4.532     4.535     4.533     4.541     4.536     4.540     4.536     4.542     4.556     4.546     4.550     4.547     4.552     4.547     4.548     4.552     4.552     4.548     4.480     4.540     4.541     4.538     4.543     4.541     4.500     4.496     4.494     4.490     4.490     4.488     4.490     4.483     4.485     4.481     4.483     4.482     4.481     4.488     4.488     4.496     4.500     4.494     4.504     4.496     4.507     4.488     4.502     4.490     4.498     4.504     4.498     4.504     4.502     4.505     4.500     4.494     4.471     4.467     4.458     4.465     4.498     4.492     4.460     4.452     4.456     4.461     4.454     4.461     4.454     4.498     4.448     4.442     4.498     4.475     4.431     4.433     4.428     4.421     4.400     4.366     4.333     4.331     4.329     4.321     4.319     4.317     4.317     4.317     4.317     4.319     4.319     4.321     4.329     4.329     4.329     4.321     4.319     4.319     4.317     4.317     4.317     4.317     4.317     4.317     4.312     4.317     4.317     4.317     4.317     4.317     4.317     4.317     4.317     4.319     4.321     4.321     4.321     4.319     4.319     4.317     4.317     4.319     4.327     4.327     4.319     4.317     4.317     4.317     4.317     4.317     4.317     4.317     4.317     4.317     4.317     4.317     4.317     4.317     4.317     4.317     4.317     4.317     4.319     4.321     4.406     4.319     4.319     4.317     4.317     4.317     4.317     4.317     4.317     4.317     4.317     4.317     4.317     4.317     4.317     4.317     4.317     4.317     4.319     4.319     4.327     4.329     4.331     4.337     4.423     4.442     4.450     4.458     4.450     4.458     4.467     4.452     4.458     4.450     4.458     4.465     4.467     4.470     4.465     4.470     4.467     4.472     4.452     4.458     4.450     4.456     4.461     4.458     4.454     4.467     4.460     4.467     4.465     4.470     4.505     4.470     4.463     4.480     4.490     4.488     4.485     4.494     4.490     4.498     4.504     4.456     4.463     4.494     4.492     4.511     4.488     4.496     4.492     4.498     4.488     4.488     4.492     4.509     4.498     4.499     4.505     4.499     4.498     4.492     4.498     4.505     4.533     4.535     4.530     4.524     4.530     4.523     4.521     4.514     4.532     4.523     4.516     4.519     4.514     4.526     4.521     4.560     4.554     4.556     4.558     4.558     4.554     4.554     4.556     4.558     4.564     4.556     4.562     4.558     4.566     4.562     4.564     4.568     4.564     4.580     4.523     4.580     4.537     4.577     4.575     4.574     4.578     4.582     4.575     4.578     4.583     4.581     4.575     4.578     4.585     4.585     4.593     4.588     4.596     4.610     4.612     4.607     4.612     4.610     4.566     4.614     4.623     4.625     4.598     4.613     4.631     4.637     4.609     4.607     4.604     4.607     4.604     4.623     4.631     4.652     4.596     4.644     4.607     4.647     4.643     4.649     4.645     4.639     4.644     4.637     4.654     4.661     4.639     4.644     4.652     4.654     4.685     4.656     4.663     4.667     4.673     4.668     4.671     4.665     4.675     4.673     4.679     4.661     4.668     4.663     4.658     4.656     4.667     4.659     4.654     4.713     4.654     4.700     4.702     4.696     4.668     4.702     4.696     4.694     4.713     4.713     4.696     4.729     4.723     4.725     4.703     4.707     4.731     4.731     4.733     4.723     4.721     4.729     4.737     4.719     4.756     4.755     4.757     4.748     4.743     4.746     4.750     4.746     4.748     4.746     4.750     4.744     4.750     4.746     4.748     4.755     4.750     4.753     4.754     4.757     4.769     4.769     4.785     4.785     4.781     4.777     4.785     4.782     4.776     4.770     4.774     4.770     4.776     4.814     4.817     4.815     4.815     4.814     4.820     4.817     4.815     4.819     4.815     4.815     4.820     4.854     4.875     4.866     4.875     4.877     4.870     4.887     4.885     4.890     4.894     4.899     4.899     4.905     4.910     4.915     4.918     4.914     4.919     4.924     4.927     4.925     4.932     4.935     4.937     4.935     4.937     4.939     4.942     4.944     4.946     4.946     4.937     4.949     4.946     4.948     4.942     4.946     4.948     4.946     4.953     4.955     4.956     4.956     4.959     4.962     4.962     4.966     4.968     4.973     4.972     4.975     4.978     4.983     4.981     4.983     4.987     4.991     4.991     4.997     4.999     5.003     5.007     5.011     5.016     5.021     5.025     5.030     5.037     5.040     5.043     5.045     5.048     5.052     5.055     5.059     5.062     5.064     5.065     5.069     5.069     5.070     5.070     5.074     5.074     5.077     5.079     5.081     5.083     5.085     5.088     5.088     5.086     5.088     5.089     5.094     5.097     5.099     5.100     5.102     5.104     5.105     5.107     5.112     5.112     5.115     5.117     5.118     5.120     5.121     5.123     5.126     5.128     5.129     5.133     5.135     5.138     5.140     5.143     5.145     5.149     5.151     5.153     5.156     5.157     5.159     5.160     5.163     5.165     5.168     5.172     5.174     5.175     5.177     5.179     5.182     5.183     5.185     5.187     5.189     5.191     5.192     5.194     5.196     5.198     5.200     5.201     5.206     5.206     5.209     5.209     5.212     5.213     5.216     5.219     5.219     5.220     5.222     5.225     5.227     5.228     5.230     5.231     5.235     5.235     5.237     5.239     5.242     5.245     5.245     5.246     5.250     5.252     5.254     5.255     5.257     5.259     5.261     5.262     5.266     5.267     5.270     5.272     5.274     5.276     5.278     5.279     5.281     5.283     5.285     5.286     5.291     5.296     5.299     5.304     5.306     5.310     5.311     5.313     5.315     5.315     5.317     5.320     5.321     5.323     5.324     5.327     5.329     5.332     5.335     5.337     5.340     5.341     5.345     5.346     5.350     5.352     5.353     5.356     5.359     5.361     5.364     5.366     5.368     5.372     5.373     5.377     5.378     5.382     5.383     5.386     5.387     5.390     5.392     5.394     5.397     5.399     5.402     5.405     5.407     5.411     5.413     5.416     5.418     5.421     5.422     5.424     5.427     5.428     5.430     5.431     5.433     5.437     5.437     5.440     5.444     5.446     5.448     5.451     5.453     5.454     5.456     5.457     5.458     5.460     5.461     5.463     5.464     5.466     5.467     5.470     5.472     5.474     5.476     5.479     5.481     5.483     5.486     5.487     5.489     5.490     5.491     5.496     5.496     5.498     5.500     5.502     5.506     5.507     5.511     5.513     5.517     5.521     5.521     5.523     5.525     5.527     5.528     5.531     5.533     5.537     5.540     5.543     5.546     5.548     5.552     5.555     5.557     5.560     5.563     5.564     5.569     5.569     5.572     5.578     5.580     5.582     5.585     5.588     5.591     5.594     5.597     5.602     5.607     5.609     5.612     5.614     5.617     5.618     5.622     5.625     5.626     5.630     5.633     5.637     5.641     5.645     5.648     5.651     5.654     5.659     5.662     5.663     5.666     5.673     5.675     5.680     5.687     5.689     5.690     5.695     5.700     5.702     5.705     5.711     5.714     5.717     5.722     5.726     5.729     5.733     5.736     5.742     5.754     5.758     5.761     5.765     5.768     5.772     5.775     5.778     5.783     5.788     5.792     5.795     5.802     5.805     5.808     5.813     5.817     5.822     5.826     5.831     5.835     5.841     5.846     5.850     5.854     5.859     5.865     5.869     5.875     5.879     5.883     5.887     5.892     5.897     5.902     5.907     5.913     5.917     5.922     5.928     5.932     5.939     5.943     5.950     5.954     5.961     5.965     5.970     5.976     5.981     5.989     5.994     6.000     6.007     6.015     6.022     6.030     6.041     6.050     6.061     6.071     6.083     6.095     6.107     6.118     6.129     6.142     6.155     6.169     6.181     6.196     6.210     6.225     6.241     6.257     6.274     6.290     6.306     6.322     6.339     6.357     6.374     6.393     6.411     6.431     6.449     6.467     6.485     6.504     6.522     6.541     6.560     6.578     6.596     6.615     6.633     6.653     6.670     6.690     6.709     6.727     6.746     6.766     6.785     6.804     6.824     6.844     6.863     6.883     6.903     6.923     6.942     6.961     6.978     6.999     7.019     7.035     7.054     7.071     7.089     7.106     7.123     7.139     7.157     7.174     7.189     7.207     7.224     7.240     7.259     7.277     7.294     7.310     7.329     7.346     7.364     7.381     7.399     7.418     7.435     7.451     7.470     7.487     7.506     7.523     7.542     7.560     7.577     7.595     7.611     7.631     7.650     7.670     7.689     7.706     7.726     7.744     7.764     7.781     7.802     7.818     7.837     7.855     7.875     7.895     7.912     7.932     7.950     7.972     7.988     8.007     8.027     8.046     8.064     8.085     8.105     8.123     8.142     8.160     8.178     8.198     8.215     8.235     8.252     8.269     8.285     8.302     8.318     8.333     8.350     8.367     8.383     8.399     8.413     8.428     8.442     8.456     8.470     8.482     8.494     8.507     8.521     8.533     8.546     8.560     8.571     8.583     8.594     8.606     8.618     8.630     8.641     8.652     8.664     8.675     8.687     8.698     8.709     8.720     8.731     8.742     8.756     8.765     8.778     8.790     8.802     8.814     8.825     8.835     8.848     8.859     8.872     8.885     8.895     8.907     8.920     8.930     8.943     8.954     8.967     8.979     8.991     9.005     9.015     9.029     9.043     9.055     9.070     9.083     9.096     9.107     9.120     9.135     9.148     9.160     9.174     9.190     9.204     9.216     9.230     9.243     9.257     9.273     9.287     9.302     9.315     9.331     9.346     9.357     9.374     9.387     9.402     9.416     9.431     9.446     9.459     9.474     9.489     9.502     9.516     9.530     9.545     9.561     9.572     9.585     9.602     9.615     9.630     9.644     9.657     9.668     9.686     9.698     9.713     9.727     9.740     9.756     9.768     9.783     9.799     9.812     9.827     9.843     9.855     9.869     9.885     9.898     9.911     9.927     9.942     9.955     9.969     9.983     9.996    10.011    10.028    10.042    10.057    10.073    10.087    10.105    10.120    10.135    10.152    10.167    10.180    10.198    10.215    10.229    10.246    10.263    10.279    10.294    10.312    10.328    10.345    10.362    10.376    10.393    10.411    10.427    10.444    10.462    10.477    10.494    10.511    10.531    10.546    10.564    10.580    10.600    10.619    10.638    10.655    10.675    10.695    10.712    10.731    10.752    10.770    10.792    10.811    10.832    10.853    10.872    10.893    10.913    10.935    10.959    10.977    10.998    11.019    11.040    11.059    11.083    11.104    11.129    11.149    11.169    11.192    11.214    11.237    11.262    11.283    11.306    11.328    11.356    11.378    11.400    11.424    11.452    11.474    11.497    11.524    11.549    11.572    11.597    11.621    11.646    11.671    11.695    11.719    11.741    11.766    11.791    11.812    11.836    11.858    11.880    11.900    11.921    11.942    11.962    11.983    12.004    12.024    12.040    12.061    12.080    12.098    12.119    12.140    12.159    12.177    12.196    12.217    12.238    12.257    12.278    12.299    12.318    12.339    12.357    12.374    12.394    12.411    12.431    12.450    12.468    12.487    12.507    12.527    12.548    12.569    12.590    12.609    12.628    12.650    12.672    12.691    12.710    12.726    12.742    12.755    12.776    12.789    12.810    12.824    12.843    12.863    12.876    12.895    12.913    12.933    12.952    12.970    12.985    13.009    13.029    13.045    13.069    13.089    13.106    13.130    13.148    13.168    13.185    13.207    13.226    13.241    13.257    13.271    13.289    13.301    13.314    13.330    13.342    13.356    13.369    13.382    13.394    13.407    13.419    13.428    13.439    13.452    13.462    13.476    13.485    13.493    13.506    13.515    13.524    13.533    13.543    13.554    13.566    13.580    13.589    13.598    13.610    13.624    13.633    13.644    13.656    13.665    13.672    13.683    13.690    13.708    13.725    13.733    13.741    13.749    13.759    13.768    13.775    13.783    13.790    13.804    13.813    13.822    13.829    13.839    13.856    13.868    13.874    13.879    13.889    13.900    13.907    13.922    13.933    13.944    13.954    13.963    13.972    13.982    14.005    14.009    14.023    14.033    14.043    14.055    14.066    14.074    14.081    14.091    14.099    14.107    14.116    14.123    14.135    14.141    14.146    14.150    14.169    14.180    14.190    14.195    14.219    14.224    14.233    14.252    14.257    14.274    14.274    14.280    14.287    14.298    14.307    14.313    14.322    14.331    14.339    14.344    14.374    14.376    14.387    14.392    14.391    14.418    14.425    14.425    14.430    14.448    14.456    14.464    14.472    14.480    14.493    14.498    14.507    14.513    14.535    14.543    14.550    14.560    14.574    14.578    14.585    14.592    14.599    14.604    14.615    14.624    14.629    14.642    14.654    14.659    14.665    14.680    14.691    14.696    14.710    14.719    14.724    14.733    14.752    14.757    14.764    14.777    14.787    14.794    14.808    14.816    14.825    14.832    14.839    14.846    14.853    14.859    14.869    14.875    14.885    14.891    14.903    14.907    14.915    14.935    14.942    14.947    14.950    14.952    14.954    14.954    14.950    14.952    14.950    14.952    14.950    14.947    14.946    14.942    14.937    14.925    14.915    14.908    14.899    14.893    14.887    14.877    14.870    14.863    14.856    14.849    14.842    14.837    14.830    14.822    14.819    14.808    14.798    14.789    14.785    14.763    14.752    14.745    14.732    14.726    14.720    14.713    14.700    14.694    14.679    14.676    14.667    14.657    14.652    14.643    14.633    14.624    14.618    14.610    14.596    14.585    14.581    14.572    14.566    14.555    14.546    14.535    14.529    14.516    14.507    14.502    14.493    14.487    14.483    14.479    14.473    14.466    14.456    14.449    14.433    14.428    14.420    14.411    14.406    14.399    14.387    14.379    14.374    14.369    14.350    14.344    14.335    14.322
     4.558     4.537     4.530     4.524     4.530     4.523     4.530     4.523     4.530     4.523     4.530     4.523     4.530     4.523     4.530     4.509     4.514     4.509     4.500     4.507     4.530     4.523     4.530     4.538     4.536     4.554     4.535     4.499     4.505     4.572     4.537     4.530     4.494     4.500     4.492     4.500     4.496     4.502     4.468     4.499     4.467     4.470     4.461     4.454     4.461     4.454     4.461     4.456     4.463     4.499     4.468     4.500     4.496     4.505     4.499     4.463     4.471     4.463     4.470     4.461     4.456     4.461     4.470     4.465     4.471     4.465     4.498     4.504     4.509     4.502     4.496     4.465     4.471     4.505     4.510     4.500     4.463     4.470     4.461     4.454     4.463     4.470     4.463     4.471     4.467     4.498     4.505     4.498     4.502     4.468     4.473     4.465     4.458     4.463     4.454     4.456     4.456     4.463     4.471     4.492     4.500     4.507     4.500     4.505     4.470     4.505     4.500     4.507     4.526     4.470     4.505     4.499     4.494     4.500     4.536     4.542     4.562     4.556     4.507     4.530     4.523     4.530     4.538     4.507     4.556     4.524     4.530     4.523     4.530     4.523     4.532     4.537     4.558     4.537     4.560     4.607     4.578     4.532     4.536     4.532     4.566     4.614     4.583     4.564     4.532     4.564     4.570     4.564     4.572     4.578     4.566     4.572     4.567     4.572     4.567     4.574     4.581     4.578     4.582     4.589     4.596     4.589     4.596     4.595     4.604     4.607     4.609     4.589     4.596     4.589     4.596     4.603     4.607     4.604     4.609     4.613     4.612     4.610     4.612     4.607     4.611     4.610     4.610     4.606     4.596     4.598     4.598     4.596     4.589     4.596     4.589     4.596     4.589     4.596     4.588     4.595     4.623     4.625     4.602     4.625     4.629     4.623     4.619     4.619     4.598     4.623     4.621     4.621     4.629     4.598     4.589     4.625     4.621     4.627     4.631     4.623     4.619     4.623     4.619     4.589     4.596     4.614     4.609     4.616     4.612     4.619     4.629     4.637     4.603     4.596     4.595     4.589     4.596     4.589     4.595     4.606     4.591     4.607     4.596     4.574     4.579     4.574     4.612     4.589     4.619     4.609     4.605     4.609     4.613     4.613     4.607     4.603     4.602     4.605     4.603     4.600     4.605     4.610     4.611     4.612     4.611     4.606     4.603     4.606     4.602     4.595     4.581     4.591     4.591     4.588     4.595     4.589     4.595     4.578     4.574     4.580     4.556     4.585     4.554     4.562     4.562     4.554     4.564     4.570     4.566     4.560     4.566     4.568     4.540     4.537     4.543     4.536     4.540     4.536     4.543     4.538     4.547     4.556     4.536     4.556     4.546     4.554     4.545     4.558     4.552     4.552     4.552     4.550     4.556     4.554     4.558     4.524     4.545     4.490     4.499     4.505     4.502     4.498     4.494     4.502     4.498     4.490     4.494     4.490     4.485     4.480     4.481     4.494     4.490     4.499     4.502     4.498     4.504     4.498     4.492     4.509     4.512     4.505     4.498     4.490     4.498     4.505     4.482     4.463     4.504     4.498     4.504     4.496     4.499     4.467     4.473     4.494     4.500     4.465     4.456     4.461     4.454     4.448     4.454     4.448     4.458     4.498     4.502     4.446     4.440     4.448     4.456     4.448     4.417     4.407     4.400     4.366     4.333     4.331     4.329     4.323     4.321     4.319     4.321     4.321     4.321     4.329     4.329     4.331     4.331     4.331     4.329     4.323     4.321     4.321     4.321     4.319     4.321     4.319     4.321     4.319     4.321     4.319     4.321     4.319     4.321     4.321     4.321     4.321     4.329     4.329     4.329     4.329     4.329     4.323     4.327     4.327     4.327     4.335     4.329     4.327     4.321     4.321     4.319     4.321     4.321     4.321     4.321     4.321     4.319     4.321     4.321     4.321     4.321     4.321     4.321     4.321     4.321     4.327     4.329     4.415     4.329     4.323     4.321     4.321     4.321     4.321     4.321     4.321     4.321     4.321     4.321     4.321     4.321     4.321     4.321     4.321     4.321     4.327     4.329     4.329     4.331     4.337     4.413     4.442     4.450     4.460     4.450     4.458     4.450     4.481     4.460     4.450     4.458     4.465     4.471     4.470     4.474     4.470     4.463     4.471     4.463     4.458     4.452     4.458     4.463     4.505     4.467     4.461     4.468     4.509     4.472     4.494     4.467     4.471     4.474     4.490     4.481     4.485     4.488     4.488     4.488     4.454     4.504     4.498     4.494     4.454     4.463     4.496     4.494     4.492     4.496     4.502     4.494     4.526     4.510     4.490     4.510     4.509     4.509     4.500     4.505     4.505     4.498     4.505     4.498     4.528     4.530     4.521     4.540     4.524     4.532     4.536     4.532     4.526     4.521     4.537     4.526     4.524     4.570     4.528     4.554     4.560     4.562     4.560     4.556     4.558     4.558     4.554     4.564     4.564     4.568     4.562     4.566     4.574     4.536     4.538     4.577     4.581     4.581     4.580     4.578     4.582     4.582     4.580     4.577     4.583     4.578     4.579     4.585     4.585     4.589     4.580     4.589     4.591     4.593     4.589     4.596     4.603     4.596     4.621     4.603     4.619     4.623     4.621     4.615     4.627     4.621     4.635     4.631     4.635     4.633     4.637     4.629     4.619     4.621     4.621     4.629     4.621     4.623     4.656     4.644     4.640     4.643     4.649     4.652     4.654     4.644     4.661     4.631     4.658     4.654     4.643     4.649     4.680     4.654     4.661     4.690     4.668     4.667     4.671     4.675     4.672     4.669     4.667     4.669     4.667     4.688     4.665     4.668     4.661     4.667     4.661     4.663     4.659     4.659     4.656     4.696     4.707     4.706     4.703     4.698     4.699     4.709     4.702     4.719     4.723     4.703     4.696     4.727     4.735     4.729     4.731     4.733     4.737     4.733     4.729     4.735     4.725     4.723     4.729     4.733     4.737     4.755     4.758     4.758     4.756     4.751     4.748     4.751     4.756     4.759     4.759     4.752     4.759     4.761     4.764     4.769     4.769     4.754     4.776     4.787     4.785     4.781     4.785     4.779     4.782     4.777     4.782     4.785     4.777     4.776     4.781     4.820     4.824     4.820     4.822     4.819     4.822     4.820     4.820     4.824     4.814     4.820     4.815     4.855     4.877     4.875     4.870     4.869     4.888     4.891     4.890     4.896     4.902     4.902     4.905     4.910     4.917     4.918     4.915     4.918     4.927     4.932     4.928     4.929     4.932     4.933     4.939     4.942     4.944     4.946     4.946     4.946     4.948     4.952     4.955     4.940     4.944     4.946     4.952     4.942     4.946     4.956     4.961     4.959     4.959     4.961     4.966     4.964     4.968     4.970     4.972     4.976     4.976     4.981     4.983     4.985     4.987     4.989     4.993     4.995     4.998     5.001     5.004     5.009     5.013     5.016     5.025     5.029     5.037     5.041     5.046     5.050     5.052     5.054     5.056     5.059     5.064     5.065     5.069     5.070     5.072     5.074     5.074     5.076     5.076     5.079     5.081     5.083     5.085     5.088     5.088     5.089     5.089     5.091     5.092     5.094     5.096     5.097     5.099     5.102     5.104     5.105     5.109     5.112     5.113     5.117     5.117     5.118     5.120     5.121     5.125     5.128     5.128     5.129     5.132     5.135     5.137     5.138     5.142     5.145     5.147     5.150     5.151     5.156     5.157     5.159     5.160     5.163     5.166     5.168     5.170     5.174     5.175     5.179     5.179     5.182     5.183     5.187     5.187     5.191     5.192     5.194     5.196     5.198     5.200     5.201     5.203     5.205     5.206     5.209     5.211     5.213     5.215     5.216     5.219     5.222     5.223     5.223     5.225     5.227     5.230     5.231     5.233     5.235     5.237     5.239     5.240     5.242     5.243     5.246     5.248     5.250     5.252     5.254     5.255     5.257     5.261     5.262     5.264     5.266     5.268     5.270     5.274     5.276     5.278     5.279     5.281     5.283     5.284     5.285     5.288     5.291     5.297     5.302     5.304     5.306     5.310     5.310     5.311     5.313     5.317     5.317     5.320     5.321     5.324     5.324     5.327     5.329     5.332     5.335     5.337     5.340     5.341     5.345     5.346     5.350     5.352     5.353     5.356     5.358     5.361     5.364     5.366     5.368     5.372     5.373     5.377     5.378     5.380     5.383     5.385     5.387     5.389     5.392     5.394     5.396     5.399     5.402     5.404     5.407     5.411     5.413     5.416     5.418     5.421     5.422     5.425     5.427     5.428     5.430     5.432     5.435     5.437     5.440     5.442     5.444     5.446     5.448     5.451     5.453     5.454     5.457     5.458     5.460     5.463     5.463     5.464     5.466     5.467     5.470     5.472     5.472     5.474     5.477     5.481     5.483     5.485     5.486     5.489     5.490     5.493     5.493     5.494     5.497     5.500     5.502     5.504     5.506     5.509     5.511     5.513     5.517     5.521     5.521     5.523     5.525     5.527     5.528     5.531     5.535     5.537     5.540     5.543     5.546     5.548     5.552     5.554     5.557     5.558     5.561     5.564     5.565     5.569     5.572     5.574     5.578     5.582     5.585     5.588     5.590     5.593     5.597     5.599     5.603     5.609     5.610     5.612     5.615     5.618     5.621     5.623     5.627     5.630     5.631     5.635     5.639     5.643     5.646     5.650     5.653     5.655     5.661     5.662     5.666     5.669     5.672     5.675     5.683     5.685     5.690     5.692     5.695     5.698     5.702     5.709     5.711     5.714     5.720     5.722     5.726     5.729     5.734     5.741     5.750     5.756     5.758     5.761     5.765     5.768     5.772     5.776     5.780     5.783     5.788     5.792     5.795     5.802     5.805     5.809     5.813     5.817     5.822     5.826     5.829     5.837     5.842     5.847     5.850     5.856     5.859     5.865     5.869     5.875     5.879     5.883     5.889     5.894     5.897     5.902     5.909     5.913     5.917     5.922     5.929     5.933     5.937     5.945     5.948     5.957     5.961     5.967     5.970     5.976     5.983     5.990     5.994     6.000     6.007     6.015     6.022     6.032     6.039     6.048     6.059     6.069     6.081     6.093     6.104     6.116     6.129     6.141     6.153     6.166     6.180     6.192     6.207     6.222     6.239     6.254     6.270     6.287     6.303     6.320     6.338     6.355     6.372     6.391     6.410     6.430     6.448     6.468     6.487     6.506     6.524     6.543     6.562     6.579     6.598     6.617     6.635     6.654     6.672     6.691     6.709     6.729     6.748     6.766     6.783     6.803     6.822     6.842     6.861     6.880     6.900     6.920     6.940     6.959     6.978     6.996     7.016     7.035     7.054     7.071     7.090     7.106     7.125     7.140     7.159     7.175     7.194     7.210     7.227     7.244     7.260     7.278     7.295     7.313     7.331     7.348     7.364     7.382     7.400     7.418     7.435     7.451     7.470     7.487     7.506     7.522     7.542     7.558     7.576     7.596     7.613     7.631     7.647     7.667     7.685     7.704     7.724     7.741     7.759     7.779     7.797     7.816     7.833     7.854     7.871     7.890     7.908     7.928     7.945     7.964     7.985     8.004     8.021     8.041     8.061     8.081     8.099     8.117     8.137     8.155     8.175     8.193     8.210     8.228     8.247     8.266     8.283     8.299     8.317     8.333     8.349     8.367     8.382     8.399     8.415     8.428     8.444     8.460     8.474     8.487     8.500     8.512     8.525     8.538     8.552     8.564     8.578     8.590     8.603     8.615     8.629     8.639     8.649     8.662     8.672     8.683     8.696     8.707     8.719     8.730     8.741     8.754     8.763     8.775     8.789     8.798     8.810     8.821     8.835     8.846     8.857     8.869     8.881     8.892     8.905     8.917     8.928     8.941     8.952     8.963     8.975     8.986     9.002     9.012     9.026     9.038     9.050     9.063     9.077     9.090     9.103     9.116     9.129     9.141     9.155     9.168     9.182     9.195     9.209     9.225     9.238     9.250     9.263     9.279     9.292     9.307     9.321     9.335     9.350     9.364     9.377     9.392     9.405     9.422     9.437     9.453     9.467     9.480     9.495     9.508     9.522     9.536     9.550     9.562     9.575     9.592     9.606     9.620     9.635     9.649     9.662     9.677     9.689     9.704     9.717     9.731     9.747     9.759     9.774     9.787     9.802     9.816     9.828     9.845     9.860     9.876     9.888     9.904     9.919     9.932     9.943     9.959     9.972     9.985    10.000    10.014    10.029    10.044    10.061    10.077    10.090    10.105    10.122    10.138    10.154    10.169    10.185    10.202    10.215    10.232    10.247    10.264    10.279    10.295    10.312    10.330    10.347    10.363    10.378    10.396    10.411    10.429    10.444    10.462    10.477    10.494    10.512    10.528    10.548    10.563    10.580    10.600    10.617    10.636    10.654    10.672    10.695    10.713    10.729    10.748    10.769    10.788    10.807    10.828    10.850    10.870    10.890    10.911    10.931    10.950    10.972    10.994    11.015    11.036    11.057    11.078    11.096    11.120    11.141    11.165    11.186    11.205    11.231    11.253    11.277    11.300    11.322    11.344    11.367    11.391    11.414    11.441    11.466    11.485    11.513    11.535    11.561    11.585    11.611    11.635    11.661    11.683    11.709    11.730    11.754    11.781    11.804    11.826    11.845    11.872    11.893    11.916    11.937    11.958    11.978    11.997    12.017    12.039    12.058    12.075    12.095    12.115    12.133    12.155    12.175    12.193    12.213    12.233    12.250    12.273    12.295    12.314    12.335    12.357    12.376    12.393    12.413    12.431    12.450    12.468    12.489    12.507    12.527    12.548    12.570    12.590    12.614    12.633    12.657    12.676    12.696    12.716    12.733    12.749    12.766    12.781    12.798    12.816    12.832    12.849    12.869    12.885    12.902    12.916    12.933    12.953    12.971    12.992    13.012    13.028    13.049    13.069    13.087    13.110    13.132    13.148    13.165    13.182    13.200    13.213    13.231    13.245    13.259    13.273    13.287    13.300    13.314    13.330    13.342    13.356    13.368    13.381    13.393    13.404    13.416    13.423    13.437    13.448    13.459    13.468    13.481    13.490    13.502    13.511    13.522    13.529    13.538    13.547    13.558    13.572    13.585    13.598    13.606    13.615    13.624    13.633    13.649    13.655    13.661    13.672    13.680    13.692    13.713    13.724    13.738    13.743    13.753    13.762    13.772    13.780    13.789    13.793    13.805    13.816    13.827    13.835    13.844    13.853    13.872    13.877    13.885    13.896    13.905    13.914    13.929    13.937    13.948    13.963    13.972    13.980    13.995    14.007    14.015    14.030    14.037    14.048    14.064    14.072    14.081    14.091    14.099    14.107    14.116    14.120    14.135    14.141    14.146    14.148    14.169    14.178    14.190    14.197    14.206    14.224    14.231    14.252    14.255    14.269    14.274    14.281    14.285    14.297    14.305    14.313    14.325    14.332    14.339    14.344    14.369    14.372    14.381    14.392    14.392    14.418    14.423    14.425    14.430    14.452    14.457    14.464    14.470    14.482    14.487    14.502    14.505    14.513    14.535    14.543    14.544    14.559    14.572    14.578    14.580    14.592    14.598    14.605    14.615    14.622    14.627    14.642    14.656    14.659    14.665    14.685    14.689    14.694    14.707    14.719    14.722    14.730    14.754    14.759    14.761    14.776    14.787    14.793    14.798    14.819    14.825    14.832    14.839    14.847    14.852    14.859    14.869    14.875    14.883    14.890    14.902    14.908    14.913    14.935    14.941    14.946    14.947    14.949    14.952    14.949    14.949    14.947    14.949    14.950    14.949    14.947    14.944    14.942    14.939    14.925    14.915    14.908    14.902    14.891    14.885    14.878    14.872    14.864    14.859    14.852    14.844    14.839    14.833    14.824    14.819    14.812    14.798    14.789    14.781    14.761    14.754    14.748    14.733    14.728    14.722    14.712    14.708    14.692    14.683    14.676    14.667    14.661    14.654    14.646    14.633    14.626    14.620    14.604    14.594    14.589    14.581    14.575    14.569    14.557    14.546    14.537    14.528    14.519    14.511    14.504    14.497    14.490    14.486    14.480    14.475    14.468    14.461    14.452    14.437    14.430    14.423    14.418    14.408    14.397    14.391    14.385    14.377    14.374    14.350    14.344    14.337    14.335
     4.564     4.572     4.537     4.532     4.524     4.530     4.523     4.530     4.537     4.532     4.524     4.532     4.537     4.532     4.523     4.530     4.507     4.530     4.509     4.530     4.523     4.530     4.523     4.532     4.567     4.536     4.500     4.467     4.499     4.564     4.532     4.524     4.505     4.523     4.530     4.523     4.505     4.498     4.507     4.532     4.496     4.461     4.454     4.460     4.454     4.461     4.471     4.465     4.499     4.492     4.461     4.467     4.500     4.510     4.505     4.499     4.505     4.471     4.463     4.470     4.461     4.467     4.516     4.523     4.530     4.524     4.513     4.505     4.498     4.492     4.499     4.496     4.504     4.509     4.471     4.465     4.470     4.461     4.454     4.461     4.456     4.463     4.470     4.465     4.498     4.492     4.498     4.504     4.496     4.502     4.468     4.499     4.463     4.454     4.456     4.454     4.456     4.465     4.467     4.500     4.498     4.530     4.535     4.470     4.532     4.523     4.530     4.526     4.530     4.524     4.500     4.505     4.500     4.505     4.542     4.566     4.572     4.567     4.556     4.536     4.530     4.511     4.505     4.564     4.566     4.532     4.523     4.530     4.523     4.530     4.523     4.532     4.537     4.532     4.564     4.572     4.577     4.536     4.530     4.536     4.558     4.600     4.589     4.574     4.564     4.558     4.564     4.572     4.566     4.588     4.572     4.564     4.572     4.595     4.575     4.582     4.588     4.595     4.579     4.596     4.589     4.596     4.589     4.596     4.602     4.612     4.603     4.596     4.612     4.607     4.603     4.609     4.603     4.609     4.619     4.609     4.612     4.616     4.616     4.619     4.612     4.609     4.612     4.598     4.600     4.596     4.596     4.591     4.596     4.589     4.596     4.593     4.598     4.591     4.596     4.593     4.589     4.595     4.603     4.606     4.602     4.629     4.625     4.621     4.613     4.629     4.621     4.629     4.598     4.604     4.623     4.633     4.629     4.625     4.623     4.631     4.625     4.633     4.621     4.627     4.591     4.625     4.614     4.625     4.623     4.625     4.635     4.627     4.633     4.600     4.640     4.596     4.589     4.596     4.593     4.598     4.602     4.610     4.589     4.596     4.621     4.619     4.598     4.621     4.623     4.623     4.621     4.619     4.609     4.603     4.606     4.606     4.609     4.603     4.607     4.604     4.607     4.612     4.616     4.613     4.612     4.619     4.621     4.603     4.578     4.600     4.603     4.600     4.602     4.588     4.593     4.583     4.589     4.595     4.578     4.589     4.593     4.588     4.556     4.556     4.558     4.562     4.554     4.558     4.558     4.564     4.556     4.566     4.564     4.566     4.575     4.548     4.545     4.541     4.543     4.552     4.562     4.568     4.558     4.546     4.562     4.564     4.558     4.560     4.556     4.556     4.554     4.554     4.554     4.562     4.556     4.535     4.468     4.498     4.492     4.500     4.509     4.502     4.499     4.494     4.499     4.494     4.490     4.494     4.488     4.492     4.496     4.490     4.502     4.496     4.496     4.502     4.496     4.502     4.496     4.500     4.514     4.500     4.494     4.514     4.498     4.492     4.514     4.509     4.499     4.494     4.499     4.504     4.498     4.500     4.504     4.502     4.463     4.456     4.461     4.454     4.461     4.456     4.448     4.456     4.505     4.499     4.494     4.440     4.446     4.458     4.448     4.456     4.448     4.400     4.406     4.413     4.366     4.337     4.333     4.331     4.331     4.329     4.329     4.329     4.331     4.331     4.333     4.337     4.364     4.364     4.333     4.331     4.331     4.329     4.329     4.329     4.329     4.329     4.323     4.329     4.329     4.329     4.329     4.329     4.329     4.329     4.331     4.331     4.331     4.331     4.333     4.331     4.331     4.331     4.331     4.331     4.336     4.406     4.337     4.331     4.329     4.329     4.329     4.329     4.329     4.329     4.329     4.329     4.329     4.329     4.329     4.331     4.329     4.329     4.329     4.329     4.329     4.331     4.331     4.438     4.336     4.331     4.329     4.329     4.329     4.329     4.329     4.329     4.329     4.329     4.329     4.329     4.329     4.329     4.329     4.329     4.329     4.331     4.331     4.337     4.406     4.400     4.419     4.450     4.460     4.450     4.458     4.448     4.492     4.488     4.452     4.458     4.467     4.482     4.483     4.479     4.472     4.474     4.470     4.463     4.470     4.465     4.461     4.465     4.471     4.461     4.465     4.467     4.461     4.505     4.498     4.516     4.511     4.516     4.492     4.521     4.481     4.483     4.504     4.492     4.492     4.496     4.502     4.499     4.494     4.461     4.496     4.502     4.499     4.496     4.496     4.523     4.502     4.494     4.504     4.496     4.532     4.504     4.504     4.545     4.498     4.510     4.550     4.535     4.550     4.532     4.524     4.547     4.535     4.533     4.545     4.530     4.524     4.530     4.526     4.532     4.523     4.528     4.523     4.533     4.564     4.560     4.564     4.568     4.564     4.562     4.554     4.560     4.570     4.564     4.562     4.568     4.574     4.567     4.560     4.567     4.588     4.585     4.580     4.579     4.585     4.585     4.581     4.577     4.581     4.582     4.589     4.585     4.585     4.596     4.593     4.596     4.598     4.596     4.591     4.596     4.603     4.598     4.603     4.625     4.625     4.621     4.625     4.621     4.629     4.623     4.629     4.609     4.637     4.635     4.639     4.631     4.637     4.623     4.615     4.631     4.621     4.629     4.665     4.640     4.637     4.642     4.639     4.644     4.654     4.643     4.648     4.656     4.627     4.631     4.654     4.680     4.685     4.688     4.690     4.658     4.675     4.685     4.675     4.674     4.676     4.674     4.674     4.669     4.683     4.685     4.667     4.694     4.667     4.696     4.661     4.665     4.665     4.717     4.679     4.674     4.668     4.705     4.674     4.669     4.702     4.704     4.710     4.715     4.699     4.703     4.698     4.699     4.737     4.741     4.737     4.733     4.731     4.735     4.729     4.735     4.727     4.729     4.727     4.766     4.729     4.731     4.751     4.754     4.756     4.763     4.751     4.754     4.756     4.760     4.763     4.763     4.756     4.751     4.769     4.770     4.774     4.779     4.776     4.770     4.789     4.781     4.787     4.779     4.782     4.781     4.785     4.781     4.805     4.781     4.781     4.822     4.787     4.822     4.824     4.822     4.827     4.822     4.824     4.827     4.824     4.831     4.814     4.845     4.817     4.880     4.843     4.877     4.891     4.893     4.894     4.898     4.883     4.903     4.909     4.912     4.915     4.918     4.915     4.921     4.924     4.932     4.932     4.937     4.932     4.935     4.937     4.937     4.944     4.942     4.946     4.949     4.946     4.953     4.952     4.956     4.959     4.958     4.955     4.956     4.949     4.952     4.962     4.962     4.959     4.966     4.968     4.970     4.973     4.968     4.975     4.978     4.980     4.981     4.985     4.987     4.989     4.991     4.995     4.997     4.998     5.009     5.010     5.013     5.021     5.023     5.029     5.032     5.038     5.043     5.049     5.054     5.058     5.061     5.062     5.065     5.069     5.070     5.072     5.074     5.076     5.077     5.079     5.079     5.081     5.085     5.085     5.086     5.088     5.089     5.091     5.091     5.096     5.094     5.096     5.097     5.099     5.100     5.102     5.104     5.105     5.109     5.110     5.112     5.115     5.118     5.118     5.120     5.121     5.125     5.126     5.128     5.131     5.132     5.135     5.137     5.140     5.142     5.143     5.147     5.149     5.151     5.153     5.156     5.157     5.160     5.162     5.165     5.167     5.170     5.172     5.175     5.177     5.179     5.182     5.183     5.185     5.187     5.189     5.192     5.194     5.196     5.198     5.200     5.203     5.204     5.205     5.207     5.208     5.209     5.213     5.214     5.216     5.220     5.222     5.225     5.227     5.228     5.228     5.230     5.231     5.233     5.235     5.237     5.239     5.240     5.243     5.245     5.246     5.250     5.252     5.254     5.255     5.257     5.259     5.261     5.262     5.264     5.266     5.270     5.272     5.274     5.276     5.278     5.279     5.281     5.283     5.289     5.290     5.292     5.296     5.299     5.302     5.304     5.308     5.310     5.311     5.313     5.313     5.315     5.318     5.320     5.321     5.323     5.326     5.327     5.329     5.332     5.333     5.337     5.340     5.341     5.343     5.346     5.350     5.352     5.353     5.356     5.358     5.361     5.363     5.366     5.367     5.370     5.373     5.377     5.378     5.380     5.383     5.385     5.387     5.389     5.390     5.393     5.396     5.399     5.400     5.404     5.407     5.409     5.413     5.414     5.418     5.421     5.422     5.425     5.427     5.428     5.430     5.432     5.433     5.437     5.440     5.442     5.444     5.448     5.449     5.451     5.453     5.456     5.456     5.458     5.460     5.463     5.466     5.466     5.467     5.468     5.470     5.472     5.476     5.477     5.479     5.481     5.483     5.486     5.487     5.489     5.490     5.491     5.494     5.497     5.498     5.500     5.502     5.506     5.507     5.509     5.511     5.515     5.517     5.521     5.521     5.523     5.525     5.527     5.530     5.531     5.533     5.537     5.542     5.543     5.546     5.548     5.550     5.554     5.557     5.558     5.561     5.563     5.565     5.569     5.571     5.574     5.578     5.580     5.583     5.587     5.590     5.593     5.594     5.595     5.602     5.605     5.609     5.612     5.615     5.618     5.619     5.622     5.625     5.630     5.631     5.635     5.637     5.641     5.645     5.648     5.651     5.654     5.657     5.659     5.665     5.669     5.670     5.673     5.677     5.685     5.687     5.689     5.695     5.696     5.702     5.704     5.707     5.711     5.716     5.718     5.722     5.727     5.731     5.738     5.745     5.750     5.756     5.758     5.763     5.765     5.768     5.773     5.776     5.780     5.785     5.788     5.791     5.795     5.800     5.805     5.809     5.813     5.818     5.822     5.828     5.833     5.836     5.843     5.847     5.852     5.858     5.861     5.867     5.871     5.875     5.879     5.885     5.889     5.894     5.899     5.904     5.907     5.913     5.918     5.923     5.929     5.933     5.939     5.945     5.950     5.958     5.962     5.968     5.972     5.978     5.983     5.990     5.995     6.002     6.008     6.015     6.022     6.030     6.039     6.048     6.057     6.068     6.078     6.091     6.101     6.114     6.126     6.139     6.152     6.163     6.177     6.190     6.205     6.219     6.235     6.250     6.266     6.283     6.299     6.317     6.335     6.352     6.371     6.388     6.407     6.426     6.446     6.467     6.489     6.507     6.526     6.544     6.562     6.581     6.599     6.619     6.637     6.654     6.674     6.693     6.711     6.729     6.748     6.766     6.785     6.803     6.822     6.840     6.859     6.879     6.899     6.918     6.937     6.957     6.977     6.996     7.014     7.033     7.054     7.071     7.090     7.107     7.126     7.142     7.162     7.177     7.196     7.212     7.229     7.246     7.264     7.280     7.297     7.315     7.332     7.349     7.366     7.383     7.402     7.419     7.435     7.451     7.470     7.487     7.506     7.522     7.540     7.558     7.576     7.595     7.613     7.631     7.647     7.665     7.683     7.702     7.721     7.740     7.758     7.776     7.794     7.811     7.831     7.850     7.869     7.887     7.903     7.923     7.942     7.963     7.981     7.999     8.019     8.035     8.057     8.075     8.094     8.113     8.132     8.150     8.170     8.187     8.205     8.222     8.242     8.261     8.278     8.296     8.314     8.330     8.348     8.365     8.382     8.398     8.415     8.429     8.444     8.460     8.475     8.488     8.505     8.517     8.530     8.543     8.557     8.569     8.583     8.596     8.608     8.622     8.633     8.646     8.659     8.669     8.682     8.694     8.704     8.719     8.728     8.740     8.752     8.761     8.773     8.785     8.795     8.809     8.821     8.831     8.843     8.855     8.867     8.880     8.890     8.900     8.912     8.925     8.936     8.947     8.961     8.974     8.985     8.996     9.010     9.020     9.033     9.044     9.059     9.073     9.085     9.096     9.109     9.124     9.135     9.148     9.162     9.176     9.190     9.204     9.218     9.227     9.245     9.257     9.270     9.283     9.297     9.312     9.328     9.343     9.354     9.370     9.383     9.398     9.413     9.429     9.444     9.455     9.472     9.487     9.500     9.515     9.528     9.542     9.555     9.568     9.582     9.596     9.612     9.625     9.640     9.654     9.667     9.683     9.696     9.711     9.724     9.738     9.752     9.764     9.779     9.791     9.806     9.821     9.833     9.847     9.864     9.877     9.892     9.907     9.922     9.937     9.950     9.964     9.978     9.991    10.004    10.020    10.033    10.046    10.061    10.077    10.093    10.110    10.123    10.140    10.156    10.171    10.187    10.204    10.218    10.235    10.250    10.265    10.281    10.298    10.313    10.331    10.348    10.363    10.379    10.398    10.414    10.430    10.446    10.462    10.478    10.494    10.512    10.527    10.544    10.564    10.582    10.600    10.619    10.635    10.652    10.670    10.691    10.708    10.728    10.749    10.767    10.785    10.802    10.824    10.846    10.867    10.887    10.907    10.929    10.948    10.968    10.989    11.010    11.030    11.052    11.074    11.095    11.116    11.135    11.157    11.179    11.202    11.224    11.246    11.269    11.292    11.313    11.337    11.359    11.381    11.405    11.431    11.456    11.477    11.500    11.526    11.552    11.572    11.597    11.623    11.648    11.671    11.695    11.719    11.745    11.768    11.792    11.815    11.839    11.864    11.883    11.905    11.929    11.949    11.970    11.993    12.013    12.032    12.055    12.077    12.093    12.112    12.130    12.151    12.169    12.190    12.208    12.228    12.248    12.269    12.289    12.311    12.329    12.350    12.372    12.390    12.409    12.430    12.446    12.467    12.487    12.507    12.527    12.547    12.569    12.590    12.614    12.635    12.657    12.675    12.694    12.717    12.736    12.752    12.772    12.787    12.806    12.820    12.841    12.855    12.874    12.892    12.910    12.924    12.942    12.958    12.975    12.990    13.015    13.031    13.050    13.071    13.087    13.105    13.126    13.144    13.159    13.173    13.187    13.201    13.214    13.230    13.245    13.259    13.273    13.287    13.300    13.312    13.326    13.340    13.354    13.367    13.377    13.389    13.401    13.410    13.420    13.433    13.446    13.453    13.466    13.476    13.487    13.497    13.508    13.515    13.524    13.536    13.545    13.554    13.568    13.581    13.589    13.596    13.607    13.618    13.624    13.636    13.650    13.656    13.665    13.675    13.681    13.692    13.711    13.724    13.738    13.748    13.759    13.770    13.777    13.783    13.792    13.799    13.809    13.822    13.835    13.840    13.848    13.868    13.877    13.885    13.892    13.902    13.912    13.922    13.931    13.941    13.964    13.974    13.980    13.990    14.004    14.011    14.025    14.030    14.043    14.059    14.068    14.081    14.087    14.098    14.116    14.120    14.125    14.133    14.141    14.145    14.148    14.169    14.180    14.185    14.193    14.203    14.219    14.228    14.252    14.260    14.265    14.271    14.280    14.290    14.293    14.302    14.315    14.321    14.335    14.339    14.344    14.363    14.376    14.382    14.385    14.397    14.405    14.420    14.423    14.432    14.445    14.454    14.462    14.468    14.477    14.489    14.497    14.509    14.513    14.529    14.537    14.543    14.550    14.569    14.578    14.581    14.591    14.599    14.605    14.614    14.622    14.627    14.633    14.654    14.659    14.667    14.681    14.689    14.694    14.703    14.714    14.722    14.728    14.741    14.754    14.759    14.781    14.787    14.793    14.798    14.814    14.825    14.830    14.837    14.847    14.853    14.859    14.864    14.875    14.881    14.893    14.899    14.908    14.913    14.935    14.941    14.944    14.946    14.949    14.950    14.952    14.949    14.947    14.946    14.947    14.949    14.947    14.944    14.942    14.939    14.931    14.915    14.908    14.903    14.895    14.885    14.880    14.872    14.864    14.858    14.852    14.846    14.841    14.832    14.827    14.824    14.814    14.796    14.793    14.768    14.763    14.757    14.752    14.735    14.730    14.724    14.714    14.710    14.696    14.687    14.679    14.672    14.663    14.657    14.652    14.641    14.627    14.620    14.612    14.596    14.591    14.587    14.577    14.572    14.569    14.548    14.543    14.524    14.522    14.514    14.507    14.502    14.493    14.487    14.482    14.477    14.470    14.461    14.454    14.437    14.432    14.427    14.416    14.405    14.402    14.392    14.387    14.381    14.376    14.369    14.344    14.337    14.332
     4.572     4.564     4.572     4.537     4.530     4.536     4.532     4.537     4.572     4.567     4.560     4.567     4.558     4.537     4.530     4.509     4.514     4.507     4.530     4.523     4.530     4.523     4.505     4.512     4.507     4.566     4.507     4.499     4.494     4.532     4.537     4.505     4.498     4.505     4.498     4.505     4.498     4.467     4.499     4.467     4.500     4.468     4.461     4.467     4.500     4.512     4.505     4.499     4.492     4.499     4.467     4.460     4.465     4.499     4.505     4.532     4.524     4.505     4.498     4.505     4.498     4.516     4.465     4.456     4.461     4.454     4.463     4.498     4.467     4.498     4.465     4.470     4.463     4.470     4.463     4.470     4.463     4.470     4.505     4.470     4.463     4.470     4.463     4.471     4.505     4.538     4.507     4.511     4.504     4.496     4.504     4.496     4.500     4.463     4.456     4.461     4.454     4.463     4.499     4.494     4.530     4.499     4.505     4.500     4.468     4.530     4.523     4.530     4.523     4.530     4.509     4.530     4.507     4.500     4.564     4.558     4.566     4.558     4.507     4.532     4.523     4.507     4.538     4.507     4.566     4.564     4.558     4.566     4.530     4.523     4.532     4.566     4.572     4.566     4.572     4.579     4.581     4.562     4.607     4.574     4.589     4.615     4.619     4.595     4.574     4.566     4.572     4.567     4.575     4.596     4.564     4.572     4.580     4.589     4.595     4.588     4.596     4.589     4.574     4.589     4.596     4.589     4.596     4.602     4.607     4.611     4.607     4.611     4.609     4.619     4.621     4.625     4.623     4.621     4.614     4.619     4.614     4.619     4.619     4.619     4.621     4.612     4.621     4.604     4.598     4.602     4.606     4.598     4.603     4.596     4.598     4.589     4.595     4.603     4.598     4.603     4.596     4.589     4.596     4.603     4.598     4.633     4.627     4.623     4.625     4.625     4.633     4.623     4.613     4.627     4.631     4.627     4.629     4.631     4.633     4.627     4.633     4.629     4.627     4.633     4.629     4.621     4.625     4.619     4.625     4.627     4.629     4.633     4.609     4.604     4.598     4.603     4.596     4.603     4.598     4.591     4.598     4.603     4.596     4.591     4.604     4.627     4.623     4.629     4.625     4.602     4.604     4.623     4.619     4.612     4.609     4.611     4.605     4.615     4.605     4.612     4.606     4.613     4.619     4.619     4.589     4.621     4.623     4.602     4.598     4.612     4.595     4.589     4.593     4.600     4.595     4.589     4.596     4.589     4.589     4.595     4.596     4.595     4.558     4.562     4.560     4.564     4.562     4.564     4.564     4.570     4.564     4.572     4.577     4.570     4.580     4.560     4.558     4.544     4.545     4.577     4.572     4.564     4.558     4.560     4.568     4.560     4.556     4.562     4.562     4.560     4.556     4.560     4.566     4.533     4.562     4.562     4.535     4.505     4.499     4.496     4.511     4.504     4.498     4.502     4.496     4.498     4.492     4.498     4.494     4.494     4.502     4.494     4.504     4.512     4.512     4.509     4.504     4.496     4.502     4.507     4.500     4.507     4.500     4.496     4.509     4.513     4.490     4.513     4.496     4.499     4.507     4.512     4.505     4.488     4.509     4.461     4.456     4.461     4.454     4.461     4.456     4.463     4.458     4.467     4.500     4.505     4.500     4.448     4.458     4.448     4.458     4.465     4.415     4.448     4.415     4.407     4.413     4.406     4.366     4.337     4.337     4.336     4.333     4.336     4.333     4.337     4.371     4.406     4.400     4.406     4.371     4.364     4.337     4.333     4.333     4.333     4.333     4.333     4.331     4.333     4.331     4.333     4.331     4.333     4.331     4.333     4.333     4.337     4.364     4.364     4.371     4.366     4.371     4.337     4.371     4.364     4.409     4.415     4.407     4.366     4.337     4.337     4.336     4.333     4.333     4.333     4.337     4.333     4.336     4.333     4.333     4.333     4.337     4.333     4.333     4.333     4.337     4.371     4.418     4.442     4.371     4.337     4.337     4.336     4.333     4.336     4.333     4.333     4.333     4.333     4.333     4.333     4.333     4.333     4.331     4.333     4.333     4.366     4.398     4.406     4.413     4.406     4.415     4.460     4.450     4.488     4.448     4.492     4.488     4.494     4.460     4.452     4.463     4.485     4.485     4.485     4.475     4.454     4.474     4.481     4.465     4.473     4.467     4.473     4.511     4.513     4.470     4.505     4.468     4.513     4.519     4.519     4.516     4.485     4.519     4.504     4.498     4.454     4.463     4.496     4.492     4.499     4.461     4.504     4.461     4.468     4.505     4.498     4.505     4.499     4.504     4.528     4.499     4.505     4.533     4.470     4.461     4.540     4.510     4.516     4.552     4.538     4.516     4.552     4.533     4.547     4.550     4.546     4.538     4.543     4.530     4.523     4.541     4.533     4.536     4.532     4.530     4.528     4.528     4.536     4.533     4.572     4.542     4.564     4.570     4.568     4.564     4.566     4.564     4.572     4.570     4.564     4.572     4.570     4.567     4.574     4.583     4.585     4.585     4.582     4.588     4.588     4.593     4.595     4.589     4.596     4.591     4.588     4.596     4.600     4.598     4.593     4.593     4.595     4.591     4.595     4.600     4.605     4.600     4.633     4.596     4.621     4.625     4.629     4.625     4.631     4.629     4.631     4.637     4.639     4.633     4.639     4.643     4.627     4.635     4.627     4.627     4.623     4.629     4.667     4.645     4.652     4.656     4.656     4.659     4.665     4.642     4.668     4.639     4.656     4.675     4.671     4.665     4.645     4.669     4.674     4.690     4.685     4.679     4.675     4.679     4.674     4.678     4.674     4.669     4.692     4.696     4.699     4.698     4.709     4.668     4.719     4.721     4.676     4.672     4.725     4.723     4.663     4.669     4.719     4.703     4.698     4.703     4.698     4.704     4.743     4.729     4.704     4.707     4.739     4.743     4.727     4.735     4.729     4.729     4.733     4.731     4.729     4.737     4.769     4.764     4.772     4.769     4.769     4.762     4.752     4.756     4.757     4.754     4.757     4.765     4.770     4.757     4.776     4.777     4.766     4.782     4.770     4.787     4.789     4.783     4.789     4.791     4.783     4.787     4.787     4.794     4.800     4.802     4.792     4.826     4.787     4.791     4.826     4.822     4.826     4.824     4.827     4.831     4.829     4.833     4.837     4.820     4.840     4.857     4.883     4.878     4.872     4.893     4.896     4.877     4.902     4.903     4.907     4.912     4.915     4.918     4.915     4.921     4.925     4.931     4.935     4.935     4.937     4.939     4.939     4.940     4.942     4.940     4.949     4.952     4.949     4.949     4.949     4.953     4.956     4.959     4.961     4.953     4.961     4.956     4.956     4.959     4.961     4.964     4.968     4.972     4.972     4.975     4.976     4.978     4.981     4.983     4.985     4.989     4.991     4.993     4.997     4.998     5.013     5.015     5.021     5.021     5.025     5.030     5.033     5.038     5.041     5.046     5.052     5.058     5.062     5.066     5.066     5.070     5.074     5.076     5.077     5.079     5.081     5.083     5.083     5.083     5.086     5.086     5.088     5.091     5.091     5.094     5.094     5.097     5.096     5.097     5.099     5.100     5.102     5.105     5.104     5.105     5.110     5.112     5.113     5.118     5.118     5.120     5.120     5.121     5.123     5.126     5.129     5.131     5.132     5.135     5.137     5.140     5.142     5.143     5.145     5.149     5.150     5.153     5.154     5.156     5.159     5.160     5.163     5.166     5.170     5.172     5.174     5.177     5.179     5.182     5.183     5.187     5.189     5.191     5.192     5.194     5.196     5.198     5.201     5.203     5.204     5.205     5.207     5.208     5.212     5.214     5.216     5.219     5.220     5.222     5.223     5.227     5.228     5.230     5.231     5.233     5.235     5.237     5.239     5.239     5.242     5.245     5.246     5.248     5.250     5.252     5.254     5.255     5.259     5.261     5.262     5.264     5.266     5.268     5.270     5.272     5.274     5.276     5.279     5.279     5.283     5.284     5.285     5.286     5.292     5.298     5.299     5.304     5.306     5.306     5.310     5.313     5.315     5.315     5.317     5.318     5.320     5.321     5.324     5.326     5.329     5.330     5.332     5.333     5.337     5.338     5.341     5.343     5.346     5.348     5.352     5.353     5.356     5.358     5.359     5.363     5.364     5.368     5.370     5.372     5.375     5.378     5.380     5.382     5.385     5.386     5.389     5.390     5.393     5.394     5.397     5.400     5.402     5.405     5.409     5.411     5.414     5.416     5.420     5.422     5.424     5.427     5.428     5.431     5.432     5.435     5.437     5.439     5.442     5.446     5.448     5.449     5.453     5.454     5.456     5.457     5.458     5.460     5.463     5.464     5.468     5.468     5.470     5.472     5.474     5.477     5.479     5.481     5.483     5.485     5.486     5.489     5.491     5.493     5.493     5.494     5.497     5.498     5.502     5.504     5.506     5.507     5.511     5.513     5.515     5.518     5.519     5.521     5.523     5.526     5.528     5.530     5.531     5.535     5.537     5.539     5.543     5.546     5.548     5.552     5.554     5.557     5.558     5.561     5.563     5.565     5.569     5.571     5.574     5.578     5.580     5.583     5.588     5.588     5.591     5.594     5.597     5.602     5.605     5.607     5.612     5.615     5.617     5.619     5.622     5.623     5.626     5.633     5.635     5.639     5.643     5.645     5.646     5.650     5.653     5.655     5.659     5.663     5.669     5.672     5.673     5.677     5.680     5.681     5.690     5.692     5.695     5.700     5.704     5.707     5.711     5.714     5.716     5.720     5.724     5.729     5.733     5.735     5.756     5.756     5.758     5.760     5.763     5.766     5.770     5.773     5.776     5.780     5.785     5.788     5.792     5.795     5.800     5.805     5.809     5.813     5.818     5.822     5.828     5.833     5.838     5.842     5.847     5.852     5.856     5.863     5.868     5.872     5.876     5.881     5.885     5.889     5.894     5.899     5.904     5.909     5.914     5.918     5.924     5.929     5.933     5.939     5.946     5.950     5.958     5.965     5.970     5.974     5.978     5.983     5.990     5.998     6.002     6.008     6.016     6.022     6.030     6.038     6.047     6.055     6.066     6.076     6.087     6.100     6.111     6.124     6.136     6.148     6.161     6.174     6.187     6.202     6.215     6.231     6.246     6.263     6.279     6.296     6.313     6.330     6.348     6.366     6.385     6.404     6.423     6.445     6.465     6.485     6.507     6.528     6.546     6.565     6.583     6.601     6.621     6.638     6.656     6.674     6.693     6.713     6.730     6.748     6.767     6.785     6.803     6.822     6.840     6.859     6.878     6.898     6.916     6.935     6.956     6.973     6.993     7.014     7.033     7.052     7.069     7.087     7.106     7.126     7.142     7.161     7.179     7.196     7.214     7.231     7.248     7.265     7.283     7.299     7.316     7.333     7.350     7.367     7.385     7.402     7.419     7.437     7.453     7.472     7.488     7.507     7.523     7.542     7.558     7.576     7.593     7.611     7.629     7.646     7.664     7.683     7.701     7.719     7.736     7.756     7.775     7.792     7.811     7.829     7.848     7.865     7.885     7.902     7.922     7.939     7.956     7.977     7.996     8.015     8.033     8.052     8.069     8.088     8.109     8.128     8.146     8.165     8.182     8.201     8.219     8.238     8.255     8.274     8.294     8.311     8.328     8.345     8.363     8.379     8.396     8.413     8.429     8.445     8.460     8.475     8.491     8.505     8.521     8.535     8.548     8.561     8.574     8.587     8.600     8.614     8.627     8.641     8.652     8.666     8.678     8.691     8.701     8.714     8.726     8.737     8.750     8.761     8.770     8.785     8.794     8.807     8.818     8.829     8.841     8.853     8.865     8.878     8.888     8.897     8.912     8.923     8.935     8.947     8.958     8.972     8.982     8.993     9.007     9.018     9.031     9.043     9.054     9.067     9.080     9.092     9.104     9.118     9.129     9.144     9.155     9.168     9.182     9.196     9.209     9.225     9.238     9.250     9.265     9.278     9.290     9.306     9.317     9.333     9.346     9.361     9.376     9.389     9.405     9.419     9.433     9.447     9.463     9.478     9.491     9.507     9.520     9.535     9.548     9.562     9.575     9.589     9.602     9.617     9.631     9.645     9.657     9.674     9.686     9.700     9.714     9.728     9.743     9.758     9.771     9.785     9.797     9.811     9.824     9.837     9.852     9.866     9.881     9.895     9.910     9.927     9.940     9.954     9.968     9.982     9.996    10.008    10.026    10.037    10.050    10.065    10.081    10.098    10.112    10.128    10.141    10.157    10.174    10.189    10.205    10.220    10.237    10.253    10.268    10.283    10.300    10.315    10.333    10.350    10.367    10.381    10.400    10.415    10.433    10.448    10.466    10.478    10.499    10.516    10.530    10.546    10.563    10.580    10.600    10.617    10.636    10.652    10.672    10.689    10.708    10.728    10.746    10.765    10.783    10.800    10.822    10.843    10.863    10.883    10.904    10.926    10.945    10.967    10.987    11.008    11.028    11.048    11.069    11.091    11.111    11.131    11.154    11.175    11.196    11.218    11.239    11.263    11.285    11.309    11.329    11.352    11.375    11.397    11.420    11.445    11.468    11.494    11.516    11.542    11.564    11.588    11.614    11.639    11.662    11.687    11.712    11.733    11.756    11.783    11.805    11.828    11.849    11.874    11.896    11.920    11.942    11.964    11.986    12.007    12.028    12.048    12.068    12.088    12.108    12.127    12.146    12.164    12.185    12.204    12.225    12.243    12.264    12.285    12.306    12.329    12.348    12.368    12.389    12.407    12.426    12.446    12.463    12.483    12.506    12.526    12.545    12.569    12.590    12.611    12.633    12.654    12.675    12.694    12.714    12.735    12.757    12.774    12.789    12.809    12.824    12.841    12.855    12.877    12.895    12.913    12.928    12.947    12.965    12.981    12.996    13.013    13.033    13.048    13.067    13.085    13.101    13.119    13.133    13.145    13.163    13.174    13.189    13.200    13.216    13.226    13.244    13.257    13.272    13.285    13.298    13.309    13.326    13.339    13.352    13.361    13.372    13.383    13.396    13.408    13.420    13.430    13.439    13.449    13.462    13.474    13.483    13.493    13.500    13.511    13.522    13.533    13.543    13.554    13.563    13.572    13.577    13.589    13.596    13.611    13.620    13.626    13.642    13.649    13.660    13.666    13.677    13.685    13.697    13.718    13.729    13.741    13.749    13.766    13.773    13.779    13.787    13.797    13.807    13.814    13.828    13.837    13.844    13.853    13.872    13.881    13.889    13.899    13.907    13.916    13.927    13.935    13.950    13.972    13.978    13.987    14.000    14.011    14.018    14.023    14.041    14.050    14.066    14.072    14.089    14.091    14.113    14.119    14.123    14.128    14.141    14.145    14.150    14.169    14.175    14.188    14.192    14.204    14.213    14.222    14.231    14.254    14.265    14.272    14.281    14.292    14.297    14.302    14.312    14.320    14.331    14.339    14.344    14.363    14.374    14.382    14.385    14.394    14.403    14.408    14.418    14.433    14.444    14.454    14.459    14.468    14.477    14.483    14.494    14.504    14.516    14.528    14.535    14.543    14.548    14.553    14.578    14.585    14.589    14.601    14.607    14.614    14.620    14.627    14.633    14.650    14.661    14.667    14.681    14.687    14.694    14.700    14.710    14.722    14.728    14.735    14.752    14.755    14.771    14.785    14.791    14.796    14.810    14.824    14.828    14.835    14.847    14.853    14.858    14.864    14.873    14.885    14.891    14.898    14.907    14.913    14.927    14.937    14.942    14.944    14.947    14.949    14.949    14.947    14.947    14.947    14.949    14.949    14.947    14.946    14.942    14.939    14.935    14.915    14.908    14.902    14.896    14.887    14.880    14.873    14.866    14.859    14.853    14.847    14.842    14.835    14.828    14.825    14.809    14.796    14.789    14.771    14.764    14.755    14.752    14.740    14.733    14.728    14.720    14.712    14.696    14.691    14.685    14.679    14.665    14.659    14.654    14.643    14.627    14.620    14.611    14.598    14.594    14.587    14.581    14.575    14.569    14.550    14.543    14.532    14.522    14.518    14.511    14.504    14.497    14.489    14.483    14.479    14.466    14.462    14.456    14.439    14.433    14.428    14.418    14.411    14.406    14.395    14.387    14.382    14.376    14.370    14.350    14.346    14.331
     4.566     4.572     4.566     4.533     4.524     4.532     4.537     4.572     4.581     4.564     4.572     4.564     4.568     4.560     4.537     4.530     4.507     4.530     4.537     4.530     4.523     4.530     4.511     4.505     4.524     4.505     4.566     4.507     4.570     4.537     4.505     4.499     4.505     4.499     4.505     4.499     4.505     4.499     4.467     4.499     4.494     4.499     4.505     4.499     4.505     4.556     4.500     4.509     4.502     4.494     4.500     4.467     4.471     4.465     4.499     4.505     4.499     4.524     4.505     4.498     4.530     4.496     4.500     4.463     4.468     4.461     4.454     4.465     4.498     4.467     4.472     4.465     4.470     4.461     4.454     4.461     4.470     4.463     4.500     4.505     4.498     4.490     4.470     4.463     4.566     4.536     4.566     4.530     4.498     4.504     4.496     4.504     4.496     4.500     4.463     4.463     4.463     4.471     4.492     4.499     4.507     4.570     4.530     4.507     4.530     4.509     4.502     4.509     4.530     4.510     4.530     4.523     4.530     4.536     4.533     4.566     4.558     4.507     4.558     4.509     4.532     4.524     4.532     4.564     4.533     4.564     4.570     4.562     4.566     4.532     4.566     4.562     4.568     4.572     4.567     4.616     4.589     4.570     4.577     4.612     4.607     4.604     4.600     4.577     4.595     4.574     4.567     4.575     4.595     4.578     4.595     4.589     4.591     4.596     4.589     4.596     4.589     4.596     4.591     4.596     4.578     4.596     4.602     4.605     4.574     4.605     4.619     4.621     4.612     4.625     4.625     4.629     4.623     4.621     4.621     4.623     4.625     4.621     4.621     4.621     4.619     4.621     4.621     4.625     4.614     4.606     4.609     4.603     4.596     4.604     4.602     4.596     4.603     4.600     4.607     4.600     4.602     4.596     4.591     4.598     4.604     4.623     4.633     4.614     4.600     4.629     4.625     4.623     4.631     4.623     4.631     4.637     4.603     4.635     4.637     4.635     4.629     4.591     4.596     4.631     4.635     4.627     4.623     4.627     4.635     4.621     4.604     4.598     4.604     4.598     4.604     4.607     4.604     4.602     4.604     4.596     4.603     4.598     4.607     4.603     4.596     4.591     4.631     4.606     4.602     4.623     4.621     4.627     4.621     4.619     4.614     4.616     4.619     4.619     4.611     4.616     4.611     4.612     4.623     4.619     4.621     4.623     4.596     4.623     4.619     4.614     4.596     4.612     4.610     4.595     4.593     4.591     4.595     4.598     4.595     4.598     4.595     4.572     4.564     4.570     4.566     4.560     4.566     4.560     4.570     4.564     4.572     4.566     4.574     4.580     4.572     4.556     4.558     4.554     4.588     4.554     4.560     4.572     4.566     4.570     4.564     4.570     4.562     4.558     4.560     4.566     4.562     4.568     4.564     4.570     4.532     4.533     4.530     4.570     4.523     4.552     4.505     4.510     4.504     4.498     4.504     4.496     4.498     4.494     4.499     4.498     4.504     4.498     4.516     4.499     4.507     4.511     4.514     4.500     4.496     4.502     4.510     4.502     4.496     4.521     4.498     4.498     4.494     4.510     4.514     4.474     4.468     4.507     4.488     4.494     4.461     4.454     4.461     4.454     4.461     4.454     4.463     4.471     4.465     4.461     4.505     4.499     4.492     4.498     4.490     4.496     4.467     4.498     4.465     4.417     4.461     4.417     4.448     4.413     4.406     4.400     4.406     4.398     4.366     4.371     4.367     4.400     4.407     4.413     4.407     4.415     4.407     4.400     4.406     4.371     4.364     4.366     4.364     4.366     4.366     4.366     4.366     4.367     4.366     4.367     4.366     4.371     4.366     4.398     4.406     4.400     4.406     4.413     4.406     4.413     4.407     4.413     4.458     4.463     4.413     4.406     4.398     4.406     4.371     4.366     4.372     4.367     4.400     4.406     4.398     4.366     4.371     4.364     4.371     4.406     4.413     4.406     4.400     4.407     4.448     4.494     4.444     4.372     4.406     4.398     4.406     4.398     4.367     4.398     4.366     4.371     4.366     4.371     4.366     4.367     4.364     4.398     4.406     4.413     4.407     4.413     4.407     4.415     4.460     4.467     4.485     4.490     4.492     4.485     4.490     4.494     4.492     4.490     4.492     4.488     4.482     4.481     4.488     4.475     4.485     4.477     4.473     4.467     4.461     4.454     4.475     4.479     4.509     4.519     4.461     4.477     4.480     4.521     4.485     4.488     4.496     4.526     4.498     4.505     4.500     4.463     4.496     4.505     4.504     4.507     4.468     4.461     4.498     4.504     4.507     4.524     4.499     4.505     4.509     4.530     4.510     4.542     4.470     4.523     4.533     4.558     4.556     4.533     4.510     4.558     4.554     4.523     4.541     4.543     4.548     4.548     4.545     4.532     4.535     4.540     4.533     4.535     4.528     4.535     4.528     4.532     4.581     4.577     4.570     4.574     4.567     4.574     4.570     4.564     4.570     4.572     4.575     4.572     4.577     4.572     4.575     4.578     4.582     4.588     4.583     4.588     4.593     4.593     4.600     4.591     4.596     4.598     4.602     4.595     4.606     4.598     4.604     4.596     4.600     4.603     4.596     4.598     4.604     4.602     4.604     4.631     4.591     4.635     4.589     4.625     4.631     4.629     4.635     4.637     4.633     4.637     4.642     4.633     4.623     4.627     4.623     4.635     4.627     4.633     4.654     4.652     4.668     4.656     4.643     4.663     4.635     4.658     4.663     4.663     4.668     4.673     4.671     4.674     4.643     4.665     4.685     4.688     4.669     4.683     4.679     4.679     4.678     4.679     4.675     4.688     4.681     4.685     4.690     4.688     4.702     4.669     4.696     4.698     4.679     4.673     4.725     4.668     4.704     4.723     4.719     4.723     4.721     4.703     4.699     4.704     4.748     4.709     4.704     4.727     4.743     4.735     4.723     4.723     4.731     4.727     4.735     4.729     4.733     4.735     4.744     4.739     4.769     4.770     4.766     4.769     4.770     4.765     4.769     4.769     4.763     4.769     4.769     4.770     4.769     4.777     4.779     4.785     4.781     4.787     4.783     4.791     4.789     4.794     4.789     4.795     4.787     4.792     4.794     4.798     4.800     4.797     4.789     4.795     4.789     4.824     4.829     4.831     4.836     4.833     4.833     4.835     4.840     4.836     4.845     4.860     4.833     4.887     4.891     4.840     4.898     4.902     4.905     4.907     4.910     4.910     4.914     4.915     4.919     4.921     4.927     4.928     4.931     4.937     4.940     4.942     4.944     4.942     4.946     4.946     4.946     4.953     4.955     4.953     4.948     4.952     4.955     4.958     4.959     4.964     4.966     4.964     4.966     4.972     4.970     4.970     4.973     4.973     4.975     4.975     4.980     4.981     4.983     4.985     4.987     4.991     4.995     4.995     4.997     5.001     5.014     5.021     5.023     5.025     5.027     5.029     5.035     5.040     5.041     5.048     5.054     5.058     5.065     5.070     5.074     5.077     5.079     5.081     5.083     5.083     5.085     5.086     5.086     5.088     5.088     5.089     5.091     5.094     5.096     5.099     5.100     5.102     5.100     5.102     5.104     5.107     5.105     5.109     5.109     5.112     5.112     5.113     5.115     5.120     5.121     5.123     5.125     5.126     5.128     5.131     5.132     5.132     5.135     5.138     5.138     5.142     5.143     5.149     5.150     5.151     5.154     5.157     5.157     5.159     5.163     5.163     5.165     5.168     5.172     5.174     5.175     5.179     5.180     5.183     5.185     5.189     5.191     5.192     5.194     5.198     5.200     5.201     5.203     5.204     5.207     5.208     5.211     5.212     5.215     5.215     5.219     5.220     5.223     5.225     5.227     5.230     5.230     5.233     5.235     5.235     5.239     5.239     5.242     5.243     5.245     5.246     5.250     5.250     5.254     5.255     5.257     5.259     5.261     5.262     5.264     5.268     5.270     5.272     5.272     5.276     5.278     5.279     5.281     5.283     5.284     5.287     5.292     5.291     5.302     5.304     5.304     5.306     5.308     5.310     5.311     5.313     5.317     5.318     5.320     5.320     5.323     5.324     5.326     5.329     5.330     5.332     5.335     5.337     5.340     5.341     5.343     5.346     5.348     5.352     5.353     5.355     5.358     5.359     5.363     5.364     5.368     5.370     5.372     5.375     5.377     5.380     5.382     5.386     5.387     5.390     5.390     5.393     5.394     5.396     5.399     5.402     5.404     5.407     5.411     5.414     5.416     5.420     5.421     5.424     5.427     5.428     5.430     5.432     5.437     5.439     5.440     5.442     5.446     5.448     5.449     5.453     5.454     5.456     5.457     5.460     5.461     5.463     5.466     5.467     5.470     5.472     5.474     5.476     5.477     5.479     5.483     5.485     5.486     5.487     5.489     5.490     5.493     5.494     5.496     5.497     5.498     5.502     5.504     5.507     5.509     5.511     5.513     5.517     5.518     5.519     5.523     5.523     5.525     5.527     5.530     5.532     5.535     5.539     5.540     5.543     5.546     5.548     5.552     5.552     5.557     5.558     5.561     5.563     5.565     5.569     5.572     5.574     5.578     5.580     5.583     5.585     5.588     5.591     5.593     5.595     5.602     5.605     5.607     5.612     5.614     5.615     5.618     5.621     5.623     5.626     5.629     5.631     5.637     5.639     5.643     5.646     5.650     5.654     5.657     5.657     5.659     5.665     5.669     5.672     5.675     5.678     5.681     5.685     5.687     5.693     5.696     5.700     5.704     5.707     5.711     5.716     5.720     5.724     5.726     5.729     5.733     5.746     5.754     5.758     5.760     5.761     5.765     5.768     5.770     5.773     5.776     5.781     5.785     5.788     5.792     5.797     5.800     5.805     5.809     5.813     5.818     5.822     5.828     5.833     5.838     5.844     5.848     5.854     5.858     5.861     5.867     5.871     5.876     5.882     5.887     5.890     5.896     5.899     5.905     5.909     5.914     5.919     5.926     5.931     5.935     5.941     5.946     5.950     5.958     5.963     5.968     5.974     5.979     5.986     5.993     5.996     6.002     6.010     6.016     6.024     6.030     6.038     6.047     6.054     6.065     6.074     6.085     6.096     6.108     6.122     6.133     6.147     6.158     6.172     6.185     6.198     6.212     6.226     6.243     6.258     6.274     6.292     6.309     6.327     6.343     6.362     6.379     6.398     6.419     6.440     6.460     6.483     6.506     6.526     6.546     6.565     6.583     6.602     6.621     6.638     6.657     6.676     6.694     6.713     6.731     6.750     6.769     6.785     6.803     6.822     6.840     6.859     6.878     6.896     6.914     6.933     6.954     6.971     6.992     7.010     7.029     7.049     7.067     7.087     7.106     7.125     7.142     7.161     7.179     7.196     7.215     7.233     7.250     7.267     7.283     7.300     7.318     7.335     7.353     7.368     7.386     7.404     7.421     7.437     7.454     7.472     7.490     7.507     7.524     7.542     7.558     7.576     7.595     7.611     7.629     7.646     7.664     7.682     7.699     7.717     7.736     7.753     7.772     7.790     7.809     7.827     7.845     7.863     7.881     7.899     7.919     7.935     7.956     7.974     7.992     8.012     8.029     8.048     8.067     8.085     8.104     8.123     8.142     8.160     8.178     8.196     8.214     8.233     8.250     8.271     8.289     8.307     8.324     8.342     8.360     8.377     8.395     8.410     8.428     8.444     8.460     8.475     8.490     8.505     8.521     8.537     8.550     8.566     8.579     8.591     8.606     8.620     8.632     8.645     8.659     8.671     8.685     8.698     8.709     8.722     8.735     8.746     8.757     8.768     8.781     8.794     8.803     8.817     8.826     8.837     8.850     8.861     8.872     8.886     8.897     8.909     8.920     8.931     8.944     8.958     8.967     8.979     8.992     9.005     9.017     9.029     9.040     9.050     9.063     9.076     9.089     9.101     9.113     9.124     9.139     9.152     9.165     9.177     9.190     9.202     9.216     9.230     9.245     9.256     9.270     9.285     9.297     9.312     9.326     9.338     9.353     9.367     9.381     9.394     9.409     9.423     9.439     9.454     9.466     9.481     9.495     9.510     9.527     9.539     9.555     9.567     9.581     9.594     9.609     9.623     9.635     9.651     9.664     9.679     9.694     9.707     9.720     9.733     9.748     9.762     9.776     9.790     9.804     9.817     9.828     9.843     9.857     9.872     9.885     9.900     9.914     9.928     9.943     9.957     9.972     9.988     9.998    10.014    10.028    10.041    10.057    10.072    10.085    10.100    10.115    10.130    10.144    10.161    10.175    10.192    10.207    10.223    10.239    10.254    10.270    10.288    10.303    10.318    10.333    10.352    10.369    10.385    10.401    10.416    10.433    10.450    10.467    10.482    10.500    10.518    10.533    10.550    10.566    10.582    10.600    10.619    10.635    10.654    10.670    10.689    10.708    10.726    10.746    10.765    10.783    10.800    10.819    10.839    10.860    10.880    10.900    10.919    10.942    10.964    10.983    11.005    11.024    11.045    11.067    11.087    11.107    11.128    11.148    11.170    11.192    11.213    11.233    11.258    11.277    11.300    11.321    11.344    11.367    11.389    11.413    11.438    11.460    11.482    11.509    11.531    11.557    11.582    11.603    11.625    11.648    11.678    11.698    11.725    11.748    11.768    11.796    11.819    11.838    11.865    11.888    11.912    11.933    11.955    11.979    12.002    12.022    12.042    12.065    12.085    12.104    12.124    12.146    12.163    12.181    12.199    12.220    12.240    12.261    12.280    12.302    12.320    12.341    12.362    12.383    12.404    12.421    12.439    12.462    12.480    12.503    12.520    12.542    12.564    12.587    12.609    12.630    12.652    12.672    12.694    12.712    12.732    12.749    12.769    12.793    12.813    12.826    12.841    12.859    12.878    12.896    12.913    12.930    12.950    12.964    12.981    12.999    13.015    13.029    13.046    13.063    13.076    13.091    13.106    13.120    13.133    13.146    13.161    13.173    13.189    13.201    13.214    13.228    13.241    13.256    13.268    13.282    13.294    13.310    13.322    13.333    13.345    13.356    13.367    13.381    13.393    13.404    13.412    13.425    13.435    13.448    13.457    13.466    13.479    13.486    13.493    13.502    13.515    13.529    13.539    13.545    13.559    13.571    13.574    13.585    13.592    13.601    13.611    13.620    13.629    13.644    13.652    13.660    13.669    13.681    13.688    13.700    13.718    13.729    13.746    13.755    13.768    13.775    13.782    13.794    13.804    13.813    13.822    13.831    13.840    13.848    13.863    13.876    13.886    13.895    13.904    13.914    13.925    13.933    13.946    13.969    13.978    13.983    13.998    14.007    14.015    14.023    14.035    14.045    14.058    14.063    14.081    14.102    14.110    14.119    14.123    14.135    14.141    14.146    14.150    14.169    14.172    14.185    14.190    14.198    14.216    14.222    14.226    14.257    14.263    14.269    14.287    14.292    14.298    14.302    14.308    14.317    14.332    14.339    14.346    14.355    14.374    14.379    14.387    14.394    14.408    14.410    14.414    14.436    14.441    14.454    14.461    14.466    14.477    14.482    14.496    14.502    14.514    14.524    14.535    14.543    14.548    14.562    14.570    14.580    14.585    14.599    14.605    14.614    14.622    14.627    14.633    14.652    14.657    14.669    14.677    14.687    14.694    14.700    14.709    14.722    14.728    14.735    14.741    14.755    14.766    14.777    14.793    14.798    14.806    14.822    14.827    14.835    14.846    14.852    14.858    14.863    14.873    14.885    14.890    14.902    14.907    14.913    14.925    14.935    14.941    14.944    14.946    14.947    14.949    14.949    14.946    14.947    14.949    14.949    14.947    14.944    14.944    14.941    14.937    14.921    14.908    14.902    14.895    14.888    14.881    14.875    14.866    14.861    14.853    14.847    14.842    14.835    14.828    14.824    14.798    14.793    14.787    14.779    14.766    14.757    14.749    14.744    14.735    14.728    14.720    14.713    14.700    14.694    14.687    14.680    14.667    14.663    14.656    14.649    14.629    14.620    14.611    14.599    14.594    14.589    14.583    14.578    14.570    14.554    14.546    14.535    14.527    14.522    14.514    14.507    14.502    14.493    14.487    14.479    14.470    14.461    14.459    14.445    14.440    14.430    14.422    14.411    14.408    14.399    14.389    14.382    14.377    14.372    14.364    14.350    14.346
     4.574     4.567     4.558     4.566     4.532     4.537     4.532     4.537     4.575     4.572     4.564     4.572     4.564     4.567     4.560     4.536     4.530     4.537     4.560     4.537     4.530     4.523     4.530     4.511     4.505     4.500     4.507     4.567     4.562     4.570     4.566     4.507     4.502     4.496     4.502     4.496     4.500     4.507     4.500     4.507     4.500     4.507     4.530     4.505     4.499     4.505     4.512     4.505     4.498     4.504     4.496     4.500     4.467     4.499     4.505     4.498     4.505     4.532     4.523     4.530     4.523     4.530     4.509     4.513     4.461     4.468     4.461     4.499     4.467     4.499     4.505     4.499     4.505     4.454     4.461     4.470     4.461     4.470     4.505     4.498     4.492     4.498     4.465     4.471     4.556     4.505     4.499     4.505     4.530     4.510     4.504     4.498     4.516     4.507     4.470     4.463     4.470     4.463     4.499     4.505     4.499     4.533     4.524     4.530     4.510     4.516     4.509     4.516     4.498     4.505     4.511     4.530     4.523     4.532     4.537     4.556     4.566     4.499     4.507     4.558     4.537     4.532     4.537     4.530     4.524     4.530     4.537     4.568     4.558     4.566     4.574     4.570     4.564     4.581     4.564     4.598     4.609     4.578     4.596     4.613     4.603     4.598     4.603     4.596     4.589     4.596     4.589     4.596     4.589     4.596     4.577     4.596     4.602     4.591     4.598     4.604     4.598     4.604     4.606     4.603     4.606     4.602     4.605     4.572     4.566     4.574     4.621     4.598     4.621     4.631     4.623     4.631     4.625     4.629     4.623     4.627     4.623     4.621     4.625     4.621     4.623     4.619     4.621     4.633     4.610     4.619     4.604     4.596     4.603     4.598     4.605     4.603     4.607     4.619     4.603     4.621     4.607     4.603     4.598     4.604     4.629     4.635     4.625     4.619     4.604     4.627     4.635     4.629     4.637     4.603     4.596     4.603     4.625     4.631     4.637     4.633     4.642     4.598     4.603     4.637     4.633     4.637     4.629     4.623     4.631     4.625     4.621     4.629     4.625     4.604     4.610     4.610     4.609     4.606     4.609     4.604     4.596     4.604     4.603     4.598     4.591     4.596     4.589     4.596     4.623     4.635     4.627     4.631     4.625     4.619     4.623     4.631     4.621     4.616     4.615     4.631     4.615     4.627     4.591     4.623     4.621     4.593     4.627     4.603     4.621     4.598     4.603     4.603     4.596     4.589     4.614     4.612     4.593     4.606     4.602     4.591     4.598     4.589     4.570     4.572     4.564     4.568     4.574     4.574     4.572     4.568     4.566     4.574     4.570     4.562     4.588     4.580     4.556     4.581     4.589     4.591     4.568     4.562     4.570     4.562     4.570     4.568     4.572     4.562     4.568     4.564     4.564     4.567     4.572     4.567     4.574     4.574     4.533     4.575     4.514     4.523     4.511     4.507     4.509     4.504     4.498     4.502     4.498     4.499     4.505     4.504     4.498     4.505     4.499     4.505     4.499     4.507     4.511     4.516     4.500     4.507     4.468     4.519     4.504     4.519     4.509     4.505     4.499     4.492     4.498     4.454     4.461     4.468     4.507     4.499     4.468     4.461     4.454     4.460     4.452     4.461     4.454     4.463     4.500     4.509     4.502     4.494     4.499     4.494     4.498     4.502     4.494     4.505     4.490     4.494     4.470     4.461     4.454     4.461     4.415     4.407     4.413     4.407     4.413     4.421     4.413     4.460     4.415     4.461     4.454     4.448     4.417     4.448     4.415     4.407     4.413     4.406     4.400     4.406     4.400     4.406     4.413     4.407     4.413     4.406     4.413     4.407     4.413     4.407     4.415     4.407     4.415     4.461     4.415     4.460     4.415     4.460     4.467     4.483     4.460     4.415     4.420     4.415     4.407     4.413     4.446     4.415     4.444     4.415     4.460     4.415     4.460     4.415     4.446     4.415     4.446     4.415     4.446     4.450     4.444     4.452     4.465     4.460     4.415     4.446     4.413     4.407     4.413     4.407     4.400     4.406     4.400     4.406     4.400     4.406     4.413     4.420     4.413     4.420     4.454     4.460     4.456     4.461     4.490     4.499     4.492     4.488     4.494     4.488     4.490     4.490     4.496     4.492     4.490     4.488     4.492     4.492     4.488     4.488     4.483     4.502     4.496     4.482     4.468     4.461     4.523     4.510     4.514     4.517     4.521     4.519     4.496     4.524     4.485     4.528     4.482     4.498     4.504     4.530     4.510     4.533     4.507     4.513     4.507     4.511     4.461     4.499     4.504     4.499     4.507     4.514     4.533     4.510     4.528     4.517     4.514     4.523     4.517     4.516     4.558     4.510     4.533     4.526     4.558     4.562     4.560     4.554     4.552     4.554     4.550     4.543     4.542     4.499     4.541     4.543     4.542     4.543     4.533     4.585     4.533     4.582     4.580     4.579     4.577     4.570     4.574     4.568     4.575     4.570     4.575     4.579     4.566     4.577     4.572     4.578     4.598     4.581     4.591     4.595     4.589     4.596     4.602     4.598     4.602     4.598     4.603     4.604     4.606     4.603     4.603     4.602     4.602     4.602     4.598     4.604     4.602     4.598     4.603     4.606     4.640     4.637     4.598     4.633     4.639     4.633     4.629     4.635     4.652     4.650     4.648     4.650     4.637     4.629     4.631     4.639     4.629     4.625     4.631     4.669     4.633     4.669     4.678     4.647     4.679     4.679     4.656     4.635     4.640     4.659     4.663     4.668     4.674     4.678     4.663     4.658     4.663     4.669     4.692     4.681     4.685     4.682     4.685     4.675     4.694     4.674     4.688     4.694     4.690     4.694     4.696     4.696     4.702     4.702     4.675     4.703     4.727     4.721     4.721     4.727     4.723     4.733     4.746     4.707     4.704     4.750     4.744     4.721     4.729     4.723     4.731     4.750     4.752     4.729     4.737     4.735     4.729     4.739     4.731     4.737     4.741     4.770     4.779     4.776     4.769     4.769     4.774     4.774     4.769     4.769     4.777     4.776     4.770     4.772     4.776     4.779     4.781     4.785     4.782     4.779     4.785     4.785     4.798     4.791     4.794     4.798     4.794     4.794     4.798     4.798     4.795     4.794     4.802     4.792     4.795     4.829     4.835     4.837     4.835     4.837     4.840     4.837     4.844     4.839     4.833     4.857     4.854     4.888     4.893     4.898     4.902     4.880     4.885     4.891     4.910     4.899     4.903     4.907     4.914     4.918     4.924     4.927     4.935     4.942     4.940     4.946     4.946     4.953     4.953     4.952     4.958     4.959     4.959     4.959     4.952     4.956     4.958     4.961     4.964     4.962     4.967     4.970     4.970     4.973     4.975     4.973     4.975     4.978     4.980     4.980     4.983     4.985     4.987     4.989     4.993     4.995     4.997     4.999     5.005     5.011     5.019     5.023     5.025     5.029     5.032     5.035     5.038     5.041     5.045     5.052     5.056     5.064     5.070     5.076     5.079     5.083     5.083     5.088     5.088     5.089     5.089     5.091     5.092     5.092     5.094     5.094     5.096     5.097     5.100     5.102     5.104     5.105     5.107     5.107     5.109     5.112     5.112     5.113     5.113     5.117     5.115     5.117     5.120     5.125     5.126     5.129     5.129     5.131     5.132     5.135     5.137     5.138     5.140     5.142     5.143     5.149     5.149     5.153     5.154     5.154     5.157     5.160     5.160     5.165     5.168     5.166     5.170     5.175     5.175     5.179     5.180     5.182     5.185     5.187     5.191     5.192     5.194     5.196     5.200     5.201     5.205     5.206     5.208     5.210     5.211     5.213     5.214     5.215     5.219     5.222     5.223     5.225     5.228     5.230     5.231     5.233     5.235     5.237     5.239     5.240     5.243     5.245     5.246     5.250     5.250     5.252     5.254     5.255     5.257     5.259     5.261     5.264     5.266     5.268     5.270     5.272     5.274     5.276     5.278     5.279     5.281     5.283     5.290     5.292     5.291     5.302     5.304     5.306     5.306     5.308     5.310     5.310     5.311     5.313     5.315     5.318     5.320     5.321     5.323     5.324     5.326     5.329     5.330     5.333     5.335     5.337     5.340     5.341     5.343     5.346     5.348     5.352     5.353     5.355     5.358     5.359     5.363     5.364     5.368     5.368     5.372     5.373     5.378     5.380     5.382     5.383     5.386     5.387     5.390     5.393     5.396     5.399     5.399     5.400     5.404     5.407     5.409     5.413     5.416     5.418     5.421     5.424     5.425     5.428     5.430     5.431     5.435     5.439     5.440     5.444     5.446     5.448     5.449     5.453     5.454     5.456     5.458     5.460     5.461     5.464     5.466     5.467     5.470     5.474     5.476     5.477     5.479     5.481     5.483     5.486     5.487     5.489     5.490     5.491     5.493     5.494     5.497     5.498     5.500     5.502     5.504     5.507     5.509     5.513     5.515     5.517     5.519     5.521     5.522     5.523     5.526     5.527     5.531     5.532     5.535     5.539     5.540     5.545     5.546     5.548     5.549     5.554     5.557     5.558     5.561     5.563     5.565     5.569     5.571     5.572     5.578     5.580     5.582     5.585     5.588     5.590     5.593     5.597     5.602     5.603     5.607     5.610     5.614     5.615     5.618     5.619     5.622     5.626     5.629     5.630     5.635     5.639     5.641     5.645     5.648     5.650     5.653     5.657     5.661     5.663     5.666     5.670     5.673     5.677     5.680     5.683     5.685     5.689     5.692     5.696     5.702     5.704     5.709     5.712     5.716     5.718     5.724     5.726     5.731     5.738     5.752     5.754     5.758     5.761     5.763     5.766     5.770     5.772     5.775     5.778     5.781     5.786     5.789     5.792     5.797     5.800     5.805     5.809     5.814     5.818     5.822     5.828     5.833     5.839     5.844     5.849     5.852     5.858     5.863     5.867     5.871     5.876     5.881     5.885     5.890     5.896     5.900     5.905     5.911     5.914     5.919     5.924     5.931     5.935     5.941     5.946     5.953     5.958     5.963     5.970     5.972     5.979     5.986     5.993     5.998     6.005     6.010     6.016     6.024     6.030     6.038     6.045     6.054     6.063     6.073     6.083     6.095     6.105     6.118     6.131     6.144     6.157     6.169     6.183     6.196     6.208     6.222     6.237     6.252     6.269     6.287     6.304     6.322     6.339     6.357     6.376     6.393     6.413     6.433     6.455     6.477     6.500     6.522     6.544     6.565     6.583     6.602     6.621     6.640     6.657     6.676     6.695     6.713     6.731     6.750     6.769     6.787     6.804     6.824     6.840     6.859     6.876     6.896     6.914     6.932     6.952     6.969     6.989     7.007     7.026     7.046     7.064     7.085     7.104     7.123     7.140     7.160     7.179     7.196     7.215     7.233     7.250     7.269     7.285     7.303     7.319     7.337     7.354     7.372     7.389     7.405     7.421     7.439     7.456     7.476     7.491     7.509     7.524     7.543     7.560     7.577     7.596     7.613     7.629     7.646     7.662     7.682     7.699     7.719     7.735     7.753     7.772     7.789     7.807     7.825     7.843     7.861     7.879     7.896     7.916     7.935     7.952     7.972     7.987     8.005     8.026     8.045     8.062     8.081     8.099     8.118     8.137     8.155     8.174     8.191     8.209     8.228     8.247     8.266     8.283     8.300     8.319     8.337     8.355     8.372     8.391     8.406     8.425     8.442     8.456     8.475     8.490     8.505     8.522     8.537     8.550     8.566     8.581     8.593     8.609     8.622     8.635     8.649     8.664     8.675     8.689     8.703     8.715     8.730     8.741     8.754     8.765     8.778     8.789     8.802     8.814     8.825     8.835     8.848     8.859     8.871     8.883     8.895     8.907     8.918     8.930     8.941     8.952     8.965     8.977     8.990     9.002     9.013     9.026     9.038     9.049     9.059     9.074     9.085     9.097     9.109     9.122     9.132     9.145     9.158     9.171     9.185     9.196     9.211     9.223     9.236     9.250     9.265     9.278     9.290     9.306     9.318     9.331     9.346     9.360     9.374     9.386     9.400     9.415     9.429     9.446     9.459     9.474     9.486     9.502     9.515     9.528     9.544     9.561     9.574     9.587     9.602     9.614     9.628     9.642     9.655     9.668     9.685     9.698     9.713     9.727     9.738     9.753     9.770     9.782     9.796     9.809     9.823     9.835     9.850     9.863     9.876     9.892     9.905     9.919     9.933     9.946     9.962     9.977     9.989    10.003    10.018    10.033    10.047    10.061    10.077    10.090    10.102    10.118    10.133    10.149    10.163    10.179    10.195    10.210    10.224    10.240    10.256    10.272    10.291    10.305    10.320    10.337    10.353    10.368    10.385    10.401    10.419    10.435    10.452    10.468    10.482    10.502    10.518    10.533    10.550    10.566    10.583    10.600    10.617    10.636    10.654    10.670    10.689    10.707    10.724    10.745    10.763    10.782    10.798    10.820    10.839    10.858    10.880    10.902    10.918    10.939    10.960    10.980    11.001    11.020    11.041    11.061    11.081    11.103    11.126    11.146    11.165    11.188    11.209    11.231    11.251    11.274    11.296    11.317    11.341    11.361    11.385    11.406    11.427    11.452    11.475    11.499    11.520    11.547    11.569    11.593    11.618    11.642    11.663    11.687    11.711    11.738    11.762    11.785    11.809    11.833    11.855    11.877    11.900    11.926    11.947    11.972    11.994    12.017    12.035    12.058    12.079    12.098    12.120    12.140    12.161    12.181    12.199    12.217    12.235    12.256    12.276    12.297    12.316    12.336    12.355    12.377    12.396    12.417    12.437    12.457    12.479    12.499    12.518    12.536    12.558    12.583    12.603    12.623    12.647    12.668    12.691    12.708    12.730    12.746    12.766    12.787    12.805    12.824    12.844    12.861    12.880    12.895    12.913    12.931    12.949    12.965    12.981    12.994    13.009    13.024    13.036    13.049    13.063    13.077    13.093    13.105    13.117    13.133    13.145    13.159    13.173    13.187    13.200    13.213    13.226    13.240    13.252    13.265    13.278    13.291    13.304    13.319    13.328    13.340    13.350    13.363    13.376    13.383    13.394    13.405    13.420    13.433    13.440    13.452    13.459    13.472    13.479    13.486    13.493    13.511    13.525    13.533    13.542    13.556    13.566    13.575    13.581    13.589    13.599    13.608    13.618    13.626    13.636    13.650    13.656    13.663    13.678    13.687    13.697    13.707    13.720    13.735    13.748    13.761    13.768    13.775    13.792    13.802    13.807    13.816    13.825    13.837    13.844    13.858    13.870    13.877    13.893    13.900    13.909    13.922    13.935    13.944    13.957    13.970    13.980    13.998    14.005    14.015    14.021    14.028    14.041    14.055    14.064    14.079    14.089    14.104    14.119    14.122    14.133    14.139    14.145    14.150    14.165    14.177    14.178    14.188    14.204    14.213    14.222    14.226    14.247    14.254    14.272    14.285    14.288    14.297    14.302    14.310    14.317    14.332    14.339    14.346    14.369    14.370    14.376    14.382    14.391    14.403    14.408    14.413    14.432    14.447    14.452    14.459    14.466    14.473    14.480    14.493    14.504    14.511    14.522    14.535    14.541    14.546    14.560    14.572    14.577    14.585    14.596    14.608    14.612    14.622    14.627    14.633    14.654    14.657    14.671    14.676    14.687    14.692    14.698    14.713    14.720    14.726    14.733    14.743    14.759    14.763    14.785    14.791    14.794    14.814    14.820    14.825    14.835    14.842    14.852    14.858    14.863    14.877    14.883    14.888    14.898    14.908    14.913    14.923    14.937    14.941    14.944    14.946    14.947    14.949    14.946    14.944    14.947    14.947    14.947    14.946    14.944    14.942    14.939    14.935    14.927    14.912    14.902    14.895    14.888    14.883    14.877    14.869    14.861    14.855    14.849    14.842    14.837    14.825    14.819    14.800    14.794    14.785    14.780    14.771    14.759    14.752    14.745    14.737    14.730    14.722    14.714    14.700    14.694    14.689    14.680    14.673    14.663    14.657    14.652    14.629    14.622    14.616    14.603    14.596    14.591    14.583    14.575    14.569    14.559    14.546    14.539    14.533    14.524    14.518    14.511    14.505    14.496    14.487    14.479    14.473    14.464    14.457    14.452    14.441    14.432    14.422    14.411    14.410    14.403    14.389    14.382    14.379    14.374    14.366    14.350    14.346
     4.606     4.572     4.566     4.558     4.537     4.532     4.537     4.532     4.566     4.603     4.572     4.564     4.572     4.575     4.567     4.560     4.567     4.560     4.567     4.562     4.567     4.530     4.523     4.530     4.523     4.505     4.524     4.558     4.567     4.560     4.566     4.530     4.498     4.504     4.498     4.504     4.509     4.530     4.498     4.516     4.509     4.505     4.499     4.532     4.505     4.499     4.505     4.499     4.505     4.498     4.516     4.507     4.499     4.505     4.499     4.505     4.500     4.524     4.532     4.524     4.530     4.523     4.528     4.507     4.500     4.505     4.500     4.507     4.500     4.505     4.500     4.507     4.500     4.463     4.470     4.463     4.470     4.505     4.500     4.505     4.498     4.505     4.499     4.507     4.566     4.500     4.505     4.499     4.505     4.530     4.511     4.505     4.510     4.530     4.505     4.471     4.505     4.499     4.505     4.500     4.505     4.572     4.532     4.524     4.507     4.523     4.530     4.523     4.505     4.498     4.505     4.511     4.530     4.523     4.530     4.537     4.556     4.566     4.500     4.507     4.558     4.537     4.530     4.523     4.530     4.523     4.532     4.577     4.566     4.572     4.581     4.564     4.572     4.578     4.583     4.589     4.564     4.572     4.591     4.611     4.598     4.603     4.598     4.603     4.596     4.591     4.596     4.589     4.596     4.589     4.596     4.589     4.596     4.602     4.606     4.602     4.606     4.611     4.607     4.607     4.602     4.605     4.609     4.591     4.574     4.604     4.598     4.591     4.598     4.627     4.631     4.623     4.629     4.623     4.631     4.629     4.623     4.623     4.625     4.625     4.623     4.623     4.633     4.625     4.613     4.609     4.619     4.603     4.598     4.603     4.609     4.613     4.610     4.616     4.613     4.612     4.623     4.611     4.613     4.607     4.607     4.613     4.633     4.613     4.635     4.629     4.647     4.637     4.629     4.637     4.629     4.637     4.631     4.637     4.633     4.640     4.639     4.647     4.637     4.633     4.639     4.639     4.637     4.631     4.649     4.627     4.631     4.625     4.629     4.640     4.604     4.625     4.605     4.609     4.614     4.609     4.604     4.607     4.627     4.604     4.600     4.591     4.598     4.633     4.639     4.631     4.631     4.627     4.629     4.623     4.629     4.623     4.625     4.623     4.631     4.625     4.633     4.625     4.623     4.627     4.623     4.627     4.603     4.605     4.609     4.604     4.611     4.616     4.603     4.616     4.602     4.598     4.603     4.607     4.607     4.580     4.591     4.600     4.575     4.568     4.572     4.585     4.579     4.570     4.566     4.575     4.572     4.568     4.564     4.588     4.560     4.560     4.598     4.593     4.570     4.574     4.585     4.572     4.575     4.570     4.577     4.572     4.566     4.574     4.566     4.568     4.570     4.574     4.568     4.574     4.572     4.577     4.575     4.552     4.550     4.514     4.554     4.521     4.519     4.526     4.505     4.498     4.505     4.510     4.504     4.510     4.509     4.523     4.521     4.523     4.528     4.521     4.467     4.499     4.505     4.512     4.532     4.507     4.499     4.505     4.500     4.530     4.505     4.498     4.467     4.460     4.454     4.461     4.470     4.492     4.498     4.468     4.460     4.452     4.460     4.454     4.461     4.454     4.463     4.505     4.509     4.499     4.494     4.498     4.494     4.498     4.492     4.492     4.496     4.461     4.502     4.494     4.465     4.470     4.461     4.458     4.461     4.454     4.461     4.454     4.461     4.456     4.461     4.458     4.463     4.470     4.465     4.470     4.461     4.454     4.461     4.415     4.422     4.415     4.409     4.415     4.448     4.452     4.460     4.450     4.460     4.454     4.461     4.454     4.450     4.458     4.463     4.458     4.463     4.454     4.461     4.456     4.482     4.480     4.454     4.460     4.452     4.460     4.454     4.450     4.454     4.460     4.454     4.460     4.454     4.460     4.454     4.460     4.454     4.448     4.454     4.448     4.454     4.444     4.450     4.446     4.471     4.467     4.461     4.454     4.460     4.454     4.448     4.454     4.448     4.415     4.460     4.454     4.461     4.415     4.460     4.467     4.461     4.467     4.461     4.470     4.498     4.492     4.467     4.496     4.492     4.498     4.499     4.465     4.458     4.490     4.492     4.498     4.490     4.492     4.496     4.490     4.498     4.467     4.500     4.490     4.499     4.490     4.500     4.452     4.483     4.528     4.523     4.521     4.490     4.496     4.488     4.490     4.523     4.535     4.530     4.500     4.467     4.505     4.504     4.505     4.547     4.509     4.513     4.510     4.510     4.507     4.511     4.504     4.513     4.510     4.538     4.528     4.511     4.516     4.516     4.521     4.526     4.523     4.556     4.530     4.510     4.532     4.510     4.533     4.560     4.554     4.545     4.554     4.547     4.546     4.547     4.548     4.546     4.541     4.547     4.552     4.538     4.560     4.540     4.585     4.585     4.580     4.580     4.575     4.572     4.575     4.579     4.564     4.572     4.567     4.585     4.566     4.577     4.581     4.595     4.589     4.593     4.589     4.596     4.600     4.602     4.605     4.604     4.603     4.606     4.602     4.606     4.611     4.600     4.604     4.600     4.600     4.602     4.606     4.600     4.604     4.609     4.627     4.642     4.631     4.637     4.644     4.642     4.649     4.639     4.643     4.652     4.652     4.643     4.652     4.654     4.633     4.637     4.629     4.640     4.633     4.669     4.674     4.668     4.673     4.650     4.682     4.682     4.679     4.668     4.667     4.663     4.667     4.668     4.672     4.680     4.673     4.688     4.692     4.702     4.696     4.702     4.692     4.688     4.681     4.675     4.694     4.694     4.692     4.692     4.692     4.696     4.699     4.692     4.698     4.706     4.729     4.702     4.698     4.694     4.725     4.725     4.733     4.723     4.748     4.741     4.743     4.746     4.744     4.741     4.746     4.756     4.757     4.760     4.761     4.727     4.723     4.746     4.770     4.746     4.751     4.781     4.777     4.777     4.755     4.777     4.781     4.782     4.777     4.770     4.774     4.776     4.774     4.776     4.770     4.776     4.770     4.783     4.785     4.785     4.782     4.785     4.795     4.803     4.805     4.807     4.795     4.802     4.797     4.791     4.798     4.795     4.797     4.802     4.800     4.797     4.800     4.844     4.843     4.840     4.835     4.837     4.841     4.837     4.843     4.846     4.854     4.869     4.833     4.854     4.875     4.878     4.902     4.905     4.910     4.912     4.885     4.914     4.918     4.924     4.909     4.931     4.935     4.939     4.940     4.946     4.946     4.944     4.948     4.949     4.955     4.955     4.956     4.958     4.961     4.961     4.964     4.966     4.959     4.962     4.961     4.968     4.968     4.968     4.973     4.975     4.978     4.978     4.981     4.980     4.983     4.987     4.989     4.987     4.989     4.991     4.991     4.998     4.998     5.004     5.012     5.011     5.021     5.025     5.029     5.032     5.033     5.037     5.038     5.041     5.045     5.049     5.055     5.062     5.069     5.074     5.077     5.081     5.085     5.088     5.089     5.091     5.094     5.094     5.096     5.097     5.097     5.099     5.100     5.102     5.104     5.107     5.107     5.109     5.110     5.112     5.113     5.115     5.117     5.117     5.117     5.120     5.121     5.125     5.126     5.129     5.128     5.131     5.132     5.132     5.135     5.137     5.138     5.140     5.143     5.145     5.149     5.150     5.150     5.153     5.156     5.157     5.159     5.160     5.163     5.166     5.168     5.172     5.175     5.175     5.177     5.179     5.182     5.185     5.189     5.189     5.192     5.192     5.196     5.198     5.201     5.203     5.205     5.207     5.209     5.211     5.213     5.215     5.217     5.220     5.222     5.223     5.227     5.228     5.230     5.231     5.233     5.237     5.239     5.240     5.242     5.243     5.245     5.246     5.250     5.252     5.254     5.254     5.257     5.259     5.261     5.262     5.264     5.267     5.270     5.272     5.272     5.276     5.276     5.279     5.281     5.283     5.284     5.285     5.291     5.294     5.299     5.302     5.306     5.308     5.311     5.311     5.313     5.313     5.315     5.315     5.318     5.320     5.321     5.324     5.326     5.327     5.329     5.330     5.333     5.335     5.338     5.340     5.341     5.343     5.346     5.348     5.352     5.353     5.355     5.358     5.359     5.363     5.364     5.366     5.370     5.372     5.373     5.377     5.378     5.383     5.385     5.386     5.389     5.390     5.392     5.394     5.397     5.399     5.402     5.404     5.407     5.409     5.413     5.414     5.418     5.420     5.422     5.425     5.427     5.428     5.431     5.435     5.437     5.440     5.444     5.446     5.449     5.451     5.453     5.454     5.456     5.458     5.460     5.463     5.464     5.468     5.470     5.470     5.474     5.476     5.477     5.479     5.483     5.485     5.486     5.487     5.490     5.491     5.493     5.494     5.496     5.498     5.500     5.502     5.504     5.506     5.507     5.511     5.513     5.515     5.518     5.519     5.521     5.523     5.526     5.526     5.527     5.530     5.532     5.535     5.540     5.542     5.545     5.546     5.548     5.552     5.554     5.555     5.558     5.561     5.563     5.565     5.567     5.571     5.574     5.576     5.580     5.583     5.585     5.588     5.590     5.593     5.594     5.599     5.605     5.609     5.612     5.614     5.615     5.619     5.619     5.623     5.623     5.629     5.630     5.633     5.637     5.639     5.643     5.646     5.650     5.653     5.654     5.657     5.662     5.663     5.666     5.670     5.673     5.677     5.680     5.685     5.689     5.692     5.693     5.696     5.704     5.707     5.712     5.714     5.718     5.722     5.724     5.727     5.733     5.746     5.754     5.756     5.760     5.761     5.765     5.768     5.770     5.773     5.775     5.780     5.783     5.786     5.789     5.794     5.797     5.800     5.805     5.808     5.814     5.818     5.822     5.828     5.833     5.839     5.844     5.849     5.852     5.858     5.863     5.867     5.874     5.878     5.881     5.887     5.890     5.896     5.900     5.905     5.911     5.916     5.920     5.926     5.931     5.937     5.941     5.946     5.951     5.958     5.963     5.967     5.974     5.978     5.986     5.993     5.996     6.005     6.012     6.017     6.024     6.032     6.038     6.045     6.054     6.061     6.070     6.081     6.093     6.103     6.115     6.127     6.141     6.153     6.166     6.180     6.192     6.205     6.219     6.233     6.248     6.264     6.280     6.297     6.316     6.333     6.352     6.371     6.388     6.408     6.428     6.448     6.469     6.493     6.516     6.538     6.560     6.581     6.601     6.621     6.640     6.658     6.678     6.695     6.713     6.732     6.751     6.769     6.787     6.804     6.824     6.840     6.859     6.876     6.896     6.913     6.930     6.949     6.968     6.987     7.005     7.024     7.043     7.063     7.081     7.100     7.120     7.139     7.157     7.175     7.196     7.214     7.233     7.249     7.269     7.287     7.303     7.322     7.339     7.354     7.372     7.389     7.405     7.424     7.441     7.459     7.476     7.492     7.511     7.526     7.545     7.563     7.579     7.596     7.615     7.631     7.647     7.664     7.681     7.699     7.715     7.735     7.753     7.770     7.789     7.805     7.825     7.842     7.859     7.879     7.896     7.913     7.933     7.950     7.968     7.987     8.004     8.021     8.041     8.059     8.078     8.096     8.113     8.132     8.150     8.168     8.187     8.207     8.225     8.242     8.261     8.278     8.297     8.314     8.332     8.350     8.369     8.388     8.403     8.420     8.439     8.456     8.472     8.488     8.505     8.521     8.535     8.550     8.567     8.581     8.596     8.611     8.625     8.639     8.654     8.666     8.679     8.692     8.707     8.720     8.735     8.746     8.761     8.773     8.785     8.797     8.810     8.821     8.833     8.846     8.857     8.869     8.880     8.893     8.904     8.916     8.928     8.940     8.950     8.963     8.975     8.986     8.999     9.010     9.025     9.036     9.046     9.059     9.071     9.083     9.094     9.106     9.118     9.129     9.144     9.155     9.167     9.179     9.193     9.207     9.220     9.233     9.245     9.259     9.271     9.285     9.297     9.312     9.326     9.340     9.351     9.364     9.381     9.394     9.407     9.421     9.435     9.450     9.465     9.480     9.495     9.510     9.524     9.536     9.550     9.564     9.578     9.592     9.606     9.622     9.633     9.647     9.662     9.676     9.689     9.704     9.717     9.733     9.745     9.759     9.774     9.787     9.802     9.816     9.827     9.843     9.854     9.869     9.882     9.897     9.910     9.924     9.938     9.952     9.966     9.979     9.993    10.007    10.022    10.037    10.052    10.067    10.080    10.096    10.110    10.123    10.138    10.154    10.168    10.182    10.198    10.213    10.229    10.244    10.257    10.276    10.291    10.308    10.323    10.338    10.355    10.371    10.389    10.404    10.420    10.437    10.453    10.470    10.485    10.504    10.521    10.537    10.553    10.569    10.585    10.602    10.619    10.636    10.654    10.672    10.691    10.707    10.726    10.745    10.763    10.783    10.798    10.820    10.839    10.857    10.876    10.897    10.916    10.937    10.957    10.975    10.998    11.017    11.039    11.059    11.078    11.098    11.122    11.142    11.163    11.182    11.204    11.224    11.248    11.270    11.292    11.311    11.335    11.356    11.379    11.400    11.424    11.446    11.468    11.492    11.515    11.539    11.562    11.585    11.610    11.630    11.658    11.679    11.703    11.725    11.750    11.774    11.799    11.820    11.842    11.869    11.895    11.915    11.935    11.960    11.985    12.007    12.028    12.052    12.070    12.095    12.116    12.133    12.155    12.175    12.193    12.214    12.231    12.251    12.270    12.290    12.309    12.330    12.352    12.374    12.392    12.413    12.432    12.454    12.471    12.492    12.514    12.531    12.553    12.576    12.595    12.618    12.642    12.661    12.682    12.704    12.724    12.744    12.765    12.781    12.801    12.820    12.839    12.859    12.874    12.893    12.910    12.926    12.942    12.957    12.971    12.985    12.998    13.011    13.022    13.036    13.049    13.061    13.076    13.089    13.104    13.117    13.132    13.142    13.156    13.169    13.185    13.198    13.210    13.222    13.236    13.248    13.259    13.273    13.287    13.298    13.310    13.320    13.335    13.346    13.357    13.367    13.378    13.389    13.400    13.413    13.425    13.433    13.443    13.457    13.464    13.472    13.477    13.495    13.502    13.522    13.527    13.538    13.550    13.563    13.572    13.578    13.589    13.594    13.606    13.613    13.620    13.631    13.644    13.653    13.660    13.669    13.677    13.690    13.697    13.714    13.724    13.740    13.753    13.762    13.770    13.779    13.796    13.804    13.813    13.821    13.828    13.844    13.851    13.863    13.870    13.883    13.899    13.907    13.916    13.929    13.939    13.951    13.969    13.978    13.992    14.002    14.013    14.019    14.028    14.037    14.050    14.064    14.074    14.083    14.108    14.110    14.126    14.135    14.139    14.143    14.150    14.169    14.174    14.180    14.185    14.200    14.213    14.220    14.228    14.233    14.260    14.269    14.277    14.288    14.295    14.302    14.312    14.317    14.328    14.339    14.346    14.364    14.372    14.377    14.382    14.392    14.405    14.406    14.413    14.420    14.441    14.457    14.462    14.468    14.475    14.480    14.491    14.498    14.511    14.527    14.537    14.543    14.546    14.559    14.572    14.578    14.583    14.592    14.601    14.610    14.622    14.627    14.633    14.650    14.656    14.665    14.672    14.685    14.691    14.698    14.709    14.720    14.726    14.732    14.749    14.755    14.761    14.775    14.787    14.793    14.813    14.819    14.828    14.835    14.841    14.849    14.856    14.864    14.875    14.881    14.888    14.896    14.905    14.912    14.921    14.937    14.941    14.944    14.946    14.947    14.947    14.947    14.946    14.946    14.946    14.947    14.946    14.944    14.942    14.941    14.937    14.928    14.912    14.905    14.896    14.890    14.885    14.877    14.870    14.861    14.856    14.849    14.842    14.835    14.824    14.819    14.805    14.796    14.793    14.779    14.775    14.761    14.755    14.749    14.740    14.732    14.722    14.714    14.710    14.696    14.692    14.685    14.679    14.663    14.657    14.652    14.633    14.626    14.618    14.608    14.596    14.592    14.585    14.577    14.570    14.562    14.550    14.541    14.537    14.532    14.520    14.514    14.507    14.502    14.489    14.480    14.475    14.466    14.461    14.454    14.448    14.433    14.420    14.416    14.410    14.408    14.394    14.385    14.381    14.376    14.369    14.355    14.348
     4.603     4.567     4.560     4.566     4.560     4.537     4.532     4.523     4.532     4.578     4.567     4.572     4.578     4.596     4.574     4.567     4.574     4.581     4.564     4.533     4.566     4.568     4.560     4.524     4.505     4.512     4.532     4.537     4.532     4.537     4.500     4.523     4.505     4.498     4.505     4.511     4.530     4.511     4.530     4.510     4.530     4.510     4.505     4.510     4.572     4.505     4.500     4.505     4.500     4.505     4.510     4.500     4.507     4.530     4.507     4.530     4.507     4.556     4.613     4.564     4.532     4.537     4.507     4.500     4.505     4.512     4.507     4.528     4.507     4.513     4.535     4.537     4.530     4.512     4.463     4.471     4.505     4.499     4.505     4.499     4.505     4.499     4.505     4.523     4.530     4.505     4.499     4.505     4.500     4.509     4.530     4.524     4.532     4.537     4.572     4.507     4.514     4.509     4.530     4.509     4.530     4.536     4.530     4.589     4.538     4.507     4.524     4.530     4.511     4.507     4.523     4.530     4.524     4.530     4.524     4.532     4.538     4.556     4.566     4.558     4.566     4.532     4.524     4.530     4.511     4.530     4.537     4.572     4.577     4.596     4.588     4.596     4.589     4.596     4.589     4.596     4.589     4.621     4.631     4.596     4.604     4.600     4.603     4.607     4.604     4.598     4.567     4.572     4.603     4.596     4.589     4.596     4.589     4.596     4.602     4.607     4.610     4.611     4.609     4.613     4.606     4.609     4.604     4.598     4.591     4.621     4.615     4.598     4.589     4.623     4.625     4.629     4.623     4.631     4.623     4.627     4.623     4.629     4.631     4.627     4.631     4.623     4.627     4.629     4.598     4.603     4.623     4.614     4.604     4.610     4.616     4.616     4.612     4.619     4.621     4.623     4.621     4.621     4.613     4.621     4.629     4.631     4.648     4.623     4.629     4.637     4.633     4.625     4.635     4.627     4.633     4.643     4.652     4.642     4.645     4.650     4.648     4.650     4.633     4.642     4.640     4.645     4.648     4.640     4.650     4.633     4.637     4.625     4.635     4.631     4.621     4.648     4.623     4.612     4.613     4.613     4.613     4.631     4.609     4.627     4.635     4.640     4.604     4.643     4.633     4.642     4.627     4.631     4.637     4.591     4.627     4.629     4.639     4.629     4.633     4.631     4.627     4.635     4.625     4.625     4.635     4.637     4.635     4.606     4.613     4.611     4.607     4.613     4.616     4.610     4.612     4.611     4.607     4.603     4.606     4.602     4.602     4.606     4.583     4.582     4.588     4.591     4.575     4.570     4.577     4.583     4.581     4.577     4.581     4.595     4.600     4.596     4.577     4.570     4.595     4.598     4.574     4.577     4.578     4.575     4.572     4.577     4.579     4.579     4.572     4.577     4.575     4.572     4.580     4.572     4.577     4.572     4.575     4.577     4.535     4.579     4.572     4.532     4.521     4.519     4.513     4.562     4.556     4.521     4.510     4.512     4.509     4.513     4.514     4.521     4.526     4.521     4.524     4.530     4.526     4.535     4.523     4.500     4.494     4.500     4.507     4.528     4.542     4.504     4.498     4.454     4.461     4.456     4.505     4.498     4.505     4.528     4.468     4.461     4.468     4.461     4.456     4.463     4.514     4.509     4.502     4.467     4.499     4.505     4.498     4.492     4.499     4.492     4.499     4.492     4.504     4.498     4.498     4.467     4.471     4.465     4.470     4.461     4.454     4.460     4.456     4.463     4.458     4.463     4.470     4.467     4.471     4.465     4.481     4.465     4.470     4.463     4.418     4.450     4.456     4.450     4.456     4.461     4.454     4.461     4.456     4.461     4.470     4.463     4.471     4.465     4.460     4.465     4.471     4.465     4.468     4.463     4.480     4.490     4.498     4.468     4.496     4.490     4.465     4.458     4.463     4.468     4.461     4.456     4.461     4.467     4.460     4.467     4.461     4.456     4.450     4.456     4.450     4.456     4.494     4.504     4.498     4.463     4.460     4.452     4.458     4.450     4.456     4.461     4.454     4.461     4.456     4.461     4.470     4.463     4.471     4.499     4.504     4.475     4.498     4.496     4.505     4.499     4.498     4.494     4.498     4.502     4.494     4.458     4.465     4.498     4.467     4.502     4.496     4.499     4.492     4.472     4.452     4.498     4.490     4.499     4.492     4.498     4.490     4.460     4.467     4.499     4.530     4.521     4.526     4.523     4.492     4.524     4.538     4.541     4.505     4.463     4.541     4.542     4.510     4.543     4.548     4.512     4.523     4.516     4.523     4.544     4.542     4.542     4.516     4.513     4.535     4.523     4.521     4.532     4.521     4.554     4.516     4.536     4.530     4.528     4.532     4.568     4.535     4.540     4.558     4.548     4.564     4.552     4.548     4.543     4.554     4.556     4.537     4.541     4.589     4.588     4.544     4.564     4.589     4.588     4.582     4.582     4.577     4.585     4.585     4.566     4.570     4.564     4.570     4.589     4.589     4.595     4.582     4.589     4.593     4.589     4.600     4.602     4.600     4.602     4.604     4.600     4.605     4.600     4.605     4.604     4.609     4.612     4.613     4.610     4.603     4.605     4.607     4.607     4.604     4.619     4.621     4.633     4.631     4.639     4.652     4.639     4.644     4.648     4.643     4.649     4.644     4.647     4.649     4.656     4.661     4.637     4.663     4.637     4.633     4.637     4.633     4.668     4.682     4.654     4.685     4.658     4.685     4.676     4.673     4.669     4.668     4.681     4.682     4.688     4.685     4.690     4.698     4.703     4.667     4.704     4.699     4.700     4.698     4.694     4.694     4.696     4.696     4.690     4.698     4.696     4.692     4.696     4.696     4.692     4.735     4.692     4.698     4.737     4.727     4.733     4.729     4.729     4.735     4.753     4.737     4.741     4.750     4.753     4.729     4.744     4.750     4.727     4.750     4.729     4.752     4.769     4.769     4.774     4.750     4.785     4.785     4.787     4.755     4.789     4.752     4.756     4.787     4.779     4.785     4.772     4.777     4.776     4.779     4.772     4.772     4.783     4.781     4.781     4.789     4.789     4.798     4.805     4.805     4.802     4.805     4.807     4.802     4.803     4.797     4.794     4.797     4.802     4.802     4.807     4.800     4.852     4.820     4.846     4.843     4.809     4.841     4.845     4.843     4.845     4.854     4.835     4.869     4.854     4.861     4.880     4.875     4.905     4.909     4.887     4.914     4.887     4.890     4.925     4.929     4.899     4.917     4.935     4.937     4.942     4.949     4.952     4.949     4.953     4.949     4.959     4.961     4.962     4.964     4.962     4.962     4.968     4.962     4.968     4.967     4.970     4.968     4.972     4.972     4.976     4.981     4.981     4.985     4.987     4.983     4.987     4.991     4.993     4.993     4.993     4.995     4.998     5.004     5.012     5.013     5.019     5.023     5.025     5.029     5.030     5.032     5.037     5.040     5.040     5.046     5.052     5.056     5.062     5.066     5.074     5.077     5.081     5.083     5.089     5.091     5.094     5.097     5.099     5.100     5.102     5.102     5.102     5.104     5.105     5.107     5.110     5.112     5.113     5.113     5.115     5.117     5.118     5.121     5.123     5.123     5.125     5.128     5.126     5.128     5.131     5.132     5.135     5.137     5.137     5.140     5.142     5.142     5.143     5.145     5.151     5.150     5.151     5.153     5.154     5.157     5.157     5.160     5.162     5.165     5.166     5.170     5.174     5.175     5.179     5.179     5.182     5.185     5.187     5.189     5.191     5.192     5.196     5.198     5.201     5.203     5.204     5.207     5.207     5.211     5.212     5.215     5.217     5.220     5.222     5.223     5.225     5.228     5.230     5.231     5.235     5.237     5.239     5.240     5.242     5.245     5.246     5.248     5.250     5.252     5.254     5.255     5.257     5.259     5.262     5.264     5.266     5.268     5.270     5.272     5.274     5.276     5.278     5.279     5.281     5.283     5.288     5.289     5.293     5.296     5.299     5.304     5.306     5.310     5.310     5.311     5.313     5.315     5.317     5.318     5.318     5.320     5.321     5.324     5.326     5.327     5.329     5.332     5.333     5.335     5.338     5.340     5.343     5.345     5.346     5.348     5.350     5.353     5.355     5.358     5.359     5.363     5.364     5.366     5.368     5.370     5.373     5.377     5.378     5.382     5.383     5.387     5.387     5.389     5.393     5.394     5.396     5.399     5.402     5.405     5.407     5.411     5.413     5.414     5.416     5.420     5.422     5.424     5.427     5.428     5.431     5.435     5.435     5.440     5.442     5.446     5.449     5.449     5.453     5.456     5.457     5.458     5.460     5.463     5.464     5.467     5.470     5.472     5.476     5.477     5.479     5.481     5.483     5.485     5.487     5.490     5.490     5.491     5.494     5.496     5.497     5.500     5.502     5.504     5.506     5.506     5.509     5.511     5.515     5.517     5.518     5.521     5.522     5.523     5.525     5.527     5.530     5.531     5.532     5.537     5.537     5.542     5.545     5.546     5.549     5.552     5.554     5.557     5.558     5.563     5.563     5.565     5.567     5.571     5.572     5.574     5.578     5.582     5.585     5.588     5.590     5.591     5.594     5.602     5.607     5.607     5.610     5.614     5.615     5.618     5.618     5.621     5.626     5.627     5.630     5.633     5.637     5.639     5.643     5.645     5.648     5.651     5.655     5.657     5.659     5.662     5.666     5.669     5.673     5.677     5.678     5.681     5.685     5.689     5.690     5.695     5.698     5.702     5.705     5.709     5.718     5.720     5.724     5.727     5.731     5.733     5.747     5.750     5.760     5.761     5.765     5.765     5.768     5.772     5.773     5.778     5.780     5.783     5.786     5.792     5.795     5.798     5.802     5.805     5.809     5.813     5.818     5.824     5.828     5.833     5.839     5.844     5.848     5.854     5.858     5.863     5.867     5.874     5.879     5.882     5.887     5.890     5.896     5.900     5.905     5.911     5.916     5.920     5.927     5.932     5.935     5.941     5.946     5.953     5.959     5.965     5.970     5.976     5.979     5.986     5.994     5.998     6.004     6.012     6.019     6.025     6.032     6.039     6.045     6.054     6.061     6.070     6.080     6.091     6.101     6.112     6.126     6.138     6.150     6.163     6.177     6.189     6.202     6.215     6.229     6.244     6.259     6.275     6.292     6.309     6.327     6.345     6.364     6.383     6.402     6.422     6.441     6.464     6.485     6.507     6.531     6.554     6.576     6.598     6.619     6.638     6.657     6.678     6.697     6.715     6.732     6.751     6.770     6.787     6.806     6.824     6.842     6.859     6.876     6.894     6.913     6.930     6.949     6.967     6.985     7.004     7.023     7.040     7.061     7.079     7.099     7.118     7.137     7.156     7.175     7.194     7.212     7.231     7.249     7.267     7.287     7.303     7.322     7.339     7.357     7.374     7.391     7.407     7.425     7.443     7.459     7.476     7.493     7.511     7.528     7.545     7.563     7.581     7.598     7.615     7.631     7.649     7.664     7.681     7.699     7.719     7.733     7.752     7.769     7.787     7.805     7.822     7.842     7.859     7.877     7.895     7.913     7.931     7.949     7.966     7.983     8.002     8.019     8.037     8.057     8.074     8.093     8.110     8.128     8.146     8.166     8.182     8.201     8.219     8.238     8.258     8.275     8.292     8.311     8.329     8.346     8.365     8.382     8.399     8.419     8.437     8.453     8.470     8.486     8.504     8.521     8.535     8.550     8.566     8.581     8.596     8.612     8.627     8.641     8.655     8.669     8.685     8.696     8.709     8.724     8.739     8.752     8.765     8.778     8.792     8.805     8.818     8.830     8.843     8.853     8.865     8.880     8.890     8.900     8.912     8.925     8.936     8.949     8.961     8.972     8.985     8.997     9.009     9.020     9.033     9.043     9.055     9.070     9.080     9.094     9.106     9.114     9.125     9.141     9.150     9.164     9.176     9.190     9.199     9.214     9.227     9.240     9.254     9.267     9.279     9.292     9.306     9.318     9.333     9.346     9.358     9.372     9.386     9.400     9.416     9.427     9.442     9.455     9.470     9.485     9.499     9.512     9.528     9.544     9.557     9.571     9.582     9.598     9.612     9.625     9.640     9.654     9.667     9.683     9.696     9.707     9.723     9.737     9.752     9.767     9.780     9.794     9.807     9.820     9.833     9.848     9.861     9.876     9.888     9.902     9.916     9.930     9.945     9.959     9.971     9.988     9.998    10.011    10.026    10.041    10.056    10.072    10.085    10.100    10.115    10.128    10.143    10.156    10.170    10.187    10.200    10.217    10.230    10.246    10.261    10.279    10.294    10.310    10.325    10.342    10.357    10.374    10.389    10.405    10.424    10.439    10.455    10.470    10.487    10.506    10.523    10.539    10.553    10.570    10.587    10.603    10.620    10.638    10.655    10.672    10.691    10.707    10.726    10.746    10.763    10.780    10.799    10.818    10.837    10.855    10.876    10.895    10.914    10.935    10.954    10.975    10.994    11.015    11.036    11.056    11.077    11.096    11.117    11.140    11.160    11.180    11.202    11.223    11.243    11.266    11.288    11.309    11.329    11.349    11.373    11.397    11.417    11.441    11.460    11.485    11.509    11.529    11.555    11.578    11.602    11.625    11.648    11.672    11.696    11.719    11.741    11.764    11.789    11.812    11.836    11.858    11.883    11.907    11.929    11.954    11.978    12.002    12.023    12.045    12.066    12.088    12.109    12.130    12.152    12.172    12.191    12.211    12.231    12.250    12.270    12.290    12.306    12.327    12.345    12.365    12.386    12.409    12.427    12.450    12.468    12.487    12.506    12.527    12.548    12.566    12.591    12.609    12.630    12.654    12.676    12.698    12.719    12.737    12.759    12.776    12.794    12.813    12.833    12.848    12.869    12.885    12.902    12.914    12.930    12.944    12.957    12.971    12.982    12.996    13.008    13.022    13.037    13.048    13.063    13.077    13.091    13.103    13.116    13.128    13.141    13.156    13.167    13.181    13.193    13.205    13.217    13.231    13.241    13.254    13.267    13.278    13.289    13.301    13.312    13.324    13.333    13.349    13.359    13.365    13.378    13.391    13.404    13.412    13.427    13.435    13.445    13.457    13.464    13.470    13.481    13.504    13.517    13.524    13.533    13.544    13.558    13.566    13.577    13.585    13.592    13.603    13.608    13.618    13.626    13.639    13.650    13.656    13.666    13.675    13.685    13.695    13.704    13.718    13.731    13.744    13.753    13.762    13.772    13.789    13.802    13.809    13.818    13.828    13.839    13.849    13.860    13.868    13.879    13.896    13.905    13.912    13.929    13.937    13.950    13.964    13.976    13.983    13.995    14.009    14.016    14.023    14.037    14.046    14.060    14.072    14.076    14.105    14.105    14.128    14.135    14.139    14.143    14.150    14.169    14.174    14.180    14.185    14.197    14.209    14.220    14.228    14.233    14.262    14.269    14.271    14.287    14.298    14.305    14.310    14.313    14.324    14.342    14.344    14.360    14.374    14.377    14.382    14.389    14.400    14.406    14.411    14.423    14.440    14.454    14.462    14.468    14.473    14.482    14.491    14.500    14.507    14.516    14.537    14.543    14.546    14.559    14.570    14.577    14.583    14.591    14.598    14.611    14.618    14.631    14.638    14.652    14.657    14.663    14.668    14.685    14.691    14.698    14.710    14.719    14.726    14.732    14.747    14.754    14.761    14.766    14.787    14.791    14.809    14.816    14.827    14.835    14.841    14.847    14.855    14.863    14.872    14.878    14.890    14.895    14.905    14.912    14.917    14.937    14.941    14.944    14.946    14.947    14.947    14.947    14.946    14.947    14.947    14.947    14.946    14.944    14.942    14.941    14.939    14.931    14.913    14.907    14.902    14.891    14.885    14.878    14.870    14.863    14.856    14.852    14.844    14.835    14.825    14.819    14.808    14.796    14.791    14.780    14.771    14.763    14.759    14.754    14.743    14.730    14.724    14.719    14.710    14.698    14.692    14.687    14.680    14.665    14.659    14.652    14.642    14.627    14.618    14.610    14.599    14.592    14.585    14.577    14.570    14.563    14.555    14.544    14.539    14.533    14.529    14.518    14.511    14.505    14.494    14.485    14.473    14.468    14.462    14.456    14.452    14.439    14.428    14.416    14.411    14.406    14.402    14.391    14.385    14.381    14.370    14.359    14.357
     4.648     4.574     4.567     4.572     4.567     4.572     4.537     4.532     4.564     4.596     4.572     4.564     4.572     4.589     4.567     4.574     4.596     4.578     4.532     4.537     4.532     4.566     4.570     4.560     4.537     4.505     4.511     4.530     4.509     4.514     4.507     4.530     4.510     4.505     4.512     4.507     4.524     4.532     4.524     4.530     4.523     4.517     4.511     4.530     4.507     4.500     4.507     4.513     4.507     4.537     4.530     4.507     4.530     4.509     4.530     4.536     4.568     4.533     4.524     4.530     4.523     4.530     4.523     4.505     4.500     4.507     4.524     4.535     4.567     4.536     4.567     4.533     4.538     4.532     4.500     4.505     4.500     4.507     4.500     4.505     4.499     4.505     4.500     4.507     4.510     4.500     4.505     4.500     4.507     4.530     4.524     4.533     4.566     4.558     4.537     4.530     4.510     4.530     4.510     4.530     4.510     4.530     4.510     4.530     4.536     4.566     4.533     4.524     4.530     4.524     4.532     4.537     4.558     4.537     4.558     4.564     4.558     4.566     4.558     4.564     4.572     4.564     4.532     4.523     4.530     4.524     4.570     4.564     4.572     4.589     4.596     4.593     4.596     4.589     4.596     4.589     4.596     4.603     4.596     4.602     4.627     4.604     4.596     4.603     4.633     4.623     4.574     4.567     4.623     4.591     4.598     4.591     4.596     4.603     4.609     4.611     4.606     4.600     4.612     4.609     4.612     4.623     4.613     4.619     4.625     4.619     4.625     4.629     4.635     4.589     4.633     4.635     4.629     4.637     4.631     4.637     4.635     4.631     4.637     4.633     4.625     4.631     4.635     4.623     4.604     4.623     4.604     4.631     4.621     4.614     4.623     4.616     4.621     4.615     4.625     4.619     4.625     4.619     4.623     4.614     4.629     4.621     4.621     4.631     4.627     4.631     4.639     4.633     4.627     4.647     4.642     4.645     4.639     4.631     4.625     4.633     4.629     4.647     4.652     4.647     4.650     4.642     4.648     4.647     4.654     4.640     4.643     4.633     4.627     4.633     4.625     4.623     4.621     4.663     4.612     4.621     4.661     4.613     4.627     4.635     4.627     4.639     4.642     4.644     4.645     4.637     4.643     4.637     4.640     4.644     4.631     4.637     4.639     4.637     4.631     4.633     4.631     4.635     4.637     4.629     4.629     4.639     4.631     4.637     4.633     4.607     4.611     4.607     4.621     4.607     4.610     4.615     4.604     4.609     4.607     4.600     4.604     4.581     4.606     4.582     4.591     4.588     4.593     4.588     4.579     4.585     4.579     4.582     4.578     4.589     4.596     4.575     4.591     4.596     4.600     4.579     4.589     4.578     4.574     4.585     4.575     4.585     4.582     4.577     4.582     4.572     4.578     4.581     4.582     4.583     4.583     4.582     4.578     4.523     4.577     4.536     4.521     4.523     4.524     4.526     4.521     4.533     4.540     4.572     4.510     4.514     4.532     4.523     4.530     4.523     4.528     4.523     4.530     4.535     4.530     4.537     4.532     4.507     4.514     4.509     4.516     4.523     4.505     4.499     4.492     4.500     4.496     4.504     4.496     4.492     4.533     4.523     4.528     4.523     4.521     4.470     4.519     4.516     4.511     4.510     4.467     4.460     4.465     4.499     4.494     4.499     4.492     4.502     4.492     4.499     4.499     4.490     4.504     4.510     4.507     4.510     4.494     4.477     4.460     4.452     4.461     4.456     4.463     4.470     4.488     4.496     4.488     4.492     4.492     4.492     4.468     4.461     4.465     4.458     4.452     4.458     4.450     4.460     4.463     4.456     4.463     4.471     4.467     4.473     4.465     4.472     4.467     4.494     4.492     4.496     4.473     4.477     4.492     4.498     4.490     4.496     4.461     4.454     4.461     4.454     4.498     4.474     4.470     4.463     4.470     4.472     4.450     4.471     4.468     4.465     4.458     4.463     4.456     4.467     4.485     4.468     4.461     4.463     4.465     4.458     4.465     4.460     4.465     4.470     4.463     4.470     4.465     4.498     4.467     4.499     4.488     4.490     4.511     4.460     4.476     4.498     4.504     4.499     4.504     4.499     4.505     4.498     4.460     4.465     4.498     4.465     4.502     4.505     4.499     4.468     4.460     4.467     4.458     4.465     4.498     4.490     4.498     4.492     4.460     4.467     4.499     4.494     4.528     4.499     4.533     4.528     4.533     4.530     4.536     4.541     4.543     4.470     4.543     4.544     4.542     4.538     4.524     4.530     4.535     4.524     4.521     4.524     4.523     4.535     4.538     4.542     4.526     4.546     4.528     4.523     4.523     4.556     4.562     4.528     4.524     4.532     4.564     4.535     4.572     4.564     4.570     4.517     4.554     4.564     4.568     4.560     4.572     4.564     4.566     4.562     4.541     4.568     4.564     4.567     4.589     4.595     4.588     4.581     4.579     4.595     4.572     4.575     4.564     4.591     4.596     4.577     4.595     4.605     4.604     4.600     4.605     4.596     4.605     4.596     4.607     4.605     4.602     4.605     4.603     4.605     4.609     4.613     4.616     4.614     4.616     4.604     4.607     4.603     4.612     4.611     4.615     4.619     4.625     4.621     4.621     4.658     4.659     4.654     4.652     4.643     4.640     4.647     4.654     4.656     4.652     4.654     4.654     4.668     4.679     4.675     4.639     4.678     4.669     4.682     4.685     4.659     4.656     4.688     4.685     4.668     4.671     4.668     4.679     4.680     4.676     4.658     4.694     4.659     4.710     4.658     4.709     4.668     4.702     4.698     4.692     4.692     4.699     4.690     4.690     4.694     4.698     4.694     4.698     4.694     4.703     4.699     4.690     4.696     4.733     4.737     4.741     4.735     4.739     4.737     4.753     4.750     4.744     4.748     4.741     4.750     4.754     4.735     4.744     4.751     4.748     4.769     4.764     4.760     4.752     4.779     4.782     4.785     4.791     4.794     4.794     4.787     4.789     4.758     4.794     4.785     4.791     4.783     4.777     4.777     4.779     4.777     4.783     4.779     4.783     4.795     4.783     4.791     4.807     4.809     4.807     4.807     4.810     4.809     4.803     4.807     4.810     4.798     4.803     4.802     4.810     4.812     4.807     4.854     4.852     4.845     4.848     4.846     4.852     4.852     4.855     4.861     4.861     4.863     4.869     4.880     4.883     4.885     4.878     4.909     4.885     4.918     4.921     4.905     4.927     4.896     4.902     4.939     4.942     4.939     4.942     4.948     4.955     4.952     4.953     4.958     4.961     4.962     4.966     4.964     4.970     4.968     4.972     4.970     4.973     4.973     4.972     4.976     4.975     4.978     4.981     4.981     4.985     4.987     4.989     4.991     4.993     4.993     4.997     4.995     4.995     4.997     5.003     5.012     5.016     5.019     5.023     5.025     5.027     5.030     5.032     5.035     5.038     5.041     5.043     5.046     5.052     5.055     5.059     5.069     5.072     5.076     5.081     5.085     5.086     5.092     5.096     5.099     5.100     5.102     5.104     5.107     5.107     5.110     5.110     5.112     5.115     5.115     5.117     5.118     5.118     5.118     5.120     5.123     5.126     5.126     5.129     5.131     5.129     5.132     5.135     5.135     5.138     5.142     5.142     5.142     5.145     5.147     5.149     5.149     5.149     5.153     5.154     5.156     5.156     5.159     5.162     5.165     5.166     5.166     5.170     5.172     5.175     5.177     5.179     5.182     5.185     5.187     5.189     5.191     5.192     5.194     5.198     5.200     5.204     5.205     5.207     5.207     5.211     5.213     5.215     5.219     5.220     5.222     5.225     5.227     5.228     5.230     5.231     5.235     5.237     5.239     5.240     5.243     5.245     5.246     5.248     5.252     5.252     5.255     5.257     5.259     5.261     5.262     5.264     5.268     5.268     5.268     5.274     5.276     5.278     5.279     5.281     5.283     5.284     5.285     5.291     5.292     5.302     5.304     5.304     5.308     5.308     5.311     5.311     5.313     5.315     5.317     5.318     5.320     5.321     5.323     5.324     5.326     5.327     5.330     5.332     5.335     5.337     5.338     5.340     5.343     5.345     5.346     5.350     5.352     5.353     5.355     5.358     5.359     5.361     5.364     5.366     5.370     5.372     5.373     5.375     5.378     5.380     5.383     5.385     5.387     5.390     5.393     5.396     5.397     5.399     5.402     5.404     5.407     5.409     5.413     5.416     5.420     5.420     5.421     5.424     5.425     5.428     5.431     5.433     5.437     5.439     5.442     5.444     5.448     5.449     5.453     5.454     5.457     5.460     5.460     5.463     5.464     5.467     5.468     5.470     5.474     5.477     5.479     5.481     5.483     5.487     5.487     5.489     5.490     5.494     5.494     5.496     5.498     5.500     5.502     5.504     5.507     5.509     5.511     5.513     5.515     5.517     5.521     5.521     5.522     5.525     5.527     5.527     5.530     5.532     5.533     5.537     5.540     5.543     5.545     5.546     5.548     5.550     5.554     5.557     5.558     5.561     5.563     5.565     5.569     5.571     5.572     5.576     5.578     5.582     5.583     5.587     5.590     5.591     5.595     5.595     5.603     5.605     5.610     5.612     5.615     5.617     5.618     5.621     5.625     5.626     5.629     5.630     5.635     5.639     5.643     5.646     5.648     5.650     5.653     5.655     5.659     5.662     5.665     5.669     5.672     5.673     5.678     5.681     5.685     5.689     5.693     5.695     5.698     5.702     5.705     5.709     5.712     5.716     5.720     5.724     5.727     5.729     5.733     5.744     5.752     5.758     5.761     5.763     5.766     5.770     5.772     5.775     5.778     5.781     5.785     5.788     5.792     5.795     5.798     5.803     5.806     5.809     5.814     5.818     5.824     5.829     5.833     5.838     5.843     5.848     5.854     5.858     5.863     5.868     5.874     5.879     5.885     5.887     5.892     5.897     5.902     5.907     5.911     5.916     5.921     5.927     5.932     5.937     5.943     5.946     5.953     5.959     5.963     5.970     5.974     5.979     5.987     5.994     5.998     6.004     6.012     6.019     6.025     6.033     6.039     6.047     6.054     6.061     6.069     6.080     6.089     6.100     6.110     6.122     6.135     6.148     6.160     6.174     6.187     6.199     6.212     6.225     6.241     6.255     6.270     6.287     6.303     6.320     6.339     6.357     6.376     6.394     6.415     6.435     6.455     6.477     6.500     6.522     6.546     6.568     6.590     6.613     6.635     6.656     6.676     6.695     6.715     6.733     6.753     6.770     6.789     6.806     6.824     6.842     6.859     6.878     6.896     6.913     6.930     6.948     6.967     6.983     7.002     7.021     7.038     7.057     7.076     7.095     7.116     7.133     7.152     7.172     7.191     7.210     7.229     7.247     7.265     7.285     7.303     7.321     7.339     7.357     7.375     7.391     7.409     7.425     7.443     7.459     7.478     7.493     7.513     7.528     7.546     7.563     7.581     7.598     7.616     7.633     7.649     7.665     7.682     7.699     7.716     7.733     7.752     7.769     7.785     7.804     7.821     7.840     7.857     7.874     7.893     7.910     7.929     7.947     7.964     7.981     7.999     8.019     8.037     8.054     8.071     8.088     8.107     8.125     8.143     8.161     8.179     8.196     8.213     8.233     8.250     8.271     8.287     8.306     8.324     8.343     8.361     8.380     8.396     8.413     8.432     8.450     8.467     8.483     8.500     8.519     8.535     8.550     8.566     8.581     8.596     8.612     8.627     8.642     8.657     8.672     8.687     8.700     8.715     8.728     8.741     8.756     8.769     8.782     8.795     8.810     8.822     8.837     8.850     8.860     8.872     8.885     8.897     8.911     8.920     8.933     8.947     8.958     8.968     8.981     8.993     9.007     9.017     9.029     9.041     9.052     9.063     9.077     9.090     9.101     9.113     9.125     9.136     9.148     9.160     9.171     9.183     9.198     9.207     9.222     9.235     9.246     9.261     9.272     9.287     9.299     9.312     9.326     9.340     9.353     9.367     9.379     9.393     9.407     9.419     9.435     9.449     9.465     9.478     9.491     9.505     9.520     9.535     9.548     9.564     9.578     9.590     9.605     9.615     9.631     9.645     9.659     9.672     9.687     9.700     9.714     9.728     9.743     9.756     9.771     9.785     9.800     9.812     9.826     9.840     9.852     9.867     9.881     9.892     9.908     9.922     9.935     9.950     9.964     9.977     9.989    10.004    10.018    10.031    10.044    10.059    10.077    10.089    10.104    10.118    10.132    10.146    10.161    10.174    10.190    10.205    10.220    10.235    10.250    10.265    10.281    10.297    10.312    10.328    10.345    10.362    10.378    10.393    10.409    10.425    10.442    10.457    10.472    10.488    10.507    10.525    10.539    10.557    10.572    10.589    10.606    10.622    10.641    10.657    10.674    10.693    10.708    10.728    10.746    10.762    10.782    10.798    10.818    10.837    10.857    10.874    10.895    10.913    10.933    10.952    10.972    10.992    11.013    11.033    11.054    11.073    11.095    11.114    11.136    11.157    11.179    11.199    11.219    11.241    11.262    11.283    11.304    11.327    11.348    11.369    11.391    11.411    11.436    11.458    11.477    11.500    11.526    11.550    11.571    11.595    11.617    11.639    11.663    11.685    11.711    11.735    11.754    11.781    11.802    11.828    11.849    11.872    11.893    11.920    11.944    11.966    11.990    12.013    12.037    12.058    12.080    12.104    12.124    12.146    12.169    12.188    12.208    12.230    12.246    12.267    12.287    12.305    12.325    12.343    12.360    12.381    12.402    12.422    12.443    12.462    12.483    12.506    12.524    12.544    12.563    12.585    12.605    12.627    12.648    12.668    12.689    12.708    12.728    12.748    12.769    12.789    12.805    12.822    12.839    12.855    12.871    12.885    12.900    12.913    12.926    12.939    12.955    12.968    12.982    12.994    13.008    13.022    13.036    13.049    13.063    13.076    13.089    13.101    13.113    13.124    13.139    13.150    13.163    13.176    13.187    13.200    13.212    13.222    13.235    13.245    13.259    13.271    13.281    13.293    13.306    13.316    13.330    13.336    13.344    13.357    13.373    13.382    13.391    13.401    13.416    13.423    13.439    13.448    13.457    13.462    13.470    13.489    13.511    13.518    13.525    13.542    13.554    13.563    13.574    13.581    13.589    13.601    13.604    13.615    13.624    13.635    13.649    13.655    13.663    13.672    13.680    13.692    13.700    13.710    13.727    13.736    13.748    13.756    13.764    13.777    13.794    13.805    13.814    13.827    13.839    13.844    13.858    13.865    13.874    13.883    13.902    13.909    13.927    13.939    13.948    13.959    13.970    13.982    13.990    14.004    14.015    14.022    14.035    14.045    14.059    14.070    14.078    14.094    14.099    14.126    14.133    14.135    14.146    14.150    14.169    14.175    14.180    14.185    14.193    14.203    14.220    14.228    14.233    14.254    14.267    14.274    14.281    14.295    14.305    14.307    14.312    14.324    14.337    14.342    14.350    14.372    14.377    14.382    14.389    14.395    14.405    14.413    14.416    14.436    14.452    14.462    14.468    14.475    14.479    14.493    14.502    14.509    14.516    14.533    14.541    14.544    14.560    14.570    14.577    14.581    14.591    14.598    14.610    14.620    14.629    14.641    14.652    14.657    14.663    14.668    14.680    14.691    14.698    14.710    14.720    14.726    14.733    14.745    14.754    14.759    14.768    14.780    14.791    14.804    14.819    14.827    14.832    14.842    14.847    14.856    14.864    14.872    14.881    14.888    14.896    14.905    14.912    14.921    14.935    14.941    14.944    14.946    14.947    14.947    14.949    14.947    14.947    14.947    14.946    14.946    14.944    14.942    14.941    14.939    14.935    14.913    14.908    14.903    14.895    14.890    14.880    14.872    14.863    14.858    14.853    14.846    14.835    14.824    14.816    14.804    14.796    14.789    14.783    14.769    14.764    14.759    14.752    14.747    14.732    14.726    14.720    14.713    14.700    14.696    14.691    14.687    14.672    14.663    14.652    14.641    14.629    14.620    14.611    14.605    14.596    14.585    14.575    14.570    14.564    14.555    14.548    14.543    14.537    14.529    14.524    14.513    14.507    14.502    14.487    14.477    14.470    14.466    14.459    14.454    14.436    14.432    14.422    14.408    14.405    14.402    14.395    14.389    14.383    14.377    14.370    14.361
     4.603     4.607     4.572     4.567     4.572     4.566     4.572     4.564     4.572     4.603     4.567     4.572     4.579     4.596     4.591     4.596     4.589     4.572     4.537     4.532     4.537     4.532     4.564     4.567     4.532     4.524     4.530     4.510     4.516     4.509     4.514     4.510     4.530     4.524     4.532     4.566     4.532     4.507     4.530     4.523     4.530     4.523     4.530     4.523     4.572     4.507     4.530     4.509     4.570     4.564     4.560     4.566     4.564     4.570     4.564     4.567     4.533     4.523     4.530     4.523     4.530     4.523     4.530     4.523     4.507     4.524     4.532     4.566     4.558     4.567     4.556     4.566     4.532     4.537     4.532     4.537     4.532     4.567     4.536     4.530     4.507     4.570     4.560     4.567     4.532     4.509     4.500     4.507     4.530     4.537     4.558     4.567     4.560     4.567     4.532     4.523     4.530     4.523     4.530     4.523     4.530     4.523     4.530     4.523     4.530     4.537     4.568     4.558     4.566     4.558     4.566     4.572     4.596     4.574     4.566     4.572     4.566     4.558     4.566     4.572     4.567     4.572     4.566     4.560     4.537     4.570     4.564     4.572     4.578     4.596     4.591     4.598     4.605     4.598     4.591     4.595     4.574     4.567     4.574     4.606     4.602     4.609     4.603     4.609     4.612     4.614     4.621     4.574     4.631     4.598     4.591     4.598     4.603     4.619     4.611     4.604     4.598     4.603     4.596     4.603     4.596     4.603     4.598     4.604     4.598     4.589     4.598     4.631     4.629     4.635     4.631     4.639     4.633     4.631     4.637     4.637     4.631     4.639     4.631     4.637     4.631     4.625     4.633     4.633     4.623     4.603     4.627     4.625     4.629     4.623     4.631     4.621     4.631     4.621     4.623     4.623     4.635     4.625     4.633     4.623     4.633     4.625     4.633     4.623     4.633     4.639     4.633     4.642     4.637     4.640     4.648     4.639     4.604     4.625     4.631     4.625     4.633     4.629     4.647     4.631     4.648     4.644     4.661     4.656     4.633     4.656     4.661     4.643     4.637     4.629     4.623     4.661     4.625     4.661     4.661     4.627     4.633     4.625     4.635     4.631     4.639     4.631     4.639     4.642     4.642     4.639     4.642     4.639     4.639     4.645     4.635     4.640     4.631     4.637     4.633     4.629     4.635     4.639     4.637     4.631     4.642     4.627     4.635     4.627     4.639     4.629     4.631     4.627     4.631     4.627     4.612     4.621     4.611     4.621     4.619     4.596     4.603     4.596     4.589     4.589     4.596     4.589     4.585     4.591     4.582     4.591     4.589     4.577     4.610     4.580     4.589     4.572     4.595     4.575     4.600     4.603     4.602     4.596     4.591     4.582     4.585     4.588     4.581     4.579     4.583     4.577     4.526     4.580     4.581     4.582     4.585     4.578     4.581     4.564     4.528     4.524     4.530     4.524     4.528     4.521     4.521     4.528     4.523     4.544     4.530     4.540     4.536     4.528     4.521     4.528     4.523     4.528     4.521     4.528     4.524     4.532     4.536     4.500     4.510     4.532     4.463     4.470     4.500     4.468     4.500     4.536     4.505     4.496     4.505     4.470     4.544     4.530     4.533     4.536     4.505     4.523     4.530     4.510     4.530     4.507     4.461     4.465     4.460     4.467     4.461     4.468     4.461     4.496     4.505     4.511     4.505     4.499     4.509     4.514     4.482     4.507     4.500     4.511     4.467     4.460     4.468     4.463     4.471     4.463     4.456     4.463     4.496     4.485     4.488     4.456     4.461     4.467     4.461     4.467     4.460     4.452     4.460     4.467     4.499     4.496     4.504     4.499     4.496     4.500     4.494     4.504     4.496     4.504     4.492     4.504     4.498     4.499     4.496     4.490     4.494     4.490     4.496     4.496     4.492     4.482     4.488     4.477     4.474     4.470     4.473     4.450     4.460     4.467     4.472     4.480     4.475     4.494     4.488     4.485     4.490     4.496     4.468     4.470     4.461     4.454     4.460     4.467     4.485     4.485     4.481     4.488     4.498     4.492     4.488     4.498     4.492     4.488     4.507     4.504     4.509     4.496     4.502     4.507     4.499     4.505     4.510     4.504     4.490     4.471     4.505     4.507     4.505     4.509     4.505     4.499     4.467     4.498     4.465     4.498     4.505     4.492     4.496     4.461     4.467     4.460     4.468     4.498     4.532     4.468     4.537     4.532     4.528     4.544     4.546     4.548     4.547     4.546     4.542     4.545     4.538     4.554     4.530     4.492     4.524     4.536     4.556     4.528     4.530     4.538     4.533     4.541     4.532     4.530     4.552     4.528     4.566     4.558     4.560     4.566     4.535     4.526     4.566     4.572     4.537     4.542     4.545     4.548     4.560     4.570     4.564     4.540     4.568     4.577     4.585     4.588     4.572     4.598     4.595     4.598     4.593     4.593     4.589     4.580     4.577     4.572     4.600     4.566     4.600     4.604     4.572     4.572     4.577     4.606     4.607     4.603     4.598     4.596     4.600     4.598     4.609     4.603     4.606     4.603     4.606     4.604     4.616     4.621     4.621     4.613     4.619     4.606     4.625     4.607     4.629     4.611     4.631     4.650     4.625     4.621     4.633     4.631     4.656     4.640     4.652     4.654     4.648     4.656     4.652     4.661     4.658     4.663     4.654     4.663     4.668     4.672     4.676     4.676     4.673     4.676     4.661     4.659     4.656     4.663     4.665     4.668     4.674     4.680     4.683     4.682     4.685     4.688     4.696     4.703     4.698     4.704     4.667     4.703     4.706     4.671     4.694     4.694     4.692     4.690     4.698     4.696     4.699     4.702     4.704     4.698     4.699     4.735     4.725     4.733     4.729     4.737     4.737     4.743     4.737     4.746     4.739     4.746     4.746     4.743     4.746     4.741     4.759     4.741     4.741     4.774     4.753     4.769     4.756     4.756     4.756     4.761     4.781     4.750     4.795     4.762     4.798     4.765     4.794     4.791     4.795     4.792     4.787     4.787     4.791     4.782     4.792     4.787     4.782     4.789     4.785     4.802     4.805     4.809     4.802     4.807     4.810     4.810     4.807     4.809     4.803     4.803     4.812     4.809     4.812     4.807     4.814     4.810     4.819     4.852     4.854     4.848     4.852     4.848     4.854     4.858     4.858     4.863     4.864     4.869     4.874     4.880     4.878     4.887     4.883     4.890     4.885     4.921     4.925     4.885     4.935     4.893     4.937     4.940     4.948     4.948     4.940     4.948     4.956     4.955     4.962     4.961     4.964     4.966     4.968     4.970     4.972     4.972     4.973     4.973     4.975     4.975     4.975     4.976     4.976     4.981     4.985     4.985     4.987     4.989     4.991     4.995     4.998     4.998     5.001     5.001     4.998     5.008     5.010     5.021     5.023     5.023     5.027     5.030     5.033     5.033     5.037     5.038     5.041     5.043     5.046     5.049     5.055     5.061     5.066     5.070     5.074     5.079     5.085     5.089     5.092     5.099     5.099     5.102     5.105     5.107     5.109     5.110     5.112     5.113     5.115     5.118     5.120     5.120     5.121     5.121     5.123     5.126     5.128     5.129     5.129     5.131     5.135     5.135     5.138     5.137     5.138     5.140     5.143     5.143     5.145     5.147     5.149     5.151     5.150     5.153     5.153     5.154     5.157     5.159     5.160     5.163     5.165     5.166     5.168     5.174     5.174     5.177     5.179     5.182     5.183     5.185     5.189     5.191     5.194     5.194     5.196     5.198     5.201     5.206     5.208     5.209     5.210     5.213     5.214     5.219     5.220     5.222     5.225     5.227     5.230     5.231     5.233     5.235     5.237     5.239     5.240     5.243     5.245     5.246     5.252     5.252     5.254     5.255     5.257     5.261     5.262     5.266     5.268     5.268     5.272     5.272     5.274     5.276     5.278     5.279     5.281     5.286     5.284     5.288     5.295     5.295     5.302     5.304     5.306     5.310     5.311     5.311     5.311     5.315     5.315     5.317     5.320     5.321     5.323     5.324     5.326     5.327     5.329     5.330     5.332     5.335     5.337     5.340     5.341     5.343     5.345     5.348     5.350     5.352     5.353     5.356     5.358     5.359     5.361     5.364     5.366     5.368     5.372     5.373     5.377     5.378     5.380     5.383     5.385     5.387     5.390     5.393     5.394     5.397     5.400     5.402     5.404     5.405     5.409     5.413     5.414     5.416     5.421     5.422     5.424     5.425     5.427     5.430     5.432     5.435     5.437     5.442     5.444     5.448     5.449     5.453     5.454     5.458     5.460     5.461     5.464     5.464     5.467     5.468     5.472     5.474     5.476     5.479     5.481     5.485     5.486     5.487     5.489     5.491     5.496     5.496     5.497     5.498     5.502     5.504     5.506     5.507     5.509     5.513     5.515     5.517     5.518     5.519     5.522     5.525     5.525     5.526     5.528     5.530     5.531     5.535     5.537     5.540     5.543     5.546     5.546     5.549     5.552     5.554     5.557     5.560     5.561     5.563     5.565     5.567     5.571     5.572     5.576     5.578     5.582     5.583     5.587     5.588     5.591     5.593     5.596     5.602     5.605     5.609     5.612     5.614     5.617     5.618     5.621     5.622     5.625     5.627     5.630     5.633     5.637     5.641     5.645     5.646     5.650     5.654     5.657     5.657     5.659     5.663     5.666     5.670     5.673     5.677     5.680     5.683     5.685     5.689     5.693     5.696     5.698     5.702     5.705     5.711     5.714     5.718     5.724     5.724     5.727     5.731     5.746     5.750     5.756     5.758     5.763     5.766     5.768     5.770     5.773     5.775     5.778     5.781     5.785     5.788     5.794     5.798     5.800     5.803     5.806     5.811     5.814     5.820     5.824     5.828     5.833     5.838     5.843     5.848     5.854     5.858     5.865     5.868     5.874     5.878     5.885     5.889     5.892     5.897     5.902     5.907     5.911     5.916     5.921     5.928     5.933     5.937     5.941     5.946     5.953     5.959     5.965     5.970     5.974     5.979     5.986     5.993     5.998     6.005     6.012     6.019     6.025     6.033     6.041     6.048     6.055     6.063     6.070     6.080     6.089     6.098     6.108     6.120     6.131     6.144     6.157     6.171     6.183     6.196     6.210     6.222     6.237     6.251     6.266     6.282     6.297     6.315     6.333     6.352     6.369     6.388     6.408     6.428     6.448     6.469     6.492     6.514     6.537     6.560     6.583     6.605     6.629     6.650     6.672     6.693     6.713     6.732     6.753     6.772     6.790     6.807     6.826     6.843     6.861     6.878     6.896     6.913     6.930     6.948     6.965     6.983     7.002     7.019     7.038     7.057     7.074     7.094     7.112     7.131     7.149     7.169     7.189     7.207     7.226     7.244     7.264     7.283     7.302     7.319     7.337     7.356     7.374     7.392     7.409     7.425     7.443     7.460     7.478     7.495     7.511     7.528     7.546     7.564     7.581     7.599     7.616     7.633     7.650     7.665     7.683     7.699     7.717     7.735     7.752     7.769     7.785     7.802     7.820     7.837     7.855     7.873     7.890     7.909     7.928     7.944     7.963     7.979     7.996     8.015     8.033     8.050     8.068     8.088     8.104     8.121     8.140     8.156     8.174     8.193     8.210     8.228     8.246     8.266     8.285     8.302     8.321     8.338     8.357     8.374     8.391     8.409     8.428     8.445     8.463     8.479     8.498     8.516     8.532     8.548     8.566     8.581     8.596     8.612     8.627     8.644     8.659     8.674     8.687     8.701     8.716     8.730     8.744     8.759     8.771     8.785     8.800     8.814     8.826     8.841     8.853     8.865     8.881     8.893     8.905     8.918     8.930     8.941     8.954     8.967     8.979     8.989     9.004     9.013     9.028     9.038     9.052     9.063     9.074     9.085     9.099     9.111     9.122     9.133     9.147     9.158     9.170     9.182     9.193     9.206     9.220     9.230     9.243     9.257     9.269     9.281     9.292     9.307     9.318     9.335     9.348     9.361     9.374     9.387     9.402     9.415     9.430     9.442     9.455     9.470     9.485     9.498     9.512     9.527     9.539     9.554     9.568     9.582     9.598     9.611     9.625     9.637     9.650     9.666     9.679     9.693     9.707     9.720     9.735     9.748     9.762     9.776     9.790     9.806     9.818     9.833     9.847     9.858     9.872     9.885     9.900     9.914     9.927     9.942     9.955     9.969     9.982     9.996    10.011    10.024    10.037    10.050    10.065    10.078    10.095    10.110    10.123    10.137    10.150    10.167    10.182    10.193    10.209    10.223    10.239    10.253    10.270    10.285    10.302    10.317    10.333    10.347    10.365    10.381    10.396    10.411    10.425    10.442    10.460    10.478    10.491    10.511    10.524    10.543    10.557    10.574    10.591    10.608    10.624    10.641    10.657    10.674    10.693    10.709    10.728    10.748    10.765    10.782    10.799    10.818    10.835    10.855    10.876    10.894    10.913    10.933    10.952    10.972    10.992    11.009    11.030    11.050    11.071    11.091    11.112    11.133    11.154    11.175    11.196    11.217    11.239    11.259    11.280    11.302    11.322    11.344    11.369    11.387    11.408    11.431    11.454    11.475    11.495    11.518    11.543    11.566    11.585    11.608    11.635    11.658    11.678    11.699    11.725    11.748    11.770    11.795    11.819    11.838    11.864    11.890    11.910    11.932    11.958    11.983    12.004    12.026    12.052    12.072    12.093    12.115    12.137    12.159    12.183    12.204    12.226    12.246    12.263    12.285    12.305    12.320    12.341    12.360    12.377    12.394    12.415    12.435    12.459    12.479    12.497    12.520    12.536    12.558    12.578    12.598    12.620    12.637    12.659    12.679    12.700    12.719    12.736    12.757    12.774    12.793    12.808    12.824    12.839    12.852    12.868    12.882    12.896    12.911    12.924    12.938    12.950    12.968    12.981    12.996    13.009    13.022    13.035    13.048    13.061    13.074    13.085    13.098    13.109    13.120    13.133    13.142    13.157    13.169    13.180    13.191    13.205    13.216    13.230    13.239    13.248    13.261    13.275    13.287    13.296    13.310    13.322    13.330    13.337    13.346    13.361    13.371    13.385    13.394    13.409    13.419    13.431    13.442    13.448    13.457    13.464    13.477    13.504    13.511    13.520    13.527    13.549    13.559    13.568    13.575    13.590    13.598    13.604    13.614    13.624    13.633    13.644    13.653    13.660    13.670    13.678    13.688    13.698    13.708    13.718    13.727    13.738    13.749    13.759    13.772    13.780    13.802    13.811    13.818    13.833    13.840    13.849    13.865    13.874    13.881    13.890    13.909    13.916    13.939    13.946    13.954    13.969    13.980    13.987    13.996    14.011    14.023    14.028    14.039    14.050    14.074    14.079    14.083    14.102    14.115    14.130    14.135    14.145    14.150    14.169    14.174    14.178    14.188    14.193    14.200    14.219    14.224    14.240    14.257    14.263    14.272    14.280    14.297    14.302    14.305    14.312    14.328    14.337    14.342    14.348    14.370    14.376    14.382    14.392    14.397    14.406    14.411    14.420    14.430    14.452    14.461    14.470    14.473    14.479    14.490    14.502    14.507    14.514    14.535    14.539    14.546    14.550    14.570    14.578    14.585    14.589    14.598    14.607    14.620    14.629    14.638    14.649    14.656    14.663    14.672    14.680    14.689    14.696    14.713    14.722    14.728    14.733    14.744    14.755    14.761    14.766    14.779    14.787    14.796    14.819    14.824    14.827    14.837    14.849    14.855    14.864    14.872    14.881    14.888    14.896    14.902    14.912    14.922    14.937    14.942    14.944    14.946    14.947    14.947    14.949    14.947    14.946    14.947    14.947    14.946    14.944    14.942    14.941    14.939    14.935    14.915    14.910    14.903    14.898    14.890    14.883    14.872    14.866    14.858    14.853    14.844    14.837    14.820    14.812    14.808    14.798    14.791    14.783    14.775    14.766    14.761    14.754    14.745    14.733    14.728    14.724    14.719    14.701    14.696    14.692    14.689    14.672    14.659    14.652    14.645    14.631    14.626    14.612    14.603    14.599    14.587    14.578    14.572    14.566    14.558    14.550    14.544    14.539    14.532    14.527    14.516    14.509    14.504    14.487    14.479    14.475    14.470    14.461    14.456    14.452    14.433    14.425    14.411    14.405    14.402    14.395    14.391    14.387    14.377    14.370    14.364
     4.645     4.640     4.633     4.598     4.591     4.598     4.591     4.596     4.603     4.567     4.572     4.566     4.572     4.567     4.572     4.589     4.596     4.566     4.572     4.537     4.572     4.564     4.581     4.558     4.526     4.530     4.523     4.530     4.510     4.530     4.510     4.530     4.523     4.532     4.567     4.572     4.567     4.530     4.507     4.530     4.510     4.530     4.523     4.530     4.567     4.572     4.567     4.572     4.564     4.532     4.523     4.530     4.523     4.530     4.524     4.530     4.523     4.530     4.510     4.530     4.510     4.530     4.523     4.507     4.523     4.530     4.524     4.530     4.536     4.532     4.537     4.532     4.524     4.532     4.524     4.530     4.537     4.560     4.530     4.523     4.530     4.523     4.530     4.537     4.567     4.572     4.537     4.530     4.536     4.560     4.567     4.562     4.570     4.562     4.568     4.530     4.523     4.530     4.523     4.530     4.523     4.530     4.510     4.530     4.523     4.532     4.564     4.621     4.572     4.568     4.577     4.572     4.564     4.572     4.578     4.572     4.578     4.596     4.577     4.596     4.566     4.606     4.572     4.564     4.570     4.564     4.570     4.564     4.596     4.589     4.596     4.591     4.600     4.606     4.640     4.574     4.566     4.572     4.566     4.574     4.591     4.574     4.633     4.627     4.619     4.623     4.631     4.625     4.574     4.631     4.598     4.603     4.637     4.623     4.604     4.598     4.603     4.596     4.589     4.596     4.591     4.598     4.604     4.598     4.591     4.596     4.591     4.627     4.633     4.631     4.598     4.631     4.625     4.633     4.629     4.633     4.639     4.635     4.631     4.633     4.637     4.631     4.639     4.639     4.633     4.625     4.633     4.640     4.637     4.631     4.627     4.627     4.640     4.629     4.625     4.633     4.627     4.633     4.625     4.648     4.627     4.635     4.627     4.633     4.640     4.633     4.640     4.635     4.629     4.648     4.640     4.633     4.625     4.631     4.623     4.633     4.627     4.661     4.627     4.648     4.642     4.648     4.643     4.661     4.650     4.633     4.639     4.663     4.633     4.637     4.629     4.668     4.659     4.629     4.639     4.633     4.627     4.633     4.631     4.640     4.644     4.648     4.643     4.639     4.644     4.639     4.639     4.642     4.644     4.647     4.640     4.633     4.639     4.633     4.643     4.633     4.640     4.637     4.633     4.642     4.631     4.643     4.629     4.635     4.609     4.637     4.623     4.633     4.627     4.619     4.627     4.621     4.616     4.603     4.619     4.625     4.621     4.619     4.591     4.595     4.589     4.596     4.589     4.595     4.591     4.588     4.595     4.596     4.611     4.605     4.607     4.609     4.607     4.605     4.607     4.602     4.605     4.603     4.589     4.588     4.593     4.585     4.585     4.578     4.578     4.572     4.591     4.589     4.579     4.589     4.579     4.581     4.585     4.585     4.533     4.537     4.528     4.532     4.523     4.530     4.523     4.521     4.530     4.528     4.536     4.533     4.528     4.523     4.528     4.523     4.530     4.523     4.530     4.523     4.530     4.524     4.530     4.523     4.530     4.463     4.470     4.543     4.470     4.548     4.550     4.540     4.498     4.505     4.546     4.547     4.545     4.544     4.499     4.505     4.498     4.490     4.471     4.530     4.523     4.530     4.468     4.473     4.467     4.500     4.492     4.516     4.471     4.504     4.498     4.505     4.499     4.490     4.511     4.488     4.511     4.519     4.505     4.481     4.496     4.468     4.496     4.502     4.465     4.458     4.463     4.471     4.490     4.499     4.456     4.461     4.456     4.461     4.468     4.463     4.468     4.510     4.476     4.509     4.513     4.490     4.498     4.504     4.499     4.496     4.499     4.494     4.494     4.498     4.504     4.499     4.490     4.494     4.499     4.494     4.488     4.496     4.488     4.483     4.498     4.481     4.470     4.461     4.468     4.473     4.465     4.458     4.452     4.461     4.468     4.482     4.490     4.488     4.461     4.490     4.498     4.490     4.499     4.494     4.468     4.461     4.454     4.461     4.470     4.482     4.477     4.488     4.498     4.488     4.470     4.490     4.499     4.494     4.519     4.517     4.516     4.513     4.510     4.513     4.505     4.498     4.513     4.468     4.499     4.467     4.512     4.510     4.511     4.509     4.510     4.509     4.499     4.494     4.499     4.505     4.499     4.544     4.511     4.467     4.460     4.465     4.498     4.504     4.535     4.552     4.532     4.536     4.463     4.540     4.552     4.550     4.467     4.548     4.550     4.548     4.554     4.556     4.535     4.526     4.530     4.524     4.554     4.554     4.526     4.532     4.533     4.537     4.533     4.535     4.528     4.537     4.542     4.537     4.535     4.530     4.574     4.536     4.532     4.536     4.574     4.577     4.579     4.558     4.554     4.560     4.568     4.575     4.577     4.570     4.577     4.570     4.577     4.574     4.596     4.600     4.593     4.589     4.572     4.577     4.598     4.572     4.570     4.564     4.568     4.606     4.602     4.577     4.574     4.606     4.602     4.606     4.595     4.602     4.619     4.603     4.616     4.607     4.616     4.616     4.603     4.607     4.603     4.621     4.625     4.625     4.627     4.629     4.621     4.621     4.633     4.627     4.639     4.652     4.623     4.658     4.654     4.637     4.661     4.656     4.658     4.658     4.656     4.663     4.667     4.661     4.665     4.663     4.661     4.675     4.671     4.668     4.672     4.678     4.674     4.678     4.656     4.682     4.661     4.690     4.669     4.667     4.672     4.679     4.682     4.688     4.667     4.688     4.663     4.696     4.674     4.709     4.710     4.675     4.713     4.719     4.703     4.692     4.711     4.698     4.703     4.698     4.704     4.707     4.717     4.725     4.719     4.723     4.733     4.729     4.735     4.731     4.744     4.741     4.743     4.748     4.744     4.739     4.744     4.746     4.739     4.763     4.769     4.746     4.777     4.744     4.750     4.763     4.769     4.770     4.750     4.753     4.751     4.755     4.800     4.800     4.797     4.770     4.797     4.795     4.795     4.798     4.795     4.794     4.789     4.800     4.803     4.792     4.789     4.795     4.812     4.814     4.814     4.809     4.807     4.814     4.809     4.812     4.810     4.815     4.814     4.805     4.810     4.807     4.809     4.817     4.819     4.815     4.860     4.814     4.854     4.852     4.855     4.860     4.863     4.861     4.854     4.858     4.863     4.866     4.875     4.883     4.887     4.880     4.903     4.910     4.891     4.925     4.929     4.933     4.940     4.942     4.942     4.946     4.952     4.955     4.958     4.953     4.958     4.958     4.961     4.966     4.968     4.970     4.972     4.975     4.973     4.975     4.976     4.978     4.978     4.981     4.981     4.978     4.985     4.983     4.987     4.991     4.993     4.993     4.997     5.001     5.001     5.004     5.008     5.011     5.012     5.015     5.019     5.023     5.025     5.027     5.030     5.033     5.035     5.038     5.040     5.041     5.045     5.048     5.052     5.058     5.061     5.065     5.070     5.076     5.079     5.083     5.088     5.092     5.096     5.100     5.104     5.107     5.109     5.112     5.113     5.115     5.115     5.120     5.120     5.121     5.121     5.123     5.125     5.125     5.128     5.129     5.132     5.135     5.137     5.137     5.137     5.138     5.138     5.143     5.143     5.149     5.150     5.149     5.150     5.151     5.153     5.153     5.154     5.157     5.157     5.160     5.162     5.165     5.165     5.168     5.170     5.172     5.175     5.177     5.179     5.180     5.183     5.185     5.187     5.191     5.192     5.194     5.198     5.200     5.201     5.208     5.209     5.211     5.213     5.213     5.219     5.220     5.220     5.223     5.225     5.228     5.230     5.231     5.233     5.233     5.237     5.237     5.240     5.242     5.245     5.246     5.252     5.254     5.255     5.255     5.257     5.261     5.264     5.264     5.267     5.270     5.272     5.272     5.274     5.276     5.279     5.281     5.283     5.286     5.290     5.290     5.291     5.296     5.304     5.304     5.306     5.310     5.311     5.313     5.315     5.315     5.317     5.318     5.320     5.321     5.323     5.324     5.327     5.329     5.330     5.332     5.333     5.335     5.337     5.340     5.341     5.343     5.346     5.348     5.350     5.352     5.353     5.356     5.358     5.359     5.361     5.364     5.366     5.368     5.372     5.373     5.375     5.378     5.380     5.383     5.385     5.386     5.389     5.393     5.394     5.396     5.399     5.400     5.404     5.405     5.411     5.413     5.414     5.418     5.420     5.421     5.424     5.425     5.428     5.431     5.432     5.433     5.437     5.439     5.442     5.446     5.449     5.451     5.454     5.456     5.458     5.461     5.463     5.464     5.468     5.468     5.474     5.474     5.477     5.479     5.483     5.485     5.486     5.489     5.490     5.491     5.494     5.496     5.500     5.500     5.502     5.504     5.507     5.509     5.511     5.513     5.517     5.518     5.519     5.521     5.522     5.523     5.526     5.528     5.530     5.531     5.532     5.535     5.539     5.540     5.543     5.546     5.549     5.549     5.552     5.555     5.557     5.558     5.561     5.564     5.565     5.567     5.571     5.572     5.576     5.578     5.583     5.583     5.587     5.588     5.591     5.593     5.596     5.605     5.607     5.610     5.610     5.614     5.615     5.618     5.621     5.625     5.626     5.627     5.629     5.633     5.635     5.639     5.643     5.646     5.650     5.651     5.654     5.657     5.658     5.662     5.666     5.669     5.673     5.675     5.678     5.680     5.683     5.687     5.692     5.695     5.696     5.700     5.704     5.707     5.711     5.714     5.718     5.722     5.726     5.731     5.738     5.744     5.750     5.756     5.761     5.763     5.765     5.766     5.772     5.775     5.778     5.781     5.783     5.788     5.791     5.794     5.798     5.802     5.805     5.808     5.811     5.816     5.820     5.824     5.828     5.833     5.839     5.843     5.848     5.854     5.858     5.863     5.868     5.874     5.879     5.883     5.889     5.892     5.897     5.902     5.907     5.911     5.916     5.921     5.928     5.932     5.937     5.943     5.948     5.953     5.959     5.966     5.970     5.976     5.979     5.986     5.994     6.000     6.004     6.012     6.019     6.025     6.033     6.041     6.047     6.055     6.063     6.071     6.079     6.089     6.098     6.108     6.118     6.129     6.141     6.155     6.166     6.180     6.194     6.207     6.221     6.233     6.248     6.263     6.279     6.294     6.309     6.327     6.345     6.362     6.381     6.400     6.420     6.441     6.462     6.483     6.506     6.528     6.552     6.575     6.598     6.621     6.644     6.667     6.689     6.709     6.731     6.751     6.770     6.790     6.809     6.827     6.844     6.861     6.879     6.896     6.913     6.930     6.948     6.965     6.983     7.002     7.019     7.036     7.055     7.072     7.090     7.109     7.129     7.148     7.165     7.185     7.205     7.222     7.241     7.260     7.280     7.299     7.316     7.335     7.354     7.372     7.391     7.409     7.426     7.443     7.460     7.478     7.493     7.513     7.528     7.546     7.564     7.582     7.598     7.616     7.633     7.652     7.667     7.685     7.701     7.719     7.735     7.753     7.770     7.787     7.804     7.820     7.837     7.854     7.873     7.891     7.908     7.925     7.942     7.961     7.977     7.996     8.012     8.032     8.048     8.066     8.083     8.102     8.120     8.137     8.155     8.172     8.191     8.207     8.225     8.244     8.261     8.280     8.297     8.316     8.335     8.352     8.371     8.388     8.405     8.423     8.442     8.460     8.477     8.494     8.512     8.529     8.545     8.563     8.579     8.596     8.612     8.625     8.642     8.657     8.672     8.689     8.704     8.719     8.733     8.746     8.761     8.774     8.787     8.803     8.815     8.830     8.844     8.858     8.872     8.885     8.899     8.912     8.923     8.936     8.950     8.961     8.974     8.988     8.999     9.012     9.025     9.036     9.046     9.059     9.073     9.083     9.094     9.107     9.118     9.131     9.144     9.155     9.167     9.179     9.190     9.204     9.215     9.227     9.238     9.252     9.263     9.277     9.290     9.304     9.315     9.330     9.340     9.354     9.367     9.381     9.394     9.407     9.421     9.435     9.451     9.463     9.476     9.491     9.504     9.516     9.533     9.547     9.561     9.574     9.589     9.602     9.615     9.631     9.645     9.657     9.670     9.685     9.698     9.714     9.725     9.740     9.755     9.770     9.783     9.796     9.809     9.824     9.838     9.850     9.866     9.879     9.892     9.905     9.919     9.933     9.946     9.961     9.974     9.988    10.001    10.017    10.031    10.045    10.057    10.072    10.085    10.098    10.115    10.130    10.143    10.157    10.170    10.185    10.200    10.213    10.230    10.244    10.257    10.274    10.289    10.305    10.321    10.338    10.352    10.368    10.382    10.398    10.414    10.430    10.446    10.462    10.480    10.497    10.514    10.530    10.544    10.561    10.577    10.592    10.611    10.625    10.644    10.659    10.677    10.695    10.712    10.728    10.748    10.765    10.783    10.799    10.819    10.833    10.855    10.874    10.894    10.913    10.933    10.952    10.971    10.991    11.010    11.028    11.048    11.068    11.089    11.109    11.129    11.152    11.172    11.193    11.214    11.237    11.258    11.280    11.299    11.320    11.343    11.364    11.385    11.408    11.429    11.449    11.472    11.494    11.515    11.537    11.559    11.582    11.603    11.624    11.650    11.671    11.693    11.719    11.741    11.761    11.786    11.810    11.833    11.853    11.879    11.902    11.926    11.947    11.970    11.998    12.021    12.043    12.065    12.087    12.109    12.129    12.154    12.178    12.196    12.220    12.238    12.257    12.280    12.299    12.318    12.337    12.355    12.374    12.393    12.413    12.430    12.452    12.471    12.496    12.514    12.531    12.553    12.570    12.591    12.609    12.630    12.650    12.667    12.687    12.705    12.724    12.741    12.759    12.776    12.789    12.806    12.822    12.836    12.852    12.865    12.878    12.892    12.907    12.923    12.938    12.952    12.965    12.977    12.994    13.004    13.018    13.033    13.044    13.057    13.068    13.080    13.093    13.101    13.117    13.128    13.137    13.149    13.165    13.172    13.182    13.196    13.209    13.220    13.230    13.242    13.257    13.265    13.278    13.289    13.301    13.310    13.322    13.330    13.348    13.356    13.367    13.375    13.385    13.398    13.408    13.422    13.431    13.445    13.453    13.460    13.474    13.483    13.506    13.517    13.524    13.533    13.554    13.570    13.578    13.587    13.594    13.606    13.614    13.624    13.633    13.641    13.650    13.656    13.669    13.677    13.683    13.697    13.704    13.715    13.724    13.733    13.743    13.755    13.762    13.777    13.786    13.805    13.814    13.829    13.839    13.846    13.857    13.870    13.877    13.886    13.905    13.914    13.930    13.944    13.951    13.957    13.978    13.987    13.996    14.005    14.016    14.030    14.039    14.048    14.070    14.078    14.081    14.102    14.110    14.125    14.133    14.141    14.150    14.163    14.174    14.178    14.187    14.193    14.200    14.220    14.226    14.231    14.255    14.267    14.267    14.281    14.287    14.300    14.303    14.310    14.325    14.332    14.341    14.348    14.358    14.374    14.385    14.392    14.399    14.405    14.413    14.418    14.425    14.439    14.464    14.468    14.473    14.479    14.486    14.502    14.507    14.513    14.525    14.535    14.546    14.550    14.569    14.577    14.585    14.589    14.598    14.612    14.620    14.626    14.641    14.646    14.656    14.661    14.673    14.680    14.687    14.696    14.714    14.720    14.726    14.733    14.741    14.755    14.761    14.766    14.779    14.787    14.793    14.816    14.822    14.825    14.837    14.852    14.858    14.864    14.872    14.878    14.890    14.895    14.903    14.912    14.921    14.937    14.941    14.944    14.947    14.947    14.949    14.949    14.947    14.946    14.946    14.947    14.946    14.944    14.942    14.941    14.939    14.932    14.917    14.912    14.905    14.898    14.893    14.885    14.873    14.866    14.859    14.852    14.844    14.839    14.827    14.812    14.809    14.800    14.789    14.783    14.776    14.766    14.761    14.754    14.744    14.736    14.732    14.722    14.716    14.710    14.698    14.694    14.687    14.683    14.663    14.654    14.649    14.637    14.624    14.618    14.608    14.599    14.591    14.581    14.575    14.566    14.560    14.553    14.546    14.541    14.535    14.527    14.519    14.513    14.505    14.496    14.482    14.477    14.473    14.464    14.457    14.452    14.439    14.427    14.413    14.408    14.405    14.399    14.395    14.387    14.381    14.376    14.370
     4.603     4.645     4.640     4.633     4.625     4.633     4.623     4.633     4.567     4.572     4.566     4.572     4.564     4.572     4.564     4.574     4.591     4.596     4.589     4.572     4.566     4.572     4.577     4.538     4.532     4.523     4.530     4.523     4.530     4.523     4.530     4.523     4.530     4.567     4.575     4.581     4.572     4.523     4.530     4.510     4.516     4.523     4.530     4.524     4.532     4.567     4.507     4.568     4.558     4.524     4.530     4.523     4.530     4.524     4.530     4.523     4.530     4.510     4.530     4.523     4.530     4.523     4.530     4.523     4.530     4.511     4.530     4.523     4.530     4.524     4.530     4.537     4.530     4.524     4.530     4.523     4.530     4.567     4.536     4.530     4.523     4.530     4.523     4.532     4.566     4.595     4.572     4.537     4.558     4.567     4.564     4.532     4.537     4.556     4.564     4.537     4.530     4.523     4.530     4.523     4.530     4.523     4.530     4.523     4.530     4.537     4.558     4.567     4.562     4.567     4.572     4.564     4.572     4.564     4.572     4.564     4.572     4.567     4.572     4.537     4.532     4.537     4.574     4.596     4.577     4.572     4.577     4.596     4.578     4.596     4.591     4.598     4.606     4.603     4.598     4.567     4.572     4.589     4.572     4.578     4.574     4.614     4.627     4.623     4.623     4.589     4.598     4.631     4.637     4.625     4.631     4.623     4.629     4.604     4.596     4.589     4.596     4.589     4.596     4.589     4.596     4.604     4.598     4.604     4.596     4.591     4.637     4.633     4.639     4.639     4.604     4.625     4.633     4.625     4.633     4.627     4.635     4.631     4.637     4.640     4.649     4.635     4.639     4.633     4.625     4.633     4.639     4.633     4.627     4.654     4.635     4.631     4.639     4.633     4.633     4.627     4.633     4.627     4.637     4.631     4.637     4.629     4.637     4.642     4.647     4.642     4.663     4.629     4.637     4.642     4.633     4.639     4.633     4.625     4.631     4.625     4.633     4.656     4.661     4.654     4.661     4.654     4.649     4.654     4.656     4.640     4.644     4.665     4.640     4.633     4.640     4.656     4.656     4.637     4.631     4.639     4.635     4.629     4.627     4.633     4.639     4.654     4.652     4.644     4.643     4.648     4.644     4.648     4.645     4.648     4.644     4.640     4.644     4.649     4.631     4.639     4.637     4.648     4.643     4.637     4.631     4.639     4.647     4.629     4.645     4.627     4.633     4.623     4.631     4.631     4.621     4.623     4.621     4.621     4.623     4.596     4.629     4.593     4.598     4.598     4.593     4.591     4.588     4.593     4.598     4.591     4.602     4.589     4.596     4.603     4.605     4.603     4.610     4.600     4.605     4.607     4.604     4.609     4.602     4.588     4.589     4.588     4.595     4.600     4.593     4.577     4.593     4.588     4.588     4.585     4.588     4.583     4.588     4.533     4.591     4.533     4.536     4.530     4.533     4.526     4.530     4.542     4.526     4.524     4.532     4.530     4.523     4.528     4.523     4.530     4.524     4.530     4.524     4.530     4.524     4.530     4.524     4.532     4.536     4.536     4.541     4.524     4.530     4.546     4.546     4.545     4.547     4.544     4.550     4.536     4.540     4.536     4.505     4.498     4.505     4.471     4.463     4.498     4.533     4.538     4.521     4.548     4.524     4.532     4.536     4.470     4.505     4.496     4.504     4.498     4.492     4.498     4.505     4.496     4.516     4.492     4.499     4.477     4.499     4.510     4.504     4.498     4.500     4.504     4.498     4.465     4.498     4.494     4.463     4.470     4.461     4.468     4.498     4.505     4.498     4.513     4.468     4.460     4.465     4.458     4.488     4.470     4.504     4.499     4.496     4.504     4.492     4.492     4.498     4.496     4.494     4.498     4.492     4.502     4.498     4.490     4.485     4.468     4.460     4.467     4.460     4.454     4.461     4.467     4.458     4.452     4.460     4.467     4.474     4.485     4.481     4.461     4.468     4.482     4.492     4.480     4.476     4.480     4.463     4.456     4.461     4.468     4.475     4.471     4.476     4.481     4.490     4.498     4.490     4.496     4.492     4.498     4.492     4.498     4.519     4.510     4.514     4.510     4.468     4.461     4.454     4.474     4.492     4.512     4.511     4.514     4.509     4.512     4.512     4.514     4.509     4.499     4.505     4.500     4.507     4.523     4.505     4.498     4.467     4.472     4.544     4.541     4.550     4.556     4.560     4.558     4.468     4.461     4.554     4.554     4.544     4.550     4.552     4.507     4.556     4.528     4.530     4.562     4.535     4.530     4.535     4.560     4.532     4.554     4.538     4.533     4.538     4.554     4.532     4.564     4.537     4.533     4.532     4.570     4.579     4.575     4.572     4.581     4.570     4.572     4.578     4.580     4.558     4.564     4.570     4.577     4.572     4.575     4.570     4.574     4.580     4.562     4.570     4.574     4.564     4.574     4.588     4.570     4.607     4.609     4.605     4.607     4.600     4.603     4.607     4.600     4.605     4.600     4.611     4.602     4.606     4.623     4.604     4.621     4.611     4.612     4.623     4.621     4.629     4.621     4.621     4.625     4.625     4.633     4.625     4.635     4.627     4.637     4.631     4.637     4.645     4.642     4.648     4.658     4.656     4.633     4.665     4.663     4.654     4.654     4.652     4.663     4.644     4.663     4.659     4.663     4.663     4.678     4.678     4.674     4.674     4.679     4.682     4.685     4.663     4.659     4.658     4.699     4.675     4.671     4.680     4.675     4.669     4.674     4.669     4.690     4.667     4.694     4.717     4.714     4.710     4.711     4.709     4.702     4.719     4.729     4.731     4.725     4.698     4.704     4.711     4.715     4.721     4.725     4.721     4.731     4.727     4.733     4.741     4.698     4.703     4.741     4.746     4.744     4.752     4.744     4.758     4.753     4.763     4.769     4.751     4.744     4.774     4.777     4.741     4.763     4.760     4.782     4.750     4.770     4.751     4.787     4.807     4.769     4.802     4.774     4.802     4.802     4.800     4.795     4.797     4.789     4.791     4.785     4.810     4.805     4.812     4.803     4.819     4.800     4.817     4.819     4.815     4.812     4.817     4.815     4.814     4.814     4.810     4.817     4.809     4.827     4.826     4.827     4.817     4.822     4.860     4.860     4.836     4.854     4.869     4.872     4.870     4.854     4.858     4.875     4.872     4.878     4.877     4.885     4.890     4.899     4.905     4.912     4.917     4.924     4.931     4.935     4.903     4.944     4.944     4.949     4.953     4.953     4.946     4.949     4.953     4.962     4.968     4.970     4.972     4.973     4.975     4.975     4.980     4.976     4.980     4.983     4.983     4.987     4.985     4.987     4.991     4.991     4.993     4.997     4.998     4.998     5.004     5.007     5.008     5.010     5.015     5.019     5.021     5.023     5.027     5.027     5.030     5.030     5.033     5.037     5.040     5.040     5.043     5.045     5.052     5.054     5.056     5.062     5.065     5.069     5.076     5.077     5.083     5.088     5.092     5.097     5.099     5.102     5.105     5.110     5.113     5.117     5.117     5.118     5.120     5.121     5.121     5.123     5.126     5.128     5.131     5.131     5.135     5.137     5.138     5.140     5.138     5.143     5.142     5.145     5.142     5.149     5.153     5.151     5.153     5.153     5.154     5.156     5.157     5.157     5.162     5.163     5.163     5.165     5.166     5.168     5.170     5.172     5.175     5.175     5.179     5.180     5.183     5.185     5.187     5.189     5.191     5.196     5.196     5.198     5.201     5.203     5.209     5.212     5.214     5.215     5.219     5.220     5.222     5.223     5.225     5.228     5.230     5.233     5.233     5.237     5.239     5.240     5.242     5.243     5.245     5.248     5.250     5.252     5.255     5.257     5.259     5.261     5.262     5.266     5.267     5.270     5.272     5.274     5.276     5.278     5.279     5.281     5.283     5.284     5.289     5.295     5.297     5.299     5.304     5.306     5.306     5.308     5.310     5.313     5.313     5.315     5.318     5.320     5.320     5.323     5.324     5.326     5.327     5.329     5.332     5.333     5.335     5.337     5.338     5.340     5.341     5.343     5.346     5.348     5.350     5.353     5.355     5.356     5.358     5.361     5.363     5.364     5.366     5.370     5.372     5.373     5.375     5.378     5.380     5.382     5.385     5.386     5.389     5.390     5.393     5.396     5.399     5.400     5.402     5.405     5.409     5.411     5.413     5.416     5.420     5.421     5.422     5.425     5.428     5.431     5.432     5.435     5.439     5.440     5.442     5.446     5.448     5.451     5.454     5.456     5.457     5.460     5.463     5.464     5.467     5.470     5.474     5.476     5.477     5.479     5.481     5.485     5.487     5.490     5.491     5.491     5.494     5.497     5.498     5.502     5.504     5.506     5.507     5.509     5.513     5.515     5.517     5.518     5.521     5.522     5.523     5.525     5.526     5.528     5.530     5.532     5.535     5.539     5.540     5.542     5.543     5.545     5.548     5.552     5.552     5.555     5.557     5.561     5.561     5.563     5.565     5.569     5.572     5.572     5.578     5.578     5.582     5.583     5.587     5.588     5.591     5.593     5.597     5.602     5.607     5.610     5.610     5.614     5.615     5.618     5.621     5.625     5.626     5.627     5.630     5.631     5.635     5.639     5.641     5.645     5.648     5.653     5.653     5.655     5.658     5.661     5.666     5.669     5.670     5.673     5.677     5.680     5.683     5.685     5.689     5.692     5.695     5.698     5.702     5.705     5.709     5.711     5.714     5.722     5.722     5.726     5.729     5.742     5.747     5.754     5.756     5.760     5.763     5.766     5.770     5.772     5.776     5.780     5.781     5.785     5.788     5.792     5.795     5.798     5.802     5.805     5.809     5.813     5.816     5.820     5.826     5.829     5.833     5.844     5.852     5.854     5.856     5.859     5.865     5.869     5.875     5.881     5.885     5.889     5.892     5.897     5.902     5.907     5.911     5.916     5.921     5.927     5.932     5.935     5.943     5.948     5.954     5.961     5.966     5.972     5.976     5.981     5.986     5.994     5.999     6.004     6.010     6.019     6.025     6.032     6.039     6.047     6.055     6.063     6.071     6.081     6.089     6.096     6.107     6.118     6.127     6.139     6.152     6.165     6.177     6.190     6.203     6.216     6.231     6.244     6.259     6.274     6.290     6.305     6.322     6.339     6.357     6.374     6.393     6.413     6.433     6.453     6.475     6.497     6.519     6.543     6.565     6.589     6.613     6.635     6.658     6.683     6.706     6.727     6.748     6.769     6.789     6.809     6.827     6.844     6.863     6.879     6.898     6.914     6.932     6.948     6.967     6.983     7.002     7.019     7.036     7.054     7.071     7.090     7.107     7.126     7.146     7.164     7.182     7.202     7.220     7.238     7.257     7.275     7.295     7.315     7.333     7.350     7.370     7.388     7.407     7.424     7.443     7.460     7.478     7.495     7.513     7.530     7.546     7.563     7.582     7.598     7.615     7.633     7.650     7.668     7.687     7.701     7.719     7.736     7.753     7.770     7.787     7.804     7.820     7.837     7.854     7.872     7.891     7.908     7.925     7.940     7.959     7.977     7.994     8.010     8.029     8.046     8.064     8.082     8.100     8.117     8.135     8.152     8.170     8.187     8.205     8.222     8.239     8.258     8.275     8.292     8.311     8.329     8.348     8.367     8.385     8.402     8.420     8.437     8.455     8.472     8.490     8.507     8.525     8.543     8.561     8.576     8.593     8.609     8.625     8.641     8.657     8.672     8.687     8.703     8.719     8.733     8.748     8.763     8.776     8.792     8.805     8.819     8.833     8.846     8.861     8.874     8.889     8.904     8.918     8.930     8.943     8.958     8.968     8.982     8.993     9.009     9.020     9.033     9.046     9.057     9.070     9.081     9.092     9.103     9.116     9.129     9.141     9.153     9.164     9.177     9.188     9.199     9.212     9.223     9.236     9.247     9.261     9.271     9.283     9.297     9.312     9.323     9.338     9.350     9.361     9.376     9.389     9.402     9.416     9.431     9.442     9.457     9.470     9.485     9.498     9.510     9.524     9.536     9.552     9.567     9.581     9.596     9.609     9.623     9.637     9.650     9.663     9.677     9.690     9.704     9.717     9.733     9.745     9.761     9.773     9.788     9.802     9.814     9.830     9.843     9.855     9.870     9.885     9.898     9.913     9.925     9.938     9.952     9.966     9.979     9.993    10.007    10.022    10.037    10.049    10.065    10.078    10.090    10.104    10.118    10.132    10.147    10.161    10.176    10.189    10.204    10.218    10.233    10.249    10.264    10.277    10.292    10.307    10.324    10.338    10.355    10.371    10.387    10.401    10.419    10.435    10.450    10.464    10.481    10.496    10.516    10.531    10.548    10.563    10.579    10.596    10.613    10.627    10.646    10.661    10.679    10.696    10.712    10.731    10.750    10.766    10.785    10.804    10.820    10.839    10.854    10.874    10.893    10.911    10.931    10.948    10.970    10.989    11.008    11.028    11.047    11.067    11.087    11.107    11.129    11.150    11.170    11.191    11.211    11.235    11.255    11.277    11.299    11.319    11.341    11.362    11.383    11.405    11.426    11.447    11.468    11.489    11.512    11.533    11.554    11.577    11.598    11.620    11.646    11.667    11.690    11.712    11.733    11.757    11.781    11.804    11.826    11.848    11.872    11.893    11.915    11.939    11.964    11.989    12.011    12.033    12.057    12.080    12.101    12.122    12.147    12.170    12.191    12.213    12.233    12.250    12.272    12.294    12.313    12.332    12.352    12.368    12.391    12.409    12.427    12.445    12.468    12.487    12.507    12.527    12.547    12.564    12.583    12.602    12.620    12.636    12.655    12.671    12.689    12.707    12.724    12.744    12.759    12.774    12.789    12.805    12.820    12.836    12.849    12.863    12.874    12.890    12.905    12.919    12.935    12.947    12.960    12.974    12.990    12.999    13.013    13.028    13.037    13.049    13.061    13.074    13.082    13.096    13.108    13.119    13.132    13.141    13.156    13.167    13.176    13.189    13.200    13.209    13.222    13.235    13.248    13.261    13.268    13.282    13.294    13.300    13.316    13.324    13.340    13.349    13.361    13.369    13.378    13.393    13.407    13.413    13.425    13.435    13.443    13.457    13.468    13.477    13.485    13.511    13.518    13.525    13.535    13.538    13.577    13.585    13.592    13.599    13.613    13.622    13.631    13.636    13.647    13.656    13.665    13.677    13.681    13.693    13.700    13.713    13.722    13.731    13.738    13.749    13.758    13.772    13.779    13.799    13.811    13.827    13.837    13.844    13.854    13.864    13.874    13.883    13.904    13.911    13.921    13.941    13.948    13.962    13.974    13.983    13.992    14.002    14.015    14.021    14.039    14.046    14.066    14.076    14.079    14.105    14.105    14.120    14.137    14.141    14.148    14.162    14.172    14.180    14.187    14.192    14.203    14.219    14.224    14.233    14.252    14.263    14.267    14.280    14.288    14.293    14.303    14.308    14.322    14.335    14.341    14.346    14.369    14.372    14.385    14.389    14.392    14.406    14.410    14.418    14.427    14.435    14.459    14.468    14.472    14.479    14.487    14.504    14.509    14.514    14.524    14.533    14.541    14.554    14.569    14.577    14.583    14.589    14.594    14.614    14.620    14.626    14.640    14.652    14.656    14.663    14.668    14.683    14.689    14.694    14.707    14.719    14.724    14.733    14.745    14.754    14.759    14.766    14.779    14.787    14.793    14.810    14.819    14.825    14.839    14.846    14.856    14.864    14.872    14.878    14.888    14.895    14.902    14.910    14.923    14.932    14.942    14.944    14.947    14.947    14.949    14.949    14.949    14.946    14.944    14.946    14.946    14.946    14.944    14.942    14.939    14.935    14.921    14.913    14.905    14.899    14.895    14.888    14.881    14.866    14.858    14.849    14.844    14.837    14.824    14.819    14.806    14.803    14.791    14.785    14.776    14.768    14.763    14.755    14.745    14.737    14.732    14.726    14.719    14.710    14.705    14.694    14.689    14.683    14.663    14.657    14.652    14.643    14.626    14.622    14.607    14.605    14.594    14.585    14.578    14.569    14.564    14.554    14.548    14.543    14.535    14.529    14.523    14.513    14.504    14.496    14.490    14.480    14.477    14.470    14.462    14.457    14.444    14.430    14.418    14.411    14.406    14.402    14.399    14.387    14.381    14.377    14.374
     4.598     4.604     4.574     4.640     4.574     4.625     4.633     4.623     4.604     4.567     4.572     4.566     4.572     4.564     4.572     4.591     4.598     4.595     4.596     4.589     4.572     4.564     4.596     4.572     4.537     4.530     4.523     4.530     4.537     4.533     4.566     4.572     4.596     4.578     4.572     4.577     4.566     4.530     4.510     4.505     4.510     4.530     4.523     4.530     4.537     4.507     4.500     4.507     4.567     4.532     4.523     4.530     4.523     4.530     4.523     4.530     4.511     4.530     4.523     4.530     4.536     4.532     4.537     4.532     4.524     4.530     4.511     4.530     4.523     4.532     4.536     4.530     4.523     4.530     4.523     4.530     4.523     4.532     4.567     4.536     4.530     4.523     4.530     4.537     4.572     4.600     4.537     4.532     4.566     4.574     4.570     4.524     4.532     4.564     4.596     4.572     4.536     4.530     4.537     4.532     4.524     4.532     4.537     4.532     4.537     4.558     4.566     4.574     4.596     4.577     4.567     4.572     4.564     4.572     4.567     4.572     4.566     4.572     4.566     4.572     4.536     4.532     4.537     4.572     4.567     4.574     4.596     4.589     4.596     4.589     4.607     4.607     4.603     4.598     4.591     4.574     4.591     4.596     4.589     4.596     4.591     4.629     4.621     4.629     4.631     4.598     4.589     4.623     4.631     4.629     4.637     4.639     4.633     4.598     4.589     4.596     4.589     4.596     4.577     4.596     4.589     4.598     4.604     4.598     4.604     4.598     4.631     4.637     4.631     4.645     4.640     4.633     4.625     4.633     4.627     4.633     4.627     4.647     4.649     4.652     4.647     4.640     4.633     4.639     4.633     4.627     4.633     4.627     4.633     4.633     4.629     4.635     4.635     4.639     4.629     4.635     4.629     4.637     4.631     4.639     4.633     4.639     4.631     4.661     4.649     4.633     4.656     4.649     4.659     4.658     4.639     4.633     4.639     4.633     4.639     4.633     4.640     4.659     4.656     4.659     4.654     4.659     4.654     4.661     4.654     4.633     4.640     4.645     4.643     4.654     4.656     4.674     4.663     4.654     4.639     4.631     4.633     4.625     4.631     4.639     4.667     4.663     4.658     4.656     4.647     4.650     4.639     4.633     4.652     4.648     4.643     4.649     4.645     4.652     4.654     4.645     4.654     4.642     4.648     4.643     4.648     4.644     4.642     4.647     4.643     4.640     4.629     4.633     4.627     4.635     4.625     4.629     4.635     4.627     4.635     4.629     4.612     4.598     4.603     4.595     4.596     4.600     4.595     4.596     4.591     4.600     4.589     4.595     4.591     4.600     4.602     4.606     4.603     4.607     4.604     4.604     4.609     4.598     4.591     4.598     4.602     4.595     4.593     4.598     4.602     4.596     4.600     4.591     4.598     4.593     4.596     4.564     4.537     4.595     4.532     4.596     4.532     4.538     4.532     4.530     4.526     4.547     4.533     4.530     4.536     4.528     4.530     4.536     4.532     4.536     4.530     4.536     4.532     4.536     4.530     4.536     4.533     4.535     4.537     4.532     4.523     4.530     4.524     4.558     4.544     4.524     4.544     4.546     4.536     4.541     4.546     4.541     4.523     4.505     4.498     4.505     4.471     4.505     4.538     4.542     4.547     4.550     4.530     4.523     4.530     4.523     4.526     4.505     4.498     4.492     4.498     4.490     4.498     4.463     4.470     4.500     4.492     4.498     4.490     4.502     4.504     4.498     4.504     4.499     4.504     4.496     4.502     4.498     4.510     4.498     4.510     4.524     4.492     4.498     4.507     4.519     4.461     4.467     4.458     4.465     4.471     4.490     4.499     4.498     4.504     4.512     4.496     4.488     4.494     4.499     4.502     4.494     4.500     4.498     4.505     4.507     4.496     4.490     4.498     4.482     4.468     4.461     4.467     4.460     4.467     4.460     4.467     4.473     4.468     4.488     4.482     4.479     4.483     4.483     4.480     4.465     4.481     4.483     4.471     4.461     4.468     4.463     4.470     4.476     4.479     4.492     4.485     4.492     4.507     4.498     4.490     4.496     4.524     4.504     4.490     4.521     4.511     4.514     4.461     4.454     4.460     4.467     4.474     4.507     4.519     4.523     4.519     4.517     4.514     4.513     4.519     4.535     4.500     4.530     4.502     4.507     4.499     4.467     4.499     4.507     4.550     4.510     4.554     4.560     4.560     4.541     4.562     4.560     4.558     4.541     4.562     4.560     4.535     4.499     4.537     4.535     4.536     4.532     4.530     4.533     4.540     4.536     4.538     4.550     4.544     4.560     4.533     4.570     4.562     4.574     4.574     4.536     4.577     4.581     4.579     4.575     4.581     4.568     4.564     4.532     4.560     4.585     4.583     4.572     4.578     4.574     4.575     4.572     4.575     4.570     4.577     4.581     4.564     4.612     4.612     4.609     4.609     4.606     4.602     4.606     4.603     4.602     4.610     4.609     4.604     4.603     4.602     4.604     4.613     4.616     4.621     4.623     4.621     4.619     4.615     4.627     4.633     4.631     4.629     4.635     4.623     4.625     4.629     4.629     4.635     4.631     4.640     4.644     4.639     4.648     4.639     4.644     4.640     4.663     4.658     4.654     4.671     4.672     4.667     4.674     4.654     4.658     4.663     4.667     4.663     4.668     4.668     4.663     4.685     4.669     4.690     4.673     4.690     4.694     4.688     4.694     4.674     4.669     4.668     4.707     4.710     4.711     4.710     4.694     4.694     4.690     4.698     4.725     4.719     4.711     4.715     4.709     4.721     4.706     4.699     4.737     4.725     4.702     4.703     4.731     4.735     4.735     4.725     4.727     4.721     4.723     4.729     4.731     4.737     4.744     4.743     4.746     4.744     4.751     4.748     4.757     4.763     4.766     4.769     4.774     4.769     4.751     4.744     4.739     4.776     4.782     4.777     4.770     4.769     4.774     4.770     4.761     4.807     4.805     4.776     4.809     4.776     4.795     4.807     4.803     4.802     4.812     4.810     4.810     4.809     4.810     4.815     4.812     4.807     4.820     4.822     4.824     4.805     4.819     4.814     4.819     4.815     4.817     4.815     4.822     4.826     4.826     4.820     4.833     4.822     4.852     4.863     4.866     4.861     4.870     4.866     4.872     4.877     4.880     4.882     4.880     4.882     4.883     4.885     4.891     4.894     4.902     4.905     4.912     4.915     4.922     4.907     4.935     4.883     4.948     4.946     4.953     4.952     4.948     4.962     4.966     4.955     4.976     4.978     4.975     4.975     4.978     4.983     4.980     4.981     4.981     4.985     4.985     4.987     4.987     4.989     4.989     4.995     4.997     4.995     4.998     5.004     5.006     5.008     5.012     5.013     5.013     5.016     5.023     5.025     5.027     5.032     5.032     5.033     5.035     5.038     5.038     5.043     5.045     5.046     5.049     5.055     5.058     5.059     5.065     5.070     5.076     5.079     5.083     5.088     5.091     5.096     5.100     5.102     5.105     5.110     5.113     5.117     5.118     5.120     5.121     5.125     5.126     5.125     5.128     5.132     5.131     5.135     5.135     5.138     5.138     5.140     5.142     5.147     5.145     5.149     5.151     5.149     5.151     5.154     5.156     5.156     5.157     5.160     5.160     5.162     5.163     5.166     5.166     5.168     5.168     5.172     5.174     5.175     5.177     5.179     5.180     5.182     5.185     5.187     5.189     5.191     5.194     5.198     5.200     5.201     5.203     5.206     5.211     5.213     5.216     5.220     5.220     5.222     5.223     5.225     5.228     5.230     5.231     5.233     5.235     5.239     5.240     5.243     5.245     5.246     5.248     5.250     5.254     5.255     5.257     5.259     5.261     5.264     5.266     5.268     5.270     5.272     5.274     5.276     5.278     5.279     5.281     5.283     5.284     5.290     5.291     5.298     5.302     5.304     5.306     5.306     5.310     5.311     5.311     5.315     5.317     5.318     5.320     5.321     5.324     5.324     5.326     5.329     5.330     5.332     5.335     5.337     5.338     5.340     5.341     5.343     5.345     5.346     5.348     5.350     5.353     5.355     5.356     5.359     5.361     5.363     5.364     5.366     5.370     5.372     5.373     5.377     5.378     5.380     5.383     5.385     5.386     5.389     5.390     5.393     5.394     5.396     5.400     5.402     5.405     5.407     5.411     5.413     5.416     5.418     5.421     5.422     5.425     5.427     5.430     5.431     5.435     5.437     5.440     5.442     5.446     5.448     5.449     5.453     5.456     5.457     5.460     5.461     5.464     5.466     5.470     5.470     5.474     5.477     5.479     5.483     5.485     5.486     5.490     5.490     5.491     5.494     5.497     5.498     5.502     5.504     5.507     5.509     5.511     5.513     5.515     5.517     5.519     5.521     5.522     5.523     5.526     5.527     5.528     5.530     5.532     5.533     5.537     5.542     5.543     5.545     5.548     5.548     5.552     5.554     5.555     5.557     5.560     5.561     5.564     5.565     5.569     5.572     5.576     5.576     5.582     5.583     5.585     5.587     5.588     5.591     5.593     5.597     5.596     5.603     5.607     5.612     5.614     5.615     5.618     5.619     5.621     5.625     5.627     5.630     5.631     5.635     5.637     5.643     5.645     5.646     5.650     5.654     5.654     5.657     5.661     5.665     5.665     5.669     5.672     5.677     5.678     5.681     5.685     5.689     5.690     5.692     5.695     5.700     5.702     5.705     5.709     5.712     5.716     5.720     5.724     5.727     5.733     5.747     5.756     5.758     5.758     5.760     5.763     5.766     5.770     5.773     5.775     5.780     5.785     5.786     5.789     5.792     5.797     5.800     5.803     5.806     5.809     5.813     5.816     5.822     5.826     5.829     5.837     5.843     5.849     5.852     5.858     5.861     5.867     5.871     5.876     5.881     5.885     5.889     5.892     5.899     5.904     5.907     5.913     5.916     5.921     5.927     5.933     5.937     5.943     5.948     5.954     5.961     5.966     5.970     5.976     5.981     5.987     5.994     5.999     6.004     6.010     6.019     6.025     6.032     6.039     6.047     6.054     6.063     6.071     6.080     6.089     6.098     6.107     6.116     6.127     6.138     6.150     6.163     6.175     6.189     6.202     6.215     6.228     6.241     6.256     6.270     6.287     6.301     6.319     6.335     6.352     6.369     6.387     6.407     6.425     6.446     6.467     6.489     6.511     6.533     6.557     6.581     6.603     6.627     6.650     6.674     6.697     6.721     6.743     6.764     6.787     6.806     6.826     6.844     6.863     6.880     6.898     6.916     6.932     6.949     6.967     6.985     7.002     7.019     7.036     7.054     7.071     7.089     7.107     7.126     7.142     7.161     7.180     7.198     7.218     7.237     7.254     7.272     7.292     7.310     7.329     7.349     7.366     7.385     7.404     7.421     7.439     7.457     7.478     7.493     7.511     7.528     7.546     7.563     7.581     7.598     7.616     7.633     7.649     7.667     7.685     7.701     7.719     7.736     7.755     7.770     7.787     7.804     7.819     7.837     7.854     7.871     7.890     7.906     7.923     7.940     7.958     7.974     7.992     8.009     8.027     8.043     8.061     8.079     8.096     8.115     8.131     8.148     8.167     8.182     8.200     8.219     8.238     8.255     8.271     8.289     8.306     8.325     8.343     8.363     8.380     8.398     8.415     8.433     8.452     8.468     8.486     8.504     8.521     8.538     8.555     8.572     8.591     8.609     8.623     8.641     8.655     8.671     8.687     8.703     8.717     8.733     8.748     8.763     8.778     8.792     8.807     8.819     8.835     8.848     8.863     8.878     8.890     8.905     8.920     8.933     8.947     8.961     8.975     8.987     9.002     9.012     9.028     9.038     9.052     9.065     9.077     9.089     9.101     9.114     9.124     9.135     9.147     9.160     9.173     9.187     9.199     9.209     9.218     9.232     9.243     9.257     9.269     9.281     9.294     9.307     9.321     9.333     9.346     9.358     9.370     9.383     9.396     9.409     9.423     9.437     9.451     9.465     9.476     9.491     9.504     9.519     9.532     9.547     9.561     9.574     9.587     9.602     9.614     9.630     9.644     9.657     9.670     9.683     9.697     9.713     9.724     9.738     9.753     9.767     9.780     9.794     9.807     9.820     9.835     9.847     9.861     9.876     9.889     9.905     9.919     9.933     9.945     9.959     9.973     9.985    10.000    10.014    10.028    10.040    10.056    10.069    10.085    10.098    10.110    10.125    10.138    10.154    10.168    10.180    10.195    10.209    10.224    10.239    10.251    10.267    10.283    10.295    10.313    10.325    10.343    10.360    10.372    10.389    10.404    10.419    10.439    10.453    10.468    10.483    10.502    10.518    10.533    10.550    10.566    10.582    10.599    10.616    10.630    10.648    10.664    10.680    10.696    10.715    10.731    10.750    10.769    10.785    10.802    10.820    10.839    10.855    10.874    10.893    10.911    10.930    10.950    10.971    10.989    11.006    11.026    11.047    11.065    11.085    11.105    11.126    11.146    11.169    11.189    11.211    11.232    11.253    11.274    11.296    11.318    11.341    11.361    11.382    11.403    11.424    11.445    11.466    11.487    11.507    11.528    11.550    11.572    11.595    11.616    11.641    11.662    11.685    11.708    11.730    11.752    11.776    11.797    11.819    11.842    11.865    11.887    11.907    11.932    11.955    11.978    11.999    12.024    12.046    12.070    12.092    12.117    12.139    12.159    12.181    12.204    12.225    12.243    12.265    12.289    12.308    12.329    12.347    12.363    12.383    12.404    12.422    12.442    12.460    12.477    12.499    12.517    12.533    12.553    12.570    12.587    12.606    12.625    12.643    12.659    12.676    12.692    12.708    12.726    12.744    12.759    12.773    12.789    12.805    12.819    12.832    12.845    12.859    12.874    12.887    12.902    12.914    12.928    12.941    12.955    12.968    12.982    12.994    13.009    13.018    13.031    13.042    13.056    13.065    13.078    13.085    13.098    13.110    13.122    13.133    13.148    13.157    13.168    13.181    13.193    13.203    13.217    13.226    13.240    13.252    13.261    13.275    13.283    13.294    13.308    13.320    13.333    13.342    13.354    13.365    13.376    13.387    13.398    13.407    13.420    13.430    13.440    13.449    13.464    13.474    13.481    13.494    13.510    13.520    13.527    13.545    13.577    13.583    13.590    13.596    13.610    13.620    13.627    13.635    13.641    13.655    13.661    13.670    13.678    13.688    13.697    13.707    13.718    13.727    13.736    13.744    13.755    13.762    13.775    13.786    13.807    13.816    13.835    13.844    13.849    13.860    13.872    13.881    13.899    13.907    13.923    13.937    13.946    13.954    13.974    13.982    13.992    13.999    14.011    14.025    14.037    14.045    14.051    14.074    14.081    14.098    14.110    14.119    14.137    14.143    14.151    14.158    14.170    14.178    14.187    14.195    14.204    14.214    14.224    14.231    14.252    14.260    14.269    14.278    14.285    14.292    14.298    14.310    14.322    14.335    14.341    14.346    14.365    14.372    14.381    14.387    14.395    14.405    14.411    14.420    14.425    14.439    14.459    14.464    14.473    14.480    14.493    14.502    14.509    14.513    14.524    14.535    14.541    14.550    14.572    14.580    14.583    14.589    14.598    14.607    14.618    14.626    14.638    14.649    14.656    14.663    14.672    14.680    14.691    14.696    14.707    14.713    14.726    14.733    14.748    14.754    14.759    14.772    14.781    14.789    14.794    14.800    14.819    14.825    14.837    14.849    14.856    14.863    14.872    14.878    14.887    14.898    14.902    14.910    14.922    14.935    14.942    14.946    14.947    14.947    14.949    14.950    14.950    14.949    14.947    14.946    14.947    14.946    14.944    14.942    14.941    14.935    14.926    14.915    14.908    14.903    14.896    14.888    14.880    14.873    14.858    14.849    14.842    14.837    14.833    14.819    14.812    14.800    14.793    14.785    14.776    14.769    14.764    14.755    14.745    14.739    14.732    14.728    14.720    14.713    14.708    14.696    14.689    14.685    14.663    14.657    14.654    14.647    14.627    14.622    14.611    14.607    14.596    14.587    14.580    14.574    14.570    14.562    14.551    14.544    14.539    14.531    14.525    14.514    14.505    14.497    14.491    14.483    14.480    14.473    14.468    14.454    14.447    14.428    14.420    14.413    14.408    14.405    14.400    14.394    14.387    14.379    14.376
     4.661     4.598     4.604     4.639     4.633     4.665     4.639     4.633     4.596     4.589     4.596     4.603     4.633     4.574     4.605     4.623     4.633     4.598     4.591     4.572     4.564     4.572     4.578     4.567     4.560     4.524     4.530     4.537     4.533     4.595     4.577     4.596     4.566     4.572     4.536     4.596     4.572     4.523     4.530     4.510     4.530     4.523     4.530     4.523     4.532     4.567     4.507     4.530     4.562     4.567     4.530     4.523     4.530     4.524     4.530     4.523     4.530     4.523     4.530     4.537     4.533     4.566     4.558     4.566     4.572     4.524     4.530     4.523     4.532     4.537     4.532     4.537     4.532     4.524     4.530     4.523     4.530     4.537     4.558     4.596     4.537     4.532     4.537     4.532     4.567     4.589     4.530     4.523     4.572     4.568     4.564     4.572     4.537     4.582     4.558     4.566     4.572     4.566     4.533     4.537     4.532     4.566     4.572     4.567     4.562     4.567     4.574     4.596     4.578     4.596     4.574     4.566     4.560     4.567     4.574     4.579     4.572     4.567     4.572     4.537     4.532     4.566     4.558     4.566     4.574     4.567     4.574     4.596     4.589     4.621     4.598     4.589     4.596     4.589     4.598     4.604     4.598     4.591     4.598     4.615     4.614     4.596     4.589     4.621     4.623     4.629     4.572     4.604     4.625     4.633     4.625     4.633     4.625     4.631     4.598     4.589     4.596     4.577     4.596     4.589     4.596     4.591     4.627     4.604     4.637     4.631     4.637     4.631     4.639     4.643     4.635     4.640     4.633     4.627     4.633     4.639     4.633     4.640     4.652     4.649     4.629     4.633     4.627     4.633     4.639     4.645     4.640     4.633     4.627     4.635     4.640     4.643     4.639     4.633     4.639     4.631     4.639     4.633     4.639     4.633     4.639     4.644     4.639     4.654     4.658     4.648     4.661     4.645     4.640     4.654     4.658     4.665     4.633     4.639     4.633     4.639     4.656     4.654     4.663     4.656     4.663     4.656     4.661     4.640     4.633     4.625     4.631     4.639     4.656     4.648     4.647     4.643     4.648     4.667     4.669     4.639     4.674     4.669     4.665     4.631     4.667     4.659     4.667     4.659     4.656     4.659     4.654     4.650     4.656     4.643     4.654     4.645     4.656     4.644     4.640     4.643     4.648     4.652     4.644     4.640     4.652     4.649     4.645     4.643     4.639     4.643     4.633     4.637     4.633     4.629     4.627     4.635     4.627     4.635     4.627     4.635     4.635     4.640     4.633     4.603     4.596     4.598     4.602     4.591     4.591     4.598     4.596     4.591     4.596     4.604     4.598     4.610     4.611     4.603     4.613     4.611     4.602     4.605     4.609     4.610     4.596     4.605     4.598     4.602     4.604     4.600     4.605     4.600     4.604     4.598     4.593     4.605     4.588     4.591     4.595     4.536     4.541     4.536     4.532     4.589     4.532     4.554     4.535     4.533     4.530     4.535     4.537     4.581     4.537     4.541     4.524     4.532     4.543     4.546     4.537     4.530     4.548     4.552     4.530     4.523     4.530     4.524     4.560     4.554     4.560     4.556     4.541     4.554     4.538     4.558     4.541     4.546     4.542     4.500     4.507     4.500     4.505     4.538     4.535     4.545     4.542     4.535     4.537     4.530     4.523     4.490     4.494     4.499     4.492     4.499     4.494     4.499     4.505     4.498     4.504     4.521     4.521     4.528     4.496     4.532     4.505     4.502     4.496     4.504     4.499     4.505     4.505     4.509     4.513     4.502     4.530     4.523     4.500     4.481     4.498     4.505     4.492     4.499     4.467     4.498     4.490     4.498     4.494     4.502     4.510     4.516     4.504     4.492     4.502     4.514     4.494     4.500     4.507     4.504     4.510     4.504     4.510     4.502     4.507     4.498     4.463     4.468     4.461     4.467     4.473     4.468     4.474     4.468     4.488     4.490     4.470     4.474     4.468     4.498     4.488     4.481     4.488     4.481     4.488     4.481     4.488     4.479     4.477     4.480     4.481     4.488     4.490     4.505     4.494     4.502     4.510     4.504     4.523     4.523     4.528     4.509     4.526     4.499     4.468     4.460     4.467     4.461     4.467     4.500     4.526     4.528     4.521     4.521     4.528     4.523     4.530     4.524     4.530     4.507     4.560     4.560     4.523     4.556     4.554     4.552     4.556     4.554     4.552     4.558     4.554     4.562     4.554     4.554     4.562     4.558     4.560     4.556     4.536     4.570     4.564     4.570     4.574     4.532     4.533     4.536     4.541     4.572     4.535     4.556     4.542     4.537     4.541     4.566     4.574     4.577     4.574     4.552     4.583     4.574     4.579     4.537     4.589     4.574     4.570     4.564     4.595     4.566     4.572     4.589     4.572     4.578     4.574     4.577     4.579     4.574     4.570     4.578     4.582     4.615     4.603     4.614     4.614     4.611     4.610     4.603     4.609     4.610     4.606     4.591     4.611     4.610     4.606     4.609     4.615     4.603     4.619     4.619     4.621     4.625     4.621     4.621     4.629     4.633     4.637     4.629     4.639     4.635     4.635     4.637     4.629     4.635     4.639     4.644     4.642     4.647     4.644     4.642     4.647     4.658     4.665     4.671     4.661     4.668     4.649     4.667     4.678     4.676     4.669     4.665     4.667     4.668     4.665     4.668     4.690     4.690     4.692     4.702     4.669     4.675     4.696     4.702     4.669     4.700     4.673     4.669     4.665     4.714     4.704     4.698     4.702     4.694     4.690     4.727     4.725     4.719     4.719     4.713     4.735     4.704     4.733     4.729     4.699     4.741     4.733     4.735     4.729     4.725     4.723     4.721     4.723     4.727     4.725     4.735     4.743     4.739     4.750     4.748     4.750     4.746     4.755     4.760     4.763     4.769     4.764     4.774     4.776     4.770     4.777     4.774     4.772     4.779     4.751     4.794     4.770     4.795     4.800     4.795     4.777     4.781     4.779     4.814     4.817     4.812     4.815     4.814     4.815     4.800     4.807     4.809     4.805     4.809     4.814     4.817     4.814     4.820     4.812     4.827     4.829     4.826     4.820     4.819     4.824     4.819     4.820     4.829     4.831     4.831     4.826     4.833     4.827     4.824     4.827     4.831     4.836     4.872     4.878     4.878     4.880     4.883     4.885     4.888     4.874     4.890     4.894     4.896     4.899     4.902     4.907     4.914     4.921     4.905     4.912     4.946     4.955     4.952     4.949     4.955     4.958     4.964     4.968     4.975     4.972     4.980     4.980     4.980     4.981     4.983     4.985     4.987     4.985     4.987     4.987     4.991     4.993     4.991     4.993     4.993     4.998     5.001     5.007     5.010     5.010     5.013     5.015     5.015     5.019     5.021     5.021     5.025     5.029     5.032     5.033     5.035     5.037     5.038     5.040     5.043     5.046     5.049     5.055     5.055     5.059     5.061     5.069     5.072     5.077     5.079     5.085     5.088     5.091     5.096     5.097     5.102     5.107     5.110     5.113     5.118     5.120     5.121     5.125     5.128     5.131     5.129     5.135     5.135     5.137     5.137     5.142     5.138     5.142     5.142     5.147     5.145     5.149     5.150     5.149     5.151     5.151     5.153     5.157     5.159     5.160     5.162     5.165     5.165     5.166     5.168     5.170     5.172     5.174     5.174     5.175     5.177     5.179     5.180     5.182     5.187     5.187     5.191     5.191     5.194     5.196     5.198     5.204     5.205     5.207     5.210     5.216     5.219     5.220     5.222     5.223     5.225     5.227     5.228     5.230     5.231     5.235     5.237     5.239     5.240     5.242     5.245     5.246     5.248     5.252     5.252     5.255     5.257     5.261     5.262     5.264     5.266     5.268     5.270     5.272     5.274     5.276     5.278     5.279     5.281     5.283     5.295     5.296     5.297     5.302     5.304     5.306     5.306     5.308     5.310     5.311     5.313     5.315     5.317     5.318     5.320     5.323     5.324     5.326     5.327     5.329     5.330     5.333     5.335     5.337     5.338     5.340     5.341     5.343     5.345     5.348     5.350     5.352     5.353     5.355     5.356     5.359     5.361     5.364     5.366     5.368     5.368     5.372     5.375     5.377     5.378     5.380     5.383     5.385     5.386     5.389     5.390     5.392     5.394     5.396     5.399     5.404     5.405     5.407     5.411     5.413     5.414     5.418     5.421     5.422     5.425     5.427     5.430     5.431     5.435     5.437     5.440     5.442     5.446     5.448     5.449     5.453     5.454     5.458     5.460     5.463     5.464     5.466     5.467     5.472     5.474     5.476     5.479     5.481     5.486     5.486     5.490     5.490     5.493     5.496     5.497     5.498     5.502     5.504     5.506     5.509     5.511     5.513     5.517     5.518     5.519     5.522     5.523     5.525     5.527     5.530     5.530     5.531     5.532     5.537     5.539     5.540     5.543     5.546     5.548     5.549     5.552     5.555     5.557     5.558     5.560     5.563     5.564     5.565     5.569     5.571     5.574     5.578     5.582     5.585     5.587     5.588     5.590     5.591     5.593     5.597     5.596     5.609     5.609     5.610     5.614     5.615     5.618     5.619     5.621     5.623     5.625     5.629     5.631     5.635     5.639     5.641     5.645     5.646     5.648     5.651     5.655     5.657     5.663     5.665     5.666     5.669     5.672     5.677     5.680     5.680     5.683     5.687     5.689     5.692     5.695     5.698     5.700     5.704     5.707     5.711     5.714     5.718     5.722     5.726     5.731     5.733     5.752     5.754     5.758     5.761     5.763     5.765     5.768     5.772     5.773     5.775     5.778     5.785     5.786     5.792     5.795     5.798     5.802     5.805     5.808     5.811     5.814     5.818     5.822     5.828     5.831     5.835     5.842     5.854     5.856     5.859     5.863     5.868     5.872     5.876     5.882     5.887     5.892     5.894     5.899     5.904     5.909     5.913     5.916     5.921     5.928     5.933     5.937     5.943     5.948     5.954     5.959     5.965     5.970     5.976     5.981     5.987     5.995     5.999     6.004     6.010     6.019     6.024     6.032     6.039     6.045     6.054     6.061     6.071     6.080     6.089     6.098     6.107     6.116     6.127     6.138     6.150     6.161     6.172     6.185     6.199     6.212     6.225     6.239     6.252     6.269     6.282     6.297     6.314     6.330     6.346     6.364     6.381     6.399     6.419     6.440     6.459     6.480     6.502     6.525     6.549     6.571     6.594     6.619     6.642     6.664     6.689     6.711     6.735     6.758     6.781     6.801     6.824     6.843     6.861     6.879     6.898     6.916     6.932     6.949     6.967     6.985     7.002     7.019     7.036     7.054     7.070     7.089     7.106     7.123     7.142     7.159     7.177     7.196     7.215     7.233     7.252     7.271     7.289     7.307     7.326     7.344     7.364     7.382     7.402     7.419     7.437     7.454     7.474     7.492     7.509     7.527     7.545     7.563     7.581     7.598     7.615     7.633     7.649     7.667     7.683     7.701     7.719     7.735     7.753     7.770     7.787     7.804     7.819     7.837     7.854     7.872     7.888     7.905     7.922     7.939     7.956     7.974     7.991     8.009     8.026     8.043     8.061     8.076     8.094     8.112     8.129     8.146     8.165     8.181     8.200     8.214     8.233     8.249     8.269     8.285     8.304     8.321     8.338     8.358     8.376     8.393     8.410     8.429     8.447     8.466     8.482     8.499     8.519     8.535     8.554     8.571     8.587     8.605     8.622     8.638     8.654     8.671     8.685     8.701     8.716     8.731     8.748     8.763     8.777     8.794     8.809     8.822     8.837     8.851     8.866     8.880     8.895     8.907     8.923     8.936     8.950     8.965     8.977     8.992     9.004     9.018     9.033     9.046     9.057     9.073     9.085     9.096     9.109     9.120     9.132     9.145     9.155     9.170     9.182     9.195     9.206     9.220     9.230     9.240     9.256     9.267     9.279     9.290     9.304     9.315     9.326     9.343     9.353     9.365     9.379     9.390     9.404     9.419     9.431     9.444     9.458     9.472     9.486     9.499     9.510     9.525     9.539     9.554     9.567     9.581     9.594     9.608     9.623     9.635     9.649     9.662     9.677     9.690     9.704     9.718     9.731     9.743     9.758     9.773     9.785     9.800     9.812     9.827     9.840     9.854     9.867     9.882     9.897     9.908     9.924     9.937     9.950     9.964     9.979     9.993    10.006    10.020    10.035    10.046    10.061    10.074    10.090    10.104    10.117    10.130    10.143    10.157    10.174    10.187    10.202    10.213    10.227    10.244    10.257    10.270    10.286    10.303    10.317    10.330    10.345    10.363    10.376    10.393    10.409    10.424    10.442    10.457    10.471    10.487    10.504    10.520    10.535    10.553    10.569    10.583    10.602    10.619    10.633    10.650    10.666    10.683    10.700    10.715    10.733    10.752    10.766    10.788    10.804    10.822    10.839    10.855    10.876    10.895    10.909    10.930    10.948    10.971    10.989    11.006    11.026    11.047    11.067    11.085    11.105    11.126    11.146    11.166    11.188    11.209    11.231    11.250    11.272    11.293    11.315    11.335    11.358    11.379    11.402    11.420    11.443    11.464    11.485    11.506    11.528    11.547    11.569    11.590    11.614    11.633    11.656    11.681    11.700    11.725    11.745    11.768    11.790    11.813    11.835    11.853    11.879    11.902    11.924    11.949    11.970    11.994    12.017    12.042    12.063    12.085    12.108    12.130    12.151    12.173    12.193    12.216    12.238    12.258    12.280    12.299    12.320    12.337    12.357    12.377    12.395    12.415    12.432    12.452    12.470    12.485    12.506    12.524    12.541    12.556    12.575    12.593    12.611    12.628    12.643    12.663    12.678    12.694    12.710    12.726    12.741    12.757    12.773    12.787    12.801    12.814    12.828    12.841    12.855    12.871    12.882    12.898    12.908    12.921    12.935    12.947    12.960    12.972    12.987    12.999    13.013    13.024    13.033    13.042    13.056    13.068    13.078    13.093    13.101    13.110    13.124    13.136    13.145    13.159    13.168    13.187    13.196    13.209    13.219    13.228    13.245    13.252    13.263    13.277    13.287    13.293    13.319    13.324    13.339    13.346    13.361    13.371    13.385    13.394    13.403    13.412    13.425    13.437    13.446    13.457    13.468    13.476    13.484    13.506    13.513    13.522    13.537    13.561    13.575    13.589    13.594    13.601    13.610    13.626    13.633    13.641    13.653    13.660    13.669    13.677    13.687    13.695    13.703    13.710    13.724    13.731    13.744    13.753    13.759    13.770    13.780    13.794    13.811    13.822    13.839    13.848    13.854    13.870    13.877    13.896    13.904    13.916    13.931    13.942    13.953    13.966    13.978    13.989    13.996    14.009    14.015    14.039    14.043    14.054    14.070    14.081    14.096    14.104    14.113    14.135    14.141    14.146    14.154    14.169    14.174    14.192    14.195    14.206    14.214    14.224    14.230    14.255    14.257    14.271    14.280    14.285    14.288    14.302    14.310    14.317    14.329    14.341    14.344    14.361    14.372    14.382    14.387    14.395    14.405    14.410    14.418    14.425    14.445    14.454    14.461    14.466    14.480    14.493    14.500    14.505    14.513    14.524    14.528    14.541    14.548    14.569    14.578    14.581    14.585    14.599    14.605    14.615    14.624    14.637    14.646    14.656    14.663    14.673    14.681    14.689    14.696    14.705    14.714    14.728    14.732    14.744    14.754    14.759    14.771    14.780    14.789    14.796    14.803    14.805    14.822    14.841    14.847    14.855    14.859    14.873    14.880    14.887    14.896    14.902    14.910    14.919    14.939    14.942    14.944    14.947    14.947    14.949    14.950    14.950    14.949    14.947    14.947    14.947    14.947    14.946    14.944    14.944    14.939    14.925    14.917    14.910    14.903    14.896    14.890    14.881    14.875    14.856    14.852    14.846    14.839    14.832    14.819    14.812    14.805    14.794    14.787    14.777    14.772    14.769    14.757    14.747    14.740    14.735    14.728    14.720    14.714    14.708    14.696    14.691    14.687    14.665    14.659    14.654    14.649    14.631    14.622    14.618    14.605    14.599    14.592    14.585    14.577    14.572    14.566    14.559    14.548    14.543    14.535    14.529    14.516    14.511    14.497    14.494    14.486    14.482    14.477    14.472    14.462    14.454    14.440    14.425    14.416    14.410    14.405    14.402    14.397    14.391    14.385    14.382
     4.665     4.603     4.598     4.604     4.598     4.631     4.667     4.574     4.566     4.596     4.589     4.596     4.577     4.596     4.603     4.633     4.623     4.591     4.596     4.589     4.572     4.564     4.596     4.589     4.596     4.574     4.567     4.558     4.607     4.603     4.574     4.566     4.572     4.536     4.532     4.536     4.567     4.532     4.523     4.530     4.510     4.530     4.536     4.532     4.537     4.558     4.595     4.537     4.596     4.574     4.536     4.530     4.524     4.530     4.524     4.530     4.523     4.530     4.524     4.532     4.566     4.558     4.567     4.574     4.566     4.560     4.567     4.574     4.596     4.574     4.566     4.558     4.536     4.530     4.524     4.530     4.524     4.533     4.566     4.589     4.574     4.567     4.562     4.567     4.560     4.581     4.536     4.530     4.537     4.572     4.568     4.578     4.572     4.577     4.567     4.558     4.566     4.572     4.566     4.572     4.567     4.589     4.596     4.537     4.572     4.579     4.596     4.603     4.598     4.591     4.621     4.572     4.566     4.574     4.633     4.600     4.633     4.600     4.580     4.574     4.567     4.572     4.567     4.574     4.567     4.574     4.596     4.589     4.598     4.615     4.591     4.596     4.578     4.596     4.589     4.598     4.633     4.627     4.637     4.629     4.598     4.589     4.596     4.589     4.598     4.649     4.631     4.625     4.574     4.566     4.637     4.631     4.637     4.627     4.631     4.598     4.589     4.596     4.589     4.596     4.591     4.625     4.633     4.637     4.643     4.637     4.629     4.639     4.652     4.654     4.643     4.648     4.640     4.633     4.640     4.633     4.640     4.645     4.661     4.629     4.633     4.627     4.633     4.627     4.633     4.640     4.647     4.659     4.663     4.631     4.642     4.639     4.631     4.637     4.631     4.637     4.631     4.639     4.644     4.639     4.644     4.639     4.644     4.640     4.656     4.644     4.663     4.669     4.661     4.663     4.668     4.672     4.668     4.669     4.665     4.656     4.663     4.669     4.665     4.663     4.656     4.661     4.654     4.663     4.639     4.633     4.639     4.656     4.649     4.645     4.654     4.644     4.681     4.656     4.663     4.643     4.648     4.669     4.673     4.665     4.671     4.663     4.658     4.654     4.663     4.654     4.656     4.654     4.654     4.661     4.656     4.650     4.661     4.658     4.658     4.648     4.649     4.643     4.648     4.644     4.652     4.644     4.649     4.639     4.633     4.637     4.640     4.633     4.629     4.639     4.633     4.633     4.631     4.609     4.627     4.633     4.614     4.637     4.633     4.637     4.629     4.602     4.631     4.595     4.600     4.595     4.602     4.598     4.602     4.600     4.605     4.611     4.609     4.614     4.602     4.598     4.603     4.610     4.607     4.609     4.602     4.609     4.607     4.607     4.603     4.605     4.606     4.603     4.600     4.602     4.605     4.591     4.611     4.610     4.607     4.603     4.604     4.540     4.602     4.595     4.589     4.560     4.552     4.548     4.535     4.538     4.585     4.588     4.575     4.581     4.541     4.578     4.564     4.541     4.541     4.554     4.560     4.530     4.523     4.530     4.523     4.530     4.536     4.556     4.560     4.556     4.556     4.558     4.533     4.538     4.533     4.548     4.544     4.552     4.552     4.552     4.500     4.507     4.550     4.541     4.548     4.543     4.554     4.558     4.558     4.524     4.528     4.507     4.499     4.492     4.500     4.509     4.512     4.505     4.498     4.530     4.526     4.511     4.530     4.505     4.500     4.496     4.502     4.507     4.502     4.516     4.500     4.507     4.499     4.532     4.505     4.500     4.492     4.499     4.490     4.498     4.505     4.498     4.521     4.521     4.519     4.509     4.521     4.510     4.505     4.519     4.519     4.519     4.514     4.517     4.502     4.496     4.504     4.513     4.511     4.510     4.500     4.507     4.498     4.509     4.470     4.463     4.468     4.461     4.468     4.490     4.498     4.488     4.490     4.496     4.483     4.468     4.475     4.468     4.482     4.488     4.482     4.488     4.498     4.496     4.504     4.488     4.488     4.488     4.530     4.488     4.514     4.498     4.504     4.498     4.507     4.521     4.505     4.499     4.528     4.532     4.528     4.521     4.500     4.467     4.498     4.492     4.500     4.492     4.528     4.524     4.526     4.521     4.521     4.528     4.536     4.532     4.526     4.533     4.530     4.567     4.530     4.564     4.556     4.552     4.554     4.556     4.554     4.562     4.558     4.556     4.566     4.558     4.556     4.566     4.564     4.562     4.562     4.564     4.570     4.537     4.541     4.537     4.544     4.540     4.537     4.564     4.570     4.546     4.568     4.542     4.564     4.570     4.575     4.572     4.558     4.552     4.562     4.585     4.588     4.591     4.572     4.564     4.537     4.570     4.589     4.589     4.596     4.595     4.589     4.575     4.585     4.582     4.581     4.578     4.589     4.581     4.578     4.581     4.619     4.577     4.614     4.603     4.606     4.606     4.613     4.614     4.613     4.607     4.602     4.605     4.619     4.616     4.621     4.621     4.619     4.625     4.627     4.633     4.629     4.625     4.639     4.633     4.633     4.639     4.633     4.639     4.639     4.642     4.639     4.639     4.645     4.642     4.639     4.643     4.639     4.644     4.656     4.665     4.654     4.654     4.667     4.671     4.673     4.676     4.673     4.678     4.674     4.679     4.676     4.679     4.668     4.688     4.696     4.698     4.703     4.674     4.703     4.698     4.703     4.673     4.699     4.704     4.709     4.688     4.688     4.688     4.719     4.703     4.698     4.733     4.698     4.735     4.727     4.731     4.704     4.735     4.731     4.707     4.739     4.733     4.737     4.743     4.733     4.729     4.727     4.727     4.727     4.723     4.729     4.725     4.725     4.741     4.746     4.748     4.746     4.755     4.755     4.753     4.751     4.756     4.769     4.769     4.769     4.770     4.770     4.777     4.782     4.777     4.752     4.783     4.779     4.777     4.770     4.777     4.795     4.789     4.770     4.819     4.777     4.819     4.815     4.815     4.819     4.822     4.820     4.805     4.809     4.805     4.810     4.817     4.819     4.820     4.819     4.814     4.820     4.829     4.831     4.826     4.827     4.822     4.829     4.824     4.827     4.826     4.831     4.827     4.835     4.827     4.833     4.829     4.877     4.880     4.877     4.870     4.887     4.885     4.877     4.888     4.890     4.888     4.880     4.891     4.898     4.902     4.903     4.909     4.914     4.921     4.905     4.903     4.910     4.914     4.959     4.958     4.959     4.961     4.964     4.968     4.973     4.975     4.978     4.985     4.983     4.985     4.985     4.993     4.989     4.991     4.993     4.991     4.991     4.995     4.995     4.997     4.997     4.998     5.002     5.010     5.010     5.014     5.015     5.015     5.019     5.023     5.025     5.025     5.027     5.029     5.033     5.035     5.037     5.040     5.041     5.041     5.043     5.048     5.049     5.054     5.056     5.061     5.065     5.069     5.072     5.074     5.079     5.083     5.088     5.092     5.094     5.099     5.105     5.107     5.110     5.115     5.117     5.118     5.121     5.125     5.129     5.131     5.131     5.137     5.138     5.138     5.140     5.142     5.140     5.142     5.147     5.143     5.150     5.151     5.153     5.153     5.153     5.154     5.156     5.157     5.160     5.162     5.165     5.166     5.168     5.170     5.172     5.174     5.175     5.175     5.177     5.179     5.182     5.182     5.183     5.187     5.189     5.191     5.194     5.194     5.198     5.200     5.201     5.208     5.210     5.207     5.210     5.219     5.220     5.222     5.225     5.227     5.228     5.230     5.231     5.233     5.235     5.237     5.239     5.240     5.242     5.243     5.246     5.248     5.252     5.254     5.255     5.257     5.259     5.262     5.264     5.266     5.268     5.272     5.274     5.276     5.278     5.279     5.281     5.283     5.290     5.293     5.296     5.298     5.299     5.302     5.306     5.308     5.311     5.311     5.313     5.315     5.315     5.317     5.318     5.320     5.321     5.324     5.326     5.327     5.330     5.332     5.333     5.335     5.340     5.340     5.341     5.343     5.345     5.346     5.348     5.350     5.352     5.353     5.356     5.358     5.359     5.363     5.364     5.366     5.368     5.372     5.372     5.375     5.377     5.378     5.380     5.383     5.385     5.386     5.390     5.390     5.393     5.394     5.396     5.399     5.402     5.404     5.407     5.409     5.413     5.414     5.418     5.421     5.422     5.424     5.427     5.430     5.431     5.435     5.437     5.439     5.442     5.444     5.448     5.450     5.453     5.454     5.456     5.458     5.461     5.464     5.466     5.468     5.472     5.474     5.477     5.479     5.481     5.483     5.486     5.490     5.490     5.491     5.494     5.497     5.498     5.500     5.502     5.506     5.509     5.511     5.515     5.517     5.518     5.521     5.522     5.525     5.526     5.527     5.530     5.531     5.533     5.537     5.539     5.542     5.542     5.545     5.546     5.548     5.552     5.554     5.555     5.555     5.560     5.563     5.563     5.565     5.567     5.569     5.571     5.574     5.576     5.580     5.583     5.585     5.588     5.591     5.593     5.596     5.597     5.596     5.603     5.609     5.610     5.614     5.615     5.618     5.618     5.621     5.623     5.626     5.627     5.631     5.635     5.639     5.641     5.643     5.646     5.650     5.651     5.653     5.659     5.659     5.666     5.669     5.672     5.672     5.673     5.677     5.680     5.683     5.685     5.689     5.692     5.695     5.696     5.700     5.704     5.705     5.709     5.712     5.716     5.718     5.724     5.727     5.731     5.739     5.752     5.754     5.756     5.761     5.765     5.766     5.768     5.772     5.773     5.776     5.778     5.783     5.788     5.794     5.797     5.800     5.803     5.806     5.809     5.813     5.816     5.820     5.824     5.828     5.831     5.841     5.852     5.854     5.856     5.859     5.861     5.871     5.872     5.876     5.882     5.887     5.890     5.896     5.899     5.904     5.909     5.913     5.918     5.922     5.927     5.933     5.939     5.943     5.948     5.954     5.961     5.965     5.968     5.976     5.981     5.987     5.994     5.999     6.004     6.010     6.016     6.024     6.030     6.038     6.045     6.052     6.061     6.068     6.079     6.087     6.098     6.107     6.116     6.126     6.136     6.148     6.160     6.172     6.185     6.198     6.210     6.224     6.237     6.250     6.264     6.280     6.294     6.310     6.327     6.343     6.361     6.378     6.394     6.413     6.431     6.452     6.472     6.493     6.516     6.538     6.562     6.585     6.608     6.632     6.656     6.679     6.704     6.727     6.750     6.773     6.795     6.818     6.839     6.859     6.878     6.896     6.914     6.932     6.949     6.967     6.985     7.002     7.019     7.036     7.054     7.070     7.089     7.106     7.123     7.140     7.158     7.175     7.194     7.212     7.231     7.248     7.267     7.287     7.303     7.322     7.342     7.359     7.379     7.398     7.416     7.435     7.453     7.472     7.490     7.509     7.526     7.543     7.561     7.579     7.596     7.613     7.631     7.649     7.665     7.682     7.699     7.717     7.735     7.753     7.770     7.785     7.804     7.819     7.837     7.854     7.870     7.888     7.905     7.923     7.939     7.956     7.974     7.989     8.009     8.024     8.041     8.059     8.076     8.093     8.110     8.128     8.143     8.161     8.178     8.196     8.211     8.230     8.247     8.264     8.281     8.299     8.318     8.335     8.352     8.371     8.388     8.406     8.425     8.444     8.461     8.479     8.497     8.512     8.532     8.548     8.566     8.583     8.600     8.617     8.633     8.652     8.668     8.685     8.700     8.716     8.731     8.746     8.763     8.778     8.795     8.809     8.823     8.839     8.852     8.867     8.881     8.895     8.911     8.925     8.938     8.954     8.968     8.982     8.996     9.009     9.023     9.036     9.050     9.063     9.077     9.090     9.103     9.114     9.129     9.142     9.152     9.164     9.177     9.190     9.202     9.215     9.228     9.240     9.252     9.265     9.277     9.289     9.300     9.312     9.326     9.337     9.346     9.360     9.376     9.387     9.398     9.413     9.426     9.439     9.451     9.466     9.478     9.494     9.508     9.520     9.533     9.545     9.561     9.574     9.587     9.602     9.614     9.628     9.644     9.655     9.667     9.683     9.696     9.713     9.724     9.737     9.752     9.765     9.780     9.794     9.806     9.818     9.833     9.847     9.861     9.874     9.886     9.902     9.916     9.928     9.943     9.957     9.970     9.985     9.996    10.011    10.026    10.040    10.052    10.067    10.081    10.095    10.108    10.122    10.137    10.150    10.165    10.177    10.193    10.209    10.221    10.233    10.249    10.264    10.277    10.292    10.307    10.323    10.335    10.352    10.367    10.382    10.398    10.413    10.427    10.444    10.459    10.476    10.491    10.511    10.523    10.537    10.556    10.572    10.587    10.606    10.619    10.638    10.654    10.669    10.687    10.701    10.720    10.735    10.750    10.769    10.786    10.804    10.820    10.841    10.858    10.874    10.895    10.913    10.933    10.950    10.971    10.989    11.006    11.028    11.045    11.065    11.087    11.105    11.126    11.148    11.165    11.188    11.207    11.227    11.250    11.270    11.292    11.313    11.335    11.355    11.376    11.398    11.418    11.441    11.460    11.482    11.501    11.522    11.543    11.564    11.585    11.608    11.630    11.652    11.674    11.695    11.719    11.744    11.762    11.786    11.807    11.824    11.848    11.871    11.893    11.918    11.940    11.962    11.986    12.007    12.030    12.055    12.075    12.100    12.120    12.144    12.165    12.185    12.208    12.228    12.248    12.269    12.292    12.313    12.332    12.352    12.367    12.389    12.406    12.423    12.440    12.459    12.477    12.496    12.512    12.529    12.544    12.561    12.579    12.598    12.613    12.633    12.647    12.664    12.680    12.694    12.710    12.726    12.740    12.755    12.771    12.783    12.794    12.810    12.824    12.836    12.850    12.863    12.876    12.889    12.904    12.914    12.928    12.941    12.952    12.965    12.981    12.992    13.004    13.013    13.028    13.037    13.048    13.059    13.071    13.081    13.093    13.106    13.114    13.128    13.139    13.156    13.163    13.177    13.189    13.200    13.213    13.220    13.237    13.248    13.256    13.275    13.280    13.289    13.305    13.320    13.330    13.337    13.357    13.365    13.378    13.389    13.398    13.409    13.419    13.433    13.443    13.452    13.462    13.468    13.479    13.497    13.510    13.520    13.529    13.542    13.566    13.578    13.590    13.596    13.603    13.622    13.629    13.636    13.650    13.658    13.666    13.677    13.683    13.692    13.700    13.708    13.722    13.727    13.744    13.752    13.758    13.768    13.775    13.792    13.807    13.814    13.835    13.842    13.853    13.870    13.876    13.886    13.902    13.914    13.931    13.942    13.951    13.962    13.972    13.989    13.994    14.011    14.015    14.037    14.043    14.048    14.072    14.076    14.095    14.102    14.108    14.131    14.137    14.141    14.155    14.165    14.180    14.192    14.197    14.207    14.219    14.226    14.230    14.252    14.260    14.271    14.278    14.283    14.287    14.298    14.308    14.315    14.335    14.342    14.346    14.369    14.374    14.382    14.389    14.394    14.400    14.410    14.418    14.423    14.445    14.454    14.459    14.472    14.479    14.489    14.502    14.507    14.513    14.522    14.537    14.541    14.550    14.559    14.577    14.578    14.591    14.598    14.610    14.618    14.624    14.637    14.642    14.654    14.665    14.671    14.680    14.691    14.696    14.707    14.716    14.726    14.733    14.743    14.754    14.763    14.772    14.779    14.787    14.794    14.801    14.813    14.827    14.830    14.846    14.853    14.858    14.870    14.881    14.888    14.895    14.903    14.910    14.921    14.937    14.942    14.944    14.947    14.949    14.952    14.952    14.950    14.949    14.949    14.949    14.949    14.947    14.946    14.944    14.942    14.939    14.931    14.918    14.913    14.905    14.898    14.891    14.881    14.870    14.859    14.853    14.844    14.841    14.835    14.820    14.813    14.803    14.796    14.789    14.783    14.773    14.768    14.759    14.748    14.743    14.736    14.730    14.720    14.714    14.707    14.698    14.691    14.687    14.679    14.663    14.656    14.646    14.641    14.624    14.620    14.605    14.599    14.594    14.587    14.581    14.575    14.570    14.562    14.551    14.544    14.539    14.535    14.516    14.511    14.504    14.497    14.489    14.483    14.479    14.472    14.468    14.457    14.448    14.428    14.422    14.416    14.408    14.405    14.402    14.392    14.391    14.387
     4.645     4.596     4.589     4.596     4.589     4.598     4.575     4.633     4.574     4.603     4.596     4.589     4.596     4.591     4.598     4.656     4.603     4.596     4.589     4.596     4.589     4.596     4.591     4.596     4.603     4.596     4.603     4.619     4.621     4.603     4.567     4.572     4.566     4.532     4.536     4.532     4.598     4.537     4.530     4.523     4.530     4.523     4.532     4.536     4.532     4.566     4.574     4.596     4.577     4.580     4.532     4.537     4.532     4.537     4.532     4.537     4.532     4.537     4.532     4.538     4.532     4.566     4.560     4.567     4.560     4.567     4.566     4.572     4.566     4.596     4.572     4.566     4.532     4.524     4.530     4.524     4.532     4.566     4.560     4.595     4.591     4.562     4.566     4.558     4.566     4.562     4.570     4.536     4.572     4.566     4.574     4.596     4.589     4.596     4.589     4.567     4.574     4.567     4.558     4.567     4.589     4.574     4.537     4.532     4.564     4.572     4.631     4.627     4.603     4.596     4.574     4.567     4.572     4.596     4.589     4.637     4.629     4.606     4.625     4.633     4.574     4.595     4.574     4.596     4.577     4.596     4.575     4.596     4.613     4.633     4.596     4.589     4.596     4.589     4.596     4.633     4.631     4.623     4.604     4.598     4.591     4.596     4.589     4.596     4.589     4.652     4.639     4.631     4.640     4.572     4.591     4.598     4.604     4.623     4.603     4.631     4.625     4.591     4.598     4.603     4.600     4.633     4.639     4.650     4.661     4.631     4.650     4.656     4.642     4.647     4.639     4.643     4.639     4.643     4.647     4.650     4.654     4.661     4.654     4.635     4.629     4.635     4.640     4.645     4.640     4.659     4.635     4.643     4.661     4.658     4.637     4.629     4.637     4.629     4.637     4.631     4.637     4.633     4.639     4.643     4.639     4.643     4.639     4.645     4.665     4.649     4.645     4.663     4.656     4.663     4.656     4.673     4.665     4.667     4.669     4.663     4.644     4.663     4.658     4.663     4.661     4.663     4.659     4.640     4.633     4.640     4.658     4.668     4.685     4.656     4.659     4.649     4.654     4.649     4.644     4.648     4.642     4.639     4.629     4.675     4.663     4.656     4.669     4.665     4.656     4.663     4.654     4.658     4.652     4.656     4.663     4.663     4.656     4.663     4.654     4.654     4.663     4.648     4.645     4.649     4.643     4.656     4.652     4.652     4.648     4.631     4.637     4.639     4.637     4.635     4.631     4.639     4.637     4.631     4.607     4.611     4.609     4.642     4.637     4.627     4.640     4.606     4.637     4.648     4.631     4.600     4.607     4.603     4.602     4.614     4.616     4.607     4.607     4.589     4.596     4.591     4.598     4.603     4.614     4.602     4.604     4.600     4.603     4.609     4.605     4.610     4.603     4.606     4.602     4.605     4.613     4.619     4.616     4.564     4.607     4.605     4.603     4.606     4.598     4.548     4.595     4.543     4.589     4.541     4.560     4.536     4.541     4.536     4.589     4.575     4.560     4.564     4.574     4.562     4.570     4.562     4.547     4.537     4.532     4.523     4.530     4.568     4.564     4.560     4.562     4.564     4.556     4.556     4.564     4.532     4.546     4.543     4.523     4.532     4.537     4.548     4.507     4.499     4.546     4.556     4.556     4.546     4.558     4.560     4.562     4.556     4.552     4.500     4.505     4.499     4.523     4.505     4.535     4.498     4.516     4.530     4.510     4.505     4.536     4.538     4.492     4.499     4.492     4.500     4.505     4.500     4.505     4.511     4.505     4.499     4.507     4.507     4.499     4.492     4.498     4.467     4.498     4.494     4.500     4.530     4.514     4.510     4.513     4.521     4.509     4.500     4.507     4.470     4.523     4.512     4.523     4.521     4.511     4.507     4.505     4.516     4.510     4.519     4.505     4.530     4.499     4.470     4.511     4.468     4.492     4.498     4.504     4.492     4.502     4.499     4.492     4.504     4.470     4.474     4.470     4.492     4.499     4.498     4.507     4.502     4.498     4.500     4.490     4.496     4.543     4.498     4.523     4.516     4.498     4.507     4.512     4.509     4.500     4.509     4.533     4.510     4.521     4.530     4.523     4.499     4.494     4.500     4.494     4.528     4.523     4.530     4.524     4.530     4.535     4.533     4.528     4.533     4.535     4.528     4.533     4.530     4.536     4.524     4.560     4.556     4.558     4.564     4.558     4.560     4.556     4.562     4.570     4.556     4.564     4.560     4.575     4.572     4.570     4.575     4.566     4.572     4.564     4.572     4.542     4.545     4.574     4.572     4.560     4.567     4.560     4.568     4.564     4.554     4.567     4.564     4.554     4.556     4.588     4.556     4.578     4.572     4.578     4.556     4.589     4.564     4.595     4.588     4.595     4.582     4.577     4.572     4.593     4.588     4.578     4.580     4.623     4.577     4.582     4.621     4.619     4.615     4.614     4.621     4.603     4.598     4.602     4.619     4.596     4.596     4.627     4.623     4.633     4.611     4.629     4.621     4.631     4.637     4.631     4.633     4.627     4.635     4.633     4.639     4.640     4.633     4.637     4.640     4.642     4.639     4.642     4.647     4.643     4.647     4.643     4.640     4.644     4.656     4.685     4.650     4.658     4.661     4.682     4.676     4.671     4.679     4.678     4.674     4.681     4.685     4.674     4.685     4.683     4.690     4.702     4.696     4.704     4.702     4.698     4.703     4.698     4.669     4.696     4.702     4.694     4.703     4.692     4.709     4.696     4.721     4.702     4.699     4.704     4.733     4.737     4.723     4.739     4.729     4.741     4.733     4.741     4.737     4.739     4.737     4.744     4.733     4.729     4.733     4.731     4.731     4.727     4.723     4.731     4.733     4.739     4.744     4.755     4.750     4.754     4.760     4.757     4.769     4.769     4.765     4.770     4.776     4.779     4.781     4.751     4.787     4.782     4.789     4.781     4.802     4.789     4.772     4.791     4.810     4.817     4.819     4.819     4.820     4.815     4.819     4.819     4.817     4.822     4.826     4.826     4.824     4.824     4.822     4.820     4.815     4.822     4.824     4.817     4.815     4.822     4.829     4.835     4.827     4.835     4.829     4.835     4.831     4.833     4.833     4.831     4.835     4.837     4.878     4.883     4.837     4.885     4.891     4.872     4.890     4.888     4.890     4.887     4.882     4.899     4.885     4.902     4.905     4.914     4.917     4.919     4.922     4.927     4.931     4.949     4.917     4.962     4.962     4.959     4.961     4.966     4.972     4.975     4.980     4.939     4.985     4.987     4.989     4.991     4.993     4.997     4.997     4.998     4.995     5.001     4.998     4.997     4.998     5.007     5.003     5.008     5.015     5.015     5.019     5.021     5.021     5.023     5.027     5.027     5.029     5.032     5.035     5.037     5.037     5.043     5.043     5.045     5.046     5.048     5.052     5.054     5.056     5.062     5.066     5.070     5.072     5.077     5.079     5.083     5.086     5.091     5.094     5.102     5.102     5.109     5.110     5.113     5.115     5.118     5.121     5.128     5.129     5.132     5.135     5.133     5.137     5.138     5.142     5.143     5.145     5.147     5.150     5.150     5.150     5.151     5.153     5.156     5.156     5.157     5.159     5.162     5.165     5.165     5.168     5.170     5.172     5.174     5.174     5.175     5.179     5.180     5.180     5.180     5.182     5.187     5.187     5.187     5.191     5.192     5.194     5.196     5.200     5.201     5.204     5.209     5.210     5.219     5.219     5.222     5.223     5.223     5.227     5.228     5.230     5.231     5.231     5.235     5.237     5.239     5.242     5.243     5.245     5.246     5.248     5.250     5.254     5.257     5.257     5.261     5.262     5.264     5.266     5.270     5.272     5.272     5.276     5.278     5.279     5.281     5.283     5.288     5.294     5.296     5.302     5.302     5.302     5.306     5.308     5.311     5.313     5.313     5.315     5.317     5.318     5.320     5.321     5.323     5.324     5.326     5.327     5.330     5.332     5.335     5.337     5.338     5.340     5.343     5.345     5.346     5.348     5.350     5.352     5.355     5.356     5.356     5.358     5.359     5.361     5.364     5.368     5.368     5.372     5.373     5.375     5.377     5.380     5.382     5.383     5.385     5.389     5.389     5.392     5.393     5.396     5.397     5.399     5.402     5.404     5.407     5.409     5.411     5.414     5.416     5.420     5.422     5.424     5.425     5.428     5.431     5.435     5.435     5.440     5.442     5.444     5.448     5.449     5.453     5.454     5.456     5.458     5.461     5.463     5.466     5.468     5.472     5.474     5.476     5.479     5.481     5.483     5.486     5.487     5.491     5.493     5.494     5.497     5.498     5.502     5.504     5.506     5.507     5.511     5.515     5.517     5.518     5.521     5.522     5.523     5.525     5.527     5.530     5.531     5.533     5.537     5.539     5.542     5.545     5.545     5.546     5.548     5.552     5.554     5.555     5.557     5.560     5.561     5.564     5.567     5.569     5.572     5.572     5.574     5.578     5.580     5.582     5.585     5.588     5.590     5.591     5.594     5.597     5.602     5.607     5.610     5.610     5.615     5.615     5.618     5.618     5.621     5.623     5.625     5.629     5.630     5.635     5.637     5.641     5.643     5.646     5.648     5.654     5.657     5.657     5.661     5.663     5.665     5.670     5.675     5.675     5.677     5.678     5.681     5.687     5.690     5.692     5.693     5.696     5.700     5.702     5.705     5.709     5.711     5.714     5.718     5.720     5.726     5.729     5.733     5.735     5.754     5.756     5.760     5.761     5.763     5.766     5.768     5.773     5.775     5.778     5.781     5.785     5.789     5.797     5.798     5.802     5.805     5.808     5.809     5.813     5.816     5.820     5.824     5.828     5.833     5.841     5.852     5.854     5.858     5.861     5.865     5.869     5.874     5.878     5.883     5.889     5.892     5.896     5.899     5.905     5.909     5.914     5.918     5.924     5.928     5.933     5.937     5.943     5.950     5.954     5.961     5.966     5.970     5.976     5.981     5.987     5.995     6.000     6.004     6.010     6.019     6.022     6.030     6.036     6.044     6.052     6.059     6.066     6.077     6.085     6.095     6.104     6.115     6.126     6.136     6.147     6.158     6.171     6.183     6.196     6.208     6.221     6.235     6.248     6.263     6.277     6.292     6.307     6.324     6.339     6.355     6.372     6.390     6.408     6.426     6.446     6.465     6.485     6.507     6.531     6.554     6.576     6.599     6.623     6.647     6.670     6.693     6.717     6.741     6.764     6.789     6.810     6.833     6.854     6.874     6.894     6.913     6.930     6.948     6.967     6.983     7.002     7.019     7.036     7.054     7.071     7.087     7.104     7.121     7.139     7.157     7.174     7.192     7.210     7.227     7.245     7.264     7.283     7.302     7.319     7.339     7.356     7.374     7.393     7.413     7.430     7.450     7.468     7.487     7.506     7.522     7.542     7.558     7.577     7.595     7.611     7.629     7.646     7.664     7.682     7.699     7.716     7.735     7.752     7.769     7.785     7.802     7.818     7.837     7.854     7.870     7.887     7.902     7.922     7.937     7.956     7.972     7.988     8.007     8.024     8.040     8.059     8.074     8.091     8.107     8.125     8.142     8.160     8.175     8.194     8.210     8.227     8.244     8.264     8.280     8.297     8.314     8.332     8.349     8.369     8.385     8.402     8.419     8.437     8.455     8.475     8.492     8.509     8.527     8.546     8.563     8.579     8.598     8.612     8.630     8.646     8.664     8.679     8.698     8.712     8.730     8.745     8.759     8.777     8.792     8.809     8.823     8.839     8.853     8.867     8.883     8.895     8.911     8.925     8.941     8.956     8.968     8.984     8.997     9.012     9.026     9.040     9.054     9.070     9.083     9.096     9.109     9.122     9.135     9.147     9.162     9.174     9.187     9.199     9.211     9.223     9.238     9.249     9.261     9.272     9.285     9.297     9.311     9.321     9.335     9.346     9.357     9.368     9.383     9.396     9.411     9.421     9.435     9.447     9.459     9.472     9.485     9.498     9.512     9.527     9.542     9.555     9.568     9.581     9.596     9.608     9.622     9.637     9.649     9.662     9.677     9.689     9.704     9.716     9.730     9.745     9.756     9.771     9.785     9.800     9.812     9.826     9.840     9.852     9.867     9.881     9.894     9.907     9.922     9.933     9.948     9.962     9.976     9.991    10.004    10.018    10.031    10.044    10.059    10.073    10.087    10.100    10.116    10.127    10.144    10.157    10.170    10.185    10.200    10.212    10.226    10.240    10.253    10.267    10.283    10.297    10.312    10.330    10.342    10.357    10.371    10.387    10.401    10.417    10.432    10.448    10.464    10.479    10.496    10.512    10.527    10.543    10.558    10.575    10.591    10.608    10.624    10.639    10.657    10.672    10.689    10.705    10.722    10.740    10.754    10.772    10.788    10.807    10.824    10.841    10.862    10.878    10.897    10.913    10.933    10.952    10.971    10.991    11.008    11.028    11.048    11.065    11.087    11.104    11.126    11.146    11.165    11.186    11.205    11.227    11.248    11.269    11.292    11.311    11.331    11.352    11.375    11.395    11.416    11.437    11.456    11.479    11.499    11.518    11.539    11.562    11.583    11.605    11.625    11.648    11.671    11.693    11.715    11.735    11.757    11.779    11.802    11.824    11.842    11.864    11.887    11.910    11.933    11.957    11.979    12.002    12.023    12.045    12.066    12.090    12.115    12.135    12.158    12.178    12.196    12.218    12.240    12.261    12.280    12.303    12.320    12.340    12.359    12.376    12.396    12.413    12.430    12.450    12.467    12.482    12.500    12.517    12.535    12.552    12.569    12.585    12.603    12.616    12.633    12.648    12.664    12.680    12.696    12.710    12.724    12.739    12.754    12.766    12.777    12.793    12.804    12.816    12.828    12.843    12.857    12.869    12.880    12.893    12.908    12.921    12.935    12.949    12.960    12.974    12.987    12.998    13.008    13.017    13.028    13.039    13.052    13.067    13.074    13.087    13.098    13.112    13.122    13.133    13.148    13.156    13.171    13.178    13.198    13.209    13.216    13.230    13.237    13.252    13.265    13.275    13.280    13.298    13.312    13.326    13.333    13.349    13.361    13.369    13.385    13.396    13.401    13.416    13.427    13.439    13.448    13.457    13.466    13.476    13.483    13.504    13.518    13.525    13.549    13.559    13.578    13.585    13.590    13.598    13.614    13.627    13.638    13.647    13.655    13.663    13.673    13.681    13.690    13.697    13.707    13.715    13.725    13.740    13.748    13.755    13.764    13.772    13.782    13.804    13.813    13.819    13.837    13.849    13.863    13.876    13.883    13.902    13.909    13.925    13.941    13.948    13.958    13.969    13.985    13.991    14.004    14.007    14.039    14.041    14.048    14.059    14.070    14.083    14.108    14.116    14.122    14.135    14.141    14.148    14.163    14.177    14.187    14.193    14.209    14.219    14.224    14.230    14.252    14.259    14.271    14.275    14.281    14.290    14.298    14.307    14.313    14.335    14.341    14.346    14.365    14.372    14.379    14.387    14.392    14.403    14.408    14.418    14.427    14.439    14.452    14.457    14.468    14.479    14.490    14.496    14.505    14.513    14.518    14.539    14.544    14.548    14.560    14.574    14.578    14.585    14.596    14.604    14.618    14.626    14.635    14.638    14.654    14.663    14.669    14.685    14.691    14.696    14.705    14.720    14.728    14.732    14.748    14.755    14.761    14.773    14.777    14.785    14.796    14.806    14.812    14.822    14.833    14.846    14.852    14.856    14.870    14.885    14.891    14.898    14.903    14.910    14.917    14.935    14.942    14.946    14.947    14.949    14.952    14.950    14.954    14.952    14.950    14.949    14.952    14.949    14.947    14.946    14.942    14.941    14.935    14.923    14.913    14.905    14.898    14.893    14.878    14.872    14.864    14.853    14.846    14.841    14.835    14.827    14.819    14.804    14.798    14.791    14.781    14.776    14.766    14.759    14.752    14.747    14.737    14.730    14.724    14.719    14.707    14.696    14.691    14.685    14.679    14.665    14.657    14.654    14.649    14.631    14.620    14.608    14.604    14.596    14.592    14.583    14.580    14.572    14.566    14.560    14.546    14.539    14.535    14.525    14.513    14.507    14.500    14.490    14.485    14.479    14.475    14.470    14.464    14.452    14.436    14.428    14.420    14.413    14.406    14.405    14.402    14.394    14.389
     4.639     4.591     4.596     4.589     4.596     4.589     4.596     4.575     4.663     4.629     4.633     4.598     4.603     4.596     4.604     4.629     4.598     4.589     4.596     4.589     4.596     4.603     4.629     4.635     4.623     4.603     4.639     4.625     4.603     4.567     4.574     4.567     4.562     4.537     4.532     4.537     4.596     4.572     4.537     4.530     4.524     4.530     4.537     4.532     4.537     4.572     4.568     4.564     4.596     4.575     4.537     4.560     4.537     4.558     4.566     4.556     4.566     4.532     4.538     4.533     4.538     4.532     4.566     4.560     4.596     4.591     4.572     4.564     4.558     4.566     4.567     4.558     4.537     4.532     4.524     4.530     4.537     4.560     4.567     4.589     4.596     4.567     4.558     4.537     4.558     4.566     4.574     4.596     4.566     4.572     4.603     4.633     4.598     4.591     4.596     4.589     4.596     4.562     4.596     4.589     4.596     4.564     4.572     4.537     4.558     4.566     4.574     4.635     4.629     4.603     4.596     4.589     4.596     4.589     4.596     4.567     4.637     4.629     4.635     4.611     4.633     4.602     4.596     4.589     4.596     4.575     4.596     4.574     4.633     4.598     4.589     4.596     4.589     4.596     4.604     4.649     4.598     4.604     4.598     4.604     4.598     4.603     4.598     4.603     4.596     4.603     4.631     4.639     4.604     4.643     4.639     4.631     4.625     4.603     4.596     4.633     4.635     4.639     4.631     4.639     4.633     4.639     4.659     4.658     4.642     4.661     4.654     4.652     4.647     4.639     4.633     4.639     4.633     4.640     4.652     4.642     4.661     4.654     4.650     4.631     4.639     4.643     4.649     4.654     4.665     4.648     4.652     4.661     4.643     4.661     4.642     4.635     4.629     4.648     4.643     4.639     4.633     4.639     4.633     4.640     4.644     4.649     4.631     4.639     4.656     4.668     4.649     4.644     4.639     4.656     4.663     4.633     4.665     4.671     4.665     4.643     4.663     4.644     4.663     4.656     4.667     4.659     4.665     4.665     4.665     4.671     4.665     4.659     4.669     4.665     4.698     4.652     4.650     4.654     4.649     4.644     4.648     4.643     4.663     4.659     4.676     4.679     4.663     4.663     4.659     4.668     4.663     4.667     4.661     4.661     4.659     4.658     4.665     4.659     4.661     4.661     4.661     4.665     4.663     4.643     4.661     4.656     4.658     4.647     4.650     4.633     4.639     4.642     4.642     4.642     4.639     4.643     4.642     4.637     4.640     4.642     4.631     4.621     4.629     4.621     4.629     4.637     4.610     4.649     4.610     4.643     4.610     4.609     4.607     4.610     4.611     4.627     4.589     4.596     4.604     4.621     4.623     4.625     4.623     4.611     4.603     4.611     4.610     4.615     4.614     4.611     4.614     4.598     4.600     4.607     4.603     4.619     4.616     4.611     4.562     4.554     4.564     4.600     4.603     4.606     4.609     4.560     4.540     4.598     4.570     4.541     4.537     4.560     4.554     4.566     4.558     4.570     4.572     4.570     4.562     4.575     4.568     4.574     4.567     4.558     4.564     4.564     4.570     4.564     4.564     4.570     4.564     4.564     4.556     4.524     4.556     4.524     4.530     4.523     4.532     4.554     4.499     4.505     4.554     4.560     4.566     4.562     4.554     4.554     4.558     4.556     4.552     4.537     4.532     4.509     4.532     4.511     4.538     4.533     4.499     4.523     4.504     4.498     4.541     4.492     4.461     4.467     4.500     4.507     4.499     4.463     4.470     4.504     4.498     4.490     4.496     4.500     4.492     4.498     4.467     4.498     4.494     4.512     4.496     4.528     4.507     4.498     4.526     4.530     4.526     4.505     4.498     4.488     4.498     4.523     4.530     4.510     4.509     4.502     4.507     4.510     4.513     4.521     4.511     4.509     4.504     4.510     4.504     4.510     4.535     4.507     4.535     4.504     4.509     4.498     4.507     4.509     4.504     4.498     4.507     4.499     4.494     4.536     4.532     4.498     4.530     4.512     4.528     4.537     4.502     4.540     4.509     4.546     4.505     4.547     4.505     4.513     4.509     4.513     4.509     4.530     4.537     4.540     4.536     4.535     4.532     4.536     4.530     4.524     4.530     4.535     4.530     4.524     4.530     4.500     4.535     4.532     4.545     4.532     4.556     4.564     4.528     4.564     4.556     4.532     4.564     4.560     4.564     4.560     4.564     4.570     4.574     4.575     4.574     4.578     4.572     4.579     4.575     4.568     4.575     4.568     4.575     4.542     4.564     4.558     4.552     4.554     4.558     4.556     4.570     4.575     4.574     4.568     4.574     4.570     4.564     4.575     4.566     4.588     4.605     4.574     4.578     4.596     4.589     4.595     4.589     4.591     4.558     4.564     4.556     4.564     4.596     4.589     4.585     4.623     4.596     4.627     4.623     4.627     4.623     4.615     4.619     4.621     4.625     4.625     4.623     4.621     4.602     4.625     4.629     4.637     4.633     4.637     4.598     4.602     4.627     4.631     4.631     4.640     4.645     4.629     4.644     4.645     4.642     4.647     4.642     4.647     4.647     4.643     4.645     4.650     4.652     4.650     4.654     4.644     4.668     4.654     4.692     4.656     4.661     4.690     4.668     4.688     4.672     4.685     4.673     4.669     4.678     4.690     4.698     4.692     4.680     4.699     4.696     4.700     4.698     4.704     4.702     4.713     4.702     4.711     4.712     4.717     4.698     4.696     4.700     4.723     4.702     4.723     4.707     4.709     4.704     4.739     4.743     4.741     4.735     4.743     4.735     4.743     4.737     4.739     4.741     4.744     4.737     4.729     4.733     4.729     4.735     4.729     4.725     4.731     4.739     4.739     4.746     4.781     4.750     4.755     4.763     4.756     4.772     4.770     4.774     4.770     4.777     4.760     4.782     4.751     4.756     4.791     4.787     4.797     4.802     4.805     4.800     4.798     4.797     4.824     4.820     4.822     4.826     4.822     4.819     4.819     4.814     4.820     4.814     4.829     4.829     4.826     4.820     4.824     4.819     4.820     4.820     4.815     4.820     4.819     4.837     4.837     4.833     4.836     4.840     4.840     4.837     4.840     4.835     4.844     4.848     4.852     4.864     4.844     4.887     4.891     4.894     4.870     4.890     4.885     4.883     4.893     4.885     4.902     4.903     4.888     4.909     4.915     4.912     4.918     4.922     4.927     4.931     4.940     4.946     4.953     4.964     4.964     4.959     4.964     4.968     4.970     4.972     4.980     4.983     4.987     4.991     4.993     4.997     5.001     5.000     5.001     5.003     5.002     5.005     5.003     5.002     5.012     5.010     5.015     5.014     5.019     5.021     5.023     5.023     5.025     5.030     5.029     5.032     5.035     5.037     5.038     5.040     5.045     5.045     5.046     5.048     5.049     5.052     5.056     5.061     5.064     5.066     5.072     5.074     5.077     5.081     5.085     5.086     5.089     5.094     5.097     5.104     5.107     5.112     5.113     5.115     5.121     5.126     5.129     5.129     5.132     5.135     5.138     5.140     5.140     5.143     5.142     5.147     5.149     5.149     5.151     5.154     5.154     5.156     5.157     5.159     5.160     5.162     5.163     5.166     5.170     5.170     5.172     5.175     5.177     5.179     5.179     5.182     5.183     5.183     5.185     5.187     5.189     5.191     5.192     5.194     5.198     5.198     5.200     5.201     5.204     5.210     5.213     5.215     5.219     5.220     5.222     5.225     5.227     5.228     5.230     5.231     5.233     5.235     5.237     5.239     5.240     5.243     5.245     5.246     5.250     5.250     5.254     5.255     5.259     5.259     5.262     5.264     5.267     5.270     5.272     5.274     5.276     5.278     5.279     5.283     5.284     5.289     5.287     5.299     5.299     5.304     5.304     5.308     5.310     5.311     5.313     5.313     5.317     5.318     5.318     5.320     5.323     5.323     5.324     5.326     5.329     5.330     5.332     5.335     5.337     5.338     5.340     5.343     5.345     5.346     5.348     5.350     5.352     5.353     5.355     5.359     5.359     5.361     5.363     5.364     5.366     5.368     5.372     5.373     5.375     5.378     5.380     5.382     5.385     5.386     5.387     5.390     5.392     5.394     5.396     5.397     5.400     5.402     5.404     5.405     5.409     5.413     5.414     5.416     5.421     5.424     5.424     5.425     5.428     5.430     5.431     5.435     5.439     5.442     5.444     5.448     5.449     5.453     5.453     5.456     5.457     5.461     5.463     5.466     5.468     5.470     5.474     5.476     5.479     5.481     5.483     5.487     5.487     5.490     5.491     5.497     5.498     5.500     5.502     5.504     5.506     5.507     5.511     5.513     5.517     5.518     5.522     5.522     5.523     5.525     5.527     5.528     5.532     5.535     5.537     5.540     5.542     5.545     5.546     5.549     5.549     5.552     5.554     5.557     5.558     5.560     5.563     5.564     5.567     5.569     5.571     5.576     5.578     5.578     5.580     5.583     5.585     5.587     5.590     5.591     5.594     5.595     5.599     5.603     5.609     5.610     5.614     5.615     5.618     5.618     5.621     5.625     5.626     5.627     5.633     5.633     5.635     5.639     5.643     5.645     5.648     5.650     5.654     5.657     5.661     5.661     5.665     5.669     5.672     5.673     5.678     5.680     5.683     5.685     5.690     5.690     5.692     5.695     5.698     5.702     5.704     5.707     5.711     5.712     5.716     5.720     5.724     5.727     5.729     5.733     5.748     5.754     5.758     5.760     5.761     5.765     5.766     5.770     5.773     5.775     5.778     5.783     5.786     5.791     5.795     5.798     5.802     5.805     5.808     5.811     5.814     5.818     5.822     5.826     5.829     5.833     5.845     5.852     5.856     5.858     5.861     5.863     5.868     5.872     5.878     5.882     5.887     5.890     5.896     5.902     5.905     5.909     5.914     5.919     5.923     5.929     5.935     5.937     5.943     5.948     5.954     5.961     5.966     5.970     5.976     5.981     5.987     5.995     6.000     6.004     6.010     6.016     6.024     6.029     6.035     6.042     6.050     6.057     6.065     6.076     6.085     6.093     6.103     6.114     6.124     6.135     6.145     6.157     6.169     6.181     6.194     6.207     6.219     6.232     6.246     6.261     6.275     6.290     6.305     6.320     6.335     6.352     6.369     6.386     6.404     6.422     6.440     6.460     6.480     6.500     6.522     6.544     6.568     6.590     6.614     6.637     6.661     6.683     6.707     6.731     6.755     6.780     6.801     6.826     6.847     6.868     6.889     6.909     6.927     6.946     6.965     6.983     7.000     7.019     7.035     7.052     7.070     7.087     7.104     7.121     7.139     7.156     7.174     7.191     7.209     7.226     7.243     7.262     7.280     7.297     7.316     7.335     7.353     7.372     7.391     7.409     7.427     7.447     7.464     7.483     7.502     7.519     7.539     7.557     7.576     7.593     7.610     7.627     7.644     7.662     7.679     7.698     7.715     7.733     7.750     7.769     7.785     7.802     7.818     7.835     7.852     7.870     7.887     7.902     7.920     7.937     7.953     7.970     7.988     8.005     8.021     8.040     8.057     8.072     8.090     8.105     8.123     8.140     8.156     8.174     8.191     8.208     8.225     8.242     8.261     8.277     8.296     8.312     8.329     8.346     8.364     8.382     8.399     8.417     8.435     8.452     8.470     8.486     8.505     8.522     8.540     8.558     8.576     8.593     8.609     8.629     8.645     8.661     8.679     8.694     8.711     8.726     8.742     8.759     8.775     8.790     8.807     8.821     8.837     8.851     8.869     8.881     8.897     8.912     8.926     8.941     8.956     8.970     8.985     9.002     9.015     9.029     9.043     9.057     9.071     9.085     9.099     9.113     9.127     9.141     9.153     9.167     9.180     9.195     9.207     9.218     9.233     9.245     9.259     9.270     9.282     9.295     9.307     9.318     9.331     9.343     9.356     9.367     9.381     9.393     9.405     9.418     9.431     9.444     9.454     9.469     9.481     9.494     9.507     9.519     9.533     9.547     9.562     9.575     9.589     9.603     9.615     9.628     9.642     9.658     9.670     9.685     9.697     9.713     9.724     9.737     9.752     9.765     9.779     9.791     9.806     9.818     9.833     9.845     9.858     9.874     9.886     9.900     9.914     9.927     9.942     9.954     9.968     9.980     9.995    10.008    10.022    10.036    10.049    10.067    10.078    10.092    10.108    10.122    10.135    10.149    10.163    10.177    10.190    10.205    10.217    10.232    10.246    10.260    10.274    10.289    10.303    10.318    10.331    10.348    10.363    10.376    10.393    10.409    10.422    10.437    10.455    10.469    10.483    10.500    10.516    10.531    10.544    10.562    10.577    10.594    10.611    10.627    10.644    10.661    10.677    10.693    10.709    10.726    10.742    10.758    10.774    10.791    10.809    10.827    10.844    10.862    10.880    10.899    10.914    10.933    10.954    10.971    10.992    11.008    11.028    11.049    11.065    11.087    11.104    11.124    11.145    11.163    11.186    11.205    11.224    11.246    11.267    11.285    11.307    11.327    11.348    11.369    11.389    11.411    11.429    11.452    11.472    11.492    11.513    11.536    11.557    11.577    11.600    11.621    11.642    11.666    11.688    11.709    11.732    11.752    11.776    11.797    11.819    11.838    11.858    11.882    11.904    11.926    11.949    11.970    11.993    12.017    12.037    12.060    12.082    12.103    12.127    12.147    12.169    12.188    12.209    12.231    12.250    12.270    12.292    12.309    12.327    12.347    12.363    12.385    12.399    12.419    12.437    12.457    12.473    12.490    12.508    12.526    12.542    12.558    12.573    12.590    12.606    12.620    12.633    12.647    12.663    12.678    12.692    12.707    12.720    12.733    12.746    12.757    12.773    12.782    12.800    12.812    12.826    12.841    12.848    12.861    12.877    12.890    12.902    12.914    12.926    12.941    12.955    12.968    12.978    12.992    13.000    13.011    13.022    13.033    13.044    13.056    13.068    13.078    13.089    13.100    13.116    13.130    13.141    13.154    13.165    13.172    13.193    13.200    13.212    13.222    13.233    13.245    13.254    13.268    13.282    13.291    13.308    13.320    13.330    13.348    13.357    13.367    13.378    13.389    13.400    13.410    13.422    13.433    13.442    13.452    13.462    13.470    13.479    13.502    13.511    13.520    13.539    13.556    13.570    13.580    13.587    13.594    13.608    13.627    13.636    13.645    13.652    13.660    13.669    13.680    13.687    13.693    13.703    13.714    13.725    13.735    13.744    13.755    13.762    13.770    13.779    13.804    13.809    13.816    13.831    13.842    13.860    13.870    13.879    13.897    13.907    13.916    13.937    13.946    13.957    13.969    13.980    13.991    13.999    14.007    14.030    14.039    14.045    14.062    14.070    14.078    14.102    14.119    14.125    14.131    14.139    14.146    14.166    14.175    14.187    14.192    14.213    14.219    14.224    14.228    14.252    14.260    14.265    14.271    14.281    14.290    14.298    14.305    14.310    14.324    14.339    14.348    14.351    14.372    14.379    14.387    14.392    14.403    14.410    14.418    14.425    14.443    14.448    14.461    14.468    14.480    14.485    14.498    14.507    14.513    14.518    14.539    14.544    14.551    14.560    14.572    14.578    14.585    14.596    14.603    14.620    14.626    14.633    14.641    14.654    14.663    14.668    14.687    14.691    14.696    14.703    14.722    14.726    14.732    14.749    14.755    14.761    14.775    14.779    14.787    14.796    14.801    14.817    14.822    14.835    14.842    14.849    14.856    14.869    14.880    14.891    14.898    14.905    14.912    14.926    14.935    14.941    14.946    14.949    14.952    14.952    14.952    14.952    14.952    14.952    14.952    14.950    14.950    14.949    14.947    14.946    14.942    14.939    14.925    14.915    14.908    14.899    14.895    14.880    14.873    14.863    14.855    14.847    14.842    14.837    14.828    14.812    14.804    14.798    14.793    14.785    14.779    14.771    14.763    14.755    14.752    14.740    14.732    14.726    14.719    14.703    14.696    14.691    14.685    14.679    14.667    14.661    14.656    14.649    14.631    14.624    14.610    14.604    14.599    14.594    14.585    14.581    14.575    14.570    14.564    14.550    14.541    14.537    14.525    14.516    14.507    14.502    14.496    14.487    14.480    14.475    14.470    14.464    14.457    14.435    14.432    14.423    14.418    14.410    14.406    14.403    14.400    14.395
[truncated: 22,285,239 more chars]
