# Supplementary material for: The near-field tsunami generated by the 15 January 2022 eruption of the Hunga Tonga-Hunga Ha’apai volcano and its impact on Tongatapu, Tonga
Source: Sci Rep. 2022 Sep 7;12:15187. doi: 10.1038/s41598-022-19486-w (PMC9452557; doi:10.1038/s41598-022-19486-w)
Supplement: Supplementary file 3 — Supplementary Information 3. [file 41598_2022_19486_MOESM3_ESM.zip › T550R3arr.asc]

ncols                      1800
nrows                      1260
xllcorner              -175.500
yllcorner               -21.300
cellsize      0.000277777784504
NODATA_value  -9999
     4.521     4.512     4.519     4.481     4.474     4.467     4.460     4.479     4.519     4.515     4.521     4.481     4.474     4.467     4.446     4.467     4.447     4.467     4.460     4.441     4.446     4.441     4.433     4.439     4.433     4.441     4.474     4.467     4.446     4.460     4.444     4.460     4.444     4.465     4.443     4.433     4.441     4.462     4.468     4.462     4.467     4.460     4.479     4.481     4.447     4.439     4.433     4.439     4.447     4.456     4.433     4.439     4.433     4.441     4.465     4.446     4.465     4.446     4.467     4.462     4.481     4.488     4.458     4.465     4.456     4.447     4.439     4.462     4.468     4.517     4.462     4.467     4.433     4.467     4.458     4.465     4.444     4.465     4.443     4.447     4.441     4.447     4.472     4.481     4.467     4.460     4.467     4.447     4.441     4.446     4.439     4.446     4.465     4.441     4.435     4.443     4.465     4.472     4.519     4.481     4.474     4.479     4.483     4.460     4.467     4.458     4.465     4.443     4.435     4.441     4.465     4.508     4.474     4.467     4.458     4.465     4.443     4.433     4.443     4.465     4.444     4.465     4.446     4.465     4.447     4.465     4.446     4.465     4.460     4.467     4.474     4.481     4.517     4.481     4.474     4.467     4.474     4.481     4.517     4.481     4.519     4.527     4.521     4.528     4.521     4.524     4.517     4.524     4.519     4.526     4.521     4.524     4.515     4.523     4.529     4.525     4.521     4.528     4.524     4.529     4.570     4.574     4.543     4.539     4.561     4.524     4.528     4.524     4.562     4.530     4.525     4.523     4.529     4.523     4.541     4.561     4.577     4.575     4.570     4.570     4.574     4.570     4.570     4.565     4.565     4.564     4.565     4.558     4.555     4.556     4.556     4.555     4.550     4.555     4.561     4.565     4.564     4.570     4.567     4.562     4.580     4.574     4.577     4.577     4.574     4.523     4.541     4.546     4.541     4.585     4.570     4.590     4.583     4.577     4.589     4.555     4.592     4.583     4.525     4.529     4.587     4.572     4.543     4.546     4.545     4.548     4.550     4.550     4.561     4.548     4.562     4.552     4.539     4.539     4.550     4.546     4.533     4.529     4.545     4.539     4.559     4.564     4.559     4.556     4.525     4.556     4.559     4.558     4.562     4.572     4.545     4.541     4.564     4.562     4.564     4.559     4.553     4.553     4.546     4.546     4.545     4.546     4.545     4.548     4.545     4.530     4.552     4.519     4.550     4.517     4.535     4.523     4.526     4.523     4.537     4.523     4.527     4.526     4.524     4.537     4.519     4.515     4.512     4.515     4.510     4.517     4.519     4.525     4.523     4.526     4.521     4.512     4.517     4.512     4.517     4.517     4.519     4.510     4.512     4.510     4.506     4.508     4.508     4.506     4.508     4.506     4.508     4.508     4.508     4.465     4.497     4.490     4.481     4.478     4.483     4.479     4.481     4.486     4.486     4.487     4.486     4.489     4.486     4.464     4.462     4.476     4.472     4.476     4.472     4.435     4.478     4.476     4.479     4.472     4.377     4.383     4.379     4.456     4.462     4.458     4.449     4.460     4.452     4.456     4.439     4.435     4.387     4.379     4.385     4.379     4.401     4.435     4.454     4.379     4.385     4.377     4.398     4.472     4.462     4.470     4.400     4.474     4.439     4.435     4.441     4.433     4.439     4.433     4.401     4.433     4.425     4.431     4.437     4.431     4.439     4.433     4.402     4.393     4.385     4.304     4.311     4.302     4.294     4.296     4.287     4.283     4.275     4.266     4.263     4.254     4.254     4.254     4.254     4.254     4.261     4.259     4.254     4.254     4.273     4.273     4.254     4.254     4.259     4.263     4.267     4.275     4.283     4.275     4.267     4.263     4.261     4.254     4.254     4.263     4.281     4.254     4.254     4.259     4.263     4.267     4.275     4.277     4.275     4.267     4.263     4.259     4.254     4.254     4.263     4.266     4.267     4.266     4.263     4.254     4.254     4.261     4.261     4.254     4.254     4.254     4.254     4.259     4.263     4.267     4.275     4.285     4.294     4.304     4.300     4.308     4.309     4.336     4.387     4.396     4.389     4.383     4.377     4.383     4.377     4.383     4.391     4.381     4.427     4.315     4.309     4.302     4.294     4.302     4.304     4.304     4.379     4.371     4.381     4.447     4.443     4.437     4.443     4.425     4.425     4.429     4.423     4.423     4.427     4.427     4.425     4.425     4.429     4.427     4.429     4.427     4.431     4.439     4.435     4.439     4.435     4.444     4.449     4.474     4.456     4.462     4.464     4.472     4.465     4.476     4.468     4.464     4.472     4.464     4.483     4.479     4.470     4.470     4.468     4.474     4.429     4.494     4.483     4.481     4.489     4.488     4.486     4.481     4.479     4.481     4.479     4.462     4.470     4.464     4.465     4.462     4.464     4.464     4.468     4.467     4.484     4.483     4.478     4.472     4.478     4.479     4.476     4.464     4.465     4.470     4.474     4.468     4.483     4.510     4.519     4.490     4.510     4.506     4.510     4.506     4.506     4.508     4.508     4.508     4.519     4.517     4.524     4.521     4.526     4.524     4.529     4.539     4.521     4.515     4.519     4.512     4.539     4.545     4.539     4.528     4.553     4.528     4.559     4.559     4.561     4.564     4.565     4.569     4.565     4.519     4.575     4.578     4.578     4.580     4.580     4.583     4.585     4.577     4.556     4.580     4.559     4.562     4.616     4.616     4.614     4.614     4.611     4.614     4.609     4.592     4.524     4.626     4.635     4.619     4.640     4.614     4.604     4.622     4.628     4.597     4.655     4.604     4.645     4.662     4.660     4.645     4.653     4.642     4.644     4.642     4.652     4.657     4.659     4.664     4.666     4.664     4.670     4.666     4.645     4.672     4.677     4.679     4.660     4.672     4.662     4.675     4.680     4.679     4.691     4.695     4.662     4.697     4.664     4.667     4.683     4.682     4.687     4.700     4.700     4.687     4.685     4.685     4.685     4.717     4.706     4.709     4.725     4.723     4.725     4.727     4.729     4.729     4.733     4.718     4.737     4.741     4.741     4.741     4.737     4.741     4.739     4.743     4.744     4.743     4.750     4.753     4.754     4.751     4.753     4.769     4.766     4.769     4.770     4.772     4.774     4.778     4.778     4.781     4.781     4.785     4.785     4.787     4.790     4.787     4.789     4.783     4.787     4.790     4.790     4.791     4.800     4.799     4.802     4.802     4.806     4.807     4.809     4.809     4.811     4.813     4.815     4.817     4.815     4.818     4.826     4.826     4.837     4.822     4.837     4.845     4.846     4.843     4.848     4.850     4.848     4.850     4.850     4.857     4.857     4.858     4.859     4.861     4.863     4.870     4.872     4.872     4.876     4.878     4.879     4.879     4.883     4.883     4.885     4.887     4.889     4.891     4.894     4.895     4.897     4.898     4.899     4.902     4.907     4.908     4.912     4.916     4.919     4.920     4.927     4.930     4.933     4.938     4.941     4.944     4.950     4.952     4.954     4.957     4.959     4.961     4.964     4.966     4.969     4.970     4.972     4.973     4.976     4.977     4.978     4.981     4.981     4.982     4.985     4.987     4.991     4.994     4.998     5.000     5.003     5.004     5.005     5.008     5.009     5.010     5.012     5.013     5.014     5.016     5.019     5.020     5.024     5.025     5.028     5.032     5.033     5.035     5.039     5.041     5.044     5.046     5.047     5.049     5.053     5.056     5.058     5.061     5.063     5.064     5.069     5.069     5.071     5.074     5.078     5.080     5.083     5.085     5.087     5.089     5.090     5.091     5.094     5.096     5.098     5.103     5.107     5.107     5.112     5.114     5.115     5.119     5.120     5.122     5.124     5.126     5.128     5.131     5.134     5.135     5.138     5.140     5.141     5.144     5.145     5.146     5.150     5.152     5.153     5.157     5.160     5.162     5.164     5.166     5.167     5.170     5.170     5.176     5.179     5.181     5.183     5.185     5.187     5.189     5.191     5.193     5.194     5.196     5.198     5.199     5.202     5.204     5.205     5.210     5.211     5.215     5.216     5.219     5.219     5.222     5.223     5.228     5.231     5.233     5.235     5.239     5.240     5.240     5.242     5.244     5.245     5.249     5.252     5.254     5.257     5.261     5.263     5.265     5.270     5.269     5.272     5.276     5.278     5.282     5.285     5.287     5.292     5.295     5.297     5.299     5.302     5.303     5.305     5.308     5.309     5.311     5.312     5.315     5.320     5.324     5.325     5.330     5.331     5.333     5.338     5.340     5.342     5.345     5.347     5.350     5.353     5.355     5.356     5.359     5.361     5.362     5.364     5.365     5.367     5.370     5.371     5.373     5.376     5.378     5.379     5.381     5.383     5.385     5.387     5.390     5.392     5.395     5.397     5.399     5.400     5.401     5.403     5.404     5.405     5.407     5.409     5.411     5.412     5.414     5.415     5.416     5.420     5.422     5.424     5.428     5.430     5.431     5.435     5.436     5.437     5.440     5.441     5.443     5.445     5.448     5.449     5.454     5.454     5.460     5.463     5.465     5.465     5.470     5.472     5.472     5.475     5.479     5.480     5.483     5.488     5.489     5.492     5.494     5.495     5.500     5.502     5.504     5.508     5.509     5.514     5.515     5.519     5.520     5.525     5.528     5.530     5.535     5.537     5.540     5.545     5.549     5.550     5.555     5.557     5.560     5.563     5.567     5.570     5.577     5.577     5.580     5.588     5.589     5.591     5.598     5.602     5.605     5.608     5.611     5.614     5.620     5.622     5.625     5.630     5.633     5.636     5.641     5.644     5.648     5.655     5.658     5.660     5.667     5.669     5.672     5.676     5.679     5.682     5.687     5.690     5.694     5.702     5.705     5.709     5.716     5.719     5.724     5.727     5.732     5.735     5.740     5.745     5.748     5.754     5.759     5.763     5.767     5.772     5.775     5.781     5.785     5.790     5.798     5.800     5.805     5.811     5.814     5.819     5.824     5.829     5.832     5.838     5.842     5.845     5.853     5.856     5.859     5.864     5.868     5.872     5.882     5.887     5.891     5.899     5.904     5.908     5.915     5.920     5.925     5.935     5.942     5.948     5.959     5.965     5.970     5.982     5.991     5.998     6.011     6.020     6.027     6.043     6.052     6.060     6.077     6.087     6.096     6.117     6.128     6.139     6.159     6.171     6.181     6.203     6.215     6.225     6.247     6.260     6.270     6.292     6.306     6.319     6.342     6.357     6.368     6.395     6.410     6.422     6.449     6.464     6.478     6.506     6.521     6.533     6.563     6.581     6.594     6.625     6.643     6.657     6.687     6.705     6.719     6.747     6.764     6.777     6.804     6.819     6.831     6.857     6.871     6.882     6.907     6.922     6.933     6.959     6.972     6.986     7.011     7.024     7.040     7.065     7.078     7.091     7.119     7.132     7.146     7.172     7.186     7.200     7.227     7.242     7.255     7.283     7.297     7.311     7.338     7.353     7.367     7.394     7.411     7.425     7.452     7.467     7.480     7.509     7.524     7.537     7.567     7.582     7.596     7.621     7.637     7.650     7.678     7.694     7.709     7.737     7.751     7.768     7.796     7.813     7.826     7.854     7.870     7.885     7.915     7.931     7.946     7.973     7.987     8.002     8.029     8.044     8.057     8.082     8.096     8.109     8.132     8.146     8.159     8.183     8.195     8.210     8.228     8.239     8.252     8.269     8.281     8.290     8.309     8.318     8.329     8.345     8.352     8.362     8.380     8.387     8.395     8.413     8.422     8.430     8.444     8.454     8.462     8.479     8.486     8.495     8.511     8.520     8.529     8.544     8.554     8.562     8.578     8.585     8.593     8.610     8.622     8.630     8.646     8.654     8.662     8.680     8.690     8.699     8.719     8.727     8.735     8.754     8.764     8.775     8.789     8.799     8.807     8.825     8.836     8.846     8.864     8.873     8.883     8.903     8.912     8.921     8.940     8.951     8.963     8.985     8.995     9.006     9.028     9.039     9.050     9.067     9.078     9.091     9.112     9.123     9.133     9.153     9.163     9.174     9.194     9.205     9.217     9.235     9.248     9.258     9.279     9.290     9.302     9.325     9.337     9.348     9.370     9.383     9.394     9.413     9.423     9.433     9.455     9.466     9.478     9.498     9.510     9.521     9.538     9.550     9.563     9.585     9.597     9.611     9.627     9.641     9.652     9.671     9.681     9.693     9.714     9.725     9.738     9.757     9.769     9.780     9.802     9.814     9.825     9.847     9.860     9.870     9.891     9.905     9.915     9.935     9.946     9.957     9.978     9.990    10.004    10.028    10.041    10.052    10.075    10.088    10.099    10.124    10.137    10.149    10.174    10.185    10.200    10.224    10.239    10.250    10.274    10.285    10.300    10.326    10.337    10.352    10.373    10.387    10.400    10.427    10.441    10.453    10.481    10.496    10.510    10.539    10.555    10.569    10.596    10.613    10.625    10.655    10.670    10.686    10.719    10.733    10.750    10.781    10.797    10.813    10.842    10.864    10.882    10.910    10.930    10.948    10.985    11.006    11.021    11.053    11.072    11.087    11.124    11.139    11.158    11.191    11.211    11.226    11.263    11.282    11.303    11.344    11.360    11.380    11.409    11.435    11.454    11.483    11.504    11.525    11.558    11.578    11.596    11.630    11.647    11.663    11.694    11.712    11.728    11.760    11.775    11.792    11.817    11.835    11.850    11.877    11.892    11.904    11.931    11.949    11.963    11.990    12.005    12.019    12.047    12.059    12.077    12.100    12.113    12.128    12.157    12.172    12.187    12.210    12.225    12.237    12.263    12.279    12.290    12.313    12.330    12.342    12.366    12.379    12.390    12.411    12.425    12.439    12.464    12.481    12.495    12.522    12.536    12.552    12.580    12.594    12.607    12.636    12.652    12.669    12.693    12.707    12.724    12.752    12.767    12.782    12.811    12.831    12.843    12.875    12.891    12.906    12.935    12.956    12.970    13.005    13.022    13.037    13.066    13.085    13.101    13.130    13.145    13.160    13.190    13.205    13.226    13.255    13.268    13.285    13.310    13.327    13.341    13.359    13.370    13.383    13.400    13.413    13.425    13.443    13.452    13.464    13.485    13.500    13.510    13.532    13.544    13.555    13.569    13.578    13.589    13.604    13.614    13.621    13.642    13.649    13.655    13.672    13.680    13.685    13.698    13.705    13.712    13.720    13.725    13.737    13.748    13.762    13.773    13.788    13.795    13.804    13.811    13.817    13.824    13.835    13.842    13.856    13.867    13.872    13.879    13.893    13.901    13.907    13.918    13.924    13.931    13.941    13.947    13.952    13.959    13.972    13.993    14.012    14.018    14.023    14.035    14.042    14.047    14.053    14.072    14.075    14.082    14.089    14.104    14.117    14.121    14.122    14.154    14.155    14.158    14.187    14.191    14.195    14.206    14.219    14.229    14.238    14.242    14.247    14.261    14.269    14.272    14.285    14.294    14.300    14.314    14.325    14.328    14.341    14.347    14.355    14.361    14.363    14.368    14.396    14.399    14.399    14.422    14.427    14.428    14.435    14.442    14.449    14.475    14.480    14.491    14.506    14.515    14.522    14.528    14.531    14.546    14.567    14.571    14.575    14.585    14.590    14.593    14.600    14.605    14.615    14.628    14.644    14.647    14.652    14.670    14.673    14.680    14.697    14.699    14.712    14.718    14.728    14.754    14.757    14.766    14.787    14.793    14.798    14.809    14.811    14.817    14.837    14.843    14.848    14.866    14.870    14.875    14.887    14.909    14.910    14.912    14.914    14.916    14.916    14.917    14.917    14.917    14.918    14.917    14.917    14.916    14.916    14.916    14.910    14.903    14.897    14.890    14.877    14.857    14.852    14.846    14.837    14.820    14.815    14.806    14.802    14.790    14.781    14.771    14.768    14.759    14.752    14.726    14.718    14.709    14.702    14.685    14.677    14.672    14.656    14.652    14.647    14.632    14.628    14.620    14.606    14.599    14.596    14.588    14.585    14.580    14.572    14.569    14.562    14.539    14.528    14.520    14.509    14.508    14.503    14.485    14.479    14.466    14.453    14.449    14.446    14.435    14.433    14.428    14.408    14.405    14.404    14.387    14.381    14.365    14.357    14.342    14.339    14.333    14.330    14.320    14.314    14.295    14.294    14.278    14.264    14.261
     4.515     4.521     4.483     4.474     4.467     4.458     4.465     4.472     4.479     4.523     4.515     4.474     4.467     4.446     4.465     4.446     4.465     4.446     4.462     4.446     4.441     4.446     4.439     4.446     4.441     4.462     4.481     4.458     4.460     4.443     4.437     4.444     4.450     4.444     4.449     4.441     4.447     4.467     4.458     4.465     4.456     4.464     4.470     4.447     4.441     4.446     4.439     4.433     4.441     4.435     4.441     4.433     4.441     4.449     4.443     4.439     4.446     4.439     4.446     4.467     4.446     4.468     4.464     4.458     4.462     4.439     4.433     4.439     4.447     4.486     4.467     4.460     4.441     4.447     4.460     4.444     4.437     4.443     4.435     4.433     4.433     4.443     4.465     4.472     4.460     4.467     4.447     4.462     4.446     4.439     4.446     4.439     4.443     4.433     4.441     4.435     4.446     4.467     4.484     4.472     4.467     4.472     4.512     4.467     4.446     4.460     4.443     4.433     4.441     4.433     4.443     4.517     4.465     4.446     4.460     4.443     4.433     4.441     4.435     4.444     4.460     4.444     4.460     4.446     4.460     4.444     4.460     4.446     4.465     4.462     4.481     4.474     4.479     4.460     4.467     4.460     4.481     4.474     4.467     4.458     4.481     4.519     4.524     4.519     4.483     4.515     4.481     4.517     4.524     4.519     4.527     4.517     4.524     4.515     4.524     4.541     4.564     4.564     4.530     4.525     4.562     4.567     4.575     4.559     4.562     4.529     4.521     4.528     4.523     4.565     4.531     4.527     4.521     4.528     4.521     4.539     4.524     4.580     4.577     4.572     4.567     4.525     4.567     4.569     4.569     4.567     4.559     4.564     4.559     4.562     4.564     4.559     4.555     4.523     4.565     4.570     4.567     4.564     4.572     4.567     4.574     4.578     4.582     4.582     4.524     4.528     4.548     4.580     4.585     4.587     4.587     4.585     4.592     4.595     4.524     4.530     4.565     4.564     4.567     4.524     4.590     4.578     4.585     4.555     4.548     4.553     4.555     4.553     4.558     4.556     4.561     4.548     4.552     4.546     4.545     4.552     4.550     4.546     4.537     4.575     4.569     4.562     4.529     4.524     4.558     4.561     4.558     4.559     4.570     4.546     4.553     4.550     4.569     4.567     4.561     4.558     4.556     4.553     4.552     4.550     4.552     4.548     4.548     4.550     4.553     4.559     4.555     4.537     4.537     4.546     4.521     4.528     4.530     4.527     4.535     4.535     4.535     4.532     4.529     4.526     4.523     4.517     4.519     4.517     4.517     4.515     4.523     4.519     4.527     4.521     4.515     4.521     4.515     4.521     4.515     4.519     4.517     4.517     4.517     4.510     4.510     4.508     4.510     4.510     4.508     4.512     4.515     4.515     4.519     4.515     4.468     4.487     4.476     4.483     4.488     4.484     4.487     4.488     4.484     4.490     4.490     4.492     4.474     4.472     4.467     4.483     4.476     4.474     4.476     4.474     4.478     4.479     4.483     4.377     4.383     4.377     4.383     4.462     4.470     4.464     4.458     4.456     4.454     4.462     4.458     4.401     4.381     4.387     4.379     4.385     4.379     4.439     4.437     4.401     4.406     4.400     4.393     4.400     4.474     4.398     4.377     4.382     4.446     4.435     4.437     4.439     4.415     4.401     4.393     4.383     4.431     4.425     4.433     4.439     4.433     4.402     4.394     4.385     4.306     4.308     4.304     4.294     4.296     4.294     4.285     4.277     4.275     4.267     4.263     4.261     4.254     4.254     4.254     4.261     4.261     4.261     4.261     4.261     4.263     4.263     4.261     4.259     4.261     4.263     4.267     4.275     4.275     4.275     4.267     4.263     4.261     4.259     4.261     4.263     4.263     4.261     4.259     4.261     4.263     4.267     4.275     4.275     4.275     4.267     4.263     4.261     4.259     4.261     4.263     4.266     4.267     4.266     4.263     4.261     4.259     4.261     4.261     4.261     4.254     4.254     4.254     4.261     4.263     4.267     4.275     4.285     4.285     4.296     4.300     4.300     4.308     4.328     4.379     4.304     4.383     4.389     4.383     4.377     4.383     4.379     4.383     4.387     4.381     4.310     4.302     4.294     4.300     4.294     4.302     4.309     4.330     4.379     4.449     4.443     4.437     4.443     4.437     4.429     4.433     4.427     4.431     4.427     4.425     4.429     4.427     4.431     4.425     4.431     4.435     4.431     4.439     4.444     4.439     4.433     4.441     4.447     4.452     4.450     4.462     4.465     4.470     4.467     4.476     4.476     4.481     4.472     4.398     4.491     4.467     4.472     4.474     4.474     4.472     4.478     4.476     4.481     4.484     4.487     4.490     4.431     4.483     4.487     4.484     4.481     4.474     4.467     4.476     4.470     4.465     4.470     4.464     4.470     4.468     4.476     4.481     4.488     4.487     4.481     4.476     4.484     4.479     4.490     4.474     4.468     4.472     4.481     4.474     4.479     4.527     4.515     4.508     4.515     4.510     4.512     4.508     4.512     4.510     4.517     4.515     4.525     4.521     4.526     4.529     4.528     4.535     4.519     4.525     4.519     4.553     4.521     4.545     4.543     4.550     4.555     4.529     4.562     4.559     4.565     4.525     4.565     4.569     4.567     4.580     4.577     4.580     4.578     4.580     4.578     4.578     4.587     4.592     4.572     4.578     4.604     4.612     4.618     4.553     4.614     4.614     4.619     4.618     4.599     4.622     4.625     4.630     4.635     4.587     4.621     4.582     4.649     4.582     4.618     4.623     4.655     4.605     4.645     4.664     4.618     4.637     4.660     4.652     4.649     4.647     4.644     4.653     4.662     4.659     4.662     4.664     4.670     4.666     4.670     4.677     4.675     4.679     4.650     4.670     4.670     4.685     4.686     4.685     4.667     4.694     4.697     4.674     4.666     4.670     4.690     4.672     4.688     4.697     4.696     4.694     4.692     4.690     4.691     4.688     4.685     4.713     4.725     4.727     4.727     4.729     4.729     4.731     4.733     4.737     4.739     4.741     4.739     4.737     4.744     4.739     4.744     4.748     4.746     4.748     4.748     4.751     4.757     4.758     4.757     4.770     4.774     4.772     4.772     4.776     4.776     4.778     4.781     4.781     4.783     4.786     4.787     4.791     4.791     4.791     4.791     4.795     4.795     4.798     4.796     4.802     4.807     4.809     4.804     4.807     4.807     4.809     4.809     4.813     4.813     4.813     4.817     4.819     4.819     4.819     4.826     4.830     4.835     4.839     4.841     4.845     4.846     4.850     4.846     4.850     4.853     4.853     4.857     4.859     4.858     4.859     4.862     4.862     4.868     4.870     4.874     4.874     4.876     4.881     4.881     4.883     4.883     4.886     4.887     4.889     4.891     4.894     4.897     4.899     4.902     4.904     4.905     4.907     4.908     4.912     4.915     4.919     4.920     4.924     4.927     4.932     4.936     4.939     4.944     4.947     4.952     4.955     4.957     4.959     4.964     4.966     4.968     4.970     4.972     4.973     4.976     4.978     4.979     4.981     4.982     4.983     4.985     4.987     4.989     4.991     4.993     4.996     5.000     5.003     5.004     5.007     5.008     5.009     5.012     5.013     5.014     5.016     5.019     5.020     5.024     5.025     5.027     5.028     5.032     5.033     5.035     5.037     5.041     5.042     5.046     5.047     5.049     5.052     5.053     5.056     5.058     5.061     5.064     5.066     5.069     5.072     5.074     5.078     5.080     5.083     5.085     5.087     5.090     5.091     5.094     5.095     5.097     5.099     5.103     5.105     5.108     5.112     5.112     5.115     5.119     5.119     5.122     5.124     5.126     5.130     5.131     5.133     5.135     5.137     5.139     5.141     5.144     5.145     5.148     5.149     5.150     5.153     5.155     5.159     5.162     5.164     5.167     5.168     5.170     5.172     5.174     5.176     5.179     5.183     5.185     5.187     5.189     5.191     5.193     5.195     5.197     5.199     5.202     5.202     5.205     5.208     5.210     5.211     5.215     5.216     5.219     5.222     5.223     5.225     5.227     5.230     5.231     5.237     5.239     5.240     5.242     5.244     5.245     5.247     5.249     5.250     5.254     5.255     5.259     5.263     5.265     5.268     5.272     5.272     5.277     5.279     5.280     5.281     5.285     5.290     5.292     5.295     5.299     5.302     5.305     5.306     5.308     5.309     5.312     5.314     5.315     5.319     5.320     5.324     5.327     5.330     5.333     5.337     5.338     5.342     5.345     5.347     5.350     5.353     5.355     5.356     5.359     5.361     5.362     5.365     5.367     5.368     5.370     5.371     5.375     5.376     5.378     5.381     5.383     5.385     5.387     5.388     5.390     5.393     5.395     5.397     5.400     5.401     5.403     5.404     5.405     5.407     5.408     5.409     5.412     5.414     5.415     5.416     5.420     5.422     5.422     5.426     5.428     5.431     5.433     5.436     5.437     5.439     5.440     5.441     5.444     5.445     5.448     5.452     5.454     5.455     5.458     5.462     5.465     5.469     5.469     5.472     5.474     5.475     5.479     5.480     5.482     5.485     5.486     5.491     5.494     5.495     5.498     5.500     5.504     5.506     5.509     5.514     5.519     5.517     5.520     5.524     5.527     5.530     5.533     5.537     5.538     5.542     5.547     5.549     5.553     5.555     5.558     5.562     5.565     5.568     5.571     5.574     5.580     5.582     5.585     5.591     5.595     5.596     5.602     5.605     5.609     5.613     5.616     5.619     5.624     5.627     5.630     5.633     5.638     5.641     5.646     5.649     5.653     5.658     5.662     5.667     5.669     5.672     5.676     5.680     5.683     5.687     5.692     5.696     5.702     5.707     5.709     5.714     5.719     5.725     5.728     5.732     5.737     5.742     5.747     5.750     5.754     5.759     5.764     5.768     5.772     5.776     5.780     5.785     5.790     5.796     5.802     5.807     5.810     5.814     5.821     5.826     5.829     5.833     5.838     5.843     5.848     5.851     5.857     5.862     5.866     5.872     5.875     5.880     5.887     5.892     5.897     5.903     5.908     5.914     5.920     5.926     5.933     5.941     5.949     5.956     5.965     5.972     5.981     5.991     6.000     6.009     6.020     6.030     6.040     6.052     6.063     6.073     6.087     6.100     6.112     6.128     6.142     6.154     6.170     6.185     6.199     6.217     6.231     6.245     6.262     6.277     6.292     6.309     6.326     6.341     6.361     6.377     6.393     6.413     6.430     6.447     6.468     6.485     6.502     6.524     6.542     6.558     6.581     6.600     6.618     6.641     6.662     6.681     6.702     6.723     6.742     6.764     6.782     6.799     6.821     6.840     6.855     6.876     6.892     6.907     6.927     6.943     6.957     6.976     6.992     7.007     7.027     7.043     7.061     7.081     7.098     7.114     7.133     7.152     7.169     7.188     7.206     7.221     7.243     7.261     7.277     7.296     7.315     7.332     7.353     7.371     7.387     7.407     7.427     7.445     7.467     7.483     7.500     7.522     7.540     7.557     7.579     7.596     7.614     7.635     7.653     7.670     7.690     7.707     7.727     7.748     7.766     7.786     7.807     7.827     7.846     7.867     7.885     7.902     7.925     7.945     7.964     7.983     8.000     8.019     8.041     8.058     8.074     8.094     8.111     8.128     8.146     8.162     8.178     8.195     8.212     8.227     8.244     8.257     8.271     8.285     8.298     8.311     8.325     8.337     8.350     8.362     8.374     8.383     8.397     8.408     8.419     8.431     8.442     8.452     8.465     8.475     8.483     8.497     8.507     8.516     8.531     8.542     8.552     8.565     8.575     8.585     8.598     8.608     8.619     8.630     8.642     8.653     8.665     8.677     8.688     8.698     8.712     8.724     8.736     8.748     8.759     8.772     8.785     8.796     8.807     8.820     8.832     8.845     8.857     8.868     8.882     8.893     8.904     8.920     8.932     8.946     8.959     8.973     8.985     9.000     9.017     9.029     9.046     9.059     9.072     9.086     9.098     9.112     9.129     9.144     9.155     9.172     9.183     9.194     9.210     9.223     9.241     9.253     9.267     9.282     9.298     9.311     9.325     9.341     9.356     9.370     9.387     9.402     9.415     9.430     9.442     9.456     9.472     9.485     9.500     9.514     9.530     9.540     9.557     9.570     9.583     9.600     9.616     9.630     9.644     9.657     9.671     9.688     9.700     9.714     9.730     9.743     9.757     9.772     9.787     9.799     9.817     9.831     9.844     9.861     9.877     9.890     9.906     9.921     9.935     9.949     9.965     9.977     9.994    10.007    10.025    10.041    10.057    10.072    10.090    10.105    10.121    10.139    10.154    10.169    10.189    10.204    10.218    10.239    10.253    10.269    10.287    10.304    10.320    10.337    10.355    10.370    10.385    10.406    10.423    10.442    10.456    10.476    10.494    10.513    10.529    10.553    10.570    10.590    10.608    10.629    10.647    10.669    10.688    10.707    10.731    10.750    10.770    10.794    10.813    10.833    10.855    10.877    10.902    10.924    10.944    10.967    10.992    11.018    11.040    11.063    11.087    11.107    11.133    11.153    11.176    11.202    11.222    11.246    11.270    11.294    11.320    11.347    11.374    11.396    11.421    11.445    11.470    11.491    11.515    11.540    11.568    11.590    11.613    11.640    11.661    11.680    11.703    11.728    11.746    11.771    11.792    11.810    11.830    11.851    11.870    11.890    11.905    11.922    11.944    11.965    11.983    12.005    12.023    12.042    12.057    12.078    12.096    12.115    12.132    12.149    12.172    12.192    12.209    12.226    12.246    12.262    12.279    12.297    12.314    12.332    12.348    12.366    12.385    12.402    12.415    12.431    12.448    12.463    12.485    12.505    12.524    12.548    12.565    12.582    12.603    12.620    12.635    12.657    12.681    12.696    12.716    12.732    12.749    12.774    12.792    12.810    12.831    12.852    12.872    12.893    12.913    12.933    12.954    12.978    12.998    13.025    13.043    13.059    13.087    13.103    13.127    13.147    13.167    13.185    13.202    13.226    13.246    13.269    13.285    13.304    13.324    13.339    13.354    13.369    13.380    13.390    13.405    13.415    13.426    13.439    13.450    13.464    13.480    13.492    13.504    13.520    13.532    13.545    13.555    13.573    13.582    13.596    13.608    13.616    13.628    13.641    13.654    13.666    13.677    13.685    13.695    13.702    13.710    13.718    13.723    13.730    13.739    13.748    13.773    13.781    13.792    13.806    13.809    13.819    13.822    13.830    13.833    13.854    13.863    13.873    13.880    13.887    13.900    13.906    13.918    13.924    13.935    13.941    13.947    13.952    13.961    13.966    13.985    13.998    14.014    14.023    14.030    14.040    14.047    14.056    14.065    14.077    14.082    14.093    14.104    14.115    14.119    14.124    14.150    14.157    14.154    14.187    14.189    14.197    14.202    14.220    14.227    14.235    14.242    14.249    14.253    14.269    14.273    14.276    14.290    14.302    14.306    14.318    14.331    14.336    14.348    14.354    14.361    14.365    14.374    14.385    14.399    14.404    14.419    14.428    14.431    14.437    14.442    14.449    14.457    14.472    14.488    14.508    14.511    14.519    14.524    14.530    14.543    14.564    14.574    14.579    14.587    14.591    14.596    14.602    14.608    14.615    14.623    14.635    14.647    14.652    14.673    14.673    14.680    14.696    14.702    14.712    14.720    14.726    14.733    14.757    14.772    14.785    14.793    14.802    14.809    14.811    14.819    14.835    14.843    14.849    14.859    14.874    14.879    14.885    14.894    14.910    14.912    14.914    14.916    14.917    14.916    14.918    14.918    14.917    14.917    14.918    14.914    14.914    14.910    14.909    14.902    14.897    14.887    14.876    14.859    14.849    14.845    14.840    14.835    14.813    14.808    14.802    14.792    14.780    14.772    14.766    14.759    14.752    14.728    14.718    14.711    14.707    14.690    14.682    14.673    14.661    14.652    14.647    14.639    14.631    14.620    14.609    14.603    14.598    14.593    14.588    14.583    14.577    14.572    14.564    14.546    14.526    14.520    14.511    14.509    14.506    14.488    14.476    14.466    14.457    14.453    14.447    14.437    14.433    14.425    14.414    14.411    14.407    14.396    14.385    14.366    14.359    14.345    14.341    14.336    14.328    14.320    14.315    14.311    14.306    14.273    14.269    14.263
     4.483     4.515     4.517     4.467     4.458     4.465     4.458     4.465     4.486     4.462     4.483     4.484     4.447     4.467     4.446     4.450     4.446     4.460     4.446     4.439     4.446     4.462     4.446     4.467     4.460     4.467     4.474     4.467     4.456     4.437     4.444     4.437     4.444     4.460     4.446     4.467     4.465     4.443     4.433     4.441     4.448     4.441     4.446     4.439     4.446     4.467     4.446     4.439     4.447     4.441     4.447     4.441     4.449     4.443     4.437     4.444     4.439     4.444     4.437     4.446     4.439     4.446     4.467     4.460     4.467     4.446     4.437     4.433     4.439     4.464     4.460     4.467     4.446     4.439     4.444     4.437     4.444     4.437     4.441     4.433     4.433     4.458     4.458     4.467     4.472     4.460     4.467     4.446     4.460     4.446     4.439     4.446     4.458     4.441     4.433     4.443     4.465     4.474     4.460     4.467     4.458     4.467     4.488     4.460     4.465     4.444     4.437     4.441     4.433     4.441     4.465     4.467     4.443     4.460     4.443     4.433     4.441     4.433     4.443     4.439     4.444     4.439     4.444     4.458     4.444     4.437     4.444     4.460     4.460     4.467     4.476     4.483     4.474     4.467     4.474     4.467     4.474     4.481     4.460     4.467     4.474     4.483     4.519     4.510     4.488     4.481     4.474     4.481     4.517     4.526     4.519     4.528     4.519     4.524     4.519     4.526     4.545     4.533     4.555     4.533     4.529     4.524     4.541     4.550     4.556     4.523     4.528     4.523     4.528     4.523     4.539     4.521     4.526     4.521     4.528     4.523     4.529     4.524     4.574     4.577     4.570     4.577     4.572     4.572     4.575     4.572     4.564     4.562     4.564     4.565     4.561     4.567     4.524     4.556     4.570     4.578     4.574     4.569     4.570     4.572     4.578     4.583     4.580     4.524     4.582     4.523     4.582     4.548     4.590     4.589     4.594     4.590     4.597     4.592     4.559     4.595     4.592     4.597     4.546     4.541     4.575     4.578     4.583     4.523     4.555     4.558     4.553     4.556     4.555     4.559     4.555     4.559     4.558     4.525     4.545     4.545     4.558     4.578     4.561     4.556     4.564     4.565     4.525     4.530     4.524     4.559     4.561     4.565     4.574     4.550     4.570     4.567     4.561     4.561     4.565     4.561     4.558     4.556     4.558     4.553     4.550     4.553     4.553     4.555     4.559     4.556     4.564     4.558     4.562     4.565     4.569     4.535     4.531     4.529     4.532     4.537     4.535     4.535     4.532     4.524     4.527     4.524     4.528     4.523     4.519     4.524     4.528     4.528     4.531     4.532     4.525     4.529     4.530     4.527     4.521     4.517     4.521     4.515     4.515     4.515     4.519     4.515     4.512     4.515     4.512     4.510     4.517     4.517     4.523     4.521     4.521     4.472     4.496     4.489     4.486     4.490     4.489     4.494     4.489     4.497     4.496     4.491     4.495     4.481     4.484     4.447     4.481     4.479     4.476     4.479     4.484     4.439     4.481     4.383     4.389     4.383     4.391     4.465     4.462     4.467     4.460     4.454     4.460     4.462     4.467     4.454     4.402     4.441     4.401     4.433     4.439     4.431     4.464     4.439     4.433     4.439     4.433     4.454     4.462     4.447     4.398     4.447     4.460     4.441     4.402     4.379     4.402     4.433     4.401     4.431     4.439     4.433     4.444     4.437     4.441     4.396     4.387     4.379     4.314     4.306     4.298     4.304     4.294     4.287     4.287     4.285     4.275     4.267     4.267     4.263     4.261     4.261     4.261     4.263     4.263     4.263     4.261     4.263     4.267     4.267     4.263     4.261     4.263     4.267     4.267     4.275     4.277     4.275     4.267     4.266     4.263     4.263     4.263     4.267     4.273     4.263     4.263     4.263     4.267     4.267     4.275     4.277     4.275     4.267     4.267     4.263     4.263     4.263     4.266     4.267     4.267     4.267     4.266     4.263     4.263     4.263     4.266     4.263     4.261     4.261     4.261     4.263     4.266     4.267     4.275     4.285     4.294     4.298     4.298     4.300     4.309     4.309     4.306     4.310     4.331     4.383     4.391     4.398     4.391     4.383     4.389     4.381     4.400     4.306     4.310     4.302     4.294     4.302     4.304     4.330     4.377     4.402     4.452     4.379     4.385     4.379     4.400     4.391     4.429     4.433     4.433     4.427     4.433     4.429     4.435     4.398     4.433     4.439     4.435     4.441     4.446     4.441     4.447     4.443     4.446     4.452     4.481     4.446     4.465     4.470     4.470     4.478     4.472     4.478     4.483     4.489     4.472     4.398     4.491     4.481     4.484     4.479     4.478     4.502     4.484     4.488     4.490     4.491     4.491     4.398     4.488     4.484     4.488     4.487     4.481     4.488     4.483     4.481     4.470     4.465     4.468     4.478     4.478     4.502     4.498     4.490     4.481     4.484     4.483     4.478     4.484     4.479     4.470     4.472     4.476     4.484     4.478     4.526     4.521     4.525     4.517     4.508     4.474     4.510     4.512     4.517     4.512     4.517     4.515     4.521     4.527     4.523     4.528     4.525     4.529     4.524     4.528     4.548     4.524     4.550     4.556     4.539     4.559     4.537     4.567     4.565     4.567     4.561     4.567     4.525     4.567     4.526     4.519     4.583     4.578     4.583     4.578     4.587     4.589     4.572     4.594     4.592     4.600     4.607     4.614     4.612     4.614     4.618     4.620     4.616     4.622     4.604     4.600     4.597     4.637     4.640     4.605     4.583     4.647     4.614     4.619     4.645     4.660     4.628     4.645     4.652     4.645     4.667     4.647     4.642     4.649     4.655     4.653     4.647     4.657     4.660     4.664     4.668     4.670     4.670     4.672     4.674     4.677     4.674     4.677     4.682     4.677     4.672     4.667     4.688     4.682     4.675     4.694     4.697     4.680     4.699     4.677     4.674     4.702     4.707     4.702     4.697     4.695     4.695     4.694     4.692     4.690     4.709     4.721     4.725     4.721     4.725     4.727     4.735     4.733     4.737     4.741     4.741     4.743     4.744     4.744     4.748     4.743     4.744     4.748     4.751     4.753     4.753     4.754     4.762     4.762     4.769     4.772     4.772     4.778     4.778     4.780     4.780     4.783     4.786     4.785     4.787     4.790     4.791     4.794     4.795     4.794     4.795     4.799     4.800     4.802     4.806     4.789     4.809     4.813     4.813     4.815     4.809     4.813     4.811     4.813     4.817     4.818     4.822     4.822     4.823     4.823     4.830     4.828     4.837     4.837     4.843     4.845     4.846     4.850     4.854     4.855     4.857     4.857     4.862     4.866     4.866     4.868     4.866     4.866     4.870     4.874     4.878     4.879     4.883     4.886     4.885     4.886     4.889     4.890     4.893     4.894     4.895     4.898     4.902     4.905     4.907     4.908     4.910     4.912     4.913     4.916     4.920     4.924     4.927     4.930     4.933     4.938     4.941     4.945     4.950     4.954     4.959     4.963     4.966     4.967     4.970     4.972     4.976     4.976     4.978     4.979     4.982     4.983     4.985     4.987     4.987     4.989     4.991     4.994     4.996     4.996     5.000     5.003     5.004     5.007     5.008     5.010     5.012     5.014     5.017     5.017     5.019     5.022     5.022     5.025     5.028     5.030     5.032     5.033     5.035     5.037     5.041     5.042     5.044     5.047     5.050     5.053     5.055     5.056     5.058     5.061     5.064     5.066     5.069     5.071     5.074     5.076     5.080     5.082     5.083     5.087     5.089     5.089     5.094     5.097     5.097     5.100     5.102     5.105     5.107     5.110     5.114     5.114     5.117     5.119     5.120     5.124     5.126     5.130     5.131     5.133     5.135     5.136     5.138     5.140     5.143     5.145     5.147     5.149     5.152     5.155     5.157     5.160     5.162     5.166     5.168     5.170     5.170     5.174     5.174     5.178     5.179     5.183     5.185     5.187     5.189     5.191     5.193     5.195     5.197     5.199     5.202     5.204     5.205     5.208     5.211     5.215     5.216     5.219     5.220     5.220     5.223     5.225     5.228     5.230     5.233     5.235     5.239     5.240     5.242     5.245     5.247     5.249     5.250     5.252     5.254     5.257     5.259     5.261     5.265     5.268     5.270     5.271     5.276     5.277     5.282     5.285     5.285     5.287     5.292     5.293     5.295     5.299     5.303     5.305     5.308     5.309     5.311     5.314     5.317     5.319     5.320     5.324     5.327     5.330     5.333     5.335     5.338     5.342     5.343     5.347     5.350     5.352     5.355     5.356     5.359     5.361     5.364     5.365     5.367     5.368     5.371     5.373     5.375     5.376     5.379     5.381     5.383     5.387     5.388     5.390     5.392     5.395     5.397     5.399     5.400     5.401     5.404     5.405     5.407     5.408     5.409     5.411     5.412     5.415     5.416     5.420     5.422     5.424     5.426     5.428     5.430     5.431     5.435     5.436     5.437     5.439     5.441     5.443     5.444     5.446     5.448     5.450     5.454     5.455     5.458     5.462     5.463     5.466     5.469     5.472     5.474     5.477     5.479     5.480     5.483     5.485     5.488     5.489     5.492     5.495     5.498     5.500     5.504     5.506     5.508     5.511     5.515     5.519     5.519     5.522     5.525     5.528     5.532     5.535     5.538     5.542     5.545     5.547     5.550     5.553     5.557     5.560     5.563     5.567     5.569     5.572     5.576     5.582     5.585     5.588     5.593     5.598     5.600     5.603     5.605     5.609     5.613     5.616     5.620     5.624     5.628     5.632     5.635     5.638     5.643     5.646     5.652     5.655     5.660     5.664     5.667     5.671     5.674     5.676     5.680     5.685     5.689     5.692     5.697     5.702     5.707     5.711     5.714     5.719     5.722     5.730     5.733     5.737     5.742     5.747     5.752     5.756     5.761     5.764     5.769     5.773     5.776     5.781     5.785     5.792     5.795     5.802     5.807     5.810     5.816     5.821     5.826     5.829     5.835     5.840     5.843     5.848     5.854     5.857     5.863     5.867     5.872     5.877     5.882     5.887     5.892     5.897     5.904     5.910     5.915     5.920     5.926     5.933     5.941     5.948     5.955     5.964     5.972     5.981     5.991     6.000     6.009     6.020     6.030     6.041     6.052     6.063     6.075     6.087     6.100     6.112     6.125     6.140     6.156     6.169     6.185     6.200     6.215     6.232     6.247     6.262     6.279     6.295     6.311     6.328     6.345     6.363     6.380     6.398     6.415     6.433     6.452     6.468     6.488     6.506     6.524     6.544     6.563     6.581     6.602     6.620     6.639     6.660     6.681     6.700     6.723     6.742     6.760     6.782     6.802     6.821     6.840     6.858     6.876     6.895     6.912     6.929     6.947     6.964     6.979     6.997     7.013     7.030     7.048     7.065     7.082     7.100     7.116     7.133     7.152     7.170     7.186     7.206     7.222     7.240     7.259     7.279     7.294     7.312     7.333     7.349     7.369     7.389     7.406     7.424     7.443     7.461     7.482     7.500     7.517     7.538     7.557     7.574     7.593     7.612     7.631     7.650     7.669     7.687     7.707     7.724     7.744     7.763     7.783     7.802     7.822     7.842     7.861     7.880     7.898     7.917     7.939     7.957     7.977     7.996     8.014     8.033     8.055     8.074     8.090     8.109     8.124     8.143     8.161     8.176     8.192     8.210     8.227     8.244     8.259     8.273     8.289     8.304     8.316     8.329     8.343     8.356     8.369     8.380     8.392     8.405     8.416     8.428     8.439     8.452     8.462     8.472     8.483     8.495     8.507     8.517     8.529     8.539     8.550     8.562     8.574     8.585     8.595     8.608     8.619     8.630     8.639     8.650     8.664     8.677     8.685     8.698     8.710     8.719     8.732     8.745     8.759     8.768     8.781     8.794     8.806     8.817     8.829     8.843     8.855     8.866     8.877     8.890     8.901     8.913     8.928     8.940     8.954     8.965     8.980     8.990     9.007     9.021     9.035     9.050     9.062     9.078     9.093     9.106     9.120     9.133     9.149     9.165     9.177     9.191     9.202     9.217     9.230     9.245     9.259     9.272     9.287     9.304     9.316     9.331     9.346     9.361     9.375     9.391     9.404     9.419     9.433     9.448     9.461     9.476     9.490     9.504     9.519     9.531     9.547     9.561     9.575     9.590     9.604     9.619     9.633     9.649     9.663     9.677     9.691     9.705     9.719     9.733     9.746     9.763     9.775     9.790     9.804     9.818     9.832     9.847     9.861     9.877     9.895     9.908     9.921     9.940     9.955     9.967     9.980     9.997    10.010    10.026    10.042    10.058    10.075    10.090    10.107    10.124    10.140    10.157    10.173    10.189    10.207    10.220    10.237    10.253    10.271    10.287    10.304    10.321    10.338    10.355    10.372    10.391    10.403    10.421    10.441    10.457    10.478    10.493    10.510    10.529    10.548    10.570    10.589    10.608    10.625    10.644    10.663    10.685    10.706    10.726    10.747    10.765    10.790    10.808    10.830    10.852    10.873    10.893    10.914    10.941    10.961    10.985    11.009    11.031    11.051    11.076    11.098    11.121    11.146    11.170    11.193    11.214    11.235    11.260    11.285    11.308    11.333    11.357    11.386    11.409    11.431    11.457    11.480    11.507    11.531    11.554    11.578    11.604    11.626    11.650    11.674    11.696    11.714    11.739    11.764    11.783    11.805    11.824    11.846    11.865    11.887    11.906    11.924    11.940    11.959    11.978    12.000    12.018    12.039    12.059    12.077    12.094    12.115    12.135    12.152    12.170    12.192    12.209    12.229    12.247    12.265    12.281    12.298    12.318    12.335    12.351    12.372    12.389    12.406    12.421    12.441    12.457    12.476    12.491    12.512    12.531    12.550    12.575    12.594    12.611    12.628    12.645    12.662    12.682    12.702    12.720    12.739    12.759    12.777    12.799    12.812    12.831    12.856    12.875    12.894    12.914    12.939    12.957    12.978    12.999    13.025    13.046    13.062    13.085    13.102    13.121    13.144    13.163    13.187    13.206    13.226    13.245    13.262    13.281    13.298    13.317    13.329    13.344    13.356    13.370    13.382    13.393    13.402    13.415    13.426    13.439    13.454    13.465    13.477    13.485    13.496    13.510    13.526    13.533    13.547    13.559    13.568    13.581    13.593    13.608    13.619    13.630    13.641    13.654    13.667    13.677    13.687    13.698    13.704    13.713    13.720    13.726    13.735    13.742    13.763    13.776    13.785    13.804    13.811    13.818    13.822    13.829    13.832    13.835    13.857    13.869    13.882    13.885    13.897    13.906    13.917    13.926    13.933    13.941    13.947    13.954    13.959    13.965    13.983    13.990    13.998    14.020    14.030    14.039    14.045    14.053    14.069    14.077    14.085    14.092    14.104    14.113    14.125    14.126    14.137    14.144    14.151    14.154    14.195    14.202    14.210    14.219    14.224    14.235    14.242    14.249    14.255    14.263    14.273    14.275    14.287    14.303    14.308    14.312    14.331    14.339    14.342    14.354    14.359    14.365    14.382    14.389    14.396    14.402    14.419    14.425    14.433    14.439    14.444    14.449    14.455    14.463    14.466    14.506    14.511    14.519    14.524    14.530    14.533    14.555    14.571    14.577    14.585    14.593    14.596    14.602    14.606    14.619    14.623    14.629    14.640    14.649    14.661    14.673    14.677    14.695    14.702    14.711    14.718    14.726    14.731    14.755    14.771    14.789    14.795    14.802    14.808    14.815    14.820    14.837    14.841    14.849    14.855    14.866    14.882    14.885    14.894    14.905    14.910    14.912    14.912    14.914    14.917    14.917    14.916    14.917    14.918    14.917    14.914    14.914    14.910    14.905    14.903    14.900    14.894    14.871    14.864    14.855    14.845    14.840    14.835    14.813    14.809    14.797    14.790    14.787    14.781    14.765    14.757    14.745    14.728    14.722    14.712    14.705    14.697    14.689    14.675    14.662    14.653    14.647    14.640    14.632    14.626    14.615    14.605    14.599    14.596    14.591    14.587    14.582    14.577    14.562    14.533    14.530    14.515    14.512    14.509    14.506    14.491    14.488    14.468    14.460    14.455    14.447    14.439    14.433    14.428    14.421    14.414    14.410    14.395    14.389    14.382    14.359    14.348    14.345    14.342    14.330    14.323    14.320    14.311    14.299    14.290    14.272    14.263
     4.517     4.481     4.483     4.474     4.467     4.460     4.465     4.472     4.447     4.468     4.460     4.467     4.483     4.460     4.465     4.446     4.460     4.444     4.439     4.446     4.460     4.446     4.465     4.446     4.465     4.460     4.467     4.460     4.465     4.444     4.437     4.444     4.458     4.446     4.460     4.447     4.443     4.433     4.441     4.433     4.441     4.464     4.467     4.444     4.450     4.446     4.467     4.447     4.443     4.460     4.444     4.450     4.444     4.439     4.444     4.439     4.446     4.441     4.446     4.439     4.446     4.467     4.443     4.448     4.443     4.437     4.444     4.439     4.446     4.441     4.465     4.446     4.439     4.444     4.437     4.444     4.437     4.443     4.433     4.433     4.433     4.444     4.460     4.447     4.465     4.470     4.447     4.462     4.446     4.460     4.446     4.460     4.458     4.465     4.441     4.465     4.484     4.472     4.465     4.446     4.462     4.447     4.467     4.479     4.458     4.460     4.444     4.458     4.441     4.433     4.458     4.458     4.460     4.443     4.435     4.441     4.433     4.443     4.460     4.446     4.439     4.446     4.458     4.444     4.439     4.444     4.460     4.458     4.467     4.474     4.483     4.517     4.510     4.519     4.481     4.472     4.467     4.472     4.467     4.460     4.481     4.517     4.508     4.519     4.481     4.474     4.481     4.476     4.483     4.519     4.528     4.523     4.529     4.546     4.539     4.545     4.539     4.558     4.572     4.556     4.524     4.541     4.546     4.553     4.546     4.529     4.521     4.528     4.521     4.528     4.523     4.539     4.524     4.529     4.523     4.528     4.523     4.529     4.524     4.530     4.578     4.582     4.575     4.577     4.574     4.577     4.570     4.570     4.524     4.569     4.565     4.572     4.577     4.524     4.578     4.574     4.578     4.572     4.575     4.574     4.585     4.582     4.587     4.583     4.524     4.583     4.587     4.592     4.587     4.592     4.592     4.595     4.594     4.599     4.595     4.574     4.578     4.545     4.539     4.545     4.580     4.589     4.582     4.567     4.561     4.562     4.559     4.562     4.559     4.556     4.561     4.556     4.550     4.556     4.550     4.559     4.564     4.589     4.555     4.577     4.561     4.564     4.569     4.567     4.569     4.567     4.567     4.569     4.572     4.574     4.555     4.580     4.562     4.564     4.567     4.564     4.565     4.561     4.558     4.562     4.558     4.561     4.559     4.558     4.524     4.559     4.562     4.569     4.565     4.565     4.569     4.537     4.530     4.537     4.539     4.533     4.539     4.537     4.543     4.528     4.546     4.529     4.525     4.528     4.524     4.535     4.535     4.535     4.535     4.535     4.537     4.539     4.535     4.523     4.528     4.524     4.527     4.521     4.524     4.521     4.517     4.521     4.517     4.521     4.517     4.515     4.474     4.467     4.460     4.519     4.523     4.527     4.478     4.484     4.478     4.502     4.502     4.496     4.495     4.491     4.465     4.498     4.496     4.489     4.481     4.481     4.447     4.478     4.479     4.486     4.481     4.444     4.396     4.389     4.383     4.389     4.398     4.474     4.467     4.462     4.468     4.381     4.464     4.456     4.433     4.456     4.450     4.446     4.449     4.454     4.465     4.462     4.441     4.391     4.398     4.431     4.425     4.433     4.441     4.462     4.470     4.446     4.450     4.435     4.439     4.389     4.396     4.402     4.433     4.443     4.449     4.446     4.401     4.433     4.398     4.401     4.379     4.371     4.309     4.309     4.306     4.298     4.298     4.296     4.287     4.285     4.279     4.275     4.267     4.267     4.266     4.266     4.266     4.267     4.267     4.267     4.266     4.267     4.275     4.275     4.267     4.267     4.267     4.267     4.275     4.283     4.285     4.283     4.275     4.267     4.267     4.267     4.267     4.267     4.281     4.267     4.267     4.267     4.267     4.275     4.283     4.285     4.283     4.275     4.267     4.267     4.267     4.267     4.267     4.267     4.267     4.267     4.267     4.267     4.267     4.267     4.267     4.267     4.266     4.266     4.266     4.267     4.267     4.275     4.283     4.287     4.290     4.298     4.306     4.308     4.309     4.310     4.309     4.315     4.309     4.391     4.398     4.405     4.398     4.402     4.396     4.387     4.379     4.398     4.308     4.336     4.304     4.306     4.306     4.377     4.385     4.456     4.381     4.401     4.379     4.385     4.393     4.398     4.439     4.431     4.427     4.435     4.402     4.435     4.400     4.435     4.439     4.435     4.443     4.437     4.443     4.448     4.444     4.450     4.446     4.450     4.486     4.398     4.467     4.470     4.465     4.472     4.476     4.481     4.478     4.467     4.470     4.488     4.484     4.490     4.483     4.510     4.506     4.484     4.488     4.484     4.488     4.491     4.490     4.494     4.490     4.490     4.488     4.483     4.487     4.484     4.474     4.478     4.472     4.476     4.479     4.470     4.474     4.502     4.488     4.492     4.488     4.489     4.489     4.486     4.502     4.483     4.541     4.545     4.523     4.521     4.527     4.524     4.528     4.528     4.481     4.521     4.526     4.519     4.523     4.517     4.523     4.519     4.524     4.529     4.533     4.535     4.535     4.543     4.541     4.548     4.523     4.553     4.556     4.555     4.555     4.546     4.539     4.561     4.569     4.564     4.565     4.574     4.569     4.575     4.574     4.577     4.525     4.530     4.583     4.577     4.583     4.590     4.587     4.594     4.600     4.597     4.607     4.616     4.620     4.622     4.616     4.623     4.625     4.625     4.626     4.619     4.635     4.602     4.600     4.645     4.600     4.620     4.616     4.620     4.614     4.666     4.637     4.644     4.670     4.637     4.652     4.645     4.644     4.647     4.644     4.670     4.674     4.672     4.652     4.672     4.670     4.666     4.670     4.675     4.675     4.675     4.674     4.679     4.683     4.680     4.690     4.690     4.694     4.691     4.686     4.680     4.687     4.683     4.687     4.682     4.707     4.679     4.680     4.706     4.707     4.706     4.700     4.692     4.696     4.699     4.706     4.713     4.709     4.717     4.718     4.733     4.730     4.737     4.737     4.739     4.741     4.744     4.748     4.748     4.750     4.750     4.753     4.755     4.753     4.757     4.759     4.761     4.766     4.764     4.769     4.772     4.770     4.770     4.774     4.780     4.783     4.783     4.786     4.790     4.789     4.794     4.795     4.796     4.796     4.798     4.798     4.799     4.802     4.804     4.804     4.806     4.809     4.813     4.815     4.817     4.813     4.815     4.817     4.815     4.817     4.821     4.821     4.822     4.823     4.827     4.828     4.832     4.837     4.841     4.841     4.845     4.845     4.848     4.853     4.858     4.861     4.861     4.863     4.868     4.870     4.870     4.870     4.872     4.874     4.874     4.879     4.879     4.881     4.887     4.889     4.890     4.891     4.893     4.895     4.897     4.898     4.902     4.904     4.907     4.908     4.912     4.913     4.915     4.919     4.920     4.922     4.925     4.928     4.933     4.936     4.941     4.944     4.948     4.954     4.957     4.963     4.966     4.969     4.973     4.976     4.977     4.981     4.982     4.982     4.985     4.985     4.989     4.989     4.991     4.993     4.994     4.996     4.998     5.000     5.001     5.003     5.004     5.007     5.009     5.010     5.013     5.016     5.017     5.019     5.020     5.022     5.024     5.027     5.028     5.030     5.033     5.033     5.037     5.039     5.041     5.042     5.044     5.047     5.049     5.052     5.055     5.056     5.059     5.061     5.063     5.066     5.069     5.069     5.072     5.076     5.078     5.082     5.083     5.087     5.088     5.089     5.092     5.095     5.097     5.102     5.103     5.105     5.108     5.110     5.112     5.115     5.117     5.120     5.120     5.122     5.124     5.128     5.130     5.133     5.135     5.137     5.138     5.140     5.143     5.144     5.147     5.149     5.152     5.153     5.157     5.159     5.162     5.166     5.168     5.168     5.170     5.172     5.176     5.178     5.179     5.183     5.185     5.187     5.190     5.191     5.193     5.195     5.197     5.199     5.202     5.205     5.207     5.210     5.211     5.215     5.216     5.219     5.220     5.223     5.225     5.227     5.228     5.231     5.233     5.235     5.239     5.240     5.242     5.245     5.247     5.249     5.252     5.254     5.255     5.257     5.261     5.263     5.265     5.268     5.270     5.272     5.275     5.278     5.280     5.283     5.287     5.287     5.290     5.292     5.295     5.299     5.302     5.303     5.306     5.308     5.311     5.314     5.315     5.319     5.320     5.324     5.327     5.330     5.331     5.335     5.337     5.340     5.343     5.347     5.348     5.352     5.355     5.356     5.359     5.361     5.364     5.365     5.367     5.370     5.371     5.373     5.375     5.378     5.379     5.381     5.385     5.387     5.388     5.392     5.393     5.395     5.397     5.400     5.401     5.403     5.404     5.405     5.408     5.409     5.412     5.412     5.414     5.416     5.419     5.420     5.422     5.426     5.428     5.430     5.431     5.433     5.435     5.437     5.437     5.440     5.441     5.443     5.445     5.446     5.449     5.452     5.455     5.457     5.458     5.462     5.465     5.466     5.469     5.472     5.474     5.477     5.480     5.482     5.483     5.486     5.488     5.489     5.492     5.495     5.497     5.500     5.504     5.505     5.508     5.511     5.512     5.515     5.519     5.522     5.525     5.528     5.530     5.533     5.537     5.540     5.543     5.547     5.550     5.552     5.555     5.558     5.562     5.565     5.568     5.570     5.573     5.575     5.581     5.585     5.589     5.593     5.598     5.602     5.605     5.608     5.609     5.613     5.619     5.622     5.625     5.628     5.632     5.635     5.640     5.643     5.646     5.652     5.653     5.658     5.664     5.667     5.671     5.674     5.678     5.680     5.685     5.690     5.694     5.697     5.704     5.707     5.713     5.716     5.722     5.728     5.731     5.733     5.739     5.743     5.748     5.752     5.757     5.763     5.764     5.769     5.773     5.779     5.781     5.785     5.792     5.796     5.802     5.807     5.811     5.816     5.821     5.826     5.831     5.837     5.840     5.845     5.850     5.856     5.860     5.863     5.868     5.872     5.879     5.883     5.889     5.894     5.899     5.904     5.911     5.917     5.922     5.926     5.933     5.941     5.948     5.955     5.964     5.972     5.979     5.989     5.998     6.009     6.018     6.030     6.040     6.052     6.062     6.075     6.087     6.098     6.112     6.125     6.139     6.154     6.168     6.183     6.199     6.215     6.231     6.246     6.264     6.279     6.295     6.312     6.330     6.347     6.365     6.382     6.400     6.418     6.438     6.455     6.472     6.490     6.508     6.527     6.546     6.564     6.583     6.602     6.620     6.640     6.660     6.679     6.699     6.719     6.740     6.759     6.780     6.800     6.821     6.840     6.858     6.878     6.895     6.914     6.933     6.950     6.967     6.985     7.002     7.016     7.035     7.052     7.068     7.085     7.101     7.120     7.137     7.153     7.172     7.189     7.207     7.225     7.242     7.259     7.279     7.294     7.312     7.332     7.350     7.369     7.389     7.407     7.422     7.442     7.459     7.479     7.498     7.516     7.533     7.552     7.572     7.590     7.609     7.628     7.646     7.667     7.685     7.704     7.722     7.743     7.759     7.779     7.798     7.817     7.837     7.855     7.876     7.895     7.915     7.932     7.952     7.971     7.993     8.009     8.029     8.048     8.069     8.086     8.106     8.122     8.139     8.157     8.176     8.191     8.208     8.225     8.242     8.259     8.274     8.289     8.304     8.319     8.333     8.346     8.361     8.375     8.387     8.399     8.411     8.422     8.435     8.448     8.460     8.470     8.482     8.494     8.504     8.517     8.527     8.538     8.550     8.562     8.572     8.583     8.595     8.605     8.617     8.628     8.641     8.652     8.659     8.674     8.685     8.698     8.707     8.719     8.732     8.743     8.754     8.766     8.778     8.790     8.801     8.815     8.827     8.839     8.849     8.862     8.876     8.887     8.900     8.910     8.923     8.933     8.948     8.959     8.973     8.986     8.999     9.013     9.028     9.041     9.056     9.070     9.083     9.099     9.112     9.126     9.139     9.153     9.169     9.183     9.198     9.212     9.223     9.237     9.250     9.263     9.279     9.295     9.309     9.325     9.339     9.352     9.365     9.380     9.394     9.408     9.423     9.439     9.451     9.466     9.482     9.495     9.509     9.524     9.537     9.552     9.566     9.579     9.593     9.609     9.624     9.636     9.652     9.668     9.681     9.696     9.709     9.723     9.737     9.750     9.765     9.779     9.794     9.807     9.821     9.837     9.852     9.864     9.879     9.893     9.910     9.924     9.941     9.955     9.973     9.987    10.000    10.015    10.029    10.044    10.060    10.077    10.093    10.108    10.125    10.140    10.157    10.174    10.190    10.207    10.224    10.239    10.256    10.272    10.289    10.305    10.321    10.338    10.355    10.373    10.392    10.408    10.423    10.439    10.457    10.476    10.493    10.512    10.529    10.546    10.563    10.585    10.606    10.625    10.642    10.661    10.683    10.704    10.722    10.745    10.763    10.783    10.804    10.824    10.847    10.868    10.888    10.911    10.931    10.952    10.975    10.997    11.020    11.045    11.070    11.091    11.114    11.135    11.160    11.183    11.205    11.226    11.252    11.272    11.300    11.322    11.345    11.368    11.397    11.419    11.443    11.470    11.491    11.519    11.542    11.565    11.591    11.613    11.642    11.663    11.687    11.711    11.733    11.752    11.775    11.798    11.820    11.841    11.861    11.882    11.901    11.922    11.938    11.959    11.977    11.995    12.017    12.037    12.055    12.076    12.092    12.112    12.132    12.152    12.170    12.188    12.209    12.231    12.250    12.267    12.285    12.301    12.320    12.337    12.354    12.372    12.391    12.407    12.426    12.446    12.462    12.481    12.498    12.516    12.539    12.559    12.580    12.603    12.620    12.639    12.655    12.671    12.691    12.710    12.726    12.745    12.765    12.785    12.801    12.819    12.841    12.861    12.880    12.900    12.914    12.939    12.957    12.980    13.002    13.025    13.046    13.066    13.087    13.102    13.125    13.142    13.162    13.181    13.206    13.224    13.241    13.262    13.277    13.294    13.307    13.322    13.333    13.348    13.357    13.372    13.383    13.391    13.402    13.413    13.427    13.440    13.452    13.464    13.474    13.483    13.491    13.504    13.515    13.524    13.536    13.550    13.557    13.571    13.585    13.593    13.608    13.621    13.630    13.639    13.659    13.668    13.680    13.689    13.696    13.707    13.715    13.722    13.731    13.741    13.748    13.771    13.778    13.794    13.806    13.815    13.822    13.829    13.831    13.839    13.852    13.863    13.879    13.889    13.895    13.907    13.914    13.922    13.933    13.940    13.947    13.954    13.961    13.966    13.979    13.989    13.995    14.009    14.028    14.035    14.044    14.056    14.063    14.077    14.083    14.092    14.098    14.113    14.115    14.141    14.144    14.146    14.157    14.158    14.197    14.202    14.210    14.215    14.220    14.235    14.244    14.249    14.256    14.263    14.269    14.276    14.283    14.299    14.308    14.312    14.320    14.338    14.341    14.354    14.361    14.365    14.385    14.390    14.395    14.402    14.413    14.427    14.431    14.437    14.444    14.449    14.455    14.460    14.472    14.508    14.512    14.515    14.524    14.528    14.531    14.552    14.571    14.575    14.583    14.590    14.598    14.603    14.608    14.615    14.623    14.631    14.639    14.649    14.659    14.672    14.677    14.689    14.704    14.709    14.716    14.724    14.731    14.757    14.765    14.782    14.792    14.802    14.808    14.813    14.819    14.835    14.843    14.848    14.857    14.864    14.878    14.892    14.895    14.902    14.907    14.910    14.914    14.914    14.916    14.917    14.917    14.918    14.918    14.916    14.914    14.914    14.910    14.907    14.902    14.902    14.887    14.878    14.866    14.859    14.848    14.841    14.835    14.815    14.811    14.800    14.792    14.790    14.785    14.763    14.757    14.735    14.729    14.720    14.712    14.707    14.702    14.692    14.677    14.672    14.653    14.647    14.642    14.635    14.628    14.620    14.612    14.603    14.598    14.595    14.590    14.583    14.580    14.559    14.533    14.526    14.522    14.515    14.511    14.506    14.494    14.489    14.472    14.462    14.457    14.449    14.440    14.435    14.430    14.424    14.416    14.410    14.402    14.390    14.387    14.361    14.355    14.350    14.345    14.338    14.326    14.323    14.308    14.302    14.288    14.285    14.278
     4.481     4.515     4.519     4.481     4.462     4.467     4.458     4.447     4.441     4.447     4.467     4.460     4.464     4.483     4.460     4.465     4.456     4.460     4.446     4.460     4.446     4.465     4.446     4.460     4.446     4.462     4.460     4.467     4.460     4.460     4.444     4.458     4.446     4.439     4.446     4.441     4.465     4.443     4.458     4.441     4.464     4.458     4.458     4.465     4.443     4.465     4.474     4.458     4.465     4.446     4.452     4.446     4.439     4.444     4.439     4.446     4.439     4.446     4.441     4.446     4.441     4.447     4.467     4.456     4.465     4.443     4.439     4.446     4.443     4.465     4.458     4.467     4.446     4.441     4.446     4.460     4.444     4.458     4.443     4.433     4.443     4.446     4.446     4.460     4.460     4.478     4.467     4.447     4.460     4.446     4.460     4.460     4.467     4.462     4.483     4.467     4.456     4.460     4.446     4.460     4.446     4.439     4.446     4.467     4.467     4.446     4.460     4.446     4.465     4.458     4.478     4.467     4.444     4.439     4.444     4.458     4.456     4.460     4.446     4.441     4.446     4.441     4.446     4.439     4.444     4.437     4.446     4.460     4.460     4.468     4.478     4.472     4.467     4.512     4.519     4.479     4.472     4.467     4.460     4.467     4.476     4.484     4.519     4.510     4.517     4.481     4.474     4.481     4.517     4.528     4.523     4.528     4.523     4.529     4.521     4.539     4.546     4.565     4.556     4.550     4.541     4.523     4.529     4.523     4.539     4.521     4.528     4.521     4.528     4.521     4.539     4.548     4.543     4.524     4.529     4.523     4.530     4.590     4.585     4.580     4.582     4.578     4.582     4.582     4.577     4.574     4.577     4.570     4.569     4.524     4.570     4.578     4.574     4.578     4.523     4.578     4.574     4.577     4.583     4.580     4.587     4.578     4.585     4.525     4.594     4.525     4.589     4.590     4.594     4.594     4.599     4.602     4.599     4.595     4.604     4.604     4.546     4.539     4.545     4.539     4.546     4.580     4.587     4.590     4.587     4.570     4.564     4.559     4.562     4.565     4.559     4.564     4.558     4.552     4.553     4.548     4.552     4.583     4.590     4.556     4.577     4.570     4.565     4.569     4.572     4.570     4.577     4.578     4.577     4.577     4.583     4.556     4.562     4.580     4.569     4.567     4.569     4.567     4.561     4.565     4.567     4.562     4.559     4.562     4.559     4.524     4.569     4.567     4.561     4.564     4.561     4.556     4.559     4.539     4.537     4.539     4.545     4.539     4.537     4.543     4.550     4.535     4.545     4.525     4.529     4.539     4.545     4.546     4.539     4.543     4.537     4.537     4.539     4.529     4.524     4.529     4.521     4.526     4.519     4.523     4.523     4.517     4.521     4.519     4.519     4.526     4.521     4.512     4.519     4.525     4.484     4.489     4.484     4.527     4.484     4.515     4.502     4.506     4.506     4.496     4.504     4.490     4.494     4.464     4.486     4.479     4.483     4.488     4.483     4.488     4.486     4.489     4.441     4.396     4.476     4.483     4.487     4.479     4.458     4.472     4.462     4.467     4.467     4.462     4.441     4.433     4.456     4.452     4.444     4.450     4.444     4.467     4.433     4.398     4.393     4.400     4.433     4.401     4.433     4.439     4.379     4.401     4.429     4.437     4.444     4.464     4.443     4.435     4.443     4.437     4.446     4.439     4.433     4.400     4.393     4.437     4.400     4.379     4.371     4.309     4.328     4.308     4.300     4.300     4.296     4.287     4.285     4.279     4.275     4.275     4.267     4.267     4.267     4.267     4.273     4.275     4.273     4.275     4.283     4.283     4.275     4.275     4.275     4.275     4.283     4.287     4.287     4.287     4.283     4.275     4.275     4.275     4.275     4.277     4.292     4.275     4.275     4.275     4.275     4.285     4.287     4.287     4.287     4.285     4.275     4.275     4.275     4.275     4.275     4.275     4.275     4.275     4.275     4.275     4.275     4.275     4.273     4.273     4.267     4.267     4.267     4.275     4.275     4.277     4.285     4.287     4.296     4.300     4.308     4.309     4.328     4.309     4.330     4.310     4.377     4.383     4.393     4.400     4.435     4.396     4.401     4.381     4.385     4.377     4.382     4.375     4.382     4.375     4.379     4.385     4.379     4.458     4.464     4.458     4.401     4.452     4.400     4.460     4.447     4.425     4.433     4.443     4.437     4.401     4.433     4.400     4.433     4.443     4.448     4.443     4.446     4.448     4.444     4.450     4.452     4.454     4.458     4.464     4.462     4.468     4.474     4.479     4.481     4.476     4.481     4.492     4.491     4.494     4.490     4.484     4.488     4.484     4.515     4.496     4.484     4.489     4.489     4.491     4.496     4.497     4.491     4.487     4.496     4.488     4.484     4.489     4.484     4.481     4.478     4.474     4.483     4.519     4.510     4.490     4.484     4.495     4.492     4.488     4.494     4.490     4.517     4.523     4.490     4.521     4.529     4.524     4.532     4.528     4.524     4.504     4.529     4.529     4.523     4.524     4.517     4.523     4.527     4.521     4.532     4.535     4.537     4.537     4.541     4.543     4.546     4.550     4.553     4.555     4.555     4.550     4.561     4.564     4.562     4.539     4.564     4.569     4.565     4.572     4.569     4.572     4.575     4.572     4.531     4.583     4.589     4.587     4.594     4.589     4.599     4.604     4.597     4.604     4.611     4.609     4.620     4.623     4.621     4.626     4.627     4.623     4.618     4.635     4.600     4.640     4.607     4.649     4.609     4.617     4.652     4.614     4.631     4.637     4.645     4.637     4.674     4.675     4.645     4.650     4.675     4.652     4.647     4.664     4.644     4.647     4.670     4.672     4.675     4.670     4.668     4.677     4.675     4.680     4.679     4.674     4.686     4.685     4.687     4.688     4.694     4.695     4.690     4.682     4.685     4.687     4.691     4.686     4.713     4.683     4.713     4.709     4.706     4.704     4.706     4.702     4.702     4.704     4.704     4.704     4.717     4.723     4.719     4.735     4.730     4.737     4.737     4.743     4.748     4.748     4.753     4.750     4.753     4.755     4.750     4.757     4.757     4.758     4.764     4.763     4.769     4.769     4.772     4.776     4.774     4.780     4.780     4.785     4.787     4.790     4.789     4.791     4.792     4.796     4.799     4.799     4.800     4.800     4.802     4.804     4.806     4.807     4.809     4.809     4.813     4.818     4.817     4.817     4.818     4.819     4.817     4.819     4.823     4.826     4.825     4.827     4.828     4.831     4.832     4.837     4.841     4.841     4.845     4.850     4.850     4.854     4.859     4.862     4.865     4.865     4.868     4.870     4.872     4.874     4.876     4.876     4.878     4.879     4.881     4.883     4.886     4.890     4.893     4.893     4.895     4.898     4.899     4.902     4.905     4.907     4.908     4.912     4.913     4.916     4.919     4.920     4.924     4.925     4.927     4.932     4.935     4.938     4.942     4.945     4.950     4.954     4.959     4.964     4.968     4.973     4.977     4.979     4.982     4.983     4.987     4.989     4.991     4.991     4.993     4.994     4.996     4.998     5.000     5.001     5.001     5.004     5.005     5.005     5.007     5.008     5.010     5.012     5.016     5.020     5.020     5.022     5.024     5.027     5.028     5.030     5.032     5.033     5.035     5.037     5.041     5.042     5.046     5.047     5.047     5.049     5.052     5.053     5.056     5.058     5.061     5.063     5.066     5.069     5.069     5.072     5.074     5.076     5.080     5.082     5.085     5.088     5.089     5.092     5.094     5.097     5.102     5.103     5.107     5.107     5.108     5.112     5.115     5.117     5.119     5.122     5.124     5.126     5.128     5.130     5.131     5.134     5.137     5.139     5.141     5.142     5.144     5.146     5.148     5.150     5.153     5.157     5.159     5.160     5.164     5.167     5.168     5.172     5.174     5.178     5.179     5.181     5.183     5.185     5.187     5.188     5.192     5.193     5.196     5.197     5.199     5.202     5.205     5.208     5.210     5.211     5.215     5.216     5.219     5.220     5.222     5.225     5.228     5.230     5.231     5.233     5.235     5.239     5.242     5.244     5.245     5.247     5.250     5.254     5.254     5.255     5.259     5.261     5.263     5.265     5.268     5.269     5.270     5.275     5.277     5.279     5.282     5.287     5.290     5.292     5.292     5.295     5.297     5.300     5.303     5.306     5.308     5.309     5.312     5.315     5.319     5.320     5.322     5.325     5.328     5.331     5.333     5.337     5.340     5.342     5.345     5.348     5.352     5.353     5.356     5.358     5.361     5.362     5.365     5.367     5.370     5.371     5.375     5.376     5.378     5.379     5.383     5.385     5.387     5.390     5.392     5.393     5.397     5.399     5.400     5.401     5.404     5.405     5.407     5.408     5.409     5.412     5.414     5.415     5.416     5.420     5.422     5.424     5.426     5.428     5.430     5.433     5.435     5.436     5.437     5.439     5.441     5.443     5.444     5.446     5.448     5.450     5.452     5.454     5.457     5.460     5.462     5.465     5.466     5.469     5.472     5.474     5.475     5.479     5.482     5.483     5.486     5.488     5.491     5.492     5.495     5.497     5.500     5.502     5.505     5.508     5.509     5.512     5.515     5.519     5.522     5.524     5.527     5.530     5.533     5.535     5.538     5.542     5.545     5.549     5.552     5.553     5.557     5.560     5.563     5.567     5.569     5.572     5.574     5.576     5.585     5.588     5.591     5.595     5.598     5.602     5.605     5.608     5.611     5.614     5.619     5.622     5.627     5.630     5.633     5.636     5.640     5.643     5.648     5.652     5.655     5.660     5.664     5.668     5.671     5.674     5.678     5.680     5.685     5.690     5.694     5.699     5.704     5.709     5.713     5.718     5.720     5.726     5.730     5.737     5.739     5.743     5.747     5.754     5.757     5.761     5.766     5.770     5.774     5.779     5.783     5.787     5.792     5.796     5.802     5.807     5.811     5.816     5.821     5.826     5.831     5.835     5.842     5.845     5.851     5.856     5.859     5.864     5.868     5.874     5.880     5.885     5.891     5.894     5.900     5.906     5.910     5.915     5.922     5.928     5.933     5.939     5.946     5.955     5.962     5.970     5.978     5.987     5.996     6.008     6.018     6.028     6.040     6.050     6.062     6.073     6.085     6.098     6.110     6.123     6.137     6.152     6.167     6.181     6.197     6.214     6.229     6.245     6.262     6.277     6.295     6.312     6.330     6.347     6.367     6.383     6.402     6.420     6.438     6.456     6.474     6.492     6.511     6.529     6.548     6.567     6.585     6.603     6.622     6.641     6.660     6.679     6.699     6.719     6.739     6.757     6.779     6.798     6.819     6.838     6.857     6.876     6.895     6.914     6.933     6.951     6.968     6.987     7.004     7.020     7.038     7.055     7.072     7.089     7.107     7.124     7.139     7.156     7.174     7.191     7.209     7.226     7.243     7.261     7.277     7.294     7.312     7.332     7.349     7.369     7.387     7.406     7.424     7.440     7.457     7.476     7.494     7.513     7.533     7.552     7.571     7.588     7.607     7.626     7.644     7.663     7.682     7.700     7.719     7.739     7.757     7.776     7.794     7.813     7.831     7.851     7.870     7.890     7.909     7.929     7.948     7.965     7.985     8.005     8.025     8.044     8.062     8.082     8.099     8.118     8.135     8.154     8.170     8.189     8.207     8.224     8.239     8.257     8.274     8.289     8.305     8.319     8.337     8.350     8.365     8.379     8.392     8.405     8.419     8.430     8.442     8.454     8.467     8.479     8.491     8.502     8.514     8.524     8.536     8.550     8.559     8.572     8.582     8.593     8.603     8.615     8.627     8.639     8.650     8.660     8.672     8.683     8.695     8.705     8.719     8.728     8.739     8.752     8.764     8.775     8.787     8.799     8.812     8.824     8.835     8.848     8.859     8.871     8.883     8.895     8.907     8.921     8.931     8.944     8.957     8.969     8.982     8.995     9.007     9.021     9.033     9.048     9.062     9.075     9.091     9.103     9.119     9.133     9.146     9.160     9.172     9.188     9.203     9.217     9.232     9.245     9.258     9.270     9.285     9.298     9.313     9.328     9.344     9.360     9.372     9.387     9.402     9.414     9.430     9.444     9.459     9.472     9.486     9.500     9.515     9.530     9.543     9.557     9.570     9.583     9.599     9.612     9.627     9.641     9.656     9.671     9.685     9.700     9.714     9.728     9.740     9.757     9.770     9.782     9.797     9.811     9.826     9.838     9.852     9.869     9.883     9.896     9.911     9.926     9.941     9.957     9.972     9.989    10.006    10.020    10.037    10.049    10.063    10.080    10.096    10.110    10.127    10.144    10.159    10.176    10.192    10.209    10.226    10.242    10.256    10.272    10.289    10.304    10.323    10.338    10.357    10.372    10.391    10.406    10.426    10.442    10.456    10.478    10.493    10.512    10.527    10.544    10.563    10.583    10.602    10.624    10.642    10.663    10.682    10.700    10.719    10.739    10.761    10.780    10.802    10.821    10.842    10.862    10.885    10.907    10.927    10.946    10.969    10.992    11.013    11.037    11.059    11.083    11.107    11.129    11.149    11.174    11.198    11.218    11.245    11.265    11.289    11.313    11.337    11.361    11.382    11.412    11.433    11.459    11.483    11.504    11.532    11.557    11.579    11.602    11.627    11.652    11.679    11.703    11.724    11.744    11.767    11.787    11.811    11.833    11.858    11.877    11.895    11.915    11.938    11.956    11.974    11.992    12.011    12.035    12.054    12.070    12.091    12.111    12.132    12.150    12.168    12.187    12.205    12.228    12.249    12.268    12.283    12.304    12.320    12.340    12.357    12.376    12.391    12.411    12.427    12.450    12.468    12.487    12.507    12.528    12.545    12.565    12.591    12.611    12.633    12.652    12.669    12.683    12.699    12.714    12.733    12.754    12.770    12.789    12.804    12.820    12.846    12.865    12.883    12.902    12.920    12.942    12.959    12.985    12.998    13.018    13.041    13.062    13.087    13.103    13.119    13.140    13.162    13.182    13.204    13.222    13.235    13.252    13.266    13.280    13.294    13.307    13.322    13.337    13.348    13.359    13.372    13.382    13.393    13.402    13.413    13.427    13.440    13.450    13.460    13.470    13.483    13.489    13.498    13.511    13.520    13.530    13.539    13.550    13.565    13.576    13.585    13.602    13.611    13.619    13.625    13.636    13.657    13.666    13.678    13.689    13.698    13.705    13.716    13.723    13.735    13.742    13.749    13.774    13.788    13.797    13.811    13.817    13.826    13.831    13.840    13.850    13.857    13.871    13.887    13.895    13.901    13.911    13.918    13.929    13.939    13.947    13.954    13.961    13.969    13.976    13.987    13.995    14.006    14.015    14.031    14.040    14.054    14.065    14.076    14.083    14.092    14.096    14.107    14.113    14.137    14.143    14.148    14.163    14.170    14.191    14.197    14.206    14.219    14.225    14.230    14.241    14.250    14.256    14.261    14.269    14.276    14.281    14.290    14.308    14.314    14.322    14.335    14.341    14.355    14.359    14.365    14.385    14.392    14.398    14.404    14.411    14.421    14.431    14.437    14.442    14.449    14.458    14.462    14.466    14.489    14.512    14.519    14.524    14.528    14.531    14.547    14.564    14.574    14.585    14.590    14.596    14.602    14.608    14.616    14.625    14.629    14.640    14.650    14.656    14.666    14.679    14.695    14.704    14.709    14.714    14.722    14.731    14.740    14.765    14.777    14.787    14.795    14.804    14.815    14.819    14.835    14.840    14.848    14.859    14.864    14.879    14.890    14.894    14.903    14.909    14.912    14.912    14.914    14.914    14.917    14.917    14.918    14.917    14.916    14.914    14.910    14.909    14.909    14.905    14.899    14.890    14.879    14.872    14.859    14.854    14.845    14.835    14.817    14.808    14.802    14.795    14.789    14.785    14.771    14.755    14.733    14.728    14.722    14.714    14.709    14.704    14.685    14.679    14.672    14.655    14.649    14.644    14.635    14.629    14.622    14.615    14.606    14.602    14.598    14.593    14.591    14.571    14.559    14.533    14.528    14.522    14.517    14.512    14.508    14.494    14.489    14.477    14.463    14.458    14.452    14.442    14.437    14.430    14.425    14.419    14.414    14.404    14.396    14.385    14.366    14.359    14.354    14.352    14.339    14.328    14.323    14.318    14.299    14.292    14.287    14.281
     4.515     4.481     4.474     4.490     4.481     4.472     4.467     4.472     4.446     4.468     4.474     4.465     4.456     4.465     4.483     4.474     4.467     4.460     4.467     4.460     4.467     4.447     4.467     4.446     4.460     4.446     4.467     4.460     4.467     4.446     4.458     4.446     4.446     4.446     4.439     4.447     4.458     4.439     4.444     4.458     4.456     4.465     4.465     4.444     4.460     4.456     4.479     4.465     4.446     4.460     4.446     4.450     4.446     4.439     4.444     4.450     4.446     4.460     4.446     4.454     4.447     4.467     4.462     4.467     4.458     4.465     4.458     4.467     4.464     4.472     4.479     4.474     4.467     4.460     4.467     4.458     4.460     4.446     4.458     4.443     4.458     4.446     4.460     4.460     4.465     4.472     4.462     4.460     4.446     4.460     4.446     4.462     4.447     4.441     4.448     4.443     4.458     4.443     4.460     4.446     4.441     4.446     4.439     4.446     4.467     4.467     4.446     4.467     4.460     4.467     4.481     4.447     4.460     4.444     4.439     4.444     4.460     4.458     4.467     4.447     4.441     4.446     4.460     4.446     4.441     4.446     4.460     4.446     4.467     4.462     4.470     4.465     4.472     4.481     4.515     4.472     4.467     4.460     4.467     4.462     4.481     4.519     4.510     4.519     4.481     4.474     4.481     4.517     4.526     4.519     4.539     4.524     4.543     4.524     4.539     4.546     4.541     4.548     4.575     4.556     4.523     4.528     4.521     4.528     4.523     4.539     4.521     4.539     4.521     4.526     4.546     4.541     4.550     4.558     4.552     4.558     4.552     4.589     4.592     4.585     4.524     4.583     4.578     4.580     4.583     4.578     4.582     4.575     4.572     4.572     4.525     4.574     4.578     4.572     4.577     4.582     4.578     4.580     4.539     4.583     4.580     4.599     4.592     4.595     4.525     4.595     4.592     4.597     4.595     4.602     4.605     4.599     4.605     4.600     4.599     4.609     4.589     4.546     4.553     4.583     4.578     4.590     4.592     4.589     4.583     4.577     4.570     4.574     4.567     4.562     4.565     4.570     4.578     4.558     4.574     4.552     4.587     4.558     4.552     4.555     4.559     4.567     4.583     4.577     4.572     4.577     4.580     4.580     4.585     4.583     4.582     4.580     4.556     4.553     4.558     4.561     4.572     4.574     4.569     4.572     4.569     4.565     4.564     4.565     4.569     4.569     4.570     4.569     4.564     4.570     4.570     4.548     4.553     4.546     4.541     4.545     4.543     4.539     4.543     4.545     4.539     4.537     4.533     4.530     4.533     4.552     4.548     4.541     4.545     4.539     4.543     4.539     4.537     4.533     4.539     4.532     4.528     4.521     4.525     4.530     4.528     4.524     4.527     4.521     4.526     4.524     4.519     4.523     4.531     4.531     4.487     4.484     4.487     4.521     4.506     4.486     4.474     4.504     4.512     4.508     4.502     4.512     4.508     4.486     4.481     4.486     4.499     4.484     4.496     4.492     4.494     4.488     4.398     4.486     4.479     4.478     4.491     4.465     4.470     4.479     4.464     4.465     4.460     4.468     4.462     4.456     4.467     4.458     4.465     4.456     4.465     4.462     4.439     4.433     4.400     4.433     4.401     4.433     4.441     4.433     4.400     4.431     4.437     4.429     4.437     4.425     4.431     4.439     4.433     4.425     4.433     4.446     4.398     4.393     4.385     4.406     4.433     4.387     4.379     4.369     4.336     4.310     4.308     4.300     4.300     4.298     4.287     4.287     4.285     4.277     4.275     4.275     4.275     4.275     4.277     4.277     4.283     4.285     4.287     4.285     4.285     4.279     4.277     4.285     4.287     4.287     4.292     4.290     4.287     4.285     4.285     4.283     4.285     4.285     4.296     4.285     4.283     4.285     4.285     4.287     4.290     4.296     4.290     4.287     4.285     4.285     4.283     4.279     4.285     4.285     4.285     4.285     4.285     4.279     4.277     4.277     4.277     4.277     4.277     4.275     4.277     4.277     4.285     4.285     4.287     4.296     4.300     4.302     4.309     4.310     4.322     4.330     4.381     4.389     4.383     4.377     4.400     4.433     4.412     4.402     4.396     4.400     4.379     4.383     4.377     4.383     4.377     4.383     4.402     4.381     4.460     4.465     4.468     4.464     4.476     4.479     4.454     4.483     4.444     4.465     4.443     4.433     4.443     4.433     4.400     4.433     4.400     4.447     4.454     4.452     4.450     4.446     4.449     4.454     4.454     4.460     4.502     4.502     4.472     4.481     4.478     4.472     4.476     4.474     4.483     4.487     4.492     4.490     4.494     4.498     4.484     4.519     4.512     4.491     4.489     4.506     4.487     4.502     4.498     4.502     4.502     4.498     4.498     4.484     4.488     4.484     4.489     4.506     4.483     4.476     4.484     4.521     4.488     4.535     4.489     4.492     4.488     4.528     4.524     4.484     4.524     4.512     4.521     4.510     4.523     4.528     4.529     4.535     4.529     4.539     4.535     4.530     4.532     4.519     4.519     4.525     4.529     4.524     4.519     4.539     4.539     4.539     4.539     4.545     4.552     4.550     4.556     4.559     4.558     4.555     4.562     4.567     4.569     4.565     4.570     4.565     4.570     4.578     4.580     4.577     4.572     4.578     4.583     4.589     4.592     4.597     4.599     4.597     4.602     4.602     4.605     4.611     4.616     4.614     4.614     4.620     4.627     4.628     4.630     4.620     4.635     4.614     4.642     4.647     4.652     4.607     4.618     4.622     4.659     4.653     4.645     4.664     4.640     4.640     4.659     4.679     4.650     4.657     4.677     4.664     4.642     4.660     4.685     4.667     4.677     4.670     4.670     4.677     4.667     4.680     4.679     4.675     4.685     4.686     4.686     4.692     4.688     4.690     4.692     4.696     4.686     4.682     4.685     4.688     4.686     4.688     4.711     4.706     4.711     4.711     4.709     4.706     4.707     4.702     4.702     4.702     4.704     4.715     4.711     4.717     4.723     4.729     4.735     4.741     4.748     4.748     4.748     4.753     4.751     4.755     4.755     4.759     4.754     4.759     4.763     4.766     4.766     4.769     4.772     4.774     4.776     4.780     4.783     4.780     4.789     4.794     4.795     4.794     4.795     4.796     4.798     4.800     4.802     4.804     4.802     4.806     4.806     4.809     4.809     4.811     4.813     4.815     4.819     4.821     4.821     4.825     4.821     4.823     4.823     4.828     4.830     4.828     4.831     4.833     4.835     4.835     4.839     4.839     4.841     4.846     4.850     4.854     4.855     4.858     4.863     4.866     4.868     4.870     4.872     4.874     4.878     4.878     4.878     4.879     4.881     4.883     4.887     4.886     4.887     4.893     4.895     4.898     4.902     4.904     4.905     4.907     4.910     4.912     4.913     4.916     4.919     4.920     4.924     4.925     4.928     4.930     4.933     4.936     4.939     4.944     4.948     4.952     4.955     4.961     4.966     4.970     4.976     4.981     4.983     4.987     4.991     4.993     4.994     4.994     4.998     4.998     5.000     5.001     5.003     5.004     5.004     5.005     5.007     5.008     5.010     5.010     5.010     5.014     5.014     5.019     5.020     5.025     5.027     5.027     5.028     5.030     5.032     5.033     5.037     5.037     5.041     5.042     5.044     5.046     5.049     5.050     5.053     5.055     5.055     5.059     5.061     5.063     5.066     5.067     5.071     5.072     5.074     5.078     5.080     5.083     5.085     5.089     5.089     5.092     5.095     5.097     5.099     5.102     5.105     5.108     5.110     5.112     5.114     5.115     5.119     5.120     5.122     5.126     5.128     5.130     5.133     5.135     5.136     5.138     5.141     5.143     5.144     5.146     5.149     5.152     5.153     5.155     5.159     5.162     5.164     5.167     5.168     5.170     5.174     5.176     5.178     5.179     5.183     5.187     5.188     5.189     5.191     5.193     5.195     5.197     5.199     5.202     5.205     5.207     5.208     5.213     5.215     5.219     5.219     5.220     5.223     5.225     5.228     5.230     5.233     5.235     5.237     5.239     5.240     5.244     5.245     5.249     5.250     5.254     5.254     5.257     5.259     5.263     5.263     5.266     5.270     5.270     5.270     5.272     5.280     5.280     5.285     5.287     5.290     5.293     5.293     5.295     5.297     5.299     5.302     5.305     5.306     5.309     5.312     5.314     5.319     5.319     5.322     5.325     5.330     5.330     5.333     5.337     5.338     5.342     5.345     5.347     5.350     5.353     5.355     5.358     5.359     5.362     5.364     5.367     5.370     5.371     5.375     5.376     5.379     5.381     5.383     5.385     5.388     5.390     5.392     5.395     5.397     5.399     5.401     5.403     5.404     5.405     5.407     5.409     5.411     5.412     5.415     5.416     5.419     5.420     5.424     5.426     5.428     5.430     5.431     5.433     5.436     5.437     5.439     5.440     5.441     5.443     5.445     5.448     5.449     5.450     5.454     5.455     5.458     5.460     5.463     5.465     5.469     5.470     5.472     5.475     5.477     5.480     5.482     5.485     5.486     5.488     5.491     5.492     5.495     5.498     5.500     5.502     5.504     5.506     5.509     5.512     5.517     5.517     5.520     5.524     5.527     5.528     5.532     5.535     5.538     5.540     5.543     5.547     5.549     5.552     5.555     5.558     5.562     5.565     5.568     5.571     5.573     5.575     5.577     5.585     5.589     5.593     5.596     5.600     5.603     5.606     5.609     5.613     5.616     5.619     5.622     5.627     5.630     5.633     5.638     5.641     5.644     5.648     5.652     5.657     5.660     5.664     5.668     5.671     5.676     5.679     5.682     5.685     5.690     5.696     5.699     5.705     5.707     5.713     5.716     5.723     5.725     5.732     5.737     5.740     5.743     5.748     5.752     5.757     5.763     5.767     5.772     5.775     5.780     5.785     5.789     5.793     5.798     5.802     5.807     5.811     5.816     5.823     5.826     5.831     5.837     5.842     5.845     5.850     5.856     5.860     5.864     5.870     5.875     5.880     5.885     5.892     5.896     5.901     5.907     5.911     5.915     5.922     5.928     5.933     5.939     5.946     5.953     5.961     5.970     5.978     5.987     5.996     6.006     6.016     6.027     6.038     6.050     6.062     6.072     6.085     6.096     6.109     6.122     6.135     6.149     6.165     6.178     6.195     6.210     6.227     6.243     6.260     6.276     6.294     6.311     6.328     6.346     6.365     6.383     6.402     6.420     6.440     6.458     6.476     6.495     6.513     6.531     6.550     6.568     6.586     6.605     6.624     6.643     6.662     6.681     6.699     6.719     6.737     6.756     6.777     6.796     6.815     6.837     6.855     6.875     6.894     6.912     6.933     6.950     6.970     6.988     7.004     7.023     7.042     7.058     7.075     7.093     7.109     7.126     7.144     7.159     7.175     7.192     7.209     7.228     7.245     7.263     7.279     7.295     7.312     7.332     7.348     7.368     7.387     7.406     7.424     7.440     7.457     7.475     7.494     7.512     7.529     7.548     7.569     7.587     7.605     7.623     7.643     7.660     7.678     7.698     7.717     7.735     7.753     7.772     7.791     7.809     7.827     7.848     7.865     7.885     7.905     7.925     7.943     7.962     7.981     8.000     8.019     8.039     8.056     8.076     8.095     8.113     8.131     8.150     8.167     8.185     8.202     8.220     8.236     8.255     8.272     8.289     8.304     8.319     8.337     8.352     8.367     8.380     8.395     8.408     8.422     8.436     8.447     8.460     8.474     8.485     8.498     8.510     8.522     8.535     8.545     8.556     8.569     8.580     8.592     8.602     8.613     8.625     8.637     8.648     8.659     8.670     8.681     8.693     8.704     8.717     8.728     8.739     8.750     8.762     8.774     8.783     8.798     8.809     8.818     8.832     8.845     8.857     8.870     8.882     8.893     8.904     8.916     8.929     8.942     8.952     8.963     8.976     8.990     9.002     9.015     9.029     9.041     9.054     9.066     9.082     9.094     9.111     9.123     9.139     9.152     9.166     9.180     9.194     9.208     9.223     9.237     9.251     9.265     9.279     9.292     9.306     9.320     9.335     9.348     9.362     9.377     9.393     9.407     9.422     9.435     9.449     9.465     9.478     9.492     9.507     9.521     9.533     9.547     9.560     9.575     9.590     9.604     9.619     9.630     9.646     9.661     9.675     9.689     9.705     9.719     9.731     9.745     9.761     9.776     9.789     9.802     9.817     9.829     9.844     9.858     9.872     9.885     9.902     9.915     9.931     9.943     9.959     9.973     9.990    10.004    10.020    10.037    10.052    10.069    10.083    10.099    10.115    10.129    10.147    10.163    10.175    10.193    10.209    10.226    10.244    10.260    10.274    10.290    10.307    10.324    10.340    10.357    10.373    10.389    10.406    10.424    10.442    10.457    10.478    10.495    10.512    10.531    10.548    10.564    10.580    10.599    10.622    10.639    10.660    10.681    10.699    10.717    10.737    10.756    10.776    10.797    10.816    10.838    10.859    10.879    10.898    10.921    10.941    10.962    10.985    11.008    11.028    11.051    11.072    11.096    11.119    11.146    11.167    11.189    11.214    11.233    11.261    11.281    11.304    11.328    11.352    11.375    11.398    11.421    11.448    11.470    11.494    11.519    11.542    11.568    11.591    11.618    11.640    11.663    11.689    11.714    11.736    11.759    11.780    11.802    11.823    11.846    11.870    11.890    11.911    11.931    11.952    11.971    11.990    12.007    12.030    12.048    12.069    12.087    12.105    12.127    12.148    12.165    12.187    12.205    12.225    12.246    12.267    12.283    12.306    12.320    12.340    12.359    12.377    12.393    12.413    12.432    12.450    12.468    12.490    12.512    12.533    12.552    12.575    12.594    12.615    12.637    12.657    12.676    12.694    12.710    12.724    12.741    12.756    12.774    12.794    12.810    12.828    12.847    12.865    12.885    12.902    12.923    12.942    12.959    12.978    13.002    13.022    13.045    13.061    13.085    13.102    13.121    13.142    13.157    13.176    13.196    13.211    13.226    13.240    13.254    13.266    13.281    13.296    13.308    13.320    13.335    13.346    13.357    13.370    13.382    13.391    13.404    13.415    13.422    13.435    13.450    13.457    13.468    13.480    13.487    13.496    13.505    13.515    13.528    13.533    13.545    13.555    13.565    13.577    13.589    13.600    13.607    13.614    13.625    13.639    13.655    13.664    13.685    13.693    13.698    13.707    13.716    13.728    13.735    13.746    13.759    13.785    13.791    13.800    13.807    13.817    13.831    13.842    13.847    13.854    13.863    13.875    13.891    13.901    13.908    13.915    13.927    13.937    13.947    13.954    13.963    13.969    13.975    13.989    13.997    14.004    14.014    14.025    14.042    14.053    14.066    14.075    14.085    14.087    14.092    14.104    14.113    14.131    14.146    14.146    14.160    14.169    14.172    14.195    14.201    14.212    14.219    14.233    14.242    14.252    14.256    14.261    14.269    14.275    14.281    14.288    14.306    14.314    14.322    14.328    14.339    14.348    14.361    14.365    14.381    14.392    14.396    14.405    14.411    14.419    14.428    14.437    14.444    14.449    14.457    14.462    14.469    14.489    14.506    14.512    14.520    14.526    14.530    14.545    14.557    14.574    14.582    14.588    14.595    14.602    14.610    14.616    14.623    14.629    14.640    14.649    14.653    14.668    14.675    14.693    14.704    14.711    14.716    14.724    14.729    14.743    14.757    14.775    14.785    14.792    14.802    14.808    14.815    14.820    14.845    14.849    14.855    14.864    14.880    14.887    14.895    14.903    14.909    14.910    14.912    14.914    14.916    14.916    14.916    14.917    14.914    14.914    14.914    14.910    14.910    14.907    14.903    14.900    14.894    14.885    14.868    14.863    14.854    14.845    14.820    14.815    14.809    14.802    14.793    14.790    14.790    14.766    14.761    14.733    14.728    14.722    14.717    14.711    14.705    14.690    14.679    14.672    14.659    14.652    14.647    14.639    14.632    14.626    14.619    14.615    14.605    14.599    14.595    14.590    14.569    14.555    14.535    14.530    14.524    14.519    14.514    14.508    14.496    14.491    14.485    14.465    14.458    14.452    14.446    14.439    14.433    14.427    14.421    14.414    14.405    14.398    14.392    14.378    14.363    14.357    14.354    14.348    14.331    14.326    14.323    14.303    14.295    14.290    14.283
     4.483     4.474     4.481     4.521     4.517     4.481     4.472     4.479     4.470     4.476     4.481     4.515     4.479     4.472     4.467     4.462     4.489     4.481     4.474     4.468     4.462     4.467     4.460     4.462     4.446     4.441     4.446     4.467     4.462     4.441     4.446     4.439     4.446     4.437     4.446     4.483     4.460     4.444     4.458     4.444     4.465     4.460     4.458     4.465     4.456     4.465     4.481     4.446     4.460     4.446     4.450     4.444     4.446     4.446     4.439     4.444     4.450     4.446     4.465     4.458     4.465     4.458     4.467     4.458     4.465     4.456     4.465     4.460     4.467     4.474     4.479     4.472     4.478     4.481     4.472     4.467     4.458     4.460     4.458     4.465     4.456     4.465     4.460     4.467     4.472     4.478     4.467     4.446     4.439     4.446     4.460     4.446     4.441     4.433     4.441     4.448     4.443     4.460     4.458     4.462     4.446     4.439     4.446     4.460     4.460     4.481     4.468     4.462     4.467     4.483     4.462     4.465     4.446     4.450     4.444     4.458     4.446     4.467     4.462     4.470     4.447     4.441     4.447     4.462     4.447     4.460     4.446     4.467     4.447     4.470     4.464     4.472     4.479     4.474     4.523     4.479     4.472     4.467     4.472     4.467     4.517     4.483     4.519     4.512     4.519     4.483     4.517     4.483     4.519     4.528     4.521     4.553     4.548     4.555     4.548     4.553     4.523     4.565     4.569     4.524     4.529     4.521     4.539     4.519     4.539     4.521     4.539     4.521     4.539     4.546     4.567     4.546     4.599     4.552     4.558     4.597     4.594     4.594     4.589     4.590     4.585     4.525     4.583     4.548     4.578     4.583     4.580     4.574     4.577     4.582     4.575     4.570     4.574     4.578     4.583     4.578     4.583     4.580     4.583     4.525     4.599     4.525     4.599     4.525     4.599     4.594     4.600     4.602     4.600     4.599     4.607     4.605     4.607     4.611     4.607     4.572     4.612     4.605     4.607     4.583     4.590     4.587     4.589     4.585     4.577     4.572     4.572     4.570     4.575     4.569     4.570     4.565     4.572     4.590     4.578     4.582     4.559     4.555     4.594     4.587     4.565     4.562     4.580     4.583     4.582     4.585     4.578     4.587     4.582     4.583     4.565     4.587     4.587     4.559     4.580     4.582     4.577     4.577     4.575     4.570     4.570     4.565     4.569     4.570     4.570     4.570     4.567     4.572     4.570     4.524     4.575     4.570     4.552     4.555     4.546     4.546     4.552     4.546     4.550     4.552     4.546     4.552     4.543     4.561     4.558     4.546     4.552     4.546     4.550     4.550     4.545     4.548     4.543     4.545     4.545     4.543     4.524     4.529     4.521     4.535     4.532     4.529     4.525     4.528     4.523     4.524     4.528     4.524     4.530     4.529     4.537     4.488     4.528     4.524     4.519     4.535     4.506     4.512     4.510     4.504     4.512     4.517     4.512     4.519     4.484     4.510     4.502     4.490     4.499     4.494     4.496     4.398     4.494     4.489     4.484     4.486     4.467     4.472     4.479     4.474     4.468     4.470     4.467     4.498     4.495     4.479     4.472     4.467     4.460     4.467     4.458     4.458     4.433     4.441     4.433     4.441     4.447     4.468     4.462     4.439     4.433     4.439     4.429     4.437     4.458     4.431     4.403     4.433     4.401     4.381     4.401     4.439     4.393     4.400     4.379     4.385     4.441     4.433     4.387     4.379     4.369     4.336     4.310     4.309     4.302     4.300     4.298     4.290     4.287     4.285     4.285     4.285     4.285     4.285     4.287     4.285     4.287     4.287     4.296     4.296     4.287     4.287     4.287     4.287     4.290     4.298     4.294     4.298     4.298     4.296     4.287     4.287     4.287     4.294     4.304     4.294     4.287     4.287     4.296     4.298     4.298     4.300     4.298     4.296     4.296     4.287     4.287     4.287     4.287     4.287     4.287     4.287     4.287     4.287     4.287     4.287     4.287     4.285     4.287     4.285     4.285     4.287     4.290     4.290     4.296     4.300     4.308     4.308     4.310     4.334     4.373     4.381     4.391     4.398     4.377     4.385     4.406     4.421     4.439     4.407     4.401     4.394     4.387     4.377     4.383     4.379     4.398     4.433     4.467     4.460     4.465     4.462     4.467     4.460     4.467     4.460     4.456     4.478     4.481     4.446     4.449     4.443     4.454     4.400     4.433     4.400     4.433     4.441     4.460     4.454     4.447     4.454     4.464     4.460     4.460     4.467     4.465     4.472     4.483     4.472     4.479     4.479     4.481     4.478     4.489     4.483     4.496     4.495     4.498     4.494     4.517     4.506     4.498     4.508     4.510     4.515     4.499     4.504     4.446     4.439     4.504     4.506     4.499     4.498     4.486     4.489     4.484     4.487     4.481     4.519     4.479     4.479     4.531     4.489     4.535     4.524     4.492     4.524     4.517     4.504     4.506     4.546     4.510     4.524     4.543     4.537     4.543     4.539     4.530     4.537     4.535     4.535     4.537     4.539     4.539     4.530     4.524     4.515     4.525     4.541     4.545     4.539     4.543     4.548     4.555     4.548     4.559     4.558     4.562     4.561     4.553     4.555     4.572     4.570     4.552     4.570     4.582     4.585     4.585     4.575     4.592     4.587     4.539     4.597     4.590     4.594     4.597     4.599     4.599     4.611     4.612     4.614     4.614     4.619     4.620     4.614     4.628     4.614     4.633     4.637     4.640     4.620     4.612     4.612     4.657     4.659     4.657     4.662     4.623     4.645     4.667     4.645     4.666     4.645     4.655     4.662     4.657     4.679     4.682     4.685     4.685     4.687     4.666     4.672     4.685     4.680     4.677     4.682     4.685     4.680     4.682     4.679     4.692     4.692     4.688     4.691     4.687     4.695     4.700     4.688     4.709     4.685     4.690     4.695     4.695     4.723     4.691     4.715     4.717     4.709     4.713     4.711     4.715     4.707     4.711     4.706     4.706     4.711     4.715     4.718     4.721     4.717     4.746     4.750     4.751     4.748     4.751     4.750     4.755     4.759     4.758     4.763     4.759     4.764     4.769     4.770     4.769     4.770     4.776     4.778     4.780     4.781     4.786     4.783     4.791     4.794     4.795     4.796     4.802     4.802     4.804     4.806     4.806     4.806     4.809     4.809     4.811     4.815     4.813     4.815     4.818     4.818     4.822     4.823     4.825     4.826     4.830     4.830     4.828     4.832     4.835     4.837     4.837     4.839     4.839     4.841     4.843     4.846     4.845     4.853     4.855     4.857     4.859     4.863     4.866     4.868     4.870     4.872     4.874     4.878     4.878     4.881     4.881     4.883     4.887     4.889     4.891     4.894     4.894     4.898     4.899     4.900     4.907     4.907     4.910     4.912     4.915     4.916     4.919     4.920     4.924     4.925     4.928     4.930     4.932     4.935     4.938     4.941     4.944     4.948     4.954     4.959     4.963     4.967     4.972     4.978     4.983     4.989     4.993     4.996     5.000     5.001     5.001     5.003     5.004     5.007     5.008     5.007     5.008     5.009     5.009     5.010     5.010     5.012     5.013     5.014     5.019     5.020     5.022     5.024     5.027     5.028     5.032     5.032     5.033     5.035     5.037     5.041     5.041     5.041     5.044     5.047     5.049     5.052     5.053     5.055     5.056     5.059     5.061     5.063     5.064     5.069     5.071     5.072     5.074     5.078     5.080     5.083     5.085     5.087     5.088     5.089     5.093     5.095     5.102     5.103     5.105     5.107     5.110     5.112     5.114     5.115     5.119     5.120     5.122     5.124     5.128     5.131     5.133     5.134     5.136     5.138     5.141     5.143     5.144     5.147     5.148     5.150     5.153     5.157     5.160     5.162     5.164     5.167     5.168     5.170     5.172     5.176     5.179     5.181     5.185     5.185     5.187     5.190     5.192     5.193     5.195     5.197     5.199     5.202     5.205     5.207     5.210     5.213     5.216     5.219     5.219     5.222     5.223     5.227     5.228     5.230     5.233     5.235     5.237     5.240     5.242     5.245     5.247     5.249     5.252     5.254     5.255     5.257     5.259     5.263     5.265     5.266     5.268     5.270     5.272     5.274     5.277     5.280     5.283     5.287     5.290     5.292     5.293     5.297     5.299     5.300     5.303     5.305     5.308     5.309     5.312     5.314     5.315     5.319     5.322     5.324     5.327     5.330     5.333     5.335     5.338     5.342     5.343     5.347     5.348     5.352     5.355     5.356     5.359     5.362     5.364     5.367     5.368     5.371     5.373     5.376     5.378     5.381     5.385     5.387     5.388     5.390     5.393     5.395     5.397     5.399     5.401     5.403     5.404     5.407     5.408     5.409     5.411     5.414     5.415     5.416     5.420     5.422     5.424     5.426     5.430     5.431     5.433     5.435     5.436     5.439     5.440     5.441     5.443     5.444     5.446     5.449     5.450     5.454     5.455     5.457     5.458     5.462     5.463     5.465     5.469     5.470     5.474     5.475     5.477     5.480     5.482     5.485     5.486     5.489     5.491     5.492     5.495     5.498     5.500     5.502     5.505     5.506     5.509     5.514     5.515     5.519     5.520     5.522     5.525     5.528     5.530     5.535     5.537     5.542     5.542     5.545     5.549     5.552     5.553     5.557     5.560     5.563     5.567     5.569     5.572     5.574     5.576     5.583     5.588     5.588     5.596     5.598     5.602     5.605     5.608     5.611     5.614     5.617     5.622     5.625     5.628     5.632     5.635     5.638     5.641     5.644     5.648     5.653     5.657     5.660     5.665     5.668     5.671     5.676     5.679     5.682     5.687     5.690     5.696     5.699     5.705     5.709     5.714     5.718     5.723     5.729     5.732     5.737     5.742     5.745     5.748     5.754     5.757     5.763     5.767     5.773     5.776     5.780     5.785     5.790     5.795     5.798     5.804     5.808     5.813     5.817     5.823     5.828     5.832     5.837     5.842     5.847     5.850     5.857     5.862     5.866     5.872     5.875     5.882     5.887     5.892     5.897     5.903     5.907     5.913     5.917     5.923     5.928     5.933     5.941     5.948     5.955     5.961     5.969     5.976     5.985     5.995     6.003     6.014     6.024     6.037     6.048     6.060     6.071     6.083     6.096     6.108     6.120     6.133     6.146     6.161     6.176     6.192     6.209     6.224     6.240     6.258     6.274     6.290     6.308     6.326     6.344     6.363     6.382     6.402     6.422     6.442     6.460     6.478     6.497     6.515     6.532     6.551     6.570     6.588     6.607     6.625     6.644     6.663     6.681     6.700     6.719     6.737     6.756     6.777     6.795     6.815     6.833     6.854     6.873     6.892     6.911     6.931     6.950     6.970     6.988     7.006     7.024     7.042     7.060     7.078     7.094     7.111     7.129     7.146     7.164     7.180     7.195     7.213     7.229     7.247     7.264     7.281     7.296     7.314     7.332     7.350     7.368     7.385     7.404     7.422     7.440     7.459     7.475     7.493     7.510     7.529     7.547     7.567     7.585     7.603     7.621     7.641     7.658     7.678     7.696     7.715     7.733     7.751     7.770     7.787     7.807     7.825     7.844     7.862     7.882     7.899     7.918     7.939     7.957     7.977     7.996     8.013     8.032     8.053     8.072     8.090     8.109     8.128     8.146     8.165     8.183     8.199     8.217     8.233     8.252     8.268     8.285     8.302     8.318     8.335     8.351     8.369     8.382     8.397     8.411     8.426     8.440     8.452     8.465     8.479     8.489     8.504     8.516     8.529     8.542     8.554     8.565     8.577     8.588     8.600     8.612     8.624     8.635     8.646     8.658     8.669     8.680     8.690     8.702     8.715     8.725     8.736     8.749     8.761     8.771     8.783     8.794     8.806     8.818     8.831     8.843     8.855     8.866     8.877     8.890     8.903     8.913     8.926     8.939     8.949     8.963     8.975     8.986     8.998     9.011     9.024     9.035     9.048     9.062     9.075     9.088     9.102     9.117     9.129     9.144     9.158     9.172     9.187     9.200     9.215     9.227     9.245     9.257     9.272     9.285     9.298     9.313     9.325     9.339     9.355     9.369     9.383     9.396     9.412     9.427     9.441     9.454     9.470     9.483     9.499     9.514     9.526     9.538     9.553     9.566     9.580     9.593     9.606     9.624     9.636     9.652     9.665     9.678     9.693     9.708     9.723     9.735     9.750     9.763     9.778     9.794     9.807     9.821     9.835     9.848     9.863     9.877     9.891     9.905     9.920     9.933     9.947     9.961     9.975     9.992    10.006    10.021    10.037    10.055    10.070    10.085    10.099    10.117    10.131    10.147    10.163    10.179    10.196    10.212    10.227    10.242    10.258    10.276    10.292    10.309    10.324    10.340    10.357    10.373    10.389    10.405    10.423    10.442    10.457    10.476    10.494    10.513    10.529    10.546    10.565    10.583    10.599    10.616    10.635    10.656    10.677    10.695    10.717    10.737    10.756    10.774    10.793    10.815    10.835    10.855    10.876    10.897    10.916    10.939    10.957    10.980    11.002    11.020    11.043    11.064    11.089    11.109    11.135    11.160    11.182    11.204    11.225    11.252    11.272    11.294    11.319    11.344    11.363    11.385    11.414    11.435    11.461    11.485    11.509    11.532    11.555    11.581    11.606    11.627    11.652    11.680    11.703    11.730    11.749    11.771    11.795    11.818    11.841    11.860    11.882    11.903    11.928    11.944    11.965    11.987    12.009    12.026    12.047    12.063    12.085    12.103    12.124    12.143    12.163    12.183    12.202    12.224    12.243    12.262    12.283    12.304    12.320    12.339    12.357    12.376    12.395    12.413    12.431    12.451    12.470    12.491    12.512    12.533    12.556    12.576    12.598    12.620    12.637    12.660    12.681    12.700    12.717    12.732    12.745    12.763    12.782    12.799    12.814    12.832    12.850    12.872    12.885    12.908    12.928    12.944    12.965    12.981    12.999    13.022    13.042    13.064    13.081    13.104    13.121    13.138    13.153    13.168    13.183    13.198    13.214    13.227    13.238    13.254    13.266    13.281    13.298    13.307    13.317    13.332    13.341    13.353    13.364    13.378    13.387    13.399    13.411    13.422    13.433    13.445    13.454    13.464    13.474    13.483    13.491    13.500    13.506    13.522    13.528    13.537    13.547    13.559    13.569    13.581    13.592    13.598    13.605    13.611    13.627    13.639    13.657    13.664    13.685    13.693    13.702    13.712    13.723    13.731    13.741    13.749    13.771    13.781    13.794    13.798    13.806    13.819    13.839    13.847    13.852    13.859    13.869    13.887    13.897    13.907    13.918    13.926    13.936    13.946    13.954    13.961    13.969    13.977    13.987    13.997    14.004    14.012    14.023    14.035    14.049    14.065    14.075    14.080    14.087    14.092    14.104    14.111    14.117    14.143    14.150    14.157    14.169    14.183    14.187    14.195    14.210    14.215    14.225    14.241    14.244    14.252    14.261    14.269    14.276    14.281    14.290    14.299    14.309    14.320    14.328    14.335    14.352    14.357    14.363    14.377    14.390    14.396    14.404    14.411    14.422    14.427    14.435    14.442    14.449    14.457    14.462    14.466    14.488    14.499    14.512    14.519    14.524    14.528    14.547    14.554    14.561    14.580    14.585    14.590    14.603    14.610    14.619    14.626    14.632    14.640    14.649    14.653    14.662    14.670    14.689    14.702    14.709    14.716    14.724    14.729    14.735    14.757    14.766    14.782    14.793    14.798    14.804    14.811    14.819    14.843    14.849    14.855    14.864    14.883    14.887    14.894    14.907    14.909    14.912    14.912    14.914    14.914    14.914    14.914    14.916    14.914    14.912    14.912    14.910    14.910    14.907    14.905    14.899    14.894    14.887    14.872    14.863    14.855    14.838    14.835    14.817    14.809    14.804    14.795    14.793    14.785    14.771    14.763    14.735    14.729    14.724    14.718    14.711    14.705    14.696    14.682    14.672    14.662    14.655    14.652    14.644    14.637    14.628    14.623    14.616    14.612    14.602    14.598    14.588    14.585    14.554    14.544    14.531    14.526    14.520    14.514    14.505    14.499    14.493    14.488    14.466    14.460    14.453    14.447    14.442    14.435    14.425    14.421    14.413    14.407    14.399    14.390    14.381    14.371    14.363    14.355    14.348    14.344    14.330    14.323    14.306    14.299    14.292    14.288
     4.517     4.524     4.517     4.521     4.523     4.517     4.479     4.486     4.447     4.484     4.519     4.521     4.484     4.479     4.474     4.468     4.464     4.512     4.481     4.484     4.483     4.476     4.468     4.462     4.467     4.462     4.468     4.462     4.468     4.446     4.441     4.446     4.439     4.446     4.467     4.479     4.446     4.439     4.444     4.458     4.456     4.465     4.465     4.458     4.465     4.460     4.447     4.465     4.446     4.460     4.444     4.446     4.446     4.450     4.446     4.439     4.446     4.460     4.458     4.465     4.456     4.465     4.456     4.465     4.458     4.465     4.458     4.447     4.456     4.465     4.458     4.465     4.460     4.489     4.467     4.472     4.465     4.458     4.447     4.441     4.447     4.472     4.479     4.488     4.479     4.483     4.474     4.467     4.446     4.447     4.446     4.460     4.446     4.441     4.447     4.483     4.465     4.472     4.467     4.462     4.462     4.446     4.447     4.446     4.467     4.472     4.483     4.481     4.484     4.476     4.467     4.446     4.460     4.446     4.460     4.446     4.465     4.472     4.472     4.465     4.458     4.447     4.441     4.446     4.441     4.447     4.467     4.462     4.483     4.478     4.472     4.479     4.472     4.481     4.528     4.472     4.479     4.474     4.481     4.474     4.481     4.517     4.521     4.519     4.524     4.521     4.527     4.519     4.527     4.519     4.541     4.548     4.524     4.561     4.555     4.548     4.553     4.559     4.577     4.543     4.523     4.524     4.521     4.539     4.519     4.539     4.521     4.539     4.561     4.592     4.589     4.595     4.599     4.594     4.600     4.595     4.597     4.594     4.589     4.595     4.589     4.585     4.589     4.582     4.585     4.580     4.587     4.580     4.585     4.594     4.583     4.578     4.597     4.589     4.582     4.585     4.582     4.587     4.592     4.587     4.592     4.587     4.525     4.597     4.524     4.600     4.597     4.600     4.607     4.605     4.605     4.607     4.611     4.607     4.612     4.611     4.616     4.599     4.587     4.590     4.585     4.590     4.583     4.577     4.572     4.575     4.577     4.574     4.567     4.570     4.578     4.570     4.585     4.589     4.595     4.577     4.589     4.594     4.572     4.582     4.585     4.580     4.587     4.582     4.582     4.589     4.587     4.592     4.572     4.590     4.587     4.589     4.585     4.587     4.589     4.585     4.587     4.572     4.574     4.577     4.577     4.572     4.567     4.578     4.570     4.575     4.578     4.580     4.577     4.572     4.577     4.572     4.548     4.553     4.555     4.550     4.555     4.550     4.552     4.546     4.546     4.552     4.546     4.562     4.546     4.552     4.556     4.553     4.550     4.545     4.548     4.546     4.546     4.537     4.539     4.524     4.539     4.521     4.539     4.537     4.535     4.532     4.528     4.535     4.524     4.528     4.523     4.529     4.537     4.524     4.519     4.528     4.523     4.515     4.521     4.529     4.515     4.508     4.517     4.510     4.508     4.510     4.519     4.512     4.517     4.488     4.508     4.504     4.498     4.486     4.502     4.499     4.400     4.495     4.487     4.481     4.474     4.479     4.472     4.479     4.470     4.474     4.474     4.479     4.483     4.474     4.479     4.474     4.467     4.474     4.497     4.465     4.446     4.465     4.443     4.465     4.446     4.468     4.499     4.476     4.465     4.460     4.467     4.429     4.437     4.439     4.431     4.401     4.379     4.387     4.381     4.474     4.401     4.379     4.385     4.379     4.464     4.427     4.394     4.387     4.379     4.369     4.322     4.309     4.309     4.302     4.300     4.298     4.298     4.292     4.290     4.290     4.290     4.290     4.290     4.296     4.298     4.298     4.306     4.306     4.298     4.298     4.298     4.298     4.298     4.302     4.300     4.302     4.300     4.300     4.298     4.298     4.298     4.306     4.306     4.298     4.298     4.298     4.298     4.300     4.302     4.302     4.302     4.300     4.298     4.296     4.296     4.298     4.292     4.298     4.292     4.298     4.298     4.298     4.298     4.296     4.290     4.296     4.290     4.296     4.290     4.296     4.298     4.298     4.306     4.308     4.309     4.330     4.336     4.371     4.381     4.389     4.398     4.379     4.385     4.379     4.400     4.446     4.431     4.401     4.405     4.400     4.379     4.400     4.433     4.401     4.435     4.470     4.470     4.474     4.470     4.470     4.429     4.439     4.429     4.439     4.478     4.492     4.465     4.489     4.492     4.449     4.400     4.405     4.400     4.433     4.452     4.460     4.454     4.460     4.454     4.447     4.443     4.504     4.467     4.472     4.470     4.483     4.456     4.464     4.474     4.483     4.486     4.478     4.483     4.502     4.502     4.504     4.433     4.504     4.506     4.502     4.506     4.502     4.517     4.508     4.517     4.504     4.508     4.504     4.508     4.446     4.510     4.494     4.499     4.527     4.489     4.484     4.521     4.479     4.483     4.488     4.533     4.515     4.519     4.495     4.539     4.521     4.508     4.510     4.512     4.508     4.515     4.521     4.543     4.541     4.550     4.519     4.539     4.530     4.535     4.539     4.546     4.528     4.548     4.543     4.517     4.524     4.550     4.546     4.552     4.553     4.548     4.553     4.558     4.553     4.558     4.562     4.558     4.565     4.570     4.572     4.556     4.559     4.555     4.583     4.555     4.590     4.590     4.595     4.599     4.600     4.599     4.597     4.594     4.599     4.602     4.604     4.605     4.614     4.609     4.611     4.618     4.624     4.624     4.621     4.630     4.633     4.637     4.644     4.647     4.614     4.655     4.650     4.655     4.659     4.660     4.662     4.645     4.667     4.672     4.667     4.645     4.670     4.674     4.667     4.660     4.672     4.672     4.657     4.660     4.690     4.687     4.664     4.692     4.677     4.682     4.682     4.680     4.686     4.688     4.675     4.691     4.687     4.691     4.687     4.685     4.702     4.706     4.706     4.709     4.717     4.713     4.722     4.717     4.725     4.722     4.718     4.722     4.715     4.719     4.717     4.721     4.717     4.709     4.717     4.711     4.719     4.718     4.726     4.735     4.750     4.753     4.737     4.757     4.755     4.754     4.754     4.757     4.763     4.766     4.766     4.770     4.770     4.770     4.774     4.772     4.776     4.778     4.783     4.785     4.783     4.791     4.796     4.796     4.795     4.804     4.802     4.806     4.806     4.809     4.811     4.807     4.811     4.815     4.813     4.817     4.815     4.818     4.821     4.817     4.821     4.825     4.822     4.830     4.827     4.835     4.835     4.837     4.837     4.837     4.839     4.843     4.841     4.843     4.845     4.846     4.851     4.850     4.857     4.861     4.862     4.865     4.866     4.868     4.870     4.872     4.874     4.878     4.879     4.881     4.885     4.887     4.889     4.891     4.890     4.894     4.898     4.902     4.902     4.904     4.905     4.908     4.912     4.913     4.915     4.919     4.920     4.924     4.925     4.928     4.930     4.932     4.935     4.936     4.939     4.942     4.948     4.950     4.954     4.959     4.964     4.969     4.973     4.978     4.985     4.991     4.996     5.001     5.005     5.007     5.008     5.009     5.009     5.010     5.013     5.013     5.014     5.013     5.014     5.016     5.016     5.019     5.020     5.020     5.022     5.024     5.025     5.028     5.032     5.032     5.033     5.035     5.035     5.037     5.039     5.041     5.042     5.046     5.047     5.049     5.052     5.053     5.055     5.058     5.059     5.061     5.063     5.064     5.069     5.071     5.076     5.076     5.078     5.080     5.082     5.085     5.085     5.088     5.091     5.093     5.097     5.097     5.103     5.105     5.108     5.110     5.112     5.114     5.117     5.117     5.119     5.122     5.126     5.126     5.130     5.133     5.134     5.136     5.138     5.140     5.142     5.144     5.146     5.149     5.152     5.153     5.157     5.159     5.162     5.164     5.166     5.168     5.170     5.172     5.176     5.179     5.181     5.183     5.185     5.188     5.190     5.191     5.193     5.195     5.197     5.199     5.202     5.205     5.208     5.210     5.213     5.216     5.219     5.219     5.222     5.223     5.227     5.228     5.231     5.233     5.235     5.237     5.240     5.242     5.244     5.247     5.249     5.252     5.254     5.255     5.259     5.263     5.263     5.265     5.268     5.269     5.270     5.270     5.276     5.278     5.281     5.283     5.287     5.290     5.292     5.295     5.297     5.299     5.303     5.303     5.305     5.308     5.309     5.312     5.314     5.317     5.319     5.322     5.325     5.327     5.328     5.331     5.335     5.338     5.340     5.343     5.345     5.348     5.350     5.353     5.356     5.358     5.361     5.364     5.365     5.368     5.370     5.373     5.376     5.378     5.379     5.383     5.387     5.388     5.392     5.393     5.395     5.397     5.400     5.401     5.403     5.405     5.407     5.408     5.411     5.412     5.414     5.415     5.419     5.420     5.422     5.424     5.428     5.430     5.431     5.435     5.436     5.437     5.439     5.440     5.443     5.444     5.445     5.448     5.449     5.452     5.455     5.457     5.458     5.460     5.463     5.465     5.466     5.469     5.472     5.474     5.475     5.479     5.480     5.485     5.485     5.486     5.489     5.491     5.494     5.495     5.497     5.500     5.504     5.505     5.508     5.509     5.512     5.517     5.519     5.520     5.522     5.525     5.530     5.532     5.533     5.538     5.538     5.542     5.545     5.547     5.550     5.553     5.557     5.558     5.562     5.565     5.568     5.571     5.574     5.579     5.581     5.585     5.589     5.591     5.598     5.600     5.603     5.606     5.608     5.611     5.614     5.619     5.622     5.625     5.628     5.632     5.636     5.640     5.643     5.646     5.649     5.653     5.657     5.662     5.665     5.668     5.672     5.676     5.680     5.683     5.687     5.692     5.696     5.702     5.705     5.709     5.714     5.718     5.721     5.729     5.732     5.737     5.742     5.747     5.750     5.754     5.759     5.763     5.767     5.773     5.778     5.781     5.785     5.790     5.795     5.799     5.804     5.808     5.813     5.817     5.823     5.826     5.832     5.837     5.842     5.847     5.851     5.857     5.862     5.866     5.870     5.875     5.880     5.887     5.892     5.897     5.903     5.908     5.913     5.919     5.923     5.928     5.933     5.941     5.948     5.955     5.961     5.969     5.976     5.985     5.993     6.002     6.011     6.023     6.033     6.045     6.057     6.069     6.082     6.094     6.105     6.119     6.131     6.145     6.159     6.173     6.189     6.205     6.220     6.237     6.254     6.271     6.289     6.306     6.324     6.342     6.361     6.381     6.402     6.421     6.442     6.461     6.479     6.498     6.517     6.535     6.553     6.572     6.589     6.608     6.627     6.645     6.663     6.682     6.700     6.719     6.737     6.756     6.775     6.794     6.813     6.832     6.852     6.871     6.890     6.910     6.929     6.948     6.968     6.987     7.004     7.023     7.043     7.060     7.078     7.096     7.113     7.131     7.147     7.166     7.183     7.200     7.215     7.231     7.248     7.266     7.282     7.298     7.315     7.333     7.352     7.369     7.387     7.404     7.422     7.440     7.457     7.475     7.493     7.510     7.528     7.547     7.564     7.582     7.602     7.618     7.637     7.657     7.674     7.692     7.713     7.731     7.748     7.767     7.786     7.804     7.823     7.842     7.859     7.878     7.897     7.915     7.933     7.952     7.971     7.993     8.010     8.030     8.048     8.066     8.085     8.104     8.123     8.143     8.159     8.178     8.196     8.213     8.232     8.248     8.264     8.281     8.300     8.317     8.333     8.350     8.367     8.383     8.397     8.413     8.428     8.443     8.457     8.470     8.482     8.495     8.510     8.522     8.535     8.547     8.561     8.572     8.585     8.597     8.608     8.620     8.631     8.644     8.655     8.666     8.678     8.689     8.702     8.712     8.722     8.733     8.745     8.757     8.769     8.781     8.792     8.804     8.816     8.827     8.840     8.852     8.864     8.876     8.888     8.900     8.910     8.924     8.935     8.948     8.958     8.971     8.982     8.995     9.009     9.021     9.031     9.044     9.057     9.068     9.083     9.096     9.109     9.122     9.135     9.152     9.165     9.178     9.191     9.207     9.221     9.235     9.248     9.263     9.276     9.292     9.304     9.320     9.332     9.344     9.360     9.374     9.389     9.403     9.417     9.431     9.446     9.461     9.474     9.489     9.504     9.519     9.531     9.544     9.558     9.573     9.586     9.600     9.614     9.625     9.640     9.656     9.669     9.685     9.698     9.712     9.725     9.740     9.754     9.770     9.785     9.799     9.816     9.828     9.840     9.854     9.869     9.882     9.895     9.910     9.921     9.938     9.952     9.966     9.979     9.994    10.010    10.026    10.040    10.055    10.072    10.088    10.103    10.119    10.135    10.152    10.166    10.182    10.198    10.214    10.230    10.246    10.262    10.278    10.293    10.311    10.327    10.343    10.359    10.375    10.392    10.408    10.424    10.441    10.456    10.476    10.493    10.512    10.529    10.546    10.563    10.582    10.600    10.620    10.635    10.653    10.672    10.693    10.713    10.733    10.752    10.772    10.791    10.811    10.832    10.853    10.874    10.894    10.914    10.935    10.957    10.975    10.997    11.018    11.038    11.058    11.082    11.104    11.128    11.148    11.174    11.198    11.218    11.240    11.263    11.287    11.313    11.335    11.360    11.377    11.400    11.426    11.451    11.472    11.496    11.523    11.546    11.572    11.595    11.618    11.643    11.667    11.692    11.719    11.741    11.765    11.787    11.810    11.830    11.853    11.875    11.899    11.917    11.938    11.959    11.978    12.002    12.022    12.042    12.061    12.080    12.101    12.117    12.139    12.159    12.180    12.200    12.218    12.238    12.259    12.281    12.298    12.320    12.339    12.357    12.377    12.395    12.413    12.430    12.450    12.468    12.490    12.513    12.533    12.556    12.578    12.600    12.616    12.639    12.659    12.681    12.699    12.720    12.734    12.752    12.768    12.787    12.806    12.822    12.833    12.858    12.875    12.894    12.906    12.924    12.945    12.962    12.985    13.002    13.017    13.037    13.061    13.078    13.094    13.110    13.127    13.144    13.157    13.168    13.182    13.196    13.211    13.224    13.237    13.250    13.264    13.278    13.291    13.304    13.315    13.327    13.335    13.350    13.361    13.372    13.383    13.397    13.405    13.416    13.429    13.440    13.450    13.462    13.472    13.480    13.487    13.494    13.503    13.514    13.524    13.533    13.547    13.555    13.563    13.571    13.585    13.595    13.598    13.607    13.616    13.628    13.648    13.655    13.666    13.687    13.695    13.707    13.718    13.726    13.735    13.744    13.769    13.774    13.781    13.795    13.800    13.811    13.835    13.844    13.850    13.857    13.865    13.880    13.895    13.904    13.914    13.924    13.933    13.943    13.952    13.959    13.968    13.977    13.987    13.995    14.002    14.014    14.020    14.031    14.042    14.059    14.072    14.079    14.085    14.096    14.106    14.109    14.115    14.137    14.146    14.150    14.163    14.182    14.185    14.193    14.195    14.219    14.227    14.238    14.244    14.247    14.263    14.269    14.276    14.283    14.288    14.297    14.309    14.320    14.325    14.333    14.352    14.355    14.361    14.366    14.392    14.395    14.405    14.414    14.421    14.428    14.435    14.439    14.449    14.455    14.460    14.466    14.489    14.494    14.506    14.514    14.520    14.526    14.548    14.554    14.562    14.571    14.587    14.590    14.598    14.612    14.616    14.628    14.635    14.642    14.649    14.656    14.661    14.672    14.679    14.697    14.707    14.718    14.724    14.729    14.733    14.755    14.763    14.782    14.790    14.795    14.800    14.809    14.820    14.838    14.846    14.855    14.863    14.878    14.887    14.894    14.903    14.909    14.914    14.914    14.914    14.914    14.914    14.914    14.914    14.914    14.912    14.912    14.910    14.910    14.907    14.905    14.899    14.894    14.890    14.881    14.863    14.852    14.840    14.837    14.817    14.811    14.802    14.795    14.790    14.785    14.773    14.763    14.743    14.729    14.724    14.718    14.711    14.705    14.699    14.685    14.672    14.664    14.658    14.652    14.647    14.642    14.635    14.628    14.620    14.616    14.602    14.596    14.585    14.579    14.559    14.546    14.533    14.526    14.520    14.517    14.506    14.503    14.498    14.488    14.476    14.462    14.455    14.449    14.444    14.439    14.428    14.422    14.419    14.407    14.402    14.390    14.385    14.380    14.365    14.359    14.354    14.348    14.338    14.326    14.312    14.305    14.295    14.290
     4.524     4.519     4.524     4.529     4.524     4.539     4.524     4.519     4.524     4.524     4.519     4.481     4.474     4.483     4.519     4.512     4.521     4.479     4.472     4.481     4.512     4.484     4.489     4.483     4.478     4.483     4.476     4.470     4.462     4.462     4.447     4.460     4.446     4.467     4.474     4.474     4.467     4.460     4.465     4.460     4.467     4.479     4.458     4.465     4.458     4.465     4.467     4.446     4.460     4.446     4.460     4.446     4.447     4.446     4.441     4.433     4.439     4.446     4.467     4.458     4.465     4.456     4.465     4.458     4.465     4.460     4.465     4.456     4.465     4.458     4.465     4.472     4.479     4.512     4.460     4.465     4.458     4.465     4.470     4.446     4.441     4.446     4.467     4.472     4.481     4.484     4.481     4.462     4.462     4.446     4.460     4.458     4.460     4.446     4.460     4.460     4.467     4.519     4.483     4.468     4.460     4.460     4.446     4.460     4.460     4.468     4.476     4.483     4.478     4.481     4.458     4.460     4.446     4.460     4.446     4.467     4.472     4.474     4.465     4.458     4.465     4.458     4.446     4.441     4.447     4.441     4.447     4.470     4.464     4.484     4.479     4.472     4.481     4.517     4.548     4.479     4.474     4.481     4.476     4.481     4.474     4.483     4.519     4.524     4.523     4.529     4.524     4.527     4.519     4.525     4.546     4.524     4.574     4.524     4.572     4.553     4.548     4.553     4.570     4.524     4.524     4.521     4.539     4.519     4.539     4.521     4.539     4.546     4.590     4.589     4.599     4.602     4.595     4.602     4.597     4.548     4.555     4.548     4.555     4.597     4.599     4.595     4.592     4.587     4.594     4.587     4.594     4.587     4.595     4.589     4.595     4.595     4.590     4.600     4.587     4.600     4.589     4.600     4.589     4.609     4.605     4.604     4.600     4.525     4.599     4.604     4.599     4.607     4.609     4.605     4.611     4.614     4.612     4.611     4.607     4.570     4.614     4.589     4.612     4.585     4.587     4.594     4.578     4.595     4.578     4.570     4.575     4.570     4.577     4.582     4.574     4.582     4.575     4.580     4.600     4.595     4.583     4.587     4.594     4.587     4.582     4.589     4.595     4.590     4.578     4.592     4.594     4.589     4.590     4.594     4.592     4.587     4.592     4.594     4.585     4.590     4.583     4.577     4.570     4.582     4.582     4.577     4.572     4.575     4.575     4.582     4.585     4.580     4.570     4.577     4.570     4.564     4.562     4.558     4.552     4.555     4.550     4.553     4.556     4.558     4.553     4.559     4.561     4.562     4.552     4.555     4.553     4.556     4.555     4.552     4.546     4.552     4.553     4.553     4.546     4.541     4.545     4.541     4.545     4.537     4.535     4.533     4.535     4.535     4.530     4.537     4.545     4.537     4.543     4.529     4.508     4.524     4.529     4.523     4.529     4.524     4.510     4.517     4.512     4.517     4.510     4.519     4.512     4.519     4.510     4.506     4.504     4.508     4.502     4.502     4.504     4.502     4.502     4.487     4.481     4.484     4.464     4.456     4.447     4.468     4.433     4.483     4.479     4.484     4.488     4.479     4.474     4.433     4.443     4.467     4.496     4.460     4.439     4.446     4.464     4.444     4.439     4.446     4.439     4.433     4.439     4.464     4.446     4.437     4.443     4.433     4.401     4.379     4.385     4.379     4.400     4.431     4.465     4.402     4.381     4.400     4.381     4.433     4.401     4.394     4.387     4.379     4.369     4.322     4.310     4.309     4.304     4.302     4.300     4.300     4.300     4.300     4.300     4.300     4.300     4.300     4.300     4.308     4.309     4.377     4.306     4.302     4.306     4.308     4.308     4.309     4.309     4.304     4.308     4.302     4.308     4.308     4.306     4.369     4.394     4.306     4.306     4.306     4.308     4.308     4.309     4.309     4.309     4.308     4.308     4.306     4.300     4.302     4.300     4.302     4.300     4.302     4.300     4.302     4.300     4.300     4.300     4.300     4.300     4.300     4.298     4.300     4.302     4.308     4.309     4.309     4.330     4.377     4.371     4.379     4.389     4.398     4.391     4.385     4.379     4.400     4.431     4.444     4.401     4.379     4.385     4.379     4.401     4.465     4.431     4.439     4.446     4.468     4.476     4.474     4.472     4.479     4.476     4.446     4.439     4.444     4.441     4.464     4.470     4.465     4.490     4.462     4.454     4.398     4.446     4.439     4.460     4.456     4.460     4.456     4.464     4.470     4.467     4.467     4.462     4.468     4.512     4.494     4.447     4.470     4.481     4.488     4.481     4.491     4.504     4.510     4.490     4.512     4.489     4.506     4.517     4.506     4.515     4.508     4.508     4.517     4.508     4.512     4.506     4.506     4.508     4.508     4.512     4.521     4.494     4.521     4.491     4.494     4.527     4.521     4.527     4.523     4.524     4.528     4.524     4.535     4.546     4.512     4.524     4.512     4.552     4.515     4.541     4.524     4.539     4.550     4.519     4.546     4.537     4.546     4.529     4.524     4.529     4.523     4.529     4.550     4.555     4.550     4.555     4.555     4.553     4.558     4.555     4.558     4.559     4.558     4.553     4.558     4.564     4.558     4.574     4.574     4.578     4.580     4.559     4.589     4.553     4.556     4.594     4.592     4.595     4.597     4.595     4.595     4.600     4.604     4.607     4.604     4.600     4.618     4.612     4.617     4.622     4.618     4.631     4.618     4.635     4.642     4.642     4.622     4.624     4.652     4.655     4.653     4.659     4.655     4.664     4.657     4.640     4.649     4.668     4.674     4.675     4.674     4.675     4.662     4.667     4.664     4.666     4.664     4.696     4.699     4.700     4.700     4.674     4.700     4.697     4.694     4.685     4.690     4.687     4.683     4.688     4.682     4.697     4.702     4.702     4.707     4.704     4.711     4.706     4.711     4.719     4.725     4.723     4.729     4.729     4.722     4.726     4.727     4.718     4.725     4.719     4.725     4.729     4.733     4.713     4.717     4.722     4.737     4.731     4.758     4.746     4.741     4.746     4.750     4.762     4.763     4.766     4.769     4.763     4.766     4.772     4.772     4.776     4.776     4.772     4.780     4.783     4.781     4.789     4.792     4.799     4.802     4.802     4.799     4.804     4.806     4.809     4.809     4.813     4.815     4.815     4.817     4.817     4.818     4.817     4.818     4.821     4.823     4.823     4.826     4.823     4.827     4.831     4.832     4.839     4.839     4.841     4.841     4.843     4.845     4.845     4.845     4.846     4.848     4.851     4.855     4.857     4.861     4.866     4.870     4.868     4.870     4.872     4.874     4.878     4.876     4.879     4.883     4.885     4.887     4.890     4.891     4.893     4.894     4.897     4.899     4.902     4.905     4.908     4.910     4.913     4.913     4.916     4.920     4.924     4.925     4.928     4.930     4.933     4.935     4.936     4.939     4.941     4.944     4.948     4.952     4.955     4.959     4.964     4.969     4.974     4.978     4.985     4.991     4.998     5.004     5.008     5.012     5.013     5.014     5.016     5.017     5.019     5.020     5.020     5.020     5.022     5.022     5.022     5.022     5.024     5.025     5.025     5.030     5.030     5.032     5.032     5.035     5.037     5.039     5.039     5.041     5.042     5.044     5.046     5.047     5.049     5.052     5.055     5.055     5.058     5.059     5.061     5.063     5.066     5.067     5.071     5.072     5.076     5.078     5.080     5.083     5.085     5.087     5.088     5.089     5.093     5.094     5.098     5.102     5.105     5.107     5.110     5.112     5.115     5.117     5.119     5.120     5.122     5.124     5.128     5.130     5.131     5.134     5.136     5.139     5.141     5.143     5.144     5.146     5.148     5.152     5.153     5.155     5.157     5.160     5.164     5.167     5.168     5.170     5.174     5.176     5.178     5.181     5.183     5.185     5.187     5.190     5.191     5.193     5.195     5.197     5.199     5.202     5.205     5.207     5.210     5.213     5.216     5.219     5.219     5.222     5.225     5.227     5.230     5.231     5.233     5.235     5.237     5.240     5.242     5.244     5.247     5.249     5.252     5.254     5.255     5.259     5.261     5.265     5.266     5.268     5.269     5.272     5.273     5.278     5.282     5.285     5.283     5.287     5.290     5.293     5.295     5.297     5.299     5.302     5.303     5.305     5.308     5.309     5.312     5.315     5.317     5.319     5.322     5.324     5.327     5.330     5.333     5.335     5.337     5.340     5.342     5.345     5.347     5.350     5.353     5.355     5.358     5.361     5.362     5.365     5.368     5.370     5.373     5.375     5.378     5.379     5.383     5.385     5.388     5.390     5.393     5.397     5.399     5.400     5.401     5.404     5.405     5.407     5.409     5.411     5.414     5.415     5.416     5.419     5.420     5.424     5.426     5.428     5.430     5.433     5.435     5.437     5.440     5.440     5.441     5.443     5.445     5.446     5.448     5.450     5.452     5.455     5.458     5.460     5.460     5.463     5.465     5.469     5.470     5.472     5.474     5.477     5.479     5.480     5.483     5.485     5.488     5.489     5.491     5.494     5.495     5.498     5.500     5.504     5.504     5.508     5.509     5.512     5.515     5.519     5.520     5.524     5.525     5.527     5.530     5.533     5.537     5.538     5.542     5.545     5.549     5.549     5.552     5.555     5.558     5.562     5.563     5.567     5.573     5.574     5.579     5.585     5.585     5.588     5.591     5.595     5.598     5.602     5.603     5.606     5.609     5.613     5.616     5.620     5.624     5.627     5.632     5.633     5.636     5.640     5.643     5.646     5.652     5.655     5.658     5.662     5.665     5.671     5.672     5.676     5.680     5.683     5.689     5.692     5.697     5.702     5.705     5.711     5.714     5.722     5.721     5.732     5.735     5.739     5.742     5.747     5.750     5.754     5.759     5.764     5.768     5.774     5.779     5.783     5.787     5.792     5.796     5.802     5.805     5.810     5.814     5.819     5.823     5.828     5.832     5.838     5.843     5.847     5.853     5.857     5.862     5.866     5.872     5.877     5.882     5.887     5.892     5.899     5.903     5.908     5.914     5.919     5.925     5.930     5.935     5.941     5.948     5.955     5.961     5.969     5.975     5.983     5.993     6.000     6.009     6.021     6.031     6.043     6.055     6.067     6.079     6.092     6.104     6.116     6.128     6.142     6.156     6.169     6.185     6.200     6.217     6.233     6.250     6.267     6.285     6.302     6.320     6.338     6.357     6.377     6.398     6.419     6.440     6.461     6.481     6.500     6.518     6.537     6.554     6.572     6.591     6.610     6.627     6.646     6.665     6.683     6.702     6.721     6.739     6.756     6.775     6.794     6.811     6.831     6.849     6.870     6.888     6.907     6.927     6.947     6.966     6.985     7.002     7.023     7.042     7.060     7.078     7.096     7.113     7.131     7.149     7.167     7.183     7.202     7.218     7.235     7.252     7.268     7.285     7.304     7.319     7.335     7.353     7.371     7.387     7.403     7.422     7.439     7.457     7.475     7.493     7.510     7.528     7.544     7.562     7.580     7.599     7.617     7.635     7.654     7.672     7.690     7.709     7.728     7.746     7.764     7.783     7.802     7.819     7.839     7.857     7.876     7.893     7.911     7.930     7.946     7.967     7.985     8.005     8.025     8.044     8.062     8.082     8.100     8.118     8.137     8.155     8.174     8.192     8.210     8.228     8.245     8.263     8.281     8.297     8.314     8.332     8.348     8.365     8.382     8.397     8.413     8.428     8.443     8.458     8.474     8.486     8.500     8.513     8.527     8.539     8.554     8.565     8.580     8.592     8.603     8.617     8.628     8.641     8.653     8.662     8.677     8.688     8.699     8.710     8.722     8.732     8.743     8.755     8.766     8.778     8.790     8.801     8.813     8.825     8.836     8.849     8.861     8.874     8.883     8.897     8.909     8.921     8.932     8.944     8.957     8.969     8.980     8.992     9.002     9.017     9.029     9.043     9.053     9.063     9.077     9.091     9.103     9.117     9.129     9.142     9.155     9.170     9.183     9.199     9.212     9.227     9.241     9.254     9.269     9.280     9.298     9.311     9.327     9.339     9.352     9.366     9.380     9.394     9.408     9.423     9.439     9.451     9.466     9.480     9.495     9.510     9.524     9.537     9.550     9.565     9.577     9.591     9.604     9.619     9.633     9.649     9.661     9.676     9.688     9.703     9.715     9.728     9.743     9.757     9.772     9.785     9.802     9.816     9.831     9.847     9.860     9.872     9.888     9.902     9.915     9.928     9.941     9.955     9.970     9.982     9.999    10.010    10.028    10.042    10.058    10.074    10.090    10.107    10.121    10.137    10.154    10.169    10.185    10.202    10.217    10.233    10.248    10.263    10.282    10.296    10.313    10.330    10.343    10.361    10.375    10.392    10.409    10.426    10.442    10.459    10.476    10.494    10.512    10.531    10.546    10.564    10.583    10.600    10.617    10.635    10.653    10.672    10.689    10.711    10.729    10.750    10.768    10.788    10.810    10.829    10.852    10.873    10.894    10.913    10.931    10.954    10.974    10.994    11.014    11.037    11.055    11.078    11.099    11.119    11.142    11.167    11.189    11.212    11.231    11.258    11.277    11.301    11.328    11.347    11.370    11.395    11.417    11.440    11.465    11.486    11.512    11.537    11.560    11.585    11.611    11.632    11.654    11.679    11.705    11.728    11.754    11.775    11.800    11.821    11.846    11.867    11.889    11.913    11.933    11.956    11.973    11.995    12.016    12.039    12.059    12.079    12.098    12.116    12.137    12.155    12.177    12.197    12.217    12.237    12.255    12.276    12.293    12.313    12.335    12.356    12.374    12.394    12.411    12.430    12.450    12.468    12.489    12.512    12.531    12.554    12.576    12.596    12.615    12.635    12.659    12.677    12.696    12.719    12.737    12.752    12.771    12.789    12.806    12.825    12.843    12.858    12.875    12.891    12.911    12.930    12.947    12.965    12.985    13.005    13.020    13.034    13.049    13.067    13.083    13.100    13.113    13.127    13.144    13.153    13.165    13.177    13.190    13.206    13.221    13.233    13.248    13.261    13.273    13.287    13.296    13.308    13.317    13.331    13.342    13.353    13.366    13.380    13.389    13.395    13.407    13.421    13.435    13.448    13.457    13.467    13.475    13.483    13.487    13.498    13.508    13.520    13.528    13.545    13.549    13.559    13.566    13.573    13.589    13.595    13.605    13.613    13.621    13.632    13.644    13.657    13.669    13.692    13.702    13.712    13.723    13.731    13.741    13.748    13.771    13.778    13.786    13.795    13.806    13.813    13.837    13.848    13.856    13.861    13.883    13.895    13.903    13.914    13.920    13.929    13.941    13.948    13.959    13.966    13.976    13.987    13.997    14.004    14.014    14.020    14.031    14.044    14.057    14.065    14.076    14.085    14.095    14.107    14.109    14.113    14.135    14.141    14.150    14.169    14.183    14.185    14.189    14.197    14.220    14.227    14.233    14.241    14.244    14.260    14.269    14.276    14.283    14.290    14.297    14.306    14.314    14.326    14.333    14.348    14.354    14.359    14.373    14.387    14.399    14.402    14.413    14.422    14.428    14.433    14.440    14.447    14.455    14.460    14.465    14.489    14.494    14.506    14.511    14.520    14.524    14.531    14.559    14.561    14.571    14.587    14.591    14.595    14.612    14.619    14.625    14.637    14.644    14.649    14.655    14.659    14.670    14.677    14.692    14.704    14.716    14.722    14.728    14.733    14.754    14.763    14.776    14.789    14.793    14.800    14.808    14.819    14.838    14.845    14.857    14.861    14.866    14.892    14.899    14.907    14.910    14.912    14.914    14.914    14.912    14.912    14.912    14.912    14.912    14.914    14.910    14.910    14.910    14.909    14.905    14.902    14.894    14.887    14.880    14.864    14.852    14.841    14.837    14.817    14.813    14.804    14.797    14.790    14.785    14.772    14.759    14.752    14.731    14.724    14.720    14.712    14.705    14.699    14.685    14.677    14.666    14.659    14.655    14.649    14.642    14.637    14.631    14.625    14.620    14.610    14.596    14.590    14.572    14.566    14.555    14.533    14.528    14.522    14.515    14.509    14.505    14.499    14.491    14.485    14.463    14.458    14.452    14.446    14.440    14.428    14.427    14.421    14.407    14.399    14.396    14.387    14.385    14.366    14.361    14.357    14.352    14.347    14.330    14.315    14.308    14.302    14.292
     4.570     4.524     4.529     4.525     4.541     4.546     4.529     4.523     4.523     4.519     4.481     4.472     4.467     4.474     4.481     4.474     4.467     4.472     4.467     4.474     4.483     4.519     4.508     4.512     4.484     4.489     4.483     4.474     4.467     4.446     4.462     4.447     4.467     4.462     4.481     4.512     4.512     4.481     4.476     4.484     4.467     4.458     4.465     4.456     4.465     4.460     4.478     4.467     4.447     4.467     4.460     4.467     4.447     4.441     4.446     4.441     4.447     4.468     4.462     4.467     4.460     4.465     4.460     4.465     4.460     4.465     4.458     4.465     4.458     4.467     4.460     4.467     4.474     4.481     4.479     4.472     4.465     4.472     4.464     4.441     4.446     4.462     4.446     4.467     4.472     4.481     4.476     4.476     4.460     4.462     4.458     4.460     4.446     4.439     4.446     4.460     4.458     4.467     4.506     4.474     4.467     4.446     4.460     4.460     4.467     4.474     4.481     4.476     4.483     4.474     4.465     4.458     4.460     4.446     4.462     4.460     4.481     4.465     4.446     4.460     4.458     4.465     4.472     4.464     4.472     4.465     4.472     4.479     4.484     4.481     4.474     4.481     4.474     4.483     4.555     4.488     4.481     4.515     4.481     4.489     4.483     4.517     4.527     4.519     4.555     4.525     4.570     4.521     4.524     4.519     4.524     4.585     4.524     4.572     4.565     4.559     4.553     4.559     4.564     4.555     4.521     4.524     4.521     4.539     4.523     4.541     4.524     4.555     4.562     4.594     4.594     4.525     4.604     4.599     4.605     4.555     4.548     4.555     4.572     4.602     4.597     4.599     4.602     4.595     4.589     4.592     4.589     4.592     4.589     4.597     4.600     4.592     4.595     4.604     4.597     4.611     4.594     4.590     4.612     4.609     4.607     4.600     4.605     4.599     4.604     4.600     4.607     4.612     4.611     4.609     4.607     4.612     4.618     4.614     4.622     4.605     4.621     4.597     4.589     4.595     4.597     4.590     4.597     4.597     4.585     4.590     4.582     4.577     4.582     4.578     4.583     4.577     4.600     4.578     4.595     4.570     4.592     4.597     4.599     4.583     4.594     4.583     4.592     4.599     4.589     4.595     4.589     4.594     4.597     4.595     4.599     4.595     4.578     4.595     4.592     4.585     4.590     4.583     4.578     4.578     4.583     4.578     4.582     4.585     4.585     4.580     4.583     4.583     4.582     4.572     4.564     4.565     4.570     4.562     4.559     4.564     4.561     4.553     4.558     4.559     4.558     4.556     4.553     4.556     4.552     4.558     4.558     4.553     4.558     4.556     4.553     4.550     4.556     4.552     4.553     4.546     4.550     4.546     4.546     4.545     4.539     4.541     4.532     4.539     4.537     4.545     4.537     4.545     4.530     4.525     4.530     4.545     4.525     4.528     4.521     4.537     4.519     4.517     4.517     4.510     4.517     4.510     4.519     4.512     4.519     4.512     4.510     4.508     4.512     4.508     4.491     4.495     4.490     4.504     4.486     4.478     4.483     4.433     4.401     4.379     4.439     4.476     4.483     4.476     4.437     4.446     4.479     4.441     4.433     4.456     4.502     4.467     4.446     4.435     4.443     4.435     4.402     4.467     4.433     4.439     4.433     4.441     4.479     4.446     4.464     4.441     4.433     4.401     4.379     4.387     4.431     4.401     4.431     4.439     4.458     4.437     4.402     4.458     4.435     4.427     4.396     4.387     4.379     4.371     4.336     4.330     4.309     4.309     4.309     4.309     4.308     4.302     4.304     4.302     4.308     4.304     4.309     4.309     4.336     4.373     4.309     4.309     4.309     4.309     4.310     4.309     4.322     4.310     4.310     4.309     4.309     4.309     4.330     4.377     4.439     4.383     4.309     4.309     4.309     4.330     4.322     4.330     4.322     4.330     4.309     4.309     4.308     4.309     4.309     4.309     4.309     4.309     4.309     4.309     4.309     4.309     4.309     4.309     4.308     4.302     4.308     4.304     4.309     4.309     4.322     4.330     4.377     4.371     4.379     4.387     4.433     4.443     4.398     4.379     4.400     4.431     4.427     4.448     4.431     4.400     4.379     4.401     4.435     4.431     4.400     4.431     4.439     4.433     4.443     4.478     4.483     4.476     4.479     4.483     4.474     4.439     4.446     4.472     4.464     4.458     4.464     4.456     4.464     4.506     4.454     4.446     4.465     4.460     4.464     4.460     4.465     4.464     4.472     4.472     4.484     4.474     4.479     4.474     4.468     4.479     4.484     4.489     4.479     4.483     4.508     4.524     4.528     4.521     4.504     4.523     4.510     4.519     4.506     4.517     4.523     4.467     4.517     4.506     4.515     4.519     4.515     4.521     4.517     4.517     4.523     4.517     4.531     4.532     4.524     4.517     4.521     4.527     4.537     4.529     4.527     4.524     4.539     4.519     4.553     4.552     4.559     4.543     4.545     4.539     4.545     4.556     4.525     4.529     4.550     4.539     4.545     4.546     4.546     4.552     4.556     4.541     4.550     4.546     4.524     4.553     4.559     4.556     4.559     4.559     4.556     4.565     4.567     4.562     4.570     4.564     4.572     4.555     4.582     4.583     4.587     4.595     4.559     4.602     4.597     4.595     4.592     4.595     4.599     4.602     4.605     4.611     4.607     4.612     4.616     4.614     4.616     4.624     4.618     4.635     4.635     4.631     4.635     4.645     4.645     4.650     4.619     4.655     4.653     4.657     4.660     4.662     4.655     4.649     4.664     4.677     4.662     4.679     4.618     4.666     4.672     4.664     4.666     4.672     4.666     4.706     4.667     4.672     4.680     4.706     4.704     4.706     4.702     4.700     4.697     4.680     4.685     4.680     4.683     4.707     4.706     4.711     4.713     4.711     4.704     4.709     4.707     4.715     4.721     4.729     4.727     4.729     4.731     4.729     4.730     4.727     4.730     4.731     4.737     4.735     4.735     4.737     4.719     4.715     4.717     4.758     4.759     4.761     4.763     4.764     4.764     4.763     4.761     4.769     4.769     4.770     4.770     4.772     4.776     4.774     4.778     4.776     4.781     4.783     4.781     4.786     4.795     4.796     4.804     4.804     4.806     4.806     4.807     4.811     4.813     4.813     4.815     4.819     4.822     4.821     4.821     4.823     4.822     4.823     4.825     4.825     4.827     4.827     4.835     4.837     4.835     4.837     4.843     4.841     4.845     4.845     4.846     4.848     4.850     4.850     4.850     4.853     4.854     4.859     4.862     4.868     4.870     4.870     4.872     4.876     4.876     4.878     4.878     4.879     4.883     4.886     4.889     4.891     4.894     4.895     4.897     4.898     4.902     4.905     4.907     4.910     4.912     4.915     4.919     4.919     4.920     4.924     4.927     4.930     4.932     4.935     4.936     4.939     4.941     4.944     4.945     4.948     4.954     4.957     4.961     4.966     4.970     4.974     4.981     4.983     4.991     4.998     5.005     5.010     5.014     5.019     5.019     5.022     5.024     5.025     5.025     5.027     5.027     5.027     5.027     5.028     5.028     5.028     5.030     5.030     5.033     5.033     5.035     5.037     5.039     5.039     5.042     5.042     5.044     5.046     5.049     5.052     5.053     5.053     5.055     5.056     5.058     5.061     5.063     5.064     5.066     5.069     5.071     5.072     5.074     5.078     5.080     5.082     5.083     5.087     5.088     5.090     5.093     5.095     5.097     5.102     5.105     5.108     5.108     5.112     5.114     5.117     5.119     5.120     5.122     5.124     5.128     5.130     5.131     5.134     5.135     5.137     5.140     5.142     5.144     5.146     5.148     5.150     5.153     5.157     5.157     5.160     5.164     5.167     5.168     5.170     5.172     5.176     5.178     5.181     5.183     5.185     5.188     5.190     5.191     5.193     5.195     5.197     5.199     5.204     5.205     5.208     5.210     5.211     5.215     5.219     5.220     5.223     5.225     5.227     5.230     5.231     5.233     5.237     5.237     5.240     5.242     5.244     5.247     5.249     5.252     5.255     5.255     5.259     5.261     5.263     5.266     5.268     5.270     5.270     5.274     5.278     5.281     5.283     5.287     5.290     5.290     5.293     5.295     5.297     5.299     5.302     5.303     5.306     5.308     5.311     5.312     5.314     5.317     5.319     5.322     5.324     5.328     5.328     5.331     5.335     5.337     5.338     5.342     5.343     5.347     5.348     5.352     5.355     5.356     5.359     5.362     5.364     5.367     5.368     5.371     5.375     5.378     5.379     5.383     5.385     5.388     5.392     5.392     5.395     5.399     5.400     5.403     5.404     5.405     5.407     5.409     5.411     5.414     5.415     5.419     5.420     5.422     5.424     5.426     5.431     5.431     5.433     5.437     5.437     5.439     5.440     5.443     5.444     5.445     5.448     5.449     5.452     5.454     5.457     5.458     5.460     5.462     5.465     5.466     5.469     5.470     5.474     5.475     5.477     5.479     5.482     5.485     5.486     5.488     5.489     5.492     5.494     5.495     5.498     5.500     5.504     5.505     5.508     5.509     5.512     5.515     5.519     5.520     5.522     5.525     5.528     5.530     5.533     5.535     5.538     5.540     5.543     5.549     5.549     5.552     5.553     5.557     5.560     5.563     5.565     5.571     5.574     5.579     5.585     5.585     5.588     5.591     5.593     5.596     5.600     5.603     5.605     5.606     5.609     5.614     5.617     5.622     5.625     5.628     5.632     5.635     5.638     5.641     5.644     5.648     5.652     5.655     5.658     5.664     5.667     5.669     5.672     5.678     5.680     5.685     5.689     5.694     5.697     5.702     5.707     5.711     5.714     5.721     5.725     5.730     5.737     5.739     5.743     5.747     5.752     5.754     5.757     5.763     5.767     5.773     5.779     5.785     5.787     5.792     5.796     5.802     5.807     5.811     5.814     5.821     5.824     5.829     5.835     5.838     5.843     5.848     5.853     5.857     5.862     5.866     5.872     5.877     5.882     5.887     5.894     5.897     5.904     5.910     5.914     5.919     5.926     5.932     5.937     5.944     5.949     5.955     5.962     5.969     5.976     5.983     5.991     6.000     6.009     6.018     6.028     6.040     6.052     6.063     6.076     6.089     6.101     6.114     6.127     6.139     6.152     6.167     6.181     6.197     6.212     6.229     6.245     6.264     6.280     6.299     6.315     6.333     6.354     6.373     6.393     6.415     6.438     6.458     6.479     6.500     6.519     6.537     6.556     6.574     6.592     6.610     6.629     6.647     6.667     6.685     6.702     6.721     6.739     6.757     6.775     6.794     6.811     6.831     6.849     6.868     6.887     6.906     6.924     6.943     6.963     6.983     7.002     7.020     7.040     7.058     7.077     7.096     7.113     7.131     7.149     7.169     7.186     7.202     7.220     7.237     7.254     7.270     7.287     7.304     7.320     7.337     7.355     7.372     7.389     7.407     7.424     7.440     7.457     7.475     7.493     7.510     7.529     7.547     7.562     7.580     7.599     7.615     7.633     7.651     7.670     7.687     7.707     7.724     7.744     7.762     7.781     7.798     7.817     7.835     7.853     7.872     7.890     7.909     7.927     7.945     7.964     7.981     8.000     8.019     8.039     8.058     8.076     8.095     8.115     8.131     8.150     8.169     8.187     8.205     8.225     8.242     8.261     8.276     8.295     8.312     8.329     8.345     8.362     8.380     8.395     8.411     8.428     8.442     8.458     8.474     8.488     8.504     8.517     8.531     8.544     8.556     8.570     8.583     8.598     8.610     8.624     8.637     8.648     8.660     8.674     8.685     8.696     8.709     8.720     8.730     8.742     8.754     8.764     8.777     8.787     8.798     8.812     8.824     8.835     8.848     8.857     8.871     8.882     8.893     8.907     8.915     8.929     8.942     8.954     8.964     8.978     8.990     9.000     9.015     9.025     9.037     9.050     9.062     9.073     9.086     9.099     9.111     9.125     9.137     9.150     9.163     9.177     9.190     9.203     9.219     9.233     9.246     9.261     9.273     9.289     9.304     9.316     9.331     9.346     9.361     9.374     9.387     9.402     9.414     9.428     9.442     9.456     9.472     9.485     9.500     9.517     9.530     9.543     9.557     9.570     9.582     9.599     9.612     9.624     9.638     9.652     9.666     9.680     9.694     9.708     9.723     9.735     9.749     9.763     9.777     9.790     9.806     9.820     9.835     9.848     9.864     9.879     9.890     9.905     9.920     9.932     9.946     9.963     9.974     9.989    10.002    10.015    10.031    10.046    10.061    10.077    10.091    10.108    10.124    10.139    10.156    10.172    10.187    10.204    10.220    10.235    10.250    10.265    10.282    10.298    10.314    10.331    10.348    10.362    10.378    10.394    10.411    10.429    10.444    10.460    10.478    10.495    10.513    10.529    10.548    10.567    10.583    10.601    10.619    10.637    10.655    10.672    10.688    10.707    10.728    10.747    10.767    10.785    10.807    10.829    10.852    10.871    10.891    10.910    10.931    10.950    10.969    10.991    11.011    11.033    11.050    11.072    11.095    11.116    11.137    11.158    11.180    11.204    11.225    11.249    11.271    11.294    11.319    11.339    11.365    11.387    11.410    11.431    11.455    11.478    11.502    11.526    11.549    11.574    11.594    11.619    11.643    11.668    11.692    11.716    11.743    11.769    11.790    11.813    11.837    11.862    11.879    11.905    11.924    11.946    11.969    11.989    12.011    12.032    12.052    12.073    12.094    12.112    12.132    12.150    12.168    12.190    12.212    12.232    12.252    12.271    12.290    12.310    12.332    12.351    12.370    12.390    12.409    12.427    12.450    12.467    12.487    12.508    12.529    12.550    12.571    12.594    12.615    12.633    12.652    12.674    12.694    12.714    12.733    12.752    12.773    12.794    12.806    12.823    12.841    12.863    12.877    12.894    12.913    12.929    12.947    12.962    12.983    12.998    13.014    13.030    13.044    13.056    13.070    13.085    13.096    13.111    13.127    13.137    13.152    13.165    13.178    13.190    13.202    13.214    13.231    13.241    13.255    13.266    13.280    13.289    13.301    13.310    13.327    13.337    13.346    13.361    13.376    13.383    13.390    13.404    13.415    13.430    13.440    13.452    13.459    13.467    13.472    13.481    13.491    13.505    13.513    13.522    13.532    13.545    13.554    13.563    13.571    13.578    13.589    13.600    13.610    13.617    13.628    13.638    13.642    13.657    13.668    13.695    13.707    13.718    13.726    13.735    13.744    13.756    13.773    13.781    13.792    13.802    13.809    13.826    13.835    13.856    13.857    13.879    13.891    13.900    13.907    13.918    13.926    13.937    13.950    13.957    13.966    13.976    13.989    13.997    14.006    14.014    14.022    14.031    14.035    14.051    14.066    14.077    14.083    14.098    14.104    14.109    14.113    14.137    14.143    14.150    14.170    14.185    14.187    14.189    14.195    14.216    14.225    14.230    14.239    14.246    14.263    14.269    14.275    14.283    14.290    14.295    14.305    14.317    14.322    14.330    14.344    14.352    14.357    14.365    14.389    14.395    14.402    14.413    14.421    14.425    14.435    14.440    14.446    14.453    14.462    14.466    14.489    14.496    14.502    14.512    14.519    14.524    14.530    14.552    14.559    14.569    14.582    14.587    14.591    14.602    14.620    14.625    14.635    14.644    14.649    14.655    14.659    14.670    14.677    14.689    14.702    14.716    14.722    14.728    14.733    14.757    14.763    14.772    14.787    14.792    14.798    14.809    14.815    14.832    14.840    14.857    14.861    14.872    14.890    14.895    14.903    14.909    14.912    14.914    14.914    14.912    14.912    14.912    14.912    14.914    14.912    14.910    14.909    14.907    14.907    14.907    14.903    14.897    14.890    14.885    14.864    14.854    14.841    14.835    14.817    14.811    14.806    14.797    14.790    14.787    14.769    14.761    14.755    14.731    14.726    14.720    14.714    14.709    14.697    14.682    14.677    14.672    14.661    14.656    14.652    14.645    14.640    14.632    14.628    14.620    14.605    14.593    14.590    14.575    14.566    14.559    14.552    14.526    14.522    14.517    14.512    14.506    14.499    14.493    14.485    14.465    14.460    14.455    14.447    14.442    14.433    14.428    14.424    14.408    14.404    14.398    14.392    14.385    14.383    14.363    14.359    14.355    14.350    14.330    14.322    14.311    14.306    14.300
     4.524     4.528     4.525     4.541     4.548     4.529     4.524     4.524     4.521     4.481     4.474     4.467     4.472     4.481     4.474     4.467     4.472     4.467     4.474     4.481     4.519     4.508     4.519     4.484     4.490     4.483     4.476     4.467     4.460     4.462     4.446     4.467     4.460     4.481     4.476     4.481     4.474     4.467     4.472     4.465     4.460     4.465     4.458     4.465     4.458     4.465     4.458     4.465     4.483     4.474     4.468     4.472     4.467     4.447     4.467     4.462     4.470     4.464     4.470     4.478     4.481     4.474     4.467     4.474     4.467     4.472     4.467     4.460     4.467     4.460     4.467     4.462     4.467     4.474     4.481     4.517     4.472     4.467     4.472     4.465     4.483     4.446     4.460     4.458     4.467     4.474     4.481     4.464     4.467     4.460     4.460     4.456     4.439     4.444     4.439     4.446     4.460     4.472     4.483     4.481     4.446     4.460     4.446     4.460     4.460     4.467     4.474     4.468     4.462     4.467     4.460     4.460     4.458     4.460     4.458     4.467     4.476     4.472     4.460     4.446     4.460     4.460     4.467     4.472     4.467     4.472     4.467     4.474     4.481     4.512     4.481     4.515     4.483     4.517     4.562     4.481     4.517     4.519     4.519     4.521     4.519     4.527     4.546     4.524     4.600     4.519     4.539     4.524     4.530     4.524     4.589     4.578     4.572     4.567     4.561     4.555     4.548     4.555     4.570     4.524     4.528     4.521     4.555     4.524     4.556     4.525     4.555     4.562     4.607     4.604     4.597     4.607     4.600     4.609     4.602     4.607     4.555     4.602     4.602     4.605     4.600     4.602     4.595     4.599     4.597     4.597     4.595     4.604     4.595     4.600     4.604     4.599     4.595     4.599     4.604     4.600     4.612     4.614     4.609     4.612     4.604     4.609     4.602     4.604     4.612     4.607     4.614     4.612     4.609     4.618     4.612     4.617     4.620     4.618     4.621     4.600     4.625     4.626     4.592     4.600     4.590     4.599     4.594     4.587     4.594     4.595     4.589     4.583     4.590     4.583     4.594     4.585     4.594     4.572     4.577     4.594     4.597     4.590     4.583     4.578     4.583     4.580     4.583     4.592     4.583     4.587     4.594     4.604     4.595     4.604     4.595     4.599     4.597     4.592     4.600     4.594     4.583     4.580     4.585     4.585     4.589     4.585     4.585     4.589     4.585     4.583     4.578     4.583     4.589     4.578     4.572     4.590     4.594     4.572     4.574     4.559     4.567     4.559     4.556     4.555     4.561     4.555     4.559     4.564     4.558     4.562     4.553     4.558     4.562     4.561     4.559     4.562     4.561     4.556     4.550     4.550     4.552     4.550     4.553     4.524     4.541     4.539     4.545     4.541     4.548     4.539     4.546     4.546     4.541     4.546     4.541     4.541     4.545     4.524     4.539     4.529     4.526     4.521     4.512     4.519     4.506     4.519     4.515     4.521     4.517     4.515     4.515     4.510     4.510     4.512     4.495     4.512     4.495     4.497     4.502     4.487     4.479     4.454     4.433     4.439     4.433     4.481     4.460     4.479     4.444     4.479     4.443     4.433     4.441     4.479     4.504     4.474     4.433     4.441     4.433     4.401     4.379     4.400     4.379     4.446     4.439     4.460     4.504     4.502     4.508     4.435     4.441     4.433     4.402     4.431     4.439     4.431     4.439     4.446     4.465     4.443     4.435     4.441     4.458     4.464     4.441     4.396     4.389     4.379     4.373     4.379     4.369     4.336     4.330     4.310     4.310     4.309     4.310     4.309     4.310     4.309     4.328     4.336     4.371     4.381     4.334     4.330     4.336     4.330     4.371     4.369     4.377     4.369     4.377     4.330     4.336     4.369     4.377     4.383     4.447     4.377     4.383     4.377     4.369     4.377     4.369     4.377     4.369     4.377     4.371     4.336     4.330     4.322     4.330     4.310     4.330     4.310     4.330     4.310     4.322     4.310     4.322     4.310     4.310     4.309     4.309     4.309     4.310     4.336     4.369     4.377     4.379     4.377     4.387     4.396     4.439     4.465     4.431     4.423     4.431     4.427     4.431     4.423     4.450     4.381     4.401     4.431     4.431     4.400     4.379     4.400     4.433     4.439     4.479     4.486     4.487     4.481     4.478     4.486     4.481     4.481     4.472     4.467     4.472     4.465     4.458     4.464     4.458     4.504     4.472     4.468     4.474     4.468     4.472     4.464     4.470     4.470     4.467     4.483     4.474     4.479     4.472     4.479     4.462     4.484     4.481     4.497     4.481     4.510     4.528     4.524     4.521     4.525     4.527     4.521     4.517     4.519     4.521     4.525     4.517     4.519     4.523     4.474     4.467     4.460     4.523     4.519     4.517     4.523     4.535     4.537     4.524     4.529     4.537     4.535     4.541     4.545     4.543     4.524     4.539     4.552     4.548     4.524     4.561     4.524     4.545     4.524     4.527     4.519     4.526     4.529     4.548     4.556     4.541     4.521     4.541     4.559     4.552     4.529     4.564     4.564     4.561     4.564     4.556     4.558     4.556     4.565     4.559     4.556     4.561     4.569     4.564     4.565     4.565     4.570     4.577     4.583     4.558     4.577     4.559     4.577     4.558     4.602     4.599     4.604     4.604     4.605     4.599     4.607     4.612     4.611     4.609     4.616     4.612     4.622     4.624     4.633     4.621     4.640     4.642     4.642     4.645     4.642     4.649     4.645     4.644     4.655     4.652     4.657     4.653     4.668     4.647     4.677     4.677     4.645     4.650     4.683     4.680     4.680     4.687     4.670     4.670     4.674     4.672     4.666     4.672     4.667     4.709     4.709     4.706     4.707     4.706     4.702     4.702     4.694     4.707     4.685     4.718     4.685     4.715     4.718     4.711     4.706     4.709     4.709     4.717     4.721     4.717     4.731     4.729     4.731     4.735     4.735     4.733     4.730     4.735     4.737     4.739     4.737     4.739     4.739     4.758     4.761     4.751     4.762     4.763     4.757     4.764     4.766     4.753     4.751     4.754     4.757     4.778     4.774     4.774     4.778     4.778     4.778     4.783     4.783     4.786     4.783     4.791     4.790     4.796     4.802     4.802     4.804     4.807     4.809     4.811     4.815     4.813     4.817     4.819     4.819     4.825     4.826     4.826     4.825     4.827     4.828     4.827     4.830     4.835     4.835     4.837     4.837     4.839     4.843     4.846     4.845     4.848     4.848     4.850     4.851     4.851     4.857     4.859     4.861     4.865     4.866     4.866     4.868     4.874     4.878     4.879     4.878     4.879     4.879     4.886     4.889     4.887     4.890     4.893     4.894     4.897     4.899     4.904     4.905     4.907     4.908     4.912     4.915     4.916     4.919     4.922     4.925     4.925     4.928     4.932     4.935     4.936     4.939     4.941     4.944     4.945     4.948     4.952     4.954     4.959     4.963     4.966     4.972     4.976     4.979     4.985     4.991     4.996     5.003     5.009     5.014     5.019     5.022     5.024     5.028     5.028     5.030     5.032     5.032     5.033     5.032     5.032     5.033     5.033     5.033     5.035     5.037     5.037     5.039     5.041     5.042     5.044     5.046     5.047     5.049     5.049     5.052     5.052     5.055     5.055     5.058     5.059     5.061     5.063     5.066     5.069     5.071     5.072     5.074     5.074     5.078     5.080     5.082     5.085     5.090     5.092     5.093     5.095     5.094     5.096     5.103     5.105     5.107     5.108     5.112     5.114     5.115     5.117     5.120     5.120     5.124     5.126     5.128     5.131     5.134     5.135     5.137     5.140     5.141     5.144     5.148     5.149     5.150     5.153     5.157     5.159     5.162     5.162     5.166     5.168     5.170     5.172     5.174     5.178     5.179     5.183     5.185     5.188     5.189     5.191     5.193     5.194     5.196     5.198     5.202     5.205     5.208     5.210     5.213     5.216     5.219     5.219     5.222     5.225     5.227     5.230     5.231     5.235     5.237     5.239     5.242     5.242     5.245     5.247     5.250     5.252     5.254     5.255     5.259     5.261     5.265     5.266     5.270     5.271     5.272     5.275     5.278     5.280     5.285     5.285     5.287     5.292     5.292     5.295     5.297     5.300     5.302     5.305     5.306     5.308     5.311     5.312     5.314     5.317     5.320     5.322     5.324     5.327     5.330     5.331     5.335     5.337     5.338     5.340     5.343     5.345     5.348     5.350     5.353     5.356     5.358     5.361     5.362     5.365     5.368     5.371     5.373     5.376     5.378     5.381     5.385     5.387     5.390     5.393     5.395     5.399     5.400     5.401     5.404     5.405     5.408     5.409     5.411     5.412     5.415     5.419     5.420     5.424     5.426     5.428     5.430     5.431     5.435     5.436     5.437     5.440     5.441     5.443     5.444     5.446     5.448     5.452     5.452     5.455     5.457     5.460     5.462     5.463     5.465     5.469     5.470     5.472     5.472     5.475     5.479     5.480     5.482     5.486     5.486     5.488     5.491     5.492     5.494     5.497     5.498     5.502     5.504     5.505     5.509     5.511     5.512     5.515     5.517     5.519     5.522     5.525     5.527     5.530     5.533     5.535     5.538     5.540     5.543     5.545     5.549     5.552     5.553     5.557     5.560     5.562     5.565     5.570     5.574     5.575     5.585     5.588     5.588     5.589     5.593     5.595     5.598     5.603     5.605     5.606     5.609     5.613     5.616     5.619     5.622     5.625     5.630     5.633     5.636     5.640     5.643     5.644     5.648     5.652     5.657     5.660     5.664     5.667     5.671     5.674     5.676     5.680     5.685     5.689     5.694     5.697     5.704     5.705     5.711     5.714     5.719     5.727     5.735     5.739     5.740     5.743     5.747     5.752     5.756     5.761     5.764     5.769     5.774     5.779     5.783     5.789     5.792     5.798     5.802     5.807     5.811     5.816     5.821     5.826     5.829     5.833     5.838     5.843     5.848     5.853     5.859     5.862     5.867     5.872     5.877     5.883     5.889     5.894     5.899     5.904     5.910     5.915     5.920     5.926     5.932     5.937     5.944     5.950     5.956     5.962     5.969     5.976     5.983     5.991     5.998     6.008     6.017     6.027     6.037     6.048     6.060     6.072     6.085     6.098     6.110     6.123     6.137     6.149     6.163     6.177     6.192     6.207     6.224     6.241     6.258     6.276     6.294     6.311     6.330     6.347     6.367     6.389     6.410     6.431     6.455     6.476     6.498     6.518     6.537     6.556     6.576     6.592     6.611     6.629     6.648     6.667     6.685     6.704     6.721     6.740     6.758     6.777     6.794     6.811     6.831     6.848     6.866     6.885     6.904     6.924     6.942     6.960     6.979     6.999     7.018     7.037     7.057     7.075     7.094     7.112     7.131     7.149     7.169     7.186     7.204     7.220     7.239     7.255     7.274     7.290     7.307     7.322     7.338     7.357     7.372     7.391     7.408     7.425     7.442     7.459     7.478     7.494     7.510     7.528     7.547     7.564     7.580     7.599     7.617     7.632     7.651     7.669     7.687     7.706     7.724     7.743     7.761     7.779     7.796     7.815     7.831     7.851     7.869     7.887     7.907     7.923     7.942     7.960     7.978     7.998     8.014     8.033     8.052     8.072     8.090     8.109     8.127     8.146     8.165     8.183     8.202     8.219     8.238     8.257     8.273     8.290     8.309     8.327     8.343     8.360     8.377     8.392     8.410     8.426     8.442     8.457     8.474     8.488     8.504     8.519     8.533     8.547     8.561     8.574     8.587     8.600     8.615     8.628     8.642     8.654     8.669     8.680     8.692     8.704     8.715     8.727     8.739     8.754     8.762     8.774     8.785     8.798     8.809     8.820     8.832     8.845     8.855     8.868     8.880     8.892     8.903     8.915     8.926     8.939     8.951     8.961     8.975     8.986     8.999     9.011     9.023     9.035     9.046     9.057     9.070     9.083     9.094     9.106     9.120     9.133     9.146     9.158     9.172     9.183     9.198     9.212     9.225     9.239     9.253     9.266     9.280     9.296     9.309     9.324     9.337     9.351     9.366     9.380     9.394     9.406     9.420     9.435     9.449     9.463     9.478     9.489     9.507     9.521     9.535     9.548     9.563     9.577     9.590     9.604     9.619     9.632     9.644     9.659     9.672     9.688     9.700     9.714     9.726     9.740     9.756     9.769     9.782     9.795     9.809     9.823     9.838     9.854     9.867     9.883     9.898     9.910     9.923     9.938     9.952     9.965     9.979     9.994    10.006    10.021    10.035    10.049    10.064    10.080    10.094    10.112    10.127    10.144    10.157    10.173    10.190    10.205    10.221    10.237    10.252    10.269    10.285    10.300    10.316    10.335    10.350    10.366    10.380    10.398    10.413    10.429    10.446    10.463    10.479    10.496    10.515    10.531    10.550    10.565    10.585    10.601    10.619    10.635    10.653    10.672    10.690    10.709    10.728    10.747    10.765    10.787    10.804    10.824    10.847    10.865    10.885    10.907    10.928    10.946    10.968    10.989    11.008    11.029    11.048    11.069    11.089    11.111    11.131    11.153    11.177    11.198    11.219    11.243    11.265    11.285    11.311    11.333    11.355    11.379    11.402    11.426    11.448    11.472    11.492    11.517    11.540    11.561    11.586    11.609    11.633    11.659    11.683    11.707    11.730    11.754    11.783    11.806    11.829    11.850    11.874    11.895    11.916    11.938    11.961    11.981    12.004    12.023    12.050    12.069    12.089    12.111    12.128    12.149    12.168    12.187    12.209    12.229    12.249    12.265    12.287    12.307    12.327    12.347    12.366    12.386    12.406    12.425    12.443    12.464    12.483    12.507    12.526    12.547    12.569    12.591    12.611    12.633    12.652    12.672    12.691    12.713    12.733    12.749    12.770    12.787    12.807    12.823    12.840    12.858    12.877    12.893    12.910    12.924    12.944    12.959    12.973    12.989    13.002    13.016    13.028    13.044    13.056    13.066    13.078    13.094    13.107    13.123    13.135    13.149    13.160    13.176    13.185    13.199    13.212    13.224    13.237    13.248    13.259    13.270    13.285    13.294    13.306    13.317    13.327    13.342    13.355    13.366    13.376    13.386    13.402    13.411    13.422    13.433    13.442    13.452    13.460    13.467    13.472    13.489    13.498    13.510    13.519    13.532    13.536    13.549    13.559    13.566    13.577    13.587    13.596    13.605    13.613    13.623    13.633    13.639    13.649    13.655    13.673    13.707    13.715    13.723    13.731    13.739    13.746    13.752    13.781    13.786    13.798    13.807    13.815    13.835    13.847    13.852    13.859    13.885    13.895    13.907    13.918    13.924    13.933    13.946    13.955    13.963    13.977    13.985    13.995    14.006    14.014    14.022    14.031    14.037    14.047    14.059    14.069    14.085    14.095    14.106    14.109    14.113    14.135    14.139    14.154    14.169    14.182    14.185    14.191    14.193    14.212    14.222    14.229    14.239    14.242    14.256    14.266    14.269    14.281    14.294    14.297    14.303    14.314    14.322    14.326    14.344    14.354    14.359    14.365    14.387    14.395    14.402    14.408    14.422    14.425    14.433    14.440    14.446    14.453    14.460    14.466    14.489    14.494    14.503    14.509    14.515    14.522    14.528    14.544    14.555    14.569    14.579    14.587    14.590    14.599    14.622    14.626    14.635    14.644    14.649    14.655    14.661    14.670    14.679    14.690    14.704    14.711    14.722    14.728    14.735    14.754    14.759    14.773    14.785    14.793    14.800    14.809    14.817    14.821    14.838    14.855    14.861    14.875    14.887    14.897    14.903    14.910    14.914    14.914    14.914    14.912    14.912    14.912    14.914    14.914    14.914    14.910    14.909    14.907    14.907    14.909    14.905    14.899    14.887    14.880    14.866    14.855    14.843    14.835    14.819    14.811    14.802    14.798    14.790    14.785    14.773    14.759    14.754    14.733    14.728    14.722    14.716    14.711    14.702    14.688    14.679    14.673    14.666    14.659    14.652    14.647    14.642    14.637    14.629    14.626    14.608    14.596    14.593    14.579    14.571    14.555    14.552    14.530    14.524    14.519    14.514    14.511    14.502    14.496    14.488    14.466    14.460    14.455    14.449    14.442    14.435    14.430    14.424    14.416    14.408    14.399    14.393    14.390    14.385    14.365    14.361    14.355    14.352    14.338    14.326    14.314    14.309    14.303
     4.529     4.524     4.582     4.548     4.541     4.524     4.524     4.523     4.523     4.517     4.481     4.474     4.467     4.474     4.481     4.474     4.467     4.472     4.467     4.488     4.483     4.519     4.508     4.519     4.484     4.489     4.481     4.462     4.467     4.447     4.467     4.447     4.468     4.447     4.483     4.474     4.467     4.472     4.467     4.458     4.465     4.458     4.465     4.458     4.465     4.458     4.465     4.472     4.467     4.483     4.476     4.481     4.474     4.468     4.476     4.472     4.464     4.470     4.465     4.472     4.478     4.483     4.476     4.483     4.478     4.481     4.474     4.467     4.462     4.467     4.447     4.467     4.447     4.467     4.446     4.467     4.479     4.472     4.465     4.472     4.478     4.467     4.446     4.460     4.460     4.467     4.474     4.481     4.462     4.467     4.458     4.460     4.446     4.439     4.446     4.441     4.460     4.476     4.489     4.517     4.467     4.447     4.460     4.458     4.465     4.460     4.467     4.462     4.467     4.462     4.467     4.458     4.460     4.458     4.460     4.460     4.483     4.467     4.458     4.460     4.460     4.467     4.474     4.481     4.474     4.481     4.474     4.481     4.515     4.524     4.517     4.524     4.517     4.525     4.524     4.517     4.483     4.517     4.523     4.521     4.523     4.521     4.555     4.529     4.521     4.528     4.521     4.528     4.524     4.618     4.621     4.572     4.541     4.521     4.541     4.546     4.553     4.548     4.555     4.570     4.523     4.529     4.524     4.605     4.525     4.609     4.589     4.609     4.605     4.600     4.592     4.600     4.604     4.616     4.607     4.614     4.561     4.612     4.605     4.600     4.609     4.604     4.611     4.602     4.607     4.599     4.609     4.599     4.600     4.605     4.600     4.605     4.611     4.605     4.604     4.612     4.604     4.607     4.616     4.609     4.611     4.604     4.607     4.604     4.609     4.611     4.616     4.611     4.614     4.612     4.616     4.614     4.619     4.622     4.604     4.624     4.625     4.629     4.616     4.592     4.600     4.597     4.590     4.594     4.589     4.587     4.590     4.589     4.599     4.587     4.600     4.594     4.585     4.594     4.602     4.597     4.594     4.587     4.607     4.590     4.595     4.589     4.589     4.599     4.590     4.597     4.607     4.597     4.605     4.607     4.602     4.604     4.599     4.597     4.595     4.599     4.594     4.599     4.590     4.587     4.592     4.590     4.583     4.592     4.587     4.590     4.594     4.590     4.583     4.592     4.594     4.578     4.597     4.577     4.570     4.567     4.564     4.570     4.567     4.561     4.558     4.561     4.567     4.562     4.562     4.570     4.558     4.555     4.567     4.564     4.565     4.564     4.558     4.564     4.562     4.555     4.555     4.558     4.550     4.546     4.548     4.545     4.541     4.550     4.553     4.546     4.553     4.545     4.546     4.550     4.550     4.541     4.525     4.545     4.537     4.537     4.546     4.528     4.523     4.527     4.519     4.510     4.521     4.517     4.521     4.521     4.512     4.519     4.512     4.508     4.515     4.515     4.515     4.512     4.508     4.483     4.486     4.489     4.441     4.447     4.441     4.476     4.481     4.474     4.481     4.444     4.479     4.441     4.446     4.483     4.487     4.467     4.441     4.433     4.401     4.393     4.385     4.379     4.400     4.479     4.446     4.479     4.486     4.497     4.492     4.510     4.433     4.441     4.433     4.439     4.446     4.441     4.460     4.465     4.441     4.433     4.401     4.381     4.400     4.394     4.401     4.441     4.396     4.389     4.381     4.373     4.379     4.371     4.373     4.369     4.336     4.330     4.336     4.330     4.336     4.330     4.377     4.373     4.379     4.401     4.400     4.379     4.379     4.377     4.369     4.377     4.371     4.377     4.371     4.377     4.369     4.377     4.383     4.379     4.443     4.387     4.379     4.387     4.379     4.371     4.377     4.379     4.379     4.381     4.379     4.373     4.379     4.371     4.379     4.373     4.379     4.371     4.379     4.371     4.377     4.369     4.377     4.369     4.377     4.371     4.377     4.330     4.377     4.371     4.377     4.383     4.393     4.400     4.433     4.439     4.464     4.433     4.439     4.431     4.423     4.433     4.439     4.446     4.449     4.402     4.447     4.486     4.441     4.379     4.385     4.379     4.401     4.433     4.456     4.481     4.487     4.483     4.491     4.481     4.492     4.496     4.481     4.506     4.484     4.497     4.465     4.458     4.464     4.472     4.467     4.460     4.467     4.472     4.467     4.468     4.470     4.468     4.474     4.479     4.481     4.484     4.479     4.474     4.481     4.495     4.486     4.502     4.478     4.537     4.524     4.484     4.523     4.517     4.528     4.521     4.523     4.524     4.515     4.521     4.519     4.523     4.517     4.467     4.460     4.467     4.515     4.524     4.523     4.527     4.535     4.541     4.537     4.543     4.512     4.521     4.517     4.524     4.537     4.528     4.524     4.558     4.574     4.574     4.525     4.528     4.524     4.521     4.523     4.526     4.519     4.559     4.553     4.529     4.567     4.552     4.558     4.564     4.558     4.524     4.558     4.562     4.567     4.559     4.562     4.558     4.524     4.569     4.567     4.564     4.570     4.565     4.570     4.565     4.570     4.569     4.578     4.572     4.577     4.559     4.600     4.602     4.599     4.604     4.604     4.605     4.609     4.600     4.604     4.607     4.614     4.616     4.614     4.611     4.605     4.607     4.614     4.635     4.640     4.644     4.647     4.640     4.644     4.649     4.645     4.652     4.655     4.659     4.660     4.662     4.660     4.644     4.649     4.647     4.677     4.667     4.686     4.653     4.686     4.686     4.688     4.667     4.672     4.668     4.674     4.707     4.672     4.709     4.709     4.707     4.709     4.704     4.704     4.707     4.709     4.715     4.719     4.717     4.715     4.718     4.726     4.725     4.721     4.725     4.729     4.730     4.721     4.715     4.727     4.722     4.723     4.725     4.739     4.735     4.735     4.733     4.741     4.744     4.733     4.735     4.737     4.733     4.761     4.725     4.762     4.762     4.757     4.769     4.757     4.755     4.761     4.754     4.761     4.762     4.778     4.776     4.780     4.783     4.781     4.783     4.787     4.787     4.783     4.789     4.794     4.795     4.798     4.804     4.806     4.809     4.806     4.809     4.815     4.817     4.817     4.821     4.826     4.828     4.827     4.830     4.828     4.831     4.831     4.835     4.835     4.837     4.841     4.841     4.843     4.839     4.845     4.846     4.846     4.851     4.851     4.854     4.855     4.854     4.857     4.858     4.861     4.862     4.870     4.870     4.870     4.874     4.878     4.879     4.879     4.883     4.885     4.889     4.891     4.893     4.894     4.894     4.897     4.899     4.900     4.902     4.907     4.910     4.910     4.913     4.916     4.919     4.920     4.924     4.925     4.928     4.930     4.933     4.936     4.938     4.941     4.942     4.945     4.948     4.950     4.954     4.957     4.959     4.963     4.966     4.974     4.976     4.982     4.987     4.991     4.996     5.003     5.009     5.014     5.019     5.024     5.028     5.028     5.033     5.033     5.035     5.037     5.037     5.039     5.039     5.039     5.039     5.039     5.041     5.041     5.042     5.042     5.044     5.047     5.047     5.050     5.052     5.053     5.053     5.055     5.058     5.058     5.059     5.061     5.063     5.064     5.066     5.069     5.071     5.072     5.074     5.076     5.080     5.080     5.082     5.082     5.087     5.088     5.093     5.095     5.097     5.098     5.103     5.105     5.108     5.112     5.110     5.114     5.115     5.117     5.120     5.122     5.124     5.126     5.130     5.130     5.133     5.135     5.137     5.139     5.141     5.143     5.146     5.149     5.152     5.153     5.155     5.159     5.160     5.162     5.166     5.168     5.170     5.172     5.174     5.176     5.179     5.183     5.185     5.188     5.189     5.191     5.193     5.194     5.196     5.198     5.202     5.205     5.207     5.210     5.213     5.215     5.219     5.219     5.222     5.223     5.227     5.230     5.231     5.235     5.237     5.239     5.242     5.244     5.245     5.249     5.250     5.252     5.255     5.257     5.259     5.263     5.265     5.266     5.268     5.270     5.270     5.273     5.277     5.281     5.283     5.285     5.290     5.292     5.293     5.295     5.297     5.299     5.302     5.303     5.306     5.308     5.311     5.312     5.314     5.317     5.319     5.322     5.324     5.325     5.328     5.331     5.335     5.337     5.340     5.342     5.343     5.345     5.348     5.350     5.353     5.355     5.358     5.361     5.362     5.365     5.367     5.370     5.373     5.376     5.378     5.381     5.383     5.387     5.390     5.392     5.395     5.397     5.400     5.401     5.404     5.405     5.408     5.409     5.411     5.414     5.415     5.416     5.420     5.424     5.426     5.428     5.431     5.433     5.435     5.436     5.439     5.441     5.443     5.444     5.445     5.446     5.449     5.450     5.454     5.457     5.458     5.460     5.462     5.465     5.466     5.469     5.472     5.474     5.475     5.477     5.479     5.480     5.483     5.485     5.486     5.489     5.491     5.492     5.495     5.497     5.500     5.502     5.504     5.506     5.508     5.511     5.512     5.515     5.517     5.519     5.522     5.524     5.527     5.530     5.532     5.535     5.537     5.540     5.543     5.545     5.549     5.550     5.553     5.557     5.558     5.562     5.563     5.567     5.572     5.577     5.585     5.585     5.588     5.593     5.595     5.595     5.598     5.600     5.603     5.606     5.609     5.611     5.614     5.619     5.622     5.624     5.627     5.630     5.633     5.638     5.640     5.643     5.646     5.649     5.653     5.657     5.660     5.665     5.668     5.671     5.674     5.676     5.683     5.685     5.689     5.694     5.697     5.704     5.707     5.711     5.716     5.719     5.730     5.737     5.740     5.742     5.745     5.748     5.752     5.756     5.761     5.764     5.769     5.774     5.779     5.783     5.787     5.792     5.798     5.802     5.807     5.811     5.816     5.821     5.826     5.829     5.835     5.838     5.843     5.848     5.853     5.859     5.862     5.866     5.872     5.877     5.883     5.889     5.894     5.899     5.903     5.910     5.915     5.920     5.926     5.932     5.937     5.944     5.950     5.958     5.964     5.970     5.976     5.983     5.991     5.998     6.006     6.016     6.026     6.035     6.046     6.057     6.069     6.083     6.094     6.108     6.122     6.133     6.146     6.159     6.174     6.187     6.203     6.218     6.235     6.252     6.270     6.287     6.306     6.324     6.342     6.361     6.381     6.402     6.423     6.447     6.470     6.493     6.515     6.535     6.556     6.576     6.594     6.611     6.631     6.648     6.668     6.686     6.704     6.723     6.740     6.759     6.777     6.794     6.811     6.831     6.848     6.866     6.883     6.903     6.922     6.940     6.959     6.978     6.995     7.016     7.035     7.053     7.072     7.093     7.110     7.129     7.147     7.167     7.185     7.204     7.221     7.240     7.257     7.275     7.292     7.309     7.325     7.341     7.359     7.376     7.392     7.410     7.425     7.443     7.461     7.476     7.494     7.512     7.529     7.546     7.564     7.580     7.599     7.617     7.632     7.650     7.667     7.686     7.706     7.722     7.741     7.758     7.778     7.794     7.813     7.830     7.850     7.866     7.885     7.904     7.922     7.940     7.957     7.976     7.994     8.012     8.029     8.048     8.066     8.086     8.106     8.122     8.139     8.159     8.178     8.195     8.215     8.233     8.252     8.269     8.287     8.305     8.324     8.341     8.356     8.374     8.391     8.408     8.424     8.442     8.458     8.474     8.489     8.505     8.520     8.535     8.550     8.562     8.577     8.590     8.605     8.619     8.631     8.646     8.658     8.670     8.685     8.699     8.710     8.722     8.736     8.748     8.761     8.772     8.785     8.796     8.807     8.817     8.831     8.842     8.854     8.866     8.879     8.890     8.901     8.912     8.924     8.935     8.948     8.959     8.973     8.985     8.996     9.007     9.021     9.031     9.043     9.054     9.066     9.078     9.091     9.105     9.117     9.128     9.141     9.153     9.166     9.178     9.193     9.205     9.218     9.232     9.245     9.258     9.273     9.287     9.300     9.314     9.329     9.343     9.359     9.372     9.387     9.400     9.414     9.427     9.442     9.455     9.469     9.482     9.499     9.512     9.526     9.538     9.553     9.568     9.582     9.595     9.609     9.625     9.638     9.652     9.665     9.675     9.693     9.706     9.720     9.733     9.746     9.759     9.774     9.789     9.802     9.814     9.829     9.844     9.858     9.874     9.887     9.900     9.916     9.932     9.943     9.955     9.971     9.983     9.999    10.013    10.026    10.041    10.054    10.069    10.086    10.100    10.115    10.129    10.146    10.161    10.175    10.192    10.207    10.224    10.239    10.254    10.271    10.286    10.302    10.320    10.337    10.352    10.369    10.383    10.400    10.416    10.433    10.447    10.466    10.481    10.499    10.513    10.531    10.550    10.567    10.583    10.602    10.620    10.637    10.656    10.674    10.689    10.709    10.727    10.745    10.765    10.785    10.804    10.824    10.842    10.864    10.885    10.904    10.924    10.946    10.966    10.985    11.004    11.026    11.047    11.066    11.086    11.105    11.129    11.149    11.173    11.195    11.214    11.235    11.260    11.279    11.303    11.327    11.350    11.372    11.393    11.419    11.440    11.464    11.485    11.510    11.535    11.557    11.579    11.602    11.626    11.650    11.671    11.698    11.719    11.743    11.767    11.793    11.816    11.841    11.865    11.887    11.910    11.933    11.952    11.976    11.998    12.019    12.039    12.065    12.083    12.101    12.122    12.146    12.166    12.185    12.204    12.224    12.244    12.267    12.283    12.301    12.320    12.344    12.360    12.383    12.402    12.421    12.441    12.459    12.479    12.502    12.521    12.544    12.565    12.583    12.608    12.628    12.648    12.667    12.690    12.708    12.724    12.747    12.765    12.785    12.804    12.819    12.838    12.856    12.873    12.886    12.902    12.919    12.933    12.945    12.962    12.973    12.987    13.000    13.012    13.027    13.042    13.056    13.066    13.079    13.092    13.105    13.119    13.130    13.144    13.157    13.171    13.181    13.195    13.205    13.219    13.232    13.241    13.252    13.264    13.274    13.287    13.298    13.306    13.322    13.333    13.350    13.359    13.369    13.383    13.395    13.404    13.415    13.427    13.435    13.445    13.452    13.464    13.471    13.481    13.492    13.506    13.513    13.526    13.533    13.539    13.552    13.561    13.574    13.581    13.590    13.602    13.610    13.619    13.630    13.639    13.647    13.654    13.661    13.669    13.710    13.718    13.726    13.735    13.742    13.749    13.769    13.783    13.795    13.804    13.813    13.831    13.839    13.848    13.854    13.885    13.891    13.900    13.917    13.924    13.929    13.941    13.954    13.963    13.976    13.983    13.995    14.004    14.014    14.018    14.025    14.039    14.042    14.059    14.066    14.083    14.096    14.102    14.109    14.113    14.135    14.141    14.150    14.155    14.183    14.185    14.191    14.195    14.215    14.220    14.227    14.238    14.242    14.253    14.263    14.269    14.287    14.290    14.299    14.302    14.311    14.322    14.326    14.342    14.350    14.359    14.365    14.385    14.393    14.402    14.410    14.421    14.427    14.433    14.440    14.446    14.453    14.460    14.466    14.489    14.494    14.499    14.511    14.515    14.522    14.530    14.545    14.554    14.567    14.575    14.583    14.588    14.593    14.613    14.628    14.635    14.642    14.650    14.655    14.661    14.668    14.679    14.686    14.702    14.707    14.718    14.728    14.733    14.754    14.757    14.769    14.785    14.793    14.798    14.808    14.815    14.829    14.835    14.846    14.864    14.885    14.887    14.895    14.905    14.910    14.914    14.912    14.910    14.910    14.910    14.912    14.914    14.912    14.912    14.910    14.907    14.907    14.909    14.907    14.905    14.902    14.890    14.882    14.866    14.854    14.841    14.835    14.817    14.813    14.804    14.798    14.789    14.785    14.778    14.763    14.754    14.733    14.728    14.722    14.716    14.711    14.704    14.688    14.680    14.675    14.668    14.662    14.655    14.650    14.645    14.639    14.635    14.620    14.603    14.596    14.591    14.579    14.572    14.561    14.555    14.552    14.526    14.522    14.515    14.514    14.509    14.498    14.491    14.466    14.462    14.457    14.449    14.444    14.439    14.430    14.425    14.419    14.413    14.404    14.399    14.390    14.387    14.366    14.361    14.355    14.352    14.344    14.333    14.318    14.312    14.305
     4.524     4.519     4.524     4.541     4.524     4.524     4.523     4.523     4.521     4.519     4.517     4.481     4.476     4.481     4.476     4.481     4.474     4.481     4.474     4.481     4.517     4.483     4.519     4.483     4.519     4.483     4.474     4.467     4.474     4.467     4.474     4.483     4.478     4.483     4.489     4.483     4.474     4.481     4.472     4.467     4.460     4.467     4.460     4.467     4.460     4.465     4.472     4.467     4.474     4.481     4.483     4.472     4.467     4.474     4.483     4.479     4.472     4.467     4.472     4.479     4.486     4.489     4.483     4.489     4.484     4.489     4.481     4.474     4.467     4.447     4.468     4.462     4.467     4.460     4.467     4.517     4.472     4.465     4.458     4.465     4.472     4.462     4.467     4.446     4.460     4.462     4.481     4.476     4.481     4.474     4.467     4.460     4.460     4.446     4.441     4.447     4.468     4.476     4.483     4.525     4.489     4.481     4.460     4.465     4.458     4.465     4.472     4.467     4.474     4.467     4.460     4.465     4.458     4.460     4.460     4.467     4.517     4.474     4.467     4.460     4.467     4.474     4.481     4.517     4.484     4.519     4.483     4.515     4.524     4.519     4.525     4.519     4.552     4.570     4.517     4.483     4.517     4.526     4.521     4.523     4.519     4.527     4.561     4.523     4.524     4.519     4.539     4.521     4.541     4.572     4.589     4.541     4.519     4.526     4.519     4.555     4.548     4.567     4.570     4.578     4.612     4.524     4.595     4.524     4.572     4.577     4.582     4.609     4.600     4.605     4.612     4.618     4.616     4.611     4.614     4.609     4.611     4.607     4.614     4.609     4.605     4.609     4.609     4.614     4.609     4.605     4.600     4.605     4.618     4.604     4.611     4.605     4.611     4.605     4.612     4.611     4.609     4.616     4.609     4.614     4.605     4.607     4.614     4.609     4.619     4.612     4.612     4.616     4.612     4.617     4.620     4.616     4.622     4.620     4.618     4.622     4.629     4.619     4.635     4.600     4.595     4.607     4.597     4.607     4.595     4.592     4.595     4.595     4.597     4.600     4.587     4.589     4.590     4.599     4.605     4.604     4.600     4.607     4.609     4.612     4.590     4.595     4.587     4.590     4.595     4.592     4.616     4.609     4.611     4.604     4.607     4.609     4.607     4.605     4.599     4.604     4.599     4.592     4.595     4.587     4.590     4.597     4.589     4.594     4.592     4.595     4.592     4.595     4.590     4.583     4.592     4.583     4.578     4.583     4.578     4.570     4.570     4.565     4.570     4.587     4.562     4.569     4.572     4.564     4.570     4.565     4.570     4.574     4.569     4.572     4.567     4.569     4.569     4.567     4.562     4.561     4.555     4.556     4.556     4.553     4.541     4.539     4.562     4.559     4.555     4.550     4.556     4.524     4.529     4.524     4.555     4.558     4.545     4.539     4.537     4.532     4.529     4.524     4.529     4.524     4.529     4.521     4.517     4.521     4.510     4.517     4.521     4.510     4.508     4.517     4.515     4.519     4.515     4.506     4.527     4.499     4.528     4.512     4.478     4.483     4.431     4.439     4.476     4.481     4.488     4.481     4.523     4.519     4.481     4.458     4.465     4.456     4.433     4.401     4.433     4.400     4.433     4.401     4.483     4.487     4.481     4.512     4.447     4.508     4.515     4.515     4.510     4.504     4.490     4.486     4.478     4.441     4.433     4.441     4.433     4.400     4.379     4.385     4.379     4.387     4.394     4.400     4.443     4.396     4.389     4.382     4.387     4.379     4.379     4.379     4.369     4.379     4.371     4.379     4.371     4.379     4.381     4.381     4.401     4.433     4.433     4.401     4.381     4.385     4.379     4.379     4.379     4.381     4.379     4.383     4.377     4.385     4.379     4.400     4.433     4.379     4.387     4.381     4.373     4.379     4.385     4.379     4.387     4.381     4.375     4.379     4.373     4.379     4.387     4.379     4.387     4.379     4.373     4.379     4.379     4.379     4.381     4.379     4.387     4.381     4.387     4.379     4.385     4.377     4.400     4.431     4.400     4.433     4.439     4.433     4.458     4.465     4.433     4.439     4.431     4.439     4.433     4.439     4.433     4.489     4.494     4.491     4.448     4.385     4.379     4.400     4.431     4.441     4.465     4.460     4.483     4.489     4.484     4.487     4.490     4.487     4.506     4.512     4.506     4.506     4.517     4.481     4.458     4.465     4.446     4.439     4.478     4.525     4.435     4.443     4.467     4.472     4.479     4.483     4.488     4.481     4.474     4.481     4.488     4.481     4.494     4.489     4.539     4.489     4.494     4.498     4.519     4.521     4.524     4.528     4.524     4.521     4.521     4.517     4.523     4.517     4.523     4.517     4.467     4.474     4.521     4.519     4.525     4.532     4.530     4.535     4.541     4.537     4.537     4.525     4.541     4.550     4.524     4.529     4.565     4.570     4.574     4.525     4.574     4.552     4.545     4.545     4.575     4.519     4.527     4.521     4.535     4.525     4.530     4.558     4.552     4.570     4.567     4.559     4.564     4.565     4.569     4.567     4.569     4.524     4.529     4.565     4.572     4.570     4.575     4.572     4.569     4.572     4.577     4.572     4.592     4.590     4.594     4.562     4.565     4.572     4.604     4.609     4.604     4.612     4.607     4.614     4.602     4.605     4.612     4.620     4.622     4.619     4.637     4.611     4.642     4.637     4.637     4.647     4.644     4.644     4.647     4.640     4.640     4.645     4.652     4.645     4.664     4.659     4.657     4.662     4.653     4.650     4.672     4.647     4.690     4.677     4.691     4.680     4.680     4.704     4.667     4.677     4.672     4.709     4.709     4.709     4.713     4.713     4.715     4.707     4.707     4.706     4.713     4.707     4.715     4.715     4.722     4.719     4.723     4.729     4.718     4.723     4.731     4.733     4.735     4.733     4.735     4.743     4.746     4.744     4.743     4.741     4.737     4.739     4.744     4.743     4.741     4.739     4.737     4.754     4.758     4.758     4.759     4.758     4.762     4.764     4.770     4.769     4.759     4.761     4.783     4.781     4.785     4.786     4.785     4.781     4.785     4.789     4.787     4.785     4.795     4.799     4.796     4.799     4.802     4.807     4.809     4.806     4.811     4.817     4.811     4.817     4.822     4.827     4.830     4.830     4.831     4.830     4.831     4.832     4.835     4.841     4.839     4.839     4.841     4.845     4.848     4.846     4.850     4.850     4.853     4.850     4.855     4.859     4.862     4.862     4.863     4.865     4.866     4.868     4.872     4.874     4.874     4.879     4.879     4.881     4.885     4.889     4.890     4.891     4.893     4.894     4.897     4.898     4.902     4.904     4.905     4.908     4.912     4.913     4.915     4.916     4.920     4.922     4.925     4.927     4.930     4.933     4.935     4.936     4.939     4.941     4.944     4.947     4.950     4.954     4.955     4.959     4.961     4.964     4.968     4.974     4.979     4.983     4.987     4.993     4.996     5.001     5.007     5.012     5.019     5.024     5.027     5.032     5.033     5.037     5.037     5.039     5.041     5.042     5.042     5.044     5.046     5.044     5.044     5.046     5.047     5.047     5.047     5.052     5.053     5.053     5.058     5.058     5.058     5.059     5.061     5.061     5.064     5.064     5.066     5.069     5.069     5.071     5.074     5.076     5.076     5.078     5.082     5.083     5.085     5.088     5.088     5.089     5.097     5.099     5.102     5.103     5.105     5.108     5.110     5.112     5.114     5.115     5.119     5.119     5.122     5.124     5.128     5.130     5.131     5.133     5.135     5.137     5.138     5.140     5.143     5.144     5.149     5.152     5.153     5.155     5.159     5.160     5.164     5.166     5.168     5.170     5.172     5.174     5.178     5.179     5.181     5.183     5.187     5.188     5.190     5.192     5.195     5.197     5.199     5.202     5.205     5.208     5.210     5.211     5.215     5.219     5.219     5.222     5.223     5.225     5.230     5.231     5.235     5.237     5.239     5.242     5.244     5.247     5.249     5.252     5.254     5.255     5.257     5.257     5.261     5.265     5.266     5.268     5.270     5.270     5.273     5.279     5.281     5.283     5.287     5.290     5.292     5.292     5.295     5.297     5.300     5.302     5.305     5.306     5.309     5.311     5.312     5.315     5.317     5.319     5.322     5.325     5.327     5.328     5.331     5.333     5.337     5.338     5.342     5.345     5.347     5.348     5.350     5.353     5.355     5.356     5.359     5.362     5.364     5.367     5.368     5.371     5.375     5.376     5.379     5.383     5.385     5.388     5.392     5.393     5.397     5.400     5.401     5.404     5.405     5.407     5.409     5.412     5.414     5.415     5.419     5.420     5.422     5.426     5.430     5.431     5.433     5.437     5.437     5.439     5.440     5.443     5.445     5.446     5.448     5.449     5.452     5.454     5.457     5.458     5.462     5.463     5.465     5.466     5.470     5.472     5.472     5.475     5.479     5.480     5.482     5.483     5.486     5.488     5.489     5.491     5.494     5.495     5.498     5.500     5.502     5.505     5.506     5.508     5.512     5.515     5.515     5.517     5.520     5.522     5.525     5.527     5.530     5.532     5.535     5.537     5.540     5.542     5.545     5.547     5.550     5.553     5.555     5.558     5.560     5.563     5.567     5.573     5.579     5.581     5.585     5.588     5.589     5.595     5.598     5.598     5.600     5.603     5.605     5.608     5.609     5.613     5.616     5.619     5.622     5.627     5.628     5.632     5.635     5.638     5.641     5.644     5.648     5.652     5.655     5.658     5.662     5.665     5.669     5.674     5.676     5.679     5.683     5.687     5.690     5.694     5.699     5.704     5.707     5.711     5.716     5.719     5.735     5.739     5.742     5.745     5.747     5.750     5.754     5.756     5.761     5.766     5.772     5.774     5.779     5.783     5.787     5.792     5.796     5.802     5.807     5.811     5.816     5.821     5.826     5.831     5.835     5.840     5.845     5.848     5.854     5.859     5.863     5.867     5.872     5.879     5.883     5.889     5.894     5.899     5.906     5.910     5.915     5.920     5.926     5.932     5.937     5.944     5.950     5.958     5.964     5.970     5.978     5.985     5.991     5.998     6.006     6.016     6.023     6.033     6.043     6.055     6.067     6.079     6.092     6.104     6.119     6.131     6.143     6.157     6.170     6.183     6.199     6.214     6.229     6.246     6.264     6.282     6.300     6.319     6.336     6.356     6.376     6.395     6.417     6.440     6.461     6.485     6.508     6.529     6.551     6.572     6.592     6.611     6.631     6.649     6.668     6.686     6.705     6.724     6.742     6.759     6.777     6.795     6.811     6.831     6.848     6.866     6.883     6.901     6.920     6.938     6.957     6.976     6.993     7.013     7.032     7.050     7.071     7.089     7.108     7.127     7.147     7.166     7.183     7.202     7.221     7.240     7.257     7.275     7.292     7.309     7.327     7.343     7.362     7.378     7.394     7.411     7.429     7.445     7.463     7.479     7.496     7.513     7.531     7.547     7.564     7.582     7.599     7.615     7.633     7.651     7.669     7.686     7.704     7.721     7.739     7.758     7.776     7.792     7.811     7.829     7.848     7.865     7.883     7.899     7.918     7.937     7.955     7.973     7.991     8.010     8.029     8.046     8.063     8.080     8.100     8.117     8.135     8.154     8.174     8.192     8.210     8.227     8.247     8.264     8.283     8.302     8.319     8.339     8.355     8.372     8.389     8.405     8.422     8.438     8.457     8.474     8.488     8.504     8.520     8.535     8.550     8.565     8.578     8.593     8.608     8.622     8.635     8.650     8.661     8.675     8.689     8.704     8.717     8.728     8.742     8.755     8.768     8.781     8.792     8.806     8.816     8.829     8.839     8.852     8.862     8.874     8.887     8.897     8.910     8.923     8.935     8.946     8.958     8.969     8.980     8.993     9.006     9.017     9.029     9.043     9.054     9.063     9.075     9.088     9.100     9.112     9.125     9.137     9.150     9.163     9.175     9.188     9.200     9.215     9.226     9.241     9.254     9.266     9.280     9.295     9.307     9.322     9.337     9.350     9.363     9.378     9.393     9.405     9.420     9.433     9.448     9.462     9.476     9.490     9.502     9.519     9.530     9.544     9.560     9.575     9.588     9.604     9.616     9.630     9.643     9.657     9.671     9.683     9.696     9.711     9.725     9.738     9.752     9.767     9.779     9.794     9.807     9.821     9.835     9.848     9.863     9.875     9.891     9.905     9.921     9.935     9.949     9.961     9.974     9.989    10.002    10.018    10.031    10.045    10.058    10.074    10.088    10.103    10.118    10.132    10.147    10.164    10.179    10.196    10.210    10.227    10.242    10.257    10.274    10.289    10.304    10.321    10.340    10.355    10.371    10.385    10.403    10.421    10.435    10.450    10.468    10.483    10.500    10.517    10.531    10.550    10.567    10.583    10.601    10.622    10.637    10.656    10.674    10.689    10.709    10.728    10.745    10.763    10.785    10.804    10.823    10.842    10.861    10.882    10.902    10.922    10.944    10.962    10.985    11.002    11.023    11.043    11.061    11.085    11.105    11.126    11.146    11.168    11.189    11.211    11.232    11.254    11.275    11.298    11.319    11.344    11.365    11.389    11.409    11.433    11.455    11.482    11.502    11.525    11.549    11.570    11.595    11.618    11.640    11.661    11.685    11.709    11.733    11.757    11.781    11.808    11.831    11.854    11.877    11.901    11.928    11.946    11.968    11.992    12.011    12.035    12.055    12.079    12.098    12.119    12.140    12.161    12.178    12.202    12.219    12.238    12.259    12.279    12.298    12.318    12.337    12.359    12.379    12.395    12.415    12.437    12.455    12.476    12.496    12.516    12.536    12.557    12.580    12.601    12.624    12.642    12.662    12.683    12.702    12.722    12.741    12.758    12.779    12.796    12.815    12.829    12.846    12.861    12.877    12.891    12.904    12.916    12.928    12.945    12.959    12.973    12.985    12.999    13.012    13.027    13.041    13.054    13.066    13.076    13.091    13.103    13.116    13.127    13.138    13.152    13.165    13.176    13.190    13.199    13.214    13.226    13.235    13.245    13.257    13.267    13.278    13.289    13.298    13.314    13.324    13.339    13.350    13.359    13.370    13.389    13.395    13.411    13.419    13.432    13.442    13.448    13.459    13.465    13.475    13.487    13.496    13.513    13.519    13.528    13.536    13.545    13.557    13.566    13.578    13.587    13.595    13.605    13.614    13.623    13.638    13.644    13.652    13.657    13.666    13.687    13.712    13.718    13.728    13.737    13.746    13.769    13.776    13.789    13.797    13.811    13.827    13.833    13.842    13.856    13.863    13.885    13.893    13.908    13.918    13.927    13.935    13.954    13.965    13.969    13.983    13.993    14.002    14.012    14.020    14.028    14.037    14.044    14.059    14.063    14.085    14.092    14.100    14.106    14.113    14.130    14.143    14.146    14.164    14.172    14.185    14.189    14.195    14.207    14.220    14.225    14.238    14.246    14.253    14.260    14.269    14.280    14.288    14.297    14.303    14.311    14.320    14.326    14.338    14.352    14.357    14.365    14.385    14.390    14.402    14.411    14.419    14.424    14.430    14.437    14.444    14.453    14.458    14.466    14.488    14.494    14.502    14.508    14.515    14.522    14.530    14.535    14.555    14.566    14.574    14.583    14.588    14.595    14.610    14.626    14.637    14.644    14.649    14.656    14.661    14.673    14.680    14.690    14.702    14.707    14.716    14.728    14.729    14.754    14.759    14.766    14.782    14.795    14.797    14.806    14.811    14.820    14.838    14.846    14.859    14.885    14.890    14.897    14.905    14.912    14.914    14.914    14.910    14.910    14.910    14.910    14.912    14.910    14.910    14.909    14.907    14.907    14.907    14.907    14.907    14.897    14.890    14.885    14.875    14.855    14.845    14.835    14.817    14.811    14.804    14.795    14.790    14.785    14.776    14.763    14.754    14.739    14.728    14.724    14.718    14.711    14.702    14.693    14.682    14.675    14.670    14.664    14.658    14.655    14.649    14.644    14.637    14.625    14.603    14.595    14.590    14.577    14.574    14.569    14.557    14.552    14.530    14.524    14.520    14.519    14.512    14.498    14.493    14.485    14.463    14.457    14.452    14.446    14.439    14.431    14.427    14.421    14.414    14.408    14.404    14.396    14.390    14.385    14.363    14.357    14.350    14.344    14.335    14.323    14.318    14.314
     4.530     4.524     4.524     4.524     4.524     4.523     4.524     4.521     4.521     4.519     4.483     4.489     4.481     4.489     4.483     4.489     4.481     4.488     4.481     4.489     4.483     4.488     4.481     4.488     4.481     4.488     4.481     4.474     4.481     4.476     4.483     4.479     4.486     4.481     4.508     4.519     4.483     4.476     4.481     4.472     4.467     4.474     4.467     4.472     4.467     4.460     4.467     4.472     4.481     4.489     4.521     4.479     4.474     4.481     4.521     4.474     4.467     4.472     4.479     4.487     4.519     4.481     4.489     4.483     4.489     4.483     4.476     4.481     4.474     4.467     4.474     4.481     4.476     4.483     4.517     4.474     4.465     4.456     4.460     4.458     4.465     4.483     4.446     4.467     4.460     4.467     4.476     4.481     4.474     4.481     4.474     4.467     4.474     4.476     4.476     4.483     4.478     4.483     4.447     4.481     4.474     4.479     4.481     4.472     4.465     4.456     4.479     4.474     4.481     4.474     4.467     4.460     4.467     4.460     4.467     4.474     4.521     4.479     4.474     4.467     4.474     4.483     4.517     4.508     4.521     4.524     4.521     4.524     4.517     4.524     4.556     4.577     4.572     4.589     4.524     4.519     4.526     4.523     4.524     4.521     4.528     4.519     4.525     4.529     4.523     4.539     4.521     4.578     4.521     4.525     4.530     4.523     4.528     4.519     4.528     4.524     4.555     4.572     4.567     4.570     4.607     4.590     4.525     4.599     4.524     4.572     4.605     4.580     4.607     4.612     4.607     4.600     4.607     4.616     4.611     4.614     4.618     4.611     4.607     4.614     4.611     4.607     4.611     4.607     4.607     4.612     4.623     4.600     4.605     4.617     4.609     4.614     4.607     4.607     4.611     4.607     4.616     4.612     4.612     4.618     4.611     4.620     4.618     4.614     4.614     4.622     4.614     4.619     4.617     4.620     4.618     4.628     4.626     4.631     4.633     4.626     4.637     4.623     4.617     4.612     4.637     4.612     4.605     4.614     4.607     4.595     4.605     4.595     4.600     4.605     4.600     4.609     4.594     4.595     4.607     4.600     4.605     4.602     4.612     4.616     4.619     4.587     4.592     4.597     4.607     4.617     4.612     4.611     4.614     4.609     4.611     4.607     4.604     4.600     4.592     4.602     4.604     4.599     4.602     4.602     4.599     4.595     4.597     4.592     4.600     4.594     4.599     4.594     4.599     4.602     4.583     4.590     4.582     4.578     4.575     4.582     4.594     4.595     4.574     4.594     4.589     4.577     4.570     4.570     4.578     4.582     4.577     4.577     4.575     4.569     4.570     4.569     4.574     4.569     4.565     4.565     4.559     4.561     4.562     4.565     4.562     4.546     4.543     4.564     4.561     4.555     4.558     4.552     4.559     4.553     4.559     4.559     4.561     4.553     4.539     4.546     4.525     4.517     4.524     4.519     4.524     4.515     4.521     4.510     4.519     4.510     4.521     4.512     4.515     4.510     4.517     4.512     4.517     4.508     4.521     4.527     4.532     4.497     4.494     4.517     4.506     4.515     4.517     4.523     4.517     4.535     4.523     4.498     4.456     4.465     4.458     4.465     4.443     4.435     4.443     4.433     4.441     4.524     4.504     4.506     4.447     4.512     4.521     4.517     4.494     4.517     4.484     4.462     4.439     4.431     4.439     4.433     4.401     4.433     4.400     4.377     4.385     4.377     4.385     4.379     4.400     4.391     4.398     4.391     4.398     4.391     4.396     4.401     4.394     4.387     4.379     4.381     4.379     4.381     4.379     4.387     4.396     4.402     4.433     4.444     4.439     4.433     4.402     4.381     4.385     4.379     4.387     4.379     4.387     4.406     4.400     4.379     4.400     4.433     4.470     4.456     4.435     4.401     4.382     4.389     4.379     4.387     4.379     4.387     4.379     4.387     4.381     4.389     4.381     4.389     4.381     4.389     4.381     4.387     4.379     4.385     4.381     4.401     4.396     4.401     4.433     4.401     4.433     4.401     4.431     4.425     4.433     4.441     4.433     4.444     4.465     4.460     4.467     4.433     4.439     4.431     4.439     4.433     4.502     4.467     4.446     4.439     4.446     4.379     4.387     4.433     4.441     4.464     4.444     4.439     4.446     4.468     4.446     4.467     4.474     4.467     4.487     4.484     4.433     4.441     4.447     4.487     4.483     4.488     4.510     4.479     4.524     4.481     4.523     4.484     4.489     4.483     4.529     4.488     4.524     4.488     4.481     4.488     4.481     4.488     4.497     4.504     4.529     4.531     4.541     4.527     4.531     4.525     4.528     4.523     4.528     4.517     4.521     4.521     4.523     4.521     4.527     4.523     4.474     4.523     4.474     4.525     4.528     4.524     4.515     4.524     4.517     4.546     4.553     4.529     4.523     4.558     4.517     4.553     4.525     4.564     4.525     4.519     4.525     4.558     4.570     4.525     4.523     4.526     4.559     4.530     4.525     4.530     4.525     4.574     4.546     4.569     4.558     4.561     4.565     4.570     4.569     4.570     4.575     4.572     4.574     4.572     4.565     4.572     4.570     4.578     4.582     4.578     4.583     4.590     4.592     4.595     4.587     4.597     4.567     4.605     4.607     4.611     4.607     4.616     4.612     4.607     4.609     4.627     4.630     4.631     4.633     4.637     4.645     4.640     4.640     4.644     4.649     4.644     4.642     4.649     4.645     4.655     4.657     4.662     4.647     4.664     4.659     4.662     4.657     4.664     4.686     4.691     4.690     4.672     4.692     4.697     4.655     4.702     4.704     4.709     4.709     4.709     4.711     4.709     4.709     4.713     4.718     4.718     4.713     4.718     4.718     4.713     4.707     4.722     4.725     4.719     4.727     4.730     4.726     4.730     4.731     4.735     4.733     4.729     4.730     4.726     4.743     4.748     4.743     4.737     4.737     4.739     4.735     4.748     4.744     4.748     4.743     4.746     4.743     4.748     4.757     4.754     4.769     4.754     4.759     4.776     4.772     4.778     4.762     4.763     4.758     4.785     4.780     4.790     4.790     4.785     4.790     4.792     4.795     4.798     4.798     4.802     4.804     4.806     4.809     4.811     4.813     4.813     4.818     4.821     4.825     4.823     4.828     4.832     4.832     4.831     4.835     4.832     4.835     4.839     4.841     4.843     4.843     4.845     4.848     4.850     4.848     4.851     4.850     4.853     4.857     4.857     4.862     4.862     4.865     4.866     4.870     4.870     4.874     4.872     4.876     4.874     4.878     4.881     4.883     4.886     4.890     4.894     4.895     4.897     4.895     4.899     4.904     4.904     4.907     4.908     4.912     4.913     4.915     4.916     4.920     4.922     4.924     4.927     4.928     4.932     4.933     4.936     4.938     4.941     4.944     4.947     4.950     4.952     4.954     4.957     4.961     4.963     4.966     4.969     4.976     4.979     4.982     4.987     4.991     4.996     5.000     5.004     5.012     5.016     5.022     5.028     5.032     5.035     5.039     5.041     5.041     5.042     5.046     5.047     5.047     5.049     5.050     5.052     5.053     5.053     5.052     5.055     5.058     5.058     5.058     5.061     5.064     5.063     5.064     5.066     5.066     5.066     5.069     5.071     5.071     5.072     5.072     5.076     5.078     5.080     5.082     5.085     5.087     5.087     5.092     5.091     5.095     5.099     5.103     5.105     5.107     5.108     5.110     5.112     5.114     5.117     5.119     5.120     5.122     5.124     5.126     5.130     5.131     5.134     5.135     5.137     5.138     5.140     5.143     5.144     5.147     5.150     5.153     5.155     5.159     5.162     5.164     5.166     5.168     5.170     5.172     5.174     5.178     5.179     5.181     5.183     5.187     5.188     5.191     5.193     5.194     5.196     5.199     5.202     5.204     5.207     5.210     5.213     5.215     5.219     5.220     5.222     5.225     5.227     5.230     5.231     5.235     5.237     5.239     5.242     5.244     5.247     5.249     5.252     5.254     5.255     5.257     5.259     5.263     5.265     5.266     5.269     5.270     5.272     5.274     5.277     5.281     5.283     5.285     5.290     5.292     5.295     5.297     5.297     5.300     5.300     5.305     5.306     5.308     5.311     5.312     5.315     5.317     5.320     5.322     5.324     5.328     5.330     5.331     5.333     5.337     5.338     5.342     5.343     5.345     5.348     5.352     5.353     5.355     5.356     5.359     5.361     5.364     5.365     5.368     5.371     5.373     5.376     5.378     5.381     5.385     5.387     5.390     5.393     5.395     5.399     5.401     5.403     5.405     5.407     5.409     5.411     5.414     5.415     5.419     5.420     5.424     5.426     5.430     5.431     5.433     5.437     5.437     5.439     5.441     5.443     5.445     5.446     5.449     5.452     5.454     5.455     5.457     5.460     5.462     5.465     5.466     5.469     5.470     5.474     5.475     5.477     5.479     5.480     5.483     5.485     5.486     5.488     5.491     5.492     5.494     5.495     5.498     5.500     5.504     5.505     5.508     5.509     5.511     5.515     5.517     5.519     5.520     5.522     5.525     5.527     5.530     5.532     5.535     5.537     5.540     5.542     5.545     5.547     5.550     5.552     5.555     5.557     5.560     5.562     5.565     5.574     5.577     5.582     5.585     5.588     5.589     5.593     5.596     5.600     5.602     5.603     5.606     5.608     5.609     5.613     5.614     5.619     5.622     5.624     5.627     5.630     5.633     5.636     5.640     5.643     5.646     5.649     5.653     5.657     5.660     5.664     5.667     5.669     5.674     5.676     5.679     5.683     5.689     5.692     5.696     5.699     5.705     5.707     5.713     5.716     5.719     5.732     5.739     5.742     5.745     5.748     5.750     5.754     5.757     5.761     5.766     5.772     5.775     5.779     5.783     5.787     5.792     5.796     5.802     5.807     5.811     5.814     5.821     5.826     5.831     5.837     5.840     5.845     5.850     5.854     5.859     5.863     5.868     5.874     5.879     5.883     5.889     5.894     5.899     5.904     5.911     5.915     5.920     5.926     5.932     5.937     5.944     5.950     5.958     5.964     5.970     5.978     5.985     5.991     5.998     6.006     6.016     6.024     6.033     6.043     6.053     6.063     6.076     6.089     6.101     6.114     6.127     6.140     6.154     6.167     6.181     6.195     6.210     6.225     6.241     6.258     6.276     6.294     6.311     6.330     6.349     6.368     6.389     6.410     6.431     6.453     6.476     6.500     6.522     6.546     6.567     6.588     6.610     6.629     6.648     6.668     6.687     6.707     6.724     6.742     6.760     6.779     6.795     6.813     6.831     6.848     6.866     6.883     6.901     6.920     6.937     6.956     6.974     6.992     7.009     7.029     7.048     7.068     7.087     7.105     7.126     7.144     7.163     7.182     7.200     7.219     7.237     7.255     7.275     7.292     7.309     7.327     7.343     7.362     7.380     7.396     7.412     7.429     7.446     7.463     7.480     7.498     7.513     7.531     7.548     7.566     7.583     7.600     7.617     7.632     7.650     7.669     7.686     7.704     7.721     7.739     7.757     7.774     7.791     7.809     7.826     7.846     7.862     7.882     7.898     7.916     7.933     7.952     7.971     7.987     8.006     8.024     8.044     8.062     8.080     8.096     8.115     8.132     8.150     8.169     8.186     8.205     8.224     8.242     8.261     8.280     8.298     8.314     8.333     8.351     8.369     8.385     8.403     8.419     8.436     8.452     8.469     8.488     8.504     8.519     8.535     8.550     8.565     8.580     8.595     8.610     8.625     8.639     8.653     8.667     8.678     8.693     8.707     8.720     8.733     8.746     8.761     8.774     8.787     8.800     8.812     8.825     8.838     8.849     8.861     8.871     8.885     8.895     8.909     8.918     8.931     8.942     8.956     8.966     8.978     8.990     9.002     9.015     9.026     9.037     9.050     9.060     9.075     9.088     9.098     9.111     9.122     9.133     9.147     9.158     9.172     9.183     9.198     9.210     9.222     9.235     9.248     9.261     9.273     9.289     9.302     9.316     9.329     9.343     9.356     9.369     9.383     9.398     9.411     9.427     9.441     9.453     9.469     9.482     9.498     9.512     9.524     9.537     9.552     9.565     9.579     9.593     9.609     9.622     9.636     9.649     9.663     9.677     9.691     9.705     9.719     9.730     9.745     9.759     9.772     9.785     9.800     9.812     9.826     9.841     9.855     9.869     9.883     9.896     9.911     9.924     9.938     9.954     9.966     9.982     9.994    10.007    10.025    10.037    10.049    10.066    10.080    10.093    10.107    10.121    10.135    10.150    10.166    10.181    10.198    10.214    10.231    10.244    10.261    10.278    10.294    10.309    10.326    10.342    10.357    10.374    10.392    10.405    10.423    10.439    10.454    10.472    10.487    10.502    10.519    10.533    10.551    10.569    10.585    10.602    10.620    10.637    10.656    10.675    10.690    10.709    10.727    10.747    10.763    10.783    10.802    10.821    10.840    10.861    10.879    10.900    10.919    10.941    10.961    10.981    11.000    11.021    11.043    11.063    11.083    11.104    11.125    11.144    11.166    11.185    11.207    11.229    11.250    11.274    11.293    11.316    11.337    11.363    11.382    11.405    11.426    11.448    11.474    11.495    11.520    11.540    11.565    11.587    11.611    11.632    11.652    11.677    11.701    11.726    11.748    11.772    11.797    11.823    11.842    11.869    11.892    11.914    11.938    11.959    11.985    12.005    12.029    12.048    12.071    12.094    12.112    12.135    12.155    12.177    12.195    12.217    12.235    12.254    12.274    12.293    12.313    12.330    12.351    12.370    12.393    12.411    12.430    12.450    12.472    12.491    12.512    12.531    12.552    12.573    12.596    12.619    12.637    12.659    12.677    12.696    12.716    12.733    12.749    12.767    12.782    12.799    12.814    12.829    12.844    12.860    12.873    12.886    12.899    12.915    12.929    12.940    12.956    12.971    12.983    12.999    13.012    13.027    13.036    13.050    13.061    13.073    13.085    13.096    13.107    13.123    13.132    13.144    13.155    13.167    13.181    13.198    13.211    13.221    13.227    13.240    13.249    13.261    13.271    13.281    13.293    13.308    13.320    13.329    13.339    13.353    13.364    13.376    13.391    13.404    13.415    13.422    13.431    13.442    13.452    13.462    13.471    13.483    13.491    13.501    13.511    13.524    13.533    13.541    13.552    13.565    13.574    13.581    13.592    13.604    13.613    13.619    13.630    13.638    13.649    13.657    13.664    13.677    13.693    13.708    13.722    13.731    13.741    13.746    13.774    13.781    13.792    13.806    13.815    13.831    13.842    13.856    13.863    13.867    13.891    13.907    13.913    13.926    13.933    13.954    13.961    13.969    13.981    13.992    14.002    14.010    14.018    14.031    14.037    14.045    14.051    14.062    14.085    14.089    14.096    14.107    14.113    14.135    14.141    14.144    14.166    14.172    14.182    14.187    14.193    14.206    14.220    14.224    14.232    14.246    14.252    14.258    14.269    14.280    14.288    14.295    14.306    14.311    14.318    14.328    14.338    14.352    14.357    14.363    14.379    14.395    14.399    14.408    14.416    14.425    14.428    14.435    14.440    14.452    14.460    14.465    14.488    14.494    14.503    14.508    14.514    14.520    14.528    14.535    14.552    14.557    14.572    14.582    14.588    14.593    14.602    14.625    14.629    14.644    14.649    14.653    14.664    14.673    14.677    14.686    14.702    14.709    14.716    14.722    14.729    14.752    14.757    14.773    14.782    14.789    14.795    14.806    14.813    14.819    14.838    14.849    14.854    14.881    14.890    14.895    14.903    14.910    14.912    14.914    14.912    14.910    14.910    14.910    14.912    14.910    14.910    14.909    14.907    14.905    14.907    14.907    14.909    14.903    14.890    14.887    14.864    14.857    14.846    14.835    14.817    14.811    14.808    14.795    14.790    14.785    14.777    14.765    14.755    14.735    14.729    14.724    14.718    14.711    14.699    14.693    14.689    14.677    14.672    14.666    14.661    14.655    14.650    14.645    14.635    14.625    14.606    14.595    14.590    14.580    14.577    14.571    14.559    14.557    14.533    14.528    14.522    14.519    14.515    14.505    14.493    14.488    14.466    14.458    14.452    14.447    14.440    14.435    14.427    14.422    14.416    14.410    14.405    14.399    14.393    14.387    14.366    14.359    14.350    14.345    14.339    14.333    14.320    14.314
     4.525     4.525     4.524     4.524     4.523     4.524     4.523     4.523     4.519     4.510     4.517     4.483     4.517     4.483     4.517     4.484     4.519     4.483     4.489     4.483     4.489     4.481     4.474     4.481     4.474     4.481     4.474     4.481     4.476     4.484     4.519     4.474     4.481     4.488     4.481     4.515     4.521     4.484     4.476     4.481     4.474     4.481     4.476     4.481     4.474     4.481     4.474     4.481     4.488     4.484     4.517     4.524     4.517     4.524     4.488     4.481     4.474     4.479     4.488     4.521     4.481     4.474     4.481     4.476     4.481     4.476     4.481     4.474     4.481     4.474     4.483     4.517     4.486     4.481     4.472     4.467     4.460     4.465     4.458     4.465     4.458     4.479     4.483     4.474     4.481     4.483     4.483     4.489     4.483     4.476     4.483     4.483     4.483     4.512     4.474     4.467     4.474     4.479     4.483     4.474     4.467     4.472     4.519     4.481     4.472     4.479     4.474     4.481     4.519     4.481     4.474     4.481     4.474     4.467     4.474     4.483     4.479     4.474     4.481     4.476     4.483     4.517     4.510     4.521     4.515     4.523     4.529     4.595     4.525     4.570     4.589     4.595     4.602     4.595     4.548     4.541     4.524     4.529     4.524     4.539     4.546     4.526     4.521     4.609     4.605     4.611     4.524     4.599     4.525     4.583     4.524     4.524     4.523     4.529     4.523     4.555     4.548     4.578     4.572     4.578     4.602     4.597     4.604     4.525     4.572     4.578     4.600     4.629     4.617     4.621     4.617     4.621     4.616     4.609     4.600     4.619     4.614     4.619     4.616     4.620     4.612     4.618     4.612     4.612     4.616     4.617     4.612     4.609     4.617     4.612     4.623     4.612     4.620     4.612     4.619     4.612     4.619     4.612     4.620     4.616     4.621     4.616     4.621     4.624     4.620     4.616     4.620     4.616     4.621     4.628     4.626     4.628     4.631     4.635     4.635     4.637     4.644     4.640     4.605     4.644     4.609     4.605     4.618     4.611     4.617     4.604     4.609     4.599     4.595     4.612     4.604     4.607     4.599     4.607     4.600     4.604     4.604     4.597     4.609     4.604     4.612     4.611     4.623     4.604     4.612     4.624     4.618     4.614     4.618     4.614     4.607     4.611     4.605     4.609     4.604     4.594     4.599     4.595     4.599     4.604     4.595     4.600     4.594     4.599     4.595     4.600     4.594     4.600     4.594     4.600     4.595     4.587     4.589     4.582     4.580     4.578     4.599     4.574     4.580     4.577     4.595     4.583     4.578     4.574     4.580     4.582     4.578     4.580     4.574     4.570     4.577     4.575     4.570     4.577     4.570     4.562     4.556     4.559     4.564     4.558     4.562     4.562     4.564     4.562     4.564     4.558     4.562     4.559     4.564     4.559     4.564     4.556     4.564     4.562     4.558     4.524     4.530     4.524     4.519     4.524     4.527     4.521     4.527     4.519     4.527     4.521     4.515     4.535     4.524     4.517     4.483     4.515     4.508     4.515     4.525     4.521     4.525     4.517     4.524     4.519     4.481     4.515     4.506     4.512     4.504     4.504     4.528     4.504     4.465     4.460     4.467     4.458     4.465     4.458     4.465     4.458     4.481     4.478     4.483     4.446     4.441     4.464     4.484     4.481     4.517     4.506     4.489     4.441     4.433     4.439     4.431     4.401     4.379     4.400     4.379     4.400     4.379     4.385     4.379     4.400     4.433     4.383     4.446     4.398     4.446     4.464     4.441     4.433     4.439     4.433     4.401     4.394     4.389     4.396     4.401     4.433     4.429     4.435     4.444     4.441     4.433     4.441     4.433     4.441     4.396     4.389     4.381     4.401     4.433     4.439     4.433     4.439     4.433     4.456     4.476     4.464     4.443     4.433     4.441     4.433     4.401     4.379     4.387     4.379     4.401     4.379     4.389     4.396     4.401     4.398     4.403     4.396     4.391     4.396     4.400     4.379     4.400     4.433     4.441     4.433     4.441     4.433     4.439     4.433     4.439     4.433     4.441     4.464     4.458     4.465     4.458     4.468     4.494     4.484     4.515     4.486     4.490     4.512     4.481     4.446     4.465     4.458     4.465     4.444     4.433     4.402     4.435     4.443     4.439     4.446     4.465     4.446     4.439     4.446     4.479     4.474     4.481     4.479     4.441     4.433     4.441     4.483     4.488     4.483     4.487     4.524     4.528     4.523     4.483     4.526     4.484     4.528     4.524     4.529     4.526     4.492     4.535     4.539     4.488     4.521     4.506     4.529     4.524     4.535     4.537     4.529     4.532     4.528     4.524     4.529     4.537     4.523     4.523     4.529     4.529     4.525     4.524     4.517     4.524     4.474     4.525     4.529     4.525     4.529     4.524     4.519     4.525     4.521     4.529     4.523     4.556     4.552     4.565     4.564     4.529     4.525     4.521     4.524     4.530     4.564     4.525     4.519     4.525     4.529     4.578     4.562     4.561     4.539     4.575     4.539     4.521     4.578     4.562     4.570     4.570     4.564     4.572     4.574     4.580     4.577     4.572     4.578     4.583     4.578     4.585     4.585     4.582     4.585     4.580     4.583     4.592     4.590     4.599     4.605     4.609     4.604     4.611     4.578     4.614     4.619     4.618     4.625     4.627     4.625     4.635     4.629     4.637     4.647     4.642     4.645     4.644     4.642     4.645     4.645     4.649     4.645     4.652     4.657     4.659     4.664     4.650     4.668     4.664     4.655     4.660     4.655     4.650     4.696     4.653     4.699     4.645     4.699     4.680     4.704     4.696     4.713     4.706     4.715     4.713     4.713     4.713     4.719     4.717     4.715     4.717     4.715     4.721     4.715     4.713     4.727     4.727     4.725     4.735     4.735     4.731     4.731     4.729     4.739     4.727     4.744     4.741     4.748     4.750     4.737     4.746     4.743     4.750     4.748     4.753     4.753     4.753     4.754     4.751     4.744     4.763     4.766     4.769     4.772     4.776     4.759     4.778     4.774     4.778     4.776     4.786     4.785     4.781     4.787     4.785     4.790     4.785     4.790     4.796     4.795     4.800     4.802     4.804     4.806     4.807     4.809     4.815     4.817     4.817     4.815     4.822     4.826     4.828     4.828     4.832     4.835     4.835     4.839     4.839     4.839     4.843     4.845     4.846     4.845     4.846     4.850     4.853     4.850     4.854     4.857     4.859     4.858     4.859     4.862     4.865     4.866     4.870     4.872     4.874     4.876     4.874     4.876     4.879     4.881     4.881     4.885     4.891     4.890     4.893     4.899     4.898     4.898     4.899     4.904     4.907     4.908     4.910     4.913     4.915     4.916     4.919     4.922     4.924     4.925     4.928     4.930     4.933     4.935     4.938     4.939     4.942     4.945     4.948     4.950     4.954     4.957     4.959     4.963     4.964     4.968     4.972     4.976     4.981     4.983     4.987     4.991     4.996     5.000     5.005     5.010     5.016     5.022     5.027     5.032     5.035     5.039     5.042     5.044     5.047     5.047     5.049     5.052     5.053     5.053     5.055     5.056     5.058     5.059     5.061     5.063     5.064     5.064     5.066     5.066     5.069     5.069     5.069     5.071     5.069     5.072     5.074     5.076     5.076     5.078     5.080     5.082     5.083     5.085     5.087     5.087     5.095     5.097     5.097     5.099     5.105     5.107     5.108     5.110     5.110     5.114     5.114     5.115     5.119     5.120     5.122     5.124     5.126     5.130     5.131     5.133     5.135     5.136     5.139     5.142     5.143     5.145     5.146     5.149     5.153     5.155     5.159     5.160     5.162     5.164     5.167     5.170     5.170     5.174     5.176     5.178     5.181     5.183     5.185     5.188     5.190     5.192     5.194     5.196     5.198     5.202     5.205     5.207     5.210     5.211     5.216     5.219     5.219     5.222     5.225     5.228     5.230     5.231     5.235     5.237     5.239     5.242     5.244     5.247     5.249     5.252     5.254     5.255     5.259     5.261     5.263     5.265     5.266     5.268     5.270     5.272     5.275     5.277     5.279     5.282     5.285     5.287     5.290     5.293     5.295     5.299     5.300     5.302     5.303     5.305     5.308     5.311     5.312     5.315     5.317     5.319     5.322     5.325     5.327     5.330     5.331     5.335     5.337     5.338     5.340     5.343     5.345     5.348     5.350     5.353     5.355     5.356     5.359     5.361     5.362     5.365     5.367     5.370     5.373     5.378     5.379     5.383     5.385     5.387     5.390     5.392     5.395     5.399     5.400     5.403     5.404     5.407     5.408     5.411     5.412     5.415     5.419     5.420     5.424     5.426     5.430     5.431     5.433     5.436     5.439     5.440     5.441     5.443     5.444     5.446     5.449     5.452     5.454     5.457     5.458     5.460     5.463     5.465     5.466     5.470     5.472     5.474     5.475     5.477     5.480     5.482     5.483     5.486     5.489     5.489     5.491     5.492     5.495     5.497     5.498     5.502     5.504     5.506     5.508     5.509     5.512     5.514     5.517     5.519     5.522     5.524     5.525     5.528     5.530     5.532     5.535     5.537     5.540     5.542     5.545     5.547     5.552     5.552     5.555     5.557     5.562     5.562     5.565     5.571     5.574     5.579     5.581     5.585     5.589     5.591     5.595     5.596     5.600     5.602     5.606     5.608     5.609     5.611     5.614     5.616     5.620     5.624     5.627     5.628     5.632     5.635     5.638     5.641     5.644     5.648     5.652     5.655     5.658     5.662     5.665     5.669     5.671     5.674     5.678     5.680     5.683     5.687     5.692     5.696     5.699     5.705     5.709     5.711     5.716     5.726     5.735     5.735     5.742     5.745     5.747     5.752     5.756     5.759     5.763     5.768     5.770     5.775     5.780     5.785     5.789     5.792     5.796     5.802     5.805     5.810     5.814     5.821     5.826     5.829     5.835     5.840     5.845     5.850     5.854     5.859     5.863     5.868     5.874     5.879     5.883     5.889     5.894     5.899     5.906     5.911     5.915     5.920     5.926     5.932     5.937     5.944     5.949     5.956     5.964     5.970     5.978     5.985     5.991     6.000     6.006     6.016     6.024     6.033     6.041     6.052     6.062     6.073     6.085     6.098     6.110     6.123     6.137     6.149     6.163     6.177     6.190     6.205     6.220     6.236     6.252     6.270     6.287     6.305     6.324     6.342     6.361     6.381     6.402     6.423     6.445     6.468     6.491     6.515     6.537     6.560     6.583     6.605     6.625     6.647     6.667     6.686     6.707     6.726     6.744     6.761     6.779     6.796     6.813     6.831     6.849     6.866     6.883     6.901     6.918     6.937     6.954     6.972     6.990     7.009     7.027     7.047     7.065     7.083     7.102     7.122     7.142     7.159     7.179     7.197     7.217     7.235     7.254     7.272     7.290     7.308     7.327     7.343     7.362     7.379     7.398     7.414     7.431     7.448     7.465     7.482     7.500     7.515     7.533     7.549     7.566     7.583     7.602     7.618     7.635     7.651     7.669     7.685     7.702     7.721     7.737     7.755     7.774     7.790     7.807     7.826     7.844     7.862     7.880     7.895     7.915     7.931     7.950     7.967     7.987     8.003     8.022     8.041     8.057     8.076     8.094     8.111     8.128     8.146     8.165     8.183     8.200     8.219     8.238     8.255     8.273     8.292     8.311     8.328     8.346     8.364     8.382     8.400     8.416     8.435     8.452     8.469     8.483     8.502     8.517     8.535     8.550     8.566     8.582     8.597     8.612     8.625     8.641     8.654     8.669     8.681     8.695     8.710     8.724     8.738     8.752     8.766     8.778     8.792     8.806     8.818     8.831     8.845     8.857     8.870     8.882     8.893     8.906     8.918     8.928     8.940     8.952     8.963     8.976     8.990     8.999     9.013     9.023     9.035     9.048     9.060     9.072     9.083     9.096     9.108     9.120     9.131     9.144     9.156     9.169     9.180     9.194     9.207     9.218     9.230     9.243     9.255     9.269     9.280     9.295     9.307     9.321     9.337     9.350     9.364     9.378     9.393     9.403     9.419     9.431     9.448     9.461     9.474     9.489     9.504     9.519     9.531     9.543     9.558     9.572     9.583     9.599     9.612     9.627     9.643     9.656     9.670     9.682     9.696     9.709     9.726     9.737     9.752     9.763     9.778     9.792     9.807     9.820     9.832     9.845     9.861     9.874     9.888     9.902     9.916     9.929     9.946     9.957     9.972     9.987    10.002    10.015    10.028    10.042    10.057    10.070    10.085    10.099    10.114    10.127    10.140    10.157    10.170    10.187    10.202    10.217    10.235    10.250    10.263    10.280    10.294    10.311    10.326    10.343    10.361    10.375    10.392    10.408    10.426    10.441    10.457    10.476    10.491    10.506    10.521    10.539    10.553    10.570    10.587    10.605    10.625    10.639    10.656    10.674    10.692    10.711    10.730    10.747    10.765    10.781    10.799    10.821    10.842    10.861    10.879    10.898    10.916    10.937    10.957    10.978    10.999    11.018    11.040    11.060    11.082    11.102    11.122    11.142    11.163    11.183    11.204    11.226    11.248    11.270    11.291    11.312    11.335    11.357    11.380    11.400    11.424    11.445    11.466    11.491    11.514    11.535    11.555    11.581    11.604    11.626    11.648    11.671    11.694    11.717    11.739    11.765    11.787    11.813    11.835    11.861    11.882    11.905    11.929    11.950    11.974    11.998    12.022    12.042    12.065    12.087    12.107    12.130    12.152    12.168    12.192    12.210    12.231    12.249    12.268    12.292    12.307    12.325    12.348    12.367    12.389    12.407    12.428    12.445    12.464    12.486    12.505    12.526    12.547    12.565    12.585    12.608    12.626    12.645    12.667    12.686    12.704    12.720    12.736    12.752    12.768    12.782    12.796    12.811    12.826    12.844    12.856    12.870    12.883    12.899    12.913    12.928    12.940    12.954    12.970    12.981    12.995    13.009    13.023    13.032    13.045    13.057    13.068    13.079    13.092    13.101    13.116    13.127    13.135    13.149    13.158    13.171    13.189    13.204    13.214    13.219    13.231    13.243    13.255    13.266    13.273    13.287    13.301    13.314    13.322    13.329    13.346    13.353    13.376    13.382    13.394    13.402    13.415    13.422    13.435    13.450    13.459    13.465    13.477    13.487    13.496    13.506    13.519    13.530    13.536    13.552    13.561    13.569    13.580    13.585    13.596    13.610    13.616    13.627    13.639    13.645    13.654    13.666    13.674    13.685    13.705    13.712    13.728    13.733    13.742    13.751    13.776    13.788    13.802    13.811    13.822    13.839    13.848    13.857    13.865    13.891    13.898    13.910    13.917    13.927    13.952    13.959    13.968    13.980    13.990    13.998    14.004    14.026    14.028    14.039    14.047    14.051    14.066    14.077    14.085    14.089    14.106    14.113    14.135    14.139    14.143    14.162    14.170    14.178    14.185    14.191    14.202    14.219    14.222    14.235    14.242    14.253    14.258    14.264    14.278    14.287    14.297    14.303    14.311    14.317    14.330    14.336    14.345    14.357    14.363    14.366    14.392    14.402    14.407    14.416    14.422    14.428    14.437    14.442    14.449    14.458    14.465    14.488    14.494    14.502    14.508    14.515    14.520    14.526    14.533    14.554    14.557    14.571    14.582    14.587    14.591    14.602    14.619    14.635    14.640    14.647    14.656    14.664    14.672    14.679    14.690    14.702    14.711    14.714    14.722    14.728    14.733    14.757    14.776    14.785    14.793    14.797    14.804    14.813    14.819    14.837    14.846    14.854    14.875    14.890    14.894    14.903    14.909    14.912    14.914    14.912    14.910    14.910    14.910    14.912    14.912    14.909    14.909    14.907    14.907    14.907    14.909    14.907    14.905    14.897    14.885    14.878    14.855    14.849    14.843    14.817    14.811    14.806    14.795    14.790    14.785    14.776    14.765    14.759    14.739    14.729    14.724    14.718    14.711    14.705    14.696    14.688    14.680    14.673    14.668    14.662    14.656    14.653    14.649    14.640    14.625    14.608    14.595    14.590    14.585    14.579    14.574    14.566    14.559    14.552    14.530    14.524    14.519    14.515    14.512    14.496    14.489    14.472    14.460    14.455    14.449    14.442    14.437    14.428    14.424    14.419    14.413    14.408    14.402    14.395    14.389    14.376    14.363    14.355    14.342    14.341    14.333    14.322    14.315
     4.556     4.524     4.524     4.523     4.523     4.523     4.523     4.521     4.523     4.519     4.521     4.519     4.519     4.519     4.508     4.519     4.510     4.519     4.483     4.517     4.483     4.489     4.481     4.474     4.481     4.474     4.481     4.476     4.483     4.519     4.512     4.481     4.476     4.481     4.476     4.481     4.515     4.521     4.508     4.488     4.481     4.488     4.483     4.484     4.483     4.476     4.481     4.489     4.483     4.519     4.523     4.519     4.523     4.517     4.483     4.488     4.481     4.488     4.483     4.510     4.474     4.467     4.474     4.481     4.474     4.481     4.476     4.481     4.474     4.481     4.517     4.510     4.481     4.474     4.467     4.472     4.467     4.460     4.467     4.460     4.465     4.472     4.479     4.486     4.519     4.512     4.519     4.508     4.517     4.484     4.519     4.508     4.521     4.474     4.467     4.472     4.467     4.472     4.519     4.481     4.460     4.467     4.474     4.521     4.481     4.472     4.479     4.519     4.483     4.517     4.483     4.489     4.481     4.476     4.483     4.517     4.524     4.481     4.517     4.483     4.517     4.510     4.521     4.515     4.508     4.517     4.525     4.589     4.594     4.590     4.524     4.604     4.609     4.524     4.529     4.524     4.524     4.523     4.524     4.524     4.541     4.546     4.539     4.523     4.529     4.524     4.539     4.524     4.541     4.550     4.556     4.524     4.541     4.523     4.541     4.548     4.555     4.572     4.578     4.600     4.611     4.605     4.614     4.572     4.578     4.628     4.632     4.633     4.635     4.617     4.625     4.617     4.621     4.617     4.620     4.622     4.623     4.617     4.607     4.617     4.622     4.616     4.618     4.619     4.614     4.619     4.612     4.617     4.614     4.619     4.617     4.621     4.611     4.629     4.612     4.607     4.612     4.607     4.612     4.622     4.617     4.621     4.627     4.628     4.627     4.624     4.624     4.621     4.625     4.630     4.629     4.627     4.637     4.635     4.635     4.637     4.642     4.622     4.640     4.609     4.628     4.611     4.611     4.616     4.612     4.614     4.602     4.605     4.612     4.604     4.599     4.600     4.611     4.602     4.609     4.605     4.599     4.605     4.604     4.612     4.607     4.626     4.605     4.600     4.629     4.625     4.600     4.621     4.612     4.611     4.614     4.607     4.611     4.612     4.618     4.600     4.595     4.600     4.607     4.599     4.605     4.597     4.600     4.605     4.599     4.595     4.604     4.592     4.597     4.594     4.600     4.589     4.585     4.585     4.578     4.582     4.577     4.605     4.602     4.599     4.597     4.590     4.589     4.589     4.575     4.578     4.583     4.578     4.582     4.575     4.575     4.570     4.575     4.580     4.578     4.577     4.570     4.572     4.567     4.569     4.569     4.567     4.564     4.559     4.561     4.564     4.561     4.565     4.562     4.562     4.569     4.524     4.567     4.555     4.524     4.519     4.524     4.529     4.524     4.521     4.545     4.537     4.523     4.526     4.521     4.527     4.523     4.535     4.521     4.524     4.474     4.481     4.517     4.508     4.537     4.530     4.517     4.506     4.515     4.523     4.515     4.483     4.512     4.506     4.515     4.510     4.523     4.528     4.523     4.531     4.474     4.465     4.472     4.467     4.460     4.467     4.462     4.441     4.433     4.401     4.433     4.441     4.447     4.456     4.479     4.496     4.484     4.433     4.439     4.433     4.439     4.431     4.401     4.433     4.401     4.433     4.400     4.379     4.401     4.433     4.441     4.447     4.468     4.462     4.465     4.458     4.464     4.443     4.435     4.441     4.433     4.402     4.433     4.401     4.433     4.441     4.435     4.458     4.441     4.381     4.441     4.464     4.443     4.398     4.391     4.382     4.389     4.396     4.441     4.433     4.441     4.462     4.470     4.462     4.481     4.474     4.464     4.443     4.433     4.439     4.433     4.401     4.381     4.401     4.433     4.402     4.433     4.441     4.433     4.441     4.398     4.444     4.398     4.402     4.433     4.383     4.379     4.401     4.433     4.456     4.464     4.458     4.464     4.456     4.464     4.472     4.479     4.472     4.467     4.460     4.465     4.472     4.498     4.502     4.487     4.489     4.486     4.491     4.474     4.467     4.474     4.467     4.458     4.465     4.446     4.465     4.458     4.465     4.446     4.467     4.446     4.467     4.446     4.479     4.474     4.479     4.484     4.472     4.465     4.474     4.481     4.476     4.481     4.487     4.483     4.535     4.524     4.517     4.506     4.484     4.489     4.484     4.535     4.491     4.496     4.529     4.532     4.489     4.541     4.537     4.541     4.525     4.539     4.525     4.529     4.539     4.528     4.521     4.528     4.524     4.521     4.541     4.539     4.528     4.525     4.532     4.529     4.524     4.528     4.481     4.529     4.524     4.546     4.528     4.546     4.555     4.552     4.528     4.523     4.553     4.552     4.565     4.569     4.569     4.565     4.528     4.565     4.575     4.525     4.582     4.577     4.525     4.529     4.546     4.556     4.539     4.583     4.550     4.555     4.523     4.553     4.548     4.556     4.561     4.567     4.565     4.570     4.583     4.585     4.582     4.585     4.583     4.580     4.585     4.582     4.587     4.590     4.589     4.583     4.585     4.594     4.600     4.592     4.595     4.612     4.600     4.580     4.612     4.619     4.614     4.626     4.628     4.635     4.640     4.622     4.637     4.645     4.644     4.649     4.650     4.647     4.650     4.644     4.652     4.652     4.649     4.653     4.660     4.662     4.653     4.668     4.666     4.668     4.660     4.670     4.650     4.655     4.650     4.659     4.694     4.662     4.700     4.696     4.707     4.706     4.713     4.718     4.713     4.717     4.711     4.717     4.723     4.726     4.719     4.723     4.721     4.717     4.722     4.718     4.717     4.722     4.735     4.722     4.741     4.739     4.743     4.746     4.750     4.744     4.750     4.750     4.744     4.751     4.746     4.751     4.744     4.748     4.753     4.748     4.750     4.748     4.751     4.750     4.762     4.769     4.769     4.774     4.776     4.776     4.780     4.772     4.776     4.772     4.772     4.787     4.789     4.780     4.783     4.790     4.785     4.791     4.795     4.799     4.802     4.806     4.806     4.806     4.809     4.809     4.813     4.813     4.819     4.817     4.819     4.827     4.830     4.832     4.835     4.837     4.837     4.841     4.843     4.845     4.846     4.846     4.848     4.850     4.848     4.851     4.854     4.853     4.854     4.858     4.855     4.862     4.861     4.863     4.868     4.872     4.876     4.872     4.874     4.876     4.876     4.881     4.879     4.879     4.883     4.886     4.889     4.891     4.898     4.898     4.902     4.904     4.904     4.905     4.908     4.912     4.913     4.915     4.916     4.920     4.922     4.924     4.927     4.928     4.930     4.933     4.935     4.938     4.939     4.941     4.944     4.947     4.948     4.952     4.955     4.959     4.961     4.964     4.966     4.969     4.972     4.976     4.982     4.985     4.989     4.993     4.998     5.001     5.004     5.008     5.014     5.020     5.025     5.030     5.035     5.037     5.041     5.044     5.047     5.049     5.050     5.053     5.055     5.056     5.058     5.059     5.061     5.063     5.064     5.064     5.069     5.071     5.069     5.071     5.072     5.072     5.076     5.072     5.078     5.078     5.076     5.076     5.078     5.085     5.083     5.087     5.087     5.087     5.088     5.091     5.098     5.098     5.099     5.103     5.107     5.108     5.110     5.112     5.115     5.115     5.119     5.119     5.120     5.122     5.122     5.126     5.130     5.133     5.133     5.136     5.139     5.140     5.143     5.144     5.145     5.147     5.149     5.152     5.155     5.157     5.160     5.164     5.166     5.167     5.168     5.172     5.174     5.176     5.179     5.181     5.183     5.185     5.187     5.189     5.191     5.193     5.196     5.198     5.202     5.205     5.207     5.210     5.211     5.215     5.217     5.220     5.222     5.223     5.228     5.230     5.233     5.235     5.237     5.240     5.240     5.244     5.247     5.249     5.252     5.254     5.257     5.259     5.261     5.263     5.265     5.268     5.269     5.270     5.273     5.276     5.278     5.279     5.282     5.285     5.287     5.292     5.293     5.295     5.297     5.300     5.302     5.305     5.306     5.308     5.311     5.312     5.315     5.317     5.320     5.322     5.325     5.327     5.330     5.331     5.335     5.337     5.340     5.342     5.343     5.345     5.348     5.350     5.353     5.355     5.356     5.359     5.361     5.364     5.365     5.367     5.370     5.373     5.375     5.378     5.381     5.383     5.385     5.388     5.392     5.393     5.397     5.400     5.401     5.404     5.405     5.408     5.411     5.412     5.415     5.416     5.420     5.422     5.426     5.430     5.431     5.435     5.436     5.437     5.440     5.441     5.443     5.445     5.448     5.449     5.452     5.455     5.457     5.458     5.462     5.463     5.465     5.469     5.470     5.472     5.475     5.477     5.480     5.480     5.483     5.485     5.486     5.488     5.491     5.492     5.494     5.497     5.498     5.502     5.502     5.504     5.508     5.508     5.511     5.512     5.514     5.517     5.519     5.522     5.524     5.527     5.528     5.530     5.533     5.535     5.537     5.540     5.542     5.545     5.547     5.550     5.552     5.555     5.557     5.560     5.562     5.565     5.567     5.571     5.581     5.585     5.588     5.588     5.591     5.593     5.596     5.598     5.602     5.605     5.606     5.609     5.611     5.613     5.616     5.619     5.620     5.625     5.628     5.630     5.633     5.636     5.640     5.643     5.646     5.648     5.652     5.655     5.658     5.662     5.665     5.669     5.672     5.675     5.676     5.682     5.687     5.689     5.692     5.696     5.702     5.705     5.709     5.713     5.716     5.724     5.735     5.737     5.740     5.745     5.748     5.752     5.756     5.759     5.763     5.768     5.770     5.775     5.779     5.783     5.789     5.793     5.798     5.802     5.807     5.811     5.816     5.821     5.826     5.829     5.835     5.840     5.845     5.850     5.854     5.860     5.863     5.868     5.874     5.879     5.885     5.891     5.896     5.900     5.907     5.911     5.915     5.920     5.926     5.932     5.937     5.944     5.949     5.955     5.962     5.970     5.978     5.985     5.993     6.000     6.008     6.014     6.023     6.031     6.041     6.050     6.062     6.071     6.083     6.094     6.108     6.120     6.133     6.146     6.161     6.174     6.187     6.202     6.217     6.232     6.247     6.264     6.282     6.299     6.317     6.336     6.356     6.375     6.395     6.415     6.438     6.460     6.483     6.506     6.528     6.551     6.576     6.597     6.620     6.643     6.663     6.685     6.705     6.726     6.744     6.762     6.780     6.796     6.815     6.832     6.849     6.866     6.885     6.901     6.918     6.937     6.954     6.972     6.989     7.007     7.026     7.045     7.063     7.081     7.100     7.119     7.137     7.158     7.177     7.195     7.213     7.231     7.252     7.270     7.287     7.307     7.324     7.343     7.362     7.379     7.396     7.414     7.431     7.449     7.465     7.482     7.500     7.516     7.533     7.550     7.567     7.585     7.602     7.618     7.635     7.653     7.669     7.685     7.704     7.721     7.737     7.754     7.772     7.789     7.807     7.823     7.842     7.859     7.878     7.895     7.913     7.929     7.946     7.965     7.983     8.001     8.019     8.037     8.054     8.072     8.090     8.107     8.126     8.143     8.159     8.178     8.196     8.213     8.232     8.250     8.268     8.285     8.305     8.324     8.341     8.360     8.377     8.397     8.415     8.433     8.449     8.466     8.482     8.498     8.516     8.533     8.550     8.564     8.580     8.597     8.610     8.627     8.641     8.656     8.670     8.685     8.699     8.712     8.725     8.741     8.755     8.768     8.781     8.796     8.810     8.824     8.836     8.849     8.862     8.876     8.888     8.900     8.913     8.926     8.939     8.949     8.961     8.975     8.986     8.996     9.009     9.021     9.032     9.044     9.057     9.068     9.080     9.093     9.105     9.117     9.128     9.141     9.153     9.163     9.177     9.188     9.202     9.215     9.227     9.241     9.251     9.266     9.277     9.292     9.304     9.316     9.328     9.341     9.356     9.370     9.385     9.396     9.410     9.425     9.441     9.451     9.469     9.482     9.495     9.509     9.523     9.537     9.550     9.565     9.579     9.593     9.607     9.619     9.632     9.647     9.661     9.676     9.689     9.706     9.719     9.730     9.745     9.757     9.771     9.783     9.799     9.811     9.825     9.840     9.854     9.864     9.879     9.891     9.906     9.921     9.935     9.949     9.965     9.976     9.994    10.004    10.018    10.033    10.049    10.061    10.077    10.090    10.105    10.118    10.132    10.147    10.163    10.175    10.190    10.205    10.220    10.239    10.250    10.267    10.283    10.298    10.314    10.331    10.347    10.364    10.380    10.394    10.411    10.427    10.444    10.459    10.478    10.493    10.512    10.525    10.541    10.557    10.574    10.590    10.607    10.624    10.642    10.656    10.674    10.693    10.711    10.729    10.749    10.765    10.781    10.802    10.819    10.838    10.859    10.879    10.898    10.916    10.935    10.956    10.976    10.996    11.016    11.037    11.056    11.080    11.099    11.121    11.142    11.163    11.183    11.204    11.224    11.245    11.268    11.289    11.312    11.332    11.353    11.375    11.396    11.419    11.441    11.462    11.483    11.509    11.531    11.550    11.574    11.596    11.621    11.642    11.663    11.687    11.711    11.731    11.752    11.778    11.803    11.827    11.848    11.874    11.897    11.922    11.942    11.967    11.992    12.012    12.035    12.059    12.079    12.100    12.122    12.143    12.165    12.187    12.207    12.225    12.246    12.265    12.283    12.303    12.322    12.344    12.363    12.381    12.402    12.422    12.441    12.461    12.479    12.500    12.517    12.538    12.557    12.578    12.598    12.616    12.635    12.654    12.671    12.690    12.706    12.722    12.738    12.752    12.768    12.780    12.796    12.810    12.825    12.841    12.852    12.868    12.882    12.897    12.911    12.924    12.939    12.952    12.965    12.976    12.990    13.002    13.014    13.027    13.040    13.052    13.062    13.073    13.083    13.094    13.106    13.119    13.130    13.142    13.152    13.165    13.182    13.195    13.205    13.215    13.227    13.235    13.246    13.255    13.264    13.274    13.298    13.307    13.317    13.329    13.339    13.344    13.362    13.380    13.389    13.398    13.411    13.419    13.432    13.443    13.450    13.462    13.471    13.483    13.492    13.500    13.511    13.522    13.532    13.545    13.555    13.565    13.577    13.585    13.595    13.605    13.613    13.627    13.633    13.644    13.654    13.664    13.671    13.681    13.700    13.708    13.713    13.728    13.739    13.746    13.771    13.778    13.800    13.807    13.817    13.832    13.842    13.854    13.863    13.885    13.895    13.906    13.917    13.924    13.947    13.955    13.965    13.977    13.989    13.998    14.004    14.018    14.026    14.037    14.044    14.054    14.069    14.073    14.085    14.100    14.104    14.111    14.135    14.141    14.146    14.159    14.169    14.175    14.185    14.191    14.197    14.219    14.224    14.227    14.242    14.252    14.260    14.266    14.278    14.283    14.295    14.302    14.306    14.320    14.330    14.336    14.345    14.354    14.363    14.368    14.389    14.399    14.407    14.411    14.421    14.430    14.435    14.446    14.452    14.460    14.465    14.488    14.494    14.502    14.508    14.514    14.522    14.528    14.535    14.554    14.559    14.571    14.582    14.583    14.590    14.603    14.610    14.629    14.639    14.645    14.658    14.666    14.673    14.679    14.689    14.702    14.711    14.714    14.722    14.728    14.733    14.761    14.773    14.785    14.792    14.798    14.806    14.811    14.819    14.837    14.849    14.854    14.874    14.890    14.894    14.903    14.909    14.910    14.914    14.912    14.910    14.909    14.910    14.910    14.910    14.910    14.909    14.907    14.907    14.907    14.909    14.905    14.903    14.895    14.887    14.885    14.857    14.845    14.840    14.819    14.811    14.808    14.798    14.792    14.785    14.780    14.769    14.757    14.747    14.731    14.724    14.718    14.712    14.705    14.700    14.688    14.682    14.677    14.670    14.666    14.659    14.655    14.647    14.637    14.626    14.615    14.599    14.590    14.585    14.580    14.575    14.566    14.559    14.554    14.531    14.530    14.522    14.519    14.512    14.499    14.493    14.485    14.463    14.457    14.452    14.446    14.439    14.431    14.427    14.421    14.416    14.411    14.404    14.398    14.390    14.385    14.366    14.359    14.354    14.344    14.341    14.330    14.323
     4.548     4.539     4.521     4.523     4.521     4.523     4.521     4.523     4.523     4.523     4.521     4.523     4.519     4.521     4.519     4.510     4.519     4.521     4.519     4.484     4.517     4.483     4.517     4.481     4.519     4.481     4.519     4.483     4.519     4.524     4.508     4.517     4.481     4.483     4.481     4.489     4.481     4.517     4.519     4.483     4.517     4.483     4.517     4.483     4.517     4.483     4.517     4.508     4.519     4.512     4.519     4.523     4.519     4.510     4.517     4.483     4.517     4.521     4.528     4.519     4.481     4.474     4.481     4.476     4.481     4.488     4.483     4.489     4.483     4.519     4.512     4.521     4.515     4.481     4.474     4.481     4.474     4.476     4.472     4.467     4.472     4.467     4.472     4.467     4.474     4.481     4.515     4.524     4.524     4.521     4.524     4.481     4.476     4.476     4.472     4.467     4.460     4.467     4.517     4.517     4.467     4.474     4.481     4.515     4.521     4.481     4.474     4.481     4.519     4.521     4.519     4.510     4.519     4.510     4.519     4.523     4.524     4.519     4.510     4.519     4.521     4.523     4.519     4.521     4.517     4.523     4.521     4.541     4.587     4.595     4.602     4.611     4.524     4.525     4.523     4.529     4.524     4.529     4.524     4.607     4.614     4.607     4.524     4.539     4.523     4.541     4.523     4.539     4.521     4.595     4.590     4.595     4.548     4.541     4.546     4.555     4.574     4.578     4.599     4.607     4.605     4.614     4.609     4.592     4.597     4.617     4.635     4.635     4.622     4.620     4.623     4.633     4.617     4.622     4.623     4.629     4.629     4.627     4.617     4.621     4.616     4.628     4.626     4.616     4.621     4.624     4.625     4.625     4.620     4.623     4.627     4.630     4.632     4.617     4.621     4.616     4.609     4.612     4.619     4.616     4.620     4.626     4.626     4.631     4.633     4.635     4.635     4.624     4.628     4.632     4.630     4.637     4.644     4.642     4.645     4.642     4.645     4.640     4.637     4.645     4.650     4.605     4.618     4.607     4.612     4.644     4.611     4.614     4.605     4.614     4.607     4.614     4.607     4.614     4.605     4.612     4.605     4.616     4.604     4.621     4.609     4.611     4.602     4.607     4.614     4.609     4.605     4.620     4.618     4.614     4.620     4.612     4.614     4.621     4.616     4.620     4.618     4.609     4.614     4.607     4.604     4.602     4.605     4.600     4.605     4.602     4.607     4.600     4.594     4.599     4.595     4.614     4.592     4.587     4.582     4.605     4.583     4.589     4.607     4.604     4.602     4.587     4.592     4.585     4.582     4.589     4.590     4.583     4.578     4.587     4.590     4.577     4.582     4.578     4.574     4.575     4.570     4.572     4.577     4.570     4.574     4.569     4.570     4.564     4.569     4.564     4.567     4.562     4.569     4.559     4.565     4.567     4.524     4.562     4.565     4.552     4.556     4.525     4.530     4.552     4.530     4.537     4.539     4.545     4.529     4.523     4.530     4.545     4.524     4.517     4.481     4.488     4.524     4.530     4.530     4.529     4.510     4.515     4.481     4.474     4.481     4.515     4.506     4.512     4.523     4.524     4.517     4.524     4.460     4.529     4.523     4.474     4.483     4.515     4.483     4.478     4.441     4.433     4.439     4.433     4.400     4.433     4.441     4.433     4.456     4.506     4.433     4.398     4.433     4.439     4.433     4.439     4.433     4.439     4.433     4.439     4.433     4.401     4.433     4.441     4.464     4.483     4.488     4.479     4.472     4.467     4.472     4.465     4.458     4.464     4.441     4.433     4.401     4.379     4.401     4.433     4.443     4.467     4.464     4.441     4.433     4.441     4.433     4.443     4.398     4.375     4.381     4.403     4.448     4.472     4.478     4.474     4.479     4.484     4.486     4.479     4.470     4.464     4.439     4.433     4.439     4.433     4.441     4.464     4.458     4.465     4.472     4.479     4.472     4.465     4.446     4.439     4.458     4.433     4.400     4.377     4.398     4.433     4.470     4.479     4.462     4.481     4.464     4.481     4.491     4.484     4.489     4.483     4.476     4.467     4.456     4.464     4.441     4.447     4.519     4.486     4.479     4.504     4.504     4.517     4.510     4.515     4.492     4.460     4.467     4.474     4.481     4.446     4.467     4.446     4.467     4.446     4.467     4.447     4.479     4.486     4.515     4.479     4.458     4.465     4.446     4.481     4.476     4.481     4.488     4.481     4.488     4.481     4.487     4.479     4.484     4.489     4.537     4.474     4.545     4.539     4.504     4.508     4.510     4.524     4.550     4.543     4.548     4.530     4.546     4.539     4.524     4.529     4.521     4.529     4.525     4.529     4.532     4.533     4.529     4.539     4.527     4.521     4.541     4.545     4.550     4.543     4.537     4.524     4.529     4.546     4.548     4.556     4.552     4.545     4.546     4.567     4.562     4.569     4.567     4.574     4.569     4.539     4.561     4.577     4.582     4.550     4.548     4.553     4.590     4.595     4.546     4.548     4.550     4.597     4.548     4.552     4.558     4.595     4.595     4.583     4.590     4.589     4.585     4.589     4.592     4.589     4.585     4.594     4.587     4.592     4.585     4.590     4.587     4.599     4.592     4.602     4.599     4.605     4.611     4.619     4.616     4.623     4.617     4.620     4.626     4.635     4.637     4.642     4.637     4.642     4.637     4.645     4.644     4.647     4.652     4.645     4.650     4.645     4.649     4.645     4.662     4.657     4.666     4.657     4.660     4.670     4.662     4.666     4.662     4.659     4.695     4.655     4.697     4.659     4.702     4.704     4.700     4.704     4.711     4.718     4.717     4.718     4.713     4.722     4.726     4.709     4.727     4.730     4.726     4.729     4.711     4.719     4.725     4.721     4.737     4.739     4.741     4.744     4.746     4.743     4.748     4.746     4.751     4.746     4.753     4.755     4.744     4.751     4.744     4.748     4.744     4.746     4.750     4.754     4.758     4.755     4.763     4.764     4.769     4.774     4.780     4.780     4.781     4.781     4.783     4.780     4.783     4.790     4.792     4.795     4.781     4.798     4.799     4.799     4.792     4.798     4.795     4.802     4.807     4.806     4.811     4.815     4.811     4.815     4.818     4.818     4.822     4.825     4.827     4.830     4.835     4.837     4.839     4.843     4.845     4.846     4.846     4.848     4.851     4.851     4.854     4.853     4.854     4.858     4.859     4.861     4.859     4.862     4.865     4.868     4.870     4.874     4.872     4.878     4.876     4.878     4.881     4.879     4.885     4.885     4.883     4.886     4.890     4.893     4.895     4.902     4.905     4.905     4.908     4.910     4.910     4.913     4.915     4.916     4.920     4.922     4.924     4.927     4.928     4.930     4.932     4.935     4.936     4.939     4.941     4.944     4.947     4.950     4.952     4.954     4.957     4.959     4.964     4.966     4.969     4.972     4.974     4.977     4.983     4.985     4.989     4.993     4.996     5.000     5.004     5.009     5.013     5.020     5.024     5.028     5.033     5.037     5.041     5.044     5.047     5.052     5.053     5.055     5.056     5.059     5.061     5.063     5.064     5.066     5.069     5.069     5.071     5.071     5.076     5.078     5.072     5.078     5.076     5.080     5.082     5.080     5.083     5.082     5.082     5.083     5.085     5.087     5.089     5.090     5.093     5.099     5.103     5.103     5.107     5.107     5.108     5.110     5.112     5.115     5.117     5.119     5.120     5.122     5.122     5.124     5.126     5.130     5.131     5.133     5.137     5.139     5.141     5.142     5.144     5.146     5.147     5.149     5.152     5.153     5.155     5.159     5.162     5.164     5.166     5.168     5.170     5.174     5.176     5.178     5.179     5.183     5.185     5.187     5.189     5.191     5.193     5.196     5.197     5.199     5.204     5.207     5.210     5.211     5.215     5.217     5.219     5.220     5.223     5.227     5.228     5.231     5.235     5.237     5.239     5.242     5.244     5.247     5.249     5.252     5.254     5.255     5.259     5.261     5.263     5.266     5.268     5.269     5.272     5.273     5.278     5.279     5.281     5.283     5.285     5.290     5.292     5.293     5.297     5.297     5.300     5.302     5.305     5.306     5.308     5.311     5.312     5.315     5.319     5.319     5.322     5.325     5.327     5.330     5.331     5.333     5.337     5.340     5.342     5.343     5.347     5.348     5.352     5.353     5.355     5.356     5.359     5.361     5.362     5.365     5.367     5.370     5.371     5.375     5.376     5.379     5.383     5.385     5.388     5.390     5.393     5.397     5.399     5.401     5.403     5.405     5.407     5.409     5.412     5.414     5.416     5.420     5.422     5.426     5.428     5.431     5.433     5.436     5.439     5.440     5.441     5.444     5.445     5.448     5.449     5.454     5.455     5.457     5.460     5.462     5.463     5.466     5.469     5.470     5.474     5.475     5.477     5.480     5.482     5.483     5.485     5.488     5.489     5.491     5.492     5.494     5.497     5.498     5.502     5.504     5.505     5.506     5.509     5.512     5.514     5.515     5.517     5.519     5.522     5.524     5.527     5.528     5.530     5.533     5.535     5.538     5.540     5.542     5.545     5.547     5.550     5.552     5.555     5.557     5.558     5.562     5.565     5.567     5.570     5.572     5.585     5.585     5.589     5.591     5.593     5.595     5.598     5.600     5.605     5.606     5.608     5.609     5.614     5.616     5.619     5.622     5.624     5.627     5.630     5.633     5.635     5.638     5.641     5.644     5.648     5.652     5.653     5.657     5.660     5.664     5.667     5.669     5.674     5.676     5.679     5.683     5.687     5.690     5.694     5.697     5.702     5.707     5.709     5.713     5.716     5.728     5.735     5.742     5.743     5.747     5.748     5.752     5.756     5.759     5.764     5.768     5.770     5.773     5.779     5.783     5.789     5.793     5.798     5.802     5.807     5.810     5.816     5.821     5.826     5.831     5.835     5.840     5.845     5.850     5.854     5.859     5.864     5.868     5.874     5.879     5.885     5.889     5.894     5.900     5.906     5.911     5.915     5.920     5.926     5.932     5.939     5.944     5.949     5.955     5.962     5.969     5.976     5.985     5.991     6.000     6.008     6.016     6.023     6.031     6.041     6.050     6.060     6.071     6.082     6.092     6.105     6.119     6.130     6.143     6.157     6.170     6.185     6.199     6.214     6.229     6.243     6.260     6.276     6.294     6.311     6.330     6.347     6.367     6.387     6.408     6.429     6.452     6.474     6.497     6.519     6.544     6.567     6.589     6.613     6.636     6.659     6.681     6.702     6.723     6.742     6.762     6.780     6.798     6.815     6.832     6.850     6.868     6.885     6.901     6.918     6.937     6.954     6.972     6.989     7.006     7.024     7.043     7.061     7.080     7.098     7.116     7.135     7.155     7.172     7.192     7.211     7.229     7.248     7.266     7.284     7.304     7.320     7.340     7.360     7.378     7.396     7.412     7.431     7.448     7.465     7.482     7.500     7.516     7.533     7.552     7.569     7.585     7.602     7.618     7.635     7.653     7.670     7.686     7.704     7.721     7.739     7.755     7.772     7.789     7.806     7.823     7.841     7.858     7.876     7.893     7.911     7.929     7.946     7.964     7.981     7.998     8.016     8.033     8.052     8.069     8.087     8.106     8.122     8.141     8.157     8.174     8.191     8.210     8.227     8.245     8.266     8.282     8.302     8.319     8.337     8.356     8.374     8.391     8.410     8.428     8.444     8.463     8.480     8.497     8.513     8.531     8.547     8.562     8.578     8.597     8.612     8.625     8.642     8.657     8.672     8.685     8.700     8.715     8.728     8.743     8.757     8.771     8.785     8.799     8.813     8.827     8.840     8.854     8.868     8.882     8.893     8.907     8.920     8.933     8.946     8.957     8.971     8.982     8.993     9.006     9.018     9.029     9.043     9.054     9.065     9.077     9.091     9.102     9.114     9.126     9.139     9.150     9.163     9.177     9.187     9.199     9.212     9.222     9.235     9.246     9.261     9.272     9.287     9.299     9.311     9.324     9.337     9.350     9.363     9.377     9.391     9.403     9.419     9.430     9.444     9.460     9.474     9.487     9.504     9.515     9.530     9.544     9.558     9.572     9.585     9.599     9.611     9.625     9.640     9.654     9.667     9.680     9.696     9.708     9.723     9.737     9.749     9.763     9.778     9.790     9.804     9.817     9.831     9.843     9.860     9.872     9.885     9.900     9.911     9.924     9.940     9.954     9.969     9.983     9.995    10.012    10.026    10.040    10.052    10.067    10.080    10.096    10.110    10.124    10.139    10.150    10.166    10.181    10.195    10.207    10.223    10.241    10.254    10.271    10.286    10.302    10.318    10.333    10.350    10.366    10.380    10.398    10.414    10.430    10.447    10.462    10.479    10.496    10.512    10.528    10.546    10.560    10.575    10.592    10.609    10.627    10.644    10.660    10.679    10.695    10.713    10.730    10.749    10.767    10.783    10.804    10.821    10.842    10.859    10.879    10.897    10.914    10.935    10.956    10.974    10.996    11.014    11.035    11.055    11.076    11.095    11.116    11.139    11.160    11.180    11.204    11.222    11.242    11.265    11.289    11.308    11.328    11.352    11.374    11.394    11.414    11.435    11.458    11.480    11.502    11.526    11.547    11.570    11.590    11.615    11.635    11.658    11.681    11.700    11.728    11.746    11.771    11.795    11.818    11.842    11.866    11.889    11.910    11.931    11.956    11.980    12.004    12.025    12.047    12.074    12.094    12.113    12.137    12.157    12.178    12.200    12.221    12.240    12.260    12.279    12.297    12.317    12.339    12.354    12.374    12.394    12.415    12.437    12.454    12.474    12.491    12.510    12.529    12.548    12.567    12.585    12.603    12.620    12.639    12.655    12.674    12.691    12.704    12.720    12.737    12.752    12.765    12.779    12.796    12.807    12.822    12.835    12.852    12.865    12.878    12.894    12.908    12.922    12.933    12.949    12.960    12.971    12.987    12.998    13.009    13.022    13.032    13.045    13.057    13.066    13.078    13.085    13.098    13.108    13.123    13.133    13.145    13.162    13.174    13.182    13.193    13.205    13.215    13.226    13.237    13.246    13.257    13.272    13.287    13.300    13.308    13.322    13.329    13.341    13.350    13.374    13.387    13.394    13.404    13.415    13.422    13.435    13.447    13.454    13.470    13.475    13.487    13.496    13.506    13.516    13.526    13.547    13.552    13.561    13.573    13.581    13.592    13.600    13.613    13.623    13.632    13.641    13.648    13.661    13.673    13.680    13.690    13.705    13.710    13.718    13.737    13.742    13.749    13.774    13.794    13.806    13.811    13.830    13.842    13.848    13.856    13.873    13.893    13.906    13.913    13.920    13.933    13.955    13.963    13.971    13.985    13.993    14.007    14.020    14.025    14.039    14.042    14.049    14.065    14.072    14.085    14.093    14.104    14.107    14.117    14.139    14.143    14.158    14.169    14.174    14.178    14.185    14.195    14.219    14.224    14.229    14.238    14.247    14.260    14.263    14.275    14.285    14.295    14.300    14.306    14.320    14.326    14.338    14.350    14.354    14.359    14.374    14.390    14.399    14.407    14.411    14.419    14.427    14.435    14.442    14.452    14.458    14.465    14.485    14.491    14.499    14.508    14.515    14.522    14.528    14.533    14.552    14.561    14.569    14.582    14.585    14.590    14.599    14.615    14.629    14.635    14.645    14.659    14.668    14.673    14.679    14.688    14.702    14.709    14.714    14.720    14.728    14.733    14.763    14.769    14.785    14.792    14.797    14.804    14.809    14.815    14.838    14.848    14.854    14.866    14.887    14.894    14.903    14.909    14.910    14.912    14.912    14.910    14.909    14.910    14.912    14.910    14.912    14.907    14.905    14.907    14.909    14.910    14.910    14.907    14.894    14.890    14.885    14.861    14.852    14.838    14.820    14.811    14.808    14.798    14.792    14.785    14.780    14.768    14.761    14.754    14.731    14.726    14.720    14.712    14.707    14.702    14.689    14.683    14.679    14.672    14.668    14.659    14.655    14.649    14.637    14.622    14.619    14.598    14.591    14.587    14.582    14.575    14.569    14.561    14.554    14.542    14.528    14.522    14.519    14.514    14.505    14.494    14.488    14.466    14.460    14.453    14.447    14.440    14.435    14.428    14.424    14.419    14.414    14.407    14.398    14.390    14.387    14.380    14.363    14.355    14.350    14.345    14.333    14.330
     4.555     4.521     4.524     4.521     4.523     4.521     4.523     4.521     4.524     4.523     4.524     4.523     4.523     4.521     4.523     4.521     4.523     4.521     4.512     4.519     4.508     4.517     4.508     4.519     4.512     4.519     4.521     4.519     4.525     4.525     4.517     4.483     4.517     4.483     4.489     4.483     4.517     4.508     4.539     4.517     4.483     4.517     4.483     4.517     4.508     4.519     4.508     4.519     4.512     4.521     4.523     4.519     4.521     4.519     4.483     4.517     4.508     4.519     4.519     4.508     4.517     4.481     4.488     4.483     4.517     4.484     4.517     4.508     4.517     4.515     4.521     4.517     4.481     4.517     4.483     4.489     4.483     4.476     4.481     4.474     4.481     4.474     4.467     4.472     4.467     4.474     4.481     4.517     4.519     4.517     4.481     4.474     4.481     4.474     4.467     4.472     4.467     4.472     4.481     4.519     4.517     4.483     4.517     4.524     4.523     4.517     4.481     4.546     4.524     4.523     4.517     4.521     4.515     4.523     4.524     4.524     4.519     4.521     4.519     4.523     4.524     4.519     4.510     4.519     4.521     4.519     4.523     4.523     4.541     4.600     4.524     4.618     4.607     4.523     4.607     4.602     4.609     4.614     4.548     4.614     4.622     4.616     4.541     4.524     4.529     4.524     4.541     4.523     4.556     4.524     4.585     4.592     4.597     4.600     4.592     4.585     4.580     4.600     4.607     4.605     4.602     4.605     4.635     4.635     4.635     4.604     4.635     4.622     4.617     4.628     4.637     4.621     4.631     4.627     4.628     4.633     4.631     4.633     4.635     4.635     4.635     4.620     4.616     4.620     4.616     4.621     4.626     4.621     4.617     4.620     4.616     4.635     4.616     4.621     4.617     4.621     4.628     4.627     4.618     4.620     4.616     4.623     4.624     4.635     4.635     4.635     4.642     4.640     4.645     4.637     4.642     4.642     4.637     4.637     4.637     4.645     4.640     4.645     4.650     4.629     4.644     4.614     4.657     4.616     4.612     4.645     4.602     4.605     4.607     4.602     4.645     4.609     4.616     4.609     4.607     4.604     4.635     4.635     4.614     4.635     4.635     4.600     4.635     4.635     4.605     4.617     4.621     4.617     4.614     4.623     4.616     4.620     4.626     4.602     4.626     4.616     4.621     4.614     4.611     4.614     4.616     4.605     4.612     4.607     4.602     4.605     4.602     4.605     4.600     4.605     4.597     4.616     4.600     4.616     4.620     4.595     4.604     4.585     4.589     4.605     4.602     4.597     4.589     4.594     4.589     4.594     4.595     4.590     4.594     4.594     4.589     4.582     4.585     4.580     4.585     4.582     4.574     4.577     4.572     4.577     4.570     4.578     4.574     4.577     4.570     4.570     4.565     4.569     4.570     4.574     4.564     4.567     4.567     4.569     4.562     4.558     4.553     4.556     4.555     4.556     4.524     4.529     4.524     4.462     4.523     4.517     4.524     4.552     4.519     4.524     4.517     4.481     4.541     4.532     4.539     4.524     4.515     4.483     4.474     4.467     4.458     4.481     4.517     4.524     4.548     4.515     4.508     4.515     4.467     4.517     4.537     4.524     4.521     4.524     4.517     4.484     4.433     4.439     4.433     4.401     4.433     4.400     4.433     4.441     4.464     4.517     4.456     4.447     4.400     4.433     4.439     4.433     4.439     4.446     4.439     4.433     4.441     4.447     4.441     4.476     4.483     4.488     4.483     4.495     4.479     4.488     4.481     4.474     4.467     4.470     4.433     4.400     4.379     4.400     4.433     4.401     4.433     4.526     4.458     4.435     4.443     4.465     4.441     4.465     4.458     4.465     4.444     4.465     4.472     4.479     4.474     4.479     4.486     4.502     4.481     4.472     4.464     4.456     4.433     4.441     4.447     4.456     4.465     4.472     4.467     4.486     4.495     4.492     4.481     4.474     4.467     4.460     4.465     4.441     4.433     4.400     4.393     4.439     4.478     4.495     4.456     4.433     4.402     4.433     4.401     4.448     4.483     4.479     4.497     4.460     4.479     4.486     4.446     4.439     4.512     4.462     4.484     4.446     4.504     4.504     4.519     4.517     4.512     4.467     4.460     4.468     4.446     4.439     4.447     4.467     4.460     4.467     4.462     4.481     4.487     4.537     4.483     4.460     4.467     4.446     4.467     4.474     4.483     4.460     4.481     4.474     4.481     4.474     4.479     4.487     4.535     4.537     4.537     4.546     4.539     4.548     4.541     4.512     4.517     4.550     4.524     4.548     4.558     4.558     4.525     4.521     4.527     4.521     4.539     4.545     4.537     4.545     4.546     4.537     4.543     4.546     4.543     4.525     4.548     4.543     4.541     4.548     4.546     4.530     4.524     4.541     4.562     4.553     4.546     4.550     4.565     4.569     4.565     4.572     4.567     4.572     4.569     4.577     4.539     4.578     4.548     4.553     4.590     4.592     4.589     4.543     4.546     4.553     4.548     4.575     4.570     4.604     4.555     4.561     4.582     4.578     4.595     4.587     4.592     4.595     4.589     4.592     4.590     4.592     4.595     4.585     4.589     4.589     4.597     4.594     4.600     4.597     4.600     4.599     4.607     4.616     4.620     4.625     4.622     4.628     4.635     4.640     4.642     4.640     4.642     4.640     4.642     4.647     4.642     4.647     4.645     4.650     4.653     4.650     4.664     4.666     4.659     4.664     4.670     4.672     4.670     4.664     4.667     4.672     4.668     4.695     4.697     4.695     4.657     4.704     4.707     4.709     4.706     4.683     4.707     4.717     4.721     4.713     4.719     4.717     4.729     4.726     4.726     4.733     4.731     4.727     4.735     4.741     4.722     4.722     4.746     4.744     4.748     4.737     4.744     4.748     4.746     4.748     4.746     4.755     4.748     4.757     4.753     4.762     4.751     4.766     4.763     4.763     4.755     4.762     4.757     4.759     4.769     4.770     4.774     4.776     4.778     4.781     4.778     4.785     4.786     4.776     4.794     4.796     4.799     4.799     4.800     4.785     4.806     4.804     4.804     4.802     4.809     4.813     4.811     4.813     4.811     4.815     4.819     4.818     4.819     4.822     4.828     4.831     4.831     4.832     4.837     4.839     4.843     4.846     4.845     4.848     4.851     4.851     4.854     4.857     4.857     4.859     4.863     4.861     4.863     4.862     4.865     4.870     4.874     4.872     4.874     4.876     4.878     4.879     4.881     4.883     4.883     4.886     4.889     4.886     4.891     4.890     4.895     4.899     4.899     4.907     4.904     4.907     4.912     4.912     4.915     4.916     4.920     4.922     4.924     4.927     4.928     4.930     4.932     4.935     4.936     4.939     4.941     4.944     4.945     4.947     4.950     4.954     4.955     4.959     4.961     4.964     4.966     4.970     4.973     4.976     4.979     4.982     4.985     4.989     4.994     4.996     5.000     5.004     5.008     5.012     5.017     5.024     5.027     5.032     5.037     5.041     5.046     5.047     5.052     5.053     5.056     5.059     5.061     5.063     5.064     5.066     5.069     5.071     5.071     5.074     5.072     5.074     5.080     5.078     5.082     5.085     5.080     5.085     5.085     5.083     5.089     5.087     5.091     5.094     5.089     5.092     5.097     5.099     5.103     5.105     5.108     5.110     5.110     5.112     5.114     5.114     5.117     5.119     5.120     5.122     5.124     5.126     5.128     5.130     5.131     5.133     5.136     5.138     5.140     5.143     5.144     5.147     5.150     5.152     5.153     5.155     5.157     5.160     5.162     5.164     5.167     5.168     5.170     5.172     5.176     5.178     5.179     5.181     5.185     5.188     5.190     5.191     5.193     5.195     5.197     5.199     5.204     5.205     5.207     5.213     5.215     5.216     5.219     5.220     5.223     5.227     5.228     5.231     5.235     5.237     5.240     5.242     5.244     5.247     5.249     5.252     5.252     5.255     5.259     5.261     5.263     5.266     5.268     5.271     5.273     5.275     5.277     5.278     5.281     5.283     5.285     5.287     5.290     5.293     5.295     5.299     5.300     5.302     5.305     5.306     5.308     5.311     5.314     5.315     5.319     5.319     5.322     5.325     5.327     5.330     5.331     5.335     5.337     5.338     5.340     5.343     5.347     5.348     5.350     5.353     5.355     5.356     5.359     5.361     5.364     5.365     5.368     5.370     5.371     5.375     5.376     5.379     5.381     5.385     5.387     5.390     5.393     5.395     5.399     5.400     5.403     5.404     5.407     5.409     5.411     5.414     5.416     5.419     5.422     5.426     5.428     5.431     5.433     5.436     5.440     5.441     5.441     5.443     5.445     5.448     5.449     5.454     5.454     5.458     5.460     5.462     5.465     5.466     5.469     5.472     5.474     5.475     5.479     5.480     5.482     5.485     5.486     5.488     5.489     5.492     5.494     5.495     5.497     5.498     5.502     5.505     5.506     5.508     5.509     5.512     5.514     5.517     5.519     5.520     5.522     5.524     5.527     5.528     5.532     5.533     5.535     5.538     5.540     5.543     5.545     5.549     5.550     5.555     5.557     5.557     5.560     5.562     5.565     5.567     5.577     5.579     5.582     5.588     5.589     5.593     5.595     5.595     5.598     5.600     5.602     5.605     5.608     5.611     5.613     5.614     5.619     5.622     5.625     5.627     5.630     5.632     5.635     5.638     5.640     5.643     5.646     5.648     5.652     5.655     5.658     5.662     5.665     5.668     5.671     5.674     5.676     5.682     5.685     5.689     5.692     5.696     5.699     5.704     5.707     5.711     5.714     5.718     5.730     5.733     5.739     5.743     5.747     5.748     5.752     5.756     5.759     5.763     5.768     5.772     5.775     5.780     5.783     5.789     5.793     5.798     5.802     5.808     5.811     5.814     5.821     5.826     5.831     5.835     5.840     5.845     5.850     5.854     5.860     5.864     5.868     5.874     5.879     5.885     5.889     5.896     5.900     5.907     5.910     5.917     5.922     5.926     5.932     5.939     5.944     5.949     5.955     5.962     5.967     5.975     5.982     5.991     5.998     6.006     6.016     6.024     6.031     6.040     6.050     6.060     6.069     6.080     6.091     6.103     6.116     6.128     6.140     6.154     6.168     6.181     6.195     6.210     6.224     6.240     6.256     6.271     6.289     6.306     6.324     6.341     6.361     6.380     6.400     6.421     6.442     6.464     6.488     6.511     6.535     6.557     6.581     6.605     6.627     6.652     6.674     6.696     6.719     6.740     6.760     6.780     6.798     6.816     6.833     6.852     6.868     6.885     6.903     6.920     6.937     6.954     6.972     6.989     7.006     7.024     7.042     7.060     7.078     7.096     7.114     7.132     7.152     7.170     7.189     7.207     7.226     7.245     7.264     7.282     7.302     7.319     7.337     7.357     7.375     7.394     7.411     7.429     7.448     7.465     7.482     7.500     7.516     7.533     7.552     7.567     7.585     7.602     7.618     7.635     7.653     7.670     7.686     7.704     7.721     7.737     7.754     7.772     7.789     7.806     7.822     7.841     7.857     7.874     7.891     7.909     7.926     7.945     7.962     7.980     7.996     8.014     8.032     8.048     8.065     8.083     8.102     8.119     8.135     8.153     8.172     8.190     8.207     8.224     8.241     8.259     8.278     8.295     8.314     8.332     8.351     8.369     8.387     8.403     8.421     8.439     8.458     8.475     8.492     8.510     8.527     8.545     8.561     8.578     8.595     8.609     8.625     8.641     8.656     8.672     8.688     8.700     8.715     8.730     8.745     8.759     8.772     8.787     8.801     8.815     8.829     8.843     8.857     8.873     8.885     8.900     8.913     8.924     8.939     8.952     8.965     8.976     8.989     9.004     9.017     9.026     9.039     9.050     9.062     9.075     9.086     9.098     9.109     9.123     9.135     9.146     9.158     9.170     9.183     9.196     9.207     9.221     9.232     9.245     9.255     9.267     9.282     9.293     9.307     9.321     9.333     9.346     9.358     9.370     9.383     9.398     9.411     9.425     9.441     9.451     9.466     9.480     9.494     9.509     9.524     9.535     9.550     9.565     9.579     9.591     9.606     9.619     9.632     9.646     9.659     9.673     9.688     9.702     9.714     9.728     9.743     9.757     9.769     9.782     9.797     9.809     9.825     9.838     9.850     9.863     9.877     9.891     9.905     9.917     9.931     9.943     9.959     9.973     9.987    10.000    10.017    10.031    10.046    10.060    10.075    10.088    10.102    10.117    10.131    10.144    10.157    10.170    10.185    10.200    10.215    10.228    10.244    10.260    10.276    10.290    10.305    10.321    10.337    10.352    10.368    10.385    10.400    10.418    10.432    10.449    10.466    10.481    10.499    10.515    10.532    10.550    10.563    10.578    10.596    10.610    10.627    10.644    10.661    10.679    10.696    10.715    10.731    10.749    10.768    10.787    10.804    10.821    10.842    10.858    10.877    10.895    10.916    10.935    10.954    10.972    10.992    11.013    11.033    11.054    11.074    11.095    11.116    11.137    11.158    11.179    11.200    11.220    11.242    11.263    11.283    11.305    11.325    11.350    11.370    11.391    11.414    11.433    11.455    11.476    11.498    11.519    11.542    11.564    11.587    11.607    11.631    11.654    11.675    11.698    11.719    11.741    11.764    11.785    11.810    11.831    11.858    11.880    11.901    11.926    11.945    11.971    11.995    12.018    12.040    12.063    12.085    12.109    12.130    12.149    12.172    12.194    12.216    12.233    12.255    12.274    12.295    12.310    12.329    12.350    12.370    12.387    12.407    12.428    12.448    12.464    12.481    12.502    12.517    12.537    12.554    12.572    12.589    12.608    12.626    12.641    12.657    12.674    12.690    12.706    12.722    12.738    12.754    12.767    12.780    12.794    12.809    12.820    12.835    12.849    12.863    12.875    12.890    12.902    12.916    12.928    12.944    12.956    12.967    12.983    12.992    13.002    13.014    13.025    13.036    13.049    13.059    13.068    13.078    13.089    13.100    13.115    13.127    13.135    13.152    13.165    13.177    13.190    13.204    13.212    13.221    13.229    13.238    13.252    13.261    13.285    13.293    13.308    13.315    13.324    13.332    13.344    13.369    13.380    13.387    13.402    13.411    13.423    13.430    13.442    13.450    13.460    13.474    13.481    13.492    13.500    13.511    13.522    13.541    13.547    13.555    13.571    13.577    13.585    13.600    13.611    13.621    13.630    13.638    13.649    13.659    13.668    13.674    13.689    13.698    13.707    13.715    13.728    13.739    13.746    13.771    13.783    13.798    13.809    13.835    13.840    13.847    13.856    13.865    13.887    13.900    13.913    13.918    13.929    13.954    13.961    13.971    13.977    13.987    14.004    14.022    14.023    14.035    14.042    14.049    14.063    14.069    14.085    14.092    14.102    14.111    14.115    14.137    14.141    14.162    14.166    14.174    14.180    14.185    14.191    14.212    14.222    14.230    14.238    14.244    14.258    14.263    14.270    14.287    14.292    14.299    14.306    14.315    14.328    14.333    14.347    14.355    14.361    14.374    14.387    14.402    14.405    14.413    14.419    14.428    14.435    14.444    14.452    14.457    14.465    14.479    14.494    14.502    14.506    14.519    14.522    14.528    14.533    14.555    14.561    14.569    14.580    14.585    14.590    14.596    14.619    14.626    14.635    14.645    14.658    14.666    14.675    14.680    14.690    14.702    14.707    14.714    14.720    14.728    14.739    14.754    14.766    14.785    14.789    14.798    14.804    14.811    14.815    14.835    14.846    14.855    14.866    14.885    14.890    14.902    14.905    14.910    14.910    14.912    14.912    14.910    14.912    14.912    14.910    14.909    14.905    14.905    14.907    14.909    14.909    14.909    14.909    14.899    14.890    14.890    14.861    14.849    14.838    14.820    14.813    14.808    14.802    14.792    14.787    14.780    14.768    14.761    14.755    14.733    14.728    14.720    14.714    14.709    14.702    14.693    14.688    14.679    14.673    14.668    14.661    14.656    14.647    14.639    14.626    14.613    14.602    14.593    14.588    14.585    14.580    14.571    14.564    14.559    14.552    14.530    14.526    14.519    14.514    14.506    14.498    14.489    14.485    14.462    14.455    14.449    14.444    14.439    14.431    14.428    14.427    14.421    14.413    14.396    14.392    14.387    14.379    14.368    14.361    14.352    14.348    14.338    14.330
     4.548     4.539     4.521     4.523     4.521     4.521     4.521     4.524     4.524     4.524     4.524     4.525     4.524     4.524     4.524     4.524     4.524     4.524     4.521     4.521     4.519     4.510     4.519     4.523     4.519     4.523     4.521     4.524     4.525     4.517     4.510     4.517     4.510     4.517     4.483     4.517     4.483     4.517     4.528     4.525     4.517     4.484     4.517     4.523     4.519     4.510     4.521     4.512     4.521     4.515     4.521     4.510     4.519     4.510     4.517     4.506     4.517     4.541     4.483     4.517     4.483     4.517     4.508     4.519     4.508     4.519     4.512     4.519     4.528     4.524     4.519     4.526     4.517     4.483     4.517     4.484     4.517     4.483     4.517     4.481     4.476     4.481     4.474     4.467     4.474     4.481     4.474     4.483     4.517     4.510     4.517     4.481     4.483     4.481     4.474     4.481     4.474     4.481     4.474     4.481     4.521     4.517     4.524     4.519     4.528     4.521     4.524     4.521     4.525     4.517     4.524     4.517     4.524     4.517     4.524     4.517     4.521     4.517     4.527     4.523     4.521     4.521     4.519     4.512     4.519     4.521     4.521     4.524     4.524     4.595     4.605     4.612     4.620     4.617     4.629     4.525     4.529     4.523     4.524     4.523     4.541     4.623     4.524     4.595     4.524     4.529     4.524     4.529     4.524     4.570     4.578     4.585     4.604     4.599     4.616     4.594     4.600     4.605     4.614     4.645     4.607     4.617     4.609     4.635     4.600     4.597     4.600     4.595     4.647     4.626     4.623     4.617     4.622     4.617     4.633     4.635     4.633     4.635     4.632     4.640     4.625     4.616     4.621     4.614     4.621     4.625     4.627     4.642     4.644     4.635     4.642     4.630     4.635     4.637     4.635     4.618     4.629     4.618     4.622     4.624     4.619     4.635     4.637     4.637     4.642     4.640     4.644     4.647     4.644     4.647     4.637     4.637     4.642     4.642     4.645     4.617     4.644     4.637     4.645     4.642     4.647     4.620     4.618     4.657     4.622     4.616     4.607     4.612     4.605     4.644     4.637     4.629     4.621     4.614     4.645     4.612     4.616     4.629     4.624     4.627     4.621     4.637     4.640     4.624     4.635     4.632     4.630     4.626     4.620     4.626     4.624     4.630     4.623     4.624     4.628     4.626     4.620     4.616     4.621     4.612     4.620     4.617     4.607     4.614     4.607     4.612     4.607     4.612     4.605     4.611     4.604     4.602     4.605     4.602     4.618     4.612     4.614     4.607     4.600     4.597     4.592     4.600     4.594     4.589     4.595     4.600     4.594     4.599     4.594     4.597     4.595     4.597     4.592     4.587     4.583     4.589     4.590     4.583     4.585     4.580     4.585     4.578     4.555     4.574     4.580     4.552     4.570     4.570     4.574     4.570     4.572     4.574     4.570     4.562     4.564     4.562     4.558     4.553     4.550     4.525     4.519     4.523     4.529     4.523     4.515     4.523     4.529     4.546     4.524     4.517     4.524     4.521     4.537     4.543     4.524     4.515     4.467     4.460     4.467     4.460     4.467     4.474     4.467     4.556     4.517     4.524     4.517     4.524     4.517     4.481     4.521     4.539     4.537     4.519     4.524     4.479     4.441     4.433     4.439     4.433     4.401     4.433     4.401     4.433     4.472     4.524     4.478     4.483     4.462     4.468     4.462     4.481     4.462     4.483     4.462     4.456     4.462     4.483     4.476     4.481     4.476     4.481     4.515     4.510     4.515     4.483     4.497     4.481     4.474     4.478     4.441     4.379     4.387     4.381     4.401     4.433     4.441     4.460     4.465     4.458     4.467     4.472     4.479     4.472     4.467     4.472     4.467     4.474     4.479     4.472     4.481     4.523     4.490     4.508     4.474     4.478     4.441     4.433     4.441     4.435     4.402     4.465     4.458     4.479     4.502     4.474     4.467     4.474     4.508     4.481     4.474     4.467     4.474     4.448     4.441     4.433     4.441     4.464     4.502     4.491     4.462     4.402     4.433     4.401     4.433     4.441     4.478     4.486     4.498     4.467     4.474     4.479     4.474     4.512     4.460     4.484     4.460     4.515     4.447     4.519     4.510     4.519     4.467     4.460     4.483     4.462     4.468     4.447     4.467     4.488     4.515     4.519     4.467     4.458     4.508     4.523     4.476     4.481     4.462     4.467     4.447     4.483     4.504     4.481     4.460     4.467     4.476     4.483     4.504     4.517     4.539     4.541     4.545     4.541     4.508     4.521     4.537     4.512     4.524     4.541     4.552     4.515     4.552     4.528     4.519     4.526     4.519     4.541     4.524     4.543     4.550     4.545     4.550     4.539     4.550     4.545     4.546     4.550     4.548     4.546     4.545     4.567     4.539     4.525     4.558     4.552     4.558     4.552     4.567     4.569     4.565     4.569     4.561     4.567     4.562     4.570     4.577     4.582     4.575     4.548     4.525     4.597     4.555     4.552     4.558     4.602     4.559     4.548     4.595     4.590     4.552     4.614     4.577     4.597     4.590     4.595     4.599     4.592     4.597     4.592     4.595     4.595     4.594     4.594     4.600     4.592     4.587     4.607     4.592     4.595     4.609     4.609     4.604     4.622     4.621     4.627     4.616     4.628     4.632     4.621     4.637     4.642     4.640     4.640     4.642     4.649     4.642     4.650     4.645     4.650     4.647     4.652     4.645     4.664     4.668     4.660     4.667     4.672     4.667     4.664     4.675     4.670     4.675     4.667     4.695     4.692     4.697     4.659     4.704     4.687     4.717     4.715     4.713     4.715     4.713     4.721     4.715     4.722     4.715     4.735     4.735     4.735     4.731     4.735     4.735     4.733     4.711     4.743     4.750     4.746     4.751     4.750     4.751     4.753     4.750     4.744     4.750     4.755     4.746     4.761     4.755     4.751     4.758     4.761     4.769     4.769     4.769     4.761     4.759     4.766     4.762     4.764     4.767     4.770     4.772     4.766     4.776     4.772     4.789     4.792     4.781     4.796     4.799     4.799     4.802     4.802     4.807     4.806     4.806     4.809     4.811     4.815     4.806     4.815     4.813     4.817     4.815     4.818     4.825     4.825     4.825     4.825     4.827     4.832     4.839     4.837     4.841     4.841     4.845     4.846     4.848     4.851     4.855     4.855     4.858     4.859     4.859     4.862     4.865     4.863     4.868     4.870     4.872     4.874     4.878     4.876     4.879     4.883     4.881     4.881     4.883     4.889     4.886     4.890     4.891     4.895     4.902     4.904     4.902     4.907     4.907     4.905     4.908     4.912     4.915     4.916     4.920     4.920     4.924     4.925     4.928     4.932     4.933     4.935     4.938     4.938     4.939     4.942     4.945     4.947     4.948     4.952     4.955     4.959     4.961     4.963     4.966     4.968     4.973     4.974     4.977     4.979     4.982     4.987     4.991     4.994     4.998     5.000     5.003     5.008     5.012     5.019     5.022     5.028     5.030     5.035     5.041     5.046     5.049     5.052     5.056     5.058     5.061     5.063     5.063     5.066     5.069     5.071     5.072     5.072     5.076     5.078     5.076     5.080     5.080     5.082     5.085     5.087     5.085     5.093     5.087     5.089     5.095     5.094     5.102     5.102     5.105     5.107     5.103     5.105     5.107     5.108     5.112     5.114     5.115     5.115     5.117     5.119     5.120     5.122     5.124     5.126     5.128     5.130     5.131     5.135     5.137     5.139     5.141     5.143     5.145     5.147     5.149     5.152     5.153     5.157     5.159     5.160     5.162     5.164     5.167     5.168     5.170     5.172     5.176     5.179     5.181     5.181     5.185     5.187     5.189     5.192     5.193     5.195     5.197     5.199     5.202     5.205     5.208     5.210     5.213     5.216     5.219     5.220     5.223     5.227     5.228     5.231     5.233     5.237     5.239     5.242     5.244     5.247     5.249     5.252     5.254     5.255     5.257     5.261     5.263     5.266     5.268     5.270     5.272     5.274     5.277     5.280     5.282     5.285     5.287     5.290     5.290     5.293     5.295     5.297     5.300     5.303     5.303     5.306     5.309     5.311     5.314     5.315     5.319     5.320     5.324     5.325     5.327     5.330     5.331     5.335     5.337     5.338     5.342     5.343     5.345     5.348     5.350     5.353     5.355     5.356     5.359     5.361     5.362     5.365     5.367     5.370     5.371     5.375     5.376     5.379     5.381     5.383     5.387     5.388     5.392     5.395     5.397     5.399     5.403     5.404     5.405     5.408     5.411     5.414     5.415     5.419     5.420     5.424     5.428     5.430     5.433     5.436     5.437     5.440     5.443     5.445     5.446     5.448     5.449     5.454     5.455     5.458     5.460     5.463     5.465     5.466     5.470     5.472     5.474     5.475     5.479     5.480     5.483     5.485     5.486     5.488     5.491     5.492     5.494     5.497     5.498     5.500     5.502     5.505     5.506     5.509     5.511     5.514     5.515     5.517     5.519     5.520     5.524     5.525     5.527     5.530     5.532     5.533     5.537     5.538     5.542     5.543     5.545     5.549     5.550     5.553     5.555     5.558     5.560     5.562     5.563     5.567     5.576     5.580     5.583     5.588     5.591     5.591     5.595     5.596     5.598     5.600     5.603     5.605     5.606     5.608     5.613     5.614     5.619     5.620     5.622     5.625     5.630     5.632     5.635     5.636     5.640     5.641     5.644     5.648     5.649     5.652     5.657     5.660     5.664     5.667     5.669     5.672     5.675     5.678     5.683     5.687     5.690     5.694     5.697     5.702     5.705     5.709     5.711     5.716     5.722     5.735     5.739     5.740     5.745     5.748     5.750     5.752     5.757     5.761     5.764     5.768     5.772     5.776     5.780     5.785     5.790     5.795     5.798     5.804     5.807     5.811     5.816     5.821     5.826     5.829     5.835     5.840     5.845     5.850     5.854     5.859     5.863     5.868     5.874     5.879     5.885     5.891     5.896     5.899     5.906     5.911     5.915     5.922     5.926     5.932     5.939     5.944     5.950     5.956     5.962     5.969     5.975     5.982     5.989     5.998     6.005     6.014     6.023     6.031     6.040     6.050     6.058     6.068     6.079     6.091     6.101     6.113     6.127     6.139     6.152     6.165     6.178     6.192     6.207     6.220     6.236     6.252     6.268     6.283     6.300     6.319     6.336     6.354     6.372     6.393     6.413     6.433     6.456     6.479     6.502     6.525     6.550     6.572     6.595     6.618     6.643     6.667     6.689     6.712     6.735     6.756     6.777     6.796     6.815     6.833     6.852     6.868     6.887     6.903     6.920     6.938     6.954     6.972     6.988     7.006     7.024     7.042     7.058     7.077     7.094     7.112     7.131     7.149     7.169     7.186     7.204     7.223     7.242     7.259     7.279     7.298     7.315     7.333     7.352     7.372     7.391     7.410     7.427     7.446     7.463     7.481     7.498     7.516     7.533     7.550     7.567     7.585     7.602     7.619     7.637     7.653     7.670     7.686     7.704     7.721     7.737     7.754     7.772     7.789     7.806     7.822     7.841     7.857     7.874     7.890     7.909     7.925     7.943     7.960     7.977     7.994     8.011     8.032     8.048     8.063     8.082     8.099     8.117     8.132     8.150     8.170     8.186     8.204     8.220     8.239     8.255     8.273     8.292     8.311     8.329     8.346     8.364     8.382     8.400     8.419     8.435     8.454     8.472     8.489     8.505     8.524     8.541     8.558     8.575     8.592     8.608     8.624     8.639     8.656     8.672     8.685     8.702     8.717     8.730     8.746     8.759     8.774     8.790     8.803     8.816     8.832     8.846     8.861     8.874     8.888     8.903     8.916     8.931     8.944     8.957     8.971     8.983     8.995     9.009     9.022     9.035     9.048     9.059     9.072     9.083     9.094     9.106     9.120     9.131     9.144     9.156     9.169     9.180     9.193     9.205     9.217     9.229     9.243     9.251     9.265     9.276     9.290     9.304     9.314     9.327     9.341     9.353     9.367     9.380     9.393     9.404     9.419     9.431     9.446     9.460     9.474     9.487     9.500     9.515     9.530     9.543     9.557     9.570     9.585     9.597     9.612     9.625     9.638     9.654     9.666     9.678     9.694     9.706     9.722     9.733     9.749     9.763     9.775     9.789     9.802     9.816     9.831     9.843     9.857     9.870     9.883     9.898     9.911     9.924     9.938     9.952     9.965     9.978     9.992    10.006    10.020    10.037    10.050    10.064    10.080    10.094    10.107    10.121    10.135    10.150    10.163    10.177    10.192    10.205    10.220    10.233    10.250    10.263    10.280    10.293    10.311    10.324    10.342    10.357    10.373    10.391    10.405    10.421    10.435    10.451    10.468    10.486    10.500    10.518    10.535    10.550    10.569    10.583    10.597    10.614    10.629    10.645    10.664    10.681    10.696    10.717    10.733    10.750    10.770    10.787    10.804    10.823    10.842    10.859    10.877    10.897    10.916    10.937    10.956    10.973    10.994    11.011    11.031    11.051    11.072    11.094    11.116    11.135    11.155    11.176    11.198    11.220    11.240    11.263    11.282    11.301    11.325    11.345    11.368    11.389    11.410    11.431    11.453    11.474    11.494    11.515    11.537    11.560    11.583    11.606    11.627    11.648    11.670    11.692    11.714    11.736    11.757    11.778    11.800    11.826    11.848    11.874    11.892    11.918    11.941    11.965    11.985    12.005    12.032    12.055    12.077    12.100    12.120    12.143    12.166    12.183    12.207    12.226    12.246    12.268    12.287    12.307    12.324    12.342    12.363    12.379    12.399    12.418    12.437    12.453    12.474    12.490    12.507    12.522    12.542    12.557    12.575    12.592    12.608    12.626    12.644    12.660    12.677    12.693    12.708    12.722    12.736    12.748    12.765    12.779    12.792    12.804    12.819    12.832    12.844    12.860    12.872    12.885    12.897    12.911    12.924    12.935    12.950    12.962    12.976    12.983    12.995    13.005    13.018    13.028    13.040    13.052    13.064    13.071    13.081    13.094    13.109    13.121    13.138    13.147    13.157    13.167    13.185    13.195    13.205    13.212    13.226    13.235    13.246    13.254    13.262    13.285    13.301    13.313    13.318    13.329    13.339    13.350    13.370    13.378    13.393    13.407    13.416    13.430    13.440    13.447    13.457    13.464    13.477    13.485    13.496    13.503    13.522    13.530    13.541    13.549    13.565    13.574    13.581    13.592    13.610    13.619    13.627    13.638    13.648    13.655    13.664    13.676    13.687    13.696    13.705    13.713    13.726    13.733    13.742    13.749    13.781    13.794    13.802    13.809    13.839    13.847    13.856    13.863    13.885    13.897    13.906    13.920    13.926    13.950    13.957    13.966    13.976    13.983    14.002    14.014    14.026    14.028    14.042    14.051    14.059    14.073    14.082    14.089    14.104    14.109    14.115    14.137    14.141    14.160    14.166    14.172    14.180    14.185    14.191    14.207    14.220    14.230    14.235    14.242    14.256    14.263    14.269    14.285    14.290    14.297    14.308    14.320    14.326    14.335    14.352    14.355    14.361    14.366    14.389    14.396    14.405    14.416    14.421    14.425    14.435    14.442    14.449    14.458    14.465    14.473    14.493    14.499    14.508    14.515    14.524    14.528    14.535    14.557    14.562    14.571    14.579    14.583    14.590    14.595    14.610    14.619    14.635    14.644    14.656    14.668    14.673    14.680    14.689    14.697    14.709    14.714    14.722    14.728    14.733    14.755    14.761    14.785    14.789    14.797    14.808    14.811    14.815    14.820    14.852    14.859    14.864    14.890    14.892    14.897    14.903    14.909    14.910    14.912    14.910    14.909    14.909    14.910    14.910    14.910    14.907    14.905    14.907    14.909    14.909    14.909    14.905    14.899    14.892    14.880    14.866    14.854    14.838    14.833    14.817    14.808    14.802    14.792    14.787    14.781    14.769    14.763    14.755    14.735    14.728    14.722    14.716    14.709    14.704    14.696    14.690    14.682    14.677    14.670    14.662    14.658    14.649    14.639    14.628    14.619    14.606    14.596    14.593    14.585    14.582    14.575    14.566    14.561    14.554    14.533    14.524    14.520    14.515    14.509    14.499    14.493    14.488    14.466    14.458    14.453    14.447    14.440    14.435    14.430    14.427    14.422    14.416    14.402    14.393    14.385    14.376    14.369    14.365    14.355    14.348    14.344    14.335
     4.555     4.521     4.524     4.521     4.521     4.521     4.523     4.523     4.524     4.525     4.521     4.552     4.556     4.550     4.541     4.548     4.543     4.524     4.524     4.521     4.523     4.521     4.515     4.523     4.524     4.523     4.525     4.524     4.517     4.510     4.517     4.512     4.519     4.483     4.517     4.483     4.517     4.510     4.519     4.529     4.526     4.517     4.523     4.521     4.524     4.521     4.512     4.521     4.523     4.521     4.512     4.519     4.510     4.517     4.506     4.517     4.526     4.572     4.519     4.508     4.517     4.508     4.519     4.515     4.521     4.515     4.524     4.519     4.525     4.519     4.523     4.519     4.521     4.517     4.484     4.517     4.508     4.519     4.510     4.519     4.484     4.517     4.484     4.517     4.483     4.517     4.483     4.517     4.519     4.517     4.519     4.517     4.483     4.517     4.483     4.484     4.483     4.483     4.481     4.519     4.521     4.523     4.519     4.528     4.519     4.524     4.521     4.524     4.519     4.527     4.519     4.521     4.519     4.521     4.519     4.525     4.517     4.525     4.597     4.521     4.528     4.519     4.523     4.521     4.523     4.519     4.524     4.523     4.595     4.605     4.521     4.553     4.600     4.597     4.602     4.595     4.524     4.524     4.523     4.524     4.524     4.595     4.617     4.628     4.597     4.524     4.529     4.524     4.570     4.578     4.572     4.590     4.597     4.605     4.599     4.602     4.607     4.614     4.618     4.609     4.617     4.614     4.642     4.644     4.622     4.637     4.637     4.635     4.644     4.622     4.618     4.623     4.617     4.649     4.635     4.637     4.647     4.637     4.637     4.644     4.647     4.620     4.614     4.619     4.616     4.650     4.640     4.650     4.642     4.647     4.637     4.644     4.635     4.640     4.629     4.640     4.625     4.622     4.619     4.631     4.637     4.650     4.645     4.642     4.637     4.642     4.642     4.645     4.642     4.640     4.649     4.645     4.649     4.645     4.650     4.645     4.642     4.645     4.653     4.645     4.653     4.660     4.655     4.647     4.644     4.621     4.625     4.622     4.616     4.650     4.621     4.617     4.623     4.618     4.642     4.617     4.621     4.625     4.617     4.622     4.633     4.637     4.618     4.640     4.637     4.616     4.635     4.635     4.635     4.631     4.626     4.630     4.630     4.625     4.623     4.624     4.626     4.622     4.617     4.620     4.617     4.621     4.614     4.620     4.612     4.607     4.617     4.604     4.618     4.609     4.600     4.612     4.602     4.597     4.609     4.617     4.607     4.599     4.618     4.612     4.597     4.594     4.602     4.597     4.604     4.607     4.602     4.602     4.597     4.599     4.597     4.594     4.599     4.592     4.590     4.585     4.594     4.585     4.592     4.587     4.585     4.582     4.562     4.558     4.575     4.570     4.569     4.575     4.572     4.574     4.570     4.570     4.524     4.570     4.569     4.555     4.561     4.559     4.555     4.561     4.524     4.519     4.524     4.529     4.523     4.528     4.521     4.555     4.521     4.524     4.543     4.539     4.524     4.529     4.530     4.524     4.460     4.467     4.458     4.467     4.460     4.481     4.558     4.552     4.524     4.548     4.525     4.521     4.524     4.529     4.545     4.539     4.521     4.526     4.521     4.525     4.478     4.441     4.433     4.439     4.433     4.441     4.464     4.458     4.479     4.527     4.524     4.515     4.481     4.515     4.483     4.515     4.483     4.517     4.483     4.498     4.483     4.488     4.481     4.476     4.481     4.487     4.524     4.519     4.494     4.515     4.481     4.474     4.467     4.472     4.433     4.402     4.381     4.402     4.464     4.484     4.517     4.467     4.458     4.467     4.472     4.481     4.497     4.479     4.476     4.481     4.487     4.479     4.512     4.508     4.487     4.490     4.512     4.492     4.481     4.484     4.478     4.472     4.464     4.456     4.465     4.472     4.479     4.508     4.460     4.467     4.446     4.465     4.460     4.504     4.506     4.474     4.467     4.484     4.447     4.441     4.478     4.484     4.502     4.491     4.470     4.433     4.401     4.394     4.401     4.447     4.483     4.502     4.508     4.487     4.481     4.474     4.465     4.524     4.506     4.515     4.521     4.460     4.515     4.527     4.519     4.486     4.523     4.484     4.519     4.515     4.519     4.486     4.462     4.539     4.519     4.515     4.519     4.465     4.474     4.525     4.525     4.519     4.481     4.515     4.506     4.517     4.483     4.476     4.467     4.462     4.483     4.515     4.537     4.525     4.521     4.546     4.558     4.515     4.521     4.553     4.510     4.523     4.519     4.524     4.545     4.521     4.528     4.521     4.528     4.521     4.515     4.546     4.556     4.550     4.546     4.555     4.546     4.555     4.555     4.552     4.553     4.548     4.546     4.543     4.564     4.569     4.570     4.559     4.567     4.558     4.562     4.556     4.525     4.565     4.562     4.570     4.577     4.575     4.567     4.562     4.572     4.585     4.583     4.590     4.597     4.577     4.602     4.561     4.564     4.556     4.605     4.595     4.612     4.612     4.587     4.592     4.614     4.620     4.595     4.599     4.604     4.604     4.597     4.600     4.604     4.602     4.597     4.602     4.602     4.599     4.605     4.600     4.607     4.599     4.612     4.607     4.611     4.609     4.635     4.635     4.635     4.627     4.642     4.649     4.637     4.640     4.645     4.647     4.649     4.652     4.647     4.657     4.650     4.657     4.653     4.659     4.674     4.675     4.679     4.677     4.672     4.667     4.672     4.668     4.674     4.677     4.674     4.674     4.696     4.702     4.706     4.706     4.662     4.683     4.715     4.715     4.719     4.715     4.722     4.717     4.723     4.718     4.721     4.719     4.737     4.739     4.741     4.739     4.737     4.743     4.737     4.750     4.748     4.754     4.748     4.754     4.748     4.758     4.762     4.750     4.754     4.764     4.763     4.766     4.751     4.769     4.769     4.769     4.772     4.772     4.770     4.763     4.769     4.761     4.766     4.763     4.766     4.774     4.778     4.774     4.785     4.789     4.791     4.795     4.796     4.798     4.796     4.794     4.804     4.807     4.809     4.786     4.809     4.815     4.815     4.811     4.815     4.821     4.815     4.813     4.819     4.822     4.826     4.825     4.830     4.831     4.835     4.837     4.843     4.841     4.846     4.846     4.850     4.850     4.854     4.858     4.859     4.861     4.861     4.861     4.863     4.865     4.870     4.870     4.874     4.874     4.876     4.879     4.879     4.883     4.885     4.886     4.883     4.887     4.887     4.894     4.897     4.894     4.899     4.902     4.905     4.907     4.908     4.910     4.913     4.916     4.915     4.916     4.920     4.922     4.924     4.925     4.927     4.930     4.932     4.935     4.936     4.938     4.941     4.942     4.944     4.947     4.948     4.952     4.955     4.957     4.959     4.963     4.964     4.968     4.970     4.973     4.976     4.978     4.981     4.983     4.987     4.991     4.994     4.998     5.001     5.004     5.008     5.013     5.019     5.022     5.027     5.032     5.035     5.039     5.042     5.047     5.052     5.055     5.058     5.061     5.063     5.064     5.069     5.071     5.072     5.074     5.078     5.080     5.078     5.082     5.083     5.087     5.085     5.087     5.089     5.087     5.089     5.095     5.097     5.102     5.102     5.103     5.107     5.105     5.108     5.108     5.110     5.110     5.112     5.114     5.117     5.117     5.119     5.119     5.120     5.122     5.126     5.128     5.128     5.130     5.131     5.133     5.139     5.142     5.140     5.144     5.146     5.148     5.152     5.153     5.155     5.157     5.159     5.160     5.162     5.164     5.166     5.168     5.170     5.174     5.176     5.178     5.181     5.185     5.185     5.185     5.189     5.190     5.193     5.195     5.197     5.199     5.202     5.205     5.207     5.210     5.213     5.215     5.219     5.220     5.223     5.225     5.228     5.231     5.233     5.235     5.239     5.242     5.244     5.245     5.249     5.252     5.254     5.255     5.257     5.261     5.263     5.266     5.268     5.269     5.272     5.274     5.277     5.279     5.281     5.285     5.287     5.290     5.290     5.293     5.295     5.297     5.299     5.302     5.305     5.306     5.308     5.311     5.314     5.315     5.319     5.320     5.324     5.327     5.328     5.330     5.331     5.335     5.337     5.338     5.342     5.343     5.347     5.348     5.350     5.352     5.355     5.356     5.359     5.361     5.362     5.365     5.367     5.370     5.371     5.373     5.376     5.379     5.381     5.383     5.387     5.388     5.392     5.393     5.397     5.399     5.403     5.404     5.405     5.407     5.409     5.412     5.415     5.416     5.420     5.424     5.426     5.430     5.433     5.435     5.437     5.439     5.441     5.443     5.446     5.449     5.452     5.454     5.455     5.457     5.460     5.462     5.465     5.469     5.470     5.472     5.475     5.477     5.479     5.480     5.483     5.485     5.486     5.489     5.491     5.492     5.495     5.497     5.498     5.502     5.504     5.505     5.506     5.509     5.512     5.514     5.515     5.517     5.520     5.522     5.524     5.525     5.528     5.530     5.532     5.535     5.537     5.538     5.542     5.543     5.547     5.549     5.552     5.553     5.555     5.558     5.560     5.563     5.565     5.567     5.572     5.581     5.582     5.585     5.589     5.591     5.595     5.596     5.598     5.600     5.603     5.605     5.608     5.609     5.611     5.614     5.619     5.620     5.622     5.625     5.630     5.632     5.633     5.636     5.638     5.641     5.644     5.646     5.649     5.653     5.655     5.658     5.662     5.665     5.668     5.671     5.674     5.676     5.680     5.685     5.689     5.692     5.696     5.699     5.704     5.707     5.709     5.714     5.718     5.726     5.737     5.739     5.742     5.747     5.747     5.750     5.754     5.757     5.761     5.764     5.768     5.772     5.783     5.785     5.789     5.792     5.795     5.798     5.804     5.807     5.811     5.816     5.821     5.824     5.829     5.835     5.840     5.843     5.848     5.854     5.859     5.863     5.868     5.874     5.879     5.885     5.891     5.896     5.900     5.906     5.911     5.915     5.920     5.926     5.932     5.939     5.944     5.949     5.956     5.962     5.967     5.973     5.981     5.989     5.996     6.003     6.013     6.021     6.030     6.038     6.048     6.058     6.068     6.079     6.089     6.100     6.112     6.125     6.137     6.149     6.163     6.176     6.190     6.203     6.218     6.232     6.248     6.264     6.280     6.297     6.314     6.332     6.348     6.367     6.385     6.406     6.426     6.447     6.470     6.493     6.517     6.541     6.563     6.586     6.610     6.632     6.657     6.681     6.704     6.728     6.750     6.771     6.792     6.811     6.832     6.849     6.868     6.887     6.903     6.920     6.938     6.954     6.972     6.989     7.006     7.023     7.040     7.058     7.075     7.093     7.111     7.129     7.147     7.166     7.183     7.202     7.220     7.239     7.257     7.275     7.294     7.312     7.332     7.349     7.369     7.387     7.406     7.425     7.443     7.461     7.479     7.496     7.515     7.531     7.549     7.566     7.585     7.602     7.618     7.635     7.653     7.670     7.686     7.704     7.721     7.739     7.755     7.772     7.789     7.806     7.822     7.839     7.855     7.874     7.890     7.907     7.923     7.942     7.959     7.977     7.994     8.009     8.029     8.046     8.063     8.080     8.096     8.115     8.130     8.148     8.166     8.183     8.202     8.219     8.235     8.254     8.271     8.289     8.305     8.324     8.343     8.361     8.377     8.395     8.413     8.431     8.448     8.466     8.485     8.502     8.519     8.536     8.554     8.572     8.588     8.605     8.622     8.639     8.653     8.669     8.685     8.700     8.717     8.732     8.746     8.761     8.774     8.789     8.804     8.818     8.832     8.848     8.862     8.876     8.890     8.904     8.921     8.933     8.948     8.960     8.975     8.989     9.004     9.017     9.026     9.041     9.054     9.066     9.080     9.091     9.103     9.117     9.128     9.142     9.153     9.166     9.178     9.191     9.202     9.215     9.226     9.237     9.250     9.262     9.275     9.287     9.299     9.309     9.322     9.337     9.348     9.362     9.375     9.389     9.400     9.412     9.425     9.441     9.453     9.466     9.480     9.496     9.509     9.523     9.535     9.550     9.565     9.580     9.591     9.606     9.620     9.632     9.644     9.661     9.673     9.683     9.700     9.712     9.726     9.740     9.754     9.767     9.781     9.795     9.809     9.823     9.837     9.850     9.863     9.877     9.891     9.905     9.918     9.931     9.943     9.957     9.971     9.983     9.999    10.012    10.026    10.042    10.057    10.069    10.085    10.099    10.114    10.127    10.140    10.152    10.168    10.181    10.196    10.210    10.226    10.241    10.254    10.269    10.283    10.298    10.314    10.330    10.345    10.362    10.375    10.392    10.408    10.424    10.441    10.456    10.472    10.490    10.504    10.519    10.535    10.552    10.569    10.585    10.601    10.619    10.633    10.650    10.667    10.682    10.699    10.717    10.733    10.752    10.770    10.787    10.805    10.823    10.843    10.859    10.879    10.897    10.916    10.933    10.956    10.973    10.992    11.013    11.031    11.050    11.072    11.092    11.114    11.135    11.155    11.174    11.196    11.217    11.239    11.260    11.280    11.300    11.324    11.344    11.365    11.386    11.407    11.428    11.451    11.470    11.490    11.512    11.533    11.555    11.578    11.600    11.622    11.643    11.667    11.687    11.708    11.731    11.752    11.774    11.797    11.818    11.839    11.863    11.885    11.910    11.933    11.957    11.978    12.000    12.023    12.045    12.070    12.091    12.112    12.132    12.155    12.178    12.200    12.218    12.238    12.260    12.279    12.300    12.320    12.335    12.351    12.374    12.389    12.407    12.426    12.443    12.462    12.478    12.495    12.512    12.528    12.545    12.565    12.581    12.594    12.613    12.628    12.644    12.662    12.676    12.693    12.706    12.720    12.733    12.747    12.761    12.776    12.789    12.800    12.814    12.826    12.840    12.852    12.867    12.878    12.891    12.902    12.916    12.929    12.940    12.954    12.965    12.978    12.989    13.002    13.012    13.023    13.032    13.042    13.054    13.067    13.075    13.091    13.104    13.119    13.132    13.140    13.150    13.160    13.169    13.189    13.198    13.209    13.219    13.227    13.237    13.246    13.255    13.266    13.291    13.310    13.318    13.327    13.337    13.346    13.363    13.372    13.386    13.394    13.413    13.429    13.437    13.443    13.452    13.460    13.474    13.481    13.489    13.500    13.515    13.528    13.536    13.544    13.559    13.566    13.582    13.590    13.602    13.616    13.627    13.638    13.645    13.654    13.662    13.673    13.685    13.692    13.704    13.712    13.720    13.730    13.739    13.746    13.773    13.786    13.797    13.806    13.829    13.842    13.852    13.859    13.885    13.895    13.906    13.918    13.927    13.946    13.957    13.966    13.971    13.977    14.002    14.010    14.022    14.026    14.040    14.051    14.057    14.075    14.080    14.092    14.102    14.109    14.115    14.130    14.141    14.144    14.166    14.175    14.177    14.185    14.195    14.205    14.224    14.230    14.238    14.242    14.255    14.260    14.272    14.281    14.288    14.295    14.308    14.318    14.326    14.333    14.352    14.355    14.361    14.366    14.381    14.395    14.404    14.413    14.421    14.425    14.437    14.442    14.449    14.457    14.462    14.482    14.491    14.502    14.508    14.514    14.522    14.528    14.539    14.554    14.566    14.572    14.577    14.583    14.590    14.595    14.606    14.620    14.635    14.642    14.655    14.668    14.673    14.680    14.690    14.696    14.705    14.716    14.722    14.728    14.740    14.755    14.761    14.769    14.795    14.798    14.804    14.809    14.817    14.820    14.849    14.855    14.866    14.887    14.892    14.899    14.905    14.910    14.912    14.912    14.912    14.910    14.910    14.910    14.909    14.909    14.907    14.909    14.907    14.909    14.910    14.909    14.905    14.899    14.890    14.880    14.879    14.864    14.855    14.820    14.817    14.811    14.802    14.795    14.789    14.781    14.776    14.761    14.754    14.741    14.729    14.724    14.718    14.711    14.704    14.697    14.692    14.685    14.679    14.670    14.666    14.655    14.647    14.642    14.631    14.625    14.612    14.599    14.593    14.588    14.585    14.575    14.569    14.562    14.557    14.533    14.526    14.520    14.515    14.512    14.506    14.494    14.491    14.466    14.463    14.455    14.449    14.444    14.439    14.435    14.430    14.425    14.419    14.410    14.396    14.387    14.381    14.370    14.365    14.361    14.352    14.344    14.338
     4.548     4.541     4.523     4.524     4.523     4.523     4.523     4.524     4.524     4.521     4.578     4.523     4.578     4.524     4.589     4.570     4.562     4.556     4.548     4.541     4.524     4.517     4.523     4.517     4.523     4.529     4.525     4.519     4.521     4.519     4.521     4.519     4.521     4.517     4.519     4.517     4.510     4.517     4.512     4.521     4.519     4.527     4.519     4.524     4.523     4.515     4.521     4.510     4.519     4.523     4.519     4.523     4.519     4.508     4.517     4.526     4.519     4.521     4.527     4.517     4.508     4.517     4.524     4.523     4.517     4.524     4.517     4.525     4.517     4.521     4.519     4.523     4.519     4.521     4.517     4.521     4.519     4.523     4.521     4.523     4.521     4.523     4.521     4.521     4.519     4.510     4.519     4.519     4.519     4.521     4.519     4.512     4.519     4.510     4.519     4.510     4.519     4.484     4.517     4.510     4.519     4.524     4.577     4.521     4.524     4.521     4.524     4.521     4.523     4.519     4.521     4.519     4.523     4.521     4.539     4.521     4.525     4.556     4.521     4.527     4.519     4.523     4.521     4.517     4.521     4.523     4.521     4.529     4.605     4.521     4.528     4.523     4.582     4.525     4.595     4.548     4.529     4.523     4.524     4.523     4.541     4.525     4.611     4.614     4.605     4.597     4.524     4.570     4.525     4.521     4.590     4.597     4.592     4.597     4.604     4.597     4.605     4.611     4.621     4.617     4.612     4.618     4.647     4.644     4.618     4.652     4.647     4.617     4.637     4.640     4.652     4.645     4.649     4.617     4.642     4.640     4.640     4.637     4.645     4.642     4.644     4.620     4.642     4.650     4.640     4.637     4.649     4.640     4.649     4.642     4.647     4.637     4.645     4.649     4.642     4.649     4.644     4.652     4.623     4.657     4.650     4.645     4.640     4.649     4.642     4.640     4.644     4.644     4.649     4.644     4.642     4.653     4.652     4.650     4.647     4.650     4.640     4.650     4.640     4.649     4.642     4.650     4.644     4.652     4.662     4.657     4.650     4.644     4.650     4.645     4.617     4.659     4.618     4.622     4.647     4.621     4.617     4.620     4.622     4.630     4.627     4.625     4.623     4.644     4.647     4.640     4.647     4.642     4.644     4.635     4.626     4.631     4.617     4.635     4.618     4.635     4.622     4.627     4.622     4.626     4.621     4.617     4.621     4.616     4.621     4.614     4.609     4.624     4.626     4.628     4.611     4.635     4.611     4.635     4.631     4.612     4.626     4.607     4.605     4.622     4.611     4.600     4.597     4.604     4.609     4.604     4.607     4.605     4.602     4.604     4.597     4.602     4.595     4.602     4.594     4.595     4.599     4.590     4.590     4.587     4.594     4.589     4.583     4.578     4.569     4.589     4.587     4.575     4.578     4.572     4.575     4.524     4.529     4.524     4.567     4.548     4.575     4.569     4.523     4.564     4.559     4.561     4.541     4.524     4.528     4.523     4.562     4.523     4.556     4.561     4.564     4.535     4.559     4.523     4.574     4.521     4.524     4.517     4.483     4.460     4.467     4.474     4.562     4.561     4.553     4.548     4.539     4.550     4.529     4.523     4.525     4.519     4.524     4.519     4.525     4.519     4.484     4.464     4.441     4.433     4.441     4.447     4.472     4.479     4.474     4.521     4.517     4.523     4.517     4.510     4.517     4.508     4.506     4.467     4.456     4.465     4.458     4.481     4.476     4.481     4.515     4.506     4.519     4.512     4.517     4.481     4.474     4.467     4.460     4.479     4.441     4.433     4.443     4.465     4.474     4.519     4.524     4.487     4.467     4.403     4.467     4.476     4.524     4.508     4.506     4.515     4.523     4.515     4.508     4.519     4.528     4.523     4.491     4.517     4.528     4.491     4.487     4.479     4.474     4.465     4.472     4.479     4.504     4.474     4.467     4.460     4.467     4.446     4.467     4.512     4.508     4.515     4.504     4.515     4.506     4.478     4.484     4.515     4.525     4.523     4.490     4.441     4.433     4.401     4.447     4.484     4.489     4.515     4.523     4.483     4.519     4.508     4.524     4.515     4.510     4.521     4.495     4.512     4.519     4.521     4.515     4.508     4.515     4.524     4.528     4.523     4.525     4.519     4.486     4.517     4.512     4.519     4.510     4.519     4.527     4.555     4.519     4.510     4.517     4.508     4.515     4.508     4.521     4.483     4.462     4.468     4.476     4.524     4.506     4.519     4.526     4.543     4.523     4.521     4.555     4.561     4.524     4.562     4.521     4.567     4.524     4.529     4.524     4.529     4.524     4.529     4.521     4.555     4.552     4.559     4.555     4.559     4.553     4.558     4.550     4.550     4.555     4.552     4.556     4.559     4.555     4.550     4.569     4.569     4.565     4.570     4.555     4.562     4.558     4.559     4.570     4.578     4.577     4.570     4.577     4.583     4.578     4.583     4.578     4.599     4.575     4.572     4.604     4.602     4.559     4.607     4.604     4.600     4.594     4.616     4.609     4.583     4.589     4.614     4.624     4.605     4.600     4.604     4.605     4.609     4.605     4.609     4.607     4.602     4.611     4.607     4.609     4.604     4.609     4.604     4.605     4.618     4.607     4.614     4.647     4.644     4.637     4.622     4.647     4.642     4.650     4.649     4.645     4.652     4.655     4.653     4.659     4.660     4.652     4.657     4.670     4.650     4.672     4.680     4.679     4.680     4.667     4.672     4.675     4.672     4.677     4.674     4.672     4.688     4.699     4.706     4.700     4.709     4.715     4.711     4.715     4.721     4.718     4.723     4.718     4.722     4.718     4.735     4.741     4.741     4.743     4.737     4.741     4.744     4.744     4.748     4.744     4.755     4.757     4.751     4.757     4.758     4.753     4.763     4.759     4.759     4.762     4.769     4.770     4.769     4.772     4.770     4.776     4.770     4.774     4.774     4.776     4.770     4.776     4.781     4.778     4.774     4.770     4.778     4.780     4.770     4.790     4.783     4.798     4.799     4.802     4.802     4.804     4.807     4.807     4.813     4.815     4.815     4.811     4.817     4.821     4.818     4.823     4.817     4.828     4.827     4.823     4.825     4.826     4.830     4.832     4.835     4.835     4.841     4.841     4.845     4.846     4.850     4.854     4.853     4.859     4.859     4.863     4.863     4.866     4.866     4.870     4.870     4.874     4.876     4.878     4.878     4.881     4.885     4.883     4.886     4.889     4.887     4.887     4.891     4.894     4.899     4.902     4.904     4.904     4.905     4.908     4.910     4.913     4.916     4.916     4.922     4.920     4.922     4.924     4.927     4.928     4.932     4.932     4.933     4.936     4.938     4.939     4.941     4.945     4.947     4.948     4.952     4.954     4.957     4.959     4.961     4.963     4.966     4.970     4.970     4.973     4.977     4.979     4.982     4.985     4.989     4.993     4.996     4.998     5.001     5.005     5.009     5.013     5.016     5.022     5.025     5.032     5.035     5.037     5.041     5.046     5.053     5.055     5.059     5.061     5.064     5.066     5.071     5.074     5.074     5.076     5.078     5.082     5.080     5.082     5.085     5.090     5.093     5.092     5.093     5.090     5.092     5.102     5.103     5.105     5.107     5.108     5.110     5.112     5.112     5.112     5.112     5.114     5.115     5.115     5.117     5.119     5.120     5.120     5.122     5.124     5.126     5.130     5.131     5.133     5.137     5.135     5.139     5.144     5.145     5.148     5.149     5.152     5.155     5.157     5.157     5.159     5.160     5.164     5.164     5.167     5.168     5.170     5.172     5.176     5.178     5.181     5.183     5.185     5.188     5.188     5.190     5.192     5.195     5.197     5.199     5.202     5.204     5.207     5.210     5.213     5.215     5.219     5.219     5.222     5.225     5.228     5.230     5.233     5.235     5.239     5.240     5.244     5.245     5.249     5.250     5.252     5.254     5.257     5.261     5.263     5.265     5.268     5.270     5.273     5.274     5.278     5.279     5.281     5.283     5.287     5.287     5.292     5.292     5.295     5.299     5.299     5.302     5.303     5.306     5.309     5.311     5.314     5.315     5.319     5.320     5.324     5.325     5.328     5.330     5.331     5.335     5.337     5.340     5.342     5.343     5.347     5.348     5.350     5.353     5.355     5.356     5.359     5.361     5.362     5.365     5.367     5.370     5.371     5.373     5.376     5.378     5.381     5.383     5.387     5.388     5.392     5.393     5.395     5.399     5.401     5.403     5.407     5.408     5.409     5.414     5.415     5.419     5.420     5.422     5.426     5.430     5.431     5.435     5.436     5.439     5.440     5.443     5.444     5.446     5.449     5.454     5.457     5.458     5.460     5.463     5.465     5.466     5.470     5.472     5.475     5.475     5.480     5.482     5.483     5.485     5.488     5.489     5.491     5.492     5.495     5.497     5.500     5.502     5.505     5.505     5.508     5.509     5.511     5.514     5.517     5.519     5.520     5.522     5.525     5.527     5.528     5.532     5.533     5.535     5.537     5.540     5.542     5.543     5.547     5.549     5.552     5.553     5.557     5.558     5.560     5.563     5.565     5.567     5.569     5.575     5.580     5.585     5.585     5.589     5.593     5.595     5.600     5.600     5.602     5.605     5.606     5.609     5.613     5.614     5.616     5.619     5.622     5.625     5.628     5.630     5.633     5.635     5.638     5.640     5.643     5.646     5.648     5.652     5.655     5.657     5.660     5.664     5.667     5.669     5.672     5.675     5.678     5.683     5.685     5.689     5.692     5.696     5.702     5.704     5.709     5.711     5.714     5.718     5.732     5.737     5.742     5.742     5.745     5.748     5.752     5.757     5.757     5.761     5.764     5.768     5.778     5.781     5.785     5.789     5.792     5.795     5.798     5.804     5.807     5.811     5.816     5.823     5.826     5.829     5.835     5.840     5.843     5.848     5.854     5.859     5.863     5.868     5.874     5.879     5.883     5.889     5.896     5.899     5.906     5.910     5.915     5.920     5.926     5.932     5.939     5.944     5.949     5.956     5.961     5.965     5.973     5.979     5.987     5.995     6.002     6.009     6.018     6.027     6.037     6.046     6.057     6.067     6.077     6.089     6.100     6.110     6.123     6.135     6.148     6.161     6.174     6.187     6.202     6.215     6.231     6.244     6.260     6.276     6.292     6.309     6.326     6.343     6.361     6.380     6.400     6.419     6.440     6.461     6.483     6.508     6.531     6.554     6.577     6.600     6.624     6.647     6.672     6.694     6.719     6.742     6.764     6.787     6.807     6.827     6.848     6.866     6.885     6.901     6.920     6.937     6.954     6.972     6.989     7.006     7.024     7.040     7.058     7.074     7.093     7.110     7.127     7.146     7.163     7.182     7.200     7.218     7.235     7.254     7.274     7.291     7.309     7.329     7.346     7.365     7.385     7.403     7.422     7.440     7.459     7.476     7.494     7.512     7.529     7.547     7.566     7.583     7.599     7.618     7.635     7.653     7.669     7.686     7.704     7.721     7.737     7.754     7.772     7.787     7.806     7.822     7.839     7.857     7.872     7.889     7.907     7.923     7.939     7.957     7.974     7.993     8.008     8.025     8.042     8.061     8.078     8.094     8.113     8.128     8.146     8.165     8.181     8.198     8.216     8.233     8.252     8.268     8.287     8.302     8.319     8.339     8.356     8.374     8.392     8.408     8.428     8.443     8.463     8.479     8.497     8.514     8.533     8.550     8.569     8.583     8.602     8.619     8.635     8.652     8.669     8.683     8.698     8.715     8.730     8.746     8.761     8.775     8.789     8.806     8.820     8.833     8.849     8.864     8.879     8.892     8.907     8.921     8.935     8.951     8.964     8.980     8.992     9.006     9.020     9.033     9.046     9.059     9.073     9.086     9.098     9.109     9.123     9.137     9.150     9.163     9.175     9.188     9.199     9.212     9.223     9.237     9.248     9.259     9.273     9.282     9.296     9.309     9.321     9.333     9.344     9.358     9.372     9.383     9.396     9.409     9.423     9.435     9.448     9.460     9.474     9.487     9.502     9.515     9.531     9.543     9.557     9.572     9.585     9.597     9.611     9.625     9.640     9.654     9.666     9.680     9.693     9.706     9.720     9.731     9.746     9.759     9.774     9.787     9.802     9.816     9.829     9.841     9.855     9.869     9.882     9.895     9.910     9.924     9.938     9.952     9.965     9.977     9.992    10.004    10.018    10.033    10.046    10.061    10.077    10.091    10.105    10.118    10.135    10.147    10.161    10.173    10.189    10.202    10.215    10.231    10.244    10.258    10.274    10.287    10.302    10.318    10.337    10.350    10.366    10.382    10.398    10.411    10.426    10.444    10.459    10.476    10.491    10.508    10.525    10.541    10.557    10.572    10.589    10.604    10.619    10.635    10.653    10.670    10.683    10.700    10.719    10.739    10.754    10.772    10.791    10.808    10.824    10.843    10.861    10.879    10.897    10.917    10.935    10.954    10.975    10.994    11.013    11.031    11.051    11.070    11.090    11.112    11.133    11.156    11.176    11.196    11.216    11.235    11.258    11.277    11.298    11.319    11.341    11.361    11.382    11.405    11.423    11.446    11.466    11.487    11.509    11.529    11.550    11.574    11.595    11.618    11.642    11.661    11.685    11.704    11.726    11.746    11.769    11.790    11.813    11.833    11.857    11.879    11.900    11.922    11.944    11.971    11.994    12.014    12.037    12.061    12.085    12.103    12.125    12.148    12.170    12.188    12.210    12.231    12.250    12.268    12.290    12.308    12.325    12.345    12.363    12.381    12.397    12.415    12.431    12.450    12.467    12.483    12.500    12.516    12.533    12.548    12.569    12.583    12.598    12.613    12.630    12.646    12.660    12.674    12.690    12.704    12.719    12.730    12.744    12.756    12.770    12.783    12.796    12.807    12.822    12.835    12.846    12.858    12.873    12.886    12.896    12.910    12.923    12.933    12.947    12.956    12.971    12.983    12.995    13.004    13.012    13.023    13.033    13.045    13.057    13.070    13.089    13.100    13.113    13.127    13.132    13.145    13.153    13.169    13.182    13.190    13.204    13.212    13.222    13.231    13.240    13.249    13.262    13.287    13.296    13.315    13.324    13.332    13.342    13.352    13.356    13.382    13.391    13.399    13.416    13.435    13.442    13.450    13.459    13.468    13.477    13.485    13.494    13.509    13.522    13.533    13.539    13.554    13.565    13.580    13.590    13.600    13.608    13.619    13.635    13.645    13.652    13.659    13.668    13.682    13.693    13.702    13.710    13.720    13.728    13.737    13.744    13.769    13.781    13.789    13.804    13.817    13.839    13.847    13.856    13.874    13.891    13.901    13.915    13.920    13.931    13.952    13.961    13.972    13.989    13.995    14.010    14.017    14.033    14.039    14.049    14.062    14.070    14.079    14.089    14.104    14.109    14.115    14.135    14.141    14.144    14.160    14.177    14.178    14.185    14.195    14.204    14.210    14.225    14.238    14.244    14.250    14.260    14.269    14.280    14.288    14.297    14.308    14.320    14.328    14.333    14.352    14.355    14.361    14.368    14.385    14.396    14.405    14.413    14.422    14.428    14.435    14.440    14.447    14.457    14.462    14.480    14.491    14.499    14.508    14.512    14.522    14.530    14.533    14.555    14.561    14.572    14.577    14.583    14.590    14.596    14.605    14.619    14.635    14.645    14.658    14.666    14.673    14.680    14.688    14.702    14.709    14.716    14.724    14.729    14.741    14.757    14.766    14.785    14.792    14.797    14.802    14.809    14.815    14.820    14.838    14.852    14.874    14.885    14.892    14.899    14.905    14.910    14.914    14.912    14.914    14.912    14.910    14.910    14.910    14.909    14.909    14.909    14.907    14.909    14.910    14.909    14.905    14.895    14.892    14.877    14.873    14.864    14.852    14.838    14.819    14.813    14.806    14.800    14.789    14.785    14.776    14.771    14.754    14.737    14.733    14.726    14.720    14.712    14.705    14.699    14.693    14.686    14.680    14.673    14.668    14.655    14.649    14.640    14.631    14.623    14.612    14.602    14.596    14.590    14.587    14.582    14.574    14.564    14.559    14.552    14.531    14.519    14.519    14.519    14.505    14.496    14.493    14.488    14.465    14.460    14.453    14.447    14.442    14.437    14.431    14.427    14.421    14.413    14.402    14.398    14.385    14.373    14.366    14.361    14.354    14.345    14.339
     4.595     4.548     4.541     4.524     4.524     4.524     4.524     4.524     4.582     4.590     4.523     4.592     4.597     4.592     4.597     4.590     4.597     4.589     4.556     4.548     4.539     4.524     4.517     4.523     4.529     4.552     4.521     4.527     4.519     4.523     4.521     4.523     4.521     4.521     4.519     4.521     4.519     4.521     4.519     4.528     4.539     4.519     4.527     4.524     4.529     4.524     4.524     4.519     4.523     4.519     4.527     4.519     4.524     4.519     4.524     4.521     4.539     4.572     4.521     4.539     4.521     4.555     4.524     4.517     4.524     4.517     4.525     4.517     4.521     4.517     4.523     4.519     4.523     4.519     4.521     4.519     4.524     4.523     4.524     4.524     4.519     4.524     4.517     4.524     4.523     4.519     4.521     4.519     4.521     4.519     4.521     4.519     4.521     4.519     4.512     4.519     4.512     4.519     4.519     4.519     4.523     4.524     4.519     4.539     4.521     4.524     4.521     4.523     4.521     4.523     4.519     4.527     4.519     4.524     4.524     4.589     4.555     4.519     4.526     4.517     4.524     4.521     4.523     4.523     4.523     4.521     4.528     4.589     4.521     4.528     4.521     4.528     4.524     4.555     4.548     4.555     4.524     4.524     4.523     4.524     4.524     4.597     4.605     4.631     4.632     4.605     4.597     4.525     4.572     4.578     4.599     4.605     4.597     4.605     4.597     4.604     4.597     4.618     4.614     4.621     4.618     4.622     4.640     4.621     4.644     4.645     4.650     4.642     4.650     4.645     4.642     4.640     4.642     4.647     4.640     4.640     4.647     4.644     4.649     4.647     4.645     4.644     4.650     4.644     4.647     4.650     4.642     4.649     4.644     4.642     4.642     4.644     4.642     4.642     4.649     4.642     4.650     4.644     4.637     4.637     4.644     4.652     4.642     4.653     4.649     4.653     4.645     4.650     4.644     4.645     4.652     4.657     4.657     4.655     4.659     4.642     4.650     4.640     4.650     4.640     4.650     4.644     4.632     4.642     4.655     4.628     4.628     4.617     4.621     4.653     4.660     4.653     4.649     4.618     4.653     4.618     4.650     4.640     4.649     4.640     4.618     4.645     4.652     4.645     4.637     4.635     4.640     4.647     4.628     4.631     4.644     4.635     4.637     4.618     4.637     4.642     4.642     4.619     4.633     4.629     4.629     4.622     4.626     4.620     4.617     4.621     4.617     4.635     4.618     4.612     4.637     4.616     4.637     4.616     4.637     4.627     4.609     4.614     4.612     4.623     4.600     4.618     4.618     4.612     4.605     4.605     4.602     4.607     4.605     4.599     4.605     4.602     4.605     4.604     4.597     4.597     4.602     4.595     4.587     4.590     4.592     4.595     4.594     4.597     4.564     4.570     4.590     4.565     4.561     4.539     4.582     4.529     4.524     4.583     4.550     4.580     4.546     4.553     4.556     4.521     4.564     4.564     4.559     4.556     4.524     4.567     4.524     4.556     4.564     4.567     4.558     4.567     4.569     4.529     4.523     4.575     4.521     4.524     4.529     4.523     4.528     4.521     4.565     4.562     4.559     4.539     4.546     4.559     4.546     4.526     4.474     4.467     4.474     4.479     4.486     4.525     4.519     4.484     4.464     4.483     4.464     4.484     4.479     4.486     4.519     4.526     4.519     4.456     4.525     4.519     4.481     4.519     4.467     4.458     4.464     4.456     4.465     4.458     4.481     4.515     4.508     4.523     4.527     4.519     4.510     4.474     4.481     4.474     4.467     4.458     4.479     4.443     4.465     4.472     4.479     4.535     4.528     4.481     4.487     4.467     4.476     4.506     4.519     4.532     4.512     4.523     4.517     4.524     4.517     4.525     4.523     4.497     4.521     4.527     4.530     4.531     4.521     4.527     4.506     4.487     4.479     4.504     4.510     4.479     4.474     4.467     4.446     4.467     4.474     4.512     4.515     4.510     4.510     4.510     4.517     4.510     4.517     4.506     4.515     4.515     4.523     4.491     4.472     4.515     4.486     4.515     4.494     4.508     4.484     4.489     4.481     4.519     4.527     4.524     4.517     4.525     4.519     4.521     4.529     4.523     4.528     4.523     4.525     4.528     4.525     4.528     4.521     4.527     4.521     4.525     4.517     4.508     4.517     4.526     4.521     4.561     4.512     4.519     4.515     4.517     4.524     4.517     4.484     4.521     4.483     4.476     4.529     4.561     4.555     4.562     4.559     4.564     4.567     4.564     4.530     4.515     4.523     4.524     4.529     4.525     4.523     4.570     4.528     4.533     4.559     4.575     4.559     4.569     4.559     4.556     4.558     4.552     4.558     4.559     4.552     4.556     4.553     4.558     4.553     4.556     4.561     4.556     4.559     4.575     4.570     4.564     4.559     4.556     4.562     4.570     4.589     4.585     4.567     4.574     4.583     4.578     4.585     4.594     4.604     4.577     4.546     4.604     4.600     4.559     4.555     4.559     4.570     4.614     4.618     4.578     4.614     4.623     4.583     4.619     4.597     4.600     4.605     4.611     4.614     4.607     4.611     4.612     4.607     4.614     4.611     4.616     4.609     4.626     4.631     4.635     4.640     4.650     4.614     4.637     4.640     4.642     4.645     4.637     4.640     4.637     4.645     4.645     4.652     4.653     4.652     4.659     4.659     4.655     4.659     4.664     4.667     4.672     4.667     4.675     4.679     4.682     4.677     4.680     4.672     4.677     4.675     4.679     4.679     4.694     4.697     4.704     4.711     4.707     4.713     4.718     4.721     4.718     4.723     4.726     4.723     4.725     4.730     4.741     4.741     4.737     4.746     4.744     4.748     4.744     4.750     4.753     4.750     4.758     4.759     4.757     4.763     4.759     4.766     4.769     4.769     4.769     4.769     4.770     4.770     4.774     4.778     4.774     4.778     4.770     4.778     4.781     4.780     4.774     4.783     4.778     4.786     4.790     4.789     4.783     4.774     4.772     4.772     4.780     4.785     4.806     4.802     4.802     4.802     4.804     4.813     4.817     4.818     4.815     4.817     4.818     4.823     4.821     4.825     4.823     4.818     4.831     4.835     4.827     4.841     4.841     4.839     4.839     4.839     4.843     4.845     4.848     4.851     4.855     4.855     4.858     4.862     4.863     4.862     4.866     4.870     4.872     4.874     4.874     4.878     4.879     4.881     4.883     4.886     4.886     4.889     4.891     4.890     4.895     4.898     4.902     4.902     4.902     4.907     4.908     4.907     4.908     4.912     4.913     4.919     4.920     4.920     4.924     4.924     4.925     4.928     4.930     4.932     4.935     4.936     4.938     4.941     4.942     4.944     4.947     4.948     4.952     4.954     4.955     4.959     4.961     4.963     4.964     4.969     4.972     4.972     4.976     4.977     4.982     4.985     4.987     4.991     4.993     4.996     5.000     5.001     5.005     5.009     5.013     5.016     5.022     5.025     5.030     5.033     5.037     5.041     5.046     5.050     5.056     5.061     5.063     5.066     5.069     5.069     5.071     5.072     5.076     5.080     5.078     5.083     5.087     5.085     5.087     5.089     5.092     5.096     5.097     5.103     5.103     5.105     5.107     5.108     5.112     5.114     5.114     5.114     5.115     5.115     5.117     5.117     5.119     5.120     5.120     5.122     5.124     5.126     5.128     5.130     5.131     5.134     5.136     5.139     5.140     5.145     5.146     5.149     5.152     5.153     5.155     5.157     5.159     5.159     5.162     5.164     5.166     5.167     5.168     5.170     5.174     5.176     5.178     5.181     5.183     5.185     5.188     5.189     5.191     5.192     5.194     5.197     5.199     5.202     5.204     5.208     5.210     5.213     5.215     5.217     5.220     5.222     5.223     5.227     5.230     5.233     5.235     5.237     5.240     5.242     5.245     5.247     5.250     5.254     5.255     5.257     5.259     5.263     5.266     5.268     5.269     5.272     5.274     5.277     5.279     5.281     5.283     5.285     5.290     5.290     5.292     5.295     5.297     5.299     5.302     5.303     5.306     5.309     5.311     5.314     5.317     5.319     5.320     5.324     5.325     5.328     5.330     5.333     5.335     5.337     5.338     5.342     5.343     5.345     5.348     5.350     5.353     5.355     5.356     5.359     5.361     5.362     5.365     5.367     5.370     5.373     5.375     5.376     5.378     5.381     5.383     5.387     5.388     5.392     5.393     5.395     5.399     5.400     5.403     5.405     5.408     5.411     5.412     5.415     5.416     5.420     5.424     5.426     5.428     5.431     5.436     5.436     5.440     5.441     5.443     5.445     5.446     5.448     5.452     5.455     5.458     5.460     5.463     5.465     5.469     5.470     5.472     5.475     5.477     5.479     5.482     5.483     5.485     5.488     5.489     5.492     5.494     5.495     5.497     5.500     5.502     5.505     5.506     5.509     5.511     5.512     5.514     5.517     5.519     5.520     5.524     5.525     5.527     5.530     5.532     5.533     5.537     5.538     5.540     5.542     5.545     5.547     5.549     5.552     5.553     5.557     5.558     5.562     5.563     5.565     5.568     5.573     5.574     5.581     5.585     5.588     5.589     5.593     5.595     5.596     5.600     5.603     5.605     5.606     5.609     5.609     5.614     5.616     5.619     5.622     5.625     5.628     5.630     5.632     5.635     5.638     5.640     5.643     5.644     5.648     5.652     5.653     5.657     5.660     5.662     5.665     5.668     5.671     5.674     5.676     5.679     5.682     5.685     5.690     5.694     5.697     5.702     5.707     5.709     5.714     5.716     5.723     5.731     5.737     5.742     5.743     5.747     5.748     5.752     5.756     5.759     5.764     5.766     5.775     5.779     5.783     5.787     5.790     5.793     5.796     5.799     5.804     5.808     5.811     5.816     5.823     5.826     5.829     5.835     5.838     5.843     5.848     5.854     5.859     5.863     5.867     5.872     5.877     5.883     5.889     5.894     5.899     5.906     5.911     5.915     5.920     5.926     5.932     5.939     5.944     5.949     5.955     5.961     5.965     5.972     5.979     5.985     5.993     6.000     6.009     6.017     6.026     6.033     6.045     6.053     6.063     6.075     6.087     6.098     6.109     6.122     6.133     6.146     6.159     6.171     6.185     6.199     6.214     6.227     6.242     6.258     6.273     6.289     6.305     6.322     6.340     6.357     6.375     6.393     6.413     6.433     6.455     6.476     6.499     6.521     6.546     6.568     6.591     6.615     6.638     6.662     6.685     6.709     6.733     6.756     6.779     6.802     6.822     6.843     6.862     6.881     6.900     6.918     6.937     6.954     6.972     6.989     7.006     7.023     7.040     7.058     7.074     7.091     7.109     7.126     7.144     7.161     7.179     7.197     7.215     7.233     7.252     7.270     7.287     7.307     7.324     7.343     7.362     7.380     7.400     7.418     7.438     7.456     7.474     7.493     7.510     7.528     7.544     7.562     7.580     7.598     7.615     7.632     7.650     7.669     7.683     7.702     7.719     7.735     7.753     7.770     7.787     7.804     7.821     7.839     7.855     7.872     7.889     7.905     7.923     7.939     7.955     7.973     7.991     8.006     8.025     8.042     8.058     8.076     8.094     8.111     8.127     8.145     8.162     8.180     8.195     8.213     8.230     8.248     8.264     8.282     8.300     8.317     8.333     8.351     8.369     8.387     8.405     8.422     8.441     8.458     8.475     8.492     8.510     8.527     8.545     8.562     8.578     8.597     8.615     8.630     8.648     8.665     8.681     8.696     8.712     8.727     8.743     8.761     8.775     8.790     8.804     8.820     8.835     8.849     8.864     8.879     8.893     8.909     8.923     8.937     8.952     8.969     8.980     8.996     9.009     9.023     9.037     9.051     9.065     9.078     9.091     9.105     9.119     9.131     9.144     9.158     9.172     9.183     9.198     9.208     9.221     9.233     9.245     9.257     9.270     9.280     9.292     9.306     9.318     9.331     9.343     9.353     9.365     9.378     9.393     9.404     9.419     9.431     9.442     9.455     9.469     9.482     9.495     9.510     9.523     9.535     9.550     9.565     9.579     9.591     9.607     9.619     9.632     9.647     9.661     9.673     9.688     9.698     9.714     9.725     9.738     9.752     9.767     9.780     9.795     9.806     9.821     9.833     9.848     9.860     9.874     9.888     9.902     9.916     9.929     9.943     9.957     9.970     9.981     9.997    10.010    10.025    10.037    10.052    10.067    10.082    10.096    10.110    10.124    10.137    10.154    10.166    10.182    10.195    10.209    10.221    10.235    10.251    10.263    10.280    10.293    10.309    10.323    10.340    10.355    10.370    10.385    10.400    10.416    10.432    10.444    10.460    10.479    10.494    10.512    10.528    10.544    10.559    10.574    10.592    10.608    10.622    10.637    10.655    10.674    10.688    10.706    10.722    10.739    10.758    10.774    10.794    10.811    10.830    10.843    10.862    10.882    10.900    10.919    10.939    10.956    10.974    10.992    11.014    11.033    11.051    11.070    11.090    11.112    11.129    11.152    11.171    11.195    11.214    11.233    11.254    11.274    11.293    11.316    11.337    11.358    11.380    11.400    11.419    11.441    11.465    11.485    11.505    11.525    11.546    11.568    11.591    11.615    11.635    11.658    11.680    11.703    11.722    11.743    11.764    11.783    11.806    11.829    11.850    11.874    11.897    11.918    11.937    11.959    11.983    12.007    12.029    12.052    12.073    12.092    12.115    12.137    12.155    12.181    12.200    12.218    12.241    12.259    12.278    12.295    12.317    12.333    12.350    12.368    12.386    12.404    12.421    12.439    12.454    12.472    12.489    12.505    12.522    12.537    12.554    12.569    12.582    12.598    12.613    12.628    12.641    12.654    12.669    12.685    12.699    12.713    12.726    12.741    12.754    12.765    12.779    12.791    12.801    12.815    12.826    12.840    12.850    12.868    12.878    12.891    12.902    12.919    12.928    12.940    12.952    12.967    12.976    12.985    12.996    13.007    13.016    13.027    13.036    13.050    13.064    13.079    13.089    13.106    13.123    13.130    13.144    13.152    13.160    13.171    13.185    13.195    13.206    13.215    13.226    13.238    13.246    13.259    13.266    13.291    13.300    13.320    13.329    13.339    13.348    13.358    13.372    13.383    13.389    13.409    13.426    13.440    13.445    13.457    13.464    13.472    13.483    13.492    13.505    13.515    13.524    13.541    13.554    13.565    13.576    13.589    13.600    13.607    13.611    13.627    13.639    13.649    13.655    13.666    13.672    13.689    13.702    13.712    13.718    13.726    13.735    13.744    13.767    13.774    13.785    13.802    13.813    13.835    13.842    13.854    13.863    13.891    13.904    13.913    13.918    13.931    13.946    13.959    13.965    13.987    13.990    14.004    14.010    14.030    14.035    14.051    14.060    14.070    14.083    14.092    14.100    14.107    14.111    14.135    14.139    14.144    14.155    14.169    14.180    14.185    14.193    14.195    14.211    14.222    14.235    14.239    14.253    14.260    14.269    14.275    14.287    14.297    14.309    14.325    14.328    14.331    14.348    14.354    14.361    14.366    14.385    14.395    14.399    14.411    14.421    14.427    14.435    14.440    14.447    14.457    14.462    14.475    14.493    14.502    14.506    14.511    14.520    14.528    14.533    14.554    14.561    14.571    14.580    14.583    14.591    14.598    14.605    14.612    14.635    14.642    14.658    14.666    14.672    14.680    14.686    14.702    14.709    14.716    14.724    14.729    14.735    14.763    14.771    14.782    14.790    14.793    14.802    14.809    14.815    14.820    14.837    14.852    14.877    14.883    14.890    14.902    14.907    14.910    14.914    14.914    14.912    14.912    14.912    14.912    14.912    14.910    14.910    14.910    14.909    14.909    14.910    14.909    14.907    14.897    14.892    14.885    14.879    14.864    14.852    14.843    14.820    14.815    14.808    14.804    14.797    14.785    14.781    14.777    14.757    14.738    14.735    14.728    14.722    14.714    14.707    14.702    14.693    14.689    14.680    14.673    14.670    14.655    14.649    14.642    14.635    14.622    14.616    14.605    14.599    14.591    14.588    14.585    14.574    14.571    14.557    14.549    14.533    14.522    14.520    14.519    14.515    14.498    14.494    14.488    14.466    14.462    14.457    14.452    14.446    14.440    14.437    14.427    14.422    14.416    14.405    14.399    14.392    14.385    14.366    14.363    14.352    14.348    14.344
[truncated: 22,285,239 more chars]
