# Supplementary material for: The near-field tsunami generated by the 15 January 2022 eruption of the Hunga Tonga-Hunga Ha’apai volcano and its impact on Tongatapu, Tonga
Source: Sci Rep. 2022 Sep 7;12:15187. doi: 10.1038/s41598-022-19486-w (PMC9452557; doi:10.1038/s41598-022-19486-w)
Supplement: Supplementary file 3 — Supplementary Information 3. [file 41598_2022_19486_MOESM3_ESM.zip › T600R3arr.asc]

ncols                      1800
nrows                      1260
xllcorner              -175.500
yllcorner               -21.300
cellsize      0.000277777784504
NODATA_value  -9999
     4.408     4.414     4.406     4.429     4.440     4.450     4.429     4.408     4.429     4.425     4.445     4.429     4.410     4.415     4.410     4.432     4.425     4.448     4.409     4.413     4.406     4.444     4.449     4.406     4.413     4.406     4.382     4.406     4.381     4.389     4.427     4.429     4.406     4.409     4.406     4.414     4.355     4.433     4.427     4.406     4.396     4.404     4.394     4.389     4.396     4.423     4.404     4.380     4.404     4.396     4.413     4.404     4.399     4.406     4.398     4.404     4.394     4.387     4.381     4.387     4.396     4.393     4.399     4.381     4.377     4.381     4.375     4.381     4.375     4.381     4.375     4.382     4.377     4.381     4.377     4.355     4.375     4.355     4.375     4.355     4.375     4.381     4.375     4.356     4.375     4.355     4.373     4.354     4.375     4.380     4.377     4.382     4.406     4.409     4.381     4.387     4.380     4.387     4.380     4.387     4.396     4.404     4.382     4.377     4.355     4.375     4.381     4.377     4.398     4.394     4.389     4.355     4.389     4.394     4.404     4.396     4.427     4.409     4.427     4.449     4.423     4.406     4.413     4.406     4.400     4.406     4.414     4.409     4.449     4.429     4.462     4.472     4.445     4.450     4.454     4.460     4.428     4.460     4.445     4.450     4.445     4.442     4.462     4.429     4.460     4.465     4.445     4.448     4.442     4.446     4.440     4.431     4.440     4.497     4.504     4.497     4.446     4.508     4.445     4.462     4.484     4.464     4.510     4.528     4.505     4.483     4.488     4.514     4.488     4.484     4.514     4.505     4.508     4.508     4.505     4.507     4.504     4.488     4.485     4.488     4.483     4.483     4.482     4.484     4.480     4.482     4.478     4.482     4.486     4.483     4.489     4.511     4.492     4.483     4.486     4.485     4.514     4.519     4.516     4.517     4.513     4.508     4.507     4.508     4.507     4.510     4.508     4.485     4.482     4.484     4.480     4.484     4.520     4.519     4.513     4.482     4.508     4.507     4.508     4.484     4.483     4.483     4.488     4.511     4.507     4.502     4.502     4.487     4.492     4.496     4.494     4.489     4.504     4.507     4.508     4.484     4.488     4.520     4.487     4.484     4.510     4.507     4.508     4.504     4.508     4.502     4.507     4.504     4.505     4.508     4.507     4.507     4.483     4.483     4.486     4.496     4.504     4.484     4.480     4.480     4.478     4.476     4.476     4.474     4.480     4.474     4.469     4.480     4.445     4.450     4.460     4.462     4.460     4.462     4.460     4.460     4.446     4.465     4.460     4.457     4.457     4.460     4.459     4.462     4.472     4.448     4.445     4.450     4.472     4.465     4.459     4.410     4.460     4.460     4.445     4.428     4.433     4.428     4.429     4.432     4.433     4.435     4.440     4.438     4.447     4.442     4.433     4.432     4.428     4.380     4.385     4.428     4.435     4.435     4.433     4.428     4.394     4.428     4.408     4.408     4.412     4.408     4.385     4.381     4.423     4.427     4.387     4.379     4.383     4.380     4.414     4.423     4.423     4.377     4.380     4.413     4.408     4.396     4.387     4.380     4.375     4.381     4.320     4.379     4.377     4.387     4.404     4.355     4.360     4.355     4.350     4.360     4.355     4.377     4.359     4.350     4.285     4.346     4.285     4.346     4.286     4.346     4.346     4.346     4.342     4.352     4.371     4.369     4.325     4.329     4.325     4.320     4.357     4.320     4.340     4.346     4.342     4.317     4.254     4.288     4.281     4.257     4.248     4.315     4.256     4.246     4.250     4.240     4.229     4.229     4.229     4.227     4.227     4.227     4.217     4.210     4.210     4.217     4.225     4.229     4.235     4.235     4.246     4.244     4.240     4.231     4.227     4.227     4.227     4.227     4.229     4.242     4.235     4.231     4.227     4.217     4.210     4.210     4.217     4.210     4.210     4.217     4.210     4.210     4.217     4.210     4.210     4.217     4.210     4.210     4.217     4.210     4.210     4.217     4.227     4.227     4.217     4.210     4.210     4.217     4.210     4.210     4.217     4.210     4.210     4.217     4.227     4.229     4.235     4.238     4.240     4.248     4.252     4.250     4.257     4.258     4.320     4.257     4.250     4.240     4.248     4.257     4.283     4.319     4.257     4.292     4.355     4.350     4.356     4.350     4.357     4.354     4.350     4.355     4.350     4.355     4.350     4.342     4.346     4.348     4.379     4.385     4.355     4.360     4.355     4.360     4.356     4.385     4.380     4.383     4.355     4.375     4.371     4.371     4.366     4.396     4.398     4.394     4.352     4.346     4.355     4.391     4.380     4.383     4.377     4.382     4.380     4.387     4.385     4.421     4.402     4.402     4.402     4.356     4.348     4.354     4.348     4.355     4.389     4.385     4.385     4.383     4.409     4.377     4.381     4.404     4.402     4.398     4.391     4.391     4.396     4.406     4.380     4.406     4.379     4.377     4.444     4.387     4.398     4.427     4.421     4.381     4.421     4.413     4.409     4.413     4.423     4.423     4.427     4.423     4.415     4.423     4.423     4.423     4.414     4.408     4.399     4.409     4.402     4.410     4.404     4.408     4.409     4.419     4.472     4.472     4.472     4.416     4.476     4.470     4.464     4.455     4.480     4.483     4.445     4.440     4.445     4.470     4.438     4.480     4.483     4.482     4.505     4.504     4.489     4.513     4.516     4.514     4.510     4.508     4.508     4.484     4.491     4.522     4.535     4.532     4.537     4.541     4.541     4.539     4.544     4.548     4.519     4.520     4.519     4.517     4.537     4.531     4.539     4.528     4.532     4.526     4.526     4.526     4.532     4.553     4.556     4.555     4.558     4.558     4.520     4.514     4.558     4.560     4.582     4.585     4.593     4.597     4.597     4.600     4.598     4.593     4.615     4.623     4.637     4.587     4.579     4.579     4.639     4.608     4.615     4.618     4.644     4.644     4.623     4.626     4.618     4.621     4.650     4.654     4.651     4.648     4.639     4.660     4.653     4.651     4.678     4.681     4.685     4.642     4.687     4.690     4.648     4.693     4.651     4.696     4.699     4.702     4.704     4.704     4.704     4.704     4.706     4.704     4.706     4.710     4.710     4.711     4.711     4.713     4.710     4.711     4.715     4.710     4.715     4.724     4.725     4.722     4.727     4.724     4.730     4.733     4.730     4.737     4.740     4.742     4.747     4.752     4.739     4.755     4.742     4.749     4.744     4.752     4.747     4.764     4.759     4.759     4.770     4.773     4.770     4.770     4.770     4.772     4.779     4.782     4.786     4.791     4.794     4.794     4.795     4.797     4.798     4.798     4.798     4.805     4.811     4.811     4.811     4.809     4.809     4.809     4.809     4.809     4.811     4.818     4.821     4.822     4.822     4.821     4.822     4.826     4.828     4.832     4.835     4.837     4.839     4.843     4.844     4.848     4.851     4.853     4.854     4.859     4.860     4.862     4.864     4.866     4.869     4.872     4.873     4.877     4.883     4.885     4.887     4.892     4.895     4.898     4.903     4.907     4.909     4.910     4.912     4.914     4.917     4.918     4.920     4.924     4.926     4.927     4.931     4.931     4.933     4.934     4.936     4.938     4.952     4.956     4.958     4.962     4.963     4.965     4.962     4.962     4.963     4.963     4.965     4.967     4.968     4.968     4.968     4.971     4.971     4.973     4.974     4.974     4.977     4.982     4.985     4.985     4.989     4.991     4.994     4.994     4.996     4.999     5.001     5.004     5.005     5.008     5.010     5.012     5.014     5.016     5.019     5.022     5.024     5.025     5.030     5.032     5.033     5.037     5.041     5.041     5.044     5.046     5.048     5.052     5.054     5.056     5.058     5.059     5.061     5.064     5.066     5.067     5.070     5.074     5.076     5.081     5.083     5.085     5.086     5.088     5.090     5.095     5.098     5.099     5.104     5.105     5.107     5.111     5.114     5.116     5.118     5.120     5.121     5.125     5.126     5.128     5.131     5.133     5.133     5.138     5.140     5.141     5.144     5.146     5.147     5.149     5.150     5.152     5.154     5.155     5.159     5.162     5.162     5.163     5.167     5.168     5.170     5.171     5.174     5.176     5.179     5.180     5.182     5.185     5.187     5.189     5.192     5.194     5.199     5.201     5.203     5.204     5.208     5.208     5.209     5.212     5.213     5.214     5.216     5.219     5.222     5.225     5.228     5.230     5.231     5.233     5.237     5.241     5.242     5.246     5.249     5.251     5.253     5.257     5.260     5.261     5.264     5.267     5.269     5.272     5.275     5.276     5.281     5.283     5.285     5.290     5.292     5.294     5.297     5.300     5.302     5.305     5.306     5.308     5.310     5.313     5.314     5.316     5.317     5.318     5.320     5.322     5.322     5.326     5.327     5.329     5.333     5.333     5.335     5.337     5.338     5.339     5.341     5.342     5.343     5.345     5.347     5.352     5.356     5.356     5.356     5.362     5.364     5.367     5.368     5.368     5.368     5.372     5.373     5.373     5.375     5.377     5.380     5.383     5.385     5.389     5.392     5.393     5.396     5.399     5.400     5.404     5.407     5.409     5.411     5.417     5.418     5.419     5.422     5.425     5.426     5.428     5.429     5.431     5.437     5.441     5.441     5.452     5.458     5.457     5.457     5.468     5.465     5.468     5.468     5.470     5.474     5.475     5.479     5.483     5.485     5.486     5.489     5.492     5.497     5.504     5.511     5.511     5.516     5.520     5.526     5.528     5.532     5.533     5.542     5.548     5.549     5.555     5.558     5.561     5.563     5.566     5.569     5.573     5.575     5.578     5.582     5.585     5.589     5.594     5.596     5.599     5.602     5.606     5.610     5.614     5.619     5.622     5.627     5.630     5.633     5.639     5.642     5.644     5.652     5.656     5.657     5.663     5.675     5.677     5.678     5.680     5.682     5.689     5.691     5.696     5.702     5.708     5.710     5.715     5.719     5.724     5.731     5.735     5.739     5.744     5.747     5.752     5.758     5.761     5.764     5.770     5.773     5.778     5.785     5.788     5.791     5.797     5.800     5.804     5.813     5.818     5.823     5.829     5.833     5.839     5.847     5.850     5.854     5.861     5.867     5.871     5.882     5.889     5.896     5.908     5.915     5.922     5.932     5.940     5.946     5.962     5.969     5.976     5.992     6.002     6.010     6.028     6.039     6.048     6.068     6.079     6.090     6.111     6.124     6.133     6.155     6.168     6.179     6.202     6.214     6.224     6.248     6.262     6.273     6.298     6.312     6.322     6.351     6.366     6.379     6.405     6.420     6.432     6.461     6.477     6.490     6.520     6.536     6.550     6.581     6.599     6.614     6.644     6.662     6.676     6.705     6.721     6.735     6.761     6.776     6.788     6.813     6.828     6.840     6.864     6.880     6.892     6.917     6.930     6.943     6.969     6.983     6.995     7.022     7.036     7.049     7.075     7.091     7.104     7.130     7.144     7.158     7.185     7.202     7.215     7.241     7.255     7.270     7.295     7.312     7.326     7.354     7.368     7.381     7.409     7.426     7.439     7.464     7.481     7.495     7.525     7.539     7.552     7.580     7.595     7.610     7.636     7.654     7.667     7.694     7.710     7.724     7.754     7.772     7.785     7.814     7.831     7.845     7.870     7.889     7.903     7.933     7.949     7.962     7.988     8.004     8.016     8.043     8.056     8.069     8.093     8.106     8.119     8.142     8.155     8.165     8.185     8.196     8.208     8.228     8.240     8.249     8.268     8.279     8.289     8.305     8.315     8.324     8.339     8.349     8.358     8.373     8.382     8.389     8.406     8.414     8.423     8.438     8.447     8.457     8.472     8.479     8.489     8.504     8.513     8.522     8.540     8.548     8.557     8.574     8.582     8.591     8.610     8.619     8.625     8.645     8.655     8.660     8.678     8.689     8.698     8.715     8.724     8.733     8.752     8.762     8.772     8.791     8.804     8.810     8.830     8.840     8.848     8.867     8.876     8.887     8.906     8.914     8.926     8.944     8.955     8.967     8.987     9.000     9.012     9.030     9.043     9.054     9.072     9.083     9.094     9.113     9.125     9.133     9.154     9.167     9.178     9.199     9.209     9.222     9.243     9.254     9.266     9.285     9.298     9.308     9.330     9.342     9.353     9.375     9.387     9.397     9.420     9.431     9.445     9.463     9.474     9.483     9.503     9.514     9.527     9.547     9.559     9.572     9.594     9.604     9.614     9.635     9.648     9.658     9.676     9.689     9.700     9.720     9.731     9.740     9.760     9.770     9.784     9.802     9.814     9.825     9.848     9.859     9.871     9.893     9.906     9.919     9.941     9.956     9.969     9.992    10.006    10.017    10.041    10.055    10.069    10.092    10.105    10.118    10.141    10.152    10.163    10.186    10.202    10.214    10.236    10.248    10.262    10.282    10.293    10.307    10.336    10.347    10.361    10.386    10.399    10.414    10.441    10.458    10.470    10.497    10.514    10.528    10.553    10.569    10.589    10.615    10.631    10.645    10.679    10.694    10.713    10.743    10.761    10.778    10.810    10.827    10.847    10.878    10.894    10.911    10.941    10.960    10.978    11.006    11.024    11.046    11.081    11.100    11.116    11.147    11.166    11.186    11.224    11.242    11.266    11.299    11.318    11.337    11.370    11.394    11.413    11.444    11.463    11.482    11.518    11.539    11.554    11.581    11.601    11.622    11.653    11.670    11.685    11.713    11.735    11.751    11.779    11.797    11.810    11.835    11.852    11.867    11.894    11.909    11.924    11.946    11.963    11.977    12.005    12.020    12.035    12.064    12.080    12.095    12.118    12.133    12.144    12.172    12.186    12.202    12.226    12.241    12.254    12.277    12.288    12.302    12.325    12.340    12.350    12.377    12.387    12.400    12.424    12.438    12.454    12.482    12.496    12.510    12.537    12.554    12.566    12.592    12.607    12.621    12.649    12.665    12.682    12.708    12.726    12.742    12.770    12.787    12.802    12.833    12.851    12.867    12.894    12.910    12.928    12.962    12.980    12.998    13.029    13.046    13.061    13.087    13.107    13.119    13.152    13.166    13.183    13.213    13.232    13.246    13.275    13.288    13.304    13.323    13.332    13.344    13.368    13.376    13.387    13.407    13.420    13.429    13.449    13.468    13.478    13.498    13.507    13.516    13.528    13.535    13.543    13.563    13.571    13.579    13.589    13.598    13.603    13.616    13.624    13.633    13.654    13.659    13.671    13.683    13.685    13.695    13.711    13.724    13.724    13.750    13.761    13.763    13.776    13.779    13.790    13.796    13.798    13.809    13.822    13.826    13.839    13.850    13.855    13.861    13.889    13.892    13.896    13.911    13.922    13.925    13.929    13.935    13.943    13.981    13.989    13.990    13.995    14.002    14.009    14.024    14.031    14.035    14.048    14.057    14.063    14.074    14.078    14.083    14.097    14.103    14.111    14.136    14.142    14.146    14.154    14.159    14.166    14.193    14.200    14.205    14.214    14.220    14.224    14.238    14.244    14.244    14.270    14.268    14.283    14.309    14.312    14.312    14.326    14.330    14.333    14.356    14.373    14.375    14.382    14.388    14.392    14.398    14.422    14.424    14.424    14.426    14.454    14.469    14.479    14.482    14.486    14.493    14.503    14.510    14.518    14.521    14.548    14.553    14.554    14.583    14.587    14.589    14.605    14.610    14.616    14.623    14.632    14.637    14.645    14.656    14.661    14.668    14.686    14.699    14.711    14.716    14.722    14.733    14.737    14.749    14.763    14.769    14.785    14.794    14.797    14.803    14.810    14.841    14.843    14.848    14.855    14.861    14.864    14.866    14.868    14.872    14.875    14.874    14.868    14.868    14.869    14.872    14.872    14.872    14.866    14.863    14.858    14.850    14.845    14.837    14.820    14.814    14.811    14.794    14.792    14.789    14.788    14.752    14.739    14.735    14.731    14.726    14.716    14.704    14.698    14.687    14.679    14.672    14.656    14.650    14.647    14.641    14.635    14.623    14.616    14.611    14.604    14.586    14.578    14.564    14.551    14.548    14.546    14.532    14.515    14.503    14.496    14.491    14.488    14.477    14.472    14.467    14.457    14.454    14.449    14.422    14.419    14.408    14.400    14.397    14.392    14.383    14.379    14.371    14.354    14.338    14.331    14.324    14.317    14.312    14.309    14.302    14.281    14.272    14.267    14.264    14.244    14.242    14.238
     4.409     4.406     4.396     4.408     4.447     4.429     4.408     4.414     4.408     4.429     4.460     4.427     4.432     4.409     4.432     4.409     4.413     4.408     4.413     4.406     4.413     4.449     4.409     4.414     4.408     4.396     4.404     4.381     4.387     4.381     4.433     4.389     4.381     4.391     4.396     4.406     4.413     4.354     4.433     4.396     4.404     4.394     4.389     4.381     4.406     4.415     4.355     4.387     4.380     4.402     4.352     4.356     4.379     4.398     4.404     4.396     4.375     4.380     4.375     4.381     4.389     4.396     4.404     4.399     4.381     4.377     4.381     4.375     4.355     4.361     4.355     4.375     4.355     4.375     4.355     4.360     4.355     4.373     4.355     4.375     4.356     4.375     4.356     4.375     4.355     4.355     4.355     4.377     4.354     4.375     4.381     4.387     4.396     4.406     4.400     4.380     4.387     4.355     4.387     4.381     4.389     4.398     4.389     4.355     4.360     4.355     4.373     4.356     4.391     4.400     4.355     4.375     4.356     4.389     4.396     4.404     4.433     4.427     4.409     4.428     4.449     4.396     4.404     4.409     4.406     4.409     4.406     4.414     4.427     4.449     4.445     4.446     4.408     4.445     4.474     4.442     4.447     4.444     4.464     4.445     4.423     4.446     4.442     4.462     4.467     4.445     4.450     4.442     4.447     4.425     4.446     4.425     4.447     4.442     4.462     4.446     4.478     4.484     4.449     4.470     4.478     4.520     4.504     4.504     4.532     4.487     4.528     4.523     4.513     4.487     4.492     4.514     4.511     4.508     4.505     4.507     4.498     4.492     4.491     4.493     4.487     4.487     4.484     4.488     4.484     4.487     4.483     4.486     4.483     4.487     4.504     4.487     4.504     4.523     4.520     4.516     4.520     4.519     4.491     4.514     4.514     4.511     4.514     4.510     4.511     4.520     4.488     4.491     4.486     4.489     4.484     4.522     4.520     4.523     4.480     4.514     4.511     4.510     4.492     4.488     4.486     4.489     4.485     4.489     4.494     4.504     4.488     4.502     4.494     4.498     4.496     4.493     4.498     4.511     4.513     4.488     4.493     4.487     4.483     4.511     4.516     4.510     4.510     4.507     4.510     4.507     4.508     4.510     4.510     4.511     4.510     4.513     4.519     4.489     4.491     4.489     4.508     4.502     4.483     4.488     4.480     4.484     4.476     4.483     4.480     4.472     4.476     4.487     4.480     4.445     4.465     4.469     4.464     4.465     4.467     4.465     4.469     4.469     4.470     4.454     4.455     4.460     4.462     4.465     4.460     4.444     4.448     4.445     4.449     4.452     4.410     4.413     4.444     4.438     4.460     4.442     4.429     4.435     4.433     4.433     4.438     4.440     4.440     4.444     4.442     4.409     4.429     4.440     4.435     4.432     4.387     4.428     4.435     4.399     4.406     4.355     4.402     4.419     4.419     4.416     4.435     4.413     4.387     4.391     4.425     4.389     4.381     4.387     4.354     4.385     4.380     4.389     4.428     4.410     4.415     4.361     4.413     4.389     4.381     4.373     4.380     4.319     4.380     4.320     4.379     4.377     4.382     4.320     4.355     4.350     4.356     4.352     4.383     4.385     4.354     4.362     4.348     4.286     4.346     4.257     4.348     4.354     4.354     4.348     4.371     4.375     4.352     4.379     4.331     4.325     4.320     4.325     4.320     4.338     4.320     4.317     4.254     4.324     4.315     4.252     4.252     4.248     4.256     4.283     4.248     4.238     4.242     4.233     4.231     4.229     4.229     4.227     4.227     4.225     4.217     4.217     4.217     4.217     4.225     4.225     4.233     4.238     4.246     4.242     4.231     4.231     4.227     4.227     4.227     4.227     4.227     4.244     4.229     4.227     4.229     4.217     4.217     4.217     4.217     4.217     4.217     4.217     4.217     4.217     4.217     4.217     4.217     4.217     4.217     4.217     4.217     4.217     4.217     4.217     4.227     4.227     4.217     4.217     4.217     4.217     4.217     4.217     4.217     4.217     4.217     4.217     4.225     4.231     4.229     4.229     4.229     4.240     4.244     4.242     4.250     4.257     4.352     4.281     4.256     4.248     4.240     4.252     4.246     4.254     4.257     4.285     4.346     4.355     4.360     4.357     4.354     4.350     4.315     4.321     4.355     4.350     4.357     4.348     4.342     4.383     4.375     4.355     4.361     4.364     4.360     4.355     4.360     4.354     4.387     4.356     4.379     4.381     4.373     4.377     4.375     4.402     4.398     4.352     4.399     4.354     4.402     4.355     4.387     4.379     4.373     4.380     4.385     4.387     4.413     4.406     4.412     4.404     4.404     4.352     4.354     4.348     4.354     4.360     4.355     4.389     4.389     4.409     4.413     4.381     4.406     4.406     4.406     4.404     4.431     4.396     4.406     4.380     4.409     4.380     4.387     4.380     4.387     4.394     4.387     4.394     4.389     4.391     4.427     4.419     4.413     4.409     4.421     4.425     4.421     4.428     4.421     4.428     4.427     4.421     4.470     4.431     4.425     4.469     4.406     4.469     4.410     4.414     4.411     4.415     4.476     4.474     4.476     4.474     4.470     4.478     4.442     4.449     4.444     4.448     4.492     4.445     4.494     4.470     4.493     4.445     4.511     4.513     4.510     4.510     4.510     4.493     4.516     4.514     4.516     4.513     4.484     4.488     4.485     4.487     4.537     4.528     4.539     4.543     4.546     4.526     4.546     4.556     4.526     4.523     4.522     4.522     4.529     4.552     4.535     4.537     4.535     4.531     4.532     4.529     4.541     4.560     4.555     4.560     4.561     4.560     4.563     4.561     4.563     4.571     4.587     4.590     4.597     4.595     4.602     4.593     4.603     4.593     4.592     4.587     4.583     4.580     4.585     4.582     4.629     4.624     4.603     4.635     4.637     4.600     4.648     4.644     4.623     4.639     4.658     4.659     4.629     4.654     4.648     4.654     4.660     4.655     4.662     4.685     4.687     4.687     4.690     4.693     4.695     4.651     4.695     4.665     4.706     4.706     4.710     4.710     4.710     4.710     4.710     4.711     4.708     4.713     4.711     4.713     4.715     4.716     4.716     4.719     4.715     4.724     4.722     4.727     4.722     4.731     4.733     4.728     4.733     4.737     4.737     4.740     4.735     4.747     4.749     4.755     4.756     4.758     4.758     4.753     4.761     4.762     4.765     4.767     4.762     4.762     4.770     4.775     4.773     4.777     4.777     4.777     4.780     4.785     4.792     4.794     4.795     4.798     4.800     4.800     4.802     4.804     4.807     4.811     4.812     4.814     4.814     4.816     4.814     4.814     4.814     4.814     4.816     4.816     4.825     4.826     4.825     4.825     4.825     4.829     4.832     4.835     4.839     4.843     4.844     4.848     4.850     4.851     4.854     4.857     4.859     4.863     4.864     4.867     4.870     4.873     4.875     4.877     4.880     4.883     4.889     4.892     4.895     4.898     4.902     4.905     4.910     4.912     4.915     4.917     4.918     4.920     4.924     4.926     4.927     4.929     4.933     4.934     4.935     4.936     4.936     4.938     4.941     4.943     4.952     4.958     4.960     4.963     4.967     4.967     4.967     4.968     4.967     4.967     4.968     4.971     4.971     4.973     4.973     4.974     4.976     4.977     4.979     4.980     4.982     4.985     4.989     4.991     4.992     4.996     4.998     4.999     5.001     5.004     5.006     5.007     5.010     5.012     5.014     5.016     5.019     5.022     5.024     5.027     5.028     5.032     5.035     5.037     5.039     5.043     5.044     5.046     5.048     5.051     5.053     5.055     5.059     5.060     5.062     5.064     5.065     5.067     5.070     5.074     5.076     5.079     5.083     5.085     5.088     5.089     5.090     5.095     5.096     5.099     5.102     5.104     5.107     5.109     5.112     5.116     5.117     5.120     5.121     5.125     5.126     5.128     5.131     5.133     5.135     5.136     5.140     5.143     5.144     5.146     5.149     5.150     5.152     5.154     5.155     5.157     5.159     5.160     5.163     5.165     5.167     5.168     5.170     5.173     5.174     5.176     5.177     5.180     5.183     5.185     5.187     5.190     5.192     5.196     5.198     5.199     5.203     5.204     5.207     5.208     5.210     5.212     5.213     5.216     5.217     5.219     5.222     5.224     5.228     5.231     5.233     5.235     5.237     5.239     5.242     5.244     5.247     5.250     5.253     5.256     5.258     5.261     5.264     5.265     5.269     5.272     5.275     5.276     5.279     5.282     5.285     5.289     5.290     5.294     5.297     5.299     5.302     5.303     5.306     5.308     5.311     5.313     5.314     5.318     5.320     5.322     5.322     5.324     5.326     5.327     5.329     5.331     5.333     5.336     5.336     5.338     5.339     5.340     5.342     5.343     5.345     5.346     5.348     5.349     5.352     5.356     5.360     5.360     5.362     5.365     5.368     5.370     5.372     5.373     5.375     5.377     5.379     5.380     5.382     5.383     5.385     5.389     5.390     5.393     5.396     5.398     5.400     5.404     5.407     5.409     5.413     5.415     5.418     5.419     5.420     5.422     5.426     5.428     5.432     5.433     5.435     5.439     5.442     5.446     5.447     5.455     5.455     5.460     5.467     5.472     5.472     5.474     5.474     5.475     5.479     5.482     5.485     5.486     5.488     5.490     5.496     5.502     5.504     5.509     5.511     5.522     5.520     5.524     5.530     5.533     5.540     5.544     5.552     5.554     5.555     5.557     5.561     5.564     5.569     5.570     5.573     5.578     5.581     5.582     5.588     5.592     5.594     5.597     5.602     5.603     5.608     5.611     5.614     5.619     5.624     5.627     5.632     5.635     5.639     5.642     5.645     5.648     5.656     5.659     5.663     5.667     5.678     5.679     5.683     5.687     5.691     5.694     5.697     5.702     5.708     5.711     5.717     5.721     5.724     5.731     5.733     5.740     5.744     5.749     5.753     5.758     5.763     5.766     5.771     5.775     5.780     5.785     5.789     5.794     5.798     5.802     5.807     5.813     5.818     5.825     5.830     5.833     5.840     5.845     5.852     5.857     5.863     5.868     5.872     5.878     5.889     5.894     5.903     5.912     5.922     5.930     5.940     5.950     5.959     5.970     5.980     5.989     6.002     6.013     6.024     6.037     6.050     6.063     6.078     6.092     6.105     6.122     6.137     6.152     6.168     6.183     6.198     6.215     6.232     6.246     6.264     6.281     6.297     6.316     6.332     6.348     6.369     6.387     6.402     6.424     6.441     6.458     6.479     6.498     6.515     6.538     6.556     6.574     6.597     6.619     6.637     6.660     6.679     6.699     6.721     6.741     6.758     6.779     6.796     6.812     6.832     6.849     6.864     6.885     6.899     6.915     6.935     6.951     6.966     6.985     7.003     7.018     7.039     7.057     7.072     7.093     7.111     7.126     7.146     7.163     7.180     7.199     7.219     7.235     7.257     7.274     7.290     7.310     7.329     7.346     7.368     7.385     7.404     7.423     7.441     7.458     7.480     7.496     7.516     7.538     7.555     7.571     7.592     7.610     7.629     7.649     7.669     7.685     7.706     7.724     7.743     7.765     7.783     7.804     7.826     7.843     7.862     7.883     7.901     7.922     7.941     7.962     7.979     8.000     8.016     8.035     8.055     8.072     8.087     8.106     8.122     8.138     8.153     8.171     8.185     8.200     8.215     8.230     8.246     8.257     8.269     8.283     8.298     8.310     8.322     8.335     8.344     8.358     8.370     8.380     8.393     8.402     8.413     8.425     8.433     8.445     8.457     8.469     8.479     8.491     8.500     8.511     8.522     8.535     8.547     8.559     8.570     8.580     8.591     8.605     8.616     8.629     8.641     8.650     8.663     8.675     8.683     8.698     8.710     8.720     8.733     8.746     8.758     8.770     8.783     8.795     8.809     8.823     8.833     8.848     8.861     8.871     8.885     8.898     8.909     8.924     8.935     8.948     8.964     8.975     8.989     9.005     9.021     9.033     9.048     9.061     9.076     9.090     9.102     9.117     9.131     9.143     9.155     9.172     9.186     9.198     9.215     9.231     9.245     9.261     9.274     9.287     9.304     9.319     9.330     9.347     9.362     9.375     9.392     9.406     9.420     9.435     9.449     9.465     9.480     9.493     9.505     9.518     9.533     9.549     9.562     9.574     9.593     9.611     9.623     9.637     9.653     9.665     9.678     9.693     9.707     9.720     9.736     9.748     9.762     9.776     9.787     9.806     9.820     9.833     9.848     9.862     9.878     9.893     9.908     9.920     9.938     9.955     9.972     9.987    10.005    10.021    10.038    10.056    10.070    10.087    10.105    10.121    10.136    10.153    10.170    10.185    10.202    10.216    10.233    10.252    10.266    10.281    10.298    10.314    10.330    10.352    10.366    10.383    10.400    10.418    10.437    10.454    10.474    10.492    10.513    10.529    10.549    10.569    10.587    10.607    10.631    10.646    10.665    10.691    10.712    10.729    10.754    10.776    10.796    10.820    10.842    10.863    10.887    10.909    10.930    10.953    10.974    10.997    11.021    11.041    11.062    11.090    11.112    11.135    11.161    11.183    11.204    11.232    11.257    11.280    11.308    11.331    11.354    11.379    11.403    11.428    11.450    11.474    11.500    11.524    11.548    11.570    11.594    11.616    11.638    11.664    11.685    11.704    11.725    11.746    11.765    11.791    11.811    11.828    11.850    11.869    11.883    11.905    11.926    11.942    11.961    11.980    12.002    12.020    12.035    12.053    12.077    12.098    12.115    12.135    12.149    12.169    12.187    12.207    12.223    12.244    12.260    12.278    12.296    12.311    12.326    12.345    12.361    12.377    12.397    12.412    12.427    12.444    12.463    12.483    12.504    12.522    12.540    12.560    12.579    12.597    12.616    12.633    12.649    12.672    12.688    12.706    12.729    12.748    12.766    12.790    12.808    12.832    12.855    12.876    12.894    12.915    12.933    12.955    12.979    13.000    13.020    13.044    13.059    13.082    13.105    13.128    13.146    13.168    13.187    13.207    13.232    13.252    13.266    13.288    13.306    13.318    13.327    13.337    13.352    13.367    13.380    13.390    13.402    13.414    13.425    13.439    13.453    13.466    13.483    13.495    13.507    13.520    13.527    13.538    13.548    13.557    13.572    13.581    13.589    13.596    13.607    13.616    13.631    13.642    13.663    13.671    13.675    13.680    13.692    13.702    13.711    13.726    13.731    13.739    13.761    13.777    13.781    13.785    13.792    13.797    13.807    13.819    13.825    13.832    13.846    13.854    13.859    13.885    13.890    13.899    13.902    13.911    13.923    13.929    13.935    13.943    13.953    13.986    13.991    13.995    14.002    14.009    14.019    14.031    14.038    14.046    14.057    14.064    14.078    14.087    14.095    14.098    14.103    14.115    14.129    14.143    14.152    14.155    14.161    14.166    14.195    14.203    14.207    14.220    14.226    14.227    14.239    14.245    14.248    14.268    14.270    14.277    14.304    14.310    14.315    14.328    14.331    14.337    14.350    14.369    14.373    14.379    14.392    14.397    14.401    14.419    14.422    14.424    14.432    14.454    14.463    14.474    14.479    14.486    14.491    14.497    14.503    14.517    14.524    14.533    14.555    14.560    14.568    14.589    14.594    14.604    14.610    14.614    14.625    14.630    14.637    14.642    14.642    14.658    14.668    14.674    14.694    14.704    14.716    14.724    14.731    14.740    14.752    14.761    14.766    14.782    14.789    14.797    14.803    14.811    14.825    14.835    14.850    14.855    14.859    14.863    14.866    14.868    14.871    14.872    14.871    14.871    14.871    14.871    14.869    14.871    14.871    14.868    14.864    14.856    14.850    14.848    14.829    14.823    14.816    14.805    14.797    14.794    14.789    14.789    14.755    14.740    14.737    14.733    14.728    14.721    14.705    14.699    14.691    14.682    14.674    14.656    14.653    14.648    14.644    14.637    14.627    14.623    14.607    14.602    14.583    14.574    14.568    14.558    14.550    14.544    14.537    14.512    14.505    14.502    14.496    14.488    14.485    14.475    14.470    14.455    14.452    14.452    14.424    14.419    14.409    14.404    14.400    14.397    14.390    14.382    14.371    14.362    14.340    14.335    14.330    14.323    14.317    14.314    14.304    14.283    14.272    14.268    14.264    14.255    14.246    14.244
     4.406     4.408     4.406     4.409     4.440     4.449     4.431     4.408     4.431     4.409     4.440     4.432     4.423     4.432     4.410     4.414     4.408     4.413     4.406     4.412     4.444     4.427     4.432     4.409     4.413     4.406     4.398     4.389     4.381     4.389     4.427     4.380     4.387     4.394     4.404     4.399     4.406     4.413     4.425     4.406     4.381     4.402     4.396     4.404     4.432     4.396     4.387     4.380     4.387     4.381     4.400     4.377     4.355     4.404     4.398     4.389     4.381     4.375     4.381     4.377     4.396     4.375     4.381     4.391     4.404     4.381     4.375     4.356     4.373     4.355     4.373     4.355     4.355     4.354     4.355     4.355     4.355     4.354     4.375     4.355     4.373     4.355     4.375     4.381     4.373     4.355     4.377     4.398     4.394     4.428     4.423     4.396     4.391     4.396     4.389     4.396     4.404     4.399     4.408     4.391     4.399     4.380     4.398     4.377     4.355     4.355     4.355     4.375     4.396     4.406     4.389     4.381     4.389     4.396     4.404     4.409     4.410     4.406     4.427     4.433     4.429     4.408     4.413     4.406     4.409     4.406     4.409     4.408     4.448     4.429     4.450     4.408     4.414     4.409     4.478     4.431     4.410     4.446     4.428     4.464     4.429     4.482     4.462     4.428     4.462     4.464     4.429     4.460     4.440     4.447     4.423     4.447     4.440     4.450     4.445     4.478     4.446     4.478     4.470     4.478     4.484     4.478     4.526     4.525     4.485     4.482     4.531     4.491     4.493     4.520     4.514     4.510     4.513     4.505     4.510     4.483     4.497     4.496     4.494     4.495     4.494     4.489     4.492     4.488     4.488     4.492     4.488     4.485     4.488     4.504     4.502     4.504     4.496     4.504     4.525     4.522     4.520     4.516     4.519     4.519     4.516     4.516     4.511     4.516     4.519     4.525     4.522     4.495     4.491     4.487     4.491     4.525     4.522     4.492     4.513     4.519     4.511     4.514     4.516     4.519     4.514     4.519     4.488     4.520     4.491     4.507     4.502     4.502     4.504     4.502     4.508     4.510     4.504     4.519     4.520     4.484     4.487     4.484     4.523     4.523     4.516     4.516     4.511     4.513     4.511     4.513     4.513     4.510     4.511     4.514     4.514     4.504     4.522     4.520     4.497     4.494     4.504     4.507     4.487     4.484     4.486     4.482     4.483     4.478     4.485     4.478     4.482     4.488     4.486     4.478     4.470     4.470     4.469     4.470     4.469     4.472     4.470     4.474     4.470     4.469     4.464     4.465     4.465     4.469     4.457     4.462     4.446     4.476     4.450     4.472     4.449     4.442     4.455     4.459     4.459     4.432     4.438     4.440     4.438     4.440     4.438     4.444     4.440     4.442     4.447     4.428     4.423     4.428     4.435     4.438     4.431     4.425     4.431     4.435     4.396     4.402     4.396     4.429     4.421     4.428     4.421     4.427     4.432     4.428     4.432     4.391     4.431     4.381     4.375     4.355     4.385     4.380     4.387     4.428     4.409     4.427     4.406     4.413     4.406     4.398     4.404     4.381     4.373     4.380     4.387     4.381     4.375     4.356     4.320     4.356     4.350     4.358     4.354     4.359     4.359     4.360     4.355     4.348     4.355     4.321     4.354     4.352     4.358     4.355     4.352     4.371     4.379     4.361     4.338     4.319     4.325     4.320     4.355     4.350     4.355     4.348     4.354     4.317     4.252     4.244     4.250     4.257     4.283     4.277     4.254     4.246     4.246     4.242     4.231     4.229     4.229     4.227     4.227     4.227     4.225     4.217     4.217     4.225     4.225     4.227     4.229     4.238     4.246     4.233     4.233     4.229     4.229     4.227     4.227     4.227     4.229     4.238     4.229     4.227     4.227     4.225     4.217     4.217     4.217     4.217     4.217     4.222     4.217     4.217     4.217     4.217     4.217     4.222     4.217     4.217     4.222     4.217     4.217     4.225     4.231     4.229     4.225     4.217     4.217     4.222     4.217     4.217     4.222     4.217     4.217     4.225     4.227     4.227     4.229     4.229     4.233     4.242     4.242     4.250     4.244     4.250     4.257     4.286     4.257     4.256     4.250     4.258     4.254     4.256     4.256     4.320     4.354     4.360     4.362     4.361     4.360     4.362     4.360     4.357     4.352     4.377     4.354     4.357     4.385     4.387     4.354     4.373     4.354     4.373     4.380     4.375     4.355     4.373     4.355     4.389     4.385     4.398     4.380     4.375     4.408     4.404     4.355     4.361     4.354     4.394     4.356     4.404     4.380     4.375     4.355     4.387     4.381     4.425     4.421     4.423     4.399     4.406     4.410     4.381     4.360     4.355     4.348     4.355     4.387     4.398     4.393     4.413     4.409     4.408     4.409     4.412     4.408     4.412     4.406     4.419     4.399     4.406     4.412     4.406     4.381     4.404     4.381     4.387     4.394     4.429     4.423     4.428     4.427     4.433     4.409     4.414     4.416     4.419     4.421     4.421     4.428     4.421     4.427     4.445     4.449     4.480     4.428     4.478     4.474     4.469     4.462     4.413     4.416     4.476     4.423     4.425     4.480     4.482     4.487     4.467     4.460     4.444     4.449     4.482     4.502     4.502     4.489     4.445     4.488     4.516     4.507     4.510     4.516     4.516     4.513     4.513     4.516     4.510     4.504     4.520     4.510     4.494     4.529     4.529     4.529     4.539     4.546     4.548     4.546     4.552     4.553     4.558     4.525     4.526     4.523     4.528     4.558     4.552     4.541     4.537     4.541     4.537     4.544     4.539     4.561     4.563     4.561     4.566     4.561     4.563     4.569     4.569     4.566     4.598     4.597     4.590     4.593     4.600     4.603     4.600     4.597     4.617     4.621     4.588     4.610     4.585     4.582     4.632     4.587     4.593     4.598     4.602     4.641     4.632     4.650     4.655     4.656     4.661     4.664     4.653     4.666     4.651     4.653     4.683     4.653     4.656     4.658     4.687     4.689     4.678     4.683     4.683     4.699     4.702     4.704     4.704     4.706     4.710     4.708     4.710     4.713     4.713     4.713     4.715     4.715     4.719     4.715     4.716     4.719     4.716     4.721     4.725     4.722     4.724     4.728     4.728     4.731     4.735     4.739     4.737     4.739     4.739     4.742     4.739     4.747     4.747     4.752     4.746     4.758     4.761     4.756     4.758     4.759     4.761     4.768     4.770     4.772     4.765     4.768     4.779     4.782     4.779     4.780     4.783     4.788     4.794     4.795     4.797     4.798     4.802     4.804     4.805     4.805     4.807     4.814     4.814     4.816     4.816     4.818     4.818     4.819     4.818     4.821     4.819     4.823     4.822     4.830     4.830     4.829     4.830     4.832     4.833     4.837     4.841     4.844     4.846     4.850     4.851     4.853     4.854     4.858     4.860     4.863     4.866     4.870     4.872     4.875     4.878     4.880     4.883     4.887     4.890     4.893     4.898     4.902     4.905     4.909     4.914     4.915     4.918     4.922     4.924     4.926     4.927     4.931     4.933     4.933     4.937     4.937     4.940     4.940     4.941     4.942     4.946     4.952     4.954     4.958     4.960     4.965     4.968     4.970     4.970     4.971     4.970     4.971     4.971     4.974     4.974     4.977     4.977     4.977     4.979     4.980     4.982     4.983     4.985     4.987     4.991     4.994     4.996     4.998     4.999     5.003     5.004     5.006     5.008     5.010     5.011     5.013     5.016     5.019     5.020     5.024     5.025     5.028     5.032     5.033     5.037     5.039     5.041     5.044     5.046     5.050     5.051     5.052     5.054     5.056     5.059     5.062     5.064     5.066     5.068     5.070     5.074     5.076     5.079     5.081     5.085     5.086     5.089     5.092     5.093     5.095     5.098     5.100     5.104     5.105     5.109     5.112     5.114     5.117     5.120     5.123     5.123     5.126     5.128     5.131     5.133     5.135     5.136     5.140     5.143     5.144     5.146     5.149     5.150     5.152     5.155     5.157     5.157     5.160     5.162     5.163     5.165     5.167     5.168     5.171     5.173     5.174     5.176     5.177     5.180     5.182     5.185     5.187     5.190     5.192     5.196     5.198     5.201     5.203     5.204     5.205     5.208     5.209     5.212     5.214     5.216     5.219     5.222     5.224     5.227     5.227     5.230     5.231     5.235     5.237     5.241     5.242     5.246     5.247     5.250     5.253     5.254     5.256     5.260     5.262     5.265     5.269     5.270     5.273     5.276     5.278     5.281     5.283     5.287     5.290     5.294     5.297     5.299     5.302     5.303     5.306     5.308     5.311     5.313     5.316     5.318     5.320     5.324     5.326     5.327     5.329     5.329     5.331     5.333     5.335     5.337     5.339     5.340     5.340     5.341     5.343     5.345     5.346     5.347     5.349     5.350     5.354     5.356     5.360     5.364     5.365     5.367     5.368     5.370     5.372     5.375     5.377     5.379     5.382     5.383     5.383     5.385     5.387     5.389     5.390     5.393     5.396     5.398     5.400     5.404     5.407     5.409     5.413     5.415     5.418     5.420     5.422     5.422     5.425     5.427     5.431     5.433     5.437     5.439     5.442     5.444     5.447     5.452     5.455     5.458     5.462     5.465     5.474     5.474     5.475     5.477     5.480     5.480     5.483     5.486     5.488     5.490     5.494     5.497     5.502     5.509     5.511     5.514     5.522     5.524     5.528     5.530     5.533     5.546     5.548     5.552     5.557     5.557     5.560     5.564     5.566     5.569     5.572     5.575     5.579     5.582     5.588     5.589     5.592     5.596     5.599     5.603     5.606     5.608     5.611     5.616     5.620     5.624     5.629     5.632     5.636     5.639     5.642     5.647     5.650     5.654     5.659     5.665     5.668     5.677     5.680     5.683     5.689     5.691     5.694     5.699     5.704     5.708     5.713     5.717     5.722     5.728     5.731     5.735     5.739     5.744     5.750     5.756     5.760     5.764     5.767     5.771     5.776     5.781     5.785     5.789     5.795     5.802     5.805     5.809     5.814     5.819     5.826     5.832     5.835     5.840     5.847     5.852     5.859     5.865     5.869     5.873     5.879     5.885     5.894     5.903     5.909     5.918     5.928     5.938     5.948     5.959     5.969     5.980     5.990     6.002     6.012     6.024     6.037     6.049     6.063     6.076     6.092     6.105     6.120     6.136     6.152     6.166     6.182     6.199     6.215     6.232     6.248     6.266     6.283     6.300     6.317     6.335     6.352     6.370     6.389     6.406     6.425     6.443     6.462     6.479     6.499     6.519     6.536     6.556     6.576     6.596     6.615     6.637     6.656     6.678     6.697     6.719     6.738     6.758     6.777     6.797     6.815     6.833     6.852     6.869     6.887     6.906     6.921     6.937     6.954     6.972     6.989     7.006     7.023     7.040     7.059     7.077     7.093     7.111     7.129     7.146     7.164     7.182     7.198     7.217     7.237     7.255     7.274     7.291     7.309     7.327     7.347     7.363     7.383     7.402     7.421     7.441     7.457     7.476     7.494     7.513     7.533     7.554     7.571     7.589     7.607     7.626     7.646     7.665     7.683     7.701     7.722     7.742     7.761     7.781     7.800     7.819     7.838     7.857     7.877     7.896     7.916     7.935     7.957     7.976     7.994     8.015     8.032     8.049     8.069     8.085     8.101     8.120     8.135     8.153     8.169     8.186     8.200     8.216     8.230     8.247     8.262     8.275     8.287     8.302     8.316     8.329     8.340     8.352     8.366     8.377     8.389     8.399     8.411     8.423     8.432     8.445     8.457     8.467     8.479     8.489     8.500     8.511     8.522     8.533     8.545     8.556     8.569     8.579     8.591     8.600     8.612     8.624     8.638     8.650     8.660     8.673     8.685     8.697     8.707     8.720     8.732     8.743     8.754     8.765     8.781     8.791     8.804     8.813     8.826     8.841     8.853     8.867     8.882     8.893     8.904     8.916     8.931     8.943     8.955     8.968     8.982     8.995     9.011     9.025     9.041     9.054     9.068     9.081     9.095     9.109     9.125     9.137     9.150     9.164     9.178     9.191     9.207     9.221     9.235     9.250     9.266     9.281     9.295     9.308     9.320     9.336     9.352     9.367     9.379     9.394     9.411     9.423     9.438     9.454     9.468     9.483     9.499     9.513     9.525     9.539     9.552     9.566     9.581     9.595     9.611     9.625     9.641     9.654     9.670     9.685     9.698     9.712     9.725     9.739     9.754     9.767     9.780     9.794     9.808     9.823     9.838     9.852     9.866     9.881     9.897     9.911     9.924     9.939     9.956     9.972     9.989    10.005    10.024    10.037    10.055    10.072    10.089    10.105    10.121    10.136    10.153    10.170    10.186    10.202    10.218    10.238    10.252    10.268    10.285    10.300    10.316    10.332    10.349    10.368    10.383    10.402    10.418    10.435    10.453    10.470    10.490    10.509    10.529    10.547    10.567    10.587    10.606    10.626    10.645    10.663    10.683    10.704    10.727    10.748    10.771    10.792    10.813    10.837    10.855    10.880    10.900    10.921    10.945    10.967    10.989    11.013    11.033    11.056    11.078    11.102    11.124    11.147    11.172    11.197    11.216    11.242    11.271    11.294    11.318    11.342    11.366    11.394    11.413    11.437    11.467    11.487    11.509    11.532    11.560    11.583    11.609    11.629    11.656    11.678    11.697    11.718    11.740    11.760    11.779    11.803    11.825    11.845    11.864    11.883    11.900    11.922    11.942    11.961    11.980    12.000    12.019    12.035    12.055    12.073    12.093    12.116    12.133    12.154    12.172    12.187    12.206    12.225    12.244    12.264    12.280    12.299    12.318    12.332    12.350    12.367    12.385    12.402    12.422    12.440    12.456    12.473    12.493    12.512    12.530    12.549    12.566    12.588    12.605    12.622    12.640    12.657    12.675    12.697    12.713    12.733    12.752    12.772    12.794    12.815    12.833    12.855    12.878    12.897    12.916    12.937    12.955    12.977    13.001    13.022    13.042    13.061    13.082    13.104    13.124    13.145    13.166    13.185    13.205    13.223    13.245    13.264    13.277    13.293    13.307    13.319    13.331    13.344    13.354    13.365    13.376    13.387    13.400    13.412    13.423    13.435    13.445    13.457    13.470    13.479    13.487    13.508    13.519    13.528    13.538    13.548    13.559    13.572    13.580    13.589    13.596    13.612    13.629    13.640    13.652    13.666    13.674    13.680    13.688    13.695    13.705    13.712    13.728    13.737    13.748    13.772    13.777    13.785    13.789    13.793    13.802    13.813    13.821    13.828    13.842    13.849    13.855    13.866    13.889    13.899    13.902    13.909    13.919    13.930    13.935    13.943    13.953    13.970    13.979    13.991    13.998    14.009    14.015    14.032    14.037    14.049    14.057    14.061    14.082    14.091    14.097    14.098    14.102    14.106    14.128    14.131    14.133    14.155    14.170    14.175    14.185    14.203    14.212    14.218    14.226    14.231    14.241    14.245    14.249    14.258    14.265    14.277    14.302    14.314    14.315    14.323    14.331    14.338    14.342    14.350    14.373    14.379    14.395    14.398    14.405    14.419    14.424    14.426    14.430    14.454    14.457    14.472    14.477    14.486    14.491    14.497    14.505    14.515    14.522    14.528    14.537    14.563    14.568    14.576    14.597    14.605    14.610    14.616    14.625    14.630    14.637    14.642    14.647    14.655    14.661    14.674    14.693    14.702    14.714    14.722    14.730    14.744    14.752    14.760    14.763    14.781    14.788    14.792    14.805    14.813    14.820    14.832    14.837    14.853    14.859    14.863    14.864    14.868    14.871    14.871    14.869    14.869    14.871    14.869    14.869    14.868    14.866    14.863    14.859    14.855    14.853    14.835    14.827    14.822    14.816    14.805    14.802    14.792    14.789    14.769    14.754    14.746    14.738    14.733    14.728    14.721    14.712    14.705    14.693    14.681    14.672    14.661    14.656    14.650    14.645    14.639    14.632    14.622    14.610    14.602    14.581    14.576    14.570    14.556    14.550    14.542    14.539    14.513    14.508    14.502    14.497    14.493    14.486    14.480    14.475    14.462    14.452    14.449    14.424    14.419    14.412    14.405    14.401    14.398    14.390    14.382    14.375    14.369    14.343    14.340    14.333    14.324    14.319    14.314    14.307    14.302    14.279    14.268    14.265    14.255    14.252    14.248
     4.431     4.406     4.409     4.409     4.449     4.429     4.408     4.414     4.409     4.432     4.442     4.425     4.432     4.409     4.432     4.409     4.413     4.406     4.413     4.406     4.445     4.445     4.423     4.431     4.408     4.408     4.406     4.398     4.406     4.414     4.396     4.387     4.381     4.389     4.396     4.406     4.409     4.408     4.414     4.409     4.413     4.409     4.406     4.413     4.423     4.406     4.396     4.406     4.396     4.410     4.406     4.399     4.406     4.400     4.406     4.398     4.389     4.381     4.389     4.396     4.379     4.382     4.373     4.381     4.406     4.389     4.356     4.375     4.356     4.373     4.355     4.373     4.352     4.355     4.352     4.355     4.354     4.355     4.354     4.360     4.355     4.375     4.396     4.377     4.356     4.389     4.400     4.355     4.375     4.381     4.389     4.448     4.396     4.387     4.355     4.375     4.356     4.375     4.396     4.406     4.394     4.399     4.381     4.396     4.375     4.355     4.355     4.355     4.389     4.408     4.396     4.389     4.396     4.404     4.400     4.408     4.414     4.423     4.433     4.425     4.433     4.444     4.408     4.409     4.406     4.409     4.408     4.414     4.428     4.408     4.444     4.460     4.409     4.447     4.444     4.409     4.429     4.423     4.474     4.429     4.423     4.476     4.444     4.462     4.446     4.520     4.462     4.455     4.460     4.427     4.448     4.440     4.449     4.444     4.462     4.484     4.480     4.484     4.478     4.485     4.478     4.445     4.478     4.510     4.504     4.535     4.529     4.526     4.510     4.523     4.520     4.504     4.508     4.507     4.510     4.504     4.508     4.502     4.502     4.502     4.494     4.492     4.488     4.492     4.504     4.498     4.492     4.491     4.510     4.537     4.496     4.526     4.498     4.529     4.504     4.528     4.525     4.511     4.523     4.520     4.514     4.519     4.516     4.510     4.514     4.528     4.522     4.525     4.526     4.529     4.528     4.522     4.528     4.529     4.483     4.523     4.505     4.520     4.519     4.516     4.519     4.519     4.520     4.520     4.516     4.510     4.504     4.508     4.510     4.504     4.504     4.510     4.525     4.520     4.523     4.488     4.484     4.488     4.519     4.520     4.504     4.511     4.513     4.510     4.507     4.510     4.514     4.513     4.516     4.511     4.519     4.523     4.505     4.504     4.519     4.514     4.511     4.508     4.513     4.488     4.484     4.487     4.482     4.484     4.482     4.487     4.488     4.491     4.491     4.486     4.476     4.478     4.470     4.470     4.472     4.470     4.474     4.472     4.476     4.476     4.469     4.470     4.462     4.428     4.480     4.482     4.450     4.445     4.474     4.440     4.445     4.433     4.476     4.454     4.455     4.446     4.440     4.438     4.445     4.440     4.445     4.442     4.446     4.442     4.444     4.448     4.428     4.433     4.428     4.445     4.409     4.428     4.408     4.444     4.433     4.396     4.402     4.396     4.428     4.423     4.428     4.438     4.398     4.433     4.428     4.396     4.427     4.389     4.380     4.375     4.355     4.387     4.381     4.406     4.428     4.425     4.428     4.409     4.400     4.381     4.411     4.387     4.379     4.387     4.356     4.377     4.394     4.320     4.381     4.375     4.385     4.352     4.360     4.375     4.356     4.355     4.352     4.355     4.348     4.354     4.350     4.355     4.356     4.360     4.366     4.371     4.371     4.355     4.346     4.340     4.320     4.286     4.346     4.286     4.348     4.325     4.319     4.283     4.254     4.252     4.254     4.252     4.275     4.256     4.256     4.254     4.246     4.244     4.235     4.231     4.231     4.229     4.229     4.227     4.227     4.225     4.229     4.225     4.227     4.227     4.231     4.233     4.250     4.242     4.233     4.231     4.229     4.229     4.229     4.231     4.233     4.233     4.229     4.227     4.227     4.227     4.227     4.225     4.225     4.225     4.225     4.225     4.227     4.225     4.225     4.225     4.225     4.225     4.225     4.225     4.225     4.225     4.225     4.227     4.233     4.233     4.227     4.225     4.225     4.225     4.225     4.225     4.225     4.225     4.225     4.227     4.227     4.229     4.229     4.231     4.233     4.242     4.244     4.246     4.252     4.258     4.283     4.321     4.286     4.286     4.257     4.321     4.317     4.257     4.320     4.354     4.348     4.355     4.359     4.365     4.363     4.362     4.360     4.354     4.359     4.356     4.360     4.356     4.380     4.380     4.387     4.355     4.373     4.380     4.389     4.394     4.387     4.355     4.387     4.387     4.394     4.391     4.409     4.380     4.406     4.406     4.410     4.404     4.396     4.400     4.396     4.398     4.400     4.380     4.387     4.380     4.389     4.394     4.421     4.427     4.406     4.410     4.404     4.406     4.356     4.360     4.355     4.361     4.356     4.391     4.413     4.421     4.414     4.409     4.412     4.409     4.399     4.406     4.399     4.408     4.408     4.419     4.409     4.412     4.408     4.381     4.389     4.381     4.389     4.394     4.428     4.431     4.433     4.428     4.433     4.425     4.429     4.423     4.429     4.423     4.433     4.428     4.440     4.429     4.445     4.478     4.460     4.427     4.433     4.429     4.472     4.421     4.482     4.421     4.428     4.425     4.480     4.483     4.488     4.487     4.483     4.455     4.500     4.502     4.450     4.455     4.513     4.510     4.484     4.488     4.483     4.519     4.514     4.513     4.514     4.516     4.522     4.525     4.520     4.528     4.511     4.535     4.535     4.535     4.533     4.553     4.549     4.552     4.549     4.546     4.537     4.539     4.531     4.535     4.532     4.526     4.548     4.543     4.539     4.543     4.544     4.546     4.539     4.544     4.543     4.541     4.566     4.569     4.566     4.574     4.572     4.572     4.600     4.603     4.603     4.607     4.610     4.608     4.605     4.607     4.603     4.600     4.602     4.639     4.633     4.593     4.588     4.585     4.590     4.595     4.650     4.646     4.610     4.655     4.612     4.646     4.662     4.666     4.670     4.646     4.650     4.666     4.678     4.685     4.659     4.687     4.689     4.690     4.689     4.693     4.695     4.680     4.702     4.706     4.706     4.704     4.710     4.715     4.713     4.715     4.713     4.715     4.716     4.719     4.719     4.716     4.721     4.719     4.721     4.722     4.725     4.722     4.728     4.728     4.733     4.731     4.735     4.740     4.739     4.742     4.742     4.739     4.742     4.744     4.749     4.744     4.746     4.752     4.753     4.762     4.764     4.764     4.764     4.767     4.764     4.768     4.770     4.773     4.779     4.783     4.786     4.786     4.788     4.786     4.794     4.798     4.802     4.804     4.805     4.805     4.807     4.809     4.811     4.814     4.818     4.819     4.819     4.821     4.821     4.822     4.822     4.823     4.825     4.825     4.828     4.830     4.833     4.835     4.835     4.835     4.837     4.839     4.841     4.844     4.848     4.851     4.853     4.855     4.857     4.858     4.862     4.864     4.869     4.872     4.875     4.877     4.880     4.883     4.885     4.890     4.892     4.896     4.900     4.905     4.909     4.912     4.915     4.920     4.924     4.926     4.929     4.931     4.933     4.934     4.938     4.941     4.943     4.946     4.946     4.945     4.947     4.947     4.948     4.952     4.956     4.958     4.963     4.965     4.968     4.971     4.973     4.973     4.974     4.974     4.976     4.976     4.977     4.979     4.980     4.980     4.982     4.983     4.985     4.987     4.989     4.991     4.992     4.996     4.998     5.001     5.003     5.004     5.006     5.008     5.010     5.012     5.013     5.015     5.019     5.020     5.024     5.027     5.028     5.032     5.033     5.037     5.039     5.039     5.041     5.046     5.048     5.051     5.054     5.054     5.056     5.058     5.060     5.063     5.065     5.067     5.070     5.072     5.076     5.077     5.079     5.083     5.086     5.089     5.090     5.093     5.095     5.098     5.099     5.102     5.105     5.109     5.111     5.114     5.116     5.118     5.121     5.123     5.126     5.128     5.131     5.133     5.135     5.136     5.140     5.141     5.144     5.146     5.149     5.150     5.154     5.155     5.157     5.160     5.162     5.163     5.165     5.167     5.168     5.170     5.171     5.173     5.174     5.177     5.179     5.180     5.182     5.185     5.187     5.190     5.192     5.196     5.198     5.201     5.203     5.205     5.207     5.208     5.210     5.212     5.214     5.216     5.219     5.220     5.224     5.227     5.228     5.230     5.231     5.235     5.237     5.241     5.242     5.246     5.247     5.251     5.253     5.254     5.257     5.258     5.261     5.264     5.267     5.270     5.273     5.275     5.278     5.281     5.282     5.285     5.289     5.292     5.295     5.299     5.302     5.303     5.306     5.308     5.311     5.313     5.316     5.318     5.320     5.324     5.326     5.327     5.329     5.331     5.333     5.335     5.337     5.338     5.338     5.340     5.343     5.344     5.345     5.346     5.347     5.349     5.350     5.352     5.356     5.358     5.360     5.362     5.365     5.368     5.370     5.372     5.373     5.375     5.377     5.380     5.382     5.383     5.385     5.387     5.389     5.390     5.393     5.395     5.396     5.399     5.400     5.404     5.407     5.409     5.413     5.415     5.418     5.419     5.421     5.424     5.426     5.428     5.429     5.432     5.435     5.439     5.442     5.444     5.447     5.450     5.452     5.457     5.460     5.463     5.468     5.470     5.472     5.475     5.480     5.482     5.486     5.487     5.487     5.492     5.494     5.502     5.502     5.504     5.507     5.514     5.519     5.520     5.526     5.526     5.532     5.532     5.552     5.552     5.555     5.558     5.560     5.561     5.564     5.566     5.573     5.573     5.576     5.581     5.583     5.588     5.591     5.594     5.599     5.602     5.605     5.606     5.611     5.613     5.616     5.622     5.625     5.629     5.633     5.636     5.639     5.644     5.647     5.652     5.656     5.659     5.665     5.668     5.672     5.682     5.689     5.691     5.692     5.696     5.700     5.704     5.710     5.713     5.718     5.722     5.728     5.732     5.735     5.740     5.745     5.752     5.756     5.761     5.764     5.768     5.773     5.778     5.781     5.786     5.792     5.795     5.800     5.805     5.811     5.816     5.820     5.827     5.832     5.837     5.842     5.848     5.852     5.857     5.865     5.870     5.876     5.881     5.887     5.894     5.902     5.909     5.917     5.927     5.937     5.946     5.957     5.969     5.978     5.989     6.000     6.012     6.024     6.035     6.048     6.061     6.074     6.090     6.103     6.118     6.133     6.150     6.166     6.182     6.198     6.214     6.230     6.248     6.266     6.283     6.302     6.319     6.337     6.355     6.374     6.391     6.409     6.427     6.446     6.463     6.483     6.502     6.520     6.539     6.558     6.577     6.597     6.615     6.635     6.655     6.676     6.696     6.716     6.737     6.757     6.776     6.796     6.815     6.833     6.851     6.870     6.889     6.906     6.924     6.943     6.957     6.976     6.992     7.011     7.027     7.045     7.060     7.078     7.094     7.112     7.130     7.148     7.164     7.183     7.200     7.219     7.235     7.255     7.274     7.291     7.310     7.327     7.345     7.363     7.381     7.400     7.419     7.437     7.457     7.476     7.491     7.512     7.528     7.549     7.568     7.587     7.607     7.624     7.641     7.662     7.679     7.699     7.719     7.737     7.756     7.775     7.794     7.813     7.833     7.853     7.872     7.893     7.911     7.930     7.949     7.968     7.987     8.007     8.027     8.044     8.063     8.082     8.100     8.116     8.133     8.152     8.169     8.185     8.200     8.216     8.231     8.247     8.263     8.277     8.292     8.307     8.320     8.333     8.347     8.360     8.372     8.383     8.396     8.408     8.418     8.431     8.442     8.454     8.466     8.477     8.488     8.499     8.510     8.522     8.533     8.543     8.554     8.564     8.577     8.589     8.600     8.612     8.622     8.633     8.646     8.659     8.670     8.683     8.695     8.707     8.718     8.729     8.742     8.752     8.765     8.776     8.787     8.800     8.812     8.825     8.838     8.850     8.862     8.874     8.885     8.901     8.913     8.926     8.938     8.952     8.963     8.977     8.990     9.004     9.016     9.031     9.045     9.059     9.072     9.086     9.102     9.117     9.130     9.144     9.158     9.170     9.185     9.198     9.211     9.224     9.241     9.254     9.268     9.283     9.300     9.316     9.330     9.342     9.357     9.371     9.385     9.399     9.414     9.429     9.445     9.458     9.473     9.486     9.502     9.517     9.531     9.545     9.557     9.570     9.586     9.600     9.613     9.630     9.644     9.658     9.672     9.685     9.700     9.716     9.731     9.744     9.759     9.772     9.784     9.797     9.812     9.825     9.842     9.855     9.871     9.883     9.899     9.914     9.929     9.943     9.958     9.974     9.989    10.004    10.022    10.038    10.055    10.072    10.090    10.105    10.123    10.139    10.156    10.172    10.188    10.204    10.218    10.238    10.253    10.270    10.285    10.302    10.319    10.335    10.350    10.366    10.385    10.399    10.419    10.433    10.453    10.472    10.489    10.507    10.527    10.544    10.565    10.585    10.603    10.624    10.644    10.663    10.683    10.698    10.722    10.741    10.765    10.787    10.808    10.830    10.853    10.873    10.897    10.918    10.938    10.960    10.983    11.004    11.027    11.047    11.070    11.093    11.114    11.140    11.161    11.187    11.210    11.232    11.257    11.281    11.303    11.328    11.353    11.377    11.404    11.428    11.454    11.477    11.500    11.521    11.548    11.573    11.597    11.620    11.642    11.666    11.690    11.709    11.731    11.753    11.772    11.792    11.819    11.840    11.860    11.879    11.899    11.919    11.938    11.957    11.979    11.998    12.015    12.035    12.053    12.072    12.088    12.110    12.131    12.153    12.170    12.189    12.209    12.227    12.244    12.264    12.283    12.300    12.318    12.335    12.353    12.370    12.389    12.407    12.425    12.445    12.465    12.483    12.500    12.522    12.542    12.561    12.577    12.596    12.614    12.628    12.649    12.665    12.682    12.703    12.718    12.739    12.756    12.780    12.797    12.818    12.839    12.855    12.878    12.898    12.915    12.935    12.955    12.979    13.001    13.020    13.042    13.063    13.081    13.098    13.122    13.143    13.159    13.180    13.198    13.218    13.235    13.252    13.266    13.279    13.291    13.306    13.320    13.332    13.344    13.354    13.362    13.373    13.385    13.398    13.411    13.421    13.431    13.437    13.449    13.461    13.470    13.479    13.494    13.502    13.512    13.525    13.540    13.550    13.559    13.567    13.578    13.585    13.598    13.622    13.635    13.643    13.661    13.668    13.674    13.685    13.694    13.702    13.707    13.718    13.735    13.739    13.761    13.768    13.777    13.785    13.789    13.798    13.807    13.816    13.825    13.840    13.847    13.854    13.863    13.883    13.892    13.906    13.909    13.919    13.928    13.933    13.943    13.951    13.964    13.978    13.985    13.995    14.005    14.012    14.027    14.038    14.046    14.056    14.059    14.079    14.091    14.097    14.100    14.103    14.108    14.121    14.129    14.136    14.161    14.166    14.185    14.191    14.195    14.210    14.218    14.226    14.233    14.239    14.245    14.252    14.260    14.265    14.272    14.302    14.314    14.317    14.324    14.333    14.337    14.342    14.347    14.371    14.388    14.393    14.398    14.407    14.413    14.422    14.426    14.432    14.452    14.459    14.467    14.479    14.486    14.490    14.497    14.505    14.512    14.525    14.528    14.541    14.560    14.568    14.574    14.581    14.602    14.610    14.616    14.625    14.630    14.637    14.644    14.650    14.655    14.663    14.670    14.691    14.702    14.707    14.719    14.728    14.733    14.754    14.758    14.764    14.778    14.788    14.792    14.799    14.814    14.820    14.829    14.837    14.843    14.859    14.863    14.864    14.868    14.869    14.869    14.871    14.869    14.871    14.868    14.868    14.866    14.864    14.864    14.859    14.856    14.850    14.837    14.827    14.823    14.814    14.808    14.802    14.794    14.785    14.769    14.757    14.749    14.745    14.736    14.730    14.719    14.712    14.705    14.697    14.682    14.670    14.664    14.660    14.655    14.648    14.644    14.633    14.625    14.611    14.602    14.587    14.579    14.574    14.563    14.550    14.544    14.537    14.519    14.510    14.505    14.499    14.494    14.488    14.485    14.479    14.457    14.454    14.440    14.428    14.422    14.419    14.408    14.404    14.398    14.390    14.382    14.377    14.371    14.347    14.343    14.337    14.326    14.323    14.319    14.312    14.299    14.283    14.272    14.265    14.257    14.253    14.252
     4.409     4.425     4.409     4.442     4.444     4.408     4.431     4.409     4.432     4.425     4.445     4.445     4.425     4.432     4.410     4.413     4.406     4.409     4.408     4.414     4.425     4.445     4.444     4.425     4.414     4.406     4.409     4.406     4.428     4.432     4.406     4.396     4.389     4.396     4.404     4.409     4.408     4.427     4.409     4.413     4.380     4.413     4.427     4.409     4.445     4.425     4.433     4.425     4.432     4.409     4.413     4.408     4.413     4.409     4.413     4.406     4.409     4.406     4.399     4.380     4.396     4.375     4.355     4.375     4.396     4.396     4.377     4.356     4.373     4.355     4.373     4.355     4.360     4.352     4.355     4.352     4.355     4.354     4.360     4.354     4.377     4.398     4.380     4.398     4.350     4.404     4.355     4.360     4.355     4.375     4.382     4.404     4.409     4.396     4.375     4.355     4.373     4.355     4.389     4.396     4.406     4.381     4.399     4.404     4.396     4.375     4.355     4.356     4.355     4.404     4.406     4.396     4.404     4.398     4.406     4.409     4.409     4.428     4.423     4.432     4.409     4.431     4.423     4.425     4.431     4.409     4.431     4.428     4.408     4.428     4.409     4.444     4.447     4.440     4.450     4.429     4.409     4.445     4.478     4.409     4.429     4.423     4.462     4.442     4.462     4.482     4.511     4.464     4.455     4.448     4.428     4.449     4.444     4.450     4.446     4.522     4.445     4.520     4.523     4.525     4.520     4.525     4.526     4.531     4.537     4.537     4.535     4.504     4.523     4.504     4.520     4.519     4.505     4.510     4.507     4.513     4.510     4.504     4.510     4.494     4.510     4.505     4.502     4.507     4.502     4.502     4.504     4.489     4.504     4.539     4.514     4.520     4.532     4.510     4.535     4.531     4.529     4.526     4.528     4.525     4.510     4.517     4.511     4.516     4.510     4.533     4.528     4.531     4.528     4.531     4.531     4.535     4.523     4.535     4.529     4.520     4.520     4.516     4.520     4.523     4.520     4.522     4.525     4.505     4.510     4.505     4.508     4.505     4.516     4.514     4.520     4.526     4.504     4.523     4.522     4.526     4.531     4.526     4.525     4.525     4.529     4.529     4.510     4.505     4.523     4.520     4.508     4.519     4.519     4.519     4.525     4.505     4.510     4.526     4.520     4.507     4.504     4.502     4.514     4.504     4.491     4.496     4.493     4.491     4.486     4.483     4.485     4.493     4.489     4.483     4.487     4.476     4.482     4.476     4.480     4.478     4.474     4.478     4.478     4.474     4.470     4.476     4.472     4.423     4.428     4.421     4.428     4.482     4.480     4.474     4.476     4.454     4.474     4.478     4.452     4.452     4.447     4.442     4.445     4.450     4.447     4.445     4.442     4.445     4.449     4.444     4.449     4.442     4.381     4.423     4.428     4.421     4.429     4.409     4.413     4.406     4.411     4.431     4.423     4.431     4.440     4.445     4.409     4.428     4.408     4.429     4.438     4.440     4.389     4.355     4.387     4.381     4.389     4.428     4.433     4.408     4.381     4.373     4.409     4.404     4.387     4.380     4.385     4.380     4.387     4.381     4.389     4.394     4.375     4.382     4.377     4.358     4.362     4.356     4.362     4.365     4.357     4.350     4.355     4.360     4.356     4.359     4.371     4.387     4.364     4.375     4.379     4.373     4.340     4.320     4.287     4.321     4.286     4.348     4.286     4.320     4.325     4.319     4.283     4.290     4.254     4.285     4.283     4.277     4.256     4.256     4.254     4.244     4.244     4.235     4.233     4.231     4.229     4.229     4.227     4.227     4.227     4.227     4.227     4.229     4.231     4.242     4.250     4.252     4.242     4.233     4.233     4.231     4.233     4.233     4.242     4.242     4.231     4.229     4.227     4.227     4.227     4.227     4.227     4.227     4.227     4.227     4.227     4.227     4.227     4.227     4.227     4.227     4.227     4.227     4.227     4.227     4.227     4.227     4.229     4.229     4.227     4.227     4.227     4.227     4.227     4.227     4.227     4.227     4.227     4.227     4.229     4.229     4.231     4.233     4.242     4.244     4.246     4.254     4.256     4.256     4.319     4.286     4.348     4.286     4.321     4.287     4.350     4.359     4.355     4.350     4.356     4.371     4.369     4.362     4.369     4.361     4.355     4.320     4.354     4.361     4.356     4.379     4.387     4.389     4.380     4.387     4.394     4.402     4.398     4.381     4.399     4.404     4.396     4.394     4.391     4.416     4.413     4.408     4.409     4.410     4.408     4.355     4.387     4.394     4.402     4.404     4.396     4.402     4.396     4.404     4.396     4.425     4.396     4.404     4.411     4.404     4.409     4.412     4.406     4.356     4.373     4.355     4.373     4.381     4.406     4.413     4.427     4.431     4.421     4.396     4.406     4.412     4.406     4.412     4.406     4.410     4.414     4.416     4.413     4.457     4.445     4.449     4.440     4.433     4.398     4.432     4.427     4.432     4.428     4.433     4.438     4.431     4.427     4.433     4.440     4.440     4.433     4.445     4.449     4.445     4.455     4.480     4.480     4.474     4.483     4.472     4.478     4.427     4.433     4.429     4.483     4.478     4.489     4.498     4.467     4.507     4.455     4.505     4.454     4.460     4.457     4.519     4.520     4.519     4.520     4.516     4.519     4.519     4.522     4.519     4.523     4.525     4.528     4.520     4.513     4.516     4.544     4.539     4.553     4.532     4.553     4.548     4.549     4.546     4.565     4.561     4.539     4.561     4.556     4.553     4.558     4.552     4.544     4.553     4.541     4.546     4.549     4.546     4.548     4.548     4.569     4.576     4.572     4.576     4.579     4.572     4.579     4.585     4.580     4.600     4.613     4.612     4.613     4.610     4.605     4.620     4.624     4.642     4.639     4.632     4.630     4.592     4.653     4.595     4.629     4.659     4.607     4.639     4.642     4.624     4.644     4.672     4.675     4.678     4.681     4.669     4.672     4.687     4.692     4.692     4.690     4.690     4.670     4.687     4.675     4.687     4.706     4.672     4.710     4.710     4.716     4.715     4.719     4.713     4.719     4.715     4.721     4.722     4.721     4.722     4.721     4.721     4.724     4.722     4.727     4.727     4.731     4.733     4.735     4.737     4.740     4.740     4.746     4.744     4.746     4.746     4.746     4.752     4.753     4.752     4.759     4.764     4.765     4.767     4.768     4.764     4.770     4.765     4.773     4.779     4.779     4.777     4.782     4.788     4.789     4.791     4.789     4.791     4.798     4.804     4.805     4.807     4.809     4.811     4.811     4.812     4.814     4.816     4.819     4.823     4.825     4.825     4.825     4.826     4.828     4.828     4.830     4.830     4.835     4.839     4.837     4.839     4.839     4.841     4.839     4.844     4.844     4.848     4.851     4.854     4.857     4.859     4.860     4.863     4.869     4.870     4.873     4.877     4.878     4.881     4.885     4.889     4.890     4.895     4.900     4.902     4.907     4.910     4.915     4.918     4.924     4.927     4.931     4.934     4.935     4.938     4.940     4.943     4.947     4.952     4.952     4.952     4.952     4.952     4.954     4.954     4.956     4.962     4.962     4.965     4.965     4.971     4.974     4.976     4.977     4.977     4.979     4.980     4.980     4.980     4.983     4.985     4.985     4.985     4.987     4.989     4.991     4.992     4.994     4.996     4.998     5.001     5.003     5.005     5.006     5.007     5.011     5.012     5.013     5.015     5.019     5.020     5.024     5.027     5.028     5.032     5.033     5.037     5.039     5.041     5.043     5.044     5.048     5.050     5.052     5.055     5.057     5.059     5.060     5.063     5.065     5.067     5.068     5.072     5.076     5.077     5.081     5.083     5.085     5.088     5.090     5.093     5.095     5.098     5.100     5.102     5.105     5.107     5.111     5.114     5.116     5.120     5.120     5.123     5.126     5.128     5.129     5.133     5.135     5.136     5.140     5.141     5.144     5.146     5.149     5.150     5.152     5.155     5.157     5.160     5.162     5.165     5.167     5.168     5.170     5.171     5.173     5.174     5.176     5.177     5.179     5.182     5.183     5.185     5.187     5.189     5.192     5.194     5.198     5.201     5.203     5.204     5.207     5.208     5.210     5.212     5.214     5.217     5.219     5.220     5.224     5.227     5.228     5.231     5.233     5.235     5.237     5.241     5.242     5.246     5.247     5.249     5.251     5.254     5.256     5.258     5.261     5.262     5.265     5.269     5.272     5.273     5.276     5.279     5.282     5.285     5.287     5.290     5.294     5.297     5.300     5.303     5.305     5.308     5.311     5.313     5.316     5.318     5.320     5.324     5.326     5.329     5.331     5.333     5.335     5.337     5.338     5.339     5.340     5.342     5.345     5.347     5.348     5.348     5.349     5.350     5.352     5.356     5.358     5.360     5.362     5.364     5.365     5.368     5.370     5.372     5.375     5.377     5.379     5.380     5.382     5.383     5.385     5.387     5.390     5.393     5.393     5.395     5.398     5.399     5.402     5.406     5.407     5.409     5.413     5.415     5.419     5.421     5.422     5.422     5.426     5.428     5.429     5.432     5.435     5.437     5.441     5.444     5.447     5.450     5.453     5.457     5.458     5.462     5.463     5.467     5.470     5.474     5.477     5.479     5.482     5.488     5.489     5.493     5.496     5.499     5.502     5.504     5.507     5.514     5.516     5.522     5.524     5.528     5.532     5.533     5.549     5.554     5.555     5.557     5.560     5.561     5.563     5.566     5.569     5.572     5.575     5.579     5.581     5.585     5.589     5.592     5.596     5.599     5.602     5.606     5.610     5.613     5.614     5.619     5.622     5.625     5.630     5.633     5.636     5.641     5.644     5.648     5.652     5.656     5.661     5.665     5.671     5.675     5.681     5.687     5.691     5.694     5.697     5.702     5.706     5.710     5.713     5.719     5.722     5.728     5.735     5.737     5.742     5.745     5.750     5.756     5.763     5.766     5.770     5.775     5.780     5.783     5.788     5.792     5.797     5.802     5.807     5.811     5.816     5.822     5.826     5.831     5.835     5.842     5.848     5.854     5.859     5.865     5.871     5.875     5.881     5.889     5.894     5.902     5.908     5.917     5.923     5.933     5.945     5.954     5.966     5.978     5.988     6.000     6.012     6.022     6.035     6.048     6.059     6.073     6.088     6.102     6.117     6.132     6.147     6.164     6.179     6.196     6.212     6.229     6.246     6.264     6.282     6.300     6.319     6.337     6.356     6.374     6.393     6.411     6.429     6.448     6.466     6.485     6.505     6.522     6.541     6.559     6.579     6.597     6.617     6.635     6.654     6.674     6.694     6.714     6.735     6.755     6.774     6.794     6.813     6.833     6.852     6.872     6.890     6.907     6.925     6.944     6.960     6.979     6.995     7.014     7.030     7.046     7.064     7.080     7.097     7.116     7.133     7.150     7.167     7.185     7.202     7.219     7.237     7.255     7.274     7.290     7.309     7.327     7.345     7.363     7.381     7.400     7.417     7.435     7.454     7.474     7.491     7.508     7.528     7.546     7.564     7.585     7.603     7.622     7.640     7.658     7.676     7.694     7.713     7.733     7.752     7.772     7.789     7.809     7.828     7.848     7.866     7.887     7.905     7.925     7.944     7.962     7.983     8.002     8.023     8.041     8.059     8.078     8.096     8.114     8.132     8.148     8.167     8.183     8.200     8.216     8.231     8.249     8.263     8.279     8.294     8.308     8.322     8.337     8.352     8.364     8.377     8.389     8.402     8.414     8.428     8.440     8.452     8.463     8.474     8.486     8.497     8.508     8.521     8.531     8.543     8.554     8.565     8.575     8.587     8.600     8.610     8.622     8.632     8.643     8.656     8.669     8.679     8.690     8.703     8.715     8.727     8.740     8.749     8.764     8.774     8.785     8.797     8.809     8.822     8.831     8.845     8.856     8.871     8.883     8.896     8.908     8.922     8.935     8.946     8.961     8.972     8.985     9.000     9.012     9.025     9.037     9.051     9.066     9.081     9.094     9.106     9.121     9.135     9.148     9.166     9.178     9.191     9.204     9.218     9.232     9.246     9.261     9.274     9.287     9.304     9.319     9.335     9.350     9.364     9.377     9.390     9.405     9.418     9.433     9.449     9.463     9.477     9.491     9.506     9.522     9.535     9.552     9.562     9.576     9.591     9.607     9.619     9.633     9.648     9.662     9.678     9.693     9.707     9.720     9.733     9.748     9.762     9.778     9.789     9.804     9.815     9.830     9.845     9.860     9.874     9.890     9.904     9.919     9.932     9.947     9.962     9.976     9.990    10.008    10.022    10.038    10.056    10.073    10.089    10.107    10.123    10.139    10.158    10.174    10.189    10.206    10.220    10.238    10.255    10.270    10.287    10.304    10.319    10.337    10.352    10.370    10.385    10.402    10.420    10.437    10.454    10.470    10.489    10.507    10.524    10.542    10.562    10.580    10.601    10.620    10.640    10.659    10.680    10.700    10.718    10.737    10.759    10.781    10.800    10.823    10.845    10.870    10.890    10.911    10.935    10.955    10.975    10.996    11.019    11.041    11.064    11.085    11.107    11.132    11.156    11.178    11.199    11.225    11.248    11.271    11.294    11.318    11.340    11.366    11.392    11.419    11.441    11.468    11.489    11.515    11.535    11.560    11.587    11.610    11.635    11.656    11.678    11.702    11.725    11.746    11.767    11.791    11.811    11.831    11.850    11.874    11.895    11.913    11.933    11.953    11.975    11.993    12.011    12.032    12.052    12.070    12.088    12.106    12.127    12.148    12.169    12.189    12.209    12.225    12.244    12.263    12.278    12.300    12.318    12.337    12.356    12.373    12.393    12.411    12.431    12.450    12.471    12.491    12.510    12.528    12.550    12.572    12.590    12.607    12.622    12.640    12.656    12.672    12.692    12.710    12.726    12.745    12.763    12.781    12.797    12.818    12.842    12.864    12.879    12.899    12.916    12.939    12.957    12.981    12.998    13.019    13.041    13.063    13.080    13.100    13.119    13.136    13.157    13.176    13.190    13.208    13.223    13.240    13.252    13.266    13.279    13.290    13.304    13.315    13.327    13.339    13.352    13.363    13.373    13.383    13.395    13.404    13.416    13.425    13.435    13.445    13.451    13.463    13.472    13.483    13.493    13.504    13.512    13.525    13.540    13.550    13.556    13.564    13.574    13.591    13.609    13.622    13.631    13.654    13.663    13.671    13.677    13.688    13.697    13.705    13.714    13.726    13.732    13.743    13.763    13.770    13.779    13.785    13.792    13.802    13.811    13.819    13.833    13.842    13.854    13.861    13.868    13.890    13.902    13.909    13.918    13.925    13.933    13.941    13.954    13.962    13.978    13.983    13.994    14.002    14.015    14.027    14.037    14.044    14.054    14.059    14.085    14.091    14.095    14.098    14.103    14.113    14.121    14.126    14.131    14.161    14.166    14.187    14.189    14.195    14.204    14.215    14.226    14.233    14.241    14.246    14.253    14.260    14.265    14.276    14.279    14.310    14.323    14.324    14.331    14.337    14.342    14.345    14.348    14.388    14.392    14.398    14.405    14.413    14.420    14.428    14.437    14.441    14.457    14.469    14.475    14.485    14.490    14.499    14.505    14.510    14.524    14.528    14.537    14.550    14.565    14.572    14.581    14.602    14.610    14.616    14.623    14.632    14.639    14.644    14.650    14.655    14.663    14.668    14.681    14.698    14.707    14.716    14.724    14.733    14.748    14.763    14.766    14.776    14.785    14.788    14.805    14.808    14.819    14.829    14.835    14.845    14.856    14.859    14.863    14.866    14.869    14.869    14.871    14.869    14.868    14.867    14.866    14.864    14.864    14.861    14.858    14.855    14.848    14.841    14.829    14.823    14.816    14.810    14.797    14.791    14.773    14.766    14.760    14.755    14.748    14.733    14.730    14.721    14.714    14.705    14.698    14.681    14.674    14.668    14.664    14.658    14.653    14.641    14.632    14.625    14.610    14.604    14.586    14.581    14.576    14.565    14.554    14.544    14.537    14.522    14.513    14.508    14.503    14.496    14.491    14.486    14.475    14.454    14.448    14.444    14.432    14.428    14.420    14.412    14.408    14.400    14.393    14.382    14.379    14.375    14.348    14.345    14.338    14.330    14.324    14.319    14.312    14.307    14.295    14.276    14.270    14.264    14.257    14.252
     4.447     4.409     4.442     4.442     4.450     4.431     4.409     4.433     4.425     4.447     4.440     4.440     4.433     4.425     4.432     4.406     4.409     4.408     4.409     4.409     4.414     4.408     4.432     4.440     4.446     4.429     4.409     4.428     4.432     4.408     4.408     4.404     4.398     4.404     4.396     4.406     4.414     4.423     4.428     4.380     4.413     4.380     4.432     4.427     4.433     4.427     4.408     4.450     4.444     4.445     4.427     4.433     4.427     4.406     4.398     4.406     4.409     4.409     4.406     4.399     4.391     4.382     4.375     4.355     4.389     4.406     4.396     4.377     4.356     4.375     4.356     4.375     4.355     4.360     4.354     4.355     4.354     4.355     4.355     4.377     4.396     4.380     4.387     4.394     4.404     4.381     4.375     4.355     4.373     4.394     4.391     4.396     4.406     4.406     4.396     4.389     4.381     4.377     4.396     4.404     4.414     4.409     4.394     4.399     4.404     4.394     4.375     4.355     4.375     4.396     4.428     4.406     4.399     4.406     4.408     4.406     4.409     4.409     4.432     4.425     4.432     4.409     4.429     4.423     4.462     4.470     4.429     4.408     4.414     4.408     4.414     4.476     4.482     4.462     4.442     4.450     4.428     4.462     4.425     4.431     4.425     4.462     4.442     4.460     4.440     4.476     4.483     4.510     4.523     4.483     4.462     4.444     4.462     4.484     4.531     4.528     4.525     4.529     4.522     4.526     4.528     4.520     4.520     4.525     4.544     4.537     4.522     4.525     4.520     4.525     4.517     4.525     4.523     4.520     4.511     4.514     4.510     4.511     4.516     4.511     4.510     4.504     4.504     4.504     4.508     4.504     4.511     4.504     4.544     4.537     4.520     4.514     4.526     4.520     4.528     4.533     4.511     4.531     4.531     4.520     4.516     4.510     4.513     4.510     4.513     4.539     4.507     4.537     4.533     4.535     4.537     4.537     4.537     4.532     4.532     4.526     4.522     4.523     4.525     4.528     4.510     4.526     4.505     4.528     4.520     4.513     4.514     4.510     4.520     4.513     4.511     4.532     4.522     4.526     4.528     4.529     4.532     4.535     4.535     4.535     4.532     4.529     4.505     4.522     4.522     4.522     4.523     4.520     4.525     4.522     4.526     4.529     4.529     4.531     4.513     4.507     4.508     4.504     4.520     4.504     4.493     4.497     4.499     4.498     4.497     4.494     4.496     4.495     4.494     4.487     4.492     4.483     4.478     4.484     4.478     4.483     4.480     4.483     4.482     4.478     4.474     4.470     4.474     4.428     4.423     4.428     4.478     4.486     4.485     4.478     4.450     4.478     4.455     4.455     4.459     4.450     4.445     4.448     4.452     4.449     4.445     4.449     4.445     4.452     4.445     4.459     4.452     4.381     4.389     4.380     4.423     4.446     4.449     4.452     4.408     4.413     4.408     4.428     4.421     4.425     4.432     4.428     4.445     4.433     4.450     4.444     4.447     4.438     4.438     4.389     4.396     4.389     4.396     4.435     4.440     4.431     4.440     4.423     4.414     4.383     4.381     4.387     4.380     4.387     4.393     4.389     4.396     4.402     4.381     4.379     4.382     4.350     4.356     4.373     4.366     4.371     4.373     4.364     4.360     4.363     4.362     4.371     4.394     4.380     4.379     4.382     4.356     4.350     4.373     4.355     4.348     4.355     4.348     4.342     4.320     4.355     4.319     4.286     4.320     4.286     4.320     4.283     4.286     4.285     4.279     4.257     4.256     4.254     4.244     4.244     4.242     4.233     4.233     4.229     4.229     4.229     4.229     4.229     4.229     4.231     4.235     4.244     4.246     4.254     4.246     4.242     4.244     4.242     4.242     4.242     4.250     4.244     4.233     4.231     4.229     4.229     4.229     4.227     4.227     4.229     4.229     4.227     4.229     4.229     4.229     4.227     4.227     4.227     4.227     4.229     4.229     4.229     4.227     4.229     4.231     4.231     4.229     4.229     4.227     4.229     4.229     4.227     4.227     4.227     4.229     4.229     4.231     4.231     4.233     4.242     4.244     4.252     4.254     4.256     4.257     4.286     4.286     4.361     4.364     4.352     4.356     4.352     4.357     4.381     4.373     4.380     4.385     4.380     4.375     4.379     4.371     4.371     4.361     4.355     4.361     4.355     4.362     4.393     4.354     4.393     4.387     4.380     4.387     4.396     4.393     4.410     4.396     4.398     4.409     4.421     4.396     4.400     4.408     4.419     4.352     4.410     4.414     4.389     4.396     4.389     4.396     4.410     4.404     4.398     4.404     4.413     4.393     4.396     4.389     4.381     4.406     4.421     4.414     4.409     4.413     4.406     4.356     4.375     4.356     4.389     4.425     4.432     4.428     4.421     4.396     4.419     4.396     4.406     4.411     4.408     4.412     4.425     4.419     4.413     4.452     4.464     4.449     4.428     4.433     4.429     4.447     4.435     4.431     4.409     4.433     4.440     4.432     4.427     4.432     4.428     4.442     4.448     4.442     4.440     4.445     4.440     4.445     4.480     4.487     4.480     4.488     4.492     4.427     4.483     4.486     4.435     4.480     4.494     4.498     4.472     4.508     4.467     4.462     4.455     4.460     4.455     4.516     4.514     4.516     4.525     4.478     4.526     4.525     4.522     4.517     4.523     4.520     4.528     4.520     4.539     4.541     4.539     4.539     4.546     4.556     4.558     4.546     4.549     4.546     4.539     4.563     4.541     4.546     4.537     4.569     4.552     4.552     4.548     4.552     4.555     4.556     4.552     4.555     4.552     4.580     4.571     4.577     4.574     4.580     4.579     4.582     4.592     4.585     4.592     4.548     4.602     4.607     4.600     4.610     4.617     4.615     4.624     4.603     4.635     4.637     4.642     4.627     4.623     4.651     4.655     4.650     4.646     4.651     4.644     4.648     4.646     4.672     4.678     4.683     4.653     4.687     4.669     4.673     4.670     4.693     4.673     4.685     4.687     4.681     4.675     4.693     4.704     4.711     4.710     4.715     4.706     4.715     4.719     4.716     4.721     4.724     4.721     4.722     4.725     4.725     4.727     4.727     4.728     4.722     4.728     4.733     4.733     4.735     4.737     4.739     4.735     4.740     4.744     4.749     4.746     4.747     4.749     4.752     4.747     4.755     4.750     4.744     4.762     4.770     4.772     4.773     4.772     4.773     4.780     4.782     4.782     4.783     4.782     4.788     4.791     4.792     4.794     4.795     4.797     4.800     4.802     4.805     4.809     4.811     4.812     4.814     4.818     4.819     4.822     4.825     4.826     4.828     4.829     4.828     4.829     4.830     4.830     4.832     4.835     4.839     4.841     4.841     4.841     4.841     4.843     4.844     4.850     4.850     4.855     4.855     4.858     4.860     4.863     4.866     4.869     4.873     4.875     4.878     4.881     4.883     4.887     4.890     4.893     4.895     4.902     4.905     4.909     4.914     4.917     4.924     4.927     4.931     4.935     4.940     4.941     4.944     4.946     4.949     4.952     4.956     4.958     4.958     4.960     4.960     4.960     4.962     4.963     4.963     4.965     4.967     4.970     4.973     4.974     4.977     4.977     4.980     4.982     4.983     4.983     4.985     4.985     4.987     4.989     4.991     4.991     4.992     4.994     4.996     4.998     4.999     5.001     5.004     5.005     5.006     5.007     5.012     5.013     5.014     5.016     5.019     5.020     5.024     5.027     5.028     5.030     5.033     5.035     5.039     5.041     5.043     5.044     5.048     5.050     5.053     5.053     5.057     5.058     5.061     5.063     5.065     5.067     5.070     5.072     5.076     5.077     5.079     5.083     5.085     5.088     5.089     5.092     5.095     5.096     5.099     5.102     5.105     5.107     5.111     5.112     5.116     5.117     5.121     5.123     5.125     5.128     5.129     5.133     5.135     5.138     5.140     5.143     5.144     5.146     5.149     5.152     5.152     5.155     5.159     5.160     5.162     5.165     5.167     5.168     5.170     5.171     5.173     5.174     5.176     5.177     5.179     5.182     5.183     5.185     5.187     5.190     5.192     5.194     5.198     5.199     5.203     5.204     5.207     5.208     5.209     5.212     5.214     5.216     5.219     5.222     5.225     5.227     5.228     5.231     5.233     5.237     5.239     5.241     5.242     5.246     5.247     5.249     5.253     5.254     5.256     5.257     5.260     5.262     5.265     5.267     5.270     5.273     5.275     5.278     5.281     5.283     5.287     5.290     5.292     5.295     5.299     5.302     5.303     5.306     5.310     5.313     5.314     5.318     5.320     5.324     5.327     5.329     5.331     5.333     5.336     5.337     5.338     5.339     5.340     5.343     5.345     5.348     5.350     5.350     5.352     5.354     5.356     5.358     5.360     5.362     5.364     5.365     5.368     5.368     5.370     5.372     5.375     5.377     5.380     5.382     5.383     5.385     5.387     5.389     5.390     5.393     5.395     5.396     5.398     5.402     5.404     5.404     5.407     5.411     5.413     5.415     5.418     5.419     5.422     5.426     5.427     5.429     5.432     5.435     5.435     5.439     5.442     5.444     5.447     5.449     5.453     5.455     5.458     5.462     5.463     5.467     5.470     5.472     5.475     5.479     5.485     5.489     5.490     5.494     5.497     5.500     5.502     5.505     5.509     5.509     5.512     5.519     5.520     5.526     5.528     5.533     5.540     5.546     5.554     5.557     5.558     5.560     5.561     5.563     5.566     5.569     5.572     5.576     5.579     5.582     5.585     5.589     5.594     5.596     5.599     5.603     5.608     5.611     5.613     5.616     5.620     5.624     5.627     5.630     5.633     5.638     5.641     5.644     5.648     5.652     5.657     5.661     5.667     5.669     5.673     5.678     5.685     5.691     5.694     5.697     5.702     5.706     5.711     5.715     5.719     5.725     5.729     5.735     5.739     5.742     5.747     5.752     5.755     5.761     5.767     5.771     5.775     5.781     5.783     5.789     5.794     5.798     5.804     5.807     5.813     5.818     5.824     5.829     5.832     5.835     5.842     5.848     5.854     5.861     5.867     5.871     5.875     5.880     5.889     5.896     5.900     5.908     5.915     5.923     5.933     5.943     5.953     5.963     5.974     5.986     5.998     6.010     6.021     6.033     6.046     6.058     6.071     6.085     6.098     6.114     6.129     6.144     6.161     6.178     6.194     6.211     6.227     6.245     6.262     6.280     6.298     6.318     6.337     6.355     6.375     6.394     6.411     6.431     6.450     6.467     6.487     6.505     6.524     6.542     6.561     6.579     6.599     6.617     6.635     6.654     6.674     6.694     6.714     6.733     6.752     6.772     6.793     6.812     6.832     6.850     6.870     6.889     6.907     6.926     6.944     6.962     6.980     6.997     7.016     7.032     7.050     7.067     7.083     7.100     7.118     7.135     7.151     7.169     7.188     7.204     7.220     7.239     7.257     7.274     7.291     7.309     7.327     7.345     7.362     7.383     7.399     7.417     7.433     7.453     7.470     7.490     7.508     7.527     7.545     7.562     7.581     7.600     7.620     7.637     7.656     7.675     7.692     7.710     7.729     7.748     7.768     7.787     7.805     7.824     7.843     7.860     7.880     7.900     7.920     7.938     7.959     7.976     7.996     8.015     8.035     8.055     8.073     8.091     8.109     8.127     8.147     8.164     8.181     8.197     8.215     8.231     8.247     8.263     8.280     8.296     8.310     8.324     8.339     8.353     8.368     8.382     8.395     8.408     8.420     8.431     8.445     8.458     8.470     8.482     8.494     8.505     8.517     8.530     8.540     8.552     8.563     8.574     8.585     8.596     8.607     8.619     8.632     8.643     8.653     8.664     8.676     8.689     8.700     8.711     8.725     8.735     8.747     8.760     8.770     8.785     8.797     8.807     8.818     8.831     8.843     8.853     8.867     8.876     8.891     8.904     8.916     8.929     8.941     8.955     8.967     8.980     8.993     9.007     9.019     9.035     9.045     9.058     9.070     9.087     9.102     9.115     9.126     9.139     9.154     9.169     9.183     9.198     9.211     9.226     9.237     9.251     9.267     9.279     9.295     9.310     9.324     9.338     9.355     9.370     9.385     9.397     9.411     9.425     9.440     9.452     9.468     9.483     9.496     9.511     9.525     9.540     9.556     9.568     9.583     9.595     9.609     9.623     9.639     9.651     9.667     9.681     9.695     9.709     9.724     9.738     9.752     9.767     9.780     9.796     9.810     9.820     9.835     9.850     9.862     9.878     9.893     9.908     9.922     9.936     9.950     9.965     9.980     9.996    10.010    10.026    10.041    10.058    10.075    10.092    10.107    10.126    10.141    10.158    10.174    10.189    10.206    10.223    10.241    10.257    10.273    10.289    10.306    10.322    10.337    10.352    10.368    10.385    10.400    10.419    10.435    10.453    10.472    10.487    10.507    10.524    10.542    10.562    10.578    10.600    10.617    10.640    10.657    10.677    10.696    10.716    10.736    10.756    10.776    10.800    10.819    10.842    10.861    10.885    10.906    10.930    10.948    10.972    10.992    11.013    11.035    11.059    11.081    11.102    11.122    11.146    11.170    11.193    11.215    11.236    11.262    11.285    11.309    11.335    11.355    11.379    11.405    11.431    11.456    11.480    11.504    11.525    11.548    11.575    11.599    11.622    11.646    11.670    11.695    11.717    11.740    11.761    11.779    11.803    11.827    11.845    11.865    11.888    11.910    11.931    11.947    11.968    11.988    12.008    12.029    12.048    12.069    12.087    12.103    12.124    12.144    12.166    12.187    12.209    12.227    12.246    12.263    12.281    12.299    12.318    12.337    12.355    12.373    12.394    12.412    12.433    12.452    12.476    12.496    12.515    12.535    12.557    12.579    12.599    12.618    12.633    12.646    12.666    12.680    12.702    12.714    12.731    12.746    12.768    12.789    12.805    12.824    12.842    12.867    12.883    12.902    12.920    12.942    12.962    12.981    13.003    13.022    13.041    13.061    13.080    13.098    13.116    13.133    13.150    13.166    13.181    13.195    13.210    13.223    13.237    13.249    13.261    13.275    13.290    13.300    13.313    13.323    13.337    13.349    13.359    13.368    13.380    13.390    13.397    13.411    13.423    13.431    13.437    13.449    13.458    13.463    13.474    13.485    13.493    13.505    13.515    13.530    13.542    13.548    13.554    13.563    13.576    13.598    13.607    13.624    13.633    13.656    13.666    13.675    13.683    13.692    13.699    13.711    13.724    13.731    13.741    13.758    13.764    13.774    13.781    13.790    13.798    13.807    13.814    13.826    13.839    13.852    13.861    13.866    13.887    13.900    13.906    13.918    13.925    13.932    13.943    13.950    13.959    13.974    13.983    13.995    14.002    14.012    14.026    14.035    14.040    14.049    14.057    14.063    14.091    14.097    14.103    14.106    14.113    14.121    14.126    14.131    14.157    14.171    14.187    14.191    14.195    14.201    14.211    14.218    14.231    14.241    14.245    14.253    14.260    14.267    14.277    14.281    14.309    14.323    14.324    14.330    14.335    14.342    14.347    14.350    14.379    14.387    14.398    14.408    14.411    14.420    14.430    14.436    14.442    14.454    14.459    14.474    14.480    14.488    14.496    14.503    14.512    14.519    14.530    14.535    14.548    14.560    14.568    14.587    14.598    14.607    14.616    14.625    14.632    14.641    14.645    14.650    14.658    14.663    14.670    14.677    14.694    14.707    14.712    14.722    14.730    14.735    14.763    14.769    14.779    14.785    14.788    14.799    14.806    14.813    14.827    14.835    14.843    14.852    14.858    14.863    14.864    14.867    14.869    14.869    14.869    14.869    14.868    14.868    14.866    14.863    14.859    14.856    14.853    14.848    14.841    14.833    14.826    14.819    14.811    14.788    14.785    14.776    14.769    14.763    14.757    14.754    14.735    14.730    14.722    14.717    14.711    14.697    14.682    14.677    14.672    14.668    14.660    14.653    14.645    14.635    14.625    14.616    14.604    14.597    14.581    14.578    14.568    14.556    14.546    14.541    14.528    14.518    14.513    14.505    14.499    14.493    14.486    14.479    14.463    14.454    14.448    14.436    14.430    14.424    14.415    14.411    14.404    14.393    14.382    14.379    14.375    14.350    14.347    14.340    14.333    14.328    14.319    14.314    14.309    14.302    14.281    14.274    14.265    14.258    14.252
     4.482     4.448     4.425     4.460     4.446     4.425     4.442     4.427     4.444     4.440     4.444     4.444     4.427     4.433     4.410     4.432     4.408     4.409     4.408     4.414     4.408     4.413     4.408     4.432     4.428     4.445     4.428     4.432     4.406     4.409     4.406     4.399     4.404     4.398     4.406     4.409     4.409     4.433     4.423     4.415     4.409     4.432     4.423     4.432     4.380     4.389     4.396     4.432     4.410     4.414     4.408     4.413     4.406     4.409     4.406     4.396     4.406     4.411     4.410     4.406     4.399     4.389     4.381     4.387     4.396     4.414     4.404     4.398     4.391     4.396     4.377     4.396     4.375     4.355     4.373     4.355     4.373     4.355     4.375     4.396     4.404     4.399     4.396     4.404     4.396     4.375     4.355     4.375     4.355     4.377     4.398     4.404     4.400     4.428     4.404     4.396     4.389     4.396     4.404     4.408     4.406     4.409     4.409     4.380     4.400     4.404     4.396     4.387     4.396     4.406     4.427     4.408     4.406     4.399     4.406     4.408     4.408     4.428     4.425     4.432     4.425     4.431     4.409     4.431     4.423     4.431     4.409     4.414     4.408     4.429     4.423     4.462     4.431     4.423     4.462     4.442     4.450     4.444     4.462     4.440     4.449     4.440     4.449     4.440     4.462     4.483     4.478     4.483     4.519     4.520     4.483     4.520     4.526     4.526     4.511     4.528     4.531     4.526     4.528     4.533     4.539     4.522     4.526     4.544     4.523     4.517     4.526     4.520     4.514     4.516     4.522     4.525     4.522     4.514     4.516     4.511     4.514     4.520     4.511     4.514     4.520     4.514     4.511     4.507     4.513     4.511     4.520     4.520     4.539     4.520     4.526     4.522     4.537     4.537     4.537     4.516     4.537     4.535     4.532     4.516     4.520     4.514     4.520     4.516     4.514     4.511     4.541     4.537     4.537     4.537     4.535     4.537     4.543     4.537     4.541     4.541     4.526     4.520     4.531     4.523     4.516     4.508     4.528     4.511     4.531     4.508     4.511     4.520     4.526     4.532     4.483     4.537     4.525     4.537     4.531     4.535     4.537     4.541     4.539     4.533     4.531     4.526     4.510     4.520     4.526     4.526     4.523     4.525     4.522     4.526     4.531     4.531     4.522     4.535     4.516     4.513     4.510     4.507     4.528     4.525     4.504     4.496     4.502     4.492     4.498     4.489     4.494     4.492     4.489     4.499     4.496     4.488     4.484     4.486     4.482     4.478     4.483     4.485     4.482     4.482     4.492     4.474     4.470     4.498     4.428     4.484     4.478     4.483     4.487     4.482     4.483     4.488     4.476     4.462     4.455     4.486     4.454     4.460     4.454     4.452     4.447     4.442     4.454     4.455     4.462     4.460     4.454     4.457     4.396     4.389     4.454     4.454     4.423     4.447     4.411     4.415     4.457     4.460     4.428     4.432     4.423     4.433     4.408     4.413     4.445     4.449     4.428     4.442     4.444     4.442     4.406     4.429     4.406     4.428     4.433     4.381     4.438     4.429     4.406     4.396     4.387     4.380     4.387     4.354     4.389     4.394     4.402     4.402     4.379     4.387     4.352     4.356     4.352     4.399     4.406     4.404     4.375     4.380     4.385     4.377     4.369     4.402     4.377     4.385     4.382     4.379     4.350     4.355     4.375     4.379     4.357     4.348     4.356     4.350     4.356     4.348     4.355     4.320     4.355     4.320     4.340     4.320     4.286     4.287     4.285     4.279     4.257     4.256     4.254     4.246     4.244     4.242     4.242     4.233     4.231     4.231     4.231     4.231     4.231     4.235     4.244     4.244     4.252     4.283     4.246     4.246     4.244     4.246     4.244     4.250     4.256     4.244     4.242     4.233     4.231     4.231     4.229     4.229     4.229     4.229     4.229     4.229     4.229     4.229     4.231     4.229     4.229     4.229     4.229     4.231     4.231     4.229     4.231     4.231     4.242     4.242     4.231     4.229     4.229     4.231     4.231     4.229     4.229     4.229     4.229     4.231     4.233     4.235     4.242     4.246     4.252     4.254     4.257     4.257     4.286     4.286     4.350     4.380     4.373     4.393     4.361     4.355     4.360     4.391     4.393     4.389     4.385     4.387     4.362     4.375     4.377     4.373     4.380     4.371     4.357     4.377     4.356     4.379     4.356     4.361     4.354     4.359     4.380     4.387     4.380     4.411     4.404     4.421     4.396     4.427     4.425     4.381     4.413     4.423     4.381     4.406     4.410     4.419     4.419     4.396     4.423     4.432     4.404     4.431     4.429     4.408     4.399     4.391     4.381     4.389     4.429     4.421     4.421     4.415     4.409     4.413     4.406     4.381     4.406     4.381     4.432     4.423     4.429     4.427     4.423     4.428     4.419     4.421     4.465     4.428     4.464     4.416     4.412     4.408     4.413     4.409     4.469     4.409     4.406     4.408     4.440     4.446     4.409     4.429     4.425     4.445     4.438     4.445     4.442     4.431     4.438     4.445     4.433     4.440     4.449     4.445     4.442     4.445     4.483     4.502     4.483     4.440     4.495     4.489     4.488     4.483     4.491     4.493     4.504     4.508     4.511     4.465     4.508     4.505     4.484     4.520     4.460     4.520     4.528     4.531     4.528     4.508     4.520     4.528     4.528     4.520     4.514     4.520     4.513     4.510     4.541     4.546     4.544     4.552     4.548     4.553     4.558     4.553     4.539     4.543     4.546     4.539     4.565     4.569     4.565     4.556     4.549     4.553     4.560     4.560     4.555     4.560     4.560     4.555     4.585     4.553     4.576     4.582     4.577     4.585     4.580     4.587     4.590     4.595     4.615     4.607     4.621     4.617     4.618     4.613     4.623     4.629     4.635     4.635     4.613     4.637     4.632     4.650     4.654     4.651     4.650     4.665     4.669     4.669     4.670     4.675     4.676     4.681     4.687     4.683     4.687     4.692     4.693     4.693     4.690     4.685     4.680     4.678     4.676     4.683     4.704     4.710     4.713     4.716     4.721     4.724     4.721     4.716     4.724     4.721     4.725     4.727     4.728     4.728     4.730     4.727     4.733     4.730     4.735     4.737     4.730     4.735     4.737     4.739     4.737     4.742     4.739     4.746     4.753     4.749     4.753     4.753     4.755     4.755     4.750     4.755     4.767     4.768     4.770     4.773     4.775     4.777     4.779     4.782     4.785     4.786     4.786     4.789     4.785     4.794     4.797     4.797     4.797     4.804     4.805     4.805     4.809     4.812     4.814     4.816     4.818     4.819     4.823     4.826     4.829     4.829     4.830     4.832     4.833     4.833     4.835     4.837     4.839     4.839     4.841     4.844     4.846     4.846     4.848     4.846     4.848     4.854     4.855     4.858     4.859     4.862     4.866     4.869     4.872     4.877     4.878     4.880     4.883     4.885     4.889     4.892     4.895     4.898     4.902     4.907     4.910     4.915     4.918     4.926     4.929     4.934     4.938     4.943     4.948     4.952     4.952     4.956     4.958     4.960     4.963     4.963     4.963     4.963     4.965     4.967     4.968     4.968     4.970     4.971     4.971     4.973     4.977     4.980     4.980     4.982     4.985     4.985     4.987     4.987     4.989     4.992     4.992     4.994     4.994     4.996     4.998     4.999     5.001     5.003     5.004     5.005     5.006     5.007     5.011     5.013     5.015     5.016     5.020     5.022     5.024     5.027     5.028     5.032     5.033     5.035     5.037     5.041     5.043     5.044     5.046     5.050     5.052     5.053     5.056     5.059     5.060     5.062     5.064     5.066     5.068     5.072     5.076     5.077     5.079     5.083     5.085     5.088     5.089     5.092     5.093     5.096     5.098     5.100     5.104     5.107     5.109     5.112     5.114     5.118     5.120     5.123     5.125     5.128     5.129     5.133     5.133     5.138     5.140     5.143     5.144     5.147     5.149     5.150     5.154     5.157     5.159     5.160     5.162     5.165     5.167     5.168     5.171     5.173     5.174     5.176     5.177     5.179     5.180     5.182     5.183     5.187     5.189     5.190     5.192     5.196     5.198     5.199     5.204     5.204     5.205     5.208     5.209     5.212     5.213     5.216     5.219     5.220     5.224     5.227     5.228     5.230     5.233     5.237     5.239     5.241     5.244     5.246     5.247     5.249     5.253     5.256     5.257     5.258     5.261     5.262     5.264     5.267     5.270     5.272     5.275     5.278     5.279     5.282     5.285     5.289     5.290     5.294     5.297     5.300     5.302     5.305     5.308     5.311     5.314     5.318     5.318     5.324     5.326     5.329     5.331     5.335     5.336     5.339     5.339     5.340     5.341     5.343     5.346     5.348     5.350     5.352     5.354     5.356     5.358     5.360     5.362     5.364     5.367     5.368     5.368     5.372     5.372     5.373     5.377     5.379     5.380     5.382     5.385     5.387     5.389     5.390     5.392     5.393     5.395     5.398     5.399     5.402     5.404     5.407     5.409     5.411     5.413     5.415     5.418     5.421     5.421     5.425     5.428     5.429     5.432     5.435     5.437     5.439     5.442     5.444     5.447     5.452     5.453     5.457     5.458     5.460     5.463     5.467     5.468     5.472     5.475     5.477     5.480     5.483     5.487     5.494     5.496     5.499     5.504     5.505     5.507     5.511     5.511     5.514     5.520     5.522     5.526     5.530     5.537     5.540     5.552     5.555     5.557     5.558     5.561     5.564     5.566     5.569     5.570     5.573     5.576     5.579     5.582     5.588     5.592     5.596     5.597     5.600     5.605     5.608     5.611     5.614     5.619     5.622     5.625     5.629     5.632     5.635     5.638     5.641     5.645     5.648     5.654     5.657     5.663     5.667     5.671     5.672     5.679     5.683     5.689     5.694     5.699     5.704     5.708     5.711     5.715     5.721     5.724     5.731     5.735     5.739     5.742     5.747     5.752     5.756     5.761     5.766     5.771     5.775     5.780     5.785     5.791     5.795     5.798     5.804     5.809     5.813     5.817     5.823     5.830     5.833     5.837     5.843     5.850     5.856     5.861     5.867     5.871     5.876     5.880     5.887     5.896     5.902     5.908     5.915     5.923     5.932     5.941     5.950     5.960     5.972     5.983     5.995     6.007     6.019     6.031     6.044     6.056     6.069     6.082     6.095     6.111     6.125     6.142     6.157     6.174     6.191     6.208     6.224     6.241     6.259     6.277     6.297     6.316     6.335     6.355     6.374     6.394     6.412     6.432     6.450     6.468     6.488     6.506     6.524     6.544     6.562     6.581     6.600     6.619     6.637     6.655     6.674     6.693     6.711     6.733     6.752     6.770     6.789     6.809     6.828     6.849     6.869     6.887     6.907     6.925     6.944     6.963     6.982     6.998     7.016     7.035     7.052     7.069     7.085     7.104     7.121     7.137     7.154     7.172     7.189     7.206     7.222     7.239     7.257     7.275     7.292     7.310     7.327     7.346     7.362     7.381     7.399     7.417     7.433     7.451     7.469     7.486     7.507     7.525     7.544     7.561     7.580     7.597     7.617     7.635     7.654     7.672     7.691     7.707     7.726     7.745     7.762     7.783     7.802     7.821     7.838     7.857     7.875     7.896     7.915     7.935     7.954     7.971     7.991     8.009     8.030     8.048     8.067     8.087     8.105     8.124     8.142     8.159     8.178     8.195     8.211     8.228     8.246     8.262     8.279     8.296     8.310     8.326     8.342     8.355     8.370     8.384     8.398     8.413     8.426     8.440     8.450     8.463     8.476     8.489     8.502     8.513     8.526     8.538     8.548     8.560     8.572     8.582     8.594     8.606     8.616     8.629     8.640     8.653     8.663     8.675     8.685     8.698     8.710     8.722     8.732     8.746     8.758     8.770     8.781     8.791     8.805     8.818     8.830     8.840     8.852     8.864     8.874     8.887     8.898     8.912     8.924     8.938     8.949     8.963     8.975     8.987     9.002     9.016     9.026     9.039     9.051     9.066     9.077     9.093     9.107     9.121     9.135     9.146     9.162     9.174     9.190     9.204     9.217     9.231     9.245     9.259     9.272     9.286     9.302     9.315     9.328     9.344     9.359     9.375     9.390     9.403     9.417     9.431     9.446     9.458     9.471     9.488     9.502     9.516     9.529     9.545     9.559     9.574     9.588     9.602     9.614     9.628     9.642     9.657     9.668     9.683     9.702     9.714     9.727     9.741     9.755     9.770     9.784     9.799     9.812     9.828     9.840     9.851     9.866     9.883     9.896     9.911     9.926     9.941     9.955     9.969     9.983     9.998    10.013    10.027    10.045    10.059    10.075    10.093    10.109    10.124    10.141    10.158    10.174    10.190    10.207    10.223    10.242    10.259    10.274    10.290    10.307    10.322    10.340    10.356    10.374    10.388    10.404    10.420    10.435    10.453    10.472    10.489    10.507    10.524    10.542    10.560    10.580    10.600    10.615    10.635    10.654    10.673    10.693    10.713    10.733    10.754    10.773    10.794    10.814    10.837    10.859    10.880    10.898    10.921    10.943    10.964    10.985    11.006    11.031    11.050    11.073    11.097    11.116    11.142    11.163    11.183    11.208    11.230    11.254    11.274    11.297    11.322    11.348    11.370    11.394    11.420    11.442    11.468    11.492    11.516    11.539    11.560    11.589    11.613    11.635    11.661    11.683    11.707    11.730    11.756    11.776    11.795    11.816    11.840    11.862    11.881    11.901    11.924    11.946    11.965    11.983    12.002    12.023    12.043    12.063    12.081    12.102    12.121    12.139    12.159    12.180    12.204    12.223    12.246    12.262    12.281    12.299    12.317    12.335    12.356    12.373    12.393    12.412    12.432    12.454    12.476    12.498    12.520    12.542    12.561    12.583    12.604    12.624    12.640    12.657    12.673    12.692    12.705    12.726    12.739    12.757    12.775    12.794    12.810    12.830    12.848    12.870    12.887    12.907    12.920    12.939    12.957    12.979    13.003    13.020    13.038    13.054    13.077    13.094    13.108    13.122    13.140    13.154    13.166    13.181    13.195    13.210    13.222    13.233    13.246    13.260    13.274    13.286    13.299    13.309    13.319    13.335    13.344    13.354    13.365    13.375    13.385    13.394    13.409    13.418    13.426    13.435    13.442    13.453    13.457    13.468    13.478    13.487    13.499    13.508    13.519    13.531    13.540    13.547    13.554    13.563    13.587    13.594    13.615    13.626    13.648    13.659    13.670    13.678    13.687    13.695    13.707    13.716    13.731    13.739    13.748    13.755    13.766    13.768    13.779    13.794    13.802    13.811    13.819    13.825    13.849    13.857    13.863    13.885    13.892    13.902    13.914    13.925    13.933    13.944    13.950    13.955    13.972    13.981    13.994    14.004    14.012    14.022    14.029    14.041    14.048    14.056    14.061    14.089    14.095    14.102    14.106    14.113    14.120    14.129    14.133    14.155    14.171    14.185    14.189    14.196    14.201    14.218    14.218    14.229    14.238    14.245    14.255    14.262    14.270    14.277    14.281    14.286    14.315    14.324    14.330    14.335    14.343    14.347    14.360    14.373    14.388    14.395    14.409    14.412    14.422    14.428    14.440    14.444    14.454    14.459    14.474    14.482    14.485    14.494    14.503    14.512    14.519    14.528    14.535    14.548    14.555    14.568    14.574    14.591    14.602    14.611    14.623    14.632    14.641    14.645    14.652    14.658    14.664    14.672    14.677    14.691    14.705    14.712    14.721    14.728    14.735    14.758    14.770    14.778    14.785    14.789    14.796    14.803    14.810    14.822    14.839    14.841    14.848    14.858    14.861    14.864    14.866    14.868    14.868    14.867    14.868    14.869    14.867    14.866    14.863    14.859    14.856    14.853    14.848    14.843    14.835    14.825    14.819    14.806    14.791    14.788    14.779    14.773    14.766    14.758    14.752    14.736    14.730    14.724    14.721    14.707    14.699    14.688    14.681    14.675    14.668    14.661    14.650    14.647    14.637    14.622    14.614    14.607    14.597    14.591    14.576    14.570    14.559    14.550    14.539    14.530    14.522    14.515    14.512    14.505    14.493    14.490    14.475    14.463    14.457    14.452    14.441    14.432    14.426    14.420    14.413    14.411    14.395    14.387    14.381    14.373    14.361    14.348    14.342    14.335    14.328    14.321    14.317    14.310    14.305    14.283    14.277    14.270    14.264    14.258
     4.488     4.483     4.478     4.484     4.425     4.462     4.425     4.449     4.444     4.446     4.445     4.428     4.433     4.425     4.432     4.409     4.432     4.409     4.414     4.409     4.414     4.408     4.432     4.410     4.433     4.427     4.433     4.409     4.409     4.406     4.409     4.406     4.408     4.406     4.409     4.408     4.433     4.427     4.408     4.428     4.433     4.425     4.406     4.380     4.387     4.380     4.406     4.409     4.409     4.408     4.409     4.408     4.413     4.406     4.408     4.404     4.396     4.404     4.396     4.410     4.406     4.399     4.404     4.396     4.404     4.413     4.409     4.406     4.399     4.404     4.398     4.391     4.396     4.377     4.382     4.375     4.382     4.377     4.396     4.404     4.399     4.406     4.410     4.396     4.404     4.382     4.375     4.381     4.375     4.396     4.404     4.399     4.406     4.409     4.409     4.404     4.396     4.404     4.398     4.406     4.409     4.408     4.396     4.409     4.408     4.408     4.406     4.408     4.406     4.414     4.413     4.406     4.400     4.406     4.408     4.406     4.409     4.423     4.428     4.425     4.432     4.406     4.409     4.409     4.431     4.423     4.431     4.409     4.414     4.409     4.449     4.444     4.450     4.431     4.442     4.462     4.429     4.450     4.442     4.449     4.442     4.445     4.442     4.460     4.445     4.462     4.483     4.476     4.483     4.526     4.522     4.535     4.519     4.522     4.483     4.525     4.535     4.529     4.532     4.528     4.484     4.544     4.548     4.539     4.529     4.523     4.523     4.548     4.522     4.539     4.532     4.529     4.532     4.517     4.522     4.526     4.523     4.520     4.523     4.520     4.513     4.517     4.519     4.511     4.520     4.519     4.526     4.525     4.520     4.526     4.529     4.525     4.544     4.537     4.535     4.522     4.520     4.526     4.520     4.525     4.520     4.516     4.520     4.544     4.522     4.543     4.539     4.541     4.537     4.539     4.541     4.541     4.539     4.541     4.537     4.544     4.539     4.537     4.535     4.537     4.529     4.537     4.537     4.520     4.537     4.526     4.520     4.525     4.522     4.520     4.528     4.535     4.537     4.531     4.537     4.535     4.543     4.539     4.544     4.539     4.532     4.541     4.543     4.532     4.529     4.520     4.528     4.531     4.526     4.532     4.528     4.535     4.537     4.535     4.539     4.533     4.537     4.541     4.535     4.510     4.494     4.510     4.504     4.489     4.494     4.488     4.492     4.493     4.499     4.498     4.495     4.491     4.502     4.483     4.487     4.484     4.487     4.484     4.488     4.485     4.496     4.484     4.500     4.442     4.484     4.488     4.484     4.488     4.492     4.440     4.447     4.442     4.480     4.470     4.489     4.457     4.467     4.455     4.459     4.452     4.450     4.460     4.460     4.462     4.445     4.440     4.446     4.396     4.389     4.396     4.459     4.460     4.457     4.460     4.415     4.454     4.464     4.470     4.448     4.425     4.464     4.440     4.464     4.409     4.457     4.449     4.444     4.447     4.442     4.446     4.445     4.409     4.447     4.432     4.411     4.389     4.357     4.406     4.428     4.387     4.381     4.387     4.352     4.387     4.352     4.394     4.399     4.394     4.387     4.380     4.387     4.352     4.387     4.380     4.387     4.373     4.380     4.373     4.379     4.377     4.380     4.371     4.379     4.380     4.387     4.352     4.357     4.350     4.356     4.385     4.387     4.398     4.352     4.398     4.352     4.357     4.350     4.355     4.348     4.355     4.346     4.342     4.320     4.287     4.286     4.285     4.279     4.257     4.256     4.254     4.246     4.246     4.244     4.242     4.235     4.235     4.235     4.233     4.242     4.244     4.244     4.252     4.256     4.286     4.256     4.256     4.254     4.254     4.254     4.283     4.257     4.254     4.244     4.244     4.235     4.233     4.233     4.233     4.233     4.233     4.233     4.233     4.233     4.233     4.233     4.233     4.233     4.231     4.233     4.233     4.233     4.233     4.233     4.242     4.250     4.244     4.242     4.233     4.233     4.233     4.233     4.233     4.231     4.231     4.233     4.235     4.242     4.244     4.246     4.254     4.254     4.283     4.283     4.286     4.286     4.320     4.355     4.373     4.381     4.387     4.354     4.373     4.380     4.391     4.396     4.389     4.380     4.379     4.383     4.379     4.373     4.380     4.373     4.380     4.377     4.356     4.361     4.355     4.360     4.355     4.361     4.355     4.373     4.380     4.387     4.381     4.425     4.406     4.409     4.427     4.394     4.400     4.423     4.419     4.404     4.380     4.408     4.421     4.423     4.425     4.412     4.404     4.355     4.408     4.438     4.438     4.433     4.411     4.431     4.396     4.425     4.427     4.423     4.421     4.427     4.423     4.380     4.428     4.444     4.429     4.425     4.429     4.423     4.428     4.409     4.428     4.408     4.413     4.423     4.449     4.444     4.429     4.406     4.429     4.408     4.414     4.472     4.408     4.452     4.410     4.415     4.423     4.445     4.409     4.446     4.438     4.445     4.440     4.444     4.440     4.446     4.450     4.438     4.454     4.445     4.483     4.488     4.450     4.446     4.428     4.502     4.429     4.494     4.493     4.486     4.445     4.484     4.486     4.502     4.513     4.510     4.505     4.511     4.510     4.460     4.525     4.520     4.528     4.532     4.529     4.528     4.532     4.526     4.531     4.529     4.532     4.535     4.517     4.513     4.549     4.513     4.552     4.565     4.569     4.555     4.566     4.556     4.563     4.566     4.561     4.566     4.544     4.569     4.574     4.569     4.561     4.569     4.560     4.563     4.558     4.561     4.561     4.558     4.558     4.556     4.579     4.585     4.587     4.582     4.580     4.585     4.590     4.598     4.592     4.608     4.621     4.607     4.623     4.620     4.617     4.621     4.632     4.617     4.639     4.642     4.642     4.650     4.653     4.646     4.659     4.665     4.654     4.673     4.675     4.678     4.681     4.683     4.685     4.690     4.685     4.685     4.687     4.689     4.687     4.683     4.685     4.681     4.678     4.687     4.681     4.676     4.678     4.715     4.724     4.722     4.724     4.725     4.722     4.722     4.730     4.727     4.730     4.733     4.735     4.730     4.730     4.730     4.733     4.737     4.742     4.740     4.740     4.742     4.746     4.742     4.747     4.742     4.747     4.755     4.755     4.755     4.758     4.758     4.761     4.765     4.768     4.772     4.770     4.773     4.772     4.773     4.777     4.780     4.783     4.786     4.789     4.792     4.797     4.798     4.798     4.800     4.802     4.805     4.809     4.807     4.811     4.814     4.816     4.816     4.818     4.822     4.825     4.826     4.830     4.832     4.833     4.835     4.835     4.837     4.839     4.841     4.843     4.844     4.846     4.846     4.850     4.848     4.850     4.854     4.855     4.854     4.858     4.859     4.860     4.863     4.866     4.870     4.873     4.877     4.880     4.881     4.885     4.887     4.890     4.893     4.896     4.900     4.903     4.907     4.912     4.915     4.922     4.926     4.931     4.934     4.941     4.946     4.950     4.956     4.960     4.962     4.963     4.965     4.967     4.968     4.970     4.970     4.970     4.971     4.971     4.973     4.974     4.974     4.976     4.977     4.979     4.983     4.985     4.987     4.987     4.989     4.991     4.991     4.992     4.994     4.994     4.996     4.998     4.999     5.001     5.003     5.004     5.006     5.007     5.006     5.010     5.011     5.013     5.014     5.016     5.020     5.022     5.025     5.027     5.028     5.032     5.033     5.035     5.039     5.041     5.043     5.044     5.046     5.050     5.052     5.053     5.054     5.058     5.060     5.063     5.065     5.066     5.068     5.072     5.074     5.077     5.079     5.083     5.085     5.088     5.089     5.092     5.093     5.096     5.098     5.100     5.104     5.105     5.109     5.112     5.114     5.117     5.120     5.121     5.125     5.126     5.129     5.133     5.133     5.136     5.138     5.141     5.143     5.146     5.149     5.150     5.152     5.155     5.157     5.160     5.162     5.165     5.168     5.170     5.171     5.173     5.174     5.176     5.179     5.180     5.182     5.183     5.185     5.187     5.189     5.190     5.194     5.196     5.198     5.199     5.204     5.204     5.208     5.209     5.209     5.210     5.213     5.216     5.219     5.220     5.224     5.227     5.228     5.231     5.233     5.235     5.239     5.241     5.244     5.246     5.247     5.251     5.251     5.254     5.257     5.258     5.260     5.262     5.265     5.267     5.269     5.272     5.275     5.276     5.279     5.282     5.285     5.287     5.290     5.294     5.295     5.299     5.302     5.305     5.306     5.310     5.313     5.314     5.318     5.320     5.326     5.327     5.331     5.335     5.336     5.338     5.339     5.342     5.344     5.345     5.346     5.348     5.349     5.352     5.356     5.358     5.360     5.362     5.364     5.367     5.368     5.368     5.372     5.373     5.375     5.377     5.379     5.379     5.382     5.383     5.385     5.387     5.389     5.392     5.393     5.396     5.396     5.398     5.399     5.404     5.406     5.407     5.409     5.413     5.415     5.417     5.420     5.422     5.421     5.424     5.425     5.432     5.432     5.435     5.437     5.441     5.442     5.444     5.447     5.449     5.452     5.455     5.457     5.460     5.462     5.465     5.468     5.470     5.474     5.477     5.480     5.482     5.485     5.488     5.496     5.500     5.502     5.505     5.507     5.509     5.512     5.514     5.516     5.522     5.524     5.526     5.528     5.537     5.545     5.547     5.554     5.558     5.561     5.563     5.564     5.567     5.570     5.572     5.576     5.578     5.582     5.585     5.588     5.591     5.596     5.599     5.603     5.605     5.608     5.613     5.616     5.620     5.624     5.627     5.630     5.633     5.636     5.639     5.642     5.645     5.650     5.654     5.657     5.663     5.667     5.670     5.677     5.677     5.691     5.694     5.696     5.699     5.702     5.708     5.711     5.715     5.721     5.726     5.731     5.735     5.739     5.744     5.747     5.753     5.758     5.763     5.767     5.771     5.778     5.781     5.786     5.792     5.795     5.800     5.805     5.811     5.814     5.819     5.824     5.830     5.833     5.839     5.845     5.848     5.856     5.861     5.867     5.871     5.876     5.881     5.887     5.896     5.902     5.909     5.915     5.922     5.932     5.940     5.950     5.959     5.970     5.982     5.992     6.005     6.016     6.030     6.042     6.054     6.067     6.079     6.094     6.108     6.122     6.137     6.154     6.170     6.186     6.204     6.221     6.238     6.257     6.274     6.293     6.312     6.332     6.351     6.374     6.394     6.413     6.432     6.451     6.470     6.488     6.506     6.525     6.544     6.564     6.582     6.600     6.619     6.637     6.655     6.674     6.693     6.711     6.731     6.749     6.768     6.788     6.807     6.827     6.846     6.865     6.885     6.904     6.923     6.943     6.962     6.982     7.000     7.018     7.035     7.053     7.070     7.088     7.105     7.122     7.139     7.157     7.174     7.190     7.207     7.225     7.242     7.258     7.277     7.293     7.310     7.327     7.345     7.363     7.381     7.398     7.415     7.433     7.451     7.469     7.486     7.505     7.522     7.542     7.561     7.578     7.597     7.615     7.633     7.652     7.670     7.687     7.706     7.724     7.742     7.761     7.778     7.798     7.816     7.835     7.853     7.872     7.891     7.909     7.928     7.947     7.967     7.985     8.004     8.023     8.041     8.061     8.081     8.100     8.119     8.137     8.156     8.174     8.191     8.210     8.227     8.244     8.262     8.277     8.294     8.310     8.326     8.342     8.356     8.372     8.384     8.400     8.414     8.428     8.444     8.455     8.470     8.482     8.494     8.508     8.521     8.533     8.545     8.557     8.569     8.580     8.592     8.603     8.615     8.627     8.637     8.649     8.660     8.675     8.685     8.695     8.707     8.718     8.731     8.743     8.752     8.767     8.777     8.789     8.802     8.813     8.825     8.837     8.850     8.861     8.873     8.883     8.898     8.909     8.920     8.932     8.946     8.958     8.970     8.985     8.995     9.009     9.022     9.035     9.048     9.061     9.072     9.086     9.099     9.115     9.127     9.141     9.154     9.167     9.180     9.195     9.209     9.223     9.239     9.250     9.264     9.278     9.292     9.305     9.320     9.336     9.350     9.364     9.379     9.394     9.408     9.423     9.437     9.450     9.463     9.479     9.491     9.505     9.520     9.535     9.550     9.564     9.578     9.593     9.609     9.621     9.635     9.648     9.660     9.674     9.688     9.703     9.717     9.731     9.746     9.760     9.774     9.787     9.802     9.815     9.830     9.847     9.858     9.871     9.888     9.899     9.916     9.929     9.944     9.959     9.972     9.989    10.001    10.019    10.032    10.050    10.065    10.078    10.095    10.112    10.127    10.142    10.161    10.176    10.191    10.207    10.223    10.242    10.260    10.277    10.292    10.308    10.324    10.341    10.357    10.374    10.390    10.405    10.423    10.437    10.454    10.474    10.490    10.507    10.525    10.542    10.560    10.578    10.598    10.615    10.635    10.654    10.671    10.691    10.712    10.729    10.752    10.771    10.792    10.812    10.830    10.853    10.875    10.896    10.915    10.935    10.957    10.979    11.000    11.020    11.046    11.065    11.090    11.111    11.135    11.158    11.178    11.199    11.224    11.245    11.270    11.290    11.315    11.337    11.360    11.383    11.407    11.433    11.456    11.480    11.506    11.530    11.555    11.577    11.601    11.624    11.650    11.675    11.697    11.722    11.742    11.767    11.789    11.810    11.831    11.854    11.874    11.894    11.916    11.938    11.960    11.979    11.998    12.019    12.038    12.058    12.078    12.098    12.120    12.139    12.157    12.178    12.196    12.219    12.242    12.259    12.281    12.302    12.318    12.339    12.355    12.373    12.394    12.412    12.433    12.454    12.476    12.495    12.517    12.540    12.561    12.585    12.600    12.621    12.640    12.659    12.677    12.694    12.711    12.726    12.745    12.765    12.780    12.795    12.815    12.830    12.848    12.868    12.889    12.905    12.920    12.944    12.960    12.977    12.998    13.019    13.033    13.054    13.067    13.081    13.098    13.113    13.124    13.137    13.150    13.165    13.180    13.193    13.207    13.222    13.232    13.244    13.260    13.272    13.282    13.294    13.306    13.317    13.328    13.342    13.352    13.359    13.370    13.380    13.390    13.402    13.412    13.421    13.429    13.437    13.447    13.454    13.466    13.472    13.479    13.493    13.502    13.515    13.523    13.533    13.540    13.547    13.557    13.568    13.587    13.604    13.620    13.629    13.649    13.661    13.674    13.683    13.687    13.702    13.711    13.719    13.739    13.746    13.754    13.759    13.768    13.777    13.790    13.798    13.807    13.814    13.826    13.840    13.854    13.861    13.870    13.890    13.899    13.913    13.923    13.935    13.943    13.950    13.956    13.962    13.976    13.993    14.002    14.012    14.021    14.024    14.040    14.046    14.054    14.070    14.087    14.095    14.098    14.108    14.113    14.126    14.131    14.139    14.154    14.159    14.185    14.189    14.195    14.204    14.218    14.218    14.224    14.229    14.252    14.255    14.264    14.270    14.277    14.281    14.302    14.314    14.321    14.324    14.333    14.342    14.347    14.358    14.369    14.385    14.392    14.403    14.416    14.420    14.430    14.439    14.448    14.455    14.459    14.469    14.480    14.486    14.493    14.503    14.510    14.521    14.530    14.539    14.544    14.555    14.564    14.572    14.583    14.602    14.611    14.625    14.632    14.639    14.645    14.652    14.658    14.664    14.670    14.679    14.688    14.702    14.714    14.722    14.728    14.735    14.752    14.766    14.776    14.783    14.789    14.796    14.802    14.813    14.820    14.830    14.841    14.846    14.856    14.859    14.863    14.866    14.867    14.868    14.866    14.868    14.868    14.867    14.866    14.863    14.859    14.858    14.855    14.850    14.843    14.835    14.829    14.816    14.803    14.791    14.788    14.779    14.775    14.769    14.761    14.752    14.736    14.731    14.728    14.721    14.707    14.702    14.690    14.682    14.677    14.670    14.661    14.652    14.645    14.635    14.627    14.619    14.608    14.598    14.594    14.578    14.570    14.560    14.550    14.541    14.535    14.524    14.518    14.512    14.505    14.497    14.488    14.472    14.465    14.455    14.452    14.445    14.440    14.428    14.422    14.419    14.408    14.395    14.390    14.382    14.375    14.369    14.348    14.343    14.337    14.330    14.324    14.319    14.314    14.307    14.302    14.281    14.274    14.267    14.262
     4.483     4.488     4.484     4.523     4.474     4.425     4.462     4.480     4.455     4.448     4.409     4.432     4.423     4.432     4.409     4.432     4.409     4.414     4.409     4.414     4.408     4.414     4.409     4.433     4.427     4.433     4.427     4.432     4.408     4.409     4.406     4.409     4.408     4.414     4.409     4.432     4.428     4.409     4.428     4.408     4.429     4.406     4.396     4.389     4.381     4.431     4.381     4.414     4.406     4.409     4.408     4.414     4.409     4.409     4.406     4.408     4.406     4.398     4.404     4.396     4.409     4.406     4.399     4.406     4.400     4.406     4.409     4.409     4.396     4.399     4.404     4.398     4.391     4.396     4.389     4.396     4.380     4.398     4.406     4.400     4.406     4.409     4.427     4.406     4.398     4.391     4.382     4.375     4.396     4.391     4.399     4.406     4.400     4.406     4.444     4.409     4.406     4.408     4.406     4.409     4.409     4.414     4.428     4.409     4.410     4.408     4.409     4.408     4.415     4.429     4.406     4.408     4.406     4.400     4.406     4.409     4.409     4.428     4.425     4.432     4.408     4.409     4.406     4.431     4.409     4.432     4.423     4.432     4.409     4.432     4.428     4.445     4.429     4.450     4.447     4.442     4.450     4.445     4.449     4.440     4.449     4.442     4.449     4.444     4.462     4.446     4.478     4.484     4.476     4.523     4.528     4.526     4.522     4.483     4.476     4.483     4.535     4.533     4.543     4.537     4.544     4.539     4.546     4.552     4.555     4.552     4.528     4.523     4.525     4.528     4.523     4.526     4.537     4.522     4.535     4.525     4.522     4.525     4.531     4.526     4.522     4.525     4.517     4.520     4.514     4.523     4.520     4.526     4.529     4.537     4.526     4.535     4.523     4.528     4.522     4.528     4.537     4.520     4.525     4.522     4.528     4.525     4.526     4.539     4.544     4.541     4.546     4.546     4.544     4.539     4.543     4.544     4.544     4.539     4.544     4.539     4.544     4.539     4.537     4.528     4.537     4.537     4.541     4.541     4.541     4.526     4.520     4.539     4.520     4.526     4.532     4.528     4.539     4.532     4.535     4.544     4.539     4.544     4.548     4.548     4.546     4.531     4.525     4.520     4.537     4.537     4.522     4.537     4.532     4.535     4.537     4.533     4.539     4.544     4.526     4.544     4.543     4.543     4.537     4.532     4.510     4.504     4.511     4.504     4.510     4.508     4.504     4.497     4.499     4.500     4.498     4.502     4.499     4.504     4.484     4.488     4.484     4.446     4.484     4.487     4.498     4.500     4.504     4.504     4.495     4.491     4.488     4.485     4.498     4.491     4.444     4.502     4.442     4.496     4.470     4.465     4.478     4.470     4.462     4.469     4.462     4.470     4.467     4.457     4.469     4.446     4.440     4.446     4.396     4.429     4.425     4.459     4.469     4.470     4.469     4.454     4.428     4.478     4.433     4.455     4.462     4.423     4.444     4.460     4.460     4.409     4.446     4.423     4.445     4.423     4.450     4.447     4.425     4.447     4.406     4.445     4.416     4.442     4.406     4.381     4.389     4.394     4.387     4.352     4.394     4.421     4.402     4.404     4.394     4.400     4.393     4.387     4.380     4.375     4.380     4.406     4.381     4.377     4.377     4.406     4.375     4.380     4.375     4.389     4.355     4.387     4.389     4.380     4.387     4.394     4.399     4.354     4.373     4.352     4.359     4.352     4.358     4.352     4.355     4.373     4.380     4.352     4.356     4.348     4.287     4.286     4.285     4.279     4.257     4.257     4.256     4.254     4.252     4.246     4.244     4.244     4.244     4.244     4.244     4.246     4.254     4.256     4.256     4.325     4.286     4.257     4.257     4.256     4.257     4.350     4.285     4.256     4.254     4.246     4.244     4.244     4.244     4.242     4.235     4.238     4.235     4.242     4.242     4.242     4.244     4.242     4.242     4.242     4.242     4.242     4.244     4.244     4.244     4.244     4.254     4.252     4.244     4.242     4.242     4.242     4.242     4.242     4.242     4.235     4.242     4.244     4.244     4.252     4.254     4.256     4.285     4.285     4.320     4.355     4.320     4.355     4.375     4.394     4.402     4.352     4.359     4.354     4.387     4.396     4.387     4.399     4.383     4.380     4.380     4.385     4.379     4.385     4.380     4.373     4.356     4.375     4.356     4.361     4.355     4.321     4.355     4.373     4.356     4.350     4.356     4.387     4.428     4.410     4.414     4.410     4.389     4.381     4.389     4.423     4.428     4.409     4.414     4.406     4.428     4.425     4.432     4.431     4.406     4.413     4.440     4.438     4.440     4.440     4.396     4.406     4.428     4.409     4.428     4.428     4.409     4.429     4.444     4.433     4.442     4.409     4.429     4.423     4.429     4.409     4.428     4.409     4.428     4.408     4.428     4.429     4.432     4.425     4.462     4.433     4.429     4.427     4.455     4.414     4.423     4.414     4.455     4.415     4.423     4.452     4.423     4.445     4.442     4.446     4.449     4.445     4.449     4.444     4.447     4.464     4.484     4.482     4.505     4.508     4.505     4.450     4.444     4.494     4.445     4.489     4.485     4.492     4.488     4.484     4.516     4.510     4.511     4.510     4.511     4.464     4.523     4.520     4.523     4.528     4.531     4.531     4.532     4.529     4.535     4.529     4.528     4.537     4.522     4.552     4.548     4.558     4.553     4.560     4.571     4.571     4.566     4.561     4.565     4.569     4.566     4.571     4.565     4.571     4.574     4.572     4.574     4.565     4.566     4.563     4.561     4.565     4.565     4.558     4.563     4.560     4.588     4.587     4.583     4.582     4.588     4.587     4.593     4.602     4.597     4.610     4.617     4.620     4.615     4.624     4.617     4.623     4.620     4.617     4.623     4.642     4.646     4.648     4.650     4.642     4.660     4.648     4.670     4.673     4.676     4.678     4.681     4.683     4.670     4.670     4.693     4.685     4.689     4.681     4.683     4.685     4.685     4.689     4.692     4.687     4.693     4.704     4.683     4.708     4.687     4.708     4.698     4.722     4.725     4.728     4.728     4.728     4.733     4.728     4.725     4.739     4.737     4.735     4.739     4.737     4.739     4.746     4.742     4.744     4.749     4.747     4.747     4.746     4.747     4.755     4.758     4.758     4.759     4.761     4.764     4.765     4.764     4.773     4.777     4.775     4.779     4.777     4.777     4.779     4.782     4.788     4.791     4.794     4.795     4.798     4.800     4.802     4.804     4.809     4.807     4.811     4.812     4.812     4.818     4.816     4.819     4.823     4.826     4.828     4.829     4.833     4.835     4.839     4.839     4.841     4.843     4.843     4.844     4.846     4.848     4.850     4.851     4.853     4.854     4.855     4.855     4.857     4.858     4.860     4.862     4.863     4.869     4.869     4.873     4.878     4.881     4.883     4.885     4.889     4.892     4.895     4.898     4.902     4.905     4.909     4.912     4.917     4.920     4.926     4.931     4.936     4.943     4.948     4.954     4.958     4.963     4.967     4.970     4.970     4.971     4.971     4.973     4.974     4.976     4.976     4.976     4.977     4.979     4.980     4.980     4.980     4.982     4.985     4.987     4.989     4.991     4.992     4.994     4.994     4.994     4.996     4.998     4.999     5.001     5.005     5.005     5.007     5.006     5.008     5.010     5.011     5.012     5.016     5.016     5.020     5.022     5.025     5.025     5.027     5.030     5.032     5.033     5.037     5.039     5.041     5.043     5.044     5.046     5.050     5.052     5.053     5.055     5.058     5.060     5.063     5.065     5.067     5.070     5.072     5.076     5.077     5.079     5.083     5.085     5.088     5.089     5.090     5.093     5.095     5.098     5.100     5.104     5.105     5.109     5.111     5.114     5.116     5.118     5.121     5.123     5.126     5.129     5.131     5.133     5.135     5.138     5.141     5.143     5.146     5.147     5.150     5.152     5.155     5.157     5.160     5.162     5.165     5.167     5.170     5.171     5.174     5.176     5.177     5.179     5.182     5.183     5.185     5.187     5.187     5.190     5.192     5.194     5.196     5.198     5.201     5.203     5.204     5.207     5.209     5.210     5.212     5.214     5.216     5.219     5.222     5.224     5.227     5.228     5.231     5.233     5.235     5.239     5.241     5.242     5.246     5.247     5.250     5.251     5.254     5.257     5.258     5.260     5.262     5.265     5.267     5.269     5.272     5.275     5.276     5.279     5.281     5.283     5.287     5.290     5.292     5.295     5.299     5.300     5.302     5.306     5.308     5.311     5.314     5.316     5.320     5.324     5.327     5.329     5.333     5.336     5.337     5.340     5.342     5.344     5.346     5.347     5.349     5.350     5.354     5.356     5.358     5.362     5.364     5.365     5.367     5.370     5.372     5.372     5.373     5.377     5.379     5.380     5.382     5.383     5.385     5.387     5.389     5.390     5.393     5.396     5.396     5.398     5.400     5.402     5.404     5.406     5.409     5.411     5.413     5.415     5.418     5.419     5.420     5.424     5.425     5.427     5.429     5.435     5.437     5.439     5.441     5.442     5.446     5.447     5.449     5.453     5.455     5.457     5.458     5.462     5.465     5.468     5.470     5.474     5.477     5.479     5.482     5.485     5.486     5.492     5.493     5.502     5.504     5.505     5.509     5.511     5.514     5.516     5.519     5.522     5.524     5.530     5.533     5.540     5.543     5.550     5.555     5.561     5.561     5.564     5.564     5.569     5.570     5.575     5.576     5.582     5.582     5.588     5.589     5.594     5.596     5.602     5.605     5.606     5.610     5.613     5.619     5.622     5.624     5.627     5.630     5.635     5.638     5.641     5.644     5.647     5.650     5.654     5.659     5.663     5.672     5.675     5.681     5.682     5.687     5.691     5.694     5.702     5.704     5.706     5.715     5.718     5.722     5.726     5.733     5.737     5.740     5.744     5.749     5.753     5.758     5.763     5.767     5.771     5.778     5.783     5.786     5.792     5.798     5.802     5.805     5.811     5.816     5.820     5.826     5.829     5.833     5.839     5.847     5.852     5.857     5.863     5.867     5.872     5.878     5.881     5.890     5.896     5.902     5.909     5.915     5.922     5.930     5.940     5.948     5.957     5.967     5.978     5.989     6.002     6.013     6.027     6.039     6.052     6.065     6.077     6.090     6.105     6.118     6.133     6.150     6.166     6.182     6.200     6.217     6.235     6.252     6.271     6.289     6.309     6.328     6.348     6.370     6.393     6.412     6.433     6.452     6.472     6.490     6.508     6.525     6.545     6.564     6.582     6.602     6.621     6.639     6.656     6.676     6.693     6.711     6.731     6.749     6.768     6.786     6.806     6.825     6.844     6.863     6.883     6.902     6.921     6.941     6.960     6.979     6.998     7.016     7.035     7.053     7.072     7.088     7.107     7.125     7.141     7.159     7.177     7.193     7.209     7.226     7.244     7.260     7.277     7.294     7.312     7.329     7.347     7.363     7.381     7.399     7.417     7.435     7.451     7.469     7.486     7.505     7.522     7.539     7.559     7.577     7.594     7.612     7.631     7.648     7.669     7.683     7.703     7.722     7.742     7.759     7.776     7.794     7.812     7.831     7.849     7.869     7.889     7.905     7.925     7.943     7.962     7.981     8.002     8.020     8.038     8.056     8.073     8.094     8.113     8.133     8.152     8.169     8.188     8.204     8.222     8.240     8.258     8.274     8.292     8.308     8.324     8.340     8.356     8.373     8.386     8.402     8.416     8.431     8.447     8.458     8.474     8.486     8.499     8.513     8.524     8.538     8.551     8.563     8.575     8.589     8.600     8.612     8.625     8.635     8.648     8.659     8.672     8.682     8.693     8.705     8.716     8.727     8.740     8.752     8.765     8.776     8.788     8.800     8.810     8.822     8.837     8.848     8.859     8.871     8.883     8.894     8.906     8.919     8.929     8.943     8.953     8.966     8.979     8.993     9.007     9.017     9.030     9.041     9.057     9.068     9.081     9.095     9.107     9.119     9.135     9.148     9.162     9.174     9.187     9.204     9.215     9.230     9.243     9.257     9.272     9.285     9.300     9.313     9.328     9.341     9.355     9.370     9.383     9.399     9.414     9.429     9.443     9.458     9.471     9.485     9.497     9.511     9.525     9.540     9.556     9.568     9.583     9.599     9.613     9.625     9.641     9.654     9.667     9.681     9.695     9.707     9.722     9.737     9.749     9.765     9.778     9.793     9.806     9.820     9.833     9.848     9.862     9.876     9.891     9.904     9.919     9.933     9.949     9.962     9.976     9.992    10.006    10.021    10.037    10.053    10.066    10.081    10.098    10.112    10.130    10.145    10.163    10.180    10.194    10.211    10.225    10.242    10.259    10.276    10.293    10.310    10.326    10.343    10.359    10.376    10.391    10.409    10.425    10.441    10.456    10.474    10.492    10.509    10.525    10.542    10.560    10.576    10.596    10.614    10.636    10.654    10.672    10.691    10.710    10.727    10.750    10.768    10.789    10.809    10.830    10.850    10.868    10.893    10.911    10.931    10.953    10.975    10.996    11.018    11.042    11.061    11.083    11.104    11.130    11.150    11.172    11.194    11.216    11.238    11.262    11.287    11.308    11.330    11.352    11.374    11.399    11.420    11.448    11.471    11.493    11.518    11.543    11.565    11.592    11.616    11.640    11.661    11.685    11.709    11.732    11.758    11.781    11.806    11.828    11.847    11.869    11.890    11.910    11.933    11.952    11.974    11.992    12.013    12.035    12.052    12.073    12.095    12.115    12.132    12.154    12.172    12.194    12.215    12.233    12.255    12.275    12.293    12.316    12.337    12.355    12.373    12.394    12.414    12.432    12.452    12.473    12.495    12.517    12.539    12.560    12.581    12.602    12.621    12.639    12.662    12.680    12.697    12.717    12.733    12.747    12.770    12.785    12.800    12.815    12.837    12.853    12.870    12.889    12.907    12.923    12.944    12.962    12.981    12.993    13.010    13.027    13.042    13.057    13.071    13.083    13.096    13.108    13.122    13.133    13.148    13.161    13.176    13.189    13.202    13.216    13.230    13.242    13.255    13.266    13.277    13.290    13.300    13.313    13.325    13.335    13.347    13.354    13.365    13.372    13.383    13.397    13.405    13.414    13.423    13.432    13.440    13.447    13.459    13.464    13.476    13.491    13.498    13.508    13.516    13.527    13.533    13.543    13.552    13.561    13.569    13.593    13.609    13.626    13.633    13.652    13.661    13.678    13.683    13.697    13.707    13.714    13.737    13.745    13.750    13.759    13.764    13.772    13.787    13.796    13.804    13.813    13.828    13.840    13.847    13.859    13.866    13.892    13.897    13.907    13.921    13.930    13.941    13.950    13.958    13.963    13.976    13.986    14.004    14.007    14.022    14.026    14.033    14.041    14.057    14.061    14.087    14.093    14.097    14.108    14.113    14.123    14.131    14.142    14.155    14.161    14.166    14.187    14.200    14.205    14.215    14.220    14.224    14.229    14.252    14.258    14.264    14.270    14.277    14.281    14.302    14.307    14.315    14.323    14.331    14.343    14.345    14.350    14.375    14.382    14.393    14.397    14.416    14.420    14.426    14.440    14.448    14.455    14.460    14.467    14.479    14.482    14.490    14.502    14.510    14.517    14.528    14.539    14.544    14.553    14.568    14.574    14.581    14.589    14.610    14.616    14.632    14.637    14.644    14.653    14.658    14.664    14.672    14.679    14.690    14.699    14.709    14.721    14.728    14.733    14.752    14.766    14.776    14.785    14.789    14.796    14.802    14.808    14.819    14.832    14.839    14.846    14.855    14.859    14.863    14.864    14.866    14.867    14.867    14.867    14.867    14.867    14.866    14.863    14.861    14.858    14.853    14.850    14.843    14.837    14.826    14.810    14.803    14.797    14.789    14.783    14.778    14.772    14.764    14.754    14.743    14.731    14.726    14.719    14.711    14.704    14.692    14.686    14.679    14.672    14.664    14.655    14.642    14.635    14.627    14.623    14.607    14.602    14.590    14.581    14.574    14.563    14.550    14.544    14.539    14.529    14.524    14.512    14.507    14.502    14.480    14.475    14.469    14.459    14.452    14.448    14.442    14.433    14.428    14.422    14.409    14.398    14.392    14.385    14.377    14.371    14.348    14.345    14.340    14.331    14.326    14.321    14.315    14.309    14.302    14.283    14.277    14.272    14.262
     4.531     4.484     4.532     4.537     4.482     4.472     4.464     4.444     4.448     4.409     4.431     4.409     4.432     4.409     4.432     4.425     4.433     4.409     4.432     4.409     4.432     4.409     4.432     4.425     4.433     4.427     4.433     4.409     4.414     4.408     4.413     4.409     4.432     4.425     4.444     4.444     4.409     4.431     4.409     4.414     4.408     4.409     4.406     4.396     4.406     4.396     4.432     4.425     4.444     4.409     4.431     4.423     4.432     4.409     4.409     4.406     4.408     4.406     4.408     4.408     4.409     4.409     4.406     4.408     4.406     4.409     4.428     4.409     4.409     4.406     4.408     4.406     4.398     4.404     4.399     4.406     4.400     4.406     4.408     4.408     4.409     4.423     4.408     4.409     4.406     4.399     4.404     4.396     4.391     4.399     4.406     4.400     4.406     4.409     4.406     4.440     4.432     4.409     4.432     4.409     4.432     4.409     4.428     4.433     4.410     4.415     4.409     4.433     4.429     4.406     4.409     4.408     4.408     4.408     4.409     4.408     4.427     4.425     4.427     4.410     4.410     4.408     4.409     4.408     4.432     4.423     4.432     4.409     4.432     4.425     4.444     4.428     4.445     4.445     4.478     4.488     4.445     4.450     4.444     4.449     4.442     4.449     4.444     4.462     4.445     4.462     4.484     4.523     4.528     4.505     4.523     4.522     4.482     4.522     4.483     4.476     4.484     4.529     4.539     4.544     4.539     4.532     4.539     4.549     4.553     4.548     4.555     4.549     4.553     4.548     4.544     4.539     4.531     4.541     4.528     4.531     4.526     4.532     4.535     4.531     4.526     4.529     4.522     4.516     4.520     4.544     4.526     4.522     4.535     4.531     4.522     4.539     4.528     4.539     4.526     4.539     4.535     4.539     4.539     4.544     4.523     4.531     4.526     4.529     4.528     4.546     4.541     4.544     4.541     4.544     4.546     4.539     4.543     4.548     4.537     4.549     4.533     4.546     4.537     4.544     4.543     4.544     4.539     4.539     4.523     4.546     4.526     4.523     4.526     4.532     4.529     4.532     4.529     4.526     4.544     4.541     4.546     4.541     4.548     4.522     4.541     4.552     4.546     4.526     4.522     4.546     4.525     4.544     4.539     4.539     4.543     4.539     4.544     4.537     4.544     4.525     4.548     4.544     4.546     4.532     4.533     4.539     4.507     4.502     4.505     4.507     4.505     4.504     4.504     4.508     4.507     4.502     4.507     4.502     4.499     4.485     4.489     4.497     4.488     4.504     4.507     4.504     4.505     4.504     4.510     4.508     4.487     4.502     4.502     4.502     4.489     4.470     4.464     4.455     4.502     4.446     4.464     4.465     4.469     4.462     4.467     4.465     4.470     4.465     4.446     4.440     4.445     4.460     4.455     4.470     4.460     4.467     4.467     4.429     4.423     4.470     4.440     4.459     4.428     4.476     4.464     4.445     4.409     4.428     4.408     4.428     4.409     4.452     4.452     4.452     4.455     4.442     4.447     4.442     4.449     4.454     4.459     4.457     4.440     4.432     4.425     4.404     4.396     4.389     4.413     4.398     4.408     4.399     4.404     4.416     4.408     4.394     4.389     4.380     4.375     4.396     4.404     4.356     4.373     4.379     4.383     4.396     4.387     4.394     4.387     4.394     4.389     4.389     4.389     4.381     4.389     4.404     4.409     4.406     4.352     4.406     4.412     4.408     4.419     4.387     4.354     4.361     4.354     4.382     4.350     4.287     4.287     4.286     4.286     4.285     4.285     4.257     4.257     4.254     4.254     4.252     4.254     4.252     4.254     4.254     4.257     4.257     4.286     4.348     4.321     4.286     4.285     4.286     4.286     4.355     4.286     4.257     4.257     4.256     4.254     4.252     4.246     4.246     4.246     4.246     4.246     4.246     4.246     4.246     4.246     4.246     4.246     4.246     4.246     4.246     4.246     4.252     4.254     4.254     4.317     4.283     4.252     4.252     4.246     4.246     4.246     4.244     4.246     4.244     4.246     4.252     4.254     4.256     4.257     4.285     4.285     4.320     4.355     4.352     4.380     4.373     4.381     4.404     4.350     4.387     4.381     4.387     4.382     4.389     4.393     4.382     4.399     4.387     4.380     4.385     4.380     4.387     4.387     4.380     4.375     4.381     4.375     4.380     4.375     4.355     4.373     4.380     4.375     4.356     4.352     4.357     4.408     4.413     4.406     4.414     4.380     4.415     4.409     4.440     4.408     4.414     4.409     4.428     4.408     4.427     4.429     4.423     4.433     4.428     4.448     4.444     4.421     4.440     4.447     4.440     4.432     4.429     4.433     4.428     4.449     4.423     4.438     4.428     4.438     4.429     4.409     4.428     4.409     4.428     4.409     4.414     4.408     4.428     4.442     4.435     4.444     4.429     4.425     4.429     4.425     4.432     4.425     4.409     4.414     4.421     4.429     4.454     4.460     4.457     4.445     4.409     4.445     4.440     4.442     4.445     4.440     4.460     4.464     4.445     4.452     4.446     4.464     4.446     4.504     4.445     4.502     4.429     4.507     4.485     4.488     4.495     4.504     4.488     4.505     4.513     4.511     4.519     4.516     4.520     4.526     4.528     4.526     4.535     4.535     4.533     4.535     4.531     4.537     4.543     4.539     4.546     4.525     4.526     4.565     4.553     4.558     4.571     4.560     4.566     4.571     4.565     4.560     4.565     4.565     4.563     4.571     4.574     4.572     4.579     4.577     4.572     4.576     4.569     4.565     4.565     4.561     4.565     4.561     4.563     4.587     4.580     4.587     4.590     4.585     4.579     4.572     4.602     4.597     4.602     4.612     4.627     4.629     4.626     4.620     4.620     4.627     4.623     4.641     4.637     4.639     4.651     4.654     4.658     4.646     4.650     4.676     4.681     4.683     4.685     4.685     4.685     4.675     4.675     4.702     4.699     4.696     4.678     4.699     4.692     4.687     4.690     4.687     4.692     4.699     4.702     4.706     4.687     4.693     4.727     4.698     4.727     4.722     4.733     4.733     4.737     4.740     4.739     4.742     4.739     4.742     4.742     4.740     4.746     4.747     4.747     4.746     4.750     4.746     4.753     4.752     4.747     4.753     4.761     4.762     4.764     4.764     4.767     4.768     4.768     4.772     4.779     4.775     4.780     4.782     4.782     4.789     4.779     4.791     4.789     4.794     4.797     4.800     4.802     4.802     4.805     4.807     4.812     4.812     4.814     4.814     4.818     4.821     4.822     4.823     4.829     4.828     4.832     4.832     4.839     4.839     4.841     4.844     4.844     4.848     4.848     4.850     4.850     4.853     4.853     4.854     4.857     4.858     4.859     4.859     4.860     4.863     4.864     4.869     4.872     4.873     4.877     4.878     4.881     4.885     4.887     4.890     4.893     4.896     4.900     4.903     4.907     4.910     4.914     4.917     4.922     4.926     4.931     4.935     4.942     4.948     4.956     4.960     4.967     4.970     4.973     4.974     4.976     4.977     4.979     4.979     4.980     4.980     4.982     4.982     4.983     4.983     4.983     4.983     4.985     4.987     4.991     4.991     4.992     4.996     4.998     4.998     4.999     4.999     5.003     5.003     5.007     5.008     5.007     5.011     5.012     5.013     5.015     5.015     5.019     5.019     5.022     5.022     5.024     5.025     5.030     5.030     5.032     5.033     5.037     5.039     5.041     5.043     5.044     5.048     5.050     5.051     5.053     5.054     5.056     5.059     5.061     5.064     5.066     5.068     5.072     5.072     5.076     5.077     5.081     5.085     5.088     5.089     5.090     5.093     5.095     5.096     5.099     5.102     5.105     5.107     5.109     5.112     5.116     5.120     5.121     5.123     5.125     5.128     5.131     5.133     5.135     5.136     5.140     5.141     5.144     5.147     5.149     5.152     5.154     5.159     5.160     5.162     5.163     5.167     5.168     5.171     5.173     5.176     5.177     5.179     5.180     5.183     5.185     5.187     5.190     5.192     5.192     5.194     5.198     5.199     5.201     5.204     5.205     5.207     5.208     5.209     5.212     5.214     5.216     5.219     5.222     5.224     5.225     5.228     5.231     5.233     5.235     5.239     5.241     5.244     5.246     5.247     5.250     5.253     5.256     5.256     5.260     5.261     5.262     5.264     5.267     5.270     5.272     5.273     5.276     5.279     5.281     5.283     5.287     5.289     5.292     5.294     5.297     5.300     5.302     5.305     5.306     5.310     5.313     5.316     5.317     5.322     5.326     5.329     5.331     5.335     5.338     5.339     5.341     5.344     5.346     5.348     5.350     5.352     5.354     5.356     5.358     5.362     5.365     5.367     5.368     5.370     5.373     5.373     5.375     5.377     5.379     5.380     5.383     5.385     5.387     5.389     5.390     5.392     5.393     5.396     5.398     5.399     5.402     5.404     5.406     5.407     5.409     5.413     5.413     5.417     5.418     5.421     5.422     5.422     5.424     5.429     5.429     5.433     5.437     5.441     5.441     5.444     5.446     5.447     5.450     5.452     5.455     5.458     5.460     5.463     5.465     5.468     5.470     5.474     5.475     5.479     5.482     5.485     5.486     5.488     5.493     5.496     5.502     5.505     5.507     5.511     5.512     5.516     5.519     5.522     5.524     5.526     5.530     5.533     5.537     5.545     5.552     5.555     5.560     5.563     5.566     5.570     5.572     5.572     5.576     5.581     5.582     5.588     5.589     5.591     5.594     5.599     5.603     5.606     5.608     5.611     5.614     5.619     5.624     5.625     5.630     5.632     5.635     5.638     5.642     5.645     5.648     5.652     5.656     5.659     5.665     5.673     5.675     5.683     5.687     5.687     5.694     5.697     5.702     5.708     5.711     5.715     5.719     5.724     5.728     5.733     5.737     5.740     5.744     5.749     5.753     5.760     5.764     5.768     5.773     5.778     5.783     5.789     5.794     5.797     5.802     5.807     5.813     5.817     5.823     5.826     5.832     5.837     5.842     5.847     5.854     5.859     5.863     5.868     5.873     5.879     5.883     5.890     5.898     5.900     5.909     5.915     5.923     5.930     5.938     5.946     5.956     5.964     5.976     5.986     5.998     6.010     6.022     6.035     6.048     6.061     6.074     6.088     6.100     6.114     6.129     6.144     6.161     6.178     6.194     6.212     6.230     6.248     6.266     6.285     6.304     6.324     6.344     6.366     6.387     6.410     6.432     6.452     6.472     6.490     6.509     6.527     6.545     6.564     6.582     6.602     6.621     6.639     6.657     6.676     6.694     6.713     6.731     6.749     6.767     6.786     6.804     6.823     6.842     6.861     6.880     6.900     6.919     6.939     6.957     6.977     6.995     7.014     7.033     7.052     7.070     7.088     7.107     7.125     7.143     7.160     7.178     7.195     7.211     7.228     7.246     7.262     7.281     7.296     7.313     7.331     7.348     7.365     7.383     7.398     7.417     7.435     7.451     7.470     7.487     7.505     7.522     7.539     7.557     7.577     7.594     7.612     7.629     7.646     7.665     7.683     7.701     7.719     7.737     7.756     7.775     7.794     7.811     7.829     7.848     7.865     7.883     7.901     7.920     7.941     7.959     7.975     7.996     8.015     8.033     8.053     8.070     8.089     8.107     8.125     8.145     8.164     8.183     8.199     8.219     8.235     8.255     8.272     8.289     8.307     8.324     8.339     8.356     8.372     8.388     8.404     8.418     8.432     8.448     8.461     8.477     8.488     8.504     8.516     8.530     8.543     8.557     8.569     8.583     8.594     8.607     8.620     8.632     8.646     8.656     8.669     8.681     8.692     8.703     8.715     8.725     8.737     8.749     8.762     8.772     8.785     8.797     8.809     8.818     8.833     8.843     8.856     8.868     8.880     8.893     8.904     8.916     8.927     8.939     8.952     8.963     8.973     8.986     9.000     9.014     9.025     9.037     9.050     9.063     9.076     9.087     9.100     9.115     9.127     9.141     9.154     9.170     9.182     9.196     9.209     9.221     9.237     9.250     9.262     9.278     9.292     9.305     9.319     9.335     9.347     9.362     9.375     9.389     9.406     9.418     9.433     9.446     9.461     9.477     9.491     9.503     9.517     9.532     9.546     9.559     9.572     9.589     9.600     9.616     9.632     9.644     9.661     9.672     9.685     9.702     9.714     9.727     9.741     9.754     9.770     9.782     9.797     9.812     9.823     9.838     9.852     9.866     9.883     9.894     9.911     9.926     9.938     9.952     9.967     9.982     9.994    10.008    10.024    10.040    10.056    10.069    10.085    10.100    10.116    10.132    10.147    10.164    10.180    10.196    10.213    10.227    10.244    10.259    10.277    10.293    10.310    10.328    10.344    10.359    10.377    10.391    10.411    10.427    10.445    10.458    10.476    10.493    10.509    10.528    10.544    10.562    10.579    10.598    10.614    10.635    10.654    10.672    10.689    10.708    10.724    10.748    10.765    10.787    10.807    10.828    10.848    10.866    10.887    10.907    10.928    10.950    10.970    10.991    11.011    11.035    11.056    11.078    11.099    11.124    11.146    11.166    11.189    11.210    11.232    11.255    11.275    11.300    11.322    11.344    11.369    11.394    11.413    11.437    11.459    11.485    11.509    11.532    11.555    11.580    11.603    11.627    11.652    11.675    11.698    11.723    11.749    11.772    11.794    11.817    11.842    11.862    11.885    11.905    11.928    11.947    11.970    11.987    12.011    12.032    12.050    12.069    12.088    12.110    12.130    12.149    12.170    12.190    12.209    12.230    12.250    12.269    12.288    12.309    12.329    12.352    12.370    12.389    12.409    12.431    12.450    12.471    12.493    12.513    12.535    12.557    12.577    12.596    12.620    12.639    12.657    12.679    12.697    12.714    12.733    12.752    12.771    12.789    12.803    12.818    12.835    12.855    12.872    12.890    12.908    12.923    12.942    12.958    12.975    12.989    13.003    13.016    13.029    13.042    13.054    13.068    13.080    13.094    13.105    13.119    13.133    13.148    13.159    13.171    13.183    13.198    13.210    13.223    13.235    13.252    13.261    13.270    13.283    13.294    13.309    13.317    13.327    13.339    13.347    13.356    13.367    13.378    13.390    13.398    13.407    13.416    13.428    13.432    13.440    13.455    13.461    13.470    13.481    13.495    13.504    13.512    13.522    13.528    13.538    13.548    13.557    13.566    13.583    13.593    13.616    13.622    13.647    13.656    13.665    13.678    13.694    13.702    13.709    13.718    13.735    13.745    13.754    13.763    13.770    13.783    13.790    13.802    13.807    13.821    13.837    13.846    13.854    13.861    13.887    13.894    13.902    13.914    13.930    13.941    13.948    13.958    13.964    13.974    13.983    13.996    14.005    14.021    14.026    14.029    14.037    14.056    14.061    14.085    14.091    14.097    14.108    14.113    14.125    14.129    14.142    14.155    14.159    14.165    14.189    14.198    14.201    14.214    14.220    14.224    14.231    14.244    14.258    14.265    14.272    14.277    14.281    14.290    14.307    14.312    14.321    14.330    14.342    14.343    14.348    14.371    14.387    14.390    14.398    14.413    14.419    14.426    14.433    14.446    14.455    14.460    14.465    14.475    14.482    14.486    14.499    14.508    14.518    14.529    14.539    14.544    14.555    14.555    14.574    14.579    14.586    14.608    14.614    14.625    14.637    14.642    14.652    14.658    14.664    14.672    14.679    14.687    14.696    14.709    14.719    14.726    14.731    14.748    14.760    14.778    14.785    14.789    14.797    14.802    14.808    14.814    14.826    14.841    14.848    14.853    14.858    14.861    14.864    14.866    14.867    14.867    14.868    14.867    14.866    14.866    14.863    14.859    14.858    14.853    14.850    14.845    14.837    14.819    14.810    14.805    14.796    14.791    14.783    14.779    14.773    14.764    14.752    14.748    14.733    14.728    14.719    14.711    14.705    14.694    14.685    14.679    14.670    14.661    14.652    14.641    14.635    14.630    14.620    14.611    14.604    14.589    14.581    14.576    14.570    14.551    14.546    14.541    14.535    14.526    14.517    14.508    14.490    14.488    14.477    14.470    14.463    14.457    14.454    14.441    14.435    14.428    14.422    14.408    14.407    14.393    14.392    14.381    14.371    14.350    14.347    14.342    14.335    14.328    14.323    14.315    14.310    14.302    14.294    14.281    14.276    14.270
     4.529     4.532     4.537     4.483     4.487     4.480     4.445     4.450     4.440     4.444     4.409     4.432     4.423     4.432     4.425     4.442     4.423     4.432     4.423     4.432     4.409     4.427     4.409     4.428     4.427     4.433     4.425     4.432     4.409     4.432     4.408     4.433     4.425     4.444     4.429     4.409     4.431     4.409     4.414     4.409     4.414     4.408     4.396     4.406     4.445     4.440     4.429     4.406     4.428     4.445     4.428     4.444     4.428     4.433     4.425     4.414     4.408     4.409     4.408     4.428     4.433     4.409     4.409     4.406     4.409     4.406     4.425     4.425     4.409     4.409     4.408     4.409     4.408     4.409     4.408     4.409     4.409     4.406     4.396     4.406     4.425     4.408     4.409     4.408     4.409     4.406     4.408     4.406     4.406     4.406     4.409     4.408     4.409     4.408     4.409     4.406     4.409     4.408     4.414     4.409     4.425     4.432     4.423     4.428     4.433     4.427     4.406     4.428     4.408     4.409     4.406     4.409     4.409     4.409     4.408     4.409     4.409     4.427     4.423     4.425     4.409     4.409     4.408     4.414     4.409     4.432     4.423     4.432     4.409     4.444     4.442     4.445     4.429     4.450     4.472     4.483     4.462     4.445     4.449     4.442     4.450     4.442     4.450     4.444     4.462     4.457     4.478     4.548     4.539     4.478     4.483     4.478     4.484     4.539     4.548     4.483     4.548     4.549     4.546     4.541     4.546     4.549     4.548     4.544     4.552     4.544     4.550     4.553     4.546     4.539     4.549     4.544     4.537     4.537     4.543     4.537     4.537     4.532     4.535     4.528     4.532     4.535     4.529     4.532     4.541     4.539     4.533     4.528     4.532     4.528     4.539     4.544     4.537     4.531     4.537     4.531     4.531     4.543     4.533     4.539     4.532     4.537     4.533     4.529     4.533     4.539     4.548     4.546     4.549     4.544     4.539     4.546     4.546     4.539     4.532     4.549     4.528     4.546     4.537     4.544     4.539     4.543     4.532     4.546     4.539     4.543     4.532     4.537     4.532     4.529     4.533     4.529     4.552     4.546     4.552     4.548     4.552     4.548     4.541     4.548     4.548     4.546     4.539     4.523     4.552     4.529     4.546     4.539     4.533     4.539     4.541     4.544     4.539     4.546     4.541     4.529     4.531     4.526     4.549     4.517     4.539     4.520     4.511     4.519     4.513     4.516     4.508     4.505     4.508     4.507     4.510     4.505     4.504     4.507     4.502     4.500     4.502     4.502     4.507     4.504     4.505     4.504     4.510     4.446     4.504     4.488     4.510     4.504     4.497     4.499     4.494     4.504     4.467     4.474     4.504     4.480     4.445     4.476     4.455     4.478     4.476     4.469     4.474     4.469     4.464     4.429     4.450     4.446     4.472     4.474     4.455     4.476     4.429     4.480     4.429     4.427     4.474     4.442     4.483     4.484     4.480     4.462     4.429     4.406     4.465     4.409     4.447     4.460     4.457     4.414     4.409     4.457     4.423     4.406     4.396     4.404     4.381     4.406     4.355     4.408     4.438     4.415     4.406     4.413     4.406     4.413     4.406     4.414     4.389     4.421     4.425     4.406     4.398     4.402     4.394     4.389     4.380     4.375     4.380     4.373     4.380     4.387     4.380     4.387     4.381     4.389     4.394     4.406     4.393     4.387     4.381     4.399     4.406     4.398     4.404     4.399     4.391     4.381     4.387     4.355     4.348     4.355     4.387     4.379     4.396     4.352     4.355     4.348     4.286     4.286     4.285     4.285     4.283     4.283     4.257     4.257     4.256     4.257     4.257     4.285     4.285     4.286     4.355     4.382     4.348     4.355     4.320     4.287     4.394     4.319     4.286     4.286     4.285     4.277     4.257     4.256     4.256     4.256     4.254     4.254     4.254     4.254     4.254     4.256     4.254     4.254     4.254     4.256     4.256     4.256     4.256     4.256     4.256     4.285     4.354     4.283     4.283     4.256     4.256     4.254     4.254     4.254     4.254     4.254     4.256     4.256     4.257     4.257     4.285     4.286     4.320     4.355     4.360     4.365     4.373     4.380     4.377     4.394     4.380     4.404     4.402     4.380     4.402     4.399     4.391     4.394     4.404     4.412     4.387     4.380     4.375     4.380     4.387     4.394     4.428     4.391     4.396     4.389     4.381     4.375     4.380     4.375     4.380     4.404     4.396     4.423     4.428     4.408     4.414     4.380     4.414     4.435     4.438     4.409     4.414     4.409     4.442     4.438     4.440     4.429     4.433     4.428     4.428     4.433     4.429     4.423     4.448     4.445     4.440     4.455     4.438     4.460     4.444     4.435     4.429     4.438     4.445     4.433     4.429     4.425     4.428     4.408     4.428     4.408     4.429     4.409     4.414     4.409     4.447     4.440     4.478     4.425     4.429     4.442     4.431     4.425     4.433     4.427     4.409     4.429     4.423     4.464     4.462     4.460     4.450     4.429     4.440     4.429     4.449     4.472     4.507     4.508     4.474     4.470     4.454     4.459     4.513     4.467     4.510     4.504     4.429     4.450     4.429     4.510     4.511     4.494     4.514     4.504     4.523     4.520     4.519     4.522     4.525     4.516     4.520     4.535     4.532     4.529     4.532     4.537     4.531     4.533     4.544     4.526     4.544     4.539     4.563     4.566     4.569     4.569     4.569     4.560     4.576     4.574     4.569     4.563     4.566     4.569     4.577     4.571     4.582     4.577     4.553     4.574     4.580     4.571     4.571     4.572     4.574     4.569     4.566     4.569     4.566     4.572     4.571     4.585     4.593     4.580     4.598     4.603     4.600     4.603     4.600     4.603     4.607     4.632     4.629     4.621     4.623     4.629     4.624     4.629     4.646     4.644     4.635     4.651     4.646     4.651     4.672     4.653     4.683     4.680     4.685     4.676     4.690     4.689     4.687     4.680     4.702     4.702     4.704     4.689     4.675     4.696     4.699     4.698     4.695     4.699     4.696     4.699     4.695     4.727     4.722     4.731     4.730     4.735     4.737     4.735     4.740     4.744     4.742     4.744     4.742     4.744     4.746     4.742     4.744     4.749     4.749     4.747     4.755     4.753     4.753     4.755     4.752     4.755     4.759     4.765     4.767     4.765     4.765     4.770     4.772     4.773     4.775     4.780     4.782     4.783     4.786     4.788     4.794     4.794     4.795     4.792     4.802     4.800     4.804     4.804     4.807     4.809     4.812     4.812     4.818     4.821     4.819     4.822     4.823     4.825     4.826     4.830     4.832     4.835     4.837     4.839     4.841     4.844     4.846     4.848     4.850     4.853     4.854     4.855     4.855     4.858     4.859     4.860     4.863     4.864     4.869     4.869     4.870     4.872     4.873     4.877     4.880     4.881     4.883     4.887     4.890     4.892     4.895     4.898     4.902     4.905     4.909     4.910     4.915     4.918     4.924     4.927     4.931     4.935     4.940     4.946     4.954     4.960     4.965     4.971     4.974     4.977     4.979     4.980     4.982     4.983     4.985     4.985     4.985     4.987     4.987     4.989     4.989     4.989     4.991     4.991     4.994     4.996     4.998     4.998     4.999     5.001     5.003     5.006     5.008     5.007     5.012     5.014     5.015     5.016     5.019     5.019     5.019     5.020     5.022     5.024     5.024     5.025     5.027     5.028     5.030     5.033     5.035     5.035     5.037     5.041     5.043     5.046     5.048     5.050     5.052     5.053     5.054     5.058     5.060     5.062     5.064     5.066     5.068     5.070     5.074     5.076     5.077     5.081     5.081     5.085     5.088     5.090     5.092     5.095     5.098     5.099     5.102     5.105     5.107     5.109     5.112     5.116     5.118     5.120     5.123     5.126     5.128     5.131     5.133     5.135     5.136     5.140     5.141     5.144     5.146     5.149     5.150     5.154     5.157     5.160     5.163     5.165     5.167     5.168     5.170     5.173     5.174     5.177     5.179     5.180     5.183     5.185     5.187     5.190     5.192     5.194     5.196     5.198     5.199     5.201     5.204     5.207     5.208     5.209     5.210     5.212     5.214     5.216     5.219     5.220     5.224     5.228     5.228     5.230     5.233     5.235     5.239     5.241     5.246     5.246     5.247     5.251     5.251     5.256     5.257     5.258     5.260     5.262     5.265     5.267     5.269     5.272     5.273     5.276     5.278     5.281     5.283     5.287     5.289     5.292     5.294     5.295     5.299     5.302     5.303     5.306     5.310     5.311     5.314     5.318     5.322     5.322     5.327     5.331     5.333     5.336     5.339     5.343     5.345     5.347     5.348     5.350     5.354     5.356     5.358     5.360     5.360     5.364     5.367     5.368     5.372     5.373     5.375     5.377     5.379     5.382     5.382     5.385     5.387     5.389     5.390     5.392     5.393     5.395     5.396     5.398     5.400     5.402     5.404     5.407     5.409     5.411     5.413     5.415     5.417     5.421     5.422     5.424     5.426     5.427     5.431     5.433     5.437     5.439     5.442     5.442     5.444     5.446     5.449     5.452     5.453     5.455     5.457     5.460     5.463     5.465     5.468     5.470     5.474     5.475     5.479     5.480     5.483     5.486     5.488     5.489     5.492     5.499     5.502     5.507     5.509     5.511     5.514     5.519     5.520     5.524     5.526     5.530     5.532     5.538     5.542     5.550     5.554     5.557     5.558     5.563     5.566     5.570     5.573     5.576     5.579     5.581     5.585     5.588     5.591     5.594     5.597     5.602     5.603     5.606     5.610     5.613     5.614     5.619     5.622     5.629     5.630     5.633     5.638     5.639     5.644     5.647     5.650     5.654     5.657     5.661     5.665     5.673     5.673     5.687     5.687     5.691     5.692     5.697     5.699     5.706     5.710     5.713     5.719     5.724     5.729     5.735     5.737     5.740     5.745     5.749     5.755     5.761     5.764     5.768     5.775     5.780     5.783     5.789     5.794     5.798     5.804     5.807     5.813     5.816     5.823     5.829     5.833     5.837     5.842     5.847     5.852     5.859     5.865     5.869     5.875     5.880     5.885     5.890     5.898     5.903     5.909     5.915     5.923     5.930     5.938     5.945     5.954     5.963     5.972     5.983     5.994     6.007     6.019     6.033     6.044     6.058     6.071     6.085     6.097     6.111     6.125     6.140     6.155     6.173     6.190     6.206     6.224     6.243     6.260     6.278     6.298     6.317     6.339     6.359     6.382     6.404     6.427     6.450     6.470     6.490     6.509     6.527     6.545     6.564     6.582     6.602     6.621     6.639     6.658     6.676     6.694     6.713     6.731     6.749     6.768     6.785     6.804     6.823     6.840     6.860     6.878     6.896     6.917     6.935     6.954     6.974     6.994     7.012     7.032     7.050     7.069     7.086     7.107     7.125     7.143     7.160     7.178     7.196     7.213     7.230     7.248     7.265     7.282     7.299     7.315     7.333     7.349     7.367     7.385     7.402     7.418     7.437     7.453     7.470     7.487     7.505     7.522     7.539     7.557     7.575     7.592     7.610     7.629     7.646     7.665     7.682     7.699     7.719     7.735     7.754     7.773     7.791     7.810     7.828     7.846     7.863     7.881     7.900     7.917     7.935     7.956     7.973     7.991     8.011     8.030     8.049     8.067     8.085     8.102     8.119     8.140     8.158     8.176     8.195     8.213     8.231     8.250     8.268     8.285     8.303     8.320     8.339     8.353     8.370     8.386     8.402     8.418     8.432     8.449     8.463     8.479     8.491     8.507     8.521     8.533     8.548     8.561     8.574     8.587     8.600     8.612     8.625     8.640     8.652     8.663     8.678     8.687     8.700     8.711     8.724     8.736     8.747     8.758     8.768     8.781     8.792     8.805     8.818     8.831     8.841     8.853     8.865     8.874     8.889     8.901     8.913     8.926     8.938     8.949     8.963     8.973     8.983     8.997     9.007     9.021     9.033     9.046     9.058     9.072     9.083     9.097     9.109     9.123     9.133     9.148     9.160     9.176     9.190     9.204     9.215     9.231     9.243     9.257     9.270     9.283     9.298     9.312     9.327     9.339     9.355     9.368     9.382     9.396     9.411     9.423     9.437     9.452     9.467     9.480     9.496     9.510     9.524     9.539     9.552     9.566     9.579     9.594     9.605     9.619     9.633     9.650     9.664     9.679     9.693     9.707     9.720     9.735     9.747     9.763     9.774     9.790     9.802     9.815     9.831     9.845     9.858     9.873     9.886     9.902     9.914     9.927     9.943     9.958     9.971     9.987     9.999    10.015    10.027    10.043    10.059    10.072    10.087    10.104    10.120    10.133    10.148    10.164    10.181    10.197    10.214    10.232    10.247    10.262    10.280    10.297    10.311    10.328    10.344    10.361    10.380    10.396    10.413    10.429    10.445    10.461    10.479    10.494    10.513    10.528    10.546    10.563    10.580    10.600    10.615    10.635    10.652    10.669    10.689    10.709    10.727    10.748    10.765    10.785    10.804    10.822    10.847    10.864    10.885    10.906    10.926    10.948    10.968    10.987    11.008    11.031    11.052    11.070    11.096    11.116    11.139    11.160    11.181    11.205    11.225    11.250    11.271    11.294    11.317    11.339    11.360    11.385    11.405    11.431    11.452    11.474    11.502    11.524    11.548    11.570    11.594    11.617    11.642    11.668    11.692    11.715    11.740    11.764    11.786    11.808    11.833    11.854    11.876    11.897    11.921    11.941    11.963    11.983    12.005    12.026    12.048    12.066    12.087    12.106    12.128    12.144    12.166    12.187    12.204    12.225    12.246    12.264    12.283    12.306    12.326    12.348    12.364    12.387    12.406    12.425    12.444    12.465    12.490    12.510    12.531    12.553    12.574    12.599    12.616    12.635    12.656    12.675    12.694    12.711    12.733    12.752    12.770    12.789    12.802    12.820    12.835    12.851    12.868    12.889    12.902    12.916    12.931    12.946    12.958    12.975    12.987    13.000    13.012    13.027    13.038    13.052    13.067    13.078    13.091    13.107    13.119    13.132    13.144    13.155    13.166    13.178    13.192    13.202    13.220    13.230    13.245    13.255    13.266    13.279    13.288    13.296    13.307    13.319    13.331    13.340    13.349    13.360    13.372    13.381    13.393    13.400    13.409    13.417    13.426    13.435    13.444    13.455    13.468    13.478    13.493    13.498    13.505    13.516    13.525    13.533    13.543    13.552    13.561    13.574    13.591    13.601    13.615    13.626    13.643    13.663    13.670    13.681    13.695    13.704    13.712    13.728    13.741    13.750    13.758    13.772    13.781    13.787    13.798    13.809    13.814    13.832    13.842    13.849    13.855    13.883    13.892    13.899    13.909    13.933    13.941    13.946    13.958    13.964    13.976    13.981    13.987    14.009    14.019    14.022    14.029    14.037    14.049    14.063    14.083    14.093    14.100    14.110    14.113    14.126    14.133    14.145    14.154    14.159    14.165    14.189    14.193    14.200    14.211    14.224    14.229    14.233    14.242    14.253    14.260    14.270    14.274    14.281    14.302    14.310    14.312    14.321    14.331    14.338    14.342    14.345    14.377    14.382    14.393    14.397    14.409    14.419    14.422    14.432    14.449    14.457    14.460    14.467    14.474    14.480    14.486    14.496    14.508    14.517    14.532    14.539    14.544    14.558    14.561    14.570    14.578    14.586    14.604    14.614    14.625    14.637    14.641    14.653    14.660    14.664    14.672    14.679    14.688    14.694    14.707    14.716    14.724    14.730    14.738    14.761    14.772    14.782    14.789    14.796    14.803    14.808    14.814    14.827    14.839    14.845    14.852    14.856    14.861    14.863    14.866    14.867    14.866    14.867    14.867    14.866    14.866    14.864    14.861    14.859    14.856    14.850    14.846    14.839    14.819    14.811    14.806    14.799    14.792    14.788    14.781    14.776    14.766    14.758    14.745    14.733    14.726    14.721    14.714    14.705    14.699    14.688    14.679    14.670    14.661    14.653    14.647    14.635    14.632    14.622    14.614    14.607    14.602    14.581    14.578    14.570    14.564    14.550    14.544    14.537    14.529    14.515    14.510    14.494    14.491    14.479    14.474    14.467    14.459    14.457    14.449    14.441    14.430    14.424    14.411    14.408    14.397    14.395    14.382    14.379    14.354    14.348    14.345    14.338    14.333    14.323    14.317    14.310    14.304    14.292    14.283    14.277    14.272
     4.548     4.484     4.546     4.544     4.482     4.472     4.464     4.445     4.445     4.440     4.442     4.425     4.442     4.425     4.444     4.427     4.432     4.423     4.432     4.423     4.428     4.409     4.432     4.423     4.432     4.425     4.433     4.409     4.442     4.427     4.444     4.442     4.445     4.446     4.409     4.432     4.409     4.432     4.409     4.425     4.408     4.409     4.408     4.442     4.408     4.447     4.408     4.414     4.408     4.429     4.409     4.431     4.425     4.429     4.449     4.409     4.429     4.409     4.429     4.423     4.428     4.433     4.409     4.445     4.445     4.427     4.428     4.409     4.427     4.409     4.427     4.423     4.425     4.409     4.414     4.410     4.406     4.396     4.404     4.396     4.406     4.409     4.408     4.409     4.408     4.409     4.408     4.409     4.409     4.425     4.423     4.427     4.410     4.409     4.408     4.408     4.406     4.408     4.408     4.409     4.408     4.428     4.431     4.409     4.428     4.406     4.414     4.408     4.414     4.408     4.409     4.406     4.409     4.409     4.409     4.409     4.425     4.423     4.425     4.409     4.425     4.409     4.427     4.409     4.427     4.410     4.427     4.423     4.442     4.440     4.445     4.442     4.449     4.445     4.478     4.528     4.445     4.462     4.445     4.460     4.444     4.450     4.444     4.462     4.445     4.462     4.484     4.537     4.544     4.483     4.476     4.483     4.478     4.485     4.482     4.546     4.546     4.541     4.546     4.539     4.546     4.539     4.544     4.550     4.544     4.555     4.553     4.548     4.550     4.546     4.541     4.548     4.544     4.539     4.537     4.541     4.533     4.539     4.533     4.529     4.535     4.533     4.531     4.537     4.529     4.533     4.529     4.532     4.528     4.537     4.535     4.537     4.533     4.543     4.539     4.544     4.537     4.533     4.543     4.544     4.539     4.532     4.539     4.533     4.539     4.533     4.543     4.553     4.546     4.539     4.546     4.552     4.546     4.550     4.556     4.555     4.548     4.548     4.541     4.539     4.543     4.541     4.548     4.539     4.531     4.537     4.539     4.533     4.539     4.532     4.531     4.539     4.549     4.543     4.548     4.553     4.548     4.553     4.546     4.541     4.548     4.553     4.548     4.553     4.544     4.553     4.543     4.548     4.549     4.549     4.546     4.548     4.546     4.552     4.548     4.552     4.549     4.552     4.529     4.543     4.533     4.539     4.543     4.520     4.532     4.525     4.517     4.513     4.516     4.511     4.513     4.511     4.513     4.511     4.507     4.504     4.513     4.510     4.508     4.504     4.510     4.510     4.445     4.510     4.519     4.519     4.519     4.519     4.516     4.516     4.513     4.510     4.464     4.476     4.513     4.472     4.480     4.455     4.472     4.474     4.478     4.474     4.445     4.465     4.469     4.409     4.446     4.467     4.474     4.472     4.480     4.474     4.409     4.428     4.409     4.478     4.427     4.480     4.446     4.425     4.446     4.478     4.406     4.467     4.460     4.472     4.408     4.460     4.440     4.462     4.467     4.467     4.460     4.425     4.406     4.396     4.404     4.396     4.406     4.355     4.404     4.409     4.413     4.406     4.413     4.406     4.413     4.409     4.381     4.406     4.414     4.410     4.406     4.396     4.406     4.396     4.404     4.380     4.387     4.380     4.385     4.380     4.373     4.380     4.387     4.396     4.406     4.404     4.398     4.409     4.406     4.396     4.412     4.377     4.396     4.373     4.380     4.375     4.356     4.375     4.355     4.402     4.396     4.389     4.355     4.373     4.352     4.356     4.350     4.355     4.320     4.286     4.286     4.285     4.285     4.285     4.285     4.285     4.286     4.286     4.286     4.355     4.373     4.404     4.355     4.361     4.355     4.387     4.360     4.355     4.320     4.320     4.286     4.286     4.286     4.285     4.277     4.257     4.257     4.257     4.257     4.257     4.257     4.257     4.257     4.257     4.257     4.257     4.257     4.257     4.279     4.257     4.286     4.286     4.373     4.320     4.285     4.285     4.283     4.258     4.257     4.257     4.257     4.277     4.283     4.285     4.285     4.286     4.325     4.320     4.355     4.361     4.356     4.377     4.396     4.404     4.399     4.380     4.387     4.377     4.394     4.398     4.391     4.393     4.399     4.389     4.381     4.389     4.398     4.389     4.381     4.387     4.380     4.389     4.394     4.414     4.408     4.413     4.389     4.355     4.373     4.380     4.389     4.396     4.408     4.431     4.409     4.429     4.406     4.413     4.406     4.381     4.387     4.380     4.408     4.428     4.438     4.438     4.429     4.444     4.438     4.431     4.425     4.428     4.425     4.431     4.423     4.431     4.445     4.452     4.457     4.440     4.449     4.429     4.409     4.454     4.442     4.440     4.438     4.429     4.423     4.428     4.408     4.428     4.409     4.428     4.409     4.445     4.450     4.480     4.409     4.431     4.433     4.435     4.440     4.478     4.445     4.409     4.415     4.423     4.474     4.467     4.470     4.462     4.470     4.465     4.429     4.482     4.446     4.452     4.446     4.460     4.454     4.465     4.476     4.462     4.459     4.511     4.514     4.513     4.450     4.444     4.450     4.504     4.508     4.510     4.504     4.525     4.528     4.508     4.526     4.514     4.532     4.520     4.537     4.539     4.532     4.535     4.537     4.532     4.539     4.546     4.539     4.544     4.539     4.561     4.561     4.569     4.569     4.566     4.566     4.574     4.577     4.571     4.572     4.569     4.577     4.572     4.583     4.588     4.563     4.571     4.587     4.583     4.585     4.576     4.576     4.576     4.577     4.574     4.569     4.571     4.569     4.576     4.574     4.579     4.597     4.603     4.607     4.602     4.579     4.598     4.605     4.627     4.610     4.615     4.633     4.626     4.626     4.635     4.637     4.633     4.642     4.637     4.651     4.646     4.665     4.669     4.675     4.680     4.678     4.685     4.685     4.689     4.693     4.695     4.698     4.687     4.706     4.708     4.711     4.695     4.699     4.695     4.702     4.695     4.689     4.708     4.695     4.727     4.696     4.719     4.735     4.733     4.730     4.733     4.737     4.739     4.742     4.742     4.747     4.742     4.746     4.749     4.752     4.747     4.749     4.747     4.747     4.755     4.755     4.756     4.758     4.756     4.759     4.759     4.768     4.768     4.768     4.772     4.775     4.772     4.775     4.775     4.782     4.779     4.783     4.789     4.791     4.792     4.797     4.795     4.798     4.802     4.805     4.807     4.805     4.807     4.809     4.812     4.816     4.818     4.822     4.822     4.825     4.829     4.830     4.833     4.835     4.837     4.841     4.839     4.841     4.843     4.846     4.850     4.850     4.853     4.855     4.857     4.858     4.859     4.862     4.863     4.866     4.866     4.867     4.870     4.872     4.873     4.875     4.877     4.880     4.881     4.883     4.887     4.889     4.892     4.895     4.896     4.900     4.902     4.905     4.909     4.912     4.915     4.918     4.924     4.927     4.931     4.939     4.942     4.947     4.956     4.962     4.965     4.971     4.974     4.977     4.982     4.983     4.985     4.987     4.989     4.991     4.991     4.992     4.992     4.992     4.994     4.994     4.996     4.996     4.999     4.999     5.001     5.003     5.004     5.011     5.012     5.013     5.014     5.016     5.019     5.019     5.020     5.022     5.024     5.024     5.024     5.024     5.025     5.027     5.027     5.028     5.030     5.032     5.033     5.037     5.037     5.039     5.041     5.043     5.046     5.048     5.051     5.051     5.054     5.055     5.057     5.060     5.062     5.064     5.066     5.068     5.070     5.072     5.076     5.081     5.081     5.081     5.085     5.088     5.089     5.092     5.095     5.096     5.099     5.102     5.105     5.107     5.109     5.112     5.116     5.117     5.118     5.121     5.123     5.126     5.129     5.131     5.135     5.136     5.138     5.141     5.144     5.147     5.149     5.150     5.154     5.157     5.159     5.162     5.163     5.167     5.170     5.171     5.173     5.174     5.176     5.179     5.182     5.183     5.185     5.187     5.189     5.192     5.194     5.196     5.198     5.199     5.204     5.204     5.205     5.207     5.209     5.210     5.213     5.214     5.216     5.220     5.224     5.224     5.227     5.228     5.231     5.233     5.235     5.239     5.241     5.242     5.246     5.249     5.251     5.253     5.254     5.257     5.260     5.261     5.262     5.265     5.267     5.269     5.272     5.273     5.276     5.278     5.281     5.282     5.285     5.289     5.290     5.294     5.297     5.299     5.300     5.303     5.305     5.308     5.311     5.313     5.316     5.320     5.324     5.326     5.329     5.331     5.335     5.337     5.341     5.344     5.346     5.348     5.350     5.352     5.356     5.358     5.362     5.364     5.364     5.367     5.368     5.372     5.373     5.375     5.379     5.380     5.382     5.383     5.387     5.389     5.390     5.392     5.393     5.395     5.398     5.398     5.400     5.402     5.404     5.407     5.409     5.411     5.413     5.415     5.417     5.418     5.419     5.421     5.425     5.425     5.428     5.431     5.432     5.435     5.439     5.442     5.444     5.444     5.447     5.449     5.452     5.455     5.457     5.460     5.460     5.462     5.465     5.468     5.470     5.474     5.475     5.479     5.480     5.483     5.485     5.487     5.489     5.492     5.494     5.502     5.504     5.507     5.511     5.512     5.516     5.520     5.522     5.524     5.528     5.532     5.536     5.535     5.544     5.552     5.555     5.557     5.560     5.561     5.566     5.570     5.573     5.576     5.581     5.582     5.588     5.589     5.591     5.597     5.599     5.602     5.605     5.606     5.610     5.616     5.619     5.620     5.624     5.629     5.632     5.635     5.639     5.642     5.645     5.648     5.654     5.656     5.659     5.663     5.667     5.670     5.685     5.689     5.689     5.692     5.694     5.697     5.702     5.704     5.708     5.713     5.721     5.724     5.729     5.735     5.739     5.744     5.747     5.752     5.756     5.761     5.766     5.770     5.775     5.780     5.785     5.789     5.794     5.798     5.804     5.809     5.813     5.817     5.824     5.829     5.832     5.839     5.842     5.847     5.852     5.857     5.865     5.870     5.874     5.879     5.885     5.890     5.898     5.905     5.911     5.917     5.923     5.930     5.938     5.945     5.953     5.962     5.970     5.982     5.992     6.004     6.015     6.028     6.042     6.054     6.068     6.080     6.094     6.108     6.122     6.136     6.152     6.167     6.183     6.202     6.219     6.237     6.255     6.273     6.292     6.311     6.331     6.352     6.374     6.396     6.420     6.444     6.465     6.487     6.506     6.527     6.545     6.564     6.583     6.602     6.621     6.639     6.658     6.676     6.694     6.713     6.731     6.749     6.768     6.786     6.803     6.822     6.840     6.859     6.877     6.895     6.915     6.933     6.951     6.972     6.992     7.011     7.028     7.048     7.067     7.085     7.104     7.123     7.143     7.160     7.178     7.196     7.215     7.231     7.249     7.267     7.283     7.300     7.317     7.333     7.350     7.367     7.385     7.402     7.419     7.437     7.454     7.472     7.489     7.505     7.524     7.541     7.557     7.575     7.592     7.610     7.627     7.645     7.664     7.679     7.698     7.716     7.735     7.752     7.772     7.789     7.806     7.824     7.841     7.860     7.878     7.896     7.915     7.933     7.952     7.970     7.987     8.006     8.024     8.043     8.061     8.081     8.098     8.115     8.135     8.153     8.171     8.190     8.210     8.228     8.246     8.263     8.281     8.299     8.316     8.335     8.352     8.368     8.384     8.400     8.416     8.432     8.449     8.464     8.479     8.492     8.508     8.522     8.537     8.551     8.564     8.579     8.592     8.606     8.619     8.630     8.645     8.656     8.670     8.683     8.697     8.708     8.720     8.732     8.744     8.756     8.767     8.779     8.789     8.802     8.815     8.825     8.838     8.850     8.864     8.874     8.887     8.898     8.909     8.922     8.935     8.946     8.960     8.970     8.982     8.994     9.005     9.017     9.028     9.041     9.054     9.067     9.079     9.093     9.104     9.118     9.131     9.144     9.156     9.169     9.182     9.198     9.211     9.222     9.237     9.250     9.263     9.278     9.291     9.302     9.317     9.333     9.347     9.360     9.375     9.389     9.403     9.416     9.429     9.445     9.460     9.473     9.486     9.500     9.514     9.529     9.544     9.557     9.570     9.585     9.598     9.613     9.626     9.641     9.655     9.668     9.685     9.698     9.714     9.724     9.739     9.752     9.767     9.780     9.794     9.810     9.822     9.835     9.850     9.864     9.878     9.891     9.905     9.920     9.933     9.946     9.959     9.974     9.989    10.003    10.019    10.032    10.048    10.062    10.077    10.093    10.107    10.124    10.138    10.153    10.169    10.183    10.200    10.216    10.235    10.248    10.266    10.281    10.298    10.314    10.330    10.345    10.361    10.379    10.396    10.414    10.430    10.446    10.461    10.481    10.496    10.513    10.531    10.549    10.565    10.582    10.598    10.617    10.636    10.652    10.672    10.691    10.709    10.724    10.746    10.767    10.785    10.803    10.823    10.843    10.863    10.883    10.902    10.923    10.946    10.964    10.985    11.004    11.026    11.047    11.067    11.088    11.112    11.137    11.158    11.178    11.199    11.224    11.246    11.266    11.289    11.309    11.331    11.356    11.377    11.401    11.424    11.445    11.469    11.490    11.516    11.537    11.562    11.583    11.610    11.632    11.658    11.683    11.706    11.730    11.753    11.777    11.798    11.823    11.847    11.870    11.892    11.912    11.935    11.957    11.979    11.999    12.020    12.040    12.061    12.081    12.100    12.122    12.144    12.160    12.180    12.199    12.219    12.239    12.258    12.278    12.300    12.320    12.340    12.360    12.382    12.402    12.424    12.440    12.463    12.483    12.504    12.524    12.547    12.572    12.593    12.612    12.633    12.651    12.672    12.691    12.710    12.729    12.749    12.766    12.783    12.802    12.815    12.832    12.850    12.864    12.878    12.893    12.905    12.919    12.931    12.946    12.958    12.970    12.983    12.998    13.010    13.025    13.035    13.048    13.061    13.076    13.089    13.103    13.114    13.128    13.140    13.150    13.161    13.172    13.185    13.198    13.212    13.225    13.235    13.249    13.258    13.272    13.282    13.291    13.302    13.313    13.323    13.333    13.345    13.357    13.365    13.375    13.383    13.394    13.402    13.411    13.421    13.429    13.439    13.447    13.455    13.472    13.481    13.490    13.496    13.513    13.522    13.530    13.538    13.548    13.556    13.564    13.593    13.598    13.604    13.618    13.631    13.656    13.665    13.675    13.688    13.699    13.705    13.725    13.728    13.739    13.759    13.766    13.779    13.787    13.798    13.809    13.814    13.821    13.837    13.846    13.854    13.865    13.889    13.896    13.907    13.927    13.937    13.948    13.958    13.960    13.974    13.983    13.990    14.004    14.019    14.022    14.026    14.038    14.052    14.056    14.074    14.091    14.100    14.108    14.115    14.128    14.133    14.145    14.154    14.159    14.166    14.179    14.195    14.200    14.207    14.224    14.231    14.235    14.241    14.252    14.257    14.270    14.274    14.281    14.302    14.309    14.312    14.321    14.330    14.338    14.342    14.345    14.373    14.379    14.395    14.400    14.405    14.412    14.420    14.432    14.444    14.454    14.462    14.467    14.474    14.480    14.488    14.499    14.508    14.515    14.526    14.541    14.546    14.558    14.563    14.572    14.578    14.597    14.602    14.610    14.626    14.632    14.637    14.650    14.660    14.664    14.672    14.679    14.685    14.702    14.709    14.716    14.722    14.730    14.735    14.763    14.770    14.778    14.788    14.794    14.803    14.808    14.813    14.823    14.835    14.841    14.850    14.855    14.859    14.863    14.864    14.867    14.866    14.867    14.867    14.866    14.866    14.864    14.863    14.861    14.856    14.853    14.846    14.835    14.819    14.813    14.806    14.800    14.794    14.789    14.782    14.778    14.770    14.755    14.749    14.731    14.726    14.721    14.714    14.709    14.699    14.693    14.679    14.670    14.660    14.655    14.644    14.637    14.635    14.625    14.619    14.607    14.605    14.587    14.581    14.570    14.568    14.555    14.548    14.539    14.535    14.522    14.503    14.496    14.490    14.480    14.477    14.469    14.462    14.457    14.452    14.444    14.428    14.422    14.409    14.407    14.398    14.397    14.393    14.379    14.366    14.350    14.347    14.342    14.333    14.328    14.319    14.314    14.305    14.293    14.286    14.279    14.272
     4.577     4.546     4.539     4.572     4.580     4.482     4.485     4.464     4.445     4.449     4.442     4.444     4.440     4.445     4.442     4.445     4.440     4.442     4.427     4.433     4.425     4.433     4.425     4.433     4.409     4.442     4.425     4.442     4.427     4.444     4.429     4.445     4.446     4.408     4.432     4.409     4.432     4.409     4.414     4.409     4.427     4.409     4.432     4.409     4.442     4.427     4.442     4.409     4.431     4.409     4.431     4.408     4.431     4.409     4.431     4.425     4.462     4.445     4.425     4.429     4.425     4.429     4.409     4.429     4.408     4.413     4.408     4.413     4.409     4.428     4.427     4.408     4.427     4.428     4.427     4.406     4.408     4.406     4.409     4.406     4.409     4.408     4.414     4.409     4.409     4.406     4.409     4.423     4.408     4.409     4.406     4.427     4.428     4.409     4.409     4.408     4.408     4.406     4.409     4.409     4.428     4.449     4.409     4.414     4.408     4.414     4.406     4.431     4.408     4.409     4.406     4.409     4.408     4.409     4.408     4.427     4.425     4.432     4.423     4.442     4.409     4.442     4.409     4.440     4.425     4.433     4.425     4.442     4.440     4.445     4.442     4.449     4.444     4.462     4.484     4.485     4.462     4.444     4.450     4.444     4.460     4.445     4.462     4.455     4.462     4.484     4.480     4.549     4.484     4.478     4.483     4.478     4.484     4.480     4.555     4.550     4.546     4.552     4.553     4.556     4.541     4.546     4.550     4.546     4.552     4.543     4.548     4.539     4.546     4.541     4.548     4.541     4.546     4.544     4.548     4.532     4.537     4.539     4.531     4.533     4.539     4.543     4.539     4.543     4.548     4.539     4.532     4.526     4.539     4.532     4.539     4.532     4.539     4.548     4.544     4.539     4.544     4.539     4.544     4.539     4.546     4.539     4.535     4.539     4.546     4.539     4.558     4.548     4.539     4.546     4.539     4.548     4.541     4.546     4.553     4.549     4.555     4.552     4.546     4.548     4.539     4.539     4.546     4.544     4.537     4.537     4.546     4.539     4.533     4.556     4.553     4.533     4.541     4.560     4.543     4.558     4.555     4.558     4.553     4.548     4.550     4.548     4.539     4.549     4.539     4.556     4.548     4.552     4.553     4.546     4.552     4.546     4.539     4.546     4.552     4.546     4.552     4.531     4.552     4.535     4.539     4.529     4.511     4.529     4.529     4.528     4.525     4.519     4.525     4.520     4.525     4.520     4.519     4.520     4.511     4.516     4.519     4.504     4.511     4.513     4.508     4.510     4.516     4.514     4.516     4.513     4.511     4.505     4.510     4.504     4.519     4.504     4.507     4.480     4.482     4.516     4.484     4.487     4.482     4.483     4.478     4.455     4.450     4.445     4.465     4.470     4.465     4.446     4.476     4.483     4.483     4.480     4.429     4.409     4.429     4.483     4.478     4.484     4.482     4.445     4.425     4.487     4.429     4.409     4.429     4.409     4.431     4.440     4.446     4.425     4.469     4.464     4.428     4.470     4.465     4.469     4.428     4.406     4.427     4.448     4.410     4.414     4.406     4.398     4.406     4.398     4.406     4.413     4.408     4.413     4.408     4.414     4.409     4.432     4.427     4.433     4.413     4.406     4.394     4.387     4.381     4.387     4.380     4.389     4.382     4.404     4.402     4.412     4.406     4.414     4.408     4.399     4.404     4.396     4.389     4.381     4.375     4.356     4.387     4.394     4.404     4.404     4.412     4.398     4.375     4.354     4.373     4.352     4.396     4.352     4.356     4.320     4.286     4.287     4.286     4.286     4.286     4.286     4.286     4.320     4.355     4.350     4.380     4.355     4.387     4.394     4.382     4.361     4.355     4.373     4.355     4.320     4.355     4.320     4.287     4.287     4.285     4.286     4.285     4.286     4.285     4.286     4.285     4.285     4.285     4.285     4.285     4.286     4.285     4.286     4.286     4.286     4.286     4.350     4.356     4.355     4.320     4.286     4.286     4.285     4.285     4.285     4.286     4.285     4.286     4.286     4.320     4.355     4.352     4.357     4.354     4.394     4.375     4.396     4.379     4.413     4.396     4.387     4.380     4.385     4.394     4.404     4.394     4.389     4.394     4.398     4.404     4.408     4.381     4.387     4.381     4.389     4.393     4.396     4.431     4.398     4.414     4.408     4.413     4.375     4.380     4.375     4.396     4.406     4.414     4.409     4.445     4.408     4.413     4.404     4.396     4.387     4.380     4.387     4.380     4.406     4.442     4.445     4.440     4.444     4.438     4.438     4.435     4.428     4.428     4.454     4.431     4.427     4.449     4.448     4.445     4.449     4.442     4.438     4.444     4.442     4.448     4.444     4.449     4.444     4.429     4.435     4.428     4.474     4.428     4.452     4.457     4.462     4.449     4.444     4.449     4.474     4.478     4.442     4.447     4.474     4.483     4.474     4.483     4.472     4.462     4.469     4.472     4.467     4.462     4.429     4.465     4.429     4.460     4.474     4.470     4.464     4.469     4.472     4.462     4.516     4.464     4.516     4.520     4.464     4.511     4.508     4.511     4.504     4.504     4.504     4.502     4.528     4.513     4.520     4.532     4.532     4.528     4.539     4.541     4.543     4.539     4.537     4.541     4.539     4.532     4.543     4.556     4.560     4.561     4.543     4.563     4.563     4.571     4.571     4.576     4.577     4.574     4.576     4.572     4.577     4.572     4.565     4.587     4.588     4.585     4.590     4.585     4.588     4.583     4.587     4.577     4.577     4.572     4.579     4.576     4.577     4.572     4.580     4.587     4.608     4.579     4.608     4.585     4.605     4.608     4.615     4.623     4.610     4.615     4.618     4.635     4.632     4.627     4.639     4.637     4.635     4.637     4.639     4.646     4.648     4.669     4.672     4.675     4.683     4.685     4.680     4.683     4.681     4.687     4.693     4.690     4.706     4.708     4.710     4.708     4.713     4.704     4.710     4.711     4.706     4.704     4.704     4.710     4.716     4.722     4.727     4.693     4.737     4.737     4.739     4.740     4.746     4.742     4.749     4.744     4.747     4.752     4.755     4.749     4.753     4.749     4.752     4.752     4.758     4.759     4.762     4.762     4.762     4.767     4.764     4.772     4.772     4.768     4.779     4.777     4.777     4.779     4.782     4.780     4.782     4.785     4.788     4.795     4.795     4.800     4.802     4.805     4.809     4.807     4.807     4.811     4.809     4.812     4.816     4.816     4.821     4.822     4.826     4.829     4.830     4.833     4.837     4.839     4.843     4.843     4.844     4.844     4.850     4.850     4.853     4.853     4.857     4.858     4.860     4.863     4.863     4.866     4.869     4.869     4.872     4.873     4.875     4.877     4.880     4.880     4.881     4.883     4.887     4.887     4.890     4.893     4.896     4.898     4.902     4.903     4.907     4.910     4.914     4.915     4.918     4.924     4.927     4.933     4.936     4.944     4.946     4.956     4.962     4.965     4.970     4.974     4.977     4.982     4.985     4.987     4.991     4.992     4.994     4.996     4.996     4.998     4.998     4.999     4.999     4.999     5.001     5.006     5.008     5.012     5.015     5.015     5.019     5.016     5.019     5.019     5.020     5.022     5.024     5.024     5.025     5.027     5.027     5.027     5.027     5.028     5.030     5.032     5.033     5.032     5.037     5.037     5.037     5.041     5.043     5.044     5.044     5.048     5.050     5.053     5.054     5.057     5.058     5.061     5.062     5.064     5.066     5.067     5.070     5.072     5.076     5.077     5.081     5.085     5.086     5.088     5.089     5.092     5.093     5.096     5.099     5.102     5.104     5.109     5.111     5.112     5.114     5.117     5.120     5.120     5.123     5.126     5.128     5.131     5.133     5.136     5.140     5.141     5.144     5.146     5.147     5.152     5.152     5.155     5.159     5.160     5.162     5.165     5.168     5.170     5.173     5.174     5.176     5.179     5.180     5.183     5.185     5.187     5.190     5.192     5.194     5.196     5.198     5.201     5.203     5.204     5.205     5.207     5.209     5.210     5.213     5.214     5.219     5.220     5.222     5.225     5.227     5.228     5.231     5.233     5.235     5.239     5.241     5.242     5.244     5.247     5.249     5.253     5.254     5.256     5.258     5.260     5.262     5.265     5.267     5.269     5.272     5.275     5.276     5.278     5.281     5.282     5.285     5.287     5.290     5.292     5.295     5.299     5.300     5.303     5.305     5.308     5.310     5.313     5.314     5.318     5.322     5.326     5.327     5.331     5.333     5.339     5.339     5.344     5.347     5.350     5.350     5.354     5.356     5.358     5.362     5.364     5.367     5.368     5.370     5.372     5.373     5.375     5.379     5.380     5.382     5.385     5.387     5.389     5.392     5.393     5.396     5.396     5.398     5.399     5.402     5.404     5.406     5.409     5.411     5.413     5.415     5.419     5.418     5.419     5.421     5.421     5.422     5.429     5.431     5.432     5.433     5.437     5.441     5.441     5.442     5.446     5.449     5.452     5.453     5.453     5.457     5.458     5.460     5.463     5.465     5.468     5.470     5.472     5.475     5.479     5.480     5.485     5.485     5.488     5.490     5.493     5.495     5.497     5.502     5.505     5.509     5.512     5.516     5.519     5.522     5.524     5.526     5.530     5.533     5.537     5.542     5.552     5.554     5.557     5.560     5.560     5.563     5.566     5.572     5.573     5.578     5.581     5.585     5.589     5.592     5.594     5.597     5.602     5.603     5.606     5.610     5.613     5.616     5.620     5.622     5.625     5.629     5.633     5.636     5.642     5.645     5.647     5.652     5.654     5.657     5.661     5.665     5.668     5.673     5.685     5.687     5.691     5.692     5.696     5.702     5.704     5.706     5.710     5.715     5.718     5.721     5.731     5.735     5.739     5.742     5.747     5.752     5.756     5.761     5.766     5.770     5.775     5.780     5.783     5.789     5.795     5.800     5.805     5.809     5.814     5.818     5.825     5.829     5.832     5.837     5.843     5.848     5.854     5.857     5.865     5.870     5.874     5.879     5.883     5.892     5.898     5.903     5.911     5.917     5.923     5.930     5.938     5.945     5.953     5.962     5.970     5.980     5.990     6.002     6.013     6.025     6.039     6.052     6.065     6.077     6.092     6.105     6.117     6.130     6.146     6.162     6.178     6.194     6.212     6.230     6.248     6.267     6.285     6.305     6.325     6.346     6.367     6.389     6.411     6.435     6.458     6.481     6.503     6.524     6.544     6.564     6.582     6.602     6.621     6.640     6.658     6.678     6.694     6.713     6.731     6.749     6.768     6.785     6.803     6.822     6.839     6.857     6.875     6.893     6.913     6.931     6.950     6.969     6.989     7.008     7.027     7.046     7.065     7.083     7.102     7.121     7.141     7.158     7.177     7.195     7.215     7.230     7.249     7.267     7.285     7.302     7.318     7.336     7.352     7.370     7.386     7.402     7.421     7.437     7.454     7.472     7.490     7.507     7.524     7.541     7.559     7.577     7.592     7.610     7.627     7.645     7.664     7.680     7.698     7.715     7.733     7.752     7.770     7.787     7.804     7.824     7.840     7.859     7.875     7.894     7.912     7.930     7.947     7.966     7.985     8.004     8.021     8.040     8.058     8.075     8.094     8.111     8.128     8.148     8.167     8.185     8.204     8.222     8.240     8.258     8.277     8.296     8.313     8.330     8.347     8.364     8.382     8.398     8.416     8.432     8.448     8.464     8.479     8.494     8.510     8.524     8.538     8.551     8.569     8.582     8.594     8.609     8.624     8.635     8.649     8.663     8.676     8.689     8.702     8.716     8.727     8.740     8.754     8.765     8.777     8.788     8.799     8.812     8.823     8.837     8.848     8.859     8.873     8.883     8.896     8.908     8.919     8.932     8.943     8.955     8.968     8.980     8.991     9.004     9.016     9.026     9.039     9.050     9.063     9.074     9.087     9.100     9.115     9.127     9.139     9.151     9.164     9.176     9.190     9.202     9.218     9.232     9.246     9.257     9.270     9.285     9.299     9.310     9.325     9.339     9.352     9.367     9.382     9.396     9.409     9.423     9.435     9.449     9.463     9.479     9.493     9.505     9.520     9.535     9.548     9.562     9.576     9.592     9.604     9.616     9.630     9.646     9.660     9.672     9.688     9.703     9.718     9.731     9.742     9.757     9.772     9.784     9.798     9.814     9.828     9.840     9.856     9.869     9.883     9.897     9.911     9.926     9.938     9.952     9.965     9.980     9.994    10.007    10.022    10.038    10.053    10.066    10.083    10.095    10.112    10.126    10.142    10.158    10.170    10.187    10.206    10.218    10.238    10.253    10.269    10.283    10.300    10.316    10.333    10.348    10.363    10.382    10.398    10.414    10.430    10.446    10.463    10.481    10.497    10.513    10.532    10.547    10.565    10.583    10.600    10.618    10.636    10.652    10.669    10.689    10.708    10.727    10.745    10.763    10.785    10.801    10.823    10.842    10.861    10.882    10.902    10.920    10.941    10.962    10.981    11.002    11.023    11.042    11.062    11.083    11.109    11.130    11.153    11.174    11.197    11.216    11.239    11.262    11.282    11.305    11.328    11.348    11.372    11.396    11.416    11.438    11.465    11.485    11.507    11.531    11.550    11.578    11.601    11.624    11.648    11.672    11.698    11.721    11.742    11.767    11.792    11.815    11.838    11.860    11.883    11.904    11.928    11.949    11.972    11.991    12.013    12.038    12.058    12.077    12.098    12.117    12.137    12.158    12.176    12.195    12.215    12.235    12.255    12.272    12.293    12.313    12.335    12.355    12.375    12.394    12.416    12.435    12.457    12.479    12.500    12.520    12.539    12.562    12.585    12.604    12.624    12.644    12.666    12.686    12.703    12.724    12.740    12.757    12.774    12.790    12.806    12.820    12.837    12.851    12.862    12.879    12.890    12.902    12.916    12.930    12.944    12.957    12.969    12.982    12.995    13.009    13.020    13.035    13.046    13.059    13.071    13.085    13.098    13.110    13.122    13.133    13.141    13.155    13.166    13.177    13.193    13.210    13.218    13.228    13.238    13.255    13.266    13.274    13.283    13.296    13.304    13.315    13.325    13.335    13.354    13.359    13.368    13.380    13.387    13.394    13.405    13.416    13.426    13.435    13.444    13.450    13.464    13.476    13.487    13.496    13.507    13.516    13.525    13.535    13.543    13.552    13.561    13.585    13.593    13.601    13.613    13.622    13.650    13.661    13.668    13.674    13.692    13.704    13.712    13.725    13.737    13.746    13.759    13.774    13.781    13.800    13.807    13.814    13.822    13.831    13.844    13.849    13.863    13.885    13.892    13.906    13.924    13.932    13.946    13.954    13.958    13.970    13.978    13.991    13.999    14.012    14.021    14.024    14.037    14.054    14.056    14.059    14.087    14.103    14.105    14.116    14.121    14.135    14.140    14.154    14.159    14.166    14.185    14.191    14.196    14.216    14.220    14.227    14.236    14.242    14.248    14.255    14.268    14.274    14.279    14.307    14.309    14.312    14.321    14.331    14.337    14.342    14.347    14.369    14.381    14.388    14.398    14.407    14.411    14.419    14.432    14.440    14.454    14.460    14.469    14.477    14.482    14.490    14.497    14.508    14.513    14.530    14.539    14.544    14.556    14.563    14.570    14.578    14.591    14.604    14.607    14.620    14.630    14.637    14.652    14.658    14.666    14.672    14.679    14.686    14.702    14.709    14.716    14.722    14.730    14.735    14.761    14.769    14.778    14.785    14.794    14.802    14.808    14.814    14.825    14.835    14.841    14.848    14.855    14.859    14.861    14.864    14.867    14.867    14.867    14.867    14.866    14.866    14.866    14.863    14.861    14.858    14.853    14.845    14.839    14.822    14.814    14.808    14.802    14.796    14.791    14.783    14.778    14.772    14.758    14.752    14.733    14.728    14.722    14.716    14.707    14.702    14.691    14.679    14.668    14.661    14.655    14.645    14.639    14.632    14.626    14.616    14.610    14.602    14.595    14.579    14.574    14.568    14.558    14.550    14.542    14.537    14.525    14.505    14.497    14.490    14.485    14.480    14.472    14.467    14.460    14.454    14.449    14.433    14.424    14.416    14.405    14.398    14.397    14.395    14.381    14.373    14.358    14.348    14.343    14.340    14.328    14.321    14.314    14.307    14.302    14.290    14.281    14.274
     4.572     4.541     4.548     4.579     4.484     4.478     4.483     4.555     4.478     4.483     4.462     4.444     4.449     4.445     4.450     4.442     4.445     4.442     4.444     4.428     4.442     4.428     4.442     4.427     4.442     4.427     4.444     4.427     4.444     4.429     4.445     4.446     4.409     4.432     4.406     4.440     4.409     4.414     4.409     4.427     4.409     4.425     4.410     4.433     4.425     4.433     4.425     4.432     4.409     4.432     4.409     4.414     4.408     4.431     4.409     4.431     4.409     4.432     4.445     4.462     4.472     4.409     4.431     4.406     4.409     4.406     4.408     4.406     4.414     4.425     4.409     4.414     4.408     4.414     4.408     4.409     4.406     4.409     4.408     4.409     4.408     4.409     4.409     4.425     4.408     4.409     4.408     4.428     4.414     4.406     4.409     4.409     4.428     4.432     4.409     4.409     4.408     4.409     4.410     4.447     4.460     4.409     4.431     4.409     4.431     4.408     4.460     4.442     4.444     4.409     4.432     4.408     4.409     4.408     4.442     4.409     4.442     4.427     4.442     4.440     4.442     4.409     4.442     4.425     4.442     4.427     4.442     4.440     4.445     4.442     4.449     4.442     4.450     4.445     4.478     4.531     4.445     4.462     4.444     4.450     4.445     4.462     4.445     4.464     4.484     4.480     4.486     4.555     4.523     4.484     4.480     4.484     4.522     4.556     4.549     4.546     4.541     4.556     4.550     4.546     4.558     4.539     4.546     4.550     4.553     4.546     4.539     4.546     4.539     4.546     4.539     4.546     4.539     4.546     4.543     4.548     4.539     4.543     4.541     4.549     4.543     4.537     4.539     4.548     4.526     4.546     4.539     4.533     4.544     4.537     4.544     4.539     4.546     4.546     4.539     4.544     4.539     4.543     4.552     4.548     4.541     4.555     4.546     4.560     4.552     4.560     4.553     4.558     4.558     4.539     4.558     4.555     4.546     4.539     4.548     4.539     4.546     4.558     4.546     4.553     4.543     4.546     4.552     4.544     4.552     4.544     4.537     4.546     4.555     4.552     4.556     4.539     4.548     4.563     4.548     4.555     4.560     4.556     4.560     4.541     4.546     4.561     4.548     4.541     4.544     4.539     4.558     4.546     4.555     4.553     4.546     4.552     4.546     4.539     4.546     4.555     4.537     4.543     4.533     4.539     4.535     4.537     4.531     4.525     4.532     4.525     4.522     4.529     4.520     4.522     4.522     4.525     4.520     4.525     4.520     4.513     4.519     4.519     4.510     4.516     4.514     4.519     4.516     4.519     4.522     4.525     4.528     4.510     4.514     4.520     4.522     4.516     4.508     4.504     4.519     4.519     4.492     4.484     4.480     4.483     4.483     4.478     4.429     4.483     4.494     4.484     4.487     4.483     4.491     4.482     4.482     4.486     4.480     4.444     4.483     4.487     4.482     4.487     4.483     4.482     4.487     4.483     4.482     4.480     4.406     4.474     4.474     4.469     4.467     4.446     4.440     4.474     4.474     4.462     4.428     4.446     4.408     4.428     4.406     4.429     4.470     4.406     4.356     4.404     4.381     4.389     4.396     4.406     4.413     4.408     4.412     4.409     4.414     4.406     4.412     4.429     4.406     4.413     4.404     4.380     4.387     4.380     4.387     4.381     4.408     4.404     4.411     4.406     4.413     4.408     4.412     4.391     4.382     4.404     4.396     4.387     4.381     4.387     4.380     4.389     4.409     4.412     4.406     4.406     4.380     4.373     4.380     4.387     4.354     4.396     4.352     4.356     4.350     4.287     4.350     4.287     4.321     4.355     4.348     4.355     4.350     4.380     4.355     4.361     4.380     4.406     4.387     4.355     4.361     4.381     4.375     4.381     4.352     4.356     4.350     4.355     4.321     4.287     4.320     4.287     4.320     4.325     4.320     4.287     4.287     4.286     4.287     4.286     4.320     4.287     4.320     4.355     4.350     4.356     4.406     4.373     4.355     4.320     4.286     4.287     4.286     4.320     4.286     4.320     4.355     4.350     4.380     4.375     4.382     4.354     4.387     4.380     4.357     4.406     4.399     4.408     4.413     4.394     4.387     4.380     4.387     4.381     4.387     4.396     4.432     4.406     4.398     4.429     4.377     4.355     4.387     4.394     4.428     4.429     4.394     4.429     4.381     4.413     4.406     4.396     4.389     4.380     4.389     4.425     4.406     4.429     4.406     4.356     4.406     4.381     4.389     4.355     4.387     4.380     4.387     4.381     4.433     4.427     4.450     4.438     4.445     4.440     4.445     4.454     4.445     4.459     4.442     4.459     4.465     4.460     4.465     4.445     4.465     4.442     4.447     4.446     4.442     4.448     4.445     4.449     4.454     4.474     4.438     4.429     4.454     4.428     4.465     4.454     4.460     4.484     4.442     4.448     4.487     4.480     4.442     4.482     4.474     4.483     4.472     4.472     4.469     4.465     4.467     4.472     4.467     4.465     4.429     4.472     4.467     4.462     4.464     4.455     4.522     4.462     4.523     4.520     4.467     4.522     4.523     4.516     4.520     4.511     4.508     4.510     4.507     4.504     4.504     4.532     4.510     4.525     4.520     4.541     4.541     4.555     4.556     4.539     4.546     4.556     4.543     4.561     4.556     4.560     4.555     4.561     4.558     4.560     4.561     4.569     4.566     4.574     4.571     4.572     4.576     4.574     4.577     4.572     4.577     4.572     4.577     4.572     4.592     4.585     4.590     4.585     4.592     4.580     4.593     4.590     4.587     4.579     4.579     4.574     4.579     4.572     4.608     4.615     4.617     4.610     4.588     4.607     4.617     4.615     4.618     4.615     4.642     4.639     4.641     4.637     4.632     4.639     4.633     4.642     4.646     4.656     4.651     4.655     4.670     4.675     4.681     4.670     4.683     4.678     4.680     4.683     4.702     4.699     4.695     4.699     4.706     4.708     4.704     4.708     4.708     4.713     4.710     4.706     4.715     4.708     4.715     4.721     4.740     4.724     4.728     4.733     4.740     4.747     4.746     4.746     4.750     4.753     4.753     4.752     4.755     4.753     4.758     4.758     4.752     4.755     4.759     4.758     4.764     4.767     4.768     4.768     4.772     4.768     4.772     4.772     4.780     4.777     4.780     4.782     4.783     4.786     4.786     4.789     4.791     4.795     4.798     4.802     4.802     4.805     4.807     4.809     4.812     4.811     4.812     4.816     4.816     4.819     4.819     4.823     4.828     4.830     4.833     4.835     4.835     4.839     4.843     4.844     4.846     4.850     4.853     4.851     4.854     4.855     4.858     4.859     4.863     4.864     4.867     4.869     4.870     4.873     4.875     4.877     4.878     4.880     4.881     4.883     4.885     4.887     4.889     4.890     4.892     4.895     4.898     4.900     4.902     4.905     4.909     4.912     4.915     4.917     4.920     4.924     4.927     4.933     4.939     4.946     4.952     4.956     4.962     4.965     4.970     4.973     4.977     4.982     4.985     4.989     4.992     4.994     4.996     4.998     4.999     5.001     5.003     5.005     5.004     5.004     5.007     5.011     5.012     5.016     5.019     5.020     5.022     5.022     5.024     5.024     5.025     5.025     5.027     5.028     5.028     5.028     5.030     5.032     5.032     5.032     5.033     5.033     5.035     5.037     5.037     5.041     5.041     5.043     5.044     5.046     5.048     5.050     5.054     5.056     5.056     5.058     5.061     5.064     5.065     5.066     5.067     5.070     5.072     5.076     5.077     5.081     5.083     5.086     5.088     5.090     5.092     5.093     5.095     5.098     5.100     5.104     5.105     5.109     5.112     5.114     5.116     5.120     5.121     5.125     5.126     5.128     5.129     5.133     5.135     5.138     5.141     5.143     5.146     5.149     5.150     5.154     5.155     5.157     5.160     5.162     5.165     5.167     5.170     5.171     5.174     5.176     5.179     5.180     5.183     5.185     5.187     5.190     5.192     5.194     5.198     5.199     5.201     5.203     5.205     5.208     5.208     5.209     5.210     5.212     5.214     5.216     5.220     5.224     5.224     5.227     5.230     5.231     5.233     5.235     5.239     5.241     5.242     5.244     5.247     5.249     5.253     5.253     5.257     5.258     5.260     5.262     5.264     5.267     5.269     5.272     5.273     5.276     5.279     5.281     5.283     5.285     5.287     5.290     5.292     5.295     5.297     5.300     5.303     5.305     5.308     5.310     5.311     5.314     5.316     5.318     5.324     5.326     5.329     5.333     5.337     5.340     5.341     5.345     5.349     5.352     5.354     5.356     5.360     5.362     5.365     5.367     5.368     5.370     5.373     5.375     5.377     5.379     5.382     5.383     5.385     5.387     5.389     5.392     5.393     5.395     5.398     5.399     5.402     5.404     5.406     5.407     5.409     5.411     5.413     5.417     5.418     5.419     5.422     5.422     5.424     5.425     5.426     5.432     5.433     5.435     5.437     5.439     5.442     5.444     5.446     5.447     5.452     5.452     5.455     5.458     5.458     5.462     5.465     5.467     5.468     5.470     5.474     5.475     5.477     5.480     5.485     5.485     5.487     5.492     5.494     5.499     5.499     5.502     5.502     5.509     5.509     5.516     5.519     5.520     5.524     5.526     5.528     5.532     5.535     5.541     5.548     5.552     5.557     5.557     5.560     5.563     5.563     5.566     5.570     5.573     5.579     5.581     5.588     5.591     5.594     5.596     5.599     5.603     5.605     5.608     5.611     5.614     5.619     5.620     5.625     5.629     5.632     5.635     5.641     5.644     5.647     5.650     5.652     5.656     5.659     5.663     5.667     5.669     5.675     5.685     5.689     5.691     5.694     5.697     5.702     5.706     5.708     5.711     5.715     5.718     5.725     5.729     5.737     5.740     5.744     5.747     5.752     5.758     5.763     5.767     5.771     5.776     5.781     5.786     5.789     5.794     5.802     5.805     5.809     5.814     5.820     5.825     5.830     5.835     5.840     5.845     5.852     5.856     5.861     5.867     5.871     5.874     5.879     5.883     5.889     5.896     5.903     5.911     5.917     5.923     5.932     5.938     5.945     5.953     5.962     5.970     5.978     5.989     5.999     6.010     6.022     6.035     6.048     6.059     6.073     6.088     6.100     6.114     6.129     6.142     6.157     6.173     6.190     6.206     6.224     6.241     6.260     6.278     6.298     6.318     6.339     6.359     6.380     6.403     6.427     6.450     6.472     6.496     6.519     6.539     6.561     6.581     6.602     6.621     6.640     6.659     6.678     6.696     6.713     6.731     6.749     6.768     6.785     6.803     6.822     6.839     6.857     6.875     6.892     6.911     6.930     6.948     6.966     6.985     7.005     7.023     7.043     7.062     7.080     7.099     7.119     7.137     7.157     7.175     7.193     7.213     7.229     7.248     7.265     7.283     7.302     7.318     7.337     7.354     7.370     7.387     7.404     7.421     7.439     7.455     7.472     7.490     7.507     7.525     7.541     7.559     7.577     7.594     7.610     7.627     7.644     7.662     7.679     7.698     7.715     7.732     7.749     7.767     7.785     7.804     7.821     7.838     7.854     7.873     7.893     7.909     7.928     7.946     7.964     7.981     7.999     8.018     8.036     8.053     8.072     8.089     8.109     8.127     8.145     8.162     8.179     8.196     8.216     8.233     8.253     8.272     8.289     8.308     8.327     8.344     8.361     8.378     8.396     8.411     8.431     8.445     8.463     8.481     8.494     8.510     8.524     8.540     8.555     8.570     8.583     8.598     8.611     8.624     8.640     8.653     8.666     8.679     8.693     8.707     8.720     8.733     8.746     8.758     8.772     8.783     8.797     8.809     8.820     8.831     8.845     8.856     8.868     8.880     8.894     8.904     8.916     8.927     8.941     8.952     8.964     8.975     8.990     9.000     9.012     9.025     9.035     9.046     9.061     9.074     9.083     9.095     9.107     9.121     9.135     9.146     9.160     9.172     9.185     9.198     9.209     9.223     9.237     9.251     9.266     9.279     9.291     9.307     9.319     9.333     9.344     9.359     9.372     9.389     9.402     9.416     9.428     9.443     9.456     9.470     9.485     9.497     9.513     9.527     9.542     9.556     9.568     9.583     9.599     9.611     9.625     9.637     9.650     9.665     9.679     9.693     9.707     9.724     9.739     9.752     9.765     9.778     9.791     9.806     9.817     9.831     9.847     9.860     9.874     9.888     9.904     9.916     9.931     9.944     9.958     9.971     9.985     9.999    10.013    10.027    10.041    10.056    10.069    10.085    10.102    10.114    10.130    10.145    10.160    10.174    10.189    10.206    10.222    10.238    10.255    10.269    10.285    10.304    10.319    10.335    10.352    10.367    10.385    10.399    10.416    10.432    10.450    10.465    10.483    10.500    10.516    10.533    10.549    10.568    10.583    10.601    10.618    10.637    10.655    10.672    10.691    10.709    10.724    10.745    10.763    10.783    10.801    10.822    10.840    10.859    10.880    10.898    10.917    10.938    10.960    10.979    10.999    11.020    11.042    11.061    11.083    11.104    11.127    11.147    11.170    11.191    11.213    11.236    11.257    11.281    11.302    11.323    11.344    11.369    11.387    11.412    11.433    11.456    11.478    11.502    11.523    11.546    11.571    11.596    11.620    11.642    11.666    11.687    11.713    11.735    11.757    11.779    11.805    11.830    11.852    11.872    11.897    11.921    11.944    11.966    11.989    12.008    12.031    12.049    12.073    12.093    12.111    12.132    12.154    12.172    12.191    12.211    12.230    12.248    12.269    12.288    12.308    12.329    12.350    12.368    12.390    12.411    12.432    12.454    12.471    12.493    12.512    12.533    12.554    12.574    12.593    12.616    12.635    12.656    12.675    12.694    12.713    12.729    12.745    12.761    12.775    12.790    12.805    12.818    12.833    12.848    12.861    12.876    12.887    12.899    12.912    12.923    12.939    12.953    12.967    12.981    12.993    13.004    13.019    13.029    13.041    13.055    13.067    13.078    13.094    13.104    13.114    13.124    13.135    13.152    13.163    13.172    13.189    13.198    13.212    13.222    13.233    13.246    13.257    13.266    13.275    13.283    13.297    13.307    13.317    13.325    13.344    13.354    13.362    13.370    13.378    13.390    13.398    13.411    13.420    13.429    13.439    13.447    13.458    13.472    13.481    13.491    13.505    13.513    13.522    13.531    13.540    13.550    13.557    13.566    13.589    13.598    13.609    13.620    13.631    13.661    13.666    13.672    13.680    13.695    13.707    13.716    13.726    13.737    13.759    13.762    13.777    13.790    13.805    13.814    13.819    13.828    13.839    13.847    13.857    13.878    13.890    13.907    13.914    13.929    13.943    13.950    13.958    13.972    13.979    13.990    14.004    14.012    14.019    14.026    14.038    14.043    14.057    14.059    14.093    14.095    14.110    14.118    14.121    14.133    14.138    14.152    14.161    14.165    14.187    14.191    14.196    14.212    14.218    14.227    14.235    14.239    14.244    14.255    14.264    14.272    14.279    14.307    14.307    14.317    14.323    14.328    14.337    14.340    14.348    14.358    14.379    14.387    14.395    14.401    14.409    14.419    14.432    14.445    14.454    14.462    14.469    14.475    14.482    14.488    14.496    14.505    14.515    14.528    14.539    14.544    14.554    14.565    14.572    14.579    14.593    14.598    14.607    14.619    14.627    14.637    14.645    14.655    14.664    14.672    14.677    14.685    14.704    14.711    14.716    14.722    14.730    14.735    14.755    14.760    14.779    14.785    14.791    14.802    14.808    14.814    14.822    14.835    14.841    14.848    14.853    14.858    14.861    14.866    14.866    14.867    14.867    14.867    14.866    14.866    14.864    14.861    14.859    14.858    14.853    14.846    14.837    14.823    14.816    14.811    14.803    14.797    14.792    14.785    14.779    14.773    14.764    14.752    14.744    14.730    14.724    14.716    14.709    14.704    14.682    14.677    14.670    14.664    14.653    14.647    14.641    14.635    14.626    14.620    14.608    14.602    14.599    14.581    14.576    14.570    14.563    14.551    14.546    14.542    14.526    14.507    14.499    14.491    14.486    14.482    14.475    14.470    14.462    14.455    14.452    14.442    14.428    14.419    14.407    14.398    14.395    14.392    14.385    14.375    14.369    14.350    14.345    14.342    14.331    14.323    14.317    14.310    14.304    14.293    14.283    14.276
     4.577     4.548     4.553     4.484     4.478     4.470     4.476     4.483     4.462     4.548     4.485     4.478     4.470     4.464     4.446     4.462     4.445     4.445     4.442     4.444     4.440     4.442     4.427     4.442     4.427     4.444     4.442     4.445     4.442     4.445     4.445     4.442     4.444     4.409     4.414     4.408     4.440     4.409     4.425     4.409     4.433     4.409     4.427     4.410     4.433     4.425     4.433     4.425     4.433     4.425     4.432     4.408     4.414     4.408     4.414     4.409     4.431     4.409     4.460     4.476     4.442     4.444     4.408     4.409     4.406     4.408     4.406     4.408     4.408     4.431     4.442     4.409     4.429     4.409     4.427     4.410     4.432     4.425     4.432     4.409     4.425     4.409     4.414     4.409     4.414     4.408     4.433     4.428     4.406     4.409     4.409     4.428     4.433     4.427     4.432     4.410     4.427     4.425     4.433     4.429     4.409     4.425     4.409     4.432     4.427     4.449     4.444     4.445     4.429     4.444     4.427     4.442     4.409     4.442     4.427     4.442     4.440     4.444     4.442     4.444     4.428     4.442     4.428     4.442     4.440     4.442     4.440     4.445     4.442     4.445     4.442     4.449     4.444     4.462     4.483     4.522     4.478     4.445     4.450     4.445     4.462     4.445     4.464     4.446     4.478     4.485     4.555     4.566     4.569     4.552     4.546     4.539     4.555     4.548     4.553     4.553     4.546     4.541     4.546     4.539     4.544     4.549     4.553     4.544     4.549     4.539     4.546     4.539     4.546     4.539     4.546     4.539     4.546     4.543     4.546     4.544     4.548     4.552     4.546     4.541     4.544     4.539     4.546     4.539     4.533     4.541     4.548     4.539     4.549     4.543     4.537     4.546     4.539     4.549     4.552     4.555     4.548     4.549     4.546     4.552     4.555     4.549     4.541     4.546     4.555     4.550     4.546     4.552     4.563     4.548     4.555     4.546     4.539     4.546     4.539     4.546     4.563     4.561     4.553     4.544     4.539     4.546     4.548     4.553     4.546     4.539     4.556     4.560     4.556     4.548     4.553     4.548     4.565     4.565     4.544     4.550     4.555     4.548     4.558     4.558     4.565     4.539     4.569     4.569     4.541     4.544     4.548     4.555     4.552     4.556     4.549     4.546     4.539     4.546     4.541     4.556     4.560     4.539     4.537     4.537     4.535     4.546     4.539     4.531     4.535     4.526     4.532     4.537     4.529     4.526     4.529     4.531     4.528     4.535     4.532     4.535     4.529     4.520     4.514     4.511     4.516     4.520     4.520     4.520     4.526     4.522     4.526     4.529     4.522     4.514     4.525     4.519     4.472     4.523     4.505     4.489     4.487     4.493     4.484     4.505     4.480     4.429     4.493     4.488     4.482     4.467     4.492     4.487     4.484     4.487     4.483     4.489     4.444     4.450     4.444     4.483     4.476     4.484     4.445     4.500     4.492     4.486     4.487     4.483     4.476     4.483     4.478     4.472     4.470     4.478     4.428     4.423     4.462     4.442     4.460     4.440     4.445     4.450     4.429     4.450     4.474     4.442     4.406     4.356     4.375     4.381     4.389     4.411     4.408     4.414     4.409     4.415     4.410     4.432     4.404     4.440     4.399     4.406     4.398     4.387     4.380     4.389     4.381     4.414     4.389     4.381     4.404     4.412     4.406     4.381     4.387     4.394     4.387     4.380     4.389     4.381     4.406     4.429     4.429     4.406     4.398     4.404     4.381     4.389     4.412     4.406     4.412     4.381     4.387     4.355     4.398     4.350     4.357     4.350     4.382     4.350     4.356     4.350     4.356     4.350     4.394     4.381     4.375     4.355     4.375     4.398     4.380     4.387     4.356     4.404     4.396     4.380     4.396     4.377     4.381     4.352     4.381     4.352     4.357     4.352     4.356     4.352     4.356     4.352     4.380     4.352     4.356     4.321     4.356     4.350     4.356     4.352     4.380     4.402     4.389     4.355     4.373     4.355     4.320     4.355     4.321     4.355     4.350     4.355     4.375     4.380     4.377     4.394     4.404     4.389     4.380     4.413     4.400     4.429     4.406     4.413     4.406     4.413     4.396     4.387     4.356     4.387     4.394     4.406     4.428     4.410     4.404     4.402     4.356     4.389     4.394     4.389     4.429     4.433     4.431     4.423     4.428     4.408     4.414     4.406     4.381     4.404     4.355     4.406     4.396     4.406     4.398     4.406     4.380     4.406     4.381     4.387     4.355     4.387     4.381     4.389     4.444     4.409     4.429     4.449     4.442     4.448     4.408     4.428     4.462     4.440     4.447     4.455     4.469     4.469     4.464     4.462     4.459     4.464     4.454     4.452     4.459     4.446     4.452     4.445     4.449     4.460     4.464     4.457     4.480     4.454     4.450     4.462     4.494     4.460     4.448     4.442     4.482     4.497     4.483     4.499     4.482     4.476     4.474     4.482     4.480     4.445     4.465     4.472     4.470     4.429     4.467     4.462     4.467     4.470     4.522     4.525     4.484     4.459     4.464     4.476     4.470     4.470     4.478     4.484     4.487     4.510     4.511     4.514     4.504     4.508     4.544     4.544     4.516     4.520     4.523     4.566     4.546     4.537     4.560     4.561     4.552     4.548     4.563     4.563     4.560     4.556     4.561     4.558     4.563     4.561     4.569     4.572     4.571     4.577     4.577     4.577     4.572     4.571     4.577     4.583     4.582     4.577     4.585     4.595     4.580     4.598     4.595     4.592     4.587     4.588     4.595     4.592     4.585     4.588     4.585     4.592     4.585     4.620     4.590     4.597     4.618     4.595     4.613     4.627     4.626     4.641     4.646     4.644     4.621     4.644     4.639     4.635     4.641     4.637     4.633     4.650     4.654     4.650     4.653     4.654     4.685     4.690     4.670     4.676     4.676     4.689     4.675     4.704     4.689     4.704     4.698     4.704     4.704     4.706     4.708     4.715     4.711     4.719     4.715     4.721     4.708     4.713     4.722     4.740     4.721     4.728     4.747     4.749     4.747     4.752     4.747     4.753     4.753     4.756     4.758     4.756     4.758     4.764     4.758     4.764     4.761     4.762     4.756     4.762     4.768     4.768     4.768     4.773     4.773     4.773     4.777     4.775     4.782     4.780     4.785     4.786     4.786     4.789     4.789     4.795     4.798     4.802     4.804     4.804     4.805     4.809     4.812     4.812     4.816     4.814     4.818     4.819     4.822     4.825     4.825     4.829     4.833     4.833     4.835     4.837     4.839     4.843     4.846     4.848     4.850     4.854     4.855     4.858     4.860     4.859     4.863     4.864     4.867     4.869     4.872     4.873     4.875     4.878     4.880     4.881     4.883     4.885     4.887     4.889     4.890     4.890     4.893     4.895     4.896     4.900     4.902     4.905     4.907     4.910     4.914     4.915     4.918     4.922     4.926     4.929     4.933     4.942     4.947     4.952     4.958     4.960     4.965     4.968     4.971     4.977     4.980     4.985     4.989     4.992     4.996     4.998     5.001     5.003     5.004     5.005     5.006     5.007     5.010     5.012     5.014     5.019     5.020     5.022     5.024     5.025     5.025     5.027     5.028     5.028     5.028     5.028     5.030     5.032     5.032     5.033     5.033     5.035     5.037     5.037     5.037     5.039     5.041     5.043     5.044     5.046     5.044     5.046     5.048     5.051     5.054     5.054     5.058     5.060     5.061     5.065     5.067     5.067     5.068     5.070     5.074     5.076     5.077     5.081     5.083     5.085     5.088     5.090     5.092     5.093     5.095     5.098     5.102     5.102     5.105     5.107     5.111     5.112     5.116     5.118     5.121     5.123     5.126     5.128     5.131     5.133     5.133     5.136     5.140     5.141     5.144     5.147     5.149     5.152     5.154     5.157     5.160     5.162     5.165     5.167     5.170     5.171     5.173     5.174     5.177     5.180     5.182     5.185     5.187     5.190     5.192     5.194     5.196     5.199     5.201     5.203     5.205     5.208     5.209     5.210     5.212     5.213     5.214     5.219     5.220     5.222     5.225     5.227     5.228     5.231     5.233     5.237     5.239     5.241     5.242     5.244     5.247     5.249     5.253     5.254     5.256     5.258     5.261     5.262     5.265     5.267     5.269     5.272     5.273     5.276     5.278     5.281     5.283     5.285     5.287     5.290     5.292     5.295     5.297     5.302     5.302     5.303     5.306     5.310     5.313     5.314     5.316     5.320     5.322     5.326     5.329     5.331     5.335     5.338     5.342     5.346     5.348     5.352     5.354     5.356     5.358     5.362     5.365     5.367     5.368     5.372     5.373     5.375     5.379     5.380     5.382     5.385     5.385     5.389     5.392     5.393     5.395     5.396     5.398     5.402     5.404     5.406     5.407     5.409     5.411     5.413     5.415     5.417     5.419     5.421     5.422     5.424     5.425     5.427     5.428     5.429     5.435     5.435     5.439     5.441     5.442     5.444     5.447     5.449     5.452     5.453     5.457     5.458     5.460     5.462     5.465     5.467     5.468     5.472     5.474     5.475     5.479     5.480     5.485     5.485     5.487     5.490     5.493     5.496     5.497     5.504     5.504     5.507     5.511     5.514     5.519     5.520     5.522     5.528     5.530     5.532     5.533     5.537     5.550     5.552     5.554     5.555     5.558     5.561     5.564     5.566     5.569     5.572     5.576     5.579     5.582     5.588     5.594     5.594     5.597     5.602     5.603     5.606     5.610     5.613     5.616     5.619     5.624     5.627     5.630     5.632     5.636     5.639     5.642     5.647     5.652     5.654     5.657     5.661     5.665     5.667     5.673     5.675     5.687     5.689     5.692     5.694     5.697     5.702     5.706     5.708     5.711     5.717     5.721     5.724     5.726     5.737     5.742     5.744     5.749     5.753     5.758     5.763     5.767     5.771     5.776     5.781     5.785     5.791     5.795     5.800     5.805     5.809     5.814     5.819     5.825     5.831     5.835     5.840     5.847     5.850     5.856     5.861     5.868     5.871     5.875     5.879     5.883     5.890     5.899     5.905     5.911     5.917     5.923     5.932     5.938     5.946     5.954     5.962     5.970     5.978     5.988     5.998     6.008     6.019     6.031     6.044     6.058     6.070     6.083     6.097     6.109     6.124     6.139     6.154     6.168     6.183     6.200     6.217     6.235     6.253     6.272     6.290     6.311     6.331     6.351     6.372     6.394     6.418     6.441     6.463     6.487     6.509     6.532     6.555     6.577     6.599     6.619     6.639     6.658     6.678     6.696     6.714     6.733     6.749     6.768     6.785     6.803     6.820     6.839     6.856     6.874     6.892     6.909     6.927     6.946     6.965     6.983     7.002     7.022     7.040     7.059     7.078     7.097     7.116     7.135     7.154     7.172     7.192     7.211     7.228     7.248     7.265     7.283     7.300     7.318     7.336     7.354     7.370     7.387     7.406     7.422     7.439     7.455     7.474     7.491     7.508     7.525     7.544     7.559     7.578     7.594     7.610     7.627     7.644     7.662     7.679     7.698     7.713     7.732     7.749     7.767     7.783     7.801     7.821     7.837     7.854     7.872     7.891     7.907     7.927     7.943     7.962     7.978     7.996     8.015     8.032     8.050     8.069     8.087     8.102     8.122     8.140     8.158     8.176     8.192     8.211     8.230     8.247     8.267     8.283     8.303     8.322     8.340     8.358     8.375     8.394     8.411     8.428     8.444     8.461     8.479     8.494     8.508     8.524     8.540     8.555     8.570     8.585     8.600     8.614     8.629     8.641     8.656     8.670     8.683     8.697     8.711     8.725     8.738     8.752     8.765     8.777     8.792     8.804     8.815     8.830     8.841     8.852     8.865     8.877     8.891     8.901     8.913     8.926     8.939     8.949     8.961     8.973     8.986     8.998     9.011     9.021     9.031     9.046     9.057     9.068     9.081     9.095     9.107     9.118     9.130     9.143     9.154     9.169     9.182     9.194     9.207     9.219     9.233     9.245     9.258     9.272     9.285     9.300     9.315     9.328     9.341     9.353     9.367     9.379     9.396     9.409     9.421     9.435     9.449     9.465     9.477     9.491     9.503     9.520     9.533     9.547     9.561     9.574     9.587     9.602     9.616     9.629     9.644     9.657     9.670     9.685     9.699     9.714     9.727     9.740     9.755     9.772     9.783     9.796     9.812     9.825     9.837     9.852     9.866     9.881     9.894     9.908     9.920     9.935     9.950     9.965     9.978     9.990    10.003    10.021    10.033    10.048    10.060    10.077    10.089    10.105    10.118    10.135    10.150    10.164    10.181    10.195    10.209    10.223    10.241    10.255    10.273    10.289    10.306    10.320    10.337    10.352    10.368    10.386    10.404    10.420    10.437    10.451    10.467    10.486    10.502    10.518    10.537    10.552    10.568    10.585    10.603    10.620    10.637    10.655    10.673    10.691    10.710    10.726    10.745    10.763    10.783    10.800    10.822    10.840    10.859    10.882    10.898    10.917    10.938    10.957    10.976    10.997    11.018    11.037    11.059    11.079    11.100    11.122    11.144    11.166    11.189    11.210    11.232    11.254    11.275    11.297    11.320    11.340    11.362    11.385    11.405    11.430    11.452    11.474    11.495    11.521    11.542    11.562    11.585    11.609    11.635    11.656    11.680    11.702    11.725    11.748    11.772    11.797    11.819    11.843    11.867    11.888    11.913    11.936    11.961    11.982    12.002    12.025    12.046    12.069    12.088    12.106    12.128    12.149    12.169    12.187    12.206    12.225    12.244    12.263    12.283    12.306    12.326    12.347    12.364    12.386    12.404    12.425    12.447    12.466    12.487    12.509    12.528    12.547    12.565    12.586    12.605    12.624    12.642    12.663    12.679    12.699    12.714    12.729    12.744    12.759    12.772    12.787    12.802    12.815    12.830    12.844    12.859    12.872    12.883    12.899    12.912    12.925    12.937    12.949    12.963    12.976    12.989    12.998    13.012    13.024    13.038    13.048    13.061    13.073    13.087    13.098    13.105    13.119    13.130    13.143    13.155    13.171    13.182    13.192    13.202    13.218    13.228    13.237    13.249    13.258    13.266    13.277    13.288    13.296    13.309    13.321    13.337    13.347    13.359    13.367    13.375    13.383    13.393    13.402    13.414    13.426    13.432    13.442    13.453    13.464    13.476    13.490    13.502    13.508    13.520    13.530    13.537    13.547    13.556    13.563    13.585    13.600    13.604    13.618    13.628    13.640    13.663    13.666    13.678    13.690    13.699    13.709    13.725    13.733    13.750    13.761    13.772    13.786    13.802    13.811    13.816    13.826    13.837    13.847    13.855    13.865    13.889    13.897    13.911    13.924    13.941    13.948    13.958    13.964    13.972    13.996    14.002    14.012    14.017    14.022    14.037    14.041    14.056    14.061    14.089    14.091    14.106    14.116    14.123    14.129    14.146    14.152    14.157    14.166    14.181    14.189    14.196    14.210    14.220    14.224    14.233    14.236    14.245    14.257    14.264    14.270    14.281    14.293    14.310    14.315    14.324    14.328    14.335    14.342    14.347    14.369    14.377    14.387    14.393    14.400    14.407    14.420    14.430    14.437    14.446    14.459    14.469    14.475    14.485    14.486    14.496    14.505    14.517    14.526    14.537    14.542    14.550    14.566    14.574    14.581    14.589    14.599    14.610    14.614    14.627    14.635    14.644    14.650    14.663    14.670    14.677    14.682    14.704    14.709    14.716    14.722    14.731    14.744    14.752    14.758    14.776    14.785    14.792    14.797    14.806    14.813    14.822    14.835    14.841    14.846    14.855    14.858    14.861    14.864    14.867    14.868    14.867    14.867    14.867    14.866    14.864    14.863    14.861    14.858    14.852    14.846    14.837    14.827    14.820    14.814    14.806    14.797    14.794    14.788    14.782    14.778    14.769    14.749    14.744    14.733    14.728    14.719    14.711    14.707    14.682    14.677    14.670    14.663    14.655    14.650    14.641    14.635    14.630    14.620    14.611    14.604    14.599    14.583    14.578    14.574    14.568    14.558    14.548    14.541    14.533    14.515    14.502    14.491    14.488    14.482    14.477    14.472    14.463    14.459    14.452    14.442    14.433    14.428    14.412    14.405    14.397    14.392    14.383    14.379    14.371    14.355    14.345    14.343    14.335    14.324    14.319    14.312    14.309    14.293    14.285    14.277
     4.572     4.541     4.485     4.478     4.484     4.478     4.484     4.478     4.445     4.462     4.444     4.462     4.444     4.555     4.478     4.470     4.462     4.445     4.450     4.444     4.445     4.428     4.442     4.440     4.444     4.442     4.445     4.442     4.450     4.455     4.444     4.445     4.428     4.442     4.409     4.440     4.425     4.432     4.409     4.433     4.409     4.414     4.410     4.433     4.425     4.442     4.425     4.433     4.427     4.433     4.425     4.442     4.409     4.431     4.409     4.431     4.409     4.432     4.444     4.445     4.448     4.427     4.432     4.409     4.414     4.408     4.409     4.408     4.409     4.408     4.449     4.445     4.409     4.427     4.425     4.433     4.428     4.433     4.428     4.433     4.409     4.432     4.409     4.432     4.409     4.442     4.425     4.444     4.442     4.444     4.442     4.444     4.440     4.442     4.423     4.432     4.425     4.442     4.429     4.425     4.446     4.409     4.431     4.425     4.442     4.428     4.425     4.431     4.409     4.429     4.444     4.440     4.444     4.440     4.444     4.442     4.445     4.444     4.445     4.442     4.444     4.440     4.442     4.428     4.442     4.442     4.445     4.444     4.445     4.444     4.445     4.442     4.450     4.445     4.462     4.483     4.517     4.480     4.445     4.462     4.483     4.464     4.484     4.478     4.548     4.555     4.572     4.553     4.552     4.546     4.539     4.558     4.550     4.539     4.548     4.558     4.553     4.546     4.552     4.548     4.553     4.548     4.566     4.553     4.548     4.563     4.555     4.558     4.556     4.548     4.539     4.546     4.541     4.546     4.555     4.552     4.553     4.553     4.546     4.549     4.541     4.546     4.539     4.546     4.541     4.548     4.563     4.546     4.539     4.546     4.544     4.539     4.546     4.553     4.546     4.552     4.556     4.553     4.548     4.548     4.552     4.548     4.566     4.552     4.546     4.552     4.565     4.558     4.566     4.561     4.552     4.555     4.563     4.566     4.548     4.541     4.549     4.565     4.560     4.555     4.558     4.555     4.549     4.556     4.549     4.553     4.549     4.553     4.549     4.553     4.546     4.552     4.546     4.548     4.566     4.566     4.560     4.541     4.561     4.563     4.569     4.560     4.556     4.565     4.546     4.563     4.558     4.560     4.553     4.553     4.555     4.553     4.548     4.549     4.548     4.546     4.563     4.548     4.563     4.541     4.539     4.543     4.546     4.526     4.522     4.560     4.555     4.529     4.537     4.529     4.529     4.537     4.532     4.532     4.535     4.535     4.532     4.535     4.526     4.523     4.519     4.513     4.525     4.526     4.529     4.528     4.531     4.532     4.529     4.526     4.520     4.528     4.526     4.526     4.504     4.508     4.520     4.483     4.446     4.508     4.486     4.508     4.510     4.484     4.488     4.500     4.489     4.489     4.489     4.483     4.486     4.488     4.491     4.445     4.496     4.498     4.491     4.507     4.484     4.488     4.489     4.445     4.482     4.489     4.480     4.478     4.474     4.482     4.474     4.429     4.423     4.480     4.445     4.450     4.429     4.484     4.423     4.429     4.408     4.445     4.465     4.448     4.444     4.406     4.381     4.389     4.380     4.406     4.411     4.406     4.414     4.409     4.445     4.404     4.398     4.406     4.438     4.440     4.431     4.396     4.389     4.394     4.413     4.404     4.396     4.404     4.396     4.404     4.396     4.389     4.380     4.387     4.380     4.375     4.380     4.432     4.428     4.380     4.389     4.381     4.389     4.380     4.387     4.380     4.387     4.380     4.404     4.413     4.394     4.389     4.380     4.385     4.393     4.387     4.352     4.387     4.380     4.413     4.406     4.389     4.355     4.373     4.355     4.348     4.356     4.391     4.399     4.394     4.406     4.399     4.406     4.387     4.381     4.399     4.394     4.387     4.355     4.396     4.391     4.394     4.377     4.381     4.387     4.396     4.389     4.382     4.389     4.382     4.352     4.396     4.379     4.396     4.404     4.389     4.355     4.387     4.356     4.375     4.356     4.375     4.381     4.387     4.381     4.389     4.396     4.404     4.425     4.432     4.425     4.423     4.404     4.411     4.408     4.432     4.399     4.406     4.413     4.409     4.406     4.428     4.404     4.394     4.389     4.413     4.408     4.414     4.381     4.412     4.404     4.396     4.389     4.410     4.444     4.427     4.427     4.404     4.409     4.431     4.423     4.442     4.406     4.396     4.406     4.380     4.404     4.396     4.406     4.425     4.406     4.381     4.406     4.381     4.389     4.396     4.431     4.442     4.408     4.429     4.452     4.474     4.474     4.462     4.474     4.462     4.428     4.460     4.455     4.462     4.467     4.469     4.462     4.457     4.464     4.460     4.457     4.464     4.455     4.462     4.446     4.465     4.457     4.474     4.460     4.464     4.464     4.460     4.467     4.488     4.445     4.499     4.442     4.502     4.489     4.484     4.499     4.502     4.455     4.482     4.442     4.462     4.455     4.480     4.487     4.478     4.478     4.469     4.474     4.467     4.480     4.469     4.539     4.537     4.474     4.531     4.482     4.480     4.529     4.476     4.526     4.525     4.483     4.526     4.520     4.510     4.511     4.505     4.556     4.561     4.533     4.566     4.569     4.569     4.569     4.553     4.558     4.555     4.560     4.561     4.558     4.561     4.558     4.563     4.556     4.565     4.566     4.571     4.574     4.571     4.577     4.572     4.580     4.574     4.577     4.574     4.571     4.588     4.588     4.592     4.579     4.583     4.577     4.600     4.600     4.593     4.592     4.597     4.590     4.593     4.592     4.587     4.590     4.588     4.592     4.588     4.624     4.629     4.630     4.595     4.618     4.635     4.637     4.644     4.648     4.650     4.651     4.646     4.642     4.637     4.646     4.641     4.639     4.646     4.651     4.656     4.661     4.665     4.661     4.650     4.695     4.678     4.687     4.693     4.672     4.710     4.695     4.711     4.706     4.713     4.708     4.711     4.716     4.711     4.715     4.716     4.719     4.719     4.727     4.722     4.719     4.744     4.724     4.724     4.747     4.752     4.749     4.752     4.756     4.756     4.758     4.759     4.758     4.762     4.762     4.765     4.767     4.768     4.764     4.770     4.772     4.773     4.770     4.772     4.770     4.777     4.779     4.779     4.777     4.782     4.785     4.788     4.789     4.789     4.792     4.794     4.798     4.800     4.804     4.798     4.804     4.807     4.811     4.814     4.812     4.816     4.816     4.818     4.822     4.825     4.826     4.829     4.832     4.833     4.837     4.839     4.839     4.843     4.844     4.846     4.850     4.850     4.855     4.857     4.858     4.859     4.863     4.863     4.866     4.869     4.872     4.873     4.877     4.878     4.880     4.881     4.883     4.885     4.887     4.889     4.890     4.892     4.893     4.895     4.896     4.900     4.902     4.905     4.907     4.909     4.912     4.914     4.917     4.920     4.924     4.927     4.929     4.935     4.943     4.952     4.954     4.958     4.962     4.965     4.968     4.971     4.974     4.980     4.985     4.989     4.994     4.998     5.001     5.004     5.005     5.005     5.006     5.007     5.008     5.011     5.014     5.016     5.020     5.024     5.025     5.027     5.028     5.030     5.030     5.030     5.032     5.033     5.032     5.033     5.033     5.037     5.035     5.039     5.041     5.039     5.039     5.043     5.043     5.044     5.046     5.046     5.048     5.050     5.052     5.056     5.057     5.058     5.062     5.063     5.065     5.067     5.067     5.068     5.072     5.072     5.074     5.076     5.079     5.081     5.083     5.085     5.088     5.089     5.090     5.093     5.095     5.098     5.099     5.102     5.104     5.107     5.111     5.112     5.114     5.117     5.121     5.123     5.125     5.126     5.131     5.133     5.135     5.135     5.138     5.141     5.143     5.146     5.150     5.150     5.154     5.157     5.159     5.162     5.163     5.165     5.168     5.171     5.173     5.174     5.177     5.179     5.182     5.183     5.187     5.189     5.192     5.194     5.196     5.198     5.201     5.203     5.205     5.208     5.209     5.210     5.213     5.214     5.216     5.219     5.219     5.224     5.225     5.227     5.230     5.231     5.233     5.237     5.239     5.239     5.242     5.246     5.247     5.249     5.253     5.254     5.257     5.257     5.260     5.262     5.264     5.267     5.269     5.270     5.273     5.276     5.278     5.281     5.282     5.285     5.287     5.290     5.294     5.295     5.297     5.299     5.302     5.305     5.306     5.308     5.311     5.314     5.316     5.320     5.322     5.326     5.327     5.331     5.333     5.339     5.339     5.345     5.348     5.350     5.354     5.356     5.358     5.362     5.364     5.365     5.368     5.372     5.373     5.377     5.377     5.380     5.383     5.385     5.387     5.389     5.390     5.393     5.395     5.398     5.399     5.402     5.402     5.407     5.409     5.411     5.413     5.417     5.417     5.418     5.419     5.420     5.424     5.425     5.427     5.428     5.431     5.432     5.433     5.437     5.439     5.442     5.444     5.446     5.447     5.449     5.453     5.455     5.457     5.458     5.460     5.463     5.465     5.468     5.470     5.472     5.474     5.475     5.479     5.480     5.482     5.487     5.488     5.490     5.496     5.500     5.502     5.502     5.505     5.507     5.511     5.514     5.514     5.520     5.522     5.524     5.528     5.532     5.533     5.541     5.541     5.552     5.554     5.555     5.558     5.560     5.563     5.564     5.569     5.572     5.575     5.575     5.581     5.585     5.589     5.594     5.596     5.599     5.602     5.605     5.606     5.611     5.614     5.616     5.620     5.625     5.629     5.630     5.633     5.636     5.639     5.642     5.650     5.652     5.656     5.659     5.661     5.665     5.669     5.677     5.680     5.687     5.692     5.694     5.696     5.697     5.700     5.706     5.711     5.715     5.719     5.721     5.724     5.732     5.737     5.740     5.744     5.749     5.753     5.758     5.763     5.767     5.771     5.776     5.781     5.786     5.792     5.797     5.800     5.805     5.809     5.814     5.820     5.826     5.830     5.835     5.840     5.845     5.852     5.856     5.861     5.867     5.872     5.877     5.881     5.887     5.892     5.899     5.905     5.912     5.917     5.923     5.930     5.938     5.946     5.953     5.962     5.970     5.978     5.988     5.996     6.007     6.017     6.028     6.042     6.054     6.067     6.079     6.094     6.106     6.120     6.135     6.149     6.164     6.179     6.194     6.212     6.229     6.246     6.266     6.283     6.304     6.322     6.343     6.365     6.387     6.409     6.432     6.455     6.479     6.502     6.525     6.548     6.570     6.593     6.615     6.635     6.656     6.678     6.696     6.714     6.733     6.750     6.768     6.785     6.803     6.820     6.839     6.856     6.874     6.890     6.909     6.926     6.944     6.963     6.982     7.000     7.018     7.038     7.057     7.075     7.094     7.112     7.131     7.150     7.169     7.188     7.207     7.226     7.244     7.263     7.282     7.299     7.317     7.335     7.352     7.370     7.388     7.406     7.422     7.439     7.457     7.474     7.490     7.510     7.525     7.544     7.561     7.577     7.594     7.612     7.629     7.645     7.664     7.679     7.696     7.713     7.732     7.749     7.765     7.783     7.801     7.819     7.837     7.853     7.870     7.889     7.905     7.923     7.940     7.961     7.976     7.994     8.013     8.029     8.046     8.066     8.082     8.100     8.119     8.137     8.153     8.171     8.190     8.208     8.227     8.244     8.262     8.279     8.299     8.315     8.335     8.352     8.372     8.389     8.408     8.425     8.441     8.458     8.474     8.492     8.507     8.524     8.540     8.555     8.570     8.585     8.600     8.615     8.629     8.643     8.656     8.672     8.687     8.700     8.713     8.729     8.742     8.754     8.770     8.783     8.797     8.809     8.822     8.837     8.848     8.862     8.873     8.885     8.898     8.910     8.922     8.935     8.946     8.960     8.970     8.982     8.995     9.005     9.018     9.032     9.043     9.054     9.067     9.077     9.090     9.104     9.115     9.128     9.139     9.150     9.163     9.176     9.189     9.202     9.215     9.227     9.241     9.253     9.266     9.278     9.292     9.305     9.320     9.333     9.348     9.360     9.374     9.387     9.399     9.414     9.429     9.443     9.456     9.470     9.485     9.497     9.511     9.525     9.538     9.552     9.566     9.581     9.597     9.607     9.622     9.637     9.650     9.662     9.678     9.692     9.703     9.717     9.733     9.747     9.762     9.776     9.789     9.802     9.815     9.830     9.845     9.858     9.871     9.886     9.900     9.915     9.927     9.941     9.956     9.971     9.983     9.996    10.011    10.026    10.037    10.055    10.065    10.081    10.095    10.111    10.124    10.138    10.153    10.170    10.185    10.199    10.213    10.230    10.245    10.260    10.276    10.292    10.307    10.324    10.340    10.356    10.373    10.388    10.404    10.420    10.437    10.454    10.468    10.487    10.504    10.521    10.539    10.555    10.571    10.589    10.604    10.622    10.639    10.655    10.673    10.693    10.709    10.727    10.746    10.763    10.782    10.801    10.820    10.840    10.856    10.877    10.897    10.917    10.935    10.955    10.975    10.994    11.015    11.035    11.056    11.078    11.097    11.120    11.142    11.163    11.185    11.207    11.228    11.249    11.271    11.292    11.315    11.339    11.360    11.381    11.403    11.426    11.448    11.469    11.492    11.515    11.539    11.559    11.580    11.603    11.624    11.650    11.670    11.692    11.717    11.740    11.764    11.785    11.810    11.833    11.855    11.881    11.904    11.926    11.949    11.974    11.994    12.016    12.040    12.060    12.081    12.103    12.122    12.142    12.163    12.183    12.202    12.221    12.241    12.259    12.280    12.297    12.318    12.337    12.358    12.380    12.402    12.418    12.438    12.461    12.482    12.502    12.520    12.539    12.558    12.576    12.593    12.611    12.630    12.649    12.666    12.680    12.697    12.711    12.727    12.742    12.756    12.772    12.785    12.802    12.815    12.827    12.841    12.855    12.867    12.881    12.897    12.908    12.920    12.933    12.946    12.958    12.969    12.983    12.995    13.006    13.019    13.027    13.042    13.052    13.066    13.081    13.093    13.103    13.113    13.126    13.136    13.149    13.161    13.174    13.187    13.198    13.210    13.223    13.232    13.241    13.252    13.260    13.269    13.279    13.290    13.299    13.311    13.335    13.344    13.352    13.362    13.370    13.378    13.388    13.397    13.407    13.421    13.428    13.437    13.445    13.461    13.470    13.479    13.493    13.504    13.519    13.528    13.537    13.543    13.552    13.559    13.579    13.589    13.604    13.615    13.624    13.639    13.656    13.663    13.672    13.687    13.694    13.705    13.712    13.729    13.748    13.758    13.763    13.781    13.794    13.807    13.814    13.825    13.837    13.844    13.854    13.863    13.885    13.897    13.906    13.924    13.932    13.946    13.955    13.967    13.974    13.983    14.004    14.012    14.013    14.024    14.031    14.046    14.052    14.061    14.085    14.089    14.105    14.110    14.121    14.129    14.140    14.154    14.161    14.166    14.169    14.191    14.198    14.214    14.218    14.222    14.231    14.239    14.244    14.257    14.262    14.268    14.281    14.293    14.305    14.321    14.326    14.330    14.335    14.340    14.347    14.369    14.379    14.385    14.392    14.398    14.411    14.419    14.430    14.435    14.442    14.457    14.469    14.475    14.482    14.486    14.496    14.503    14.515    14.526    14.539    14.544    14.550    14.565    14.570    14.581    14.589    14.602    14.608    14.613    14.629    14.635    14.641    14.652    14.661    14.668    14.675    14.682    14.704    14.711    14.716    14.722    14.731    14.743    14.750    14.769    14.776    14.785    14.791    14.799    14.805    14.814    14.829    14.835    14.843    14.848    14.855    14.858    14.861    14.864    14.867    14.867    14.868    14.868    14.868    14.868    14.866    14.864    14.861    14.856    14.852    14.848    14.837    14.830    14.823    14.819    14.811    14.803    14.791    14.783    14.781    14.779    14.761    14.754    14.744    14.735    14.730    14.722    14.711    14.705    14.688    14.677    14.670    14.663    14.658    14.650    14.642    14.637    14.630    14.625    14.613    14.608    14.597    14.589    14.581    14.574    14.568    14.561    14.546    14.542    14.539    14.513    14.503    14.497    14.488    14.483    14.479    14.474    14.465    14.459    14.455    14.444    14.435    14.432    14.419    14.404    14.403    14.392    14.388    14.385    14.381    14.377    14.347    14.342    14.337    14.328    14.321    14.319    14.307    14.304    14.285    14.281
     4.579     4.548     4.579     4.484     4.478     4.484     4.478     4.484     4.478     4.445     4.462     4.444     4.462     4.444     4.476     4.482     4.484     4.478     4.455     4.462     4.444     4.445     4.440     4.445     4.442     4.445     4.445     4.462     4.445     4.482     4.450     4.442     4.444     4.440     4.442     4.427     4.433     4.427     4.442     4.410     4.442     4.425     4.433     4.425     4.442     4.425     4.442     4.427     4.433     4.427     4.442     4.425     4.442     4.410     4.432     4.423     4.442     4.440     4.480     4.449     4.440     4.442     4.427     4.432     4.410     4.425     4.409     4.409     4.409     4.431     4.469     4.440     4.442     4.425     4.442     4.427     4.444     4.428     4.433     4.428     4.433     4.425     4.442     4.409     4.433     4.425     4.442     4.423     4.444     4.409     4.444     4.425     4.442     4.425     4.432     4.423     4.442     4.442     4.445     4.431     4.409     4.431     4.423     4.448     4.442     4.409     4.431     4.409     4.446     4.425     4.445     4.450     4.444     4.450     4.445     4.462     4.445     4.460     4.445     4.445     4.442     4.445     4.442     4.444     4.442     4.445     4.444     4.450     4.445     4.446     4.444     4.445     4.444     4.462     4.455     4.476     4.483     4.528     4.480     4.484     4.480     4.484     4.480     4.571     4.565     4.571     4.558     4.574     4.561     4.569     4.561     4.566     4.563     4.560     4.541     4.561     4.546     4.553     4.549     4.555     4.563     4.553     4.566     4.571     4.565     4.550     4.563     4.548     4.539     4.556     4.546     4.539     4.548     4.550     4.556     4.549     4.546     4.552     4.549     4.556     4.552     4.560     4.546     4.539     4.546     4.553     4.548     4.541     4.546     4.566     4.553     4.546     4.541     4.546     4.541     4.548     4.553     4.548     4.553     4.555     4.563     4.553     4.569     4.572     4.553     4.546     4.571     4.565     4.571     4.566     4.561     4.571     4.558     4.566     4.555     4.548     4.566     4.561     4.556     4.560     4.552     4.552     4.558     4.561     4.555     4.563     4.566     4.565     4.555     4.560     4.553     4.548     4.553     4.571     4.552     4.555     4.565     4.561     4.560     4.566     4.561     4.569     4.549     4.569     4.563     4.558     4.552     4.556     4.550     4.556     4.552     4.548     4.553     4.546     4.552     4.563     4.546     4.550     4.546     4.566     4.544     4.565     4.561     4.558     4.549     4.552     4.556     4.539     4.546     4.544     4.535     4.532     4.537     4.535     4.543     4.537     4.528     4.523     4.520     4.535     4.525     4.528     4.520     4.525     4.522     4.526     4.529     4.535     4.535     4.520     4.539     4.541     4.537     4.535     4.504     4.500     4.504     4.520     4.519     4.511     4.484     4.488     4.484     4.504     4.507     4.495     4.513     4.514     4.485     4.487     4.500     4.496     4.504     4.507     4.502     4.497     4.507     4.502     4.505     4.505     4.502     4.449     4.488     4.484     4.486     4.483     4.480     4.476     4.445     4.478     4.429     4.476     4.482     4.444     4.464     4.455     4.429     4.409     4.429     4.423     4.491     4.442     4.449     4.425     4.389     4.381     4.375     4.381     4.404     4.413     4.406     4.428     4.416     4.396     4.404     4.428     4.438     4.446     4.406     4.413     4.408     4.413     4.389     4.381     4.389     4.396     4.389     4.396     4.389     4.380     4.387     4.354     4.387     4.380     4.428     4.423     4.381     4.389     4.380     4.389     4.381     4.387     4.380     4.373     4.355     4.387     4.380     4.389     4.391     4.394     4.387     4.406     4.400     4.393     4.387     4.380     4.387     4.380     4.375     4.355     4.348     4.355     4.350     4.355     4.352     4.396     4.404     4.412     4.406     4.381     4.409     4.380     4.389     4.409     4.414     4.381     4.387     4.379     4.399     4.404     4.396     4.389     4.396     4.404     4.398     4.404     4.398     4.404     4.399     4.406     4.399     4.406     4.414     4.396     4.389     4.356     4.389     4.382     4.404     4.396     4.404     4.399     4.396     4.389     4.381     4.389     4.381     4.428     4.433     4.406     4.398     4.406     4.402     4.409     4.406     4.414     4.406     4.427     4.406     4.408     4.399     4.404     4.413     4.406     4.413     4.409     4.428     4.433     4.440     4.406     4.398     4.414     4.406     4.413     4.408     4.428     4.445     4.425     4.446     4.444     4.425     4.408     4.427     4.406     4.396     4.404     4.396     4.406     4.429     4.408     4.428     4.454     4.459     4.454     4.459     4.446     4.460     4.455     4.472     4.476     4.462     4.455     4.464     4.470     4.476     4.440     4.476     4.444     4.462     4.465     4.472     4.462     4.460     4.455     4.462     4.470     4.462     4.446     4.462     4.462     4.472     4.467     4.469     4.470     4.474     4.467     4.462     4.469     4.476     4.502     4.462     4.454     4.505     4.442     4.499     4.445     4.508     4.446     4.519     4.484     4.528     4.484     4.487     4.482     4.472     4.478     4.470     4.480     4.541     4.480     4.541     4.476     4.483     4.474     4.478     4.486     4.480     4.535     4.531     4.483     4.526     4.522     4.526     4.543     4.555     4.511     4.532     4.556     4.565     4.561     4.539     4.566     4.569     4.560     4.566     4.560     4.566     4.560     4.563     4.566     4.563     4.560     4.553     4.558     4.560     4.565     4.574     4.577     4.572     4.579     4.574     4.579     4.580     4.587     4.593     4.593     4.595     4.579     4.583     4.579     4.603     4.603     4.597     4.600     4.597     4.602     4.598     4.615     4.618     4.587     4.592     4.597     4.627     4.588     4.607     4.598     4.637     4.600     4.600     4.639     4.629     4.639     4.630     4.653     4.655     4.650     4.651     4.641     4.651     4.655     4.644     4.650     4.654     4.664     4.648     4.662     4.696     4.699     4.702     4.683     4.702     4.704     4.695     4.713     4.713     4.704     4.713     4.708     4.713     4.721     4.715     4.721     4.716     4.721     4.722     4.721     4.735     4.739     4.722     4.742     4.722     4.752     4.752     4.744     4.744     4.758     4.753     4.761     4.758     4.764     4.759     4.764     4.767     4.768     4.765     4.768     4.772     4.775     4.772     4.773     4.777     4.779     4.775     4.779     4.780     4.785     4.789     4.791     4.794     4.794     4.794     4.791     4.794     4.797     4.800     4.804     4.805     4.809     4.807     4.811     4.811     4.812     4.819     4.822     4.821     4.823     4.828     4.829     4.830     4.833     4.837     4.837     4.841     4.844     4.843     4.846     4.850     4.850     4.854     4.857     4.858     4.860     4.860     4.863     4.864     4.869     4.872     4.873     4.877     4.878     4.880     4.881     4.883     4.885     4.889     4.890     4.893     4.895     4.895     4.896     4.898     4.902     4.903     4.905     4.907     4.909     4.910     4.914     4.915     4.918     4.922     4.926     4.929     4.931     4.938     4.947     4.949     4.956     4.960     4.963     4.967     4.968     4.971     4.974     4.979     4.983     4.987     4.992     4.996     4.999     5.005     5.007     5.008     5.010     5.012     5.013     5.016     5.016     5.020     5.024     5.025     5.027     5.028     5.030     5.032     5.030     5.033     5.035     5.035     5.035     5.035     5.039     5.037     5.041     5.039     5.044     5.044     5.046     5.046     5.046     5.048     5.048     5.050     5.050     5.055     5.056     5.060     5.061     5.063     5.066     5.067     5.068     5.070     5.072     5.072     5.074     5.076     5.077     5.079     5.081     5.085     5.086     5.088     5.089     5.090     5.092     5.095     5.098     5.099     5.102     5.105     5.107     5.109     5.112     5.114     5.117     5.120     5.123     5.125     5.126     5.128     5.131     5.135     5.136     5.138     5.140     5.143     5.146     5.147     5.150     5.152     5.155     5.159     5.162     5.165     5.167     5.170     5.171     5.173     5.176     5.177     5.180     5.182     5.183     5.185     5.189     5.190     5.194     5.196     5.199     5.201     5.203     5.204     5.207     5.209     5.212     5.213     5.214     5.217     5.219     5.222     5.225     5.225     5.228     5.230     5.231     5.233     5.237     5.239     5.241     5.244     5.246     5.247     5.249     5.253     5.254     5.256     5.258     5.261     5.262     5.264     5.267     5.269     5.272     5.273     5.275     5.278     5.281     5.282     5.285     5.287     5.290     5.292     5.295     5.297     5.299     5.302     5.303     5.306     5.308     5.311     5.313     5.316     5.318     5.322     5.324     5.327     5.329     5.333     5.338     5.341     5.343     5.345     5.347     5.354     5.354     5.358     5.360     5.364     5.365     5.368     5.370     5.372     5.375     5.379     5.380     5.382     5.385     5.387     5.389     5.392     5.393     5.396     5.398     5.399     5.404     5.406     5.407     5.409     5.411     5.413     5.415     5.419     5.419     5.421     5.424     5.424     5.426     5.428     5.429     5.431     5.433     5.437     5.437     5.442     5.442     5.444     5.446     5.449     5.452     5.453     5.455     5.457     5.458     5.462     5.465     5.467     5.468     5.470     5.472     5.474     5.477     5.479     5.480     5.483     5.485     5.489     5.493     5.496     5.500     5.502     5.504     5.505     5.507     5.509     5.512     5.514     5.519     5.519     5.522     5.528     5.530     5.533     5.534     5.543     5.552     5.555     5.557     5.558     5.560     5.561     5.564     5.566     5.569     5.572     5.576     5.578     5.583     5.588     5.589     5.594     5.597     5.602     5.605     5.606     5.608     5.611     5.616     5.619     5.624     5.627     5.629     5.633     5.636     5.639     5.639     5.645     5.648     5.654     5.656     5.659     5.663     5.667     5.675     5.678     5.682     5.687     5.692     5.694     5.697     5.699     5.702     5.706     5.711     5.713     5.717     5.724     5.726     5.731     5.737     5.742     5.744     5.747     5.753     5.758     5.763     5.767     5.771     5.776     5.781     5.786     5.792     5.797     5.802     5.805     5.811     5.814     5.822     5.826     5.831     5.835     5.842     5.847     5.850     5.856     5.861     5.867     5.872     5.879     5.882     5.889     5.892     5.899     5.906     5.911     5.917     5.923     5.932     5.938     5.946     5.953     5.962     5.970     5.978     5.988     5.996     6.005     6.016     6.027     6.039     6.050     6.063     6.076     6.090     6.103     6.117     6.130     6.144     6.161     6.176     6.191     6.206     6.224     6.241     6.259     6.277     6.297     6.316     6.335     6.356     6.379     6.400     6.424     6.446     6.470     6.493     6.515     6.539     6.562     6.586     6.609     6.632     6.653     6.674     6.694     6.714     6.733     6.750     6.768     6.785     6.803     6.822     6.839     6.856     6.874     6.890     6.907     6.925     6.943     6.962     6.980     6.998     7.017     7.035     7.053     7.072     7.091     7.111     7.129     7.148     7.167     7.185     7.206     7.222     7.241     7.260     7.279     7.296     7.315     7.333     7.352     7.370     7.386     7.406     7.422     7.439     7.457     7.474     7.490     7.508     7.527     7.544     7.561     7.578     7.594     7.612     7.629     7.644     7.664     7.679     7.696     7.713     7.732     7.749     7.765     7.783     7.800     7.819     7.835     7.851     7.869     7.887     7.904     7.922     7.938     7.957     7.975     7.993     8.011     8.027     8.043     8.061     8.079     8.098     8.115     8.132     8.150     8.169     8.186     8.205     8.223     8.240     8.258     8.276     8.294     8.312     8.330     8.347     8.366     8.384     8.402     8.420     8.438     8.455     8.470     8.488     8.505     8.522     8.538     8.553     8.570     8.585     8.600     8.615     8.630     8.645     8.659     8.673     8.689     8.703     8.716     8.731     8.744     8.758     8.774     8.785     8.802     8.813     8.826     8.841     8.853     8.867     8.882     8.894     8.906     8.919     8.931     8.943     8.956     8.967     8.979     8.990     9.004     9.016     9.027     9.039     9.051     9.064     9.076     9.090     9.100     9.111     9.123     9.137     9.150     9.162     9.172     9.183     9.196     9.209     9.222     9.233     9.248     9.261     9.272     9.286     9.299     9.313     9.328     9.339     9.353     9.367     9.382     9.396     9.408     9.421     9.435     9.449     9.463     9.477     9.491     9.505     9.518     9.532     9.547     9.559     9.572     9.585     9.599     9.614     9.628     9.642     9.655     9.668     9.683     9.698     9.712     9.724     9.738     9.754     9.769     9.780     9.795     9.808     9.820     9.835     9.850     9.862     9.876     9.890     9.906     9.919     9.932     9.947     9.961     9.976     9.990    10.002    10.019    10.032    10.045    10.059    10.072    10.085    10.102    10.116    10.129    10.142    10.156    10.172    10.187    10.204    10.218    10.235    10.250    10.264    10.280    10.297    10.310    10.326    10.343    10.359    10.376    10.393    10.409    10.422    10.439    10.454    10.472    10.490    10.505    10.522    10.539    10.555    10.572    10.591    10.607    10.622    10.640    10.657    10.675    10.693    10.710    10.729    10.748    10.767    10.783    10.800    10.819    10.837    10.858    10.877    10.896    10.917    10.935    10.955    10.974    10.994    11.013    11.033    11.054    11.076    11.096    11.117    11.139    11.160    11.183    11.202    11.225    11.246    11.268    11.292    11.312    11.335    11.355    11.376    11.399    11.422    11.442    11.465    11.487    11.509    11.531    11.554    11.575    11.597    11.622    11.642    11.666    11.686    11.711    11.732    11.757    11.777    11.800    11.825    11.850    11.872    11.895    11.919    11.941    11.961    11.988    12.010    12.032    12.053    12.075    12.095    12.118    12.137    12.159    12.180    12.198    12.219    12.235    12.254    12.273    12.293    12.313    12.332    12.350    12.373    12.391    12.412    12.432    12.450    12.470    12.491    12.510    12.530    12.546    12.564    12.579    12.599    12.614    12.630    12.649    12.663    12.680    12.696    12.711    12.727    12.741    12.756    12.770    12.783    12.797    12.811    12.824    12.837    12.851    12.865    12.878    12.890    12.900    12.915    12.928    12.940    12.950    12.965    12.977    12.991    12.998    13.009    13.020    13.032    13.046    13.061    13.071    13.085    13.096    13.105    13.120    13.130    13.141    13.154    13.166    13.181    13.190    13.202    13.216    13.222    13.230    13.245    13.255    13.261    13.274    13.282    13.291    13.304    13.313    13.339    13.345    13.356    13.363    13.375    13.383    13.397    13.405    13.412    13.423    13.431    13.440    13.449    13.464    13.478    13.485    13.498    13.508    13.525    13.531    13.540    13.548    13.557    13.566    13.582    13.596    13.612    13.620    13.631    13.654    13.661    13.668    13.678    13.688    13.697    13.709    13.716    13.737    13.746    13.763    13.774    13.789    13.804    13.811    13.822    13.832    13.844    13.852    13.861    13.878    13.890    13.906    13.922    13.927    13.941    13.950    13.964    13.976    13.981    14.002    14.010    14.015    14.021    14.035    14.041    14.052    14.057    14.085    14.089    14.105    14.108    14.116    14.128    14.143    14.152    14.159    14.165    14.185    14.191    14.198    14.205    14.216    14.220    14.229    14.238    14.245    14.253    14.262    14.268    14.276    14.302    14.307    14.315    14.326    14.331    14.337    14.342    14.347    14.371    14.375    14.381    14.392    14.397    14.409    14.420    14.426    14.433    14.452    14.459    14.463    14.475    14.482    14.488    14.496    14.503    14.513    14.524    14.535    14.544    14.550    14.563    14.568    14.579    14.590    14.598    14.610    14.614    14.622    14.635    14.644    14.647    14.658    14.668    14.675    14.681    14.704    14.711    14.716    14.724    14.733    14.737    14.746    14.766    14.775    14.785    14.792    14.797    14.803    14.813    14.829    14.832    14.843    14.848    14.853    14.858    14.861    14.864    14.867    14.868    14.867    14.868    14.868    14.867    14.867    14.866    14.863    14.858    14.853    14.848    14.841    14.835    14.825    14.820    14.813    14.806    14.802    14.783    14.785    14.775    14.764    14.755    14.738    14.736    14.731    14.726    14.714    14.705    14.694    14.677    14.672    14.663    14.658    14.653    14.645    14.637    14.633    14.623    14.616    14.605    14.599    14.595    14.586    14.576    14.570    14.566    14.548    14.544    14.539    14.515    14.508    14.502    14.497    14.485    14.480    14.477    14.467    14.462    14.457    14.449    14.439    14.430    14.424    14.419    14.405    14.395    14.392    14.390    14.381    14.375    14.350    14.345    14.343    14.333    14.323    14.321    14.312    14.305    14.288    14.283
     4.572     4.579     4.484     4.478     4.484     4.480     4.485     4.480     4.485     4.480     4.484     4.462     4.455     4.462     4.446     4.478     4.483     4.484     4.478     4.455     4.450     4.444     4.445     4.444     4.450     4.445     4.462     4.470     4.480     4.464     4.444     4.445     4.442     4.444     4.442     4.444     4.428     4.442     4.428     4.442     4.428     4.442     4.427     4.442     4.427     4.444     4.440     4.442     4.427     4.442     4.428     4.433     4.425     4.433     4.425     4.442     4.428     4.450     4.525     4.442     4.445     4.428     4.444     4.427     4.433     4.425     4.433     4.423     4.448     4.442     4.478     4.448     4.427     4.442     4.425     4.444     4.442     4.445     4.429     4.444     4.427     4.442     4.425     4.442     4.425     4.433     4.425     4.442     4.409     4.432     4.409     4.442     4.427     4.442     4.427     4.442     4.440     4.449     4.445     4.409     4.431     4.409     4.447     4.482     4.464     4.446     4.409     4.442     4.425     4.447     4.442     4.485     4.480     4.528     4.445     4.462     4.480     4.470     4.462     4.444     4.445     4.442     4.444     4.442     4.445     4.444     4.450     4.445     4.462     4.445     4.450     4.442     4.450     4.445     4.462     4.483     4.574     4.563     4.556     4.552     4.556     4.549     4.553     4.533     4.553     4.560     4.539     4.546     4.566     4.561     4.566     4.561     4.560     4.565     4.560     4.561     4.541     4.548     4.569     4.569     4.556     4.558     4.555     4.565     4.571     4.571     4.565     4.539     4.546     4.560     4.541     4.546     4.541     4.553     4.555     4.558     4.541     4.548     4.555     4.561     4.558     4.565     4.555     4.549     4.556     4.549     4.555     4.561     4.550     4.558     4.549     4.555     4.546     4.553     4.546     4.553     4.558     4.553     4.558     4.561     4.569     4.563     4.572     4.555     4.548     4.571     4.566     4.571     4.576     4.571     4.569     4.572     4.565     4.558     4.560     4.553     4.569     4.560     4.565     4.548     4.550     4.566     4.560     4.553     4.563     4.555     4.576     4.553     4.548     4.541     4.548     4.555     4.563     4.572     4.563     4.565     4.556     4.565     4.560     4.563     4.550     4.571     4.567     4.563     4.571     4.555     4.558     4.555     4.556     4.552     4.548     4.553     4.560     4.553     4.555     4.566     4.553     4.548     4.552     4.548     4.566     4.563     4.525     4.549     4.553     4.548     4.555     4.541     4.544     4.539     4.543     4.539     4.543     4.539     4.541     4.544     4.543     4.532     4.526     4.544     4.537     4.520     4.526     4.520     4.525     4.535     4.535     4.532     4.539     4.543     4.537     4.539     4.544     4.508     4.539     4.504     4.499     4.523     4.446     4.516     4.508     4.516     4.510     4.507     4.508     4.504     4.508     4.510     4.507     4.484     4.488     4.514     4.511     4.504     4.508     4.505     4.507     4.429     4.504     4.507     4.502     4.496     4.492     4.482     4.485     4.480     4.484     4.480     4.480     4.484     4.478     4.487     4.445     4.480     4.445     4.484     4.488     4.429     4.409     4.429     4.488     4.450     4.442     4.406     4.396     4.389     4.355     4.389     4.396     4.406     4.427     4.406     4.425     4.406     4.396     4.438     4.445     4.425     4.431     4.404     4.396     4.404     4.381     4.389     4.381     4.389     4.394     4.404     4.381     4.387     4.355     4.387     4.380     4.429     4.409     4.428     4.406     4.413     4.406     4.412     4.404     4.381     4.387     4.380     4.375     4.355     4.387     4.380     4.415     4.427     4.421     4.414     4.408     4.413     4.394     4.402     4.381     4.387     4.356     4.350     4.355     4.350     4.355     4.350     4.357     4.389     4.381     4.389     4.411     4.406     4.431     4.423     4.433     4.431     4.409     4.387     4.380     4.387     4.394     4.413     4.404     4.399     4.406     4.413     4.406     4.413     4.408     4.413     4.408     4.414     4.408     4.416     4.427     4.432     4.425     4.406     4.396     4.404     4.413     4.394     4.413     4.394     4.402     4.394     4.389     4.380     4.389     4.423     4.409     4.433     4.389     4.411     4.408     4.433     4.428     4.423     4.425     4.415     4.409     4.415     4.408     4.414     4.409     4.429     4.409     4.414     4.423     4.429     4.449     4.440     4.408     4.444     4.413     4.406     4.413     4.408     4.440     4.446     4.438     4.408     4.448     4.442     4.408     4.413     4.404     4.396     4.408     4.460     4.450     4.428     4.450     4.446     4.460     4.446     4.464     4.465     4.462     4.464     4.470     4.465     4.467     4.476     4.474     4.480     4.457     4.465     4.470     4.472     4.480     4.476     4.462     4.469     4.472     4.464     4.465     4.464     4.470     4.469     4.409     4.470     4.465     4.474     4.465     4.470     4.474     4.470     4.474     4.504     4.467     4.480     4.511     4.513     4.485     4.462     4.454     4.462     4.497     4.494     4.516     4.520     4.529     4.488     4.484     4.489     4.478     4.474     4.482     4.489     4.483     4.544     4.546     4.541     4.480     4.483     4.480     4.482     4.544     4.539     4.537     4.531     4.529     4.537     4.546     4.552     4.558     4.529     4.555     4.532     4.560     4.561     4.565     4.560     4.561     4.566     4.556     4.565     4.569     4.565     4.566     4.566     4.569     4.565     4.556     4.577     4.566     4.571     4.580     4.579     4.587     4.572     4.582     4.587     4.582     4.585     4.592     4.588     4.598     4.587     4.580     4.608     4.607     4.592     4.598     4.605     4.603     4.600     4.610     4.612     4.610     4.603     4.623     4.602     4.600     4.608     4.600     4.605     4.633     4.639     4.603     4.626     4.633     4.629     4.658     4.660     4.659     4.646     4.653     4.650     4.661     4.662     4.664     4.650     4.653     4.669     4.666     4.666     4.699     4.702     4.680     4.687     4.704     4.704     4.698     4.715     4.715     4.713     4.708     4.713     4.722     4.724     4.725     4.727     4.722     4.727     4.722     4.728     4.722     4.739     4.742     4.737     4.742     4.733     4.739     4.756     4.740     4.747     4.762     4.764     4.767     4.765     4.767     4.772     4.772     4.770     4.772     4.768     4.777     4.779     4.779     4.779     4.779     4.783     4.782     4.780     4.783     4.786     4.791     4.794     4.795     4.797     4.800     4.798     4.802     4.805     4.804     4.809     4.807     4.812     4.811     4.814     4.814     4.818     4.825     4.823     4.826     4.826     4.829     4.835     4.835     4.839     4.843     4.841     4.844     4.848     4.848     4.850     4.851     4.855     4.859     4.860     4.863     4.864     4.866     4.867     4.870     4.872     4.877     4.878     4.880     4.883     4.885     4.887     4.887     4.889     4.892     4.895     4.896     4.898     4.900     4.902     4.903     4.905     4.907     4.909     4.912     4.914     4.915     4.917     4.920     4.926     4.929     4.931     4.934     4.938     4.940     4.952     4.956     4.960     4.963     4.967     4.970     4.971     4.974     4.977     4.983     4.991     4.992     4.996     4.999     5.006     5.008     5.010     5.013     5.015     5.019     5.020     5.022     5.022     5.027     5.028     5.030     5.030     5.030     5.035     5.035     5.035     5.039     5.039     5.041     5.041     5.039     5.043     5.041     5.044     5.048     5.048     5.050     5.050     5.051     5.054     5.055     5.058     5.060     5.059     5.064     5.067     5.068     5.068     5.070     5.072     5.072     5.074     5.076     5.076     5.077     5.079     5.081     5.083     5.085     5.086     5.088     5.089     5.090     5.093     5.095     5.098     5.099     5.102     5.104     5.107     5.109     5.112     5.114     5.116     5.118     5.121     5.125     5.126     5.128     5.131     5.133     5.135     5.138     5.140     5.143     5.144     5.147     5.150     5.152     5.154     5.157     5.160     5.162     5.167     5.168     5.170     5.173     5.174     5.176     5.179     5.182     5.185     5.187     5.189     5.190     5.192     5.196     5.198     5.201     5.203     5.204     5.207     5.209     5.210     5.213     5.214     5.219     5.220     5.222     5.224     5.225     5.228     5.230     5.231     5.235     5.237     5.239     5.241     5.244     5.246     5.247     5.249     5.253     5.254     5.256     5.258     5.260     5.262     5.264     5.267     5.269     5.272     5.273     5.276     5.278     5.279     5.282     5.285     5.287     5.289     5.292     5.295     5.297     5.299     5.302     5.303     5.306     5.308     5.310     5.313     5.314     5.318     5.322     5.324     5.327     5.329     5.333     5.335     5.338     5.344     5.345     5.350     5.352     5.356     5.356     5.360     5.362     5.365     5.367     5.370     5.373     5.375     5.377     5.380     5.382     5.383     5.387     5.390     5.392     5.395     5.396     5.398     5.400     5.402     5.406     5.407     5.409     5.411     5.415     5.417     5.418     5.419     5.421     5.422     5.425     5.426     5.428     5.431     5.432     5.433     5.435     5.439     5.442     5.444     5.447     5.447     5.449     5.452     5.453     5.457     5.458     5.460     5.462     5.463     5.467     5.468     5.470     5.474     5.475     5.477     5.479     5.482     5.483     5.486     5.488     5.494     5.496     5.500     5.502     5.504     5.507     5.507     5.511     5.512     5.516     5.519     5.520     5.524     5.526     5.528     5.532     5.540     5.543     5.552     5.554     5.555     5.558     5.560     5.561     5.563     5.564     5.569     5.572     5.573     5.576     5.579     5.585     5.588     5.592     5.594     5.599     5.603     5.605     5.610     5.610     5.613     5.616     5.620     5.622     5.627     5.629     5.632     5.636     5.641     5.644     5.648     5.650     5.654     5.657     5.661     5.665     5.668     5.676     5.682     5.685     5.689     5.692     5.696     5.697     5.702     5.704     5.708     5.713     5.717     5.718     5.724     5.728     5.732     5.737     5.740     5.744     5.747     5.753     5.760     5.763     5.767     5.771     5.778     5.781     5.786     5.792     5.797     5.802     5.807     5.811     5.814     5.819     5.825     5.832     5.837     5.842     5.847     5.852     5.856     5.863     5.868     5.872     5.876     5.881     5.889     5.894     5.898     5.906     5.912     5.918     5.923     5.930     5.938     5.945     5.953     5.962     5.969     5.978     5.987     5.996     6.005     6.015     6.027     6.037     6.049     6.061     6.073     6.088     6.100     6.114     6.129     6.142     6.157     6.171     6.186     6.202     6.219     6.235     6.253     6.271     6.289     6.309     6.328     6.348     6.369     6.391     6.413     6.437     6.460     6.483     6.508     6.530     6.554     6.577     6.602     6.624     6.648     6.669     6.691     6.711     6.731     6.749     6.768     6.786     6.803     6.822     6.839     6.856     6.874     6.890     6.907     6.925     6.943     6.960     6.979     6.997     7.014     7.033     7.052     7.070     7.088     7.107     7.126     7.144     7.163     7.183     7.202     7.220     7.237     7.257     7.275     7.294     7.313     7.333     7.349     7.368     7.385     7.404     7.421     7.439     7.455     7.472     7.490     7.508     7.525     7.542     7.561     7.577     7.594     7.610     7.627     7.644     7.662     7.679     7.696     7.712     7.730     7.748     7.765     7.781     7.800     7.817     7.835     7.851     7.869     7.885     7.902     7.920     7.937     7.956     7.971     7.990     8.007     8.026     8.043     8.059     8.076     8.094     8.111     8.130     8.148     8.165     8.183     8.202     8.219     8.237     8.255     8.272     8.291     8.308     8.326     8.342     8.361     8.380     8.397     8.414     8.432     8.452     8.469     8.485     8.502     8.521     8.537     8.553     8.569     8.583     8.600     8.615     8.629     8.646     8.660     8.675     8.690     8.703     8.718     8.732     8.746     8.760     8.776     8.789     8.804     8.817     8.831     8.845     8.859     8.871     8.885     8.900     8.912     8.926     8.938     8.949     8.963     8.975     8.989     9.000     9.012     9.022     9.037     9.048     9.061     9.070     9.083     9.098     9.109     9.122     9.133     9.146     9.156     9.170     9.182     9.194     9.206     9.217     9.232     9.245     9.255     9.268     9.281     9.295     9.307     9.320     9.335     9.348     9.362     9.375     9.389     9.402     9.414     9.429     9.443     9.456     9.468     9.483     9.497     9.510     9.525     9.538     9.552     9.566     9.579     9.594     9.605     9.619     9.635     9.650     9.662     9.676     9.690     9.703     9.718     9.731     9.744     9.759     9.772     9.786     9.800     9.814     9.828     9.842     9.853     9.869     9.883     9.897     9.909     9.924     9.936     9.952     9.967     9.982     9.994    10.008    10.022    10.035    10.050    10.063    10.078    10.093    10.105    10.121    10.133    10.147    10.161    10.176    10.189    10.207    10.222    10.239    10.253    10.268    10.283    10.300    10.314    10.330    10.348    10.361    10.380    10.393    10.411    10.426    10.443    10.457    10.476    10.492    10.509    10.525    10.540    10.558    10.575    10.592    10.607    10.624    10.640    10.659    10.677    10.694    10.712    10.729    10.748    10.767    10.785    10.800    10.822    10.839    10.858    10.878    10.894    10.915    10.933    10.953    10.973    10.992    11.013    11.033    11.054    11.075    11.094    11.116    11.137    11.156    11.179    11.199    11.222    11.244    11.266    11.289    11.309    11.331    11.351    11.374    11.394    11.417    11.437    11.461    11.482    11.504    11.527    11.548    11.570    11.594    11.616    11.640    11.660    11.682    11.704    11.726    11.749    11.772    11.794    11.819    11.840    11.862    11.887    11.910    11.933    11.955    11.977    12.002    12.022    12.048    12.069    12.088    12.110    12.132    12.153    12.174    12.195    12.213    12.231    12.248    12.269    12.287    12.308    12.328    12.345    12.364    12.385    12.404    12.424    12.440    12.459    12.477    12.496    12.513    12.531    12.550    12.565    12.583    12.600    12.616    12.633    12.649    12.665    12.680    12.697    12.713    12.726    12.740    12.756    12.768    12.781    12.794    12.806    12.820    12.833    12.846    12.857    12.870    12.883    12.895    12.908    12.920    12.933    12.946    12.957    12.969    12.983    12.993    13.003    13.015    13.025    13.039    13.052    13.064    13.074    13.089    13.098    13.110    13.126    13.135    13.148    13.159    13.172    13.181    13.195    13.202    13.213    13.222    13.230    13.248    13.255    13.269    13.277    13.286    13.296    13.306    13.329    13.340    13.350    13.359    13.367    13.380    13.394    13.400    13.407    13.416    13.428    13.437    13.445    13.453    13.474    13.481    13.495    13.507    13.522    13.528    13.537    13.543    13.554    13.563    13.577    13.591    13.606    13.620    13.626    13.644    13.657    13.665    13.675    13.685    13.694    13.704    13.712    13.730    13.743    13.764    13.772    13.781    13.798    13.809    13.816    13.832    13.842    13.852    13.859    13.866    13.889    13.899    13.914    13.923    13.943    13.950    13.963    13.974    13.979    13.994    14.012    14.015    14.021    14.032    14.038    14.052    14.059    14.082    14.091    14.098    14.108    14.113    14.120    14.143    14.152    14.157    14.166    14.187    14.191    14.198    14.205    14.211    14.218    14.227    14.233    14.248    14.253    14.260    14.268    14.277    14.302    14.305    14.317    14.323    14.331    14.337    14.340    14.348    14.366    14.375    14.381    14.390    14.397    14.403    14.420    14.424    14.430    14.448    14.457    14.463    14.475    14.482    14.490    14.496    14.507    14.513    14.526    14.537    14.542    14.553    14.560    14.570    14.579    14.589    14.602    14.607    14.614    14.626    14.635    14.639    14.648    14.658    14.666    14.675    14.681    14.704    14.711    14.716    14.724    14.733    14.737    14.739    14.761    14.778    14.783    14.791    14.794    14.806    14.814    14.822    14.832    14.841    14.846    14.852    14.856    14.861    14.866    14.868    14.869    14.869    14.868    14.867    14.867    14.868    14.866    14.863    14.859    14.855    14.848    14.841    14.835    14.829    14.819    14.813    14.808    14.799    14.792    14.785    14.776    14.766    14.757    14.752    14.735    14.731    14.724    14.716    14.707    14.698    14.679    14.670    14.663    14.660    14.656    14.647    14.639    14.633    14.625    14.619    14.608    14.602    14.597    14.590    14.578    14.572    14.568    14.556    14.546    14.539    14.522    14.510    14.503    14.496    14.491    14.486    14.479    14.467    14.462    14.459    14.454    14.444    14.430    14.424    14.416    14.411    14.397    14.395    14.392    14.388    14.379    14.369    14.348    14.347    14.333    14.330    14.319    14.319    14.307    14.294    14.290
     4.580     4.572     4.569     4.485     4.579     4.574     4.595     4.603     4.595     4.486     4.588     4.484     4.478     4.483     4.478     4.484     4.571     4.539     4.484     4.464     4.445     4.462     4.444     4.462     4.445     4.464     4.484     4.480     4.478     4.445     4.450     4.444     4.449     4.442     4.445     4.442     4.444     4.428     4.444     4.442     4.444     4.442     4.444     4.442     4.445     4.442     4.445     4.442     4.444     4.428     4.442     4.428     4.442     4.427     4.442     4.428     4.445     4.444     4.455     4.449     4.442     4.445     4.440     4.444     4.428     4.442     4.428     4.444     4.442     4.449     4.484     4.442     4.448     4.427     4.442     4.440     4.449     4.444     4.445     4.442     4.444     4.427     4.442     4.427     4.442     4.425     4.440     4.409     4.440     4.409     4.442     4.425     4.442     4.440     4.444     4.442     4.449     4.444     4.450     4.445     4.450     4.445     4.450     4.445     4.462     4.442     4.444     4.427     4.442     4.440     4.449     4.444     4.450     4.442     4.445     4.442     4.462     4.470     4.541     4.462     4.445     4.445     4.442     4.445     4.445     4.462     4.445     4.462     4.445     4.462     4.445     4.462     4.445     4.462     4.470     4.478     4.576     4.571     4.563     4.558     4.563     4.541     4.548     4.541     4.548     4.539     4.522     4.539     4.546     4.541     4.548     4.541     4.560     4.565     4.560     4.555     4.548     4.541     4.546     4.566     4.560     4.572     4.563     4.572     4.577     4.566     4.571     4.548     4.539     4.553     4.546     4.541     4.549     4.548     4.553     4.553     4.546     4.555     4.565     4.555     4.565     4.539     4.563     4.569     4.561     4.563     4.558     4.566     4.560     4.549     4.556     4.563     4.565     4.548     4.553     4.558     4.555     4.569     4.561     4.565     4.565     4.571     4.565     4.560     4.541     4.565     4.572     4.566     4.566     4.576     4.571     4.566     4.560     4.577     4.565     4.571     4.558     4.541     4.546     4.555     4.560     4.555     4.572     4.560     4.555     4.577     4.580     4.548     4.541     4.560     4.571     4.577     4.572     4.561     4.577     4.556     4.576     4.572     4.561     4.566     4.571     4.572     4.576     4.560     4.571     4.560     4.563     4.560     4.555     4.556     4.553     4.556     4.539     4.558     4.563     4.565     4.560     4.555     4.555     4.572     4.565     4.558     4.569     4.553     4.556     4.552     4.548     4.546     4.541     4.543     4.544     4.543     4.544     4.544     4.546     4.546     4.537     4.539     4.532     4.528     4.546     4.544     4.537     4.548     4.549     4.546     4.544     4.539     4.544     4.541     4.541     4.546     4.549     4.504     4.548     4.539     4.508     4.504     4.504     4.519     4.511     4.519     4.505     4.510     4.483     4.510     4.483     4.507     4.513     4.516     4.511     4.520     4.446     4.510     4.446     4.510     4.431     4.507     4.508     4.504     4.502     4.498     4.493     4.487     4.483     4.484     4.476     4.483     4.428     4.488     4.485     4.480     4.484     4.445     4.464     4.462     4.445     4.450     4.429     4.455     4.452     4.446     4.449     4.427     4.406     4.381     4.389     4.381     4.389     4.396     4.449     4.429     4.450     4.423     4.432     4.428     4.409     4.446     4.406     4.381     4.404     4.396     4.404     4.381     4.389     4.394     4.389     4.396     4.404     4.381     4.387     4.381     4.389     4.394     4.428     4.409     4.428     4.406     4.413     4.408     4.440     4.389     4.381     4.387     4.380     4.387     4.355     4.389     4.409     4.431     4.416     4.409     4.414     4.408     4.415     4.425     4.404     4.396     4.375     4.356     4.352     4.356     4.361     4.356     4.389     4.396     4.389     4.396     4.404     4.438     4.409     4.432     4.425     4.427     4.429     4.380     4.387     4.380     4.415     4.409     4.413     4.406     4.414     4.409     4.428     4.421     4.428     4.425     4.428     4.425     4.428     4.425     4.423     4.415     4.409     4.428     4.432     4.428     4.409     4.414     4.396     4.404     4.396     4.389     4.381     4.387     4.380     4.408     4.429     4.408     4.396     4.406     4.412     4.442     4.415     4.428     4.431     4.409     4.428     4.408     4.414     4.409     4.431     4.423     4.431     4.409     4.431     4.423     4.445     4.449     4.444     4.446     4.406     4.413     4.408     4.414     4.452     4.444     4.408     4.447     4.445     4.452     4.459     4.464     4.445     4.406     4.454     4.455     4.454     4.449     4.444     4.460     4.455     4.460     4.467     4.462     4.467     4.467     4.472     4.472     4.470     4.482     4.483     4.476     4.478     4.474     4.474     4.470     4.474     4.478     4.472     4.482     4.472     4.469     4.462     4.467     4.470     4.465     4.467     4.464     4.472     4.480     4.472     4.482     4.470     4.478     4.483     4.472     4.483     4.487     4.519     4.485     4.488     4.519     4.462     4.455     4.500     4.504     4.510     4.496     4.504     4.522     4.496     4.493     4.484     4.539     4.546     4.485     4.544     4.487     4.484     4.548     4.493     4.488     4.484     4.546     4.484     4.544     4.548     4.555     4.484     4.560     4.541     4.546     4.565     4.558     4.532     4.565     4.563     4.560     4.571     4.571     4.565     4.572     4.569     4.569     4.565     4.560     4.563     4.561     4.566     4.561     4.577     4.572     4.579     4.572     4.588     4.593     4.597     4.593     4.595     4.592     4.587     4.592     4.585     4.593     4.602     4.608     4.602     4.608     4.597     4.598     4.607     4.602     4.605     4.607     4.610     4.607     4.608     4.607     4.623     4.629     4.632     4.603     4.605     4.608     4.610     4.630     4.637     4.607     4.637     4.642     4.629     4.641     4.662     4.664     4.648     4.666     4.648     4.666     4.669     4.655     4.676     4.672     4.669     4.670     4.687     4.685     4.683     4.708     4.693     4.708     4.696     4.704     4.719     4.710     4.721     4.724     4.722     4.727     4.725     4.724     4.728     4.724     4.728     4.735     4.728     4.742     4.737     4.744     4.735     4.740     4.735     4.742     4.762     4.758     4.764     4.765     4.770     4.772     4.772     4.777     4.772     4.775     4.779     4.772     4.782     4.782     4.782     4.783     4.783     4.786     4.788     4.783     4.786     4.792     4.794     4.795     4.800     4.802     4.802     4.804     4.805     4.809     4.811     4.814     4.811     4.816     4.818     4.819     4.821     4.823     4.825     4.829     4.832     4.833     4.833     4.837     4.839     4.841     4.844     4.846     4.850     4.848     4.854     4.855     4.859     4.860     4.863     4.864     4.869     4.870     4.872     4.872     4.875     4.878     4.880     4.883     4.885     4.887     4.890     4.890     4.892     4.893     4.896     4.900     4.902     4.903     4.905     4.907     4.907     4.909     4.912     4.914     4.915     4.918     4.920     4.924     4.926     4.929     4.933     4.934     4.940     4.945     4.952     4.956     4.960     4.963     4.967     4.970     4.973     4.976     4.979     4.982     4.987     4.992     4.996     5.001     5.005     5.008     5.011     5.013     5.016     5.020     5.024     5.024     5.027     5.027     5.030     5.027     5.027     5.032     5.035     5.037     5.037     5.043     5.039     5.043     5.044     5.048     5.044     5.046     5.048     5.048     5.050     5.051     5.054     5.055     5.058     5.057     5.060     5.061     5.063     5.065     5.068     5.072     5.072     5.076     5.074     5.076     5.077     5.077     5.079     5.081     5.083     5.085     5.086     5.086     5.088     5.090     5.092     5.093     5.095     5.098     5.099     5.102     5.104     5.105     5.109     5.112     5.116     5.116     5.120     5.121     5.125     5.126     5.128     5.129     5.133     5.135     5.136     5.140     5.143     5.144     5.146     5.149     5.152     5.154     5.155     5.159     5.162     5.163     5.167     5.171     5.173     5.174     5.176     5.177     5.180     5.182     5.185     5.189     5.192     5.192     5.196     5.198     5.199     5.203     5.207     5.207     5.209     5.210     5.212     5.214     5.217     5.220     5.222     5.224     5.227     5.228     5.230     5.231     5.235     5.237     5.239     5.241     5.242     5.246     5.247     5.251     5.253     5.253     5.256     5.258     5.261     5.262     5.264     5.265     5.269     5.270     5.273     5.276     5.278     5.281     5.282     5.285     5.289     5.292     5.292     5.294     5.297     5.299     5.302     5.303     5.306     5.308     5.310     5.313     5.314     5.318     5.320     5.324     5.326     5.329     5.331     5.337     5.340     5.342     5.345     5.349     5.352     5.356     5.358     5.360     5.362     5.364     5.367     5.368     5.372     5.373     5.377     5.379     5.382     5.385     5.385     5.389     5.392     5.395     5.396     5.399     5.402     5.404     5.406     5.407     5.411     5.413     5.415     5.417     5.421     5.420     5.422     5.425     5.426     5.428     5.431     5.432     5.435     5.435     5.437     5.439     5.442     5.444     5.447     5.449     5.452     5.453     5.455     5.457     5.460     5.460     5.463     5.465     5.467     5.468     5.472     5.474     5.475     5.477     5.480     5.482     5.485     5.487     5.488     5.492     5.494     5.500     5.502     5.505     5.507     5.509     5.511     5.512     5.516     5.519     5.520     5.522     5.524     5.528     5.532     5.533     5.545     5.552     5.554     5.557     5.557     5.560     5.560     5.563     5.564     5.566     5.570     5.573     5.575     5.578     5.581     5.585     5.589     5.591     5.594     5.599     5.603     5.606     5.610     5.613     5.614     5.619     5.620     5.625     5.629     5.632     5.633     5.636     5.641     5.645     5.647     5.652     5.654     5.657     5.661     5.665     5.668     5.678     5.687     5.689     5.691     5.694     5.696     5.699     5.702     5.706     5.710     5.713     5.718     5.719     5.724     5.729     5.732     5.737     5.740     5.745     5.747     5.756     5.761     5.764     5.768     5.771     5.776     5.783     5.786     5.792     5.797     5.802     5.807     5.811     5.816     5.820     5.826     5.831     5.835     5.840     5.847     5.852     5.857     5.863     5.868     5.872     5.876     5.881     5.889     5.896     5.900     5.906     5.912     5.918     5.925     5.932     5.937     5.945     5.953     5.960     5.970     5.978     5.986     5.995     6.005     6.015     6.025     6.037     6.048     6.059     6.071     6.085     6.098     6.111     6.125     6.139     6.152     6.167     6.182     6.199     6.214     6.232     6.248     6.266     6.283     6.302     6.321     6.341     6.360     6.382     6.404     6.427     6.450     6.474     6.498     6.520     6.545     6.569     6.593     6.615     6.639     6.662     6.685     6.707     6.728     6.748     6.766     6.785     6.803     6.822     6.839     6.856     6.874     6.890     6.907     6.925     6.943     6.960     6.977     6.995     7.012     7.032     7.049     7.069     7.086     7.105     7.123     7.143     7.160     7.178     7.198     7.217     7.235     7.253     7.272     7.291     7.310     7.329     7.347     7.367     7.383     7.402     7.419     7.437     7.454     7.472     7.490     7.507     7.524     7.541     7.559     7.575     7.594     7.612     7.627     7.644     7.662     7.677     7.696     7.712     7.730     7.746     7.764     7.781     7.800     7.817     7.833     7.849     7.866     7.883     7.901     7.919     7.935     7.954     7.970     7.988     8.006     8.024     8.041     8.059     8.075     8.091     8.109     8.127     8.143     8.164     8.179     8.197     8.216     8.231     8.250     8.268     8.287     8.303     8.322     8.339     8.356     8.375     8.394     8.411     8.428     8.447     8.463     8.481     8.499     8.516     8.533     8.550     8.566     8.582     8.598     8.614     8.629     8.646     8.660     8.676     8.690     8.705     8.718     8.735     8.747     8.762     8.777     8.789     8.805     8.820     8.833     8.848     8.862     8.876     8.891     8.903     8.916     8.931     8.944     8.958     8.970     8.982     8.995     9.009     9.019     9.033     9.046     9.057     9.068     9.081     9.094     9.106     9.119     9.130     9.143     9.155     9.169     9.180     9.191     9.204     9.215     9.227     9.241     9.253     9.267     9.279     9.290     9.302     9.315     9.328     9.342     9.355     9.370     9.382     9.396     9.409     9.423     9.437     9.449     9.463     9.477     9.490     9.503     9.518     9.532     9.547     9.561     9.572     9.587     9.600     9.614     9.625     9.639     9.655     9.668     9.683     9.698     9.710     9.722     9.737     9.752     9.763     9.778     9.790     9.808     9.818     9.835     9.850     9.861     9.874     9.888     9.904     9.916     9.931     9.943     9.956     9.972     9.987    10.000    10.015    10.027    10.043    10.056    10.069    10.085    10.098    10.111    10.126    10.139    10.153    10.167    10.183    10.197    10.211    10.225    10.242    10.257    10.270    10.289    10.304    10.319    10.333    10.349    10.365    10.382    10.398    10.414    10.430    10.446    10.460    10.479    10.493    10.511    10.528    10.546    10.562    10.578    10.594    10.610    10.627    10.641    10.657    10.676    10.693    10.712    10.729    10.748    10.767    10.787    10.805    10.820    10.840    10.858    10.877    10.896    10.915    10.933    10.952    10.972    10.992    11.011    11.033    11.054    11.073    11.093    11.114    11.135    11.155    11.178    11.199    11.220    11.241    11.264    11.283    11.306    11.328    11.349    11.370    11.390    11.413    11.433    11.456    11.478    11.500    11.524    11.545    11.568    11.589    11.610    11.632    11.655    11.675    11.697    11.719    11.740    11.765    11.786    11.810    11.833    11.857    11.877    11.902    11.926    11.949    11.972    11.992    12.015    12.040    12.061    12.081    12.103    12.124    12.144    12.164    12.187    12.207    12.229    12.244    12.263    12.283    12.300    12.318    12.340    12.355    12.375    12.395    12.412    12.431    12.446    12.466    12.482    12.500    12.518    12.533    12.553    12.568    12.588    12.604    12.620    12.633    12.649    12.666    12.679    12.694    12.710    12.724    12.738    12.749    12.763    12.777    12.789    12.802    12.815    12.827    12.839    12.851    12.865    12.876    12.891    12.902    12.913    12.927    12.937    12.949    12.962    12.973    12.985    12.997    13.006    13.020    13.030    13.049    13.059    13.067    13.078    13.089    13.104    13.119    13.128    13.143    13.154    13.161    13.181    13.189    13.198    13.207    13.215    13.223    13.235    13.248    13.261    13.272    13.280    13.291    13.304    13.311    13.326    13.340    13.356    13.363    13.378    13.385    13.394    13.404    13.411    13.423    13.432    13.442    13.451    13.468    13.478    13.485    13.504    13.513    13.525    13.531    13.540    13.552    13.561    13.576    13.587    13.598    13.616    13.620    13.633    13.657    13.665    13.672    13.681    13.690    13.699    13.709    13.725    13.730    13.750    13.766    13.777    13.786    13.807    13.816    13.824    13.839    13.849    13.857    13.865    13.887    13.897    13.913    13.919    13.935    13.941    13.965    13.972    13.976    13.983    14.009    14.015    14.019    14.029    14.038    14.048    14.059    14.078    14.093    14.098    14.108    14.113    14.118    14.135    14.152    14.157    14.165    14.185    14.193    14.198    14.203    14.214    14.220    14.227    14.233    14.245    14.253    14.258    14.270    14.277    14.298    14.309    14.317    14.323    14.328    14.340    14.342    14.348    14.365    14.375    14.382    14.388    14.395    14.401    14.412    14.428    14.432    14.449    14.457    14.465    14.475    14.482    14.488    14.499    14.507    14.513    14.522    14.535    14.542    14.550    14.564    14.572    14.578    14.591    14.604    14.608    14.616    14.626    14.635    14.642    14.647    14.656    14.663    14.675    14.681    14.704    14.709    14.719    14.726    14.731    14.743    14.748    14.760    14.775    14.785    14.789    14.794    14.803    14.811    14.823    14.832    14.841    14.846    14.855    14.859    14.861    14.866    14.868    14.868    14.871    14.871    14.868    14.869    14.868    14.867    14.864    14.859    14.855    14.850    14.843    14.837    14.832    14.820    14.814    14.810    14.799    14.796    14.788    14.782    14.764    14.761    14.757    14.735    14.731    14.724    14.716    14.707    14.697    14.681    14.672    14.664    14.661    14.656    14.650    14.642    14.635    14.626    14.620    14.611    14.605    14.599    14.594    14.579    14.576    14.570    14.560    14.548    14.537    14.525    14.513    14.507    14.497    14.493    14.488    14.482    14.472    14.467    14.459    14.454    14.449    14.432    14.424    14.416    14.412    14.405    14.398    14.393    14.388    14.382    14.377    14.348    14.345    14.342    14.340    14.323    14.321    14.319    14.302    14.287
     4.572     4.567     4.561     4.567     4.572     4.579     4.574     4.597     4.612     4.603     4.610     4.590     4.485     4.600     4.485     4.482     4.579     4.483     4.478     4.483     4.462     4.445     4.462     4.445     4.478     4.485     4.550     4.572     4.484     4.478     4.445     4.464     4.469     4.462     4.445     4.450     4.444     4.445     4.442     4.445     4.444     4.445     4.444     4.445     4.445     4.460     4.445     4.445     4.442     4.444     4.440     4.444     4.428     4.442     4.440     4.444     4.442     4.450     4.462     4.442     4.445     4.442     4.445     4.442     4.445     4.429     4.444     4.442     4.445     4.444     4.462     4.462     4.442     4.445     4.440     4.445     4.444     4.446     4.444     4.445     4.440     4.442     4.440     4.442     4.427     4.442     4.425     4.440     4.427     4.442     4.425     4.442     4.442     4.445     4.444     4.450     4.444     4.450     4.445     4.462     4.446     4.450     4.445     4.449     4.442     4.442     4.428     4.442     4.442     4.445     4.442     4.445     4.442     4.445     4.444     4.445     4.444     4.462     4.445     4.464     4.478     4.445     4.462     4.445     4.462     4.445     4.462     4.455     4.462     4.445     4.462     4.470     4.478     4.483     4.478     4.484     4.555     4.563     4.558     4.565     4.583     4.579     4.541     4.546     4.541     4.548     4.539     4.522     4.539     4.546     4.553     4.549     4.555     4.548     4.555     4.560     4.541     4.546     4.541     4.548     4.541     4.579     4.572     4.577     4.572     4.577     4.569     4.539     4.571     4.572     4.553     4.558     4.572     4.541     4.546     4.553     4.566     4.561     4.566     4.563     4.569     4.563     4.566     4.565     4.572     4.571     4.571     4.572     4.552     4.572     4.566     4.560     4.560     4.572     4.561     4.569     4.563     4.569     4.561     4.567     4.561     4.576     4.572     4.577     4.561     4.572     4.566     4.572     4.577     4.571     4.571     4.582     4.580     4.563     4.567     4.572     4.569     4.548     4.553     4.566     4.572     4.560     4.561     4.566     4.561     4.560     4.579     4.572     4.577     4.574     4.571     4.569     4.569     4.572     4.561     4.585     4.555     4.556     4.580     4.580     4.574     4.571     4.572     4.566     4.561     4.566     4.561     4.566     4.558     4.565     4.558     4.563     4.546     4.541     4.560     4.571     4.574     4.577     4.561     4.576     4.558     4.571     4.566     4.560     4.561     4.555     4.560     4.552     4.544     4.544     4.543     4.546     4.539     4.546     4.544     4.541     4.546     4.544     4.552     4.553     4.548     4.552     4.531     4.528     4.548     4.528     4.549     4.546     4.539     4.546     4.543     4.549     4.546     4.511     4.548     4.505     4.508     4.508     4.513     4.510     4.516     4.516     4.522     4.519     4.520     4.483     4.505     4.510     4.516     4.522     4.523     4.525     4.505     4.522     4.514     4.510     4.510     4.510     4.511     4.510     4.504     4.491     4.514     4.492     4.485     4.464     4.484     4.488     4.493     4.442     4.482     4.485     4.445     4.484     4.480     4.444     4.450     4.445     4.464     4.459     4.429     4.450     4.444     4.449     4.396     4.389     4.396     4.404     4.396     4.449     4.429     4.423     4.432     4.433     4.427     4.408     4.414     4.408     4.380     4.406     4.381     4.406     4.413     4.406     4.428     4.404     4.396     4.404     4.398     4.404     4.381     4.404     4.410     4.415     4.423     4.428     4.409     4.445     4.440     4.445     4.448     4.425     4.414     4.380     4.389     4.380     4.387     4.409     4.413     4.423     4.428     4.421     4.404     4.396     4.429     4.381     4.428     4.406     4.398     4.377     4.357     4.377     4.357     4.406     4.398     4.404     4.396     4.404     4.398     4.450     4.431     4.442     4.440     4.432     4.394     4.389     4.380     4.389     4.396     4.433     4.432     4.428     4.423     4.429     4.423     4.431     4.427     4.433     4.428     4.421     4.428     4.421     4.428     4.421     4.428     4.427     4.425     4.440     4.421     4.440     4.404     4.396     4.406     4.396     4.431     4.425     4.431     4.428     4.408     4.429     4.406     4.413     4.408     4.413     4.442     4.413     4.421     4.414     4.409     4.428     4.421     4.429     4.427     4.433     4.427     4.450     4.428     4.425     4.429     4.457     4.431     4.409     4.446     4.421     4.428     4.421     4.442     4.457     4.428     4.409     4.455     4.454     4.429     4.445     4.467     4.445     4.460     4.474     4.470     4.442     4.449     4.455     4.455     4.474     4.460     4.467     4.472     4.467     4.470     4.474     4.478     4.482     4.476     4.484     4.476     4.480     4.480     4.478     4.482     4.446     4.480     4.474     4.480     4.472     4.465     4.470     4.465     4.476     4.478     4.469     4.483     4.472     4.476     4.470     4.482     4.482     4.476     4.483     4.476     4.483     4.519     4.511     4.522     4.525     4.526     4.510     4.502     4.510     4.504     4.510     4.502     4.539     4.526     4.546     4.486     4.546     4.552     4.504     4.552     4.552     4.546     4.484     4.488     4.555     4.549     4.553     4.548     4.544     4.488     4.563     4.533     4.539     4.558     4.561     4.565     4.563     4.566     4.561     4.566     4.563     4.555     4.563     4.571     4.569     4.574     4.565     4.572     4.577     4.572     4.569     4.576     4.583     4.583     4.579     4.572     4.590     4.595     4.597     4.598     4.593     4.602     4.600     4.593     4.595     4.600     4.597     4.612     4.597     4.615     4.600     4.615     4.607     4.600     4.603     4.610     4.607     4.610     4.612     4.610     4.617     4.607     4.627     4.633     4.639     4.642     4.610     4.633     4.603     4.648     4.650     4.644     4.650     4.637     4.669     4.669     4.656     4.653     4.669     4.670     4.675     4.658     4.675     4.680     4.678     4.670     4.673     4.680     4.685     4.710     4.692     4.708     4.713     4.706     4.711     4.706     4.715     4.719     4.721     4.727     4.722     4.725     4.733     4.735     4.737     4.737     4.733     4.742     4.735     4.749     4.742     4.739     4.733     4.764     4.739     4.746     4.770     4.772     4.773     4.773     4.775     4.779     4.775     4.780     4.780     4.779     4.783     4.783     4.786     4.783     4.786     4.789     4.791     4.791     4.789     4.798     4.798     4.802     4.800     4.804     4.805     4.804     4.805     4.811     4.812     4.816     4.812     4.816     4.816     4.822     4.828     4.829     4.828     4.828     4.835     4.837     4.839     4.837     4.841     4.843     4.843     4.844     4.848     4.850     4.853     4.857     4.859     4.860     4.863     4.864     4.869     4.872     4.875     4.875     4.877     4.880     4.883     4.885     4.887     4.890     4.892     4.893     4.893     4.896     4.898     4.902     4.903     4.907     4.907     4.910     4.910     4.912     4.914     4.917     4.920     4.920     4.922     4.924     4.927     4.929     4.934     4.934     4.942     4.946     4.948     4.954     4.962     4.963     4.967     4.970     4.973     4.977     4.980     4.983     4.987     4.991     4.996     4.999     5.003     5.007     5.011     5.016     5.019     5.022     5.024     5.024     5.025     5.028     5.030     5.028     5.032     5.032     5.035     5.039     5.043     5.043     5.046     5.043     5.046     5.048     5.050     5.050     5.051     5.052     5.052     5.056     5.057     5.058     5.059     5.062     5.064     5.065     5.067     5.068     5.072     5.074     5.074     5.077     5.077     5.079     5.081     5.083     5.083     5.085     5.086     5.088     5.088     5.089     5.090     5.092     5.093     5.096     5.098     5.099     5.102     5.104     5.107     5.109     5.111     5.114     5.116     5.120     5.121     5.123     5.125     5.128     5.129     5.131     5.133     5.136     5.140     5.143     5.144     5.147     5.149     5.150     5.152     5.157     5.160     5.160     5.162     5.165     5.168     5.170     5.173     5.176     5.177     5.180     5.182     5.183     5.187     5.190     5.192     5.194     5.198     5.199     5.203     5.205     5.208     5.209     5.212     5.212     5.214     5.219     5.219     5.222     5.225     5.227     5.228     5.231     5.233     5.237     5.239     5.239     5.242     5.244     5.246     5.247     5.250     5.251     5.253     5.256     5.258     5.260     5.262     5.264     5.267     5.269     5.270     5.273     5.275     5.279     5.281     5.282     5.283     5.287     5.290     5.294     5.295     5.297     5.299     5.303     5.303     5.306     5.308     5.311     5.313     5.314     5.317     5.318     5.322     5.326     5.327     5.331     5.336     5.336     5.341     5.343     5.347     5.352     5.354     5.358     5.360     5.362     5.364     5.367     5.368     5.370     5.373     5.375     5.377     5.380     5.383     5.385     5.389     5.390     5.393     5.396     5.398     5.400     5.404     5.406     5.409     5.411     5.413     5.415     5.418     5.419     5.421     5.422     5.424     5.426     5.428     5.429     5.432     5.435     5.439     5.441     5.442     5.444     5.446     5.447     5.449     5.453     5.455     5.458     5.458     5.460     5.462     5.463     5.465     5.468     5.470     5.472     5.474     5.477     5.479     5.480     5.482     5.487     5.488     5.492     5.493     5.496     5.497     5.502     5.504     5.505     5.509     5.511     5.514     5.516     5.519     5.520     5.524     5.524     5.528     5.532     5.533     5.535     5.536     5.555     5.555     5.558     5.558     5.560     5.563     5.566     5.569     5.569     5.572     5.575     5.576     5.579     5.582     5.585     5.589     5.594     5.597     5.599     5.603     5.606     5.610     5.613     5.616     5.620     5.622     5.627     5.629     5.632     5.636     5.639     5.641     5.644     5.648     5.652     5.656     5.657     5.663     5.665     5.672     5.678     5.685     5.691     5.692     5.694     5.699     5.702     5.704     5.706     5.711     5.713     5.717     5.722     5.725     5.731     5.735     5.739     5.742     5.745     5.749     5.755     5.758     5.763     5.768     5.773     5.778     5.783     5.786     5.791     5.797     5.802     5.807     5.811     5.816     5.823     5.827     5.831     5.837     5.840     5.845     5.854     5.856     5.863     5.867     5.872     5.877     5.882     5.889     5.896     5.902     5.908     5.912     5.918     5.925     5.930     5.937     5.945     5.951     5.960     5.969     5.976     5.985     5.995     6.005     6.015     6.025     6.035     6.048     6.058     6.071     6.083     6.095     6.109     6.124     6.136     6.150     6.164     6.179     6.194     6.211     6.227     6.243     6.260     6.278     6.297     6.314     6.333     6.352     6.374     6.396     6.418     6.441     6.464     6.488     6.512     6.535     6.558     6.582     6.607     6.630     6.654     6.678     6.699     6.723     6.743     6.763     6.783     6.801     6.820     6.839     6.856     6.872     6.890     6.907     6.925     6.943     6.960     6.977     6.995     7.012     7.030     7.048     7.065     7.083     7.102     7.121     7.139     7.158     7.175     7.193     7.213     7.231     7.249     7.268     7.287     7.307     7.326     7.343     7.362     7.381     7.399     7.417     7.435     7.453     7.470     7.489     7.505     7.524     7.541     7.557     7.574     7.590     7.610     7.627     7.644     7.662     7.677     7.694     7.712     7.729     7.746     7.764     7.780     7.798     7.815     7.833     7.849     7.865     7.883     7.900     7.919     7.935     7.952     7.968     7.985     8.004     8.020     8.038     8.056     8.073     8.091     8.107     8.124     8.142     8.161     8.176     8.194     8.211     8.231     8.247     8.265     8.282     8.300     8.319     8.335     8.353     8.372     8.388     8.406     8.425     8.442     8.460     8.477     8.494     8.511     8.530     8.545     8.561     8.579     8.596     8.611     8.627     8.643     8.659     8.673     8.690     8.705     8.720     8.735     8.749     8.764     8.779     8.793     8.807     8.822     8.837     8.850     8.865     8.880     8.893     8.906     8.920     8.935     8.948     8.963     8.977     8.989     9.002     9.014     9.026     9.041     9.053     9.064     9.077     9.089     9.102     9.115     9.127     9.141     9.150     9.164     9.178     9.187     9.202     9.213     9.224     9.237     9.248     9.262     9.274     9.286     9.302     9.313     9.324     9.336     9.348     9.362     9.375     9.389     9.403     9.416     9.429     9.442     9.458     9.470     9.483     9.497     9.511     9.525     9.539     9.552     9.566     9.579     9.594     9.605     9.619     9.632     9.648     9.660     9.672     9.686     9.702     9.717     9.729     9.742     9.755     9.770     9.784     9.796     9.812     9.825     9.838     9.853     9.866     9.881     9.894     9.909     9.922     9.935     9.950     9.962     9.978     9.992    10.008    10.021    10.035    10.048    10.060    10.075    10.090    10.104    10.118    10.130    10.145    10.160    10.174    10.186    10.202    10.216    10.230    10.244    10.262    10.277    10.292    10.307    10.324    10.337    10.356    10.370    10.385    10.402    10.416    10.432    10.450    10.464    10.481    10.497    10.513    10.531    10.546    10.565    10.580    10.598    10.612    10.627    10.646    10.663    10.681    10.694    10.714    10.731    10.750    10.768    10.787    10.803    10.823    10.842    10.859    10.878    10.897    10.917    10.935    10.953    10.972    10.992    11.009    11.033    11.054    11.075    11.094    11.116    11.135    11.156    11.178    11.197    11.219    11.239    11.261    11.280    11.302    11.323    11.344    11.369    11.390    11.411    11.431    11.452    11.472    11.493    11.518    11.540    11.562    11.585    11.606    11.627    11.650    11.670    11.692    11.715    11.735    11.760    11.781    11.806    11.825    11.848    11.872    11.895    11.919    11.942    11.966    11.987    12.008    12.035    12.053    12.075    12.093    12.115    12.137    12.158    12.178    12.200    12.218    12.235    12.255    12.273    12.294    12.311    12.329    12.348    12.366    12.383    12.402    12.418    12.436    12.456    12.470    12.488    12.504    12.521    12.539    12.553    12.572    12.589    12.604    12.620    12.633    12.651    12.665    12.677    12.692    12.706    12.718    12.731    12.744    12.759    12.771    12.783    12.795    12.808    12.818    12.832    12.842    12.856    12.870    12.883    12.891    12.905    12.920    12.933    12.944    12.955    12.965    12.977    12.987    12.998    13.009    13.024    13.042    13.054    13.061    13.069    13.085    13.096    13.110    13.122    13.132    13.152    13.157    13.166    13.185    13.195    13.202    13.212    13.220    13.230    13.242    13.252    13.260    13.277    13.286    13.300    13.309    13.317    13.340    13.345    13.356    13.368    13.381    13.390    13.400    13.409    13.416    13.426    13.439    13.447    13.458    13.472    13.481    13.498    13.508    13.520    13.528    13.537    13.547    13.556    13.563    13.589    13.598    13.607    13.616    13.631    13.657    13.661    13.666    13.680    13.687    13.695    13.711    13.716    13.721    13.746    13.761    13.770    13.781    13.807    13.813    13.821    13.839    13.847    13.855    13.863    13.885    13.896    13.909    13.916    13.932    13.941    13.948    13.970    13.974    13.978    14.002    14.015    14.019    14.029    14.041    14.052    14.061    14.070    14.089    14.098    14.105    14.111    14.121    14.131    14.147    14.154    14.165    14.185    14.193    14.195    14.207    14.211    14.216    14.227    14.233    14.241    14.252    14.260    14.265    14.281    14.299    14.305    14.315    14.323    14.330    14.338    14.342    14.347    14.369    14.379    14.385    14.390    14.395    14.404    14.408    14.426    14.430    14.452    14.457    14.467    14.472    14.477    14.488    14.499    14.508    14.515    14.522    14.535    14.542    14.548    14.554    14.570    14.578    14.593    14.595    14.613    14.619    14.623    14.633    14.642    14.648    14.656    14.663    14.675    14.681    14.702    14.709    14.719    14.726    14.731    14.742    14.754    14.760    14.766    14.785    14.789    14.797    14.805    14.811    14.822    14.832    14.837    14.846    14.856    14.861    14.864    14.867    14.868    14.869    14.869    14.869    14.868    14.869    14.869    14.868    14.864    14.861    14.856    14.852    14.846    14.841    14.833    14.825    14.816    14.810    14.799    14.796    14.789    14.782    14.772    14.764    14.755    14.747    14.731    14.728    14.716    14.711    14.698    14.681    14.674    14.668    14.663    14.658    14.652    14.642    14.635    14.627    14.622    14.614    14.607    14.602    14.595    14.583    14.578    14.570    14.568    14.550    14.539    14.532    14.517    14.510    14.505    14.494    14.490    14.485    14.475    14.472    14.460    14.455    14.452    14.433    14.428    14.420    14.415    14.408    14.404    14.398    14.393    14.390    14.373    14.362    14.348    14.347    14.345    14.335    14.326    14.324    14.315    14.288
     4.595     4.574     4.580     4.572     4.567     4.572     4.579     4.574     4.602     4.608     4.605     4.583     4.587     4.597     4.480     4.579     4.483     4.579     4.484     4.478     4.484     4.478     4.470     4.478     4.484     4.482     4.546     4.541     4.548     4.583     4.482     4.485     4.480     4.484     4.478     4.455     4.462     4.445     4.462     4.445     4.462     4.445     4.462     4.445     4.462     4.457     4.462     4.445     4.450     4.444     4.445     4.442     4.445     4.440     4.445     4.442     4.445     4.445     4.445     4.445     4.442     4.445     4.444     4.450     4.445     4.450     4.444     4.445     4.442     4.450     4.454     4.445     4.450     4.444     4.445     4.442     4.449     4.444     4.449     4.442     4.444     4.440     4.442     4.440     4.442     4.427     4.442     4.427     4.442     4.428     4.444     4.442     4.445     4.445     4.450     4.445     4.462     4.445     4.478     4.484     4.464     4.445     4.450     4.442     4.442     4.428     4.442     4.428     4.444     4.442     4.445     4.442     4.445     4.442     4.445     4.444     4.445     4.444     4.462     4.445     4.489     4.478     4.445     4.462     4.455     4.464     4.470     4.476     4.470     4.476     4.470     4.478     4.484     4.489     4.505     4.577     4.561     4.572     4.561     4.585     4.572     4.580     4.576     4.579     4.572     4.546     4.549     4.541     4.548     4.555     4.563     4.567     4.572     4.567     4.548     4.553     4.548     4.555     4.548     4.541     4.548     4.541     4.579     4.572     4.577     4.572     4.579     4.572     4.577     4.569     4.576     4.577     4.579     4.558     4.555     4.563     4.571     4.565     4.560     4.571     4.565     4.567     4.569     4.565     4.574     4.548     4.572     4.579     4.574     4.566     4.577     4.572     4.577     4.579     4.567     4.576     4.567     4.563     4.566     4.561     4.565     4.571     4.577     4.571     4.579     4.571     4.583     4.582     4.572     4.577     4.583     4.580     4.583     4.580     4.576     4.572     4.577     4.566     4.572     4.583     4.585     4.563     4.571     4.565     4.566     4.587     4.566     4.583     4.580     4.571     4.576     4.572     4.572     4.579     4.566     4.560     4.556     4.561     4.583     4.565     4.572     4.572     4.577     4.572     4.571     4.561     4.571     4.561     4.565     4.571     4.563     4.560     4.565     4.560     4.569     4.561     4.566     4.572     4.567     4.560     4.574     4.566     4.561     4.560     4.566     4.566     4.550     4.556     4.548     4.552     4.548     4.549     4.544     4.552     4.552     4.555     4.556     4.560     4.548     4.544     4.552     4.548     4.553     4.549     4.553     4.555     4.548     4.555     4.537     4.553     4.546     4.546     4.541     4.522     4.517     4.558     4.539     4.505     4.508     4.514     4.516     4.519     4.520     4.522     4.504     4.510     4.537     4.510     4.513     4.532     4.529     4.516     4.528     4.520     4.519     4.511     4.516     4.514     4.510     4.505     4.508     4.505     4.510     4.508     4.489     4.507     4.495     4.502     4.502     4.502     4.484     4.446     4.484     4.445     4.484     4.476     4.455     4.460     4.446     4.483     4.462     4.429     4.449     4.428     4.406     4.396     4.404     4.396     4.406     4.428     4.409     4.429     4.423     4.429     4.408     4.414     4.408     4.428     4.450     4.429     4.406     4.414     4.406     4.414     4.408     4.427     4.433     4.427     4.406     4.413     4.406     4.413     4.408     4.425     4.429     4.449     4.445     4.440     4.428     4.447     4.425     4.432     4.408     4.414     4.380     4.414     4.381     4.431     4.425     4.446     4.411     4.416     4.396     4.389     4.380     4.415     4.410     4.428     4.409     4.428     4.408     4.414     4.408     4.414     4.406     4.396     4.389     4.396     4.429     4.423     4.438     4.450     4.445     4.440     4.389     4.381     4.389     4.396     4.406     4.425     4.431     4.425     4.428     4.433     4.433     4.428     4.435     4.431     4.409     4.428     4.421     4.428     4.356     4.406     4.381     4.406     4.413     4.406     4.414     4.406     4.398     4.406     4.440     4.447     4.442     4.448     4.440     4.433     4.428     4.433     4.413     4.406     4.413     4.408     4.413     4.406     4.428     4.408     4.428     4.421     4.428     4.409     4.429     4.455     4.415     4.445     4.459     4.432     4.425     4.431     4.423     4.432     4.455     4.429     4.423     4.429     4.454     4.446     4.409     4.429     4.409     4.429     4.425     4.454     4.460     4.482     4.470     4.467     4.448     4.464     4.445     4.462     4.467     4.469     4.478     4.472     4.478     4.469     4.476     4.483     4.482     4.480     4.489     4.488     4.484     4.480     4.486     4.483     4.486     4.480     4.429     4.450     4.445     4.480     4.472     4.483     4.480     4.502     4.474     4.476     4.478     4.478     4.494     4.482     4.488     4.526     4.480     4.476     4.520     4.522     4.485     4.516     4.520     4.523     4.529     4.505     4.510     4.505     4.507     4.504     4.552     4.548     4.529     4.507     4.483     4.488     4.494     4.496     4.489     4.486     4.492     4.549     4.553     4.556     4.484     4.489     4.505     4.563     4.565     4.560     4.566     4.558     4.566     4.563     4.569     4.569     4.569     4.569     4.569     4.572     4.565     4.572     4.577     4.572     4.580     4.576     4.580     4.572     4.576     4.580     4.579     4.574     4.580     4.580     4.590     4.593     4.590     4.593     4.602     4.558     4.602     4.607     4.602     4.593     4.598     4.615     4.617     4.610     4.620     4.618     4.623     4.598     4.605     4.610     4.615     4.610     4.612     4.615     4.618     4.621     4.613     4.610     4.635     4.642     4.646     4.650     4.651     4.621     4.642     4.639     4.644     4.641     4.646     4.675     4.675     4.653     4.676     4.675     4.673     4.676     4.676     4.670     4.678     4.673     4.676     4.673     4.676     4.683     4.706     4.693     4.696     4.708     4.704     4.708     4.713     4.722     4.725     4.728     4.722     4.727     4.722     4.728     4.739     4.737     4.731     4.737     4.737     4.752     4.756     4.728     4.755     4.761     4.765     4.770     4.749     4.775     4.767     4.777     4.779     4.780     4.777     4.782     4.779     4.782     4.783     4.786     4.786     4.789     4.788     4.791     4.792     4.794     4.794     4.797     4.802     4.804     4.805     4.805     4.807     4.809     4.807     4.809     4.814     4.816     4.819     4.818     4.821     4.822     4.826     4.828     4.830     4.833     4.837     4.839     4.839     4.841     4.843     4.844     4.848     4.850     4.848     4.854     4.858     4.857     4.860     4.863     4.864     4.869     4.870     4.872     4.875     4.878     4.880     4.881     4.883     4.885     4.889     4.892     4.895     4.896     4.896     4.898     4.902     4.902     4.905     4.907     4.910     4.912     4.914     4.915     4.918     4.920     4.922     4.924     4.926     4.929     4.929     4.933     4.937     4.935     4.945     4.947     4.952     4.956     4.960     4.963     4.967     4.970     4.973     4.976     4.979     4.983     4.987     4.991     4.996     4.999     5.003     5.005     5.013     5.015     5.020     5.024     5.024     5.025     5.027     5.030     5.032     5.037     5.035     5.037     5.037     5.043     5.043     5.044     5.048     5.048     5.050     5.053     5.052     5.054     5.053     5.055     5.056     5.060     5.060     5.062     5.065     5.065     5.067     5.070     5.072     5.072     5.074     5.077     5.077     5.079     5.081     5.083     5.083     5.086     5.086     5.088     5.088     5.089     5.090     5.092     5.095     5.096     5.098     5.099     5.100     5.102     5.104     5.107     5.109     5.112     5.114     5.116     5.120     5.120     5.121     5.125     5.126     5.131     5.133     5.133     5.135     5.138     5.141     5.143     5.146     5.147     5.152     5.152     5.157     5.160     5.162     5.165     5.165     5.167     5.168     5.171     5.173     5.176     5.179     5.182     5.183     5.185     5.189     5.190     5.194     5.196     5.199     5.201     5.203     5.207     5.208     5.210     5.213     5.214     5.216     5.220     5.222     5.224     5.227     5.228     5.231     5.233     5.237     5.239     5.241     5.242     5.244     5.246     5.249     5.250     5.251     5.254     5.256     5.258     5.260     5.261     5.264     5.265     5.269     5.272     5.273     5.275     5.278     5.281     5.282     5.285     5.287     5.289     5.292     5.295     5.297     5.300     5.302     5.303     5.306     5.308     5.311     5.313     5.314     5.318     5.320     5.322     5.326     5.327     5.331     5.333     5.337     5.343     5.344     5.350     5.352     5.354     5.356     5.358     5.360     5.364     5.365     5.368     5.370     5.373     5.375     5.377     5.380     5.382     5.385     5.387     5.390     5.395     5.396     5.398     5.402     5.404     5.406     5.409     5.411     5.415     5.417     5.418     5.419     5.421     5.422     5.424     5.426     5.429     5.431     5.432     5.435     5.437     5.441     5.444     5.446     5.449     5.450     5.452     5.452     5.455     5.458     5.460     5.462     5.463     5.465     5.467     5.468     5.470     5.474     5.475     5.477     5.479     5.480     5.483     5.485     5.488     5.490     5.494     5.496     5.499     5.502     5.504     5.507     5.509     5.511     5.514     5.516     5.519     5.520     5.522     5.526     5.528     5.532     5.533     5.538     5.542     5.548     5.558     5.558     5.558     5.560     5.561     5.563     5.569     5.569     5.572     5.575     5.578     5.579     5.581     5.585     5.589     5.591     5.594     5.599     5.602     5.605     5.610     5.611     5.616     5.619     5.622     5.624     5.627     5.630     5.633     5.636     5.641     5.644     5.647     5.650     5.654     5.657     5.661     5.665     5.667     5.671     5.685     5.689     5.692     5.694     5.696     5.699     5.702     5.706     5.708     5.711     5.717     5.719     5.724     5.726     5.731     5.735     5.739     5.742     5.745     5.749     5.753     5.758     5.764     5.766     5.771     5.776     5.783     5.788     5.791     5.795     5.802     5.805     5.811     5.816     5.820     5.826     5.831     5.837     5.842     5.845     5.852     5.857     5.861     5.868     5.873     5.879     5.883     5.889     5.894     5.902     5.908     5.914     5.918     5.925     5.930     5.937     5.943     5.950     5.959     5.967     5.976     5.983     5.993     6.004     6.013     6.024     6.035     6.046     6.058     6.069     6.081     6.094     6.106     6.120     6.133     6.149     6.162     6.176     6.191     6.206     6.222     6.240     6.257     6.273     6.292     6.309     6.328     6.346     6.367     6.387     6.410     6.432     6.456     6.479     6.503     6.525     6.550     6.572     6.596     6.621     6.644     6.669     6.691     6.714     6.737     6.758     6.779     6.799     6.816     6.835     6.853     6.872     6.889     6.907     6.924     6.943     6.959     6.977     6.995     7.011     7.028     7.046     7.064     7.081     7.100     7.118     7.137     7.154     7.174     7.192     7.209     7.227     7.246     7.265     7.285     7.302     7.320     7.339     7.359     7.377     7.396     7.415     7.432     7.450     7.469     7.487     7.504     7.522     7.539     7.557     7.574     7.590     7.608     7.624     7.643     7.660     7.676     7.694     7.710     7.727     7.746     7.762     7.780     7.798     7.814     7.831     7.848     7.865     7.883     7.900     7.916     7.933     7.950     7.967     7.985     8.002     8.020     8.036     8.055     8.072     8.089     8.107     8.122     8.140     8.156     8.174     8.190     8.208     8.225     8.244     8.260     8.278     8.296     8.313     8.333     8.349     8.367     8.384     8.402     8.420     8.437     8.455     8.474     8.491     8.508     8.526     8.542     8.559     8.575     8.592     8.609     8.625     8.641     8.658     8.675     8.689     8.703     8.720     8.735     8.752     8.765     8.779     8.793     8.807     8.822     8.837     8.853     8.867     8.880     8.894     8.910     8.924     8.938     8.952     8.966     8.979     8.994     9.007     9.021     9.033     9.045     9.061     9.072     9.085     9.098     9.111     9.123     9.135     9.148     9.162     9.174     9.185     9.198     9.209     9.221     9.233     9.246     9.258     9.270     9.283     9.296     9.308     9.320     9.333     9.347     9.359     9.371     9.385     9.397     9.412     9.423     9.438     9.452     9.463     9.479     9.491     9.505     9.520     9.533     9.547     9.561     9.572     9.588     9.600     9.614     9.626     9.641     9.654     9.665     9.679     9.693     9.707     9.722     9.735     9.749     9.763     9.776     9.788     9.806     9.817     9.830     9.845     9.857     9.873     9.885     9.900     9.914     9.926     9.941     9.955     9.969     9.982     9.998    10.013    10.026    10.041    10.056    10.069    10.081    10.096    10.111    10.124    10.138    10.150    10.164    10.180    10.191    10.207    10.223    10.236    10.252    10.266    10.280    10.297    10.311    10.328    10.343    10.359    10.373    10.390    10.404    10.421    10.435    10.453    10.468    10.485    10.500    10.516    10.533    10.547    10.567    10.583    10.600    10.614    10.633    10.649    10.663    10.682    10.700    10.717    10.733    10.750    10.768    10.787    10.803    10.822    10.840    10.859    10.878    10.897    10.917    10.935    10.955    10.973    10.992    11.011    11.033    11.052    11.073    11.094    11.112    11.132    11.154    11.176    11.197    11.217    11.238    11.259    11.280    11.299    11.322    11.342    11.363    11.383    11.407    11.426    11.446    11.469    11.490    11.511    11.532    11.557    11.578    11.603    11.624    11.646    11.667    11.688    11.709    11.730    11.753    11.774    11.795    11.820    11.842    11.864    11.888    11.911    11.931    11.953    11.979    11.999    12.020    12.046    12.066    12.087    12.108    12.128    12.149    12.170    12.189    12.207    12.229    12.248    12.267    12.283    12.302    12.318    12.337    12.353    12.370    12.389    12.409    12.425    12.443    12.461    12.474    12.491    12.509    12.525    12.542    12.558    12.574    12.588    12.602    12.618    12.633    12.647    12.659    12.673    12.686    12.700    12.713    12.727    12.740    12.754    12.765    12.777    12.787    12.797    12.811    12.824    12.837    12.851    12.865    12.874    12.886    12.897    12.913    12.925    12.935    12.949    12.958    12.968    12.980    12.991    13.004    13.015    13.032    13.045    13.055    13.064    13.082    13.093    13.107    13.116    13.126    13.140    13.149    13.161    13.172    13.185    13.198    13.207    13.215    13.227    13.235    13.245    13.258    13.269    13.280    13.294    13.304    13.311    13.325    13.339    13.349    13.365    13.375    13.385    13.397    13.405    13.412    13.423    13.432    13.442    13.451    13.468    13.479    13.493    13.505    13.513    13.523    13.533    13.545    13.552    13.559    13.587    13.593    13.609    13.616    13.626    13.649    13.657    13.665    13.670    13.680    13.697    13.705    13.712    13.730    13.741    13.750    13.768    13.777    13.786    13.811    13.818    13.832    13.846    13.854    13.863    13.870    13.896    13.907    13.914    13.930    13.937    13.943    13.968    13.972    13.976    14.002    14.009    14.015    14.029    14.035    14.054    14.061    14.071    14.087    14.100    14.102    14.111    14.121    14.133    14.152    14.159    14.170    14.182    14.191    14.195    14.207    14.210    14.218    14.227    14.233    14.242    14.253    14.265    14.265    14.277    14.302    14.307    14.312    14.321    14.330    14.337    14.342    14.347    14.369    14.375    14.381    14.392    14.397    14.404    14.412    14.424    14.433    14.452    14.455    14.465    14.470    14.480    14.488    14.502    14.507    14.513    14.524    14.535    14.544    14.548    14.560    14.570    14.581    14.593    14.602    14.610    14.619    14.623    14.635    14.641    14.647    14.656    14.664    14.672    14.681    14.704    14.711    14.719    14.726    14.731    14.744    14.752    14.763    14.769    14.785    14.789    14.797    14.803    14.810    14.820    14.829    14.839    14.845    14.856    14.861    14.864    14.866    14.868    14.868    14.868    14.871    14.871    14.868    14.868    14.868    14.866    14.863    14.858    14.853    14.848    14.841    14.833    14.826    14.819    14.810    14.802    14.799    14.794    14.781    14.776    14.764    14.757    14.752    14.731    14.728    14.721    14.707    14.697    14.682    14.675    14.670    14.663    14.658    14.650    14.644    14.637    14.629    14.623    14.619    14.611    14.607    14.598    14.583    14.578    14.572    14.568    14.554    14.539    14.535    14.526    14.513    14.507    14.497    14.490    14.485    14.477    14.472    14.465    14.459    14.452    14.440    14.432    14.426    14.419    14.412    14.404    14.400    14.393    14.387    14.381    14.371    14.357    14.347    14.343    14.338    14.331    14.323    14.321    14.297
     4.655     4.595     4.574     4.579     4.572     4.579     4.574     4.605     4.580     4.574     4.580     4.587     4.583     4.590     4.618     4.574     4.579     4.484     4.567     4.572     4.555     4.484     4.480     4.484     4.480     4.546     4.541     4.548     4.539     4.483     4.571     4.483     4.567     4.482     4.486     4.480     4.484     4.478     4.470     4.462     4.455     4.462     4.470     4.476     4.472     4.478     4.472     4.478     4.470     4.462     4.445     4.462     4.442     4.449     4.442     4.445     4.444     4.478     4.462     4.444     4.445     4.442     4.450     4.445     4.462     4.455     4.462     4.444     4.450     4.444     4.462     4.482     4.446     4.462     4.444     4.450     4.444     4.450     4.444     4.445     4.442     4.444     4.440     4.444     4.442     4.444     4.442     4.442     4.428     4.444     4.442     4.446     4.445     4.462     4.446     4.478     4.486     4.482     4.522     4.482     4.486     4.478     4.445     4.445     4.442     4.442     4.428     4.444     4.442     4.445     4.444     4.450     4.444     4.445     4.444     4.445     4.444     4.445     4.445     4.462     4.483     4.555     4.549     4.484     4.478     4.484     4.478     4.484     4.478     4.484     4.478     4.484     4.480     4.558     4.563     4.571     4.567     4.577     4.572     4.574     4.579     4.588     4.572     4.585     4.546     4.539     4.572     4.588     4.571     4.574     4.579     4.572     4.579     4.571     4.539     4.546     4.541     4.548     4.541     4.548     4.569     4.582     4.572     4.577     4.571     4.579     4.572     4.577     4.567     4.572     4.567     4.572     4.577     4.574     4.579     4.558     4.566     4.572     4.565     4.561     4.569     4.577     4.572     4.572     4.577     4.572     4.548     4.574     4.579     4.560     4.582     4.561     4.572     4.574     4.579     4.571     4.576     4.566     4.577     4.574     4.569     4.572     4.571     4.577     4.583     4.579     4.574     4.579     4.583     4.583     4.580     4.585     4.583     4.587     4.582     4.572     4.572     4.579     4.585     4.571     4.579     4.571     4.579     4.572     4.571     4.579     4.572     4.579     4.574     4.580     4.572     4.569     4.576     4.572     4.579     4.572     4.579     4.569     4.580     4.572     4.577     4.572     4.577     4.571     4.577     4.566     4.577     4.566     4.571     4.572     4.571     4.565     4.560     4.580     4.582     4.555     4.548     4.541     4.579     4.572     4.565     4.563     4.565     4.563     4.569     4.552     4.566     4.569     4.553     4.548     4.544     4.549     4.552     4.549     4.555     4.555     4.560     4.556     4.553     4.555     4.549     4.555     4.548     4.546     4.552     4.555     4.558     4.558     4.558     4.544     4.539     4.549     4.555     4.558     4.560     4.561     4.560     4.510     4.505     4.519     4.520     4.516     4.513     4.516     4.535     4.543     4.511     4.516     4.520     4.535     4.523     4.529     4.525     4.525     4.520     4.514     4.519     4.511     4.514     4.511     4.514     4.508     4.522     4.525     4.505     4.523     4.507     4.504     4.498     4.502     4.505     4.505     4.446     4.504     4.488     4.470     4.476     4.502     4.465     4.462     4.455     4.450     4.444     4.409     4.428     4.406     4.444     4.408     4.429     4.409     4.429     4.462     4.483     4.445     4.485     4.450     4.428     4.409     4.428     4.438     4.428     4.409     4.428     4.408     4.428     4.423     4.450     4.447     4.429     4.423     4.429     4.409     4.432     4.452     4.447     4.440     4.454     4.450     4.446     4.428     4.446     4.409     4.414     4.408     4.414     4.381     4.406     4.427     4.409     4.427     4.416     4.396     4.404     4.381     4.387     4.381     4.415     4.423     4.429     4.423     4.414     4.381     4.414     4.381     4.429     4.406     4.425     4.432     4.425     4.429     4.423     4.445     4.444     4.447     4.396     4.389     4.381     4.404     4.396     4.406     4.425     4.429     4.423     4.447     4.442     4.435     4.429     4.433     4.429     4.425     4.431     4.425     4.406     4.425     4.406     4.413     4.406     4.381     4.406     4.396     4.404     4.381     4.406     4.427     4.448     4.444     4.438     4.445     4.449     4.428     4.409     4.414     4.408     4.413     4.406     4.413     4.406     4.414     4.408     4.414     4.409     4.428     4.421     4.445     4.423     4.459     4.460     4.464     4.429     4.425     4.429     4.438     4.465     4.459     4.429     4.444     4.450     4.442     4.464     4.462     4.429     4.409     4.445     4.474     4.467     4.472     4.452     4.469     4.442     4.472     4.482     4.445     4.464     4.465     4.474     4.480     4.472     4.478     4.484     4.478     4.487     4.483     4.486     4.489     4.492     4.484     4.488     4.487     4.483     4.487     4.483     4.429     4.480     4.445     4.472     4.467     4.505     4.482     4.497     4.495     4.483     4.486     4.489     4.486     4.483     4.482     4.522     4.519     4.525     4.510     4.516     4.522     4.531     4.529     4.531     4.510     4.537     4.511     4.516     4.510     4.505     4.511     4.553     4.504     4.487     4.498     4.520     4.492     4.561     4.555     4.511     4.555     4.561     4.485     4.560     4.561     4.566     4.560     4.561     4.569     4.571     4.552     4.574     4.577     4.558     4.576     4.572     4.566     4.574     4.565     4.572     4.561     4.555     4.572     4.576     4.579     4.582     4.579     4.572     4.579     4.587     4.590     4.583     4.592     4.583     4.580     4.602     4.602     4.597     4.602     4.607     4.603     4.607     4.612     4.607     4.618     4.612     4.617     4.621     4.626     4.605     4.626     4.621     4.617     4.612     4.607     4.610     4.620     4.617     4.615     4.633     4.629     4.637     4.644     4.650     4.655     4.661     4.624     4.644     4.669     4.639     4.646     4.678     4.680     4.681     4.683     4.681     4.675     4.669     4.669     4.680     4.676     4.676     4.675     4.681     4.687     4.693     4.687     4.702     4.702     4.708     4.699     4.708     4.704     4.719     4.725     4.719     4.724     4.727     4.728     4.730     4.735     4.740     4.737     4.740     4.744     4.742     4.737     4.730     4.733     4.756     4.752     4.768     4.773     4.777     4.780     4.779     4.782     4.785     4.782     4.782     4.780     4.783     4.786     4.791     4.789     4.789     4.792     4.791     4.789     4.792     4.794     4.798     4.802     4.804     4.804     4.807     4.809     4.811     4.814     4.811     4.814     4.819     4.822     4.819     4.821     4.823     4.828     4.828     4.833     4.835     4.837     4.841     4.843     4.843     4.844     4.846     4.850     4.850     4.854     4.857     4.858     4.862     4.859     4.863     4.869     4.869     4.870     4.875     4.877     4.880     4.880     4.883     4.885     4.889     4.892     4.893     4.896     4.898     4.902     4.902     4.903     4.907     4.909     4.910     4.912     4.914     4.915     4.917     4.920     4.924     4.926     4.927     4.929     4.929     4.933     4.936     4.940     4.939     4.945     4.952     4.954     4.958     4.960     4.963     4.967     4.970     4.971     4.976     4.979     4.982     4.989     4.992     4.996     4.999     5.004     5.005     5.014     5.019     5.020     5.022     5.027     5.027     5.028     5.032     5.035     5.035     5.037     5.037     5.043     5.043     5.043     5.046     5.048     5.050     5.053     5.052     5.055     5.055     5.057     5.059     5.059     5.064     5.065     5.066     5.068     5.070     5.072     5.072     5.074     5.076     5.077     5.079     5.081     5.083     5.083     5.085     5.086     5.088     5.089     5.089     5.090     5.092     5.093     5.095     5.096     5.098     5.099     5.102     5.104     5.105     5.107     5.111     5.112     5.114     5.116     5.120     5.121     5.123     5.125     5.126     5.129     5.133     5.135     5.136     5.138     5.140     5.143     5.146     5.147     5.152     5.154     5.155     5.157     5.160     5.162     5.165     5.167     5.168     5.170     5.173     5.174     5.177     5.180     5.182     5.185     5.189     5.190     5.194     5.196     5.198     5.201     5.203     5.205     5.208     5.209     5.212     5.214     5.219     5.219     5.222     5.225     5.228     5.228     5.230     5.233     5.235     5.239     5.241     5.242     5.244     5.247     5.249     5.251     5.253     5.254     5.257     5.258     5.260     5.261     5.264     5.265     5.269     5.270     5.273     5.275     5.278     5.279     5.282     5.285     5.287     5.290     5.292     5.294     5.297     5.299     5.302     5.303     5.306     5.308     5.310     5.313     5.314     5.318     5.318     5.322     5.326     5.327     5.331     5.333     5.338     5.342     5.345     5.348     5.352     5.356     5.358     5.360     5.362     5.364     5.365     5.368     5.370     5.373     5.375     5.377     5.380     5.382     5.385     5.387     5.389     5.392     5.395     5.398     5.402     5.402     5.406     5.409     5.411     5.415     5.417     5.418     5.421     5.421     5.422     5.424     5.427     5.428     5.431     5.433     5.437     5.437     5.442     5.444     5.446     5.447     5.449     5.453     5.455     5.457     5.457     5.460     5.463     5.465     5.467     5.468     5.470     5.472     5.474     5.475     5.477     5.480     5.482     5.485     5.487     5.488     5.492     5.494     5.496     5.499     5.500     5.504     5.507     5.509     5.512     5.514     5.516     5.519     5.520     5.524     5.526     5.528     5.532     5.533     5.535     5.542     5.541     5.552     5.552     5.555     5.560     5.563     5.564     5.564     5.569     5.573     5.573     5.576     5.579     5.581     5.585     5.589     5.591     5.592     5.596     5.602     5.603     5.605     5.608     5.614     5.619     5.620     5.624     5.625     5.630     5.632     5.635     5.638     5.641     5.644     5.647     5.652     5.656     5.657     5.663     5.667     5.671     5.676     5.685     5.691     5.692     5.694     5.697     5.699     5.702     5.704     5.710     5.713     5.717     5.719     5.722     5.731     5.735     5.735     5.739     5.744     5.745     5.749     5.755     5.760     5.763     5.766     5.771     5.778     5.783     5.786     5.791     5.795     5.802     5.805     5.809     5.814     5.820     5.826     5.832     5.837     5.843     5.847     5.852     5.859     5.863     5.867     5.871     5.877     5.883     5.889     5.894     5.902     5.908     5.914     5.918     5.923     5.930     5.937     5.943     5.950     5.957     5.964     5.974     5.982     5.991     6.000     6.012     6.021     6.033     6.044     6.056     6.067     6.079     6.092     6.105     6.118     6.132     6.146     6.161     6.174     6.190     6.204     6.221     6.237     6.252     6.269     6.287     6.304     6.322     6.341     6.360     6.380     6.402     6.424     6.446     6.470     6.493     6.517     6.539     6.564     6.586     6.611     6.635     6.659     6.683     6.707     6.729     6.750     6.772     6.793     6.812     6.832     6.851     6.870     6.887     6.906     6.924     6.941     6.959     6.976     6.994     7.011     7.028     7.046     7.062     7.080     7.099     7.116     7.133     7.153     7.170     7.189     7.207     7.225     7.242     7.262     7.279     7.298     7.318     7.337     7.355     7.376     7.392     7.411     7.430     7.448     7.466     7.483     7.502     7.520     7.538     7.555     7.572     7.590     7.607     7.624     7.641     7.658     7.676     7.692     7.710     7.727     7.745     7.762     7.778     7.796     7.812     7.831     7.846     7.865     7.881     7.898     7.915     7.933     7.949     7.968     7.983     8.002     8.018     8.035     8.052     8.069     8.087     8.103     8.120     8.138     8.155     8.171     8.188     8.205     8.223     8.240     8.258     8.274     8.292     8.310     8.329     8.345     8.363     8.380     8.398     8.416     8.435     8.452     8.469     8.486     8.504     8.521     8.540     8.557     8.574     8.591     8.607     8.622     8.638     8.655     8.672     8.689     8.703     8.720     8.735     8.748     8.765     8.779     8.795     8.809     8.823     8.838     8.853     8.868     8.882     8.896     8.910     8.926     8.941     8.955     8.968     8.980     8.997     9.011     9.025     9.039     9.051     9.066     9.079     9.093     9.106     9.118     9.132     9.146     9.158     9.170     9.182     9.195     9.209     9.218     9.231     9.245     9.255     9.267     9.279     9.292     9.304     9.316     9.332     9.345     9.355     9.368     9.379     9.392     9.405     9.420     9.431     9.446     9.458     9.473     9.486     9.499     9.513     9.527     9.540     9.554     9.567     9.581     9.594     9.607     9.621     9.633     9.650     9.661     9.672     9.686     9.700     9.716     9.729     9.742     9.755     9.769     9.782     9.795     9.810     9.822     9.837     9.850     9.864     9.878     9.893     9.905     9.919     9.932     9.947     9.961     9.974     9.987    10.002    10.019    10.032    10.046    10.060    10.073    10.090    10.104    10.116    10.130    10.142    10.156    10.172    10.186    10.199    10.211    10.225    10.242    10.257    10.270    10.285    10.300    10.316    10.332    10.347    10.363    10.379    10.394    10.411    10.424    10.441    10.457    10.472    10.489    10.504    10.520    10.537    10.553    10.569    10.583    10.603    10.617    10.635    10.652    10.666    10.685    10.700    10.720    10.736    10.756    10.771    10.787    10.805    10.823    10.842    10.859    10.880    10.898    10.918    10.935    10.957    10.974    10.994    11.011    11.032    11.052    11.073    11.093    11.112    11.135    11.153    11.172    11.194    11.212    11.236    11.255    11.275    11.297    11.318    11.339    11.360    11.381    11.401    11.422    11.442    11.465    11.485    11.506    11.528    11.550    11.573    11.597    11.618    11.643    11.663    11.685    11.706    11.726    11.748    11.770    11.789    11.811    11.837    11.858    11.881    11.903    11.926    11.947    11.966    11.988    12.011    12.035    12.058    12.075    12.095    12.118    12.139    12.159    12.180    12.198    12.218    12.235    12.254    12.273    12.290    12.308    12.326    12.345    12.360    12.378    12.395    12.414    12.432    12.449    12.463    12.482    12.498    12.513    12.530    12.544    12.561    12.572    12.586    12.600    12.614    12.630    12.644    12.657    12.670    12.683    12.694    12.708    12.718    12.731    12.744    12.757    12.770    12.777    12.790    12.805    12.816    12.833    12.846    12.860    12.870    12.881    12.895    12.908    12.922    12.931    12.944    12.952    12.960    12.971    12.985    12.997    13.009    13.029    13.036    13.048    13.059    13.077    13.085    13.094    13.107    13.122    13.132    13.146    13.157    13.165    13.180    13.190    13.200    13.208    13.222    13.230    13.238    13.252    13.261    13.274    13.290    13.297    13.307    13.315    13.335    13.347    13.362    13.372    13.380    13.393    13.400    13.409    13.420    13.429    13.439    13.447    13.468    13.476    13.485    13.502    13.510    13.519    13.533    13.540    13.550    13.557    13.575    13.587    13.604    13.613    13.626    13.642    13.656    13.663    13.671    13.678    13.695    13.702    13.712    13.735    13.739    13.748    13.758    13.774    13.787    13.804    13.813    13.819    13.842    13.852    13.859    13.866    13.896    13.904    13.909    13.929    13.939    13.946    13.955    13.972    13.978    14.002    14.007    14.012    14.027    14.038    14.052    14.059    14.079    14.087    14.098    14.102    14.111    14.113    14.131    14.146    14.157    14.163    14.185    14.191    14.196    14.207    14.207    14.220    14.227    14.233    14.241    14.252    14.264    14.265    14.272    14.299    14.305    14.312    14.319    14.331    14.335    14.342    14.347    14.369    14.375    14.381    14.388    14.395    14.400    14.411    14.422    14.432    14.452    14.455    14.463    14.470    14.479    14.490    14.499    14.508    14.513    14.524    14.537    14.542    14.550    14.559    14.570    14.576    14.593    14.598    14.611    14.619    14.626    14.637    14.641    14.647    14.658    14.666    14.672    14.677    14.699    14.711    14.719    14.726    14.733    14.738    14.755    14.766    14.773    14.785    14.791    14.794    14.803    14.811    14.819    14.829    14.839    14.846    14.856    14.861    14.864    14.866    14.868    14.869    14.869    14.872    14.871    14.871    14.871    14.869    14.867    14.864    14.859    14.855    14.850    14.841    14.835    14.825    14.820    14.811    14.805    14.799    14.791    14.788    14.781    14.769    14.760    14.752    14.733    14.730    14.719    14.714    14.692    14.686    14.677    14.672    14.664    14.656    14.653    14.644    14.637    14.632    14.626    14.619    14.613    14.607    14.604    14.587    14.581    14.572    14.566    14.555    14.542    14.535    14.529    14.521    14.510    14.505    14.493    14.485    14.480    14.477    14.469    14.457    14.454    14.444    14.439    14.430    14.422    14.412    14.411    14.401    14.395    14.388    14.382    14.377    14.369    14.347    14.343    14.340    14.335    14.330    14.319    14.315
[truncated: 22,285,239 more chars]
