# Supplementary material for: The near-field tsunami generated by the 15 January 2022 eruption of the Hunga Tonga-Hunga Ha’apai volcano and its impact on Tongatapu, Tonga
Source: Sci Rep. 2022 Sep 7;12:15187. doi: 10.1038/s41598-022-19486-w (PMC9452557; doi:10.1038/s41598-022-19486-w)
Supplement: Supplementary file 3 — Supplementary Information 3. [file 41598_2022_19486_MOESM3_ESM.zip › T750R3arr.asc]

ncols                      1800
nrows                      1260
xllcorner              -175.500
yllcorner               -21.300
cellsize      0.000277777784504
NODATA_value  -9999
     4.413     4.407     4.423     4.400     4.367     4.346     4.324     4.317     4.308     4.317     4.324     4.310     4.310     4.308     4.316     4.308     4.316     4.308     4.316     4.308     4.316     4.308     4.314     4.308     4.317     4.324     4.357     4.317     4.310     4.317     4.310     4.302     4.310     4.319     4.314     4.321     4.316     4.321     4.329     4.324     4.331     4.363     4.324     4.317     4.310     4.316     4.310     4.314     4.308     4.317     4.310     4.306     4.310     4.306     4.310     4.317     4.312     4.317     4.321     4.314     4.306     4.314     4.321     4.317     4.322     4.317     4.310     4.316     4.310     4.317     4.324     4.331     4.339     4.333     4.344     4.337     4.317     4.322     4.331     4.324     4.317     4.322     4.316     4.321     4.316     4.322     4.326     4.321     4.328     4.331     4.324     4.317     4.312     4.317     4.312     4.321     4.316     4.308     4.316     4.321     4.312     4.302     4.310     4.300     4.308     4.326     4.317     4.308     4.302     4.310     4.321     4.316     4.308     4.314     4.302     4.314     4.321     4.312     4.321     4.312     4.317     4.312     4.317     4.310     4.316     4.310     4.314     4.308     4.316     4.312     4.317     4.310     4.302     4.310     4.333     4.355     4.365     4.331     4.394     4.400     4.398     4.402     4.394     4.400     4.394     4.400     4.368     4.400     4.369     4.415     4.421     4.417     4.421     4.405     4.425     4.419     4.428     4.423     4.425     4.400     4.405     4.404     4.410     4.415     4.413     4.421     4.405     4.425     4.407     4.400     4.407     4.423     4.428     4.423     4.430     4.425     4.430     4.430     4.423     4.426     4.423     4.428     4.425     4.428     4.423     4.421     4.425     4.421     4.426     4.400     4.428     4.428     4.425     4.425     4.425     4.421     4.425     4.425     4.426     4.423     4.428     4.423     4.430     4.425     4.432     4.436     4.433     4.439     4.438     4.442     4.436     4.432     4.425     4.433     4.428     4.423     4.425     4.425     4.428     4.425     4.400     4.405     4.400     4.405     4.423     4.400     4.396     4.405     4.426     4.432     4.433     4.426     4.426     4.423     4.428     4.423     4.421     4.398     4.423     4.410     4.407     4.410     4.410     4.407     4.402     4.405     4.402     4.425     4.405     4.419     4.419     4.419     4.421     4.423     4.404     4.407     4.400     4.402     4.398     4.402     4.398     4.390     4.390     4.390     4.394     4.392     4.396     4.394     4.396     4.394     4.396     4.400     4.396     4.394     4.398     4.394     4.392     4.396     4.322     4.344     4.347     4.363     4.357     4.359     4.357     4.366     4.359     4.350     4.390     4.344     4.335     4.339     4.340     4.340     4.340     4.333     4.324     4.326     4.324     4.326     4.337     4.329     4.333     4.340     4.331     4.324     4.346     4.317     4.342     4.317     4.321     4.316     4.316     4.329     4.312     4.337     4.316     4.310     4.331     4.310     4.317     4.314     4.314     4.314     4.316     4.316     4.319     4.316     4.308     4.312     4.308     4.310     4.308     4.257     4.302     4.302     4.306     4.300     4.312     4.292     4.290     4.296     4.294     4.300     4.298     4.298     4.296     4.300     4.294     4.296     4.264     4.268     4.261     4.298     4.292     4.292     4.270     4.300     4.302     4.269     4.186     4.180     4.171     4.160     4.162     4.158     4.150     4.158     4.150     4.158     4.154     4.160     4.154     4.152     4.144     4.140     4.132     4.128     4.126     4.117     4.110     4.110     4.117     4.110     4.110     4.117     4.110     4.110     4.117     4.128     4.128     4.117     4.110     4.110     4.117     4.110     4.110     4.117     4.128     4.130     4.140     4.150     4.152     4.150     4.160     4.171     4.165     4.172     4.166     4.214     4.250     4.152     4.160     4.169     4.165     4.172     4.248     4.178     4.169     4.160     4.152     4.160     4.167     4.246     4.158     4.166     4.158     4.167     4.174     4.166     4.158     4.166     4.261     4.158     4.150     4.142     4.150     4.142     4.150     4.140     4.130     4.126     4.117     4.110     4.110     4.117     4.110     4.110     4.117     4.128     4.128     4.117     4.110     4.110     4.117     4.110     4.110     4.117     4.128     4.128     4.117     4.110     4.110     4.117     4.126     4.130     4.132     4.140     4.150     4.158     4.171     4.165     4.158     4.166     4.268     4.174     4.166     4.158     4.166     4.160     4.169     4.255     4.250     4.255     4.248     4.249     4.312     4.249     4.254     4.252     4.255     4.287     4.287     4.248     4.269     4.298     4.261     4.306     4.310     4.306     4.312     4.306     4.312     4.310     4.308     4.314     4.308     4.308     4.254     4.252     4.257     4.254     4.324     4.329     4.308     4.298     4.292     4.296     4.292     4.329     4.324     4.322     4.312     4.316     4.314     4.310     4.304     4.300     4.296     4.300     4.308     4.302     4.322     4.321     4.324     4.322     4.317     4.310     4.331     4.328     4.322     4.329     4.324     4.322     4.322     4.326     4.321     4.329     4.355     4.331     4.324     4.346     4.339     4.355     4.385     4.346     4.350     4.371     4.368     4.370     4.373     4.376     4.376     4.370     4.387     4.385     4.385     4.380     4.392     4.390     4.396     4.394     4.398     4.398     4.396     4.402     4.408     4.404     4.408     4.405     4.402     4.408     4.428     4.428     4.411     4.423     4.423     4.421     4.430     4.442     4.441     4.439     4.441     4.411     4.407     4.442     4.405     4.452     4.452     4.404     4.425     4.421     4.421     4.425     4.428     4.425     4.426     4.428     4.428     4.444     4.445     4.448     4.433     4.439     4.435     4.452     4.448     4.454     4.481     4.480     4.485     4.490     4.489     4.492     4.496     4.501     4.503     4.508     4.466     4.468     4.487     4.522     4.489     4.485     4.481     4.485     4.504     4.504     4.513     4.533     4.533     4.533     4.528     4.535     4.531     4.539     4.541     4.540     4.543     4.541     4.544     4.543     4.544     4.544     4.548     4.549     4.552     4.555     4.557     4.558     4.562     4.565     4.562     4.555     4.557     4.560     4.563     4.562     4.563     4.563     4.569     4.570     4.572     4.575     4.577     4.577     4.580     4.585     4.585     4.586     4.588     4.594     4.597     4.598     4.600     4.602     4.604     4.604     4.604     4.604     4.607     4.607     4.609     4.611     4.615     4.615     4.618     4.620     4.622     4.625     4.625     4.633     4.637     4.639     4.641     4.645     4.645     4.646     4.648     4.648     4.646     4.651     4.643     4.654     4.653     4.651     4.653     4.654     4.656     4.658     4.660     4.661     4.664     4.670     4.672     4.676     4.679     4.681     4.683     4.685     4.685     4.686     4.689     4.690     4.691     4.698     4.702     4.706     4.706     4.711     4.709     4.713     4.715     4.717     4.719     4.719     4.721     4.726     4.726     4.726     4.727     4.731     4.731     4.735     4.737     4.741     4.744     4.748     4.751     4.754     4.757     4.759     4.765     4.769     4.772     4.775     4.778     4.781     4.787     4.789     4.790     4.795     4.797     4.800     4.803     4.804     4.806     4.807     4.809     4.810     4.815     4.816     4.818     4.820     4.822     4.824     4.826     4.828     4.829     4.833     4.837     4.838     4.837     4.838     4.844     4.843     4.846     4.847     4.847     4.848     4.848     4.850     4.852     4.854     4.859     4.863     4.865     4.868     4.869     4.871     4.874     4.875     4.876     4.881     4.883     4.885     4.889     4.892     4.894     4.898     4.900     4.902     4.906     4.908     4.908     4.911     4.913     4.914     4.920     4.921     4.923     4.927     4.929     4.930     4.933     4.935     4.937     4.941     4.942     4.944     4.949     4.950     4.951     4.956     4.957     4.960     4.963     4.965     4.966     4.970     4.974     4.976     4.980     4.981     4.983     4.988     4.988     4.989     4.991     4.992     4.993     4.996     4.998     4.999     5.002     5.004     5.005     5.010     5.012     5.015     5.018     5.020     5.022     5.024     5.024     5.027     5.031     5.033     5.035     5.038     5.039     5.040     5.040     5.041     5.042     5.044     5.052     5.053     5.052     5.055     5.058     5.062     5.063     5.065     5.069     5.069     5.071     5.072     5.074     5.077     5.080     5.083     5.085     5.089     5.090     5.092     5.097     5.099     5.102     5.106     5.106     5.108     5.111     5.113     5.115     5.118     5.121     5.122     5.124     5.129     5.130     5.132     5.132     5.137     5.142     5.142     5.145     5.150     5.152     5.153     5.156     5.158     5.161     5.165     5.166     5.169     5.172     5.174     5.176     5.179     5.181     5.182     5.185     5.189     5.191     5.194     5.196     5.200     5.202     5.204     5.204     5.207     5.208     5.209     5.210     5.212     5.219     5.220     5.219     5.222     5.222     5.224     5.225     5.233     5.235     5.237     5.241     5.241     5.242     5.244     5.246     5.248     5.252     5.253     5.254     5.263     5.262     5.262     5.265     5.269     5.274     5.275     5.277     5.278     5.283     5.285     5.285     5.289     5.289     5.291     5.294     5.298     5.298     5.302     5.303     5.305     5.309     5.312     5.314     5.316     5.332     5.335     5.343     5.347     5.346     5.346     5.346     5.349     5.352     5.355     5.355     5.360     5.363     5.363     5.365     5.365     5.367     5.371     5.375     5.376     5.379     5.382     5.383     5.388     5.400     5.402     5.405     5.406     5.408     5.412     5.414     5.417     5.420     5.423     5.424     5.430     5.435     5.435     5.442     5.443     5.448     5.454     5.459     5.461     5.459     5.470     5.470     5.472     5.473     5.477     5.482     5.484     5.487     5.494     5.495     5.500     5.508     5.511     5.515     5.518     5.523     5.527     5.532     5.533     5.537     5.542     5.544     5.545     5.552     5.558     5.562     5.565     5.571     5.574     5.579     5.583     5.586     5.593     5.598     5.602     5.607     5.610     5.613     5.622     5.626     5.629     5.633     5.638     5.641     5.646     5.650     5.655     5.662     5.666     5.670     5.677     5.680     5.685     5.691     5.694     5.697     5.705     5.708     5.713     5.719     5.723     5.728     5.735     5.739     5.744     5.752     5.755     5.761     5.768     5.773     5.778     5.790     5.797     5.802     5.814     5.820     5.826     5.838     5.845     5.852     5.867     5.875     5.882     5.898     5.907     5.915     5.933     5.943     5.954     5.973     5.985     5.994     6.016     6.028     6.039     6.060     6.073     6.083     6.106     6.118     6.128     6.153     6.166     6.176     6.202     6.217     6.227     6.254     6.269     6.281     6.309     6.324     6.337     6.365     6.381     6.395     6.423     6.442     6.455     6.485     6.502     6.517     6.548     6.567     6.580     6.608     6.625     6.638     6.666     6.680     6.692     6.718     6.733     6.745     6.771     6.785     6.798     6.822     6.836     6.848     6.875     6.888     6.902     6.928     6.943     6.954     6.981     6.996     7.009     7.035     7.049     7.064     7.090     7.106     7.118     7.145     7.160     7.172     7.203     7.219     7.232     7.258     7.273     7.287     7.314     7.329     7.344     7.369     7.387     7.400     7.428     7.443     7.459     7.485     7.499     7.513     7.542     7.556     7.572     7.600     7.615     7.629     7.657     7.672     7.690     7.716     7.731     7.746     7.776     7.793     7.808     7.833     7.849     7.863     7.892     7.906     7.920     7.945     7.959     7.973     7.996     8.010     8.024     8.045     8.058     8.068     8.088     8.100     8.110     8.128     8.140     8.150     8.169     8.180     8.187     8.203     8.212     8.220     8.238     8.248     8.258     8.272     8.279     8.288     8.304     8.313     8.320     8.337     8.347     8.354     8.368     8.376     8.385     8.400     8.409     8.416     8.435     8.443     8.453     8.470     8.480     8.487     8.502     8.513     8.523     8.541     8.548     8.558     8.574     8.583     8.594     8.610     8.620     8.631     8.646     8.656     8.665     8.685     8.696     8.705     8.722     8.731     8.742     8.760     8.772     8.783     8.800     8.809     8.822     8.842     8.852     8.863     8.882     8.895     8.904     8.925     8.938     8.949     8.968     8.979     8.992     9.007     9.020     9.032     9.052     9.062     9.074     9.094     9.107     9.119     9.138     9.148     9.161     9.183     9.193     9.205     9.224     9.237     9.246     9.268     9.280     9.291     9.310     9.320     9.333     9.355     9.367     9.377     9.397     9.411     9.421     9.442     9.456     9.464     9.483     9.494     9.504     9.526     9.538     9.548     9.568     9.579     9.591     9.610     9.624     9.633     9.653     9.665     9.678     9.697     9.707     9.720     9.742     9.753     9.764     9.787     9.800     9.811     9.833     9.847     9.859     9.880     9.894     9.907     9.929     9.941     9.954     9.977     9.990    10.004    10.024    10.037    10.050    10.076    10.087    10.100    10.123    10.140    10.153    10.177    10.189    10.200    10.227    10.242    10.254    10.279    10.294    10.306    10.333    10.349    10.363    10.385    10.404    10.420    10.448    10.465    10.481    10.507    10.522    10.539    10.571    10.587    10.604    10.631    10.649    10.666    10.698    10.720    10.736    10.768    10.785    10.806    10.835    10.854    10.870    10.906    10.923    10.939    10.976    10.991    11.013    11.044    11.064    11.081    11.117    11.137    11.155    11.192    11.211    11.231    11.263    11.283    11.306    11.335    11.358    11.378    11.409    11.431    11.448    11.477    11.498    11.512    11.543    11.558    11.574    11.609    11.626    11.639    11.667    11.683    11.697    11.723    11.740    11.757    11.785    11.802    11.816    11.849    11.863    11.878    11.905    11.921    11.935    11.957    11.971    11.987    12.010    12.024    12.040    12.065    12.079    12.090    12.118    12.131    12.140    12.168    12.183    12.192    12.213    12.229    12.241    12.266    12.275    12.287    12.311    12.326    12.338    12.363    12.380    12.392    12.418    12.433    12.444    12.471    12.488    12.504    12.531    12.548    12.562    12.591    12.606    12.622    12.653    12.668    12.685    12.713    12.731    12.747    12.778    12.794    12.812    12.848    12.864    12.881    12.915    12.928    12.945    12.978    12.992    13.010    13.035    13.058    13.072    13.096    13.114    13.130    13.156    13.169    13.181    13.205    13.217    13.230    13.249    13.264    13.275    13.294    13.304    13.314    13.335    13.348    13.359    13.377    13.389    13.400    13.414    13.421    13.426    13.441    13.454    13.467    13.488    13.494    13.499    13.511    13.517    13.522    13.533    13.541    13.550    13.560    13.564    13.574    13.604    13.607    13.614    13.626    13.632    13.644    13.655    13.660    13.666    13.675    13.679    13.688    13.699    13.703    13.708    13.723    13.730    13.735    13.744    13.749    13.758    13.767    13.774    13.781    13.802    13.802    13.809    13.826    13.831    13.840    13.857    13.863    13.878    13.890    13.898    13.907    13.918    13.924    13.927    13.935    13.935    13.951    13.957    13.967    13.970    14.007    14.013    14.016    14.022    14.028    14.043    14.052    14.065    14.074    14.092    14.101    14.115    14.124    14.130    14.133    14.140    14.143    14.146    14.174    14.176    14.181    14.188    14.194    14.218    14.221    14.221    14.237    14.254    14.268    14.281    14.286    14.288    14.299    14.303    14.318    14.333    14.335    14.338    14.344    14.360    14.376    14.383    14.389    14.392    14.392    14.409    14.416    14.421    14.437    14.444    14.458    14.463    14.469    14.487    14.495    14.499    14.507    14.524    14.530    14.535    14.550    14.553    14.559    14.569    14.574    14.595    14.606    14.617    14.625    14.635    14.648    14.652    14.679    14.685    14.685    14.703    14.713    14.715    14.720    14.725    14.731    14.739    14.741    14.742    14.742    14.742    14.742    14.742    14.742    14.743    14.744    14.747    14.737    14.732    14.729    14.724    14.711    14.708    14.705    14.702    14.681    14.676    14.659    14.644    14.639    14.626    14.621    14.613    14.607    14.606    14.591    14.578    14.574    14.570    14.555    14.551    14.546    14.537    14.515    14.509    14.504    14.481    14.478    14.474    14.457    14.449    14.442    14.440    14.422    14.414    14.409    14.402    14.388    14.383    14.379    14.359    14.356    14.350    14.340    14.338    14.326    14.309    14.305    14.302    14.279    14.277    14.272    14.261    14.257    14.247    14.240    14.225    14.221    14.207    14.194    14.191    14.185    14.181    14.171    14.164    14.159    14.155    14.140    14.135    14.128    14.109    14.107    14.101
     4.405     4.400     4.404     4.392     4.346     4.339     4.331     4.310     4.316     4.308     4.317     4.317     4.308     4.310     4.308     4.310     4.308     4.316     4.310     4.317     4.322     4.314     4.308     4.316     4.308     4.317     4.337     4.310     4.317     4.310     4.304     4.310     4.317     4.312     4.321     4.316     4.308     4.316     4.322     4.317     4.322     4.329     4.331     4.310     4.316     4.308     4.314     4.306     4.314     4.308     4.304     4.310     4.300     4.310     4.302     4.310     4.316     4.308     4.314     4.304     4.306     4.304     4.316     4.322     4.317     4.308     4.316     4.308     4.310     4.310     4.317     4.326     4.333     4.340     4.335     4.329     4.322     4.317     4.322     4.317     4.322     4.317     4.321     4.314     4.321     4.312     4.319     4.312     4.321     4.322     4.317     4.310     4.317     4.312     4.317     4.316     4.308     4.316     4.308     4.314     4.304     4.312     4.304     4.329     4.314     4.306     4.308     4.300     4.308     4.302     4.314     4.306     4.314     4.304     4.314     4.306     4.316     4.306     4.312     4.319     4.310     4.317     4.310     4.316     4.308     4.316     4.321     4.316     4.340     4.306     4.312     4.302     4.310     4.317     4.312     4.337     4.329     4.324     4.331     4.368     4.400     4.394     4.400     4.394     4.400     4.368     4.361     4.368     4.373     4.368     4.428     4.423     4.405     4.400     4.421     4.426     4.423     4.428     4.398     4.405     4.407     4.410     4.407     4.400     4.404     4.400     4.405     4.425     4.425     4.405     4.400     4.430     4.425     4.430     4.425     4.435     4.432     4.425     4.430     4.425     4.428     4.425     4.430     4.423     4.428     4.428     4.433     4.435     4.430     4.425     4.430     4.426     4.430     4.430     4.428     4.425     4.430     4.423     4.426     4.430     4.425     4.430     4.435     4.433     4.438     4.433     4.441     4.439     4.444     4.444     4.442     4.425     4.432     4.428     4.425     4.428     4.425     4.430     4.426     4.430     4.407     4.400     4.405     4.400     4.426     4.421     4.432     4.423     4.430     4.425     4.430     4.425     4.425     4.428     4.425     4.425     4.430     4.425     4.428     4.410     4.411     4.407     4.410     4.404     4.407     4.404     4.408     4.405     4.400     4.407     4.415     4.423     4.408     4.404     4.425     4.410     4.404     4.408     4.404     4.400     4.396     4.404     4.394     4.392     4.396     4.394     4.402     4.398     4.396     4.400     4.373     4.369     4.404     4.398     4.402     4.404     4.329     4.404     4.326     4.410     4.365     4.371     4.368     4.361     4.359     4.355     4.352     4.359     4.354     4.347     4.349     4.342     4.339     4.337     4.331     4.328     4.329     4.331     4.328     4.333     4.329     4.337     4.337     4.317     4.339     4.355     4.352     4.324     4.317     4.324     4.342     4.322     4.317     4.321     4.322     4.316     4.310     4.317     4.326     4.321     4.324     4.319     4.319     4.322     4.319     4.321     4.319     4.321     4.314     4.308     4.312     4.308     4.259     4.314     4.257     4.263     4.300     4.306     4.302     4.298     4.302     4.310     4.302     4.300     4.304     4.300     4.302     4.269     4.304     4.269     4.272     4.270     4.266     4.296     4.300     4.273     4.296     4.300     4.268     4.186     4.180     4.172     4.160     4.160     4.158     4.150     4.150     4.150     4.142     4.150     4.152     4.152     4.154     4.150     4.140     4.133     4.132     4.128     4.126     4.117     4.117     4.117     4.117     4.117     4.117     4.117     4.117     4.117     4.117     4.128     4.126     4.117     4.117     4.117     4.117     4.117     4.117     4.117     4.126     4.130     4.133     4.142     4.150     4.144     4.152     4.162     4.158     4.160     4.158     4.166     4.255     4.158     4.152     4.160     4.154     4.165     4.249     4.171     4.160     4.152     4.160     4.152     4.160     4.176     4.150     4.158     4.152     4.158     4.160     4.158     4.150     4.158     4.171     4.166     4.150     4.150     4.142     4.144     4.142     4.132     4.130     4.126     4.117     4.117     4.117     4.117     4.117     4.117     4.117     4.126     4.128     4.117     4.117     4.117     4.117     4.117     4.117     4.117     4.126     4.128     4.117     4.117     4.117     4.117     4.126     4.128     4.133     4.133     4.142     4.152     4.162     4.156     4.165     4.158     4.283     4.166     4.158     4.152     4.158     4.152     4.160     4.169     4.255     4.263     4.259     4.252     4.254     4.255     4.264     4.257     4.257     4.261     4.292     4.268     4.264     4.312     4.268     4.302     4.310     4.314     4.306     4.268     4.308     4.316     4.312     4.308     4.314     4.310     4.321     4.255     4.322     4.255     4.329     4.322     4.317     4.306     4.298     4.308     4.298     4.310     4.331     4.316     4.308     4.312     4.314     4.306     4.314     4.306     4.300     4.308     4.300     4.308     4.304     4.328     4.324     4.329     4.310     4.316     4.312     4.335     4.329     4.335     4.329     4.329     4.329     4.335     4.339     4.335     4.331     4.350     4.347     4.352     4.347     4.339     4.342     4.349     4.344     4.349     4.373     4.374     4.378     4.374     4.381     4.392     4.387     4.390     4.387     4.396     4.396     4.392     4.400     4.398     4.404     4.402     4.402     4.407     4.407     4.410     4.405     4.416     4.410     4.423     4.430     4.410     4.405     4.426     4.432     4.426     4.425     4.445     4.441     4.411     4.439     4.415     4.411     4.448     4.410     4.439     4.433     4.438     4.417     4.426     4.425     4.428     4.432     4.430     4.432     4.436     4.438     4.432     4.425     4.432     4.438     4.455     4.461     4.457     4.454     4.461     4.467     4.485     4.489     4.494     4.492     4.489     4.485     4.481     4.507     4.477     4.511     4.489     4.520     4.526     4.526     4.487     4.489     4.531     4.508     4.520     4.537     4.537     4.539     4.539     4.533     4.531     4.536     4.533     4.537     4.545     4.546     4.544     4.548     4.546     4.546     4.549     4.552     4.554     4.554     4.558     4.560     4.563     4.566     4.566     4.569     4.572     4.570     4.565     4.566     4.565     4.566     4.570     4.574     4.572     4.577     4.580     4.582     4.583     4.583     4.588     4.591     4.592     4.594     4.598     4.598     4.602     4.604     4.605     4.607     4.607     4.609     4.609     4.611     4.613     4.613     4.615     4.616     4.618     4.620     4.627     4.627     4.629     4.635     4.637     4.639     4.641     4.643     4.646     4.646     4.650     4.650     4.650     4.650     4.653     4.660     4.657     4.660     4.657     4.657     4.663     4.663     4.663     4.667     4.672     4.678     4.674     4.676     4.679     4.683     4.683     4.687     4.687     4.687     4.690     4.691     4.692     4.702     4.704     4.707     4.707     4.711     4.711     4.713     4.715     4.718     4.721     4.722     4.725     4.726     4.729     4.730     4.733     4.737     4.737     4.739     4.741     4.744     4.746     4.750     4.753     4.757     4.759     4.762     4.766     4.770     4.775     4.778     4.781     4.785     4.789     4.792     4.797     4.798     4.801     4.804     4.806     4.809     4.810     4.812     4.813     4.816     4.818     4.820     4.822     4.824     4.826     4.828     4.829     4.831     4.833     4.835     4.839     4.841     4.841     4.844     4.849     4.848     4.850     4.849     4.849     4.850     4.852     4.854     4.856     4.859     4.861     4.865     4.867     4.869     4.871     4.874     4.875     4.878     4.879     4.882     4.885     4.889     4.890     4.894     4.896     4.899     4.902     4.905     4.906     4.908     4.910     4.911     4.914     4.917     4.920     4.923     4.924     4.927     4.930     4.932     4.935     4.939     4.941     4.942     4.946     4.947     4.949     4.951     4.954     4.956     4.959     4.960     4.965     4.966     4.969     4.972     4.976     4.978     4.981     4.983     4.986     4.988     4.990     4.992     4.993     4.996     4.997     4.998     5.000     5.002     5.005     5.007     5.010     5.012     5.015     5.017     5.020     5.022     5.024     5.026     5.029     5.031     5.035     5.037     5.038     5.040     5.041     5.043     5.043     5.044     5.046     5.052     5.053     5.057     5.058     5.060     5.063     5.065     5.067     5.069     5.071     5.074     5.074     5.075     5.078     5.080     5.083     5.085     5.089     5.090     5.094     5.096     5.099     5.102     5.104     5.106     5.111     5.111     5.113     5.116     5.117     5.118     5.123     5.125     5.129     5.130     5.132     5.135     5.135     5.137     5.142     5.145     5.147     5.150     5.153     5.156     5.158     5.161     5.165     5.166     5.170     5.172     5.174     5.176     5.179     5.180     5.181     5.185     5.187     5.191     5.194     5.196     5.198     5.200     5.203     5.205     5.207     5.210     5.211     5.213     5.214     5.215     5.219     5.222     5.225     5.227     5.227     5.228     5.232     5.235     5.235     5.242     5.246     5.244     5.246     5.246     5.249     5.252     5.253     5.256     5.256     5.259     5.264     5.265     5.269     5.270     5.272     5.280     5.280     5.280     5.283     5.285     5.287     5.291     5.292     5.294     5.296     5.300     5.303     5.303     5.305     5.309     5.310     5.314     5.316     5.320     5.335     5.338     5.344     5.346     5.347     5.347     5.347     5.349     5.352     5.355     5.357     5.360     5.363     5.367     5.368     5.370     5.370     5.373     5.379     5.379     5.382     5.387     5.388     5.390     5.396     5.403     5.405     5.408     5.409     5.412     5.415     5.418     5.421     5.424     5.427     5.430     5.435     5.437     5.440     5.445     5.448     5.452     5.454     5.463     5.465     5.468     5.473     5.473     5.475     5.478     5.482     5.489     5.491     5.498     5.499     5.502     5.506     5.511     5.517     5.520     5.522     5.527     5.532     5.535     5.537     5.541     5.545     5.548     5.550     5.558     5.562     5.567     5.571     5.574     5.579     5.585     5.588     5.593     5.597     5.602     5.607     5.612     5.615     5.621     5.626     5.630     5.635     5.638     5.643     5.646     5.652     5.655     5.662     5.666     5.670     5.675     5.682     5.685     5.690     5.696     5.699     5.705     5.710     5.714     5.719     5.725     5.729     5.733     5.740     5.745     5.750     5.756     5.761     5.766     5.773     5.780     5.786     5.794     5.802     5.811     5.819     5.828     5.835     5.845     5.855     5.864     5.875     5.885     5.895     5.908     5.918     5.929     5.943     5.955     5.968     5.983     5.998     6.010     6.027     6.042     6.057     6.073     6.089     6.102     6.119     6.135     6.150     6.169     6.185     6.200     6.219     6.237     6.251     6.272     6.290     6.306     6.328     6.344     6.362     6.383     6.402     6.419     6.442     6.461     6.479     6.502     6.522     6.540     6.563     6.583     6.602     6.625     6.643     6.662     6.681     6.700     6.716     6.737     6.754     6.771     6.789     6.807     6.822     6.840     6.857     6.872     6.892     6.909     6.925     6.943     6.961     6.977     6.997     7.016     7.031     7.050     7.068     7.085     7.106     7.124     7.139     7.160     7.178     7.194     7.215     7.233     7.252     7.272     7.290     7.307     7.329     7.346     7.363     7.383     7.401     7.420     7.440     7.459     7.478     7.497     7.516     7.533     7.555     7.573     7.590     7.611     7.631     7.647     7.671     7.688     7.705     7.727     7.744     7.764     7.786     7.805     7.825     7.845     7.863     7.881     7.902     7.920     7.937     7.957     7.973     7.991     8.009     8.024     8.042     8.061     8.073     8.088     8.105     8.116     8.131     8.146     8.159     8.173     8.187     8.198     8.208     8.220     8.231     8.243     8.256     8.269     8.279     8.289     8.299     8.311     8.322     8.333     8.345     8.357     8.367     8.378     8.387     8.399     8.409     8.422     8.431     8.439     8.454     8.463     8.476     8.490     8.499     8.509     8.523     8.535     8.546     8.561     8.570     8.581     8.594     8.605     8.616     8.629     8.640     8.652     8.665     8.677     8.688     8.702     8.716     8.727     8.740     8.752     8.765     8.778     8.791     8.806     8.820     8.833     8.844     8.860     8.874     8.886     8.902     8.914     8.929     8.943     8.957     8.970     8.985     9.000     9.012     9.026     9.040     9.053     9.071     9.082     9.096     9.110     9.126     9.141     9.155     9.169     9.180     9.200     9.214     9.229     9.241     9.257     9.268     9.285     9.300     9.314     9.328     9.340     9.354     9.370     9.385     9.398     9.415     9.428     9.440     9.457     9.470     9.485     9.498     9.511     9.525     9.542     9.555     9.567     9.585     9.600     9.612     9.627     9.640     9.653     9.668     9.685     9.699     9.714     9.727     9.740     9.756     9.770     9.783     9.803     9.816     9.831     9.848     9.864     9.880     9.897     9.911     9.927     9.944     9.961     9.975     9.991    10.008    10.024    10.040    10.053    10.069    10.090    10.106    10.120    10.137    10.156    10.175    10.192    10.208    10.220    10.242    10.258    10.277    10.294    10.311    10.329    10.348    10.365    10.383    10.402    10.420    10.440    10.461    10.479    10.500    10.522    10.541    10.560    10.582    10.602    10.622    10.645    10.663    10.687    10.708    10.735    10.754    10.780    10.802    10.824    10.848    10.868    10.888    10.915    10.937    10.957    10.983    11.007    11.027    11.054    11.080    11.100    11.126    11.150    11.172    11.199    11.222    11.246    11.270    11.294    11.321    11.345    11.370    11.397    11.415    11.441    11.463    11.490    11.509    11.532    11.554    11.574    11.592    11.618    11.641    11.656    11.679    11.695    11.716    11.740    11.756    11.775    11.795    11.818    11.835    11.860    11.879    11.894    11.919    11.937    11.955    11.975    11.992    12.007    12.025    12.043    12.062    12.082    12.097    12.117    12.135    12.152    12.165    12.183    12.203    12.219    12.237    12.253    12.270    12.285    12.299    12.316    12.332    12.352    12.370    12.389    12.409    12.422    12.442    12.460    12.476    12.494    12.512    12.532    12.552    12.572    12.591    12.613    12.629    12.650    12.672    12.693    12.711    12.733    12.756    12.775    12.797    12.817    12.836    12.862    12.887    12.907    12.928    12.945    12.967    12.992    13.010    13.030    13.050    13.072    13.096    13.114    13.133    13.148    13.167    13.181    13.192    13.209    13.222    13.233    13.246    13.260    13.274    13.287    13.299    13.311    13.323    13.337    13.352    13.366    13.374    13.390    13.402    13.411    13.419    13.429    13.446    13.457    13.470    13.480    13.488    13.500    13.514    13.520    13.528    13.533    13.547    13.555    13.559    13.567    13.572    13.602    13.611    13.620    13.629    13.644    13.652    13.655    13.663    13.670    13.675    13.685    13.696    13.702    13.706    13.714    13.731    13.738    13.744    13.750    13.761    13.769    13.776    13.789    13.796    13.802    13.811    13.820    13.837    13.843    13.854    13.860    13.876    13.885    13.898    13.910    13.918    13.926    13.931    13.937    13.942    13.950    13.956    13.969    13.975    13.985    14.014    14.018    14.022    14.028    14.046    14.052    14.059    14.069    14.092    14.100    14.119    14.124    14.130    14.139    14.143    14.146    14.154    14.172    14.179    14.183    14.187    14.191    14.196    14.223    14.223    14.235    14.247    14.260    14.279    14.281    14.291    14.303    14.305    14.309    14.332    14.335    14.338    14.345    14.360    14.366    14.379    14.388    14.390    14.393    14.409    14.414    14.422    14.431    14.442    14.463    14.469    14.472    14.480    14.495    14.502    14.509    14.517    14.521    14.531    14.539    14.557    14.566    14.572    14.578    14.591    14.604    14.611    14.619    14.622    14.648    14.657    14.669    14.676    14.682    14.697    14.710    14.718    14.722    14.727    14.732    14.741    14.742    14.744    14.743    14.741    14.740    14.740    14.740    14.741    14.740    14.738    14.736    14.732    14.727    14.722    14.715    14.710    14.707    14.698    14.682    14.676    14.666    14.650    14.637    14.632    14.623    14.617    14.607    14.602    14.586    14.581    14.576    14.566    14.558    14.554    14.543    14.535    14.519    14.513    14.504    14.481    14.476    14.470    14.460    14.453    14.440    14.437    14.427    14.416    14.407    14.399    14.390    14.386    14.381    14.368    14.359    14.357    14.342    14.332    14.324    14.309    14.305    14.299    14.283    14.279    14.272    14.265    14.261    14.253    14.240    14.228    14.227    14.209    14.202    14.193    14.188    14.181    14.177    14.167    14.162    14.157    14.148    14.144    14.128    14.114    14.107    14.103
     4.400     4.392     4.347     4.400     4.367     4.333     4.324     4.317     4.308     4.310     4.310     4.324     4.312     4.308     4.310     4.308     4.310     4.308     4.317     4.322     4.344     4.317     4.312     4.321     4.316     4.321     4.329     4.321     4.312     4.317     4.310     4.317     4.312     4.322     4.316     4.308     4.316     4.308     4.316     4.322     4.329     4.333     4.312     4.317     4.310     4.316     4.321     4.312     4.304     4.316     4.308     4.302     4.308     4.302     4.308     4.310     4.306     4.310     4.306     4.306     4.304     4.308     4.310     4.317     4.322     4.316     4.306     4.310     4.308     4.316     4.322     4.329     4.326     4.333     4.329     4.322     4.329     4.322     4.329     4.322     4.317     4.322     4.316     4.321     4.312     4.317     4.310     4.317     4.312     4.316     4.308     4.316     4.310     4.317     4.314     4.321     4.316     4.308     4.316     4.308     4.314     4.306     4.316     4.308     4.317     4.310     4.304     4.310     4.302     4.310     4.306     4.314     4.304     4.314     4.304     4.310     4.308     4.316     4.308     4.329     4.331     4.322     4.317     4.322     4.317     4.321     4.316     4.322     4.322     4.314     4.304     4.312     4.319     4.312     4.335     4.331     4.339     4.331     4.367     4.373     4.369     4.400     4.394     4.400     4.368     4.347     4.368     4.347     4.368     4.400     4.407     4.416     4.423     4.402     4.425     4.432     4.426     4.394     4.400     4.425     4.430     4.425     4.410     4.405     4.400     4.405     4.423     4.430     4.423     4.426     4.430     4.425     4.430     4.436     4.433     4.432     4.438     4.425     4.430     4.428     4.423     4.430     4.425     4.428     4.423     4.428     4.430     4.432     4.436     4.430     4.425     4.433     4.430     4.435     4.426     4.432     4.425     4.430     4.423     4.426     4.421     4.436     4.433     4.438     4.435     4.442     4.439     4.444     4.439     4.441     4.438     4.439     4.435     4.430     4.433     4.436     4.430     4.435     4.432     4.435     4.404     4.433     4.430     4.426     4.430     4.428     4.423     4.428     4.423     4.433     4.433     4.432     4.430     4.433     4.430     4.432     4.423     4.430     4.425     4.416     4.416     4.413     4.415     4.411     4.405     4.411     4.415     4.410     4.407     4.410     4.425     4.416     4.425     4.426     4.423     4.413     4.411     4.411     4.405     4.404     4.402     4.400     4.404     4.398     4.404     4.400     4.400     4.402     4.402     4.398     4.404     4.404     4.402     4.405     4.402     4.408     4.405     4.331     4.331     4.326     4.373     4.368     4.365     4.368     4.373     4.357     4.390     4.349     4.346     4.354     4.346     4.348     4.342     4.335     4.352     4.331     4.335     4.329     4.335     4.331     4.337     4.331     4.337     4.339     4.347     4.355     4.344     4.355     4.328     4.333     4.324     4.328     4.346     4.324     4.317     4.310     4.317     4.310     4.317     4.326     4.328     4.333     4.324     4.319     4.322     4.328     4.322     4.317     4.321     4.316     4.321     4.314     4.319     4.314     4.264     4.270     4.264     4.300     4.308     4.300     4.308     4.302     4.308     4.306     4.302     4.304     4.312     4.273     4.298     4.306     4.302     4.266     4.259     4.264     4.296     4.302     4.310     4.181     4.186     4.180     4.172     4.162     4.162     4.160     4.152     4.152     4.150     4.142     4.150     4.142     4.150     4.152     4.152     4.144     4.142     4.140     4.132     4.132     4.128     4.126     4.117     4.117     4.119     4.117     4.117     4.117     4.117     4.117     4.126     4.130     4.130     4.126     4.117     4.117     4.117     4.117     4.117     4.126     4.130     4.132     4.140     4.150     4.152     4.152     4.160     4.165     4.165     4.158     4.150     4.158     4.171     4.167     4.160     4.162     4.162     4.171     4.254     4.178     4.171     4.160     4.152     4.160     4.167     4.167     4.152     4.150     4.152     4.150     4.158     4.150     4.158     4.152     4.162     4.158     4.150     4.150     4.150     4.142     4.133     4.133     4.132     4.130     4.126     4.117     4.117     4.117     4.117     4.117     4.126     4.130     4.130     4.126     4.117     4.117     4.117     4.117     4.117     4.126     4.128     4.130     4.126     4.117     4.117     4.126     4.128     4.132     4.133     4.142     4.150     4.154     4.156     4.165     4.158     4.166     4.287     4.160     4.152     4.158     4.150     4.158     4.166     4.176     4.248     4.255     4.254     4.259     4.263     4.261     4.259     4.268     4.261     4.269     4.292     4.300     4.270     4.266     4.270     4.308     4.306     4.312     4.316     4.308     4.316     4.306     4.300     4.314     4.322     4.326     4.317     4.259     4.316     4.335     4.335     4.328     4.322     4.296     4.306     4.298     4.324     4.331     4.328     4.335     4.312     4.319     4.312     4.316     4.308     4.317     4.308     4.302     4.308     4.317     4.312     4.329     4.317     4.322     4.317     4.324     4.333     4.328     4.333     4.335     4.329     4.335     4.329     4.328     4.344     4.352     4.337     4.344     4.349     4.354     4.357     4.339     4.344     4.342     4.378     4.344     4.378     4.381     4.379     4.378     4.383     4.378     4.396     4.387     4.394     4.392     4.402     4.400     4.408     4.404     4.408     4.405     4.411     4.415     4.411     4.415     4.411     4.411     4.421     4.410     4.433     4.433     4.435     4.436     4.428     4.447     4.432     4.447     4.445     4.442     4.400     4.445     4.413     4.408     4.448     4.444     4.411     4.432     4.426     4.421     4.432     4.435     4.430     4.433     4.436     4.436     4.436     4.444     4.428     4.462     4.457     4.464     4.461     4.464     4.457     4.466     4.481     4.485     4.480     4.490     4.489     4.494     4.499     4.503     4.477     4.512     4.519     4.496     4.526     4.496     4.531     4.494     4.487     4.490     4.535     4.539     4.540     4.533     4.539     4.535     4.539     4.544     4.546     4.548     4.552     4.552     4.546     4.550     4.549     4.552     4.552     4.554     4.555     4.557     4.558     4.562     4.563     4.563     4.570     4.572     4.572     4.570     4.575     4.574     4.570     4.570     4.570     4.572     4.574     4.575     4.580     4.578     4.582     4.585     4.588     4.588     4.589     4.592     4.594     4.598     4.602     4.605     4.607     4.611     4.611     4.611     4.611     4.615     4.616     4.615     4.616     4.618     4.622     4.626     4.625     4.628     4.630     4.633     4.637     4.643     4.645     4.645     4.646     4.648     4.648     4.650     4.653     4.656     4.656     4.661     4.660     4.664     4.663     4.665     4.670     4.668     4.670     4.672     4.670     4.676     4.679     4.678     4.678     4.679     4.683     4.687     4.689     4.691     4.692     4.695     4.698     4.702     4.706     4.707     4.711     4.709     4.713     4.715     4.717     4.719     4.722     4.723     4.726     4.729     4.730     4.733     4.735     4.737     4.741     4.742     4.744     4.746     4.750     4.751     4.753     4.757     4.761     4.763     4.769     4.772     4.777     4.781     4.785     4.789     4.792     4.797     4.798     4.803     4.806     4.809     4.810     4.812     4.815     4.816     4.818     4.820     4.822     4.824     4.826     4.828     4.829     4.831     4.833     4.835     4.837     4.839     4.840     4.841     4.843     4.844     4.850     4.852     4.852     4.854     4.854     4.856     4.856     4.858     4.859     4.861     4.865     4.868     4.869     4.871     4.874     4.875     4.878     4.879     4.882     4.885     4.887     4.889     4.892     4.896     4.899     4.902     4.902     4.906     4.908     4.911     4.913     4.916     4.916     4.918     4.921     4.924     4.927     4.929     4.932     4.935     4.937     4.941     4.942     4.946     4.947     4.950     4.951     4.953     4.956     4.959     4.960     4.963     4.965     4.969     4.972     4.974     4.976     4.980     4.983     4.985     4.987     4.988     4.990     4.993     4.996     4.997     4.999     5.002     5.004     5.005     5.009     5.010     5.013     5.015     5.018     5.020     5.022     5.026     5.027     5.029     5.031     5.035     5.037     5.038     5.039     5.040     5.043     5.045     5.047     5.048     5.049     5.053     5.055     5.058     5.063     5.063     5.067     5.069     5.069     5.071     5.074     5.077     5.078     5.080     5.081     5.083     5.085     5.087     5.089     5.092     5.096     5.099     5.100     5.104     5.106     5.108     5.111     5.113     5.117     5.118     5.119     5.120     5.123     5.128     5.130     5.132     5.135     5.137     5.142     5.142     5.145     5.149     5.150     5.152     5.155     5.158     5.161     5.163     5.166     5.170     5.172     5.174     5.176     5.179     5.181     5.183     5.187     5.189     5.191     5.194     5.196     5.200     5.202     5.204     5.204     5.207     5.210     5.211     5.214     5.216     5.219     5.219     5.220     5.224     5.227     5.228     5.230     5.232     5.233     5.235     5.242     5.244     5.248     5.249     5.249     5.249     5.252     5.254     5.255     5.260     5.259     5.269     5.270     5.272     5.272     5.274     5.275     5.282     5.282     5.285     5.287     5.287     5.291     5.292     5.296     5.298     5.300     5.302     5.303     5.307     5.309     5.310     5.312     5.314     5.323     5.328     5.335     5.340     5.344     5.344     5.346     5.347     5.349     5.352     5.354     5.355     5.359     5.362     5.365     5.367     5.370     5.371     5.373     5.378     5.378     5.385     5.387     5.388     5.390     5.393     5.398     5.398     5.406     5.409     5.412     5.415     5.417     5.420     5.423     5.426     5.429     5.432     5.433     5.440     5.443     5.445     5.449     5.454     5.456     5.463     5.465     5.468     5.472     5.475     5.478     5.480     5.483     5.495     5.498     5.500     5.502     5.506     5.508     5.513     5.520     5.522     5.525     5.527     5.530     5.539     5.541     5.543     5.548     5.550     5.554     5.558     5.564     5.569     5.572     5.576     5.579     5.585     5.588     5.593     5.598     5.602     5.607     5.612     5.616     5.622     5.626     5.630     5.635     5.640     5.643     5.648     5.652     5.658     5.662     5.666     5.672     5.677     5.682     5.687     5.691     5.696     5.700     5.705     5.710     5.714     5.720     5.725     5.731     5.735     5.740     5.747     5.752     5.756     5.761     5.767     5.773     5.780     5.786     5.793     5.802     5.809     5.817     5.825     5.833     5.844     5.855     5.864     5.875     5.885     5.895     5.907     5.918     5.930     5.941     5.955     5.968     5.981     5.996     6.010     6.025     6.040     6.057     6.072     6.089     6.104     6.119     6.137     6.153     6.170     6.187     6.206     6.221     6.239     6.257     6.275     6.292     6.310     6.328     6.348     6.367     6.383     6.404     6.422     6.442     6.461     6.481     6.502     6.520     6.541     6.561     6.581     6.602     6.622     6.642     6.662     6.681     6.700     6.718     6.737     6.757     6.775     6.791     6.809     6.828     6.844     6.862     6.877     6.893     6.911     6.929     6.945     6.963     6.981     6.998     7.016     7.033     7.052     7.070     7.087     7.104     7.124     7.142     7.158     7.177     7.196     7.213     7.232     7.252     7.270     7.287     7.306     7.324     7.344     7.363     7.380     7.400     7.419     7.437     7.456     7.475     7.494     7.513     7.533     7.549     7.570     7.589     7.607     7.625     7.646     7.664     7.683     7.704     7.720     7.741     7.760     7.779     7.799     7.819     7.837     7.858     7.877     7.896     7.915     7.933     7.952     7.971     7.989     8.004     8.022     8.040     8.056     8.075     8.089     8.105     8.120     8.135     8.147     8.163     8.178     8.191     8.204     8.217     8.227     8.240     8.252     8.264     8.276     8.289     8.298     8.309     8.320     8.331     8.343     8.354     8.365     8.378     8.387     8.400     8.409     8.419     8.431     8.441     8.453     8.463     8.474     8.486     8.499     8.509     8.521     8.532     8.543     8.557     8.568     8.579     8.590     8.602     8.616     8.627     8.638     8.649     8.662     8.674     8.685     8.699     8.711     8.722     8.735     8.750     8.760     8.773     8.787     8.799     8.814     8.826     8.839     8.852     8.866     8.879     8.894     8.907     8.922     8.935     8.952     8.962     8.976     8.992     9.004     9.020     9.033     9.043     9.060     9.075     9.089     9.102     9.117     9.129     9.145     9.159     9.174     9.190     9.202     9.217     9.232     9.246     9.261     9.274     9.291     9.304     9.318     9.333     9.345     9.359     9.376     9.387     9.402     9.417     9.432     9.447     9.461     9.478     9.490     9.504     9.516     9.531     9.543     9.559     9.572     9.585     9.603     9.617     9.630     9.646     9.659     9.673     9.686     9.700     9.718     9.730     9.745     9.759     9.771     9.788     9.803     9.818     9.833     9.850     9.865     9.880     9.897     9.914     9.931     9.946     9.963     9.977     9.991    10.009    10.026    10.042    10.058    10.076    10.090    10.108    10.123    10.139    10.156    10.173    10.190    10.208    10.223    10.240    10.257    10.275    10.293    10.311    10.329    10.346    10.365    10.380    10.400    10.420    10.440    10.457    10.479    10.498    10.519    10.537    10.557    10.577    10.598    10.617    10.640    10.659    10.681    10.702    10.728    10.749    10.771    10.793    10.817    10.838    10.860    10.883    10.904    10.928    10.950    10.972    10.997    11.018    11.041    11.067    11.090    11.117    11.141    11.164    11.187    11.211    11.235    11.260    11.283    11.307    11.331    11.358    11.382    11.408    11.431    11.453    11.479    11.501    11.523    11.545    11.570    11.588    11.609    11.631    11.651    11.674    11.694    11.710    11.732    11.752    11.772    11.790    11.810    11.833    11.853    11.872    11.894    11.913    11.933    11.954    11.971    11.991    12.011    12.027    12.046    12.065    12.083    12.102    12.119    12.137    12.156    12.171    12.187    12.205    12.224    12.239    12.256    12.275    12.293    12.311    12.326    12.344    12.362    12.380    12.396    12.415    12.435    12.453    12.468    12.485    12.502    12.522    12.540    12.556    12.576    12.596    12.616    12.637    12.658    12.675    12.694    12.715    12.735    12.756    12.778    12.797    12.820    12.842    12.861    12.883    12.903    12.926    12.942    12.965    12.985    13.010    13.033    13.048    13.070    13.092    13.111    13.129    13.143    13.160    13.173    13.189    13.200    13.211    13.223    13.236    13.250    13.262    13.274    13.285    13.296    13.306    13.319    13.329    13.341    13.352    13.360    13.373    13.389    13.396    13.407    13.421    13.435    13.446    13.459    13.468    13.479    13.488    13.501    13.515    13.520    13.528    13.536    13.548    13.554    13.560    13.571    13.580    13.599    13.613    13.626    13.637    13.646    13.653    13.660    13.665    13.672    13.682    13.692    13.697    13.703    13.710    13.726    13.738    13.746    13.752    13.760    13.769    13.778    13.788    13.795    13.802    13.809    13.827    13.839    13.845    13.854    13.860    13.870    13.885    13.898    13.907    13.918    13.926    13.931    13.937    13.940    13.946    13.958    13.973    13.977    13.980    13.999    14.026    14.026    14.031    14.049    14.052    14.058    14.063    14.072    14.098    14.105    14.122    14.130    14.140    14.145    14.152    14.157    14.169    14.177    14.185    14.190    14.194    14.198    14.212    14.220    14.237    14.247    14.264    14.270    14.277    14.283    14.303    14.305    14.310    14.320    14.332    14.337    14.349    14.361    14.370    14.376    14.385    14.386    14.396    14.404    14.411    14.422    14.428    14.437    14.459    14.470    14.474    14.480    14.492    14.502    14.509    14.519    14.522    14.528    14.535    14.554    14.567    14.574    14.578    14.589    14.604    14.611    14.618    14.622    14.635    14.641    14.670    14.674    14.679    14.694    14.710    14.718    14.722    14.729    14.735    14.740    14.743    14.742    14.741    14.740    14.739    14.739    14.740    14.740    14.739    14.739    14.738    14.732    14.727    14.722    14.715    14.711    14.708    14.697    14.685    14.674    14.663    14.648    14.641    14.637    14.622    14.621    14.611    14.598    14.590    14.585    14.578    14.569    14.560    14.555    14.541    14.535    14.522    14.513    14.502    14.483    14.478    14.472    14.466    14.460    14.440    14.437    14.425    14.422    14.409    14.402    14.393    14.390    14.377    14.370    14.363    14.357    14.347    14.332    14.329    14.310    14.307    14.298    14.285    14.281    14.276    14.268    14.263    14.256    14.237    14.231    14.225    14.209    14.204    14.198    14.190    14.182    14.177    14.172    14.167    14.159    14.154    14.148    14.133    14.116    14.109    14.104
     4.394     4.347     4.340     4.396     4.363     4.340     4.333     4.312     4.317     4.310     4.317     4.329     4.322     4.310     4.308     4.316     4.308     4.310     4.310     4.335     4.317     4.310     4.317     4.314     4.321     4.316     4.321     4.316     4.322     4.326     4.331     4.324     4.333     4.329     4.322     4.316     4.306     4.316     4.317     4.317     4.324     4.328     4.319     4.310     4.317     4.321     4.312     4.304     4.314     4.304     4.310     4.306     4.310     4.306     4.310     4.306     4.310     4.306     4.308     4.304     4.306     4.308     4.317     4.324     4.328     4.321     4.314     4.306     4.316     4.308     4.316     4.310     4.329     4.339     4.337     4.329     4.322     4.329     4.322     4.329     4.322     4.328     4.321     4.314     4.317     4.310     4.317     4.310     4.316     4.308     4.314     4.306     4.316     4.310     4.317     4.312     4.306     4.314     4.310     4.317     4.310     4.317     4.310     4.317     4.308     4.317     4.310     4.306     4.312     4.304     4.308     4.304     4.306     4.304     4.310     4.308     4.310     4.308     4.316     4.322     4.346     4.344     4.337     4.329     4.335     4.328     4.321     4.316     4.331     4.321     4.314     4.321     4.314     4.321     4.329     4.324     4.333     4.339     4.333     4.368     4.400     4.392     4.400     4.368     4.347     4.390     4.347     4.369     4.400     4.396     4.402     4.396     4.430     4.408     4.400     4.425     4.405     4.400     4.432     4.430     4.413     4.421     4.405     4.411     4.405     4.423     4.430     4.425     4.430     4.432     4.425     4.430     4.438     4.433     4.433     4.438     4.425     4.432     4.425     4.432     4.436     4.432     4.430     4.423     4.428     4.435     4.433     4.430     4.435     4.438     4.435     4.439     4.436     4.439     4.433     4.425     4.430     4.423     4.430     4.436     4.438     4.441     4.435     4.442     4.445     4.444     4.444     4.441     4.444     4.425     4.432     4.442     4.439     4.432     4.428     4.432     4.425     4.430     4.436     4.432     4.425     4.430     4.423     4.430     4.436     4.432     4.430     4.425     4.432     4.425     4.432     4.436     4.438     4.432     4.436     4.435     4.430     4.425     4.432     4.423     4.421     4.426     4.419     4.419     4.421     4.415     4.428     4.416     4.432     4.430     4.433     4.430     4.415     4.421     4.416     4.413     4.415     4.416     4.410     4.405     4.407     4.408     4.400     4.396     4.404     4.407     4.405     4.408     4.407     4.410     4.408     4.405     4.407     4.410     4.405     4.400     4.413     4.413     4.407     4.415     4.400     4.373     4.369     4.371     4.379     4.383     4.385     4.396     4.366     4.344     4.368     4.342     4.350     4.344     4.337     4.342     4.333     4.339     4.333     4.337     4.342     4.337     4.340     4.346     4.348     4.342     4.361     4.342     4.354     4.328     4.329     4.352     4.328     4.347     4.310     4.317     4.310     4.304     4.312     4.331     4.324     4.328     4.331     4.326     4.329     4.326     4.329     4.322     4.317     4.321     4.316     4.321     4.317     4.321     4.316     4.308     4.316     4.310     4.319     4.312     4.321     4.304     4.314     4.306     4.308     4.263     4.271     4.312     4.306     4.300     4.308     4.300     4.306     4.312     4.187     4.298     4.304     4.187     4.180     4.186     4.180     4.172     4.162     4.162     4.160     4.152     4.152     4.150     4.150     4.150     4.150     4.150     4.154     4.152     4.144     4.142     4.133     4.132     4.130     4.128     4.128     4.128     4.128     4.128     4.128     4.128     4.128     4.128     4.130     4.132     4.132     4.130     4.128     4.128     4.128     4.128     4.128     4.130     4.130     4.133     4.142     4.144     4.152     4.162     4.165     4.166     4.158     4.150     4.158     4.150     4.160     4.172     4.183     4.178     4.172     4.180     4.250     4.172     4.165     4.165     4.160     4.162     4.248     4.160     4.150     4.142     4.150     4.142     4.150     4.152     4.150     4.158     4.171     4.166     4.158     4.150     4.154     4.152     4.142     4.133     4.133     4.130     4.130     4.128     4.128     4.128     4.128     4.128     4.130     4.132     4.132     4.130     4.128     4.128     4.128     4.128     4.128     4.130     4.132     4.133     4.130     4.128     4.128     4.128     4.132     4.133     4.140     4.144     4.154     4.156     4.165     4.158     4.166     4.160     4.300     4.167     4.158     4.160     4.160     4.162     4.162     4.183     4.255     4.263     4.255     4.261     4.266     4.269     4.264     4.317     4.266     4.294     4.302     4.310     4.268     4.314     4.308     4.304     4.316     4.312     4.321     4.316     4.308     4.319     4.312     4.302     4.331     4.326     4.264     4.268     4.263     4.268     4.271     4.333     4.329     4.306     4.317     4.324     4.331     4.312     4.306     4.312     4.319     4.314     4.321     4.321     4.317     4.310     4.304     4.310     4.317     4.337     4.329     4.335     4.331     4.333     4.324     4.329     4.339     4.333     4.339     4.333     4.339     4.331     4.340     4.335     4.340     4.398     4.346     4.363     4.355     4.347     4.354     4.346     4.368     4.346     4.377     4.383     4.354     4.347     4.394     4.398     4.400     4.402     4.396     4.400     4.392     4.398     4.411     4.405     4.410     4.407     4.415     4.416     4.415     4.416     4.413     4.415     4.413     4.421     4.415     4.432     4.433     4.425     4.433     4.436     4.444     4.433     4.448     4.448     4.448     4.450     4.425     4.452     4.452     4.454     4.450     4.457     4.454     4.428     4.425     4.430     4.436     4.432     4.436     4.432     4.436     4.439     4.439     4.442     4.447     4.462     4.467     4.461     4.467     4.457     4.454     4.472     4.467     4.482     4.478     4.499     4.487     4.492     4.503     4.498     4.512     4.487     4.520     4.503     4.498     4.503     4.496     4.503     4.508     4.508     4.511     4.531     4.544     4.540     4.535     4.539     4.541     4.544     4.545     4.552     4.555     4.554     4.555     4.554     4.554     4.557     4.558     4.558     4.562     4.562     4.563     4.566     4.565     4.570     4.575     4.572     4.575     4.574     4.575     4.572     4.575     4.572     4.574     4.574     4.578     4.580     4.583     4.583     4.585     4.588     4.594     4.591     4.592     4.595     4.598     4.602     4.605     4.609     4.611     4.611     4.613     4.615     4.616     4.618     4.620     4.618     4.625     4.627     4.627     4.629     4.633     4.631     4.635     4.641     4.639     4.641     4.645     4.648     4.650     4.651     4.651     4.657     4.657     4.660     4.660     4.663     4.667     4.668     4.670     4.667     4.670     4.670     4.674     4.676     4.678     4.678     4.679     4.683     4.685     4.691     4.694     4.691     4.692     4.694     4.696     4.698     4.702     4.702     4.706     4.707     4.713     4.713     4.717     4.721     4.723     4.725     4.727     4.727     4.730     4.733     4.735     4.737     4.741     4.742     4.744     4.746     4.750     4.754     4.754     4.757     4.758     4.762     4.765     4.769     4.773     4.778     4.783     4.787     4.792     4.795     4.798     4.804     4.807     4.810     4.813     4.816     4.818     4.818     4.822     4.824     4.826     4.828     4.829     4.831     4.833     4.835     4.836     4.839     4.840     4.840     4.840     4.843     4.847     4.849     4.848     4.852     4.854     4.856     4.856     4.858     4.859     4.861     4.861     4.863     4.865     4.868     4.869     4.872     4.874     4.875     4.878     4.879     4.881     4.883     4.887     4.889     4.892     4.896     4.898     4.900     4.903     4.905     4.908     4.910     4.913     4.916     4.917     4.918     4.921     4.924     4.926     4.929     4.932     4.933     4.935     4.939     4.942     4.944     4.947     4.949     4.951     4.953     4.956     4.957     4.960     4.963     4.965     4.966     4.970     4.974     4.976     4.980     4.981     4.985     4.986     4.988     4.990     4.991     4.994     4.997     4.999     5.002     5.004     5.005     5.009     5.010     5.013     5.017     5.017     5.020     5.022     5.026     5.027     5.029     5.031     5.035     5.037     5.038     5.038     5.041     5.045     5.047     5.049     5.049     5.052     5.053     5.057     5.058     5.062     5.065     5.067     5.069     5.069     5.071     5.074     5.077     5.078     5.081     5.083     5.085     5.085     5.089     5.090     5.094     5.096     5.099     5.102     5.102     5.106     5.109     5.111     5.113     5.116     5.118     5.118     5.121     5.123     5.127     5.131     5.133     5.135     5.140     5.142     5.144     5.147     5.149     5.150     5.153     5.155     5.158     5.160     5.163     5.166     5.169     5.170     5.176     5.178     5.179     5.181     5.182     5.185     5.189     5.192     5.194     5.196     5.198     5.202     5.204     5.205     5.206     5.208     5.210     5.213     5.216     5.219     5.220     5.222     5.224     5.227     5.230     5.233     5.235     5.237     5.239     5.241     5.244     5.246     5.246     5.254     5.256     5.256     5.258     5.262     5.269     5.269     5.269     5.269     5.274     5.274     5.275     5.277     5.278     5.280     5.283     5.287     5.289     5.292     5.292     5.294     5.298     5.300     5.303     5.305     5.307     5.309     5.310     5.314     5.316     5.323     5.331     5.340     5.341     5.344     5.344     5.346     5.347     5.349     5.350     5.352     5.354     5.360     5.362     5.363     5.367     5.368     5.373     5.375     5.376     5.378     5.381     5.382     5.388     5.392     5.393     5.396     5.398     5.405     5.409     5.411     5.414     5.417     5.420     5.421     5.424     5.427     5.430     5.433     5.435     5.439     5.445     5.446     5.452     5.454     5.458     5.463     5.465     5.470     5.472     5.475     5.478     5.480     5.483     5.499     5.500     5.504     5.506     5.508     5.511     5.513     5.520     5.522     5.525     5.528     5.532     5.539     5.544     5.545     5.549     5.554     5.558     5.560     5.565     5.571     5.574     5.578     5.581     5.587     5.588     5.593     5.598     5.602     5.607     5.612     5.616     5.622     5.627     5.632     5.635     5.640     5.645     5.649     5.654     5.657     5.662     5.666     5.672     5.677     5.682     5.687     5.691     5.697     5.702     5.707     5.711     5.716     5.720     5.726     5.731     5.737     5.742     5.747     5.752     5.758     5.763     5.768     5.773     5.780     5.786     5.792     5.800     5.807     5.816     5.825     5.833     5.842     5.853     5.862     5.873     5.885     5.895     5.907     5.918     5.930     5.941     5.954     5.967     5.981     5.994     6.009     6.024     6.039     6.055     6.070     6.086     6.104     6.119     6.137     6.153     6.170     6.187     6.206     6.223     6.241     6.259     6.277     6.295     6.313     6.332     6.349     6.369     6.387     6.406     6.423     6.444     6.461     6.481     6.502     6.520     6.540     6.559     6.580     6.600     6.620     6.640     6.661     6.680     6.699     6.718     6.739     6.757     6.776     6.795     6.811     6.829     6.846     6.865     6.881     6.897     6.915     6.931     6.948     6.965     6.983     7.000     7.017     7.035     7.054     7.070     7.089     7.106     7.124     7.142     7.160     7.177     7.196     7.213     7.232     7.249     7.269     7.287     7.304     7.324     7.341     7.361     7.379     7.398     7.416     7.435     7.452     7.471     7.489     7.508     7.529     7.547     7.566     7.583     7.605     7.622     7.641     7.661     7.679     7.698     7.718     7.737     7.756     7.774     7.793     7.813     7.835     7.853     7.872     7.892     7.911     7.930     7.948     7.967     7.985     8.001     8.018     8.038     8.055     8.073     8.089     8.105     8.120     8.137     8.152     8.165     8.180     8.194     8.207     8.220     8.233     8.246     8.259     8.272     8.282     8.295     8.307     8.317     8.329     8.339     8.350     8.363     8.376     8.387     8.397     8.407     8.419     8.430     8.441     8.453     8.463     8.474     8.485     8.495     8.507     8.521     8.531     8.541     8.554     8.565     8.578     8.589     8.602     8.612     8.626     8.638     8.649     8.661     8.670     8.685     8.694     8.705     8.718     8.730     8.742     8.754     8.770     8.783     8.793     8.806     8.818     8.835     8.847     8.860     8.874     8.887     8.898     8.914     8.927     8.941     8.955     8.969     8.983     8.997     9.012     9.025     9.040     9.053     9.066     9.081     9.094     9.109     9.124     9.138     9.149     9.165     9.180     9.192     9.209     9.224     9.238     9.254     9.267     9.279     9.295     9.310     9.324     9.339     9.352     9.365     9.379     9.393     9.406     9.422     9.435     9.452     9.464     9.478     9.493     9.509     9.523     9.536     9.550     9.564     9.577     9.591     9.604     9.620     9.633     9.649     9.664     9.678     9.690     9.707     9.720     9.737     9.750     9.763     9.778     9.792     9.804     9.820     9.835     9.852     9.867     9.883     9.897     9.914     9.931     9.948     9.963     9.980     9.994    10.011    10.026    10.042    10.059    10.077    10.091    10.109    10.125    10.142    10.156    10.173    10.190    10.208    10.225    10.242    10.257    10.275    10.293    10.311    10.329    10.346    10.365    10.382    10.400    10.418    10.435    10.455    10.476    10.495    10.514    10.533    10.554    10.574    10.593    10.613    10.633    10.656    10.675    10.696    10.715    10.741    10.765    10.787    10.807    10.829    10.853    10.876    10.897    10.919    10.943    10.965    10.987    11.009    11.031    11.056    11.081    11.104    11.128    11.154    11.178    11.202    11.226    11.248    11.272    11.298    11.319    11.342    11.368    11.395    11.420    11.443    11.467    11.493    11.513    11.535    11.560    11.582    11.600    11.623    11.645    11.662    11.686    11.708    11.728    11.747    11.768    11.787    11.806    11.826    11.845    11.867    11.885    11.907    11.929    11.950    11.969    11.989    12.009    12.029    12.048    12.065    12.085    12.106    12.121    12.140    12.159    12.176    12.192    12.208    12.224    12.247    12.261    12.281    12.298    12.318    12.336    12.353    12.370    12.390    12.408    12.427    12.444    12.461    12.479    12.497    12.512    12.530    12.546    12.567    12.583    12.603    12.622    12.644    12.661    12.677    12.695    12.718    12.739    12.759    12.781    12.800    12.820    12.845    12.861    12.878    12.900    12.924    12.941    12.963    12.981    13.005    13.028    13.050    13.068    13.086    13.105    13.123    13.139    13.149    13.166    13.179    13.189    13.202    13.212    13.225    13.236    13.249    13.259    13.271    13.281    13.292    13.304    13.312    13.323    13.333    13.341    13.352    13.362    13.373    13.385    13.395    13.402    13.421    13.431    13.444    13.455    13.468    13.480    13.494    13.503    13.512    13.519    13.528    13.536    13.548    13.557    13.569    13.574    13.581    13.605    13.616    13.628    13.641    13.647    13.653    13.660    13.666    13.672    13.682    13.692    13.703    13.708    13.714    13.735    13.743    13.750    13.758    13.766    13.776    13.783    13.793    13.802    13.809    13.826    13.837    13.845    13.852    13.859    13.870    13.880    13.893    13.907    13.917    13.929    13.931    13.937    13.940    13.947    13.962    13.973    13.978    13.981    13.989    13.994    14.024    14.033    14.052    14.056    14.059    14.063    14.075    14.089    14.096    14.119    14.131    14.136    14.146    14.154    14.160    14.165    14.172    14.182    14.191    14.196    14.202    14.210    14.223    14.231    14.242    14.260    14.268    14.276    14.281    14.302    14.305    14.310    14.316    14.327    14.337    14.345    14.357    14.370    14.374    14.381    14.386    14.398    14.404    14.411    14.416    14.427    14.435    14.446    14.469    14.474    14.480    14.485    14.502    14.507    14.517    14.521    14.531    14.535    14.548    14.566    14.574    14.580    14.590    14.604    14.611    14.618    14.623    14.630    14.637    14.661    14.669    14.682    14.691    14.694    14.715    14.722    14.729    14.732    14.739    14.742    14.743    14.741    14.739    14.737    14.738    14.739    14.738    14.738    14.738    14.735    14.732    14.729    14.724    14.716    14.713    14.705    14.698    14.682    14.672    14.658    14.648    14.643    14.635    14.630    14.626    14.611    14.599    14.592    14.587    14.578    14.570    14.563    14.554    14.541    14.533    14.527    14.509    14.507    14.489    14.480    14.474    14.469    14.460    14.444    14.437    14.424    14.421    14.411    14.404    14.398    14.392    14.377    14.372    14.364    14.363    14.347    14.335    14.330    14.316    14.310    14.296    14.291    14.285    14.279    14.272    14.268    14.257    14.240    14.235    14.230    14.212    14.207    14.202    14.193    14.185    14.181    14.177    14.169    14.164    14.159    14.152    14.133    14.124    14.120    14.119
     4.400     4.368     4.347     4.366     4.346     4.337     4.329     4.333     4.312     4.317     4.312     4.321     4.317     4.310     4.316     4.308     4.316     4.310     4.317     4.317     4.310     4.310     4.310     4.317     4.312     4.321     4.316     4.322     4.328     4.331     4.322     4.329     4.337     4.337     4.317     4.306     4.316     4.306     4.316     4.322     4.329     4.317     4.312     4.317     4.312     4.324     4.321     4.314     4.304     4.308     4.304     4.308     4.304     4.316     4.306     4.310     4.306     4.316     4.306     4.316     4.308     4.316     4.337     4.322     4.333     4.312     4.304     4.314     4.304     4.314     4.308     4.316     4.322     4.331     4.342     4.324     4.329     4.324     4.329     4.322     4.329     4.322     4.328     4.321     4.310     4.312     4.310     4.317     4.308     4.316     4.304     4.312     4.321     4.317     4.310     4.304     4.310     4.317     4.322     4.314     4.306     4.312     4.317     4.308     4.317     4.310     4.317     4.312     4.306     4.314     4.304     4.306     4.304     4.306     4.306     4.310     4.310     4.317     4.322     4.331     4.339     4.333     4.340     4.333     4.312     4.317     4.312     4.321     4.314     4.317     4.322     4.316     4.322     4.317     4.322     4.329     4.339     4.333     4.340     4.347     4.369     4.400     4.392     4.400     4.392     4.400     4.369     4.400     4.394     4.400     4.394     4.430     4.425     4.432     4.425     4.432     4.423     4.432     4.423     4.400     4.405     4.400     4.423     4.430     4.423     4.430     4.421     4.432     4.432     4.425     4.430     4.425     4.432     4.425     4.438     4.433     4.441     4.438     4.432     4.425     4.432     4.426     4.435     4.430     4.436     4.433     4.439     4.435     4.441     4.436     4.441     4.436     4.441     4.444     4.426     4.432     4.438     4.430     4.425     4.432     4.438     4.445     4.442     4.438     4.442     4.448     4.444     4.448     4.452     4.448     4.450     4.436     4.433     4.438     4.433     4.438     4.432     4.438     4.433     4.438     4.432     4.426     4.432     4.439     4.433     4.425     4.438     4.432     4.426     4.433     4.439     4.438     4.439     4.436     4.435     4.432     4.435     4.430     4.433     4.432     4.426     4.421     4.421     4.428     4.423     4.428     4.421     4.425     4.436     4.423     4.425     4.430     4.423     4.430     4.421     4.419     4.419     4.415     4.419     4.410     4.413     4.407     4.410     4.404     4.407     4.411     4.408     4.407     4.411     4.413     4.410     4.411     4.411     4.407     4.413     4.407     4.400     4.407     4.404     4.410     4.416     4.413     4.407     4.410     4.366     4.361     4.363     4.400     4.355     4.363     4.387     4.347     4.342     4.348     4.344     4.339     4.339     4.337     4.340     4.346     4.340     4.346     4.347     4.344     4.352     4.350     4.355     4.355     4.331     4.335     4.354     4.331     4.337     4.352     4.319     4.312     4.333     4.328     4.333     4.337     4.329     4.335     4.328     4.333     4.329     4.333     4.328     4.329     4.322     4.317     4.322     4.326     4.326     4.321     4.326     4.328     4.322     4.328     4.316     4.308     4.302     4.312     4.321     4.312     4.316     4.257     4.263     4.304     4.264     4.306     4.316     4.308     4.298     4.306     4.294     4.302     4.308     4.302     4.186     4.181     4.186     4.180     4.171     4.162     4.154     4.160     4.152     4.154     4.152     4.152     4.152     4.160     4.156     4.154     4.152     4.144     4.142     4.133     4.133     4.132     4.130     4.130     4.130     4.130     4.130     4.130     4.130     4.132     4.132     4.140     4.133     4.132     4.130     4.130     4.130     4.130     4.130     4.132     4.133     4.133     4.144     4.152     4.156     4.158     4.166     4.160     4.167     4.160     4.160     4.160     4.154     4.162     4.172     4.221     4.255     4.261     4.261     4.263     4.172     4.165     4.171     4.162     4.255     4.169     4.152     4.150     4.152     4.150     4.152     4.150     4.158     4.160     4.165     4.160     4.166     4.160     4.156     4.154     4.152     4.142     4.142     4.133     4.132     4.132     4.130     4.130     4.130     4.130     4.132     4.140     4.140     4.132     4.132     4.130     4.130     4.130     4.130     4.132     4.140     4.142     4.132     4.132     4.130     4.132     4.133     4.140     4.144     4.152     4.154     4.158     4.158     4.162     4.162     4.171     4.308     4.178     4.169     4.162     4.169     4.178     4.185     4.255     4.263     4.317     4.312     4.316     4.263     4.264     4.310     4.264     4.314     4.304     4.312     4.304     4.312     4.306     4.308     4.314     4.310     4.304     4.322     4.328     4.300     4.328     4.333     4.328     4.322     4.328     4.269     4.331     4.266     4.271     4.268     4.340     4.276     4.331     4.324     4.317     4.312     4.317     4.312     4.319     4.316     4.322     4.326     4.319     4.329     4.319     4.312     4.319     4.316     4.321     4.339     4.333     4.339     4.344     4.340     4.337     4.333     4.339     4.331     4.340     4.335     4.337     4.331     4.326     4.390     4.392     4.354     4.370     4.363     4.354     4.355     4.352     4.398     4.349     4.346     4.392     4.385     4.385     4.390     4.392     4.404     4.400     4.400     4.396     4.402     4.400     4.407     4.411     4.415     4.411     4.416     4.413     4.419     4.423     4.417     4.415     4.421     4.426     4.421     4.430     4.426     4.439     4.438     4.441     4.442     4.445     4.441     4.447     4.452     4.450     4.457     4.454     4.454     4.454     4.457     4.459     4.425     4.459     4.432     4.428     4.432     4.436     4.432     4.425     4.442     4.444     4.447     4.447     4.442     4.472     4.471     4.464     4.462     4.466     4.464     4.472     4.472     4.477     4.474     4.480     4.492     4.508     4.501     4.496     4.496     4.489     4.487     4.507     4.533     4.535     4.503     4.522     4.503     4.524     4.546     4.535     4.548     4.535     4.552     4.552     4.555     4.552     4.554     4.554     4.557     4.558     4.560     4.560     4.558     4.560     4.558     4.562     4.563     4.565     4.569     4.569     4.570     4.575     4.577     4.580     4.578     4.578     4.583     4.578     4.580     4.578     4.583     4.582     4.580     4.583     4.588     4.588     4.595     4.594     4.597     4.595     4.598     4.597     4.607     4.605     4.605     4.611     4.613     4.613     4.616     4.618     4.621     4.621     4.622     4.627     4.626     4.628     4.631     4.633     4.635     4.637     4.643     4.641     4.645     4.648     4.648     4.653     4.656     4.654     4.657     4.658     4.663     4.664     4.663     4.668     4.670     4.670     4.674     4.672     4.674     4.678     4.679     4.683     4.679     4.683     4.686     4.686     4.690     4.692     4.696     4.698     4.699     4.702     4.702     4.704     4.707     4.707     4.709     4.711     4.717     4.717     4.719     4.722     4.725     4.727     4.731     4.735     4.737     4.739     4.741     4.742     4.744     4.748     4.750     4.751     4.755     4.757     4.758     4.761     4.763     4.769     4.770     4.775     4.780     4.783     4.787     4.794     4.798     4.801     4.806     4.812     4.815     4.818     4.820     4.822     4.824     4.826     4.829     4.831     4.831     4.833     4.835     4.838     4.837     4.838     4.842     4.843     4.843     4.846     4.847     4.848     4.850     4.852     4.854     4.858     4.859     4.859     4.863     4.865     4.865     4.865     4.867     4.868     4.871     4.872     4.874     4.875     4.876     4.879     4.881     4.883     4.885     4.889     4.892     4.894     4.898     4.899     4.902     4.905     4.906     4.910     4.911     4.914     4.917     4.920     4.923     4.924     4.926     4.929     4.930     4.933     4.935     4.939     4.941     4.944     4.946     4.949     4.950     4.954     4.954     4.957     4.960     4.962     4.965     4.966     4.969     4.972     4.976     4.978     4.981     4.985     4.986     4.988     4.989     4.991     4.992     4.994     4.998     5.002     5.004     5.007     5.009     5.012     5.013     5.017     5.018     5.020     5.022     5.024     5.027     5.029     5.033     5.035     5.037     5.038     5.041     5.043     5.045     5.048     5.049     5.053     5.053     5.055     5.055     5.058     5.062     5.063     5.067     5.069     5.071     5.072     5.074     5.075     5.078     5.081     5.083     5.083     5.087     5.090     5.092     5.094     5.096     5.099     5.100     5.102     5.106     5.108     5.111     5.113     5.116     5.119     5.121     5.122     5.125     5.127     5.129     5.135     5.135     5.137     5.142     5.144     5.147     5.149     5.152     5.155     5.155     5.156     5.160     5.161     5.165     5.169     5.170     5.174     5.178     5.180     5.181     5.182     5.185     5.189     5.192     5.194     5.196     5.198     5.200     5.204     5.205     5.207     5.209     5.212     5.213     5.215     5.219     5.222     5.224     5.225     5.227     5.228     5.233     5.235     5.237     5.241     5.242     5.244     5.246     5.248     5.249     5.252     5.258     5.261     5.263     5.270     5.272     5.272     5.272     5.272     5.274     5.278     5.278     5.280     5.280     5.283     5.287     5.289     5.291     5.292     5.296     5.298     5.300     5.302     5.305     5.307     5.309     5.312     5.314     5.316     5.323     5.333     5.335     5.344     5.343     5.343     5.346     5.346     5.349     5.350     5.352     5.355     5.357     5.360     5.363     5.365     5.368     5.371     5.373     5.376     5.379     5.381     5.385     5.388     5.392     5.393     5.396     5.398     5.402     5.405     5.408     5.414     5.414     5.417     5.420     5.423     5.426     5.429     5.432     5.435     5.439     5.440     5.445     5.449     5.452     5.456     5.458     5.463     5.466     5.472     5.473     5.477     5.480     5.483     5.491     5.499     5.502     5.506     5.508     5.511     5.513     5.517     5.520     5.522     5.525     5.528     5.533     5.538     5.545     5.549     5.552     5.554     5.560     5.564     5.569     5.572     5.574     5.578     5.583     5.586     5.591     5.594     5.599     5.602     5.607     5.612     5.616     5.622     5.627     5.632     5.637     5.641     5.645     5.649     5.654     5.658     5.663     5.668     5.673     5.678     5.682     5.688     5.693     5.699     5.704     5.707     5.711     5.716     5.722     5.726     5.732     5.737     5.742     5.748     5.753     5.758     5.763     5.768     5.775     5.780     5.786     5.792     5.798     5.807     5.814     5.823     5.833     5.842     5.852     5.861     5.872     5.883     5.894     5.905     5.917     5.929     5.941     5.954     5.966     5.978     5.993     6.007     6.022     6.037     6.053     6.068     6.085     6.102     6.118     6.135     6.151     6.169     6.187     6.206     6.223     6.242     6.261     6.278     6.297     6.315     6.333     6.352     6.371     6.388     6.408     6.425     6.445     6.464     6.483     6.502     6.520     6.540     6.559     6.580     6.599     6.618     6.638     6.659     6.678     6.699     6.718     6.737     6.757     6.775     6.795     6.813     6.831     6.848     6.866     6.883     6.902     6.918     6.935     6.951     6.968     6.986     7.002     7.019     7.039     7.054     7.071     7.090     7.107     7.126     7.141     7.160     7.178     7.198     7.213     7.232     7.248     7.269     7.285     7.304     7.322     7.341     7.359     7.377     7.394     7.413     7.433     7.452     7.470     7.489     7.508     7.526     7.544     7.562     7.581     7.600     7.620     7.637     7.657     7.676     7.695     7.714     7.733     7.751     7.770     7.788     7.808     7.826     7.847     7.866     7.887     7.905     7.924     7.943     7.961     7.979     7.998     8.016     8.033     8.052     8.068     8.085     8.104     8.119     8.137     8.154     8.168     8.182     8.196     8.211     8.224     8.238     8.252     8.265     8.277     8.289     8.300     8.313     8.326     8.337     8.348     8.360     8.372     8.383     8.393     8.405     8.416     8.430     8.441     8.453     8.463     8.474     8.485     8.495     8.507     8.517     8.528     8.539     8.551     8.563     8.574     8.586     8.598     8.610     8.624     8.633     8.646     8.659     8.670     8.683     8.693     8.705     8.716     8.729     8.740     8.752     8.763     8.776     8.790     8.802     8.814     8.826     8.839     8.853     8.868     8.881     8.892     8.909     8.920     8.935     8.948     8.962     8.974     8.990     9.004     9.017     9.029     9.043     9.057     9.072     9.087     9.100     9.115     9.129     9.143     9.156     9.172     9.186     9.200     9.214     9.227     9.243     9.259     9.272     9.287     9.301     9.314     9.328     9.344     9.359     9.372     9.385     9.399     9.413     9.425     9.442     9.456     9.469     9.483     9.497     9.513     9.528     9.541     9.555     9.568     9.582     9.594     9.610     9.622     9.637     9.652     9.667     9.682     9.696     9.710     9.723     9.738     9.753     9.766     9.781     9.797     9.810     9.824     9.838     9.853     9.870     9.885     9.900     9.915     9.933     9.948     9.966     9.983     9.998    10.015    10.030    10.046    10.058    10.076    10.091    10.110    10.126    10.142    10.158    10.175    10.190    10.208    10.225    10.242    10.259    10.275    10.294    10.311    10.329    10.345    10.365    10.380    10.398    10.417    10.437    10.454    10.472    10.493    10.511    10.533    10.552    10.571    10.590    10.611    10.632    10.654    10.672    10.693    10.711    10.733    10.757    10.781    10.802    10.822    10.842    10.866    10.891    10.913    10.935    10.958    10.979    11.002    11.026    11.048    11.072    11.092    11.118    11.141    11.167    11.191    11.213    11.239    11.260    11.286    11.307    11.331    11.355    11.381    11.407    11.431    11.455    11.481    11.503    11.525    11.550    11.575    11.597    11.614    11.639    11.658    11.679    11.700    11.722    11.745    11.763    11.783    11.804    11.822    11.844    11.860    11.883    11.904    11.924    11.946    11.966    11.987    12.004    12.027    12.044    12.064    12.085    12.104    12.122    12.140    12.159    12.178    12.196    12.212    12.229    12.245    12.265    12.281    12.302    12.323    12.341    12.362    12.381    12.400    12.420    12.436    12.457    12.475    12.492    12.511    12.524    12.540    12.556    12.574    12.591    12.610    12.628    12.645    12.664    12.686    12.704    12.723    12.744    12.760    12.781    12.799    12.822    12.842    12.861    12.880    12.900    12.922    12.941    12.961    12.982    13.003    13.023    13.043    13.064    13.080    13.096    13.111    13.125    13.138    13.152    13.165    13.176    13.189    13.202    13.214    13.223    13.235    13.245    13.257    13.267    13.277    13.289    13.299    13.308    13.320    13.326    13.335    13.346    13.355    13.362    13.372    13.389    13.399    13.409    13.421    13.429    13.443    13.455    13.465    13.479    13.492    13.500    13.511    13.522    13.530    13.537    13.552    13.562    13.572    13.578    13.585    13.610    13.619    13.632    13.642    13.649    13.655    13.663    13.669    13.675    13.688    13.697    13.705    13.713    13.727    13.740    13.749    13.757    13.764    13.774    13.781    13.791    13.802    13.807    13.818    13.835    13.845    13.854    13.862    13.868    13.880    13.889    13.902    13.914    13.926    13.933    13.939    13.942    13.946    13.969    13.975    13.978    13.987    13.992    13.999    14.020    14.028    14.048    14.059    14.061    14.063    14.081    14.087    14.098    14.111    14.126    14.131    14.148    14.154    14.160    14.164    14.174    14.182    14.191    14.198    14.204    14.210    14.221    14.230    14.239    14.254    14.264    14.276    14.279    14.296    14.305    14.310    14.316    14.323    14.337    14.344    14.353    14.370    14.374    14.379    14.385    14.398    14.404    14.409    14.416    14.428    14.435    14.442    14.460    14.472    14.480    14.486    14.502    14.506    14.515    14.523    14.531    14.537    14.544    14.557    14.572    14.578    14.592    14.598    14.607    14.615    14.625    14.631    14.641    14.650    14.676    14.682    14.689    14.697    14.702    14.720    14.725    14.731    14.735    14.743    14.743    14.741    14.738    14.737    14.737    14.740    14.738    14.738    14.736    14.735    14.732    14.729    14.724    14.718    14.715    14.703    14.694    14.681    14.676    14.669    14.651    14.646    14.637    14.631    14.626    14.611    14.602    14.596    14.592    14.580    14.572    14.569    14.550    14.544    14.535    14.524    14.507    14.504    14.494    14.481    14.476    14.470    14.462    14.442    14.439    14.424    14.420    14.414    14.405    14.402    14.392    14.383    14.374    14.370    14.363    14.349    14.342    14.327    14.323    14.307    14.299    14.293    14.289    14.283    14.276    14.270    14.264    14.246    14.239    14.230    14.217    14.209    14.204    14.194    14.188    14.185    14.179    14.171    14.165    14.160    14.154    14.133    14.128    14.126    14.122
     4.421     4.400     4.367     4.347     4.365     4.344     4.337     4.329     4.333     4.340     4.337     4.329     4.322     4.317     4.310     4.317     4.310     4.312     4.314     4.308     4.316     4.308     4.310     4.310     4.317     4.312     4.321     4.328     4.331     4.310     4.317     4.310     4.317     4.344     4.322     4.316     4.308     4.316     4.310     4.317     4.350     4.324     4.319     4.312     4.317     4.308     4.314     4.306     4.308     4.306     4.308     4.306     4.308     4.304     4.316     4.306     4.310     4.308     4.316     4.310     4.317     4.329     4.308     4.310     4.310     4.321     4.312     4.304     4.314     4.306     4.310     4.308     4.317     4.324     4.333     4.329     4.322     4.329     4.324     4.329     4.322     4.328     4.322     4.312     4.317     4.310     4.312     4.310     4.316     4.308     4.312     4.302     4.312     4.322     4.312     4.310     4.310     4.308     4.316     4.306     4.314     4.306     4.312     4.317     4.310     4.312     4.310     4.317     4.314     4.306     4.306     4.304     4.306     4.306     4.308     4.306     4.316     4.310     4.317     4.324     4.331     4.339     4.333     4.339     4.317     4.310     4.304     4.312     4.321     4.328     4.331     4.324     4.329     4.324     4.331     4.326     4.333     4.354     4.348     4.368     4.400     4.394     4.400     4.394     4.400     4.394     4.400     4.394     4.400     4.396     4.400     4.408     4.432     4.425     4.405     4.411     4.404     4.423     4.430     4.405     4.400     4.425     4.432     4.423     4.430     4.425     4.432     4.439     4.436     4.430     4.425     4.430     4.436     4.430     4.436     4.445     4.439     4.430     4.425     4.432     4.425     4.432     4.441     4.438     4.442     4.439     4.433     4.439     4.435     4.439     4.447     4.441     4.444     4.441     4.433     4.439     4.444     4.439     4.441     4.439     4.445     4.448     4.445     4.444     4.448     4.432     4.425     4.432     4.450     4.454     4.454     4.439     4.450     4.441     4.439     4.433     4.439     4.444     4.439     4.433     4.425     4.445     4.442     4.436     4.452     4.448     4.432     4.400     4.405     4.426     4.435     4.439     4.433     4.441     4.438     4.439     4.433     4.436     4.430     4.423     4.430     4.425     4.430     4.423     4.430     4.425     4.423     4.430     4.435     4.428     4.433     4.425     4.428     4.432     4.430     4.423     4.428     4.419     4.421     4.425     4.416     4.411     4.407     4.419     4.419     4.419     4.416     4.413     4.415     4.419     4.415     4.419     4.408     4.413     4.410     4.419     4.407     4.400     4.421     4.404     4.410     4.421     4.411     4.407     4.363     4.405     4.419     4.361     4.365     4.357     4.350     4.354     4.337     4.346     4.339     4.344     4.346     4.347     4.344     4.348     4.344     4.350     4.346     4.354     4.352     4.355     4.350     4.346     4.355     4.363     4.335     4.339     4.331     4.337     4.344     4.347     4.342     4.339     4.344     4.344     4.337     4.342     4.339     4.339     4.335     4.331     4.333     4.312     4.317     4.308     4.316     4.321     4.324     4.328     4.324     4.331     4.329     4.331     4.310     4.317     4.310     4.316     4.319     4.322     4.314     4.310     4.316     4.264     4.270     4.264     4.308     4.316     4.308     4.316     4.321     4.296     4.302     4.294     4.287     4.294     4.264     4.186     4.167     4.171     4.162     4.162     4.162     4.162     4.162     4.162     4.162     4.165     4.162     4.156     4.156     4.152     4.144     4.142     4.140     4.133     4.133     4.133     4.133     4.133     4.133     4.133     4.133     4.133     4.140     4.150     4.142     4.133     4.133     4.133     4.132     4.133     4.133     4.133     4.142     4.144     4.152     4.156     4.158     4.152     4.160     4.167     4.176     4.171     4.162     4.171     4.162     4.165     4.165     4.186     4.263     4.268     4.263     4.259     4.264     4.172     4.180     4.186     4.186     4.162     4.154     4.160     4.152     4.160     4.150     4.152     4.150     4.160     4.172     4.166     4.160     4.171     4.165     4.156     4.156     4.152     4.144     4.142     4.140     4.133     4.133     4.133     4.133     4.133     4.140     4.150     4.150     4.140     4.133     4.133     4.132     4.133     4.133     4.133     4.144     4.150     4.140     4.133     4.133     4.140     4.142     4.150     4.152     4.156     4.158     4.158     4.167     4.162     4.171     4.255     4.302     4.186     4.178     4.185     4.255     4.248     4.255     4.263     4.316     4.310     4.271     4.321     4.316     4.270     4.317     4.270     4.308     4.316     4.285     4.290     4.340     4.339     4.312     4.287     4.314     4.310     4.298     4.304     4.328     4.292     4.312     4.322     4.328     4.337     4.279     4.342     4.272     4.267     4.272     4.270     4.277     4.340     4.333     4.312     4.333     4.312     4.317     4.312     4.328     4.326     4.329     4.324     4.322     4.335     4.321     4.314     4.310     4.317     4.344     4.337     4.346     4.342     4.346     4.347     4.339     4.333     4.337     4.347     4.342     4.337     4.337     4.354     4.359     4.361     4.357     4.363     4.371     4.361     4.359     4.355     4.348     4.396     4.368     4.355     4.390     4.371     4.390     4.396     4.398     4.408     4.404     4.405     4.411     4.407     4.413     4.416     4.411     4.417     4.430     4.421     4.423     4.421     4.425     4.421     4.426     4.421     4.426     4.435     4.432     4.426     4.433     4.439     4.436     4.447     4.442     4.441     4.455     4.454     4.457     4.457     4.455     4.457     4.454     4.464     4.468     4.471     4.439     4.435     4.430     4.452     4.445     4.442     4.448     4.445     4.450     4.444     4.436     4.439     4.445     4.472     4.468     4.462     4.520     4.466     4.468     4.472     4.515     4.512     4.509     4.503     4.498     4.503     4.501     4.526     4.508     4.508     4.536     4.540     4.543     4.528     4.524     4.548     4.550     4.539     4.552     4.546     4.555     4.557     4.554     4.557     4.558     4.558     4.558     4.563     4.562     4.562     4.563     4.566     4.569     4.569     4.566     4.570     4.575     4.572     4.574     4.577     4.582     4.580     4.583     4.583     4.585     4.583     4.580     4.583     4.585     4.588     4.588     4.585     4.591     4.600     4.602     4.598     4.602     4.602     4.602     4.609     4.613     4.611     4.615     4.613     4.616     4.618     4.619     4.622     4.625     4.625     4.628     4.631     4.629     4.630     4.635     4.637     4.639     4.643     4.645     4.645     4.648     4.650     4.653     4.651     4.656     4.658     4.660     4.663     4.665     4.665     4.668     4.672     4.674     4.674     4.676     4.678     4.676     4.683     4.681     4.686     4.689     4.690     4.691     4.694     4.695     4.699     4.702     4.702     4.704     4.706     4.706     4.709     4.709     4.713     4.715     4.717     4.722     4.721     4.725     4.727     4.730     4.731     4.733     4.737     4.739     4.742     4.746     4.748     4.750     4.754     4.755     4.758     4.759     4.762     4.763     4.766     4.770     4.773     4.777     4.781     4.785     4.790     4.795     4.798     4.803     4.809     4.813     4.818     4.824     4.826     4.829     4.831     4.831     4.835     4.836     4.839     4.841     4.840     4.844     4.847     4.846     4.847     4.847     4.848     4.849     4.850     4.852     4.854     4.856     4.858     4.861     4.861     4.863     4.865     4.867     4.869     4.871     4.871     4.871     4.872     4.874     4.875     4.876     4.879     4.881     4.883     4.885     4.889     4.890     4.894     4.898     4.899     4.902     4.903     4.906     4.910     4.911     4.913     4.916     4.920     4.921     4.924     4.926     4.929     4.930     4.932     4.935     4.937     4.941     4.944     4.946     4.947     4.950     4.953     4.954     4.957     4.960     4.962     4.963     4.966     4.969     4.972     4.974     4.978     4.980     4.983     4.986     4.987     4.989     4.992     4.993     4.994     4.997     5.000     5.002     5.005     5.009     5.012     5.013     5.017     5.018     5.020     5.022     5.026     5.027     5.029     5.033     5.035     5.039     5.038     5.041     5.043     5.046     5.048     5.053     5.055     5.057     5.057     5.058     5.058     5.062     5.063     5.065     5.069     5.071     5.072     5.075     5.077     5.078     5.081     5.083     5.085     5.089     5.089     5.092     5.096     5.097     5.100     5.102     5.104     5.106     5.108     5.111     5.113     5.115     5.119     5.120     5.123     5.126     5.127     5.129     5.133     5.137     5.140     5.142     5.144     5.147     5.150     5.152     5.153     5.156     5.158     5.160     5.163     5.165     5.169     5.170     5.174     5.176     5.180     5.181     5.182     5.185     5.189     5.192     5.194     5.198     5.200     5.202     5.203     5.204     5.206     5.208     5.212     5.214     5.216     5.219     5.220     5.224     5.227     5.230     5.232     5.233     5.235     5.237     5.241     5.242     5.246     5.248     5.249     5.252     5.253     5.257     5.262     5.266     5.269     5.269     5.272     5.274     5.275     5.275     5.278     5.278     5.280     5.282     5.285     5.285     5.289     5.291     5.292     5.294     5.298     5.300     5.303     5.305     5.307     5.309     5.312     5.314     5.316     5.332     5.340     5.335     5.338     5.343     5.346     5.346     5.347     5.349     5.349     5.352     5.354     5.357     5.359     5.362     5.365     5.370     5.371     5.375     5.376     5.379     5.379     5.382     5.385     5.390     5.393     5.395     5.400     5.400     5.403     5.405     5.408     5.411     5.414     5.420     5.424     5.426     5.427     5.430     5.433     5.435     5.439     5.442     5.445     5.449     5.454     5.459     5.459     5.463     5.466     5.470     5.475     5.477     5.480     5.483     5.488     5.502     5.504     5.506     5.510     5.513     5.515     5.518     5.520     5.523     5.527     5.530     5.533     5.536     5.545     5.552     5.554     5.558     5.560     5.564     5.569     5.572     5.576     5.579     5.583     5.587     5.592     5.595     5.599     5.604     5.608     5.613     5.619     5.622     5.627     5.632     5.637     5.641     5.646     5.649     5.655     5.660     5.665     5.668     5.673     5.678     5.683     5.688     5.696     5.699     5.705     5.710     5.714     5.717     5.722     5.728     5.732     5.739     5.744     5.750     5.755     5.761     5.764     5.768     5.775     5.782     5.786     5.792     5.798     5.805     5.814     5.822     5.830     5.840     5.849     5.859     5.870     5.882     5.892     5.903     5.915     5.927     5.940     5.952     5.964     5.977     5.991     6.005     6.020     6.035     6.050     6.067     6.083     6.099     6.117     6.132     6.150     6.167     6.186     6.204     6.222     6.241     6.261     6.280     6.299     6.316     6.335     6.354     6.372     6.391     6.410     6.427     6.447     6.464     6.483     6.502     6.522     6.540     6.559     6.578     6.597     6.618     6.636     6.657     6.675     6.696     6.716     6.736     6.755     6.775     6.793     6.812     6.831     6.849     6.869     6.885     6.904     6.920     6.939     6.956     6.974     6.990     7.007     7.024     7.040     7.057     7.073     7.092     7.109     7.128     7.144     7.161     7.178     7.198     7.214     7.232     7.249     7.269     7.285     7.304     7.322     7.340     7.359     7.376     7.394     7.412     7.431     7.449     7.468     7.485     7.505     7.524     7.540     7.561     7.578     7.596     7.616     7.635     7.654     7.672     7.691     7.711     7.728     7.748     7.765     7.786     7.803     7.822     7.842     7.861     7.880     7.900     7.920     7.937     7.957     7.976     7.994     8.013     8.031     8.049     8.067     8.083     8.100     8.116     8.133     8.152     8.167     8.183     8.198     8.212     8.226     8.241     8.258     8.270     8.282     8.295     8.307     8.320     8.332     8.347     8.357     8.370     8.381     8.391     8.404     8.416     8.426     8.437     8.450     8.462     8.472     8.485     8.495     8.507     8.518     8.530     8.539     8.550     8.562     8.572     8.586     8.596     8.608     8.620     8.632     8.642     8.655     8.667     8.680     8.691     8.704     8.714     8.727     8.737     8.750     8.760     8.775     8.785     8.797     8.811     8.823     8.837     8.848     8.861     8.874     8.888     8.900     8.914     8.927     8.941     8.955     8.968     8.983     8.997     9.011     9.023     9.035     9.050     9.064     9.078     9.092     9.106     9.121     9.135     9.148     9.162     9.178     9.191     9.205     9.221     9.235     9.248     9.264     9.277     9.293     9.305     9.320     9.335     9.348     9.363     9.377     9.392     9.404     9.418     9.432     9.447     9.458     9.472     9.487     9.504     9.517     9.533     9.546     9.559     9.573     9.585     9.601     9.614     9.628     9.640     9.655     9.672     9.683     9.699     9.714     9.727     9.742     9.756     9.770     9.785     9.800     9.813     9.829     9.842     9.859     9.871     9.887     9.901     9.917     9.935     9.948     9.966     9.985     9.999    10.017    10.033    10.049    10.062    10.079    10.096    10.112    10.126    10.145    10.160    10.177    10.192    10.208    10.223    10.242    10.259    10.277    10.293    10.309    10.329    10.344    10.363    10.381    10.400    10.416    10.433    10.455    10.474    10.490    10.510    10.528    10.548    10.567    10.587    10.607    10.627    10.649    10.669    10.691    10.710    10.731    10.750    10.775    10.793    10.817    10.838    10.860    10.881    10.906    10.926    10.950    10.972    10.995    11.019    11.039    11.062    11.085    11.106    11.130    11.155    11.181    11.206    11.227    11.250    11.274    11.299    11.323    11.345    11.370    11.392    11.419    11.444    11.466    11.493    11.516    11.541    11.564    11.589    11.611    11.632    11.653    11.674    11.694    11.715    11.735    11.757    11.778    11.797    11.818    11.839    11.856    11.876    11.895    11.917    11.941    11.962    11.982    12.000    12.020    12.043    12.062    12.082    12.102    12.120    12.140    12.159    12.176    12.196    12.215    12.232    12.250    12.266    12.283    12.304    12.323    12.344    12.367    12.387    12.408    12.428    12.448    12.465    12.481    12.502    12.518    12.537    12.552    12.567    12.583    12.599    12.613    12.631    12.652    12.670    12.693    12.707    12.728    12.744    12.763    12.785    12.802    12.822    12.842    12.859    12.880    12.900    12.919    12.940    12.959    12.977    12.998    13.016    13.035    13.050    13.067    13.082    13.097    13.111    13.123    13.138    13.150    13.163    13.175    13.189    13.200    13.211    13.220    13.230    13.239    13.250    13.260    13.272    13.282    13.294    13.302    13.312    13.320    13.331    13.341    13.349    13.357    13.366    13.375    13.387    13.393    13.407    13.421    13.433    13.443    13.452    13.462    13.482    13.490    13.499    13.514    13.522    13.531    13.542    13.557    13.565    13.572    13.581    13.592    13.613    13.625    13.635    13.644    13.652    13.660    13.666    13.672    13.678    13.689    13.703    13.710    13.722    13.731    13.744    13.754    13.763    13.772    13.779    13.788    13.796    13.806    13.818    13.835    13.843    13.852    13.863    13.872    13.881    13.889    13.898    13.912    13.921    13.930    13.939    13.942    13.946    13.969    13.975    13.980    13.989    13.992    14.004    14.018    14.029    14.042    14.052    14.058    14.063    14.067    14.091    14.100    14.111    14.119    14.130    14.146    14.155    14.159    14.165    14.174    14.181    14.194    14.198    14.204    14.213    14.217    14.227    14.239    14.246    14.268    14.274    14.279    14.288    14.303    14.309    14.314    14.321    14.335    14.344    14.351    14.361    14.372    14.377    14.383    14.396    14.404    14.409    14.416    14.425    14.435    14.442    14.457    14.470    14.476    14.489    14.495    14.504    14.513    14.527    14.532    14.539    14.546    14.553    14.569    14.576    14.589    14.599    14.606    14.613    14.627    14.633    14.641    14.646    14.665    14.681    14.688    14.697    14.703    14.716    14.724    14.729    14.731    14.744    14.743    14.740    14.737    14.736    14.737    14.738    14.737    14.739    14.740    14.740    14.732    14.731    14.725    14.720    14.713    14.703    14.694    14.682    14.674    14.666    14.650    14.646    14.641    14.635    14.626    14.613    14.606    14.599    14.594    14.581    14.576    14.569    14.550    14.544    14.535    14.518    14.511    14.504    14.495    14.483    14.478    14.476    14.455    14.444    14.439    14.428    14.422    14.418    14.407    14.402    14.390    14.383    14.377    14.372    14.361    14.349    14.344    14.330    14.324    14.309    14.303    14.298    14.293    14.285    14.279    14.274    14.268    14.247    14.240    14.235    14.218    14.212    14.207    14.196    14.191    14.187    14.182    14.176    14.169    14.160    14.152    14.145    14.130    14.128    14.119
     4.426     4.405     4.400     4.368     4.347     4.365     4.344     4.337     4.342     4.363     4.329     4.322     4.317     4.322     4.317     4.322     4.317     4.312     4.322     4.316     4.310     4.317     4.310     4.317     4.310     4.319     4.312     4.319     4.310     4.310     4.308     4.316     4.310     4.333     4.322     4.321     4.316     4.310     4.317     4.324     4.340     4.331     4.322     4.317     4.322     4.316     4.306     4.310     4.306     4.308     4.306     4.308     4.306     4.314     4.306     4.316     4.321     4.314     4.321     4.329     4.329     4.308     4.310     4.308     4.310     4.312     4.306     4.308     4.304     4.308     4.308     4.310     4.310     4.331     4.339     4.347     4.331     4.337     4.329     4.322     4.329     4.322     4.328     4.333     4.310     4.317     4.310     4.312     4.310     4.317     4.321     4.310     4.304     4.316     4.308     4.310     4.308     4.310     4.306     4.308     4.306     4.314     4.321     4.324     4.317     4.308     4.310     4.310     4.321     4.314     4.306     4.306     4.304     4.308     4.306     4.310     4.310     4.317     4.312     4.331     4.339     4.333     4.340     4.347     4.326     4.319     4.312     4.321     4.314     4.321     4.329     4.348     4.340     4.346     4.340     4.347     4.368     4.373     4.369     4.400     4.398     4.404     4.398     4.404     4.407     4.400     4.405     4.400     4.407     4.400     4.423     4.430     4.425     4.432     4.423     4.417     4.411     4.404     4.423     4.430     4.425     4.405     4.425     4.432     4.425     4.432     4.425     4.435     4.439     4.444     4.430     4.438     4.432     4.448     4.444     4.438     4.432     4.425     4.430     4.425     4.432     4.438     4.445     4.442     4.438     4.432     4.425     4.432     4.438     4.433     4.450     4.444     4.450     4.433     4.439     4.445     4.450     4.445     4.448     4.433     4.450     4.450     4.455     4.450     4.457     4.450     4.432     4.452     4.455     4.454     4.425     4.432     4.436     4.438     4.442     4.439     4.442     4.441     4.435     4.441     4.445     4.450     4.447     4.428     4.457     4.444     4.425     4.405     4.400     4.417     4.425     4.432     4.439     4.444     4.442     4.438     4.438     4.430     4.425     4.430     4.425     4.430     4.425     4.430     4.425     4.430     4.432     4.425     4.428     4.435     4.428     4.430     4.433     4.426     4.430     4.428     4.425     4.423     4.421     4.430     4.425     4.415     4.421     4.415     4.411     4.419     4.413     4.416     4.419     4.416     4.421     4.416     4.413     4.408     4.413     4.408     4.411     4.405     4.428     4.392     4.400     4.390     4.387     4.411     4.416     4.421     4.366     4.363     4.421     4.361     4.355     4.366     4.355     4.368     4.359     4.352     4.346     4.344     4.349     4.344     4.347     4.344     4.352     4.352     4.359     4.354     4.361     4.355     4.363     4.354     4.339     4.344     4.337     4.331     4.337     4.333     4.339     4.333     4.339     4.344     4.342     4.339     4.340     4.342     4.340     4.339     4.339     4.331     4.322     4.317     4.321     4.328     4.331     4.326     4.331     4.324     4.335     4.331     4.324     4.328     4.321     4.328     4.322     4.317     4.308     4.317     4.310     4.304     4.312     4.308     4.316     4.308     4.316     4.310     4.302     4.321     4.296     4.304     4.298     4.287     4.290     4.264     4.186     4.180     4.172     4.165     4.166     4.165     4.166     4.165     4.171     4.166     4.166     4.165     4.158     4.156     4.152     4.152     4.144     4.142     4.142     4.142     4.142     4.142     4.142     4.142     4.142     4.142     4.144     4.154     4.152     4.142     4.142     4.142     4.140     4.142     4.142     4.144     4.144     4.152     4.156     4.156     4.160     4.160     4.162     4.162     4.172     4.180     4.172     4.165     4.166     4.165     4.172     4.180     4.187     4.271     4.266     4.272     4.268     4.272     4.187     4.285     4.181     4.172     4.162     4.154     4.160     4.154     4.160     4.152     4.160     4.171     4.180     4.176     4.171     4.180     4.166     4.165     4.156     4.156     4.154     4.152     4.150     4.142     4.142     4.142     4.142     4.142     4.144     4.152     4.152     4.144     4.142     4.142     4.140     4.142     4.142     4.142     4.152     4.158     4.150     4.142     4.144     4.144     4.152     4.154     4.156     4.165     4.160     4.167     4.176     4.185     4.255     4.302     4.314     4.319     4.264     4.255     4.249     4.255     4.248     4.300     4.308     4.316     4.273     4.324     4.319     4.331     4.333     4.274     4.317     4.310     4.317     4.340     4.302     4.349     4.321     4.319     4.328     4.335     4.308     4.317     4.308     4.296     4.304     4.292     4.335     4.333     4.342     4.346     4.342     4.272     4.349     4.347     4.344     4.346     4.312     4.317     4.340     4.344     4.342     4.346     4.333     4.339     4.331     4.322     4.329     4.322     4.317     4.322     4.316     4.322     4.352     4.346     4.350     4.344     4.346     4.348     4.342     4.339     4.342     4.344     4.354     4.350     4.366     4.355     4.365     4.394     4.368     4.373     4.368     4.413     4.368     4.361     4.411     4.368     4.404     4.368     4.396     4.394     4.400     4.416     4.400     4.405     4.410     4.400     4.416     4.410     4.407     4.411     4.426     4.433     4.421     4.428     4.423     4.426     4.430     4.426     4.430     4.426     4.432     4.438     4.438     4.444     4.445     4.444     4.448     4.441     4.457     4.457     4.457     4.454     4.457     4.461     4.461     4.462     4.462     4.468     4.466     4.442     4.447     4.442     4.448     4.455     4.455     4.450     4.448     4.454     4.436     4.452     4.507     4.466     4.468     4.466     4.468     4.516     4.464     4.487     4.526     4.528     4.526     4.524     4.519     4.507     4.500     4.530     4.528     4.531     4.533     4.513     4.541     4.544     4.531     4.526     4.531     4.536     4.552     4.552     4.554     4.552     4.557     4.560     4.560     4.562     4.562     4.562     4.566     4.560     4.563     4.566     4.569     4.570     4.572     4.574     4.572     4.575     4.574     4.577     4.582     4.582     4.586     4.583     4.588     4.588     4.588     4.591     4.592     4.591     4.591     4.594     4.592     4.589     4.602     4.604     4.605     4.604     4.604     4.605     4.607     4.613     4.609     4.615     4.613     4.619     4.622     4.620     4.625     4.629     4.628     4.630     4.630     4.635     4.637     4.637     4.639     4.643     4.646     4.648     4.648     4.650     4.653     4.653     4.657     4.656     4.660     4.661     4.665     4.668     4.668     4.670     4.672     4.676     4.676     4.679     4.679     4.681     4.681     4.687     4.687     4.694     4.696     4.698     4.698     4.702     4.702     4.704     4.706     4.706     4.707     4.709     4.709     4.711     4.713     4.717     4.718     4.721     4.725     4.726     4.729     4.731     4.731     4.735     4.739     4.741     4.744     4.748     4.750     4.753     4.754     4.755     4.758     4.761     4.763     4.766     4.769     4.772     4.775     4.778     4.781     4.785     4.790     4.797     4.801     4.804     4.812     4.816     4.822     4.826     4.831     4.835     4.837     4.838     4.840     4.842     4.844     4.847     4.849     4.849     4.852     4.854     4.854     4.852     4.854     4.856     4.856     4.856     4.858     4.859     4.861     4.863     4.865     4.867     4.868     4.869     4.872     4.872     4.874     4.875     4.875     4.876     4.878     4.879     4.881     4.883     4.885     4.889     4.890     4.894     4.896     4.899     4.902     4.905     4.905     4.908     4.911     4.913     4.916     4.918     4.921     4.923     4.924     4.927     4.930     4.932     4.935     4.937     4.939     4.942     4.944     4.947     4.949     4.951     4.954     4.957     4.959     4.960     4.963     4.965     4.969     4.970     4.972     4.976     4.980     4.981     4.985     4.988     4.989     4.991     4.992     4.994     4.997     4.999     5.002     5.005     5.007     5.010     5.013     5.017     5.018     5.020     5.022     5.026     5.027     5.031     5.033     5.035     5.037     5.038     5.041     5.043     5.046     5.048     5.050     5.053     5.057     5.058     5.060     5.062     5.063     5.065     5.069     5.069     5.071     5.072     5.074     5.077     5.081     5.081     5.083     5.087     5.087     5.090     5.094     5.096     5.097     5.100     5.102     5.106     5.106     5.108     5.111     5.113     5.116     5.119     5.119     5.122     5.125     5.128     5.129     5.133     5.137     5.140     5.142     5.144     5.147     5.149     5.152     5.153     5.156     5.158     5.160     5.161     5.165     5.169     5.170     5.174     5.176     5.179     5.180     5.182     5.185     5.189     5.191     5.194     5.198     5.200     5.202     5.204     5.205     5.207     5.208     5.210     5.213     5.216     5.219     5.220     5.224     5.227     5.230     5.232     5.235     5.235     5.239     5.241     5.242     5.246     5.248     5.252     5.253     5.254     5.256     5.258     5.266     5.269     5.270     5.272     5.274     5.275     5.278     5.280     5.282     5.283     5.285     5.285     5.287     5.289     5.291     5.294     5.296     5.298     5.300     5.303     5.305     5.307     5.310     5.312     5.314     5.316     5.323     5.340     5.338     5.341     5.343     5.344     5.349     5.349     5.352     5.352     5.352     5.354     5.355     5.359     5.362     5.365     5.367     5.370     5.371     5.375     5.378     5.379     5.385     5.388     5.390     5.392     5.395     5.398     5.400     5.402     5.406     5.408     5.411     5.414     5.418     5.423     5.426     5.427     5.430     5.432     5.435     5.437     5.440     5.445     5.448     5.449     5.454     5.459     5.463     5.465     5.470     5.473     5.477     5.477     5.483     5.491     5.497     5.502     5.504     5.508     5.511     5.515     5.517     5.520     5.522     5.525     5.528     5.530     5.533     5.543     5.552     5.552     5.556     5.560     5.564     5.565     5.569     5.572     5.576     5.579     5.583     5.588     5.594     5.597     5.599     5.605     5.608     5.613     5.619     5.624     5.627     5.632     5.637     5.641     5.646     5.652     5.655     5.660     5.665     5.670     5.675     5.678     5.685     5.688     5.696     5.700     5.705     5.710     5.714     5.719     5.723     5.729     5.735     5.739     5.744     5.750     5.756     5.761     5.766     5.770     5.775     5.782     5.787     5.792     5.798     5.805     5.812     5.820     5.830     5.838     5.847     5.856     5.867     5.878     5.889     5.902     5.913     5.926     5.938     5.949     5.962     5.974     5.989     6.003     6.017     6.032     6.048     6.064     6.080     6.097     6.113     6.130     6.146     6.164     6.183     6.202     6.221     6.241     6.259     6.280     6.299     6.319     6.336     6.355     6.374     6.391     6.411     6.429     6.448     6.466     6.485     6.504     6.523     6.541     6.559     6.578     6.597     6.616     6.635     6.655     6.674     6.694     6.715     6.735     6.754     6.773     6.793     6.812     6.831     6.849     6.867     6.885     6.904     6.921     6.941     6.956     6.974     6.992     7.009     7.026     7.044     7.059     7.076     7.094     7.110     7.128     7.145     7.163     7.180     7.198     7.214     7.233     7.250     7.269     7.285     7.304     7.320     7.338     7.357     7.375     7.393     7.412     7.430     7.447     7.467     7.485     7.503     7.521     7.539     7.558     7.577     7.595     7.615     7.632     7.650     7.669     7.688     7.705     7.723     7.743     7.763     7.783     7.800     7.819     7.837     7.857     7.875     7.894     7.914     7.933     7.952     7.970     7.989     8.006     8.025     8.044     8.062     8.080     8.099     8.116     8.131     8.149     8.164     8.182     8.200     8.212     8.227     8.244     8.258     8.274     8.286     8.299     8.313     8.326     8.337     8.350     8.365     8.376     8.388     8.400     8.413     8.423     8.435     8.446     8.459     8.470     8.482     8.491     8.504     8.515     8.527     8.539     8.551     8.561     8.570     8.583     8.595     8.605     8.616     8.627     8.639     8.652     8.665     8.675     8.690     8.699     8.712     8.723     8.737     8.749     8.757     8.773     8.783     8.794     8.806     8.820     8.831     8.844     8.856     8.868     8.882     8.892     8.909     8.922     8.933     8.948     8.960     8.974     8.989     9.004     9.016     9.029     9.043     9.059     9.072     9.085     9.098     9.112     9.126     9.140     9.155     9.169     9.183     9.196     9.210     9.227     9.240     9.257     9.268     9.283     9.298     9.312     9.326     9.339     9.352     9.367     9.383     9.397     9.411     9.425     9.439     9.452     9.464     9.480     9.494     9.507     9.523     9.538     9.549     9.564     9.577     9.593     9.605     9.619     9.632     9.646     9.660     9.675     9.689     9.702     9.716     9.730     9.746     9.759     9.773     9.788     9.803     9.818     9.831     9.845     9.862     9.875     9.890     9.906     9.922     9.936     9.950     9.966     9.985    10.000    10.019    10.033    10.049    10.064    10.080    10.096    10.113    10.129    10.147    10.165    10.180    10.194    10.212    10.227    10.242    10.259    10.279    10.294    10.311    10.327    10.345    10.365    10.383    10.398    10.416    10.435    10.453    10.472    10.490    10.508    10.526    10.545    10.567    10.585    10.607    10.624    10.645    10.665    10.687    10.705    10.726    10.749    10.769    10.787    10.811    10.833    10.854    10.876    10.897    10.919    10.941    10.966    10.987    11.009    11.033    11.054    11.076    11.099    11.122    11.146    11.167    11.192    11.219    11.243    11.266    11.290    11.311    11.337    11.360    11.382    11.408    11.433    11.455    11.481    11.507    11.529    11.554    11.577    11.600    11.624    11.645    11.665    11.686    11.710    11.732    11.750    11.770    11.794    11.815    11.833    11.854    11.874    11.893    11.910    11.931    11.954    11.978    11.998    12.018    12.037    12.056    12.080    12.097    12.117    12.139    12.159    12.176    12.194    12.213    12.232    12.251    12.269    12.285    12.304    12.324    12.344    12.367    12.387    12.412    12.433    12.453    12.473    12.491    12.512    12.526    12.543    12.562    12.572    12.591    12.603    12.622    12.639    12.655    12.668    12.689    12.711    12.730    12.745    12.765    12.781    12.800    12.823    12.843    12.862    12.881    12.900    12.919    12.937    12.956    12.977    12.994    13.010    13.025    13.039    13.052    13.066    13.080    13.092    13.104    13.118    13.136    13.148    13.160    13.172    13.183    13.195    13.206    13.216    13.227    13.235    13.245    13.257    13.269    13.279    13.289    13.299    13.306    13.315    13.325    13.333    13.341    13.349    13.359    13.366    13.380    13.389    13.393    13.409    13.423    13.431    13.443    13.454    13.462    13.480    13.490    13.499    13.511    13.524    13.533    13.552    13.560    13.571    13.578    13.586    13.594    13.614    13.623    13.637    13.644    13.655    13.663    13.670    13.676    13.682    13.692    13.711    13.720    13.728    13.740    13.748    13.757    13.771    13.778    13.786    13.793    13.806    13.815    13.821    13.842    13.854    13.863    13.870    13.881    13.885    13.895    13.905    13.920    13.931    13.937    13.942    13.947    13.978    13.977    13.983    13.989    13.996    14.007    14.013    14.026    14.041    14.047    14.058    14.065    14.085    14.091    14.098    14.109    14.119    14.124    14.128    14.155    14.160    14.164    14.172    14.185    14.193    14.199    14.207    14.212    14.220    14.225    14.240    14.247    14.254    14.276    14.279    14.289    14.302    14.307    14.312    14.320    14.332    14.344    14.349    14.360    14.368    14.376    14.383    14.395    14.402    14.409    14.416    14.425    14.431    14.439    14.449    14.466    14.472    14.483    14.495    14.502    14.511    14.517    14.535    14.541    14.546    14.551    14.564    14.572    14.591    14.598    14.606    14.613    14.627    14.635    14.641    14.646    14.663    14.670    14.685    14.698    14.702    14.711    14.720    14.727    14.729    14.732    14.741    14.741    14.739    14.736    14.736    14.736    14.737    14.736    14.739    14.738    14.733    14.731    14.727    14.720    14.715    14.702    14.695    14.685    14.676    14.669    14.658    14.646    14.641    14.637    14.625    14.615    14.607    14.600    14.596    14.581    14.578    14.572    14.550    14.543    14.537    14.517    14.511    14.504    14.495    14.489    14.480    14.476    14.457    14.448    14.440    14.432    14.425    14.418    14.411    14.404    14.395    14.386    14.379    14.372    14.363    14.351    14.340    14.335    14.332    14.312    14.307    14.302    14.298    14.292    14.281    14.276    14.268    14.249    14.244    14.237    14.224    14.215    14.209    14.204    14.196    14.188    14.185    14.181    14.169    14.162    14.155    14.144    14.133    14.130    14.122
     4.433     4.413     4.405     4.400     4.368     4.398     4.365     4.423     4.363     4.346     4.339     4.331     4.324     4.329     4.324     4.317     4.324     4.331     4.329     4.322     4.317     4.322     4.317     4.312     4.317     4.312     4.306     4.312     4.312     4.308     4.310     4.310     4.317     4.340     4.322     4.316     4.322     4.317     4.322     4.346     4.329     4.322     4.317     4.322     4.317     4.310     4.316     4.308     4.310     4.308     4.310     4.308     4.316     4.306     4.324     4.322     4.312     4.319     4.312     4.317     4.308     4.310     4.308     4.310     4.308     4.317     4.314     4.304     4.306     4.306     4.308     4.308     4.317     4.324     4.333     4.339     4.347     4.355     4.337     4.329     4.322     4.317     4.322     4.326     4.317     4.312     4.321     4.312     4.317     4.322     4.329     4.321     4.312     4.306     4.316     4.308     4.310     4.308     4.308     4.306     4.310     4.308     4.316     4.333     4.310     4.310     4.308     4.317     4.329     4.310     4.308     4.306     4.308     4.306     4.310     4.308     4.316     4.322     4.329     4.326     4.333     4.340     4.347     4.342     4.347     4.329     4.335     4.328     4.322     4.317     4.322     4.331     4.365     4.407     4.400     4.394     4.400     4.421     4.430     4.423     4.430     4.411     4.404     4.423     4.432     4.438     4.432     4.425     4.404     4.425     4.430     4.438     4.432     4.426     4.432     4.423     4.432     4.423     4.430     4.423     4.433     4.400     4.405     4.425     4.432     4.425     4.432     4.426     4.432     4.439     4.447     4.444     4.448     4.433     4.438     4.432     4.438     4.432     4.425     4.432     4.425     4.432     4.448     4.438     4.432     4.425     4.432     4.425     4.432     4.438     4.433     4.439     4.454     4.452     4.447     4.452     4.459     4.452     4.433     4.454     4.454     4.455     4.452     4.457     4.455     4.433     4.439     4.432     4.459     4.462     4.432     4.438     4.442     4.445     4.439     4.444     4.448     4.445     4.450     4.445     4.450     4.452     4.455     4.459     4.432     4.425     4.432     4.425     4.405     4.425     4.432     4.425     4.442     4.441     4.445     4.439     4.433     4.425     4.430     4.425     4.430     4.425     4.430     4.426     4.432     4.438     4.436     4.439     4.433     4.430     4.435     4.430     4.428     4.433     4.430     4.428     4.433     4.428     4.425     4.433     4.432     4.425     4.433     4.421     4.428     4.428     4.421     4.425     4.423     4.423     4.421     4.428     4.423     4.415     4.425     4.400     4.405     4.398     4.405     4.400     4.426     4.405     4.410     4.425     4.423     4.419     4.421     4.368     4.365     4.421     4.365     4.357     4.368     4.359     4.366     4.363     4.402     4.348     4.344     4.346     4.350     4.385     4.354     4.361     4.354     4.363     4.354     4.359     4.365     4.361     4.347     4.312     4.317     4.324     4.317     4.337     4.333     4.339     4.333     4.339     4.342     4.340     4.344     4.347     4.342     4.344     4.310     4.304     4.314     4.321     4.316     4.333     4.328     4.333     4.326     4.333     4.329     4.324     4.300     4.308     4.317     4.322     4.329     4.310     4.316     4.310     4.300     4.296     4.304     4.304     4.326     4.324     4.314     4.304     4.312     4.296     4.308     4.300     4.294     4.314     4.290     4.290     4.298     4.187     4.181     4.174     4.180     4.174     4.180     4.174     4.180     4.174     4.167     4.166     4.165     4.158     4.156     4.154     4.154     4.152     4.146     4.146     4.144     4.146     4.146     4.152     4.146     4.152     4.154     4.165     4.154     4.152     4.150     4.144     4.144     4.144     4.152     4.152     4.154     4.156     4.158     4.166     4.160     4.169     4.176     4.172     4.180     4.174     4.166     4.167     4.166     4.166     4.166     4.174     4.273     4.264     4.270     4.275     4.273     4.278     4.290     4.300     4.186     4.166     4.166     4.165     4.165     4.162     4.162     4.162     4.165     4.166     4.174     4.248     4.287     4.174     4.167     4.167     4.166     4.158     4.162     4.154     4.154     4.152     4.152     4.152     4.146     4.152     4.152     4.162     4.154     4.152     4.150     4.146     4.150     4.146     4.150     4.152     4.152     4.166     4.154     4.152     4.152     4.152     4.156     4.156     4.165     4.166     4.167     4.174     4.185     4.257     4.317     4.304     4.308     4.314     4.308     4.250     4.316     4.308     4.300     4.306     4.316     4.308     4.329     4.317     4.322     4.328     4.333     4.340     4.310     4.317     4.290     4.292     4.294     4.292     4.294     4.300     4.304     4.312     4.317     4.308     4.300     4.308     4.340     4.340     4.335     4.346     4.335     4.344     4.352     4.352     4.348     4.352     4.348     4.350     4.348     4.352     4.339     4.346     4.349     4.344     4.339     4.331     4.324     4.328     4.326     4.326     4.322     4.317     4.321     4.328     4.352     4.347     4.352     4.354     4.344     4.350     4.352     4.344     4.347     4.350     4.366     4.365     4.372     4.347     4.390     4.365     4.373     4.368     4.372     4.368     4.407     4.366     4.413     4.405     4.400     4.372     4.405     4.372     4.369     4.419     4.405     4.411     4.407     4.419     4.419     4.423     4.411     4.425     4.432     4.430     4.430     4.423     4.428     4.432     4.430     4.432     4.436     4.436     4.436     4.432     4.436     4.432     4.436     4.452     4.454     4.457     4.461     4.462     4.462     4.457     4.462     4.457     4.466     4.433     4.466     4.467     4.447     4.474     4.471     4.487     4.444     4.459     4.462     4.450     4.459     4.455     4.459     4.454     4.471     4.475     4.471     4.474     4.471     4.487     4.489     4.526     4.528     4.477     4.526     4.507     4.528     4.501     4.505     4.503     4.537     4.539     4.543     4.516     4.519     4.520     4.528     4.535     4.552     4.552     4.540     4.557     4.558     4.557     4.560     4.555     4.565     4.565     4.566     4.566     4.570     4.570     4.570     4.566     4.572     4.570     4.575     4.577     4.575     4.578     4.577     4.582     4.585     4.585     4.585     4.591     4.591     4.592     4.592     4.594     4.595     4.594     4.600     4.598     4.597     4.605     4.607     4.605     4.609     4.607     4.613     4.609     4.611     4.618     4.615     4.619     4.618     4.624     4.627     4.628     4.628     4.633     4.635     4.631     4.635     4.637     4.639     4.641     4.645     4.648     4.648     4.651     4.650     4.653     4.654     4.656     4.657     4.660     4.663     4.665     4.668     4.670     4.674     4.674     4.676     4.678     4.678     4.681     4.683     4.685     4.687     4.692     4.694     4.696     4.699     4.700     4.702     4.704     4.706     4.707     4.709     4.711     4.711     4.715     4.715     4.715     4.717     4.719     4.723     4.727     4.727     4.729     4.731     4.735     4.737     4.739     4.744     4.746     4.748     4.751     4.754     4.755     4.757     4.759     4.763     4.765     4.769     4.772     4.773     4.777     4.780     4.785     4.789     4.792     4.797     4.801     4.806     4.812     4.816     4.824     4.829     4.835     4.839     4.842     4.843     4.846     4.848     4.849     4.852     4.854     4.854     4.856     4.856     4.858     4.859     4.859     4.859     4.861     4.861     4.863     4.863     4.865     4.867     4.869     4.871     4.872     4.872     4.874     4.875     4.876     4.876     4.878     4.879     4.881     4.882     4.883     4.885     4.889     4.890     4.894     4.896     4.899     4.900     4.903     4.906     4.910     4.910     4.913     4.914     4.918     4.920     4.923     4.924     4.927     4.929     4.932     4.933     4.937     4.939     4.941     4.944     4.946     4.949     4.951     4.953     4.956     4.959     4.960     4.963     4.965     4.966     4.970     4.974     4.976     4.978     4.981     4.983     4.987     4.988     4.989     4.992     4.994     4.997     4.998     5.000     5.004     5.007     5.010     5.012     5.015     5.017     5.020     5.022     5.024     5.027     5.029     5.033     5.035     5.037     5.038     5.041     5.043     5.045     5.049     5.052     5.055     5.057     5.060     5.062     5.063     5.065     5.067     5.069     5.071     5.072     5.075     5.077     5.078     5.080     5.081     5.085     5.085     5.089     5.092     5.094     5.096     5.099     5.102     5.104     5.104     5.108     5.109     5.113     5.115     5.118     5.119     5.118     5.122     5.123     5.128     5.130     5.132     5.135     5.140     5.140     5.144     5.147     5.149     5.152     5.153     5.156     5.158     5.161     5.163     5.165     5.167     5.170     5.174     5.176     5.180     5.183     5.185     5.185     5.189     5.192     5.196     5.198     5.200     5.203     5.204     5.205     5.207     5.209     5.211     5.213     5.216     5.219     5.220     5.224     5.227     5.230     5.232     5.235     5.237     5.239     5.241     5.244     5.246     5.248     5.252     5.254     5.255     5.256     5.257     5.261     5.264     5.270     5.272     5.275     5.277     5.277     5.280     5.282     5.285     5.287     5.287     5.289     5.291     5.292     5.294     5.296     5.298     5.302     5.303     5.305     5.309     5.310     5.312     5.314     5.316     5.335     5.338     5.341     5.343     5.344     5.344     5.346     5.347     5.352     5.352     5.354     5.357     5.357     5.359     5.362     5.365     5.367     5.368     5.373     5.375     5.376     5.379     5.382     5.385     5.390     5.393     5.395     5.396     5.400     5.402     5.406     5.406     5.408     5.411     5.415     5.418     5.423     5.426     5.430     5.433     5.435     5.437     5.440     5.443     5.446     5.448     5.452     5.456     5.459     5.465     5.466     5.470     5.473     5.477     5.480     5.483     5.488     5.500     5.502     5.506     5.510     5.513     5.515     5.518     5.522     5.525     5.527     5.530     5.533     5.539     5.543     5.552     5.552     5.560     5.562     5.565     5.567     5.572     5.574     5.578     5.581     5.585     5.591     5.593     5.599     5.602     5.607     5.610     5.613     5.619     5.624     5.627     5.632     5.637     5.641     5.646     5.652     5.657     5.662     5.666     5.672     5.677     5.680     5.685     5.691     5.694     5.700     5.705     5.711     5.716     5.720     5.726     5.732     5.735     5.742     5.747     5.750     5.756     5.763     5.766     5.772     5.777     5.782     5.787     5.793     5.798     5.805     5.812     5.820     5.828     5.837     5.845     5.855     5.864     5.875     5.886     5.898     5.910     5.923     5.935     5.948     5.961     5.973     5.985     6.000     6.013     6.028     6.043     6.060     6.077     6.093     6.109     6.127     6.144     6.162     6.180     6.198     6.218     6.237     6.258     6.278     6.299     6.319     6.337     6.357     6.374     6.393     6.411     6.430     6.448     6.467     6.486     6.504     6.523     6.541     6.561     6.578     6.597     6.616     6.635     6.654     6.672     6.692     6.712     6.731     6.750     6.771     6.791     6.809     6.828     6.846     6.866     6.885     6.904     6.921     6.941     6.957     6.976     6.993     7.011     7.028     7.046     7.062     7.079     7.095     7.113     7.131     7.148     7.163     7.181     7.200     7.215     7.233     7.252     7.269     7.285     7.303     7.322     7.340     7.357     7.375     7.393     7.410     7.428     7.447     7.464     7.483     7.502     7.518     7.537     7.556     7.573     7.590     7.611     7.629     7.648     7.666     7.683     7.704     7.721     7.741     7.758     7.777     7.796     7.814     7.833     7.852     7.870     7.889     7.910     7.928     7.945     7.967     7.983     8.003     8.020     8.038     8.058     8.077     8.094     8.112     8.128     8.147     8.163     8.180     8.198     8.212     8.227     8.243     8.259     8.274     8.289     8.302     8.317     8.330     8.343     8.356     8.370     8.383     8.395     8.407     8.418     8.430     8.443     8.455     8.465     8.478     8.490     8.504     8.513     8.524     8.535     8.548     8.561     8.572     8.583     8.592     8.605     8.616     8.626     8.638     8.649     8.662     8.672     8.685     8.699     8.711     8.720     8.731     8.745     8.757     8.770     8.781     8.793     8.804     8.816     8.828     8.841     8.852     8.865     8.877     8.890     8.902     8.913     8.929     8.941     8.953     8.967     8.981     8.995     9.009     9.021     9.037     9.049     9.064     9.078     9.092     9.103     9.119     9.133     9.146     9.161     9.176     9.190     9.205     9.219     9.232     9.248     9.261     9.276     9.291     9.304     9.316     9.331     9.344     9.360     9.376     9.389     9.402     9.417     9.430     9.445     9.460     9.470     9.486     9.498     9.513     9.526     9.541     9.555     9.570     9.582     9.600     9.610     9.625     9.637     9.652     9.665     9.678     9.692     9.705     9.720     9.735     9.750     9.763     9.776     9.793     9.809     9.820     9.836     9.852     9.865     9.880     9.895     9.907     9.924     9.940     9.955     9.969     9.987    10.002    10.021    10.039    10.053    10.069    10.085    10.098    10.114    10.131    10.148    10.165    10.181    10.197    10.214    10.230    10.247    10.261    10.277    10.294    10.311    10.329    10.346    10.363    10.380    10.400    10.416    10.435    10.453    10.469    10.490    10.507    10.528    10.544    10.562    10.580    10.604    10.621    10.642    10.663    10.683    10.704    10.724    10.744    10.765    10.787    10.807    10.829    10.850    10.870    10.894    10.913    10.935    10.957    10.979    11.000    11.026    11.048    11.070    11.091    11.115    11.139    11.163    11.185    11.207    11.233    11.256    11.280    11.304    11.327    11.348    11.373    11.398    11.422    11.446    11.468    11.494    11.519    11.543    11.568    11.592    11.614    11.639    11.658    11.681    11.702    11.723    11.746    11.766    11.785    11.807    11.826    11.847    11.867    11.889    11.907    11.928    11.947    11.966    11.989    12.011    12.031    12.052    12.074    12.093    12.117    12.135    12.157    12.175    12.194    12.211    12.229    12.251    12.269    12.287    12.304    12.323    12.344    12.365    12.389    12.411    12.433    12.455    12.475    12.494    12.512    12.530    12.548    12.565    12.587    12.598    12.613    12.631    12.645    12.661    12.679    12.695    12.717    12.733    12.752    12.770    12.787    12.807    12.825    12.845    12.861    12.880    12.901    12.920    12.935    12.956    12.972    12.983    13.000    13.013    13.025    13.037    13.050    13.064    13.075    13.089    13.104    13.118    13.130    13.145    13.158    13.166    13.176    13.189    13.200    13.209    13.220    13.230    13.240    13.252    13.264    13.275    13.282    13.292    13.300    13.311    13.319    13.326    13.335    13.343    13.353    13.360    13.372    13.382    13.389    13.402    13.414    13.421    13.435    13.441    13.454    13.465    13.479    13.490    13.504    13.514    13.526    13.546    13.557    13.567    13.574    13.583    13.589    13.611    13.620    13.628    13.639    13.652    13.658    13.666    13.675    13.681    13.689    13.702    13.716    13.727    13.735    13.748    13.757    13.769    13.776    13.783    13.792    13.804    13.813    13.833    13.839    13.854    13.862    13.872    13.880    13.885    13.893    13.903    13.914    13.929    13.937    13.942    13.949    13.969    13.978    13.983    13.989    14.003    14.006    14.007    14.020    14.038    14.041    14.058    14.069    14.078    14.092    14.096    14.100    14.119    14.126    14.130    14.152    14.159    14.165    14.172    14.181    14.193    14.199    14.205    14.213    14.221    14.225    14.237    14.249    14.258    14.272    14.277    14.288    14.299    14.305    14.310    14.323    14.333    14.338    14.347    14.359    14.368    14.374    14.383    14.393    14.399    14.409    14.416    14.425    14.435    14.442    14.449    14.463    14.470    14.481    14.495    14.502    14.509    14.517    14.521    14.543    14.546    14.551    14.566    14.574    14.581    14.595    14.604    14.611    14.626    14.635    14.641    14.646    14.662    14.670    14.679    14.702    14.705    14.708    14.716    14.725    14.729    14.732    14.740    14.740    14.737    14.735    14.736    14.735    14.736    14.736    14.736    14.737    14.733    14.731    14.727    14.722    14.713    14.698    14.692    14.685    14.676    14.672    14.666    14.646    14.641    14.635    14.626    14.617    14.609    14.602    14.595    14.581    14.576    14.572    14.548    14.543    14.537    14.522    14.513    14.506    14.499    14.486    14.480    14.476    14.464    14.448    14.440    14.435    14.429    14.418    14.412    14.404    14.396    14.388    14.381    14.374    14.370    14.353    14.342    14.337    14.327    14.316    14.310    14.305    14.302    14.296    14.286    14.274    14.268    14.253    14.246    14.237    14.227    14.220    14.213    14.207    14.199    14.193    14.188    14.185    14.177    14.164    14.155    14.148    14.139    14.131    14.128
     4.426     4.432     4.400     4.405     4.400     4.405     4.425     4.425     4.400     4.367     4.347     4.354     4.333     4.339     4.333     4.339     4.331     4.340     4.365     4.331     4.326     4.331     4.324     4.331     4.339     4.333     4.312     4.319     4.310     4.310     4.310     4.317     4.324     4.333     4.329     4.322     4.329     4.322     4.331     4.346     4.322     4.317     4.322     4.316     4.308     4.317     4.310     4.317     4.310     4.317     4.310     4.316     4.310     4.329     4.317     4.310     4.317     4.310     4.317     4.308     4.310     4.308     4.310     4.308     4.310     4.324     4.308     4.308     4.304     4.308     4.306     4.310     4.310     4.329     4.333     4.333     4.339     4.331     4.339     4.333     4.329     4.322     4.340     4.333     4.312     4.333     4.328     4.333     4.333     4.329     4.322     4.322     4.321     4.314     4.304     4.316     4.306     4.310     4.306     4.308     4.306     4.316     4.310     4.331     4.316     4.308     4.316     4.308     4.329     4.317     4.308     4.310     4.308     4.316     4.317     4.316     4.322     4.317     4.322     4.331     4.339     4.347     4.355     4.361     4.355     4.363     4.331     4.322     4.329     4.324     4.331     4.339     4.347     4.405     4.411     4.405     4.400     4.405     4.400     4.432     4.426     4.432     4.411     4.432     4.425     4.432     4.426     4.432     4.425     4.432     4.426     4.433     4.426     4.432     4.425     4.405     4.423     4.430     4.423     4.432     4.413     4.407     4.413     4.423     4.439     4.432     4.425     4.432     4.425     4.432     4.425     4.450     4.445     4.439     4.432     4.425     4.432     4.425     4.432     4.425     4.432     4.426     4.445     4.445     4.425     4.432     4.425     4.432     4.425     4.432     4.439     4.455     4.454     4.459     4.457     4.461     4.457     4.457     4.462     4.455     4.461     4.462     4.455     4.464     4.461     4.464     4.433     4.462     4.461     4.459     4.438     4.457     4.461     4.454     4.445     4.438     4.400     4.452     4.455     4.450     4.452     4.455     4.454     4.455     4.439     4.432     4.425     4.430     4.425     4.432     4.425     4.432     4.425     4.445     4.448     4.442     4.439     4.444     4.438     4.432     4.426     4.433     4.425     4.432     4.426     4.432     4.436     4.439     4.441     4.436     4.435     4.435     4.436     4.430     4.432     4.428     4.430     4.436     4.438     4.435     4.438     4.436     4.438     4.432     4.425     4.430     4.426     4.428     4.428     4.423     4.428     4.426     4.430     4.421     4.430     4.405     4.398     4.405     4.400     4.405     4.404     4.398     4.405     4.392     4.371     4.398     4.404     4.425     4.413     4.361     4.415     4.361     4.357     4.361     4.355     4.357     4.366     4.354     4.347     4.350     4.348     4.355     4.361     4.359     4.359     4.355     4.365     4.354     4.365     4.371     4.355     4.346     4.310     4.316     4.306     4.317     4.339     4.346     4.339     4.344     4.350     4.346     4.349     4.346     4.347     4.344     4.347     4.312     4.306     4.314     4.322     4.331     4.322     4.328     4.333     4.328     4.339     4.333     4.310     4.317     4.339     4.329     4.326     4.329     4.310     4.317     4.294     4.302     4.300     4.322     4.324     4.316     4.306     4.296     4.302     4.308     4.300     4.310     4.317     4.304     4.312     4.304     4.310     4.264     4.308     4.264     4.268     4.300     4.310     4.304     4.187     4.221     4.183     4.176     4.172     4.166     4.165     4.165     4.156     4.156     4.154     4.154     4.154     4.154     4.154     4.154     4.154     4.156     4.162     4.166     4.162     4.154     4.154     4.152     4.154     4.154     4.154     4.154     4.158     4.165     4.166     4.174     4.171     4.178     4.172     4.180     4.174     4.181     4.174     4.167     4.174     4.167     4.174     4.181     4.300     4.270     4.285     4.285     4.290     4.294     4.300     4.290     4.181     4.174     4.166     4.172     4.166     4.172     4.165     4.166     4.166     4.174     4.183     4.292     4.290     4.248     4.176     4.169     4.174     4.166     4.166     4.162     4.156     4.156     4.154     4.154     4.154     4.156     4.156     4.162     4.162     4.154     4.154     4.154     4.154     4.154     4.154     4.154     4.162     4.174     4.162     4.162     4.156     4.162     4.165     4.165     4.166     4.167     4.174     4.248     4.255     4.317     4.302     4.308     4.300     4.306     4.296     4.306     4.335     4.328     4.306     4.316     4.308     4.317     4.328     4.321     4.316     4.322     4.292     4.298     4.287     4.337     4.290     4.298     4.292     4.292     4.298     4.302     4.296     4.304     4.308     4.316     4.322     4.331     4.312     4.337     4.331     4.335     4.346     4.337     4.355     4.352     4.354     4.348     4.342     4.349     4.352     4.348     4.352     4.354     4.346     4.340     4.317     4.322     4.331     4.335     4.333     4.339     4.317     4.310     4.317     4.322     4.355     4.354     4.352     4.355     4.357     4.347     4.344     4.357     4.363     4.363     4.357     4.370     4.363     4.400     4.366     4.372     4.368     4.370     4.374     4.370     4.411     4.421     4.363     4.365     4.398     4.423     4.428     4.368     4.410     4.407     4.415     4.410     4.415     4.421     4.419     4.421     4.432     4.428     4.430     4.435     4.430     4.432     4.428     4.430     4.432     4.435     4.441     4.442     4.435     4.439     4.442     4.438     4.455     4.454     4.448     4.461     4.466     4.466     4.461     4.464     4.471     4.471     4.470     4.464     4.474     4.471     4.475     4.468     4.464     4.490     4.496     4.501     4.459     4.461     4.468     4.461     4.509     4.461     4.467     4.472     4.475     4.478     4.489     4.490     4.531     4.485     4.530     4.526     4.524     4.533     4.535     4.516     4.501     4.530     4.531     4.505     4.508     4.549     4.520     4.524     4.533     4.526     4.531     4.537     4.535     4.563     4.562     4.565     4.560     4.563     4.569     4.565     4.569     4.570     4.569     4.570     4.574     4.570     4.572     4.577     4.578     4.577     4.577     4.582     4.586     4.583     4.588     4.591     4.591     4.594     4.597     4.592     4.598     4.594     4.600     4.604     4.600     4.604     4.604     4.604     4.604     4.609     4.615     4.613     4.616     4.615     4.615     4.621     4.624     4.624     4.622     4.630     4.631     4.629     4.633     4.637     4.639     4.639     4.639     4.641     4.643     4.646     4.648     4.651     4.654     4.653     4.656     4.656     4.656     4.661     4.664     4.668     4.668     4.670     4.672     4.674     4.678     4.678     4.679     4.683     4.683     4.686     4.686     4.689     4.692     4.695     4.699     4.702     4.702     4.704     4.706     4.707     4.709     4.713     4.713     4.717     4.717     4.717     4.718     4.719     4.722     4.723     4.726     4.729     4.731     4.735     4.737     4.739     4.742     4.744     4.746     4.750     4.753     4.755     4.757     4.761     4.762     4.765     4.769     4.770     4.773     4.777     4.780     4.783     4.787     4.789     4.794     4.797     4.801     4.806     4.810     4.816     4.824     4.829     4.836     4.841     4.846     4.849     4.852     4.854     4.856     4.858     4.859     4.859     4.861     4.863     4.863     4.863     4.865     4.865     4.867     4.867     4.867     4.869     4.868     4.871     4.872     4.872     4.874     4.875     4.875     4.876     4.879     4.881     4.882     4.883     4.885     4.885     4.887     4.889     4.890     4.894     4.896     4.898     4.902     4.903     4.905     4.906     4.910     4.911     4.914     4.917     4.920     4.921     4.923     4.926     4.929     4.930     4.933     4.935     4.939     4.941     4.944     4.946     4.949     4.951     4.953     4.956     4.957     4.960     4.962     4.965     4.966     4.969     4.972     4.976     4.978     4.981     4.983     4.985     4.988     4.990     4.991     4.994     4.998     4.999     5.000     5.002     5.005     5.009     5.012     5.015     5.017     5.020     5.022     5.024     5.027     5.029     5.031     5.035     5.037     5.039     5.042     5.042     5.047     5.049     5.053     5.055     5.058     5.060     5.062     5.063     5.067     5.067     5.069     5.071     5.072     5.074     5.077     5.080     5.081     5.083     5.083     5.087     5.090     5.092     5.094     5.097     5.100     5.102     5.102     5.106     5.108     5.111     5.113     5.115     5.117     5.118     5.121     5.123     5.125     5.127     5.131     5.132     5.133     5.137     5.142     5.144     5.145     5.149     5.152     5.153     5.156     5.158     5.161     5.163     5.165     5.169     5.170     5.172     5.176     5.179     5.180     5.185     5.189     5.191     5.194     5.196     5.200     5.200     5.202     5.204     5.205     5.207     5.209     5.211     5.214     5.216     5.219     5.222     5.224     5.227     5.228     5.232     5.235     5.237     5.241     5.242     5.244     5.246     5.249     5.252     5.253     5.255     5.256     5.257     5.260     5.263     5.265     5.270     5.274     5.277     5.280     5.282     5.283     5.283     5.285     5.287     5.289     5.291     5.292     5.296     5.298     5.300     5.302     5.303     5.307     5.309     5.310     5.312     5.316     5.317     5.335     5.338     5.341     5.346     5.346     5.347     5.346     5.347     5.347     5.350     5.354     5.355     5.359     5.362     5.363     5.365     5.368     5.368     5.371     5.373     5.376     5.379     5.382     5.387     5.387     5.393     5.395     5.396     5.398     5.400     5.405     5.409     5.411     5.414     5.414     5.417     5.420     5.423     5.430     5.433     5.435     5.439     5.440     5.442     5.445     5.448     5.452     5.454     5.458     5.463     5.465     5.468     5.472     5.475     5.477     5.480     5.483     5.493     5.502     5.508     5.508     5.511     5.513     5.517     5.518     5.522     5.527     5.528     5.532     5.536     5.538     5.548     5.552     5.556     5.560     5.564     5.565     5.569     5.574     5.578     5.579     5.583     5.586     5.588     5.597     5.600     5.604     5.607     5.612     5.615     5.621     5.624     5.630     5.635     5.638     5.641     5.648     5.652     5.658     5.663     5.666     5.673     5.678     5.683     5.685     5.691     5.697     5.702     5.707     5.713     5.717     5.722     5.729     5.732     5.737     5.742     5.747     5.752     5.756     5.763     5.766     5.772     5.777     5.783     5.789     5.794     5.800     5.805     5.812     5.820     5.828     5.837     5.844     5.853     5.862     5.873     5.883     5.895     5.908     5.920     5.933     5.944     5.957     5.970     5.983     5.996     6.010     6.025     6.040     6.055     6.072     6.089     6.106     6.123     6.141     6.158     6.176     6.194     6.213     6.233     6.254     6.275     6.297     6.319     6.338     6.357     6.376     6.395     6.413     6.431     6.450     6.468     6.487     6.506     6.525     6.543     6.561     6.578     6.597     6.616     6.635     6.654     6.672     6.690     6.710     6.729     6.748     6.768     6.787     6.807     6.826     6.845     6.865     6.883     6.902     6.921     6.939     6.957     6.976     6.993     7.011     7.028     7.047     7.064     7.082     7.099     7.116     7.133     7.150     7.167     7.183     7.201     7.219     7.233     7.252     7.269     7.287     7.304     7.322     7.338     7.357     7.373     7.391     7.409     7.428     7.446     7.464     7.481     7.499     7.518     7.535     7.553     7.572     7.590     7.607     7.625     7.644     7.662     7.682     7.699     7.718     7.737     7.757     7.776     7.794     7.810     7.829     7.849     7.867     7.885     7.904     7.924     7.941     7.961     7.978     7.996     8.016     8.035     8.053     8.072     8.089     8.107     8.127     8.144     8.161     8.178     8.196     8.211     8.227     8.243     8.259     8.276     8.291     8.305     8.319     8.335     8.347     8.361     8.374     8.387     8.400     8.413     8.426     8.439     8.451     8.462     8.474     8.486     8.498     8.511     8.522     8.535     8.545     8.557     8.567     8.578     8.592     8.604     8.615     8.626     8.635     8.647     8.659     8.669     8.683     8.693     8.704     8.718     8.731     8.742     8.754     8.765     8.778     8.791     8.802     8.812     8.826     8.837     8.850     8.863     8.874     8.886     8.899     8.909     8.923     8.935     8.949     8.962     8.975     8.989     9.002     9.016     9.029     9.042     9.057     9.071     9.085     9.098     9.112     9.124     9.140     9.153     9.165     9.180     9.195     9.210     9.224     9.238     9.254     9.266     9.280     9.295     9.311     9.322     9.337     9.349     9.365     9.379     9.392     9.407     9.422     9.435     9.450     9.463     9.478     9.491     9.506     9.518     9.533     9.548     9.561     9.573     9.587     9.601     9.614     9.628     9.643     9.657     9.672     9.683     9.697     9.710     9.724     9.740     9.753     9.766     9.781     9.795     9.811     9.824     9.839     9.855     9.868     9.883     9.897     9.913     9.926     9.943     9.959     9.972     9.988    10.004    10.021    10.039    10.053    10.071    10.087    10.102    10.119    10.133    10.150    10.167    10.183    10.199    10.215    10.233    10.248    10.264    10.280    10.296    10.313    10.329    10.345    10.363    10.382    10.400    10.416    10.433    10.451    10.472    10.488    10.508    10.524    10.542    10.562    10.579    10.599    10.619    10.640    10.659    10.681    10.700    10.722    10.741    10.763    10.785    10.804    10.824    10.842    10.863    10.887    10.909    10.930    10.950    10.972    10.997    11.017    11.039    11.062    11.086    11.107    11.128    11.154    11.176    11.199    11.223    11.246    11.270    11.293    11.318    11.342    11.365    11.390    11.412    11.435    11.458    11.485    11.509    11.531    11.556    11.581    11.602    11.629    11.654    11.674    11.695    11.715    11.738    11.761    11.779    11.800    11.823    11.844    11.863    11.883    11.904    11.924    11.941    11.960    11.985    12.006    12.027    12.044    12.065    12.086    12.107    12.128    12.150    12.170    12.192    12.209    12.227    12.247    12.267    12.285    12.306    12.324    12.344    12.363    12.385    12.411    12.430    12.452    12.471    12.494    12.512    12.532    12.552    12.571    12.588    12.606    12.620    12.635    12.652    12.668    12.680    12.700    12.719    12.733    12.754    12.773    12.788    12.812    12.827    12.843    12.861    12.878    12.896    12.912    12.926    12.942    12.959    12.971    12.987    13.000    13.010    13.023    13.035    13.050    13.059    13.073    13.089    13.104    13.116    13.129    13.141    13.152    13.160    13.172    13.182    13.194    13.203    13.212    13.225    13.236    13.246    13.255    13.269    13.275    13.285    13.294    13.302    13.314    13.320    13.328    13.337    13.346    13.359    13.368    13.372    13.381    13.392    13.409    13.419    13.426    13.438    13.446    13.457    13.465    13.482    13.495    13.506    13.519    13.533    13.545    13.562    13.569    13.580    13.596    13.605    13.611    13.623    13.633    13.639    13.655    13.665    13.672    13.678    13.685    13.699    13.710    13.724    13.733    13.741    13.754    13.764    13.772    13.781    13.791    13.804    13.813    13.827    13.837    13.850    13.862    13.873    13.873    13.883    13.896    13.902    13.909    13.924    13.939    13.946    13.954    13.970    13.978    13.985    13.987    14.001    14.006    14.013    14.020    14.026    14.031    14.063    14.069    14.081    14.087    14.096    14.100    14.116    14.124    14.130    14.146    14.154    14.165    14.171    14.179    14.190    14.202    14.207    14.213    14.220    14.225    14.239    14.246    14.256    14.270    14.276    14.291    14.296    14.303    14.310    14.318    14.332    14.338    14.344    14.349    14.366    14.372    14.383    14.390    14.399    14.409    14.414    14.427    14.432    14.440    14.448    14.458    14.470    14.478    14.486    14.502    14.511    14.515    14.528    14.535    14.546    14.557    14.570    14.574    14.580    14.586    14.604    14.611    14.625    14.632    14.641    14.646    14.662    14.670    14.677    14.694    14.705    14.710    14.715    14.722    14.727    14.731    14.737    14.741    14.739    14.738    14.737    14.738    14.736    14.736    14.738    14.739    14.732    14.729    14.725    14.722    14.711    14.697    14.692    14.688    14.677    14.672    14.666    14.650    14.643    14.632    14.626    14.617    14.611    14.604    14.599    14.583    14.578    14.572    14.555    14.544    14.535    14.528    14.515    14.507    14.502    14.489    14.481    14.474    14.466    14.451    14.442    14.439    14.431    14.428    14.414    14.405    14.399    14.390    14.383    14.376    14.372    14.356    14.344    14.338    14.326    14.323    14.316    14.309    14.305    14.299    14.295    14.279    14.276    14.256    14.247    14.240    14.235    14.224    14.217    14.210    14.204    14.198    14.188    14.185    14.176    14.171    14.157    14.152    14.143    14.133    14.128
     4.433     4.426     4.405     4.400     4.405     4.426     4.425     4.425     4.410     4.400     4.368     4.363     4.368     4.347     4.342     4.347     4.340     4.347     4.400     4.340     4.346     4.339     4.333     4.340     4.347     4.329     4.322     4.314     4.319     4.312     4.331     4.326     4.331     4.339     4.361     4.346     4.352     4.346     4.404     4.337     4.329     4.322     4.316     4.308     4.316     4.310     4.317     4.314     4.319     4.312     4.317     4.312     4.317     4.326     4.308     4.316     4.310     4.317     4.310     4.310     4.306     4.308     4.308     4.310     4.308     4.317     4.317     4.306     4.308     4.306     4.310     4.306     4.316     4.322     4.329     4.324     4.331     4.310     4.317     4.310     4.333     4.326     4.317     4.326     4.333     4.329     4.333     4.339     4.331     4.322     4.316     4.308     4.316     4.306     4.316     4.308     4.316     4.306     4.308     4.306     4.308     4.308     4.316     4.324     4.322     4.316     4.306     4.314     4.321     4.326     4.317     4.310     4.317     4.322     4.329     4.324     4.329     4.322     4.329     4.324     4.346     4.354     4.347     4.368     4.363     4.370     4.365     4.344     4.337     4.331     4.340     4.347     4.368     4.400     4.405     4.400     4.405     4.400     4.405     4.430     4.436     4.426     4.432     4.425     4.405     4.411     4.432     4.425     4.407     4.426     4.444     4.450     4.445     4.425     4.430     4.423     4.430     4.423     4.430     4.411     4.407     4.413     4.433     4.430     4.436     4.438     4.432     4.425     4.432     4.425     4.432     4.452     4.400     4.407     4.425     4.432     4.425     4.432     4.425     4.432     4.425     4.432     4.454     4.439     4.432     4.425     4.432     4.425     4.432     4.425     4.433     4.439     4.457     4.457     4.462     4.461     4.439     4.461     4.457     4.462     4.459     4.461     4.466     4.462     4.464     4.468     4.464     4.466     4.464     4.454     4.468     4.464     4.461     4.462     4.452     4.455     4.461     4.457     4.461     4.454     4.462     4.461     4.461     4.464     4.461     4.439     4.432     4.425     4.432     4.425     4.432     4.438     4.433     4.454     4.447     4.450     4.445     4.442     4.450     4.439     4.433     4.428     4.432     4.438     4.432     4.436     4.432     4.436     4.438     4.441     4.441     4.436     4.432     4.436     4.432     4.435     4.438     4.433     4.441     4.433     4.423     4.439     4.432     4.425     4.430     4.425     4.430     4.430     4.432     4.430     4.428     4.428     4.423     4.430     4.425     4.432     4.405     4.400     4.405     4.400     4.398     4.404     4.400     4.416     4.410     4.369     4.433     4.368     4.370     4.400     4.366     4.416     4.366     4.369     4.363     4.365     4.407     4.363     4.381     4.379     4.387     4.390     4.368     4.359     4.357     4.366     4.357     4.363     4.371     4.365     4.370     4.352     4.317     4.308     4.316     4.306     4.347     4.361     4.357     4.312     4.347     4.350     4.352     4.350     4.346     4.349     4.346     4.348     4.312     4.339     4.344     4.349     4.344     4.348     4.329     4.322     4.344     4.340     4.333     4.339     4.347     4.340     4.335     4.348     4.333     4.340     4.300     4.312     4.306     4.298     4.329     4.306     4.296     4.304     4.312     4.302     4.308     4.329     4.329     4.310     4.304     4.312     4.302     4.308     4.317     4.308     4.319     4.314     4.306     4.298     4.292     4.257     4.250     4.216     4.181     4.174     4.167     4.166     4.165     4.165     4.165     4.158     4.158     4.158     4.165     4.158     4.165     4.165     4.166     4.176     4.166     4.165     4.165     4.162     4.156     4.162     4.158     4.165     4.166     4.166     4.174     4.181     4.254     4.186     4.257     4.187     4.294     4.296     4.264     4.269     4.263     4.294     4.263     4.294     4.294     4.298     4.285     4.292     4.285     4.287     4.287     4.302     4.287     4.181     4.187     4.181     4.186     4.181     4.174     4.180     4.187     4.248     4.292     4.302     4.294     4.255     4.250     4.255     4.183     4.174     4.167     4.166     4.165     4.165     4.165     4.158     4.162     4.165     4.165     4.172     4.172     4.165     4.165     4.162     4.165     4.165     4.165     4.165     4.172     4.183     4.166     4.166     4.165     4.166     4.166     4.172     4.180     4.187     4.249     4.257     4.302     4.310     4.308     4.298     4.306     4.298     4.304     4.316     4.322     4.322     4.317     4.310     4.316     4.337     4.322     4.316     4.321     4.312     4.298     4.310     4.290     4.292     4.296     4.290     4.300     4.292     4.300     4.308     4.302     4.308     4.300     4.308     4.317     4.310     4.344     4.344     4.324     4.347     4.340     4.355     4.357     4.308     4.348     4.352     4.348     4.354     4.352     4.355     4.354     4.344     4.352     4.347     4.322     4.329     4.322     4.329     4.337     4.331     4.324     4.331     4.339     4.331     4.359     4.347     4.361     4.359     4.363     4.354     4.363     4.365     4.357     4.365     4.361     4.361     4.400     4.368     4.371     4.368     4.372     4.376     4.370     4.416     4.421     4.416     4.425     4.430     4.425     4.432     4.426     4.430     4.408     4.405     4.410     4.416     4.411     4.421     4.416     4.425     4.430     4.433     4.400     4.430     4.432     4.428     4.433     4.438     4.442     4.444     4.439     4.442     4.445     4.442     4.439     4.455     4.455     4.461     4.445     4.448     4.462     4.467     4.464     4.472     4.450     4.472     4.470     4.471     4.472     4.477     4.480     4.485     4.489     4.494     4.464     4.498     4.464     4.470     4.466     4.468     4.504     4.467     4.472     4.526     4.481     4.477     4.530     4.485     4.530     4.528     4.535     4.531     4.537     4.539     4.533     4.513     4.535     4.541     4.508     4.548     4.552     4.552     4.520     4.520     4.528     4.530     4.535     4.530     4.565     4.565     4.569     4.569     4.569     4.566     4.572     4.570     4.569     4.574     4.570     4.575     4.570     4.574     4.580     4.582     4.580     4.578     4.583     4.586     4.588     4.591     4.592     4.595     4.594     4.595     4.597     4.600     4.600     4.604     4.604     4.604     4.607     4.604     4.607     4.607     4.605     4.611     4.613     4.618     4.615     4.620     4.622     4.624     4.625     4.628     4.628     4.635     4.637     4.637     4.637     4.643     4.639     4.643     4.643     4.645     4.646     4.650     4.653     4.656     4.654     4.657     4.658     4.661     4.665     4.668     4.668     4.672     4.672     4.674     4.676     4.679     4.678     4.681     4.683     4.685     4.689     4.690     4.690     4.694     4.696     4.698     4.702     4.704     4.706     4.707     4.711     4.711     4.713     4.717     4.718     4.721     4.722     4.721     4.723     4.725     4.726     4.729     4.730     4.733     4.733     4.739     4.742     4.744     4.748     4.750     4.751     4.754     4.757     4.758     4.761     4.763     4.766     4.770     4.772     4.775     4.778     4.781     4.785     4.789     4.792     4.794     4.798     4.801     4.806     4.810     4.816     4.822     4.829     4.835     4.841     4.847     4.852     4.856     4.859     4.859     4.861     4.865     4.865     4.867     4.867     4.868     4.868     4.869     4.869     4.869     4.871     4.871     4.874     4.874     4.876     4.875     4.876     4.876     4.878     4.879     4.881     4.882     4.882     4.883     4.887     4.887     4.889     4.890     4.892     4.894     4.896     4.898     4.902     4.903     4.906     4.908     4.910     4.911     4.914     4.916     4.920     4.921     4.923     4.926     4.927     4.930     4.932     4.935     4.937     4.941     4.944     4.946     4.947     4.950     4.951     4.954     4.957     4.959     4.962     4.963     4.965     4.969     4.970     4.974     4.978     4.980     4.983     4.985     4.988     4.989     4.990     4.993     4.996     4.999     5.000     5.002     5.005     5.007     5.010     5.013     5.017     5.018     5.022     5.024     5.027     5.029     5.031     5.035     5.037     5.038     5.039     5.043     5.044     5.048     5.052     5.055     5.057     5.060     5.062     5.063     5.065     5.067     5.069     5.071     5.074     5.075     5.077     5.080     5.081     5.083     5.087     5.087     5.090     5.092     5.094     5.097     5.099     5.102     5.106     5.106     5.108     5.109     5.113     5.115     5.117     5.120     5.121     5.123     5.125     5.128     5.130     5.135     5.137     5.137     5.142     5.144     5.147     5.149     5.150     5.155     5.155     5.158     5.160     5.163     5.165     5.169     5.170     5.174     5.176     5.178     5.180     5.183     5.187     5.191     5.194     5.196     5.198     5.202     5.202     5.205     5.207     5.208     5.211     5.213     5.214     5.216     5.219     5.220     5.225     5.227     5.230     5.233     5.235     5.237     5.239     5.242     5.244     5.248     5.249     5.252     5.254     5.256     5.256     5.258     5.260     5.262     5.264     5.266     5.272     5.275     5.278     5.280     5.282     5.285     5.289     5.291     5.292     5.294     5.296     5.298     5.300     5.302     5.303     5.305     5.307     5.309     5.312     5.314     5.316     5.326     5.329     5.335     5.344     5.344     5.344     5.347     5.347     5.349     5.349     5.350     5.352     5.354     5.359     5.360     5.363     5.367     5.367     5.371     5.371     5.373     5.375     5.376     5.379     5.385     5.387     5.392     5.393     5.395     5.398     5.402     5.405     5.408     5.409     5.414     5.415     5.418     5.420     5.423     5.426     5.430     5.435     5.437     5.440     5.442     5.445     5.446     5.449     5.452     5.456     5.459     5.463     5.466     5.470     5.473     5.477     5.478     5.482     5.489     5.500     5.502     5.504     5.510     5.511     5.513     5.517     5.520     5.522     5.525     5.530     5.533     5.537     5.541     5.546     5.554     5.556     5.560     5.564     5.569     5.571     5.572     5.579     5.581     5.585     5.587     5.593     5.602     5.602     5.605     5.608     5.612     5.616     5.621     5.624     5.629     5.633     5.638     5.643     5.648     5.652     5.657     5.665     5.668     5.673     5.678     5.683     5.687     5.691     5.697     5.704     5.707     5.713     5.719     5.722     5.729     5.733     5.739     5.744     5.747     5.752     5.756     5.761     5.767     5.773     5.778     5.783     5.790     5.796     5.800     5.807     5.814     5.820     5.828     5.835     5.844     5.852     5.861     5.870     5.882     5.892     5.905     5.917     5.929     5.941     5.955     5.968     5.981     5.994     6.007     6.020     6.035     6.052     6.067     6.083     6.102     6.118     6.137     6.154     6.172     6.190     6.209     6.229     6.250     6.270     6.294     6.315     6.337     6.357     6.376     6.395     6.413     6.432     6.450     6.468     6.487     6.506     6.525     6.543     6.561     6.580     6.599     6.616     6.635     6.654     6.671     6.690     6.709     6.729     6.747     6.766     6.785     6.804     6.824     6.842     6.862     6.881     6.900     6.919     6.937     6.956     6.976     6.993     7.011     7.029     7.047     7.066     7.082     7.099     7.117     7.133     7.150     7.168     7.185     7.201     7.220     7.236     7.254     7.272     7.287     7.306     7.322     7.340     7.357     7.375     7.393     7.409     7.427     7.444     7.462     7.480     7.498     7.516     7.535     7.551     7.569     7.587     7.607     7.625     7.642     7.661     7.677     7.696     7.716     7.733     7.751     7.772     7.789     7.808     7.826     7.844     7.863     7.881     7.901     7.919     7.936     7.956     7.975     7.993     8.010     8.029     8.049     8.067     8.086     8.104     8.122     8.140     8.157     8.175     8.192     8.210     8.226     8.241     8.259     8.274     8.291     8.305     8.320     8.335     8.348     8.364     8.378     8.391     8.404     8.418     8.431     8.445     8.457     8.470     8.483     8.494     8.506     8.517     8.528     8.543     8.554     8.566     8.578     8.589     8.600     8.612     8.622     8.635     8.647     8.659     8.669     8.679     8.691     8.704     8.714     8.727     8.739     8.754     8.763     8.775     8.787     8.800     8.812     8.823     8.835     8.845     8.858     8.872     8.883     8.896     8.907     8.920     8.932     8.944     8.957     8.968     8.983     8.995     9.011     9.023     9.035     9.049     9.062     9.078     9.091     9.105     9.119     9.133     9.145     9.159     9.174     9.186     9.200     9.215     9.232     9.245     9.259     9.272     9.287     9.300     9.315     9.329     9.343     9.357     9.370     9.385     9.399     9.411     9.427     9.442     9.457     9.469     9.483     9.497     9.511     9.525     9.539     9.552     9.566     9.581     9.593     9.605     9.620     9.637     9.649     9.660     9.677     9.690     9.703     9.716     9.730     9.742     9.758     9.771     9.785     9.800     9.813     9.829     9.842     9.857     9.873     9.889     9.903     9.917     9.931     9.947     9.961     9.979     9.991    10.006    10.022    10.039    10.055    10.072    10.088    10.105    10.120    10.135    10.153    10.170    10.183    10.199    10.219    10.233    10.250    10.265    10.282    10.299    10.314    10.331    10.349    10.365    10.382    10.400    10.418    10.435    10.453    10.471    10.488    10.506    10.524    10.542    10.562    10.579    10.598    10.617    10.635    10.656    10.675    10.696    10.719    10.738    10.761    10.781    10.802    10.820    10.841    10.862    10.883    10.906    10.926    10.945    10.968    10.989    11.013    11.035    11.058    11.078    11.102    11.124    11.146    11.170    11.192    11.217    11.239    11.260    11.283    11.307    11.332    11.355    11.382    11.403    11.427    11.450    11.474    11.498    11.520    11.546    11.570    11.595    11.619    11.643    11.664    11.689    11.710    11.732    11.754    11.773    11.795    11.816    11.837    11.858    11.879    11.899    11.921    11.939    11.960    11.975    12.000    12.020    12.041    12.061    12.082    12.102    12.121    12.143    12.165    12.187    12.206    12.224    12.245    12.263    12.283    12.302    12.323    12.344    12.365    12.387    12.408    12.427    12.448    12.468    12.492    12.511    12.530    12.550    12.569    12.585    12.605    12.623    12.640    12.656    12.675    12.691    12.706    12.722    12.739    12.754    12.775    12.793    12.807    12.825    12.843    12.859    12.872    12.889    12.901    12.916    12.928    12.942    12.956    12.969    12.982    12.994    13.008    13.020    13.033    13.043    13.058    13.073    13.088    13.099    13.111    13.123    13.133    13.142    13.155    13.167    13.178    13.189    13.200    13.208    13.218    13.230    13.242    13.247    13.259    13.271    13.279    13.287    13.296    13.304    13.315    13.325    13.331    13.339    13.353    13.362    13.369    13.379    13.385    13.402    13.409    13.421    13.428    13.440    13.448    13.459    13.474    13.482    13.492    13.512    13.524    13.536    13.554    13.562    13.576    13.592    13.604    13.611    13.620    13.628    13.635    13.646    13.658    13.666    13.676    13.685    13.694    13.705    13.713    13.724    13.741    13.752    13.758    13.771    13.779    13.785    13.806    13.813    13.826    13.837    13.852    13.860    13.868    13.873    13.881    13.896    13.902    13.907    13.918    13.935    13.944    13.949    13.970    13.978    13.983    13.990    13.997    14.011    14.014    14.020    14.026    14.041    14.058    14.074    14.078    14.087    14.096    14.100    14.116    14.124    14.128    14.140    14.154    14.164    14.174    14.185    14.188    14.198    14.204    14.213    14.218    14.230    14.239    14.246    14.251    14.268    14.272    14.286    14.299    14.303    14.310    14.316    14.329    14.337    14.344    14.349    14.366    14.372    14.379    14.392    14.402    14.407    14.414    14.425    14.435    14.440    14.448    14.457    14.470    14.476    14.481    14.504    14.509    14.515    14.528    14.535    14.546    14.550    14.572    14.574    14.580    14.590    14.599    14.607    14.617    14.635    14.641    14.646    14.665    14.670    14.681    14.689    14.702    14.708    14.715    14.720    14.725    14.729    14.732    14.741    14.739    14.737    14.737    14.737    14.736    14.736    14.736    14.735    14.732    14.729    14.725    14.720    14.710    14.700    14.695    14.688    14.681    14.672    14.669    14.650    14.644    14.637    14.628    14.618    14.613    14.606    14.602    14.583    14.576    14.570    14.559    14.546    14.537    14.524    14.519    14.513    14.506    14.487    14.483    14.474    14.469    14.459    14.446    14.439    14.435    14.425    14.412    14.407    14.398    14.393    14.386    14.376    14.372    14.361    14.345    14.340    14.327    14.324    14.320    14.312    14.307    14.303    14.292    14.283    14.272    14.264    14.251    14.242    14.237    14.230    14.220    14.213    14.209    14.199    14.193    14.190    14.176    14.171    14.160    14.152    14.145    14.140    14.130
     4.467     4.433     4.426     4.407     4.430     4.400     4.405     4.400     4.405     4.410     4.404     4.394     4.365     4.368     4.363     4.368     4.363     4.392     4.407     4.363     4.367     4.347     4.354     4.347     4.344     4.337     4.329     4.335     4.328     4.333     4.328     4.333     4.340     4.333     4.340     4.346     4.324     4.347     4.366     4.346     4.324     4.324     4.310     4.310     4.310     4.317     4.312     4.321     4.314     4.317     4.310     4.317     4.310     4.321     4.314     4.322     4.317     4.322     4.316     4.306     4.308     4.304     4.316     4.308     4.310     4.322     4.324     4.316     4.306     4.316     4.306     4.316     4.310     4.317     4.322     4.317     4.312     4.317     4.310     4.317     4.310     4.317     4.326     4.333     4.340     4.335     4.340     4.333     4.324     4.317     4.308     4.316     4.308     4.316     4.308     4.316     4.306     4.310     4.306     4.308     4.306     4.310     4.310     4.333     4.316     4.308     4.316     4.306     4.316     4.333     4.324     4.331     4.333     4.333     4.340     4.346     4.339     4.331     4.324     4.331     4.340     4.347     4.368     4.347     4.368     4.404     4.398     4.366     4.346     4.366     4.373     4.368     4.400     4.405     4.400     4.368     4.400     4.405     4.400     4.423     4.432     4.464     4.425     4.432     4.411     4.405     4.400     4.405     4.425     4.432     4.452     4.455     4.435     4.400     4.407     4.430     4.423     4.430     4.425     4.405     4.400     4.405     4.426     4.447     4.466     4.432     4.423     4.430     4.423     4.432     4.425     4.455     4.459     4.426     4.405     4.425     4.405     4.425     4.432     4.425     4.432     4.438     4.457     4.433     4.425     4.432     4.425     4.432     4.425     4.405     4.400     4.433     4.464     4.464     4.459     4.464     4.461     4.459     4.466     4.464     4.464     4.470     4.471     4.467     4.471     4.470     4.471     4.470     4.467     4.470     4.467     4.464     4.468     4.466     4.459     4.452     4.457     4.464     4.457     4.462     4.457     4.466     4.464     4.462     4.466     4.445     4.426     4.432     4.426     4.432     4.426     4.433     4.452     4.452     4.455     4.448     4.457     4.459     4.459     4.457     4.455     4.457     4.441     4.444     4.438     4.442     4.438     4.432     4.438     4.439     4.445     4.441     4.435     4.444     4.438     4.441     4.433     4.439     4.444     4.425     4.442     4.438     4.435     4.439     4.433     4.436     4.435     4.435     4.435     4.430     4.425     4.435     4.430     4.425     4.430     4.435     4.430     4.435     4.407     4.402     4.405     4.400     4.417     4.411     4.442     4.433     4.407     4.404     4.425     4.430     4.421     4.423     4.421     4.366     4.363     4.413     4.415     4.400     4.387     4.390     4.392     4.385     4.363     4.369     4.370     4.366     4.361     4.374     4.365     4.369     4.372     4.372     4.340     4.317     4.310     4.317     4.354     4.357     4.354     4.354     4.357     4.354     4.357     4.354     4.352     4.352     4.350     4.346     4.339     4.333     4.340     4.346     4.352     4.352     4.335     4.329     4.339     4.352     4.340     4.346     4.342     4.347     4.339     4.350     4.342     4.337     4.314     4.304     4.316     4.308     4.322     4.316     4.306     4.300     4.308     4.316     4.300     4.329     4.308     4.317     4.310     4.306     4.314     4.312     4.306     4.310     4.302     4.306     4.298     4.292     4.298     4.304     4.294     4.264     4.255     4.183     4.183     4.174     4.172     4.166     4.166     4.166     4.166     4.166     4.166     4.166     4.167     4.166     4.174     4.249     4.180     4.172     4.166     4.166     4.166     4.166     4.166     4.167     4.167     4.174     4.183     4.255     4.250     4.257     4.264     4.294     4.302     4.298     4.306     4.294     4.292     4.287     4.294     4.298     4.298     4.294     4.290     4.296     4.290     4.300     4.302     4.298     4.302     4.302     4.292     4.308     4.300     4.308     4.300     4.294     4.300     4.268     4.300     4.308     4.300     4.306     4.300     4.300     4.268     4.261     4.187     4.181     4.172     4.166     4.167     4.166     4.166     4.166     4.172     4.300     4.181     4.172     4.166     4.166     4.166     4.172     4.166     4.172     4.180     4.269     4.186     4.180     4.172     4.180     4.186     4.181     4.292     4.300     4.308     4.302     4.310     4.321     4.326     4.306     4.312     4.304     4.312     4.339     4.331     4.328     4.337     4.331     4.335     4.335     4.329     4.322     4.312     4.302     4.294     4.302     4.296     4.300     4.306     4.316     4.294     4.300     4.310     4.302     4.308     4.302     4.308     4.300     4.308     4.346     4.354     4.310     4.347     4.354     4.355     4.357     4.354     4.359     4.355     4.346     4.357     4.347     4.357     4.355     4.361     4.348     4.359     4.352     4.347     4.369     4.342     4.366     4.331     4.337     4.359     4.339     4.366     4.355     4.363     4.352     4.363     4.355     4.361     4.355     4.366     4.361     4.365     4.361     4.387     4.385     4.365     4.324     4.369     4.373     4.369     4.379     4.373     4.423     4.416     4.419     4.430     4.408     4.411     4.405     4.410     4.421     4.430     4.423     4.415     4.413     4.439     4.430     4.445     4.430     4.438     4.400     4.432     4.442     4.438     4.433     4.439     4.441     4.445     4.445     4.448     4.444     4.447     4.450     4.455     4.454     4.450     4.464     4.462     4.471     4.471     4.474     4.471     4.474     4.472     4.475     4.478     4.474     4.475     4.478     4.482     4.485     4.489     4.498     4.472     4.503     4.470     4.466     4.470     4.464     4.519     4.481     4.475     4.530     4.533     4.531     4.537     4.489     4.536     4.533     4.530     4.539     4.541     4.543     4.544     4.540     4.533     4.508     4.543     4.552     4.549     4.516     4.557     4.563     4.531     4.533     4.537     4.533     4.539     4.572     4.574     4.554     4.574     4.565     4.569     4.574     4.574     4.570     4.577     4.580     4.578     4.582     4.586     4.583     4.586     4.583     4.586     4.591     4.592     4.595     4.594     4.598     4.600     4.602     4.598     4.602     4.605     4.607     4.607     4.609     4.607     4.613     4.611     4.616     4.615     4.618     4.619     4.622     4.618     4.620     4.629     4.627     4.630     4.635     4.633     4.637     4.637     4.639     4.641     4.646     4.646     4.650     4.648     4.651     4.653     4.656     4.654     4.656     4.660     4.660     4.664     4.663     4.668     4.672     4.670     4.676     4.676     4.678     4.678     4.681     4.683     4.689     4.686     4.690     4.692     4.694     4.695     4.698     4.699     4.704     4.706     4.707     4.711     4.709     4.713     4.713     4.718     4.721     4.723     4.723     4.725     4.726     4.727     4.730     4.731     4.733     4.737     4.739     4.741     4.744     4.746     4.750     4.751     4.754     4.755     4.758     4.759     4.762     4.765     4.769     4.772     4.775     4.778     4.780     4.783     4.785     4.789     4.792     4.795     4.798     4.803     4.806     4.813     4.816     4.822     4.828     4.833     4.840     4.847     4.852     4.856     4.859     4.863     4.865     4.867     4.869     4.869     4.871     4.871     4.872     4.872     4.874     4.874     4.874     4.875     4.876     4.878     4.878     4.879     4.879     4.879     4.882     4.882     4.885     4.885     4.887     4.889     4.890     4.892     4.892     4.894     4.896     4.899     4.900     4.903     4.903     4.906     4.908     4.910     4.911     4.913     4.916     4.918     4.921     4.923     4.926     4.927     4.929     4.930     4.933     4.937     4.939     4.942     4.946     4.947     4.949     4.953     4.954     4.956     4.957     4.960     4.963     4.966     4.969     4.972     4.974     4.976     4.980     4.983     4.985     4.987     4.988     4.990     4.992     4.997     4.999     5.002     5.004     5.005     5.007     5.010     5.012     5.015     5.018     5.020     5.024     5.026     5.029     5.031     5.035     5.037     5.038     5.040     5.042     5.046     5.048     5.049     5.053     5.057     5.058     5.062     5.063     5.065     5.067     5.069     5.071     5.074     5.077     5.078     5.081     5.083     5.083     5.085     5.089     5.092     5.094     5.096     5.099     5.100     5.104     5.104     5.106     5.108     5.111     5.113     5.116     5.118     5.120     5.122     5.123     5.126     5.127     5.131     5.133     5.135     5.140     5.142     5.145     5.147     5.149     5.150     5.153     5.155     5.158     5.161     5.163     5.165     5.169     5.170     5.174     5.176     5.180     5.180     5.185     5.185     5.189     5.192     5.196     5.200     5.200     5.203     5.204     5.205     5.209     5.212     5.213     5.215     5.217     5.220     5.222     5.224     5.227     5.230     5.233     5.235     5.237     5.239     5.242     5.244     5.248     5.252     5.253     5.254     5.256     5.257     5.259     5.261     5.262     5.264     5.266     5.270     5.274     5.277     5.280     5.282     5.285     5.287     5.291     5.291     5.292     5.296     5.300     5.300     5.302     5.303     5.307     5.309     5.310     5.312     5.314     5.316     5.320     5.333     5.335     5.343     5.344     5.346     5.347     5.347     5.350     5.352     5.354     5.357     5.357     5.357     5.360     5.362     5.367     5.368     5.370     5.371     5.376     5.378     5.379     5.379     5.381     5.387     5.390     5.392     5.396     5.398     5.400     5.403     5.406     5.409     5.411     5.414     5.418     5.420     5.421     5.427     5.430     5.433     5.435     5.437     5.440     5.443     5.446     5.449     5.452     5.454     5.458     5.461     5.465     5.468     5.472     5.475     5.478     5.480     5.483     5.492     5.502     5.504     5.508     5.511     5.513     5.515     5.518     5.522     5.523     5.527     5.530     5.533     5.542     5.545     5.549     5.554     5.558     5.560     5.564     5.569     5.572     5.576     5.581     5.583     5.587     5.591     5.597     5.602     5.604     5.607     5.612     5.613     5.616     5.622     5.626     5.630     5.635     5.640     5.645     5.649     5.654     5.660     5.665     5.670     5.675     5.678     5.683     5.690     5.693     5.699     5.704     5.708     5.714     5.719     5.723     5.729     5.735     5.739     5.744     5.748     5.753     5.758     5.764     5.770     5.773     5.778     5.785     5.792     5.796     5.802     5.809     5.816     5.822     5.828     5.837     5.844     5.850     5.861     5.870     5.880     5.891     5.902     5.913     5.926     5.938     5.952     5.964     5.977     5.991     6.003     6.017     6.032     6.046     6.062     6.078     6.095     6.113     6.131     6.148     6.167     6.185     6.204     6.223     6.244     6.265     6.287     6.310     6.333     6.355     6.376     6.395     6.413     6.432     6.452     6.470     6.488     6.506     6.525     6.544     6.563     6.581     6.599     6.617     6.635     6.654     6.671     6.690     6.709     6.727     6.745     6.764     6.783     6.801     6.822     6.840     6.860     6.879     6.897     6.916     6.935     6.954     6.974     6.993     7.011     7.029     7.047     7.066     7.082     7.101     7.118     7.136     7.152     7.170     7.187     7.203     7.220     7.237     7.255     7.272     7.290     7.307     7.324     7.341     7.359     7.375     7.393     7.409     7.427     7.444     7.462     7.480     7.497     7.516     7.533     7.551     7.569     7.585     7.603     7.624     7.642     7.659     7.677     7.695     7.712     7.731     7.750     7.767     7.786     7.805     7.823     7.842     7.860     7.878     7.898     7.915     7.933     7.952     7.970     7.989     8.006     8.024     8.044     8.062     8.080     8.099     8.117     8.135     8.154     8.170     8.189     8.204     8.222     8.240     8.256     8.272     8.291     8.305     8.321     8.337     8.350     8.367     8.379     8.392     8.407     8.422     8.435     8.448     8.462     8.474     8.489     8.500     8.513     8.526     8.537     8.550     8.561     8.574     8.586     8.598     8.608     8.622     8.632     8.642     8.655     8.667     8.679     8.691     8.702     8.712     8.724     8.735     8.749     8.759     8.772     8.785     8.796     8.808     8.820     8.831     8.842     8.856     8.866     8.879     8.892     8.906     8.916     8.929     8.941     8.953     8.964     8.976     8.992     9.006     9.017     9.029     9.043     9.057     9.070     9.083     9.098     9.110     9.126     9.140     9.153     9.165     9.178     9.195     9.207     9.221     9.237     9.252     9.264     9.277     9.293     9.305     9.320     9.335     9.348     9.365     9.377     9.390     9.404     9.418     9.432     9.447     9.461     9.474     9.489     9.502     9.517     9.531     9.543     9.559     9.570     9.583     9.598     9.612     9.624     9.640     9.655     9.668     9.680     9.694     9.709     9.723     9.737     9.748     9.761     9.774     9.790     9.804     9.818     9.833     9.847     9.862     9.877     9.892     9.904     9.922     9.935     9.952     9.965     9.980     9.996    10.012    10.024    10.042    10.057    10.074    10.090    10.106    10.120    10.140    10.153    10.172    10.188    10.202    10.219    10.235    10.252    10.268    10.282    10.300    10.317    10.333    10.348    10.367    10.382    10.400    10.418    10.435    10.454    10.471    10.487    10.506    10.524    10.544    10.563    10.579    10.598    10.618    10.637    10.655    10.673    10.696    10.716    10.736    10.757    10.778    10.798    10.820    10.839    10.860    10.879    10.900    10.922    10.941    10.965    10.985    11.006    11.028    11.053    11.074    11.094    11.119    11.141    11.162    11.185    11.207    11.232    11.254    11.276    11.300    11.322    11.346    11.373    11.395    11.420    11.441    11.463    11.487    11.513    11.535    11.562    11.586    11.609    11.633    11.656    11.679    11.702    11.725    11.747    11.769    11.792    11.812    11.830    11.855    11.874    11.894    11.915    11.936    11.955    11.974    11.994    12.014    12.035    12.058    12.075    12.097    12.117    12.139    12.161    12.181    12.200    12.220    12.241    12.261    12.280    12.296    12.321    12.339    12.360    12.380    12.402    12.423    12.444    12.467    12.486    12.509    12.528    12.546    12.564    12.588    12.602    12.619    12.637    12.655    12.674    12.694    12.711    12.727    12.742    12.759    12.775    12.788    12.807    12.820    12.836    12.850    12.864    12.876    12.889    12.900    12.912    12.926    12.937    12.952    12.965    12.977    12.991    13.005    13.016    13.028    13.043    13.055    13.068    13.080    13.092    13.104    13.117    13.129    13.135    13.148    13.159    13.170    13.181    13.192    13.200    13.212    13.222    13.232    13.242    13.253    13.262    13.271    13.278    13.289    13.299    13.306    13.319    13.325    13.333    13.343    13.357    13.366    13.377    13.382    13.396    13.407    13.414    13.423    13.431    13.444    13.454    13.460    13.467    13.483    13.490    13.519    13.530    13.548    13.555    13.567    13.578    13.602    13.610    13.620    13.626    13.635    13.644    13.653    13.663    13.672    13.685    13.692    13.702    13.710    13.719    13.741    13.746    13.757    13.769    13.778    13.788    13.804    13.811    13.818    13.835    13.848    13.857    13.865    13.875    13.885    13.890    13.899    13.907    13.914    13.937    13.944    13.949    13.970    13.978    13.985    13.989    13.994    14.004    14.014    14.020    14.026    14.033    14.054    14.065    14.085    14.087    14.092    14.101    14.116    14.124    14.131    14.136    14.152    14.162    14.167    14.181    14.191    14.194    14.204    14.210    14.225    14.230    14.239    14.244    14.249    14.264    14.274    14.283    14.295    14.305    14.309    14.316    14.326    14.335    14.340    14.351    14.357    14.370    14.379    14.386    14.399    14.407    14.412    14.420    14.435    14.440    14.448    14.458    14.466    14.472    14.483    14.495    14.509    14.515    14.527    14.537    14.543    14.550    14.570    14.574    14.581    14.594    14.602    14.607    14.613    14.635    14.641    14.644    14.659    14.672    14.681    14.688    14.697    14.705    14.713    14.720    14.725    14.729    14.732    14.735    14.736    14.736    14.736    14.737    14.736    14.736    14.733    14.732    14.731    14.727    14.724    14.716    14.708    14.705    14.698    14.691    14.685    14.676    14.669    14.651    14.646    14.641    14.631    14.622    14.613    14.606    14.595    14.590    14.576    14.570    14.555    14.544    14.541    14.527    14.519    14.513    14.504    14.498    14.483    14.476    14.470    14.458    14.448    14.442    14.435    14.428    14.416    14.411    14.402    14.396    14.385    14.379    14.370    14.360    14.347    14.342    14.332    14.327    14.321    14.314    14.309    14.303    14.296    14.283    14.276    14.267    14.261    14.247    14.239    14.231    14.227    14.218    14.210    14.207    14.194    14.193    14.179    14.171    14.164    14.159    14.148    14.146    14.130
     4.462     4.428     4.407     4.428     4.425     4.405     4.400     4.405     4.423     4.425     4.411     4.404     4.396     4.404     4.394     4.400     4.392     4.400     4.428     4.368     4.400     4.368     4.363     4.369     4.363     4.344     4.350     4.342     4.335     4.329     4.335     4.342     4.348     4.340     4.333     4.324     4.331     4.339     4.347     4.354     4.331     4.324     4.317     4.310     4.317     4.310     4.331     4.328     4.333     4.310     4.317     4.310     4.317     4.312     4.333     4.344     4.337     4.329     4.322     4.314     4.304     4.306     4.304     4.316     4.308     4.324     4.331     4.310     4.317     4.310     4.317     4.310     4.317     4.322     4.331     4.324     4.317     4.312     4.317     4.310     4.317     4.312     4.333     4.340     4.335     4.329     4.333     4.324     4.317     4.310     4.316     4.308     4.316     4.322     4.317     4.322     4.316     4.308     4.310     4.308     4.310     4.308     4.317     4.340     4.322     4.316     4.317     4.316     4.322     4.328     4.333     4.339     4.335     4.329     4.324     4.344     4.347     4.340     4.346     4.340     4.347     4.368     4.363     4.368     4.402     4.400     4.404     4.400     4.392     4.400     4.394     4.400     4.405     4.400     4.407     4.400     4.407     4.430     4.423     4.405     4.425     4.432     4.441     4.436     4.454     4.452     4.432     4.400     4.405     4.425     4.457     4.462     4.400     4.405     4.400     4.423     4.432     4.425     4.407     4.426     4.433     4.467     4.468     4.462     4.455     4.425     4.430     4.423     4.430     4.423     4.432     4.454     4.464     4.432     4.425     4.432     4.425     4.432     4.425     4.432     4.425     4.457     4.461     4.464     4.432     4.425     4.432     4.425     4.405     4.400     4.405     4.452     4.461     4.468     4.466     4.468     4.462     4.468     4.461     4.470     4.471     4.474     4.472     4.470     4.466     4.466     4.471     4.466     4.471     4.467     4.433     4.467     4.471     4.464     4.468     4.459     4.461     4.461     4.466     4.464     4.467     4.464     4.468     4.470     4.468     4.467     4.433     4.439     4.461     4.467     4.433     4.454     4.433     4.457     4.461     4.454     4.454     4.455     4.454     4.462     4.457     4.455     4.450     4.455     4.439     4.442     4.444     4.448     4.441     4.442     4.447     4.445     4.450     4.438     4.457     4.457     4.459     4.454     4.448     4.444     4.439     4.433     4.439     4.433     4.438     4.435     4.439     4.432     4.438     4.438     4.435     4.433     4.436     4.432     4.436     4.432     4.436     4.441     4.439     4.445     4.410     4.444     4.411     4.448     4.411     4.439     4.433     4.436     4.432     4.425     4.371     4.421     4.368     4.372     4.369     4.407     4.366     4.416     4.374     4.396     4.368     4.390     4.382     4.372     4.366     4.369     4.365     4.363     4.368     4.372     4.368     4.370     4.372     4.369     4.331     4.355     4.359     4.365     4.359     4.359     4.312     4.319     4.312     4.357     4.354     4.350     4.331     4.310     4.317     4.310     4.317     4.340     4.346     4.348     4.344     4.349     4.346     4.349     4.346     4.349     4.352     4.340     4.317     4.308     4.342     4.342     4.306     4.314     4.321     4.316     4.316     4.306     4.298     4.306     4.300     4.310     4.306     4.322     4.316     4.308     4.317     4.310     4.344     4.304     4.339     4.302     4.306     4.300     4.294     4.300     4.308     4.300     4.306     4.292     4.264     4.255     4.248     4.188     4.181     4.176     4.181     4.174     4.174     4.174     4.176     4.174     4.181     4.176     4.183     4.255     4.187     4.181     4.181     4.180     4.174     4.180     4.174     4.181     4.188     4.248     4.255     4.250     4.257     4.264     4.296     4.302     4.296     4.304     4.302     4.302     4.294     4.298     4.302     4.296     4.294     4.292     4.290     4.298     4.290     4.296     4.300     4.304     4.298     4.302     4.302     4.314     4.306     4.304     4.310     4.302     4.308     4.300     4.306     4.300     4.255     4.300     4.304     4.308     4.302     4.308     4.249     4.255     4.220     4.187     4.181     4.174     4.180     4.186     4.263     4.308     4.306     4.181     4.174     4.181     4.186     4.181     4.187     4.181     4.296     4.302     4.312     4.268     4.298     4.292     4.298     4.308     4.302     4.308     4.304     4.312     4.308     4.316     4.322     4.314     4.319     4.310     4.317     4.310     4.342     4.335     4.339     4.342     4.322     4.317     4.308     4.329     4.304     4.294     4.302     4.294     4.304     4.310     4.300     4.308     4.298     4.308     4.306     4.302     4.310     4.369     4.304     4.355     4.347     4.350     4.352     4.331     4.310     4.347     4.322     4.354     4.363     4.304     4.310     4.350     4.363     4.354     4.355     4.304     4.361     4.355     4.365     4.357     4.374     4.346     4.374     4.344     4.378     4.347     4.372     4.368     4.363     4.350     4.354     4.372     4.373     4.366     4.357     4.361     4.372     4.365     4.371     4.357     4.392     4.390     4.394     4.368     4.416     4.411     4.382     4.379     4.423     4.416     4.423     4.416     4.410     4.430     4.428     4.436     4.426     4.400     4.423     4.400     4.435     4.423     4.430     4.436     4.430     4.425     4.400     4.447     4.428     4.447     4.444     4.442     4.447     4.448     4.445     4.447     4.445     4.448     4.452     4.448     4.457     4.461     4.464     4.462     4.457     4.474     4.475     4.475     4.471     4.474     4.477     4.482     4.471     4.478     4.480     4.485     4.481     4.482     4.490     4.480     4.477     4.477     4.475     4.466     4.515     4.508     4.515     4.464     4.520     4.533     4.531     4.537     4.536     4.535     4.499     4.537     4.543     4.544     4.546     4.549     4.552     4.552     4.555     4.549     4.558     4.555     4.554     4.549     4.562     4.520     4.539     4.535     4.537     4.535     4.574     4.536     4.555     4.575     4.580     4.578     4.569     4.570     4.574     4.572     4.572     4.577     4.583     4.585     4.586     4.588     4.589     4.592     4.595     4.591     4.594     4.600     4.602     4.604     4.602     4.605     4.605     4.607     4.607     4.609     4.611     4.607     4.611     4.615     4.618     4.613     4.618     4.622     4.625     4.624     4.626     4.633     4.631     4.633     4.637     4.637     4.637     4.639     4.641     4.643     4.646     4.646     4.650     4.653     4.651     4.654     4.654     4.658     4.661     4.661     4.664     4.665     4.668     4.668     4.670     4.672     4.676     4.679     4.679     4.679     4.683     4.685     4.687     4.691     4.690     4.694     4.695     4.698     4.699     4.704     4.706     4.707     4.707     4.709     4.713     4.715     4.718     4.722     4.722     4.723     4.726     4.726     4.729     4.730     4.731     4.733     4.737     4.739     4.742     4.744     4.746     4.750     4.751     4.753     4.755     4.757     4.759     4.761     4.763     4.766     4.769     4.772     4.777     4.778     4.781     4.785     4.789     4.790     4.792     4.795     4.800     4.804     4.807     4.812     4.816     4.822     4.828     4.833     4.839     4.848     4.854     4.858     4.861     4.867     4.869     4.869     4.871     4.875     4.875     4.876     4.876     4.876     4.878     4.878     4.878     4.879     4.879     4.881     4.882     4.883     4.883     4.885     4.885     4.889     4.889     4.890     4.892     4.892     4.896     4.898     4.896     4.898     4.902     4.902     4.905     4.906     4.908     4.910     4.910     4.911     4.914     4.916     4.921     4.921     4.924     4.927     4.927     4.929     4.932     4.933     4.935     4.939     4.942     4.944     4.946     4.949     4.950     4.953     4.956     4.959     4.960     4.962     4.963     4.966     4.970     4.972     4.976     4.978     4.981     4.983     4.986     4.988     4.989     4.992     4.994     4.997     5.000     5.002     5.005     5.007     5.010     5.012     5.015     5.017     5.020     5.024     5.026     5.027     5.031     5.033     5.037     5.039     5.039     5.041     5.044     5.049     5.049     5.053     5.057     5.058     5.062     5.063     5.067     5.069     5.069     5.071     5.072     5.075     5.078     5.081     5.083     5.087     5.089     5.090     5.090     5.094     5.097     5.099     5.100     5.102     5.104     5.108     5.109     5.111     5.115     5.118     5.119     5.120     5.123     5.123     5.126     5.129     5.131     5.133     5.135     5.140     5.142     5.145     5.147     5.149     5.152     5.153     5.155     5.158     5.160     5.163     5.165     5.169     5.170     5.174     5.176     5.178     5.180     5.185     5.187     5.191     5.192     5.194     5.198     5.202     5.203     5.205     5.205     5.209     5.213     5.215     5.217     5.219     5.220     5.222     5.227     5.228     5.230     5.233     5.235     5.239     5.241     5.242     5.244     5.246     5.249     5.253     5.256     5.256     5.258     5.260     5.262     5.264     5.265     5.269     5.270     5.272     5.275     5.278     5.282     5.285     5.287     5.291     5.292     5.294     5.296     5.298     5.300     5.305     5.305     5.309     5.309     5.310     5.314     5.316     5.317     5.330     5.337     5.337     5.338     5.344     5.343     5.346     5.346     5.347     5.352     5.354     5.354     5.355     5.359     5.362     5.363     5.365     5.368     5.368     5.373     5.376     5.376     5.379     5.381     5.382     5.385     5.385     5.392     5.395     5.400     5.402     5.403     5.406     5.408     5.412     5.414     5.417     5.420     5.423     5.424     5.429     5.430     5.435     5.437     5.442     5.445     5.446     5.452     5.454     5.456     5.459     5.459     5.465     5.466     5.470     5.472     5.477     5.478     5.482     5.484     5.493     5.502     5.506     5.508     5.510     5.513     5.517     5.518     5.523     5.525     5.528     5.532     5.538     5.542     5.548     5.550     5.556     5.558     5.562     5.565     5.571     5.572     5.578     5.579     5.583     5.590     5.593     5.598     5.602     5.607     5.610     5.612     5.615     5.619     5.622     5.627     5.630     5.635     5.640     5.645     5.649     5.655     5.660     5.665     5.670     5.677     5.680     5.685     5.690     5.696     5.700     5.704     5.708     5.714     5.719     5.723     5.731     5.735     5.740     5.745     5.748     5.753     5.760     5.764     5.770     5.775     5.780     5.786     5.792     5.797     5.804     5.809     5.816     5.822     5.830     5.837     5.844     5.852     5.859     5.868     5.877     5.888     5.898     5.910     5.923     5.935     5.948     5.961     5.974     5.987     6.000     6.013     6.027     6.042     6.057     6.073     6.090     6.107     6.124     6.143     6.160     6.180     6.198     6.217     6.237     6.258     6.280     6.303     6.326     6.349     6.371     6.391     6.411     6.431     6.450     6.468     6.488     6.506     6.525     6.544     6.563     6.581     6.600     6.617     6.635     6.654     6.671     6.690     6.709     6.725     6.744     6.763     6.780     6.800     6.818     6.837     6.857     6.875     6.895     6.915     6.933     6.951     6.972     6.990     7.009     7.028     7.047     7.064     7.083     7.100     7.118     7.137     7.154     7.170     7.189     7.205     7.222     7.239     7.257     7.273     7.290     7.307     7.326     7.342     7.359     7.376     7.393     7.410     7.428     7.446     7.462     7.480     7.497     7.515     7.533     7.549     7.567     7.585     7.603     7.622     7.638     7.657     7.674     7.693     7.711     7.728     7.748     7.767     7.783     7.802     7.820     7.839     7.857     7.875     7.892     7.910     7.930     7.946     7.967     7.983     8.001     8.020     8.038     8.058     8.077     8.094     8.113     8.130     8.147     8.166     8.183     8.201     8.218     8.235     8.255     8.272     8.288     8.305     8.321     8.335     8.351     8.367     8.381     8.395     8.409     8.425     8.439     8.451     8.466     8.480     8.494     8.507     8.519     8.530     8.545     8.555     8.568     8.581     8.592     8.605     8.616     8.627     8.642     8.654     8.664     8.675     8.690     8.699     8.711     8.723     8.733     8.745     8.759     8.770     8.781     8.793     8.806     8.817     8.830     8.841     8.853     8.865     8.877     8.889     8.900     8.914     8.925     8.940     8.949     8.962     8.974     8.987     9.000     9.012     9.026     9.038     9.049     9.064     9.078     9.091     9.103     9.119     9.133     9.146     9.159     9.172     9.187     9.202     9.215     9.227     9.241     9.257     9.271     9.285     9.298     9.312     9.326     9.341     9.355     9.368     9.385     9.397     9.411     9.426     9.440     9.454     9.464     9.480     9.494     9.506     9.522     9.536     9.549     9.564     9.576     9.589     9.604     9.619     9.632     9.646     9.659     9.673     9.687     9.699     9.712     9.729     9.743     9.756     9.770     9.779     9.797     9.809     9.824     9.839     9.852     9.867     9.881     9.895     9.911     9.924     9.939     9.954     9.968     9.983    10.000    10.015    10.030    10.046    10.061    10.076    10.091    10.109    10.125    10.140    10.160    10.175    10.189    10.205    10.220    10.238    10.252    10.270    10.286    10.303    10.318    10.336    10.352    10.367    10.382    10.404    10.420    10.435    10.454    10.472    10.488    10.504    10.524    10.541    10.562    10.580    10.599    10.617    10.637    10.655    10.673    10.694    10.712    10.731    10.754    10.776    10.795    10.818    10.838    10.857    10.877    10.896    10.917    10.939    10.961    10.979    11.002    11.023    11.044    11.067    11.090    11.111    11.135    11.158    11.180    11.202    11.223    11.248    11.269    11.291    11.313    11.340    11.362    11.387    11.411    11.433    11.458    11.483    11.501    11.526    11.550    11.574    11.598    11.621    11.646    11.668    11.694    11.716    11.740    11.761    11.783    11.804    11.828    11.847    11.867    11.890    11.913    11.931    11.949    11.969    11.991    12.011    12.029    12.050    12.072    12.093    12.109    12.132    12.152    12.175    12.194    12.215    12.233    12.257    12.276    12.295    12.313    12.333    12.355    12.377    12.399    12.420    12.439    12.460    12.479    12.502    12.522    12.542    12.562    12.580    12.602    12.620    12.637    12.653    12.674    12.689    12.707    12.726    12.740    12.754    12.767    12.781    12.794    12.807    12.822    12.832    12.843    12.859    12.872    12.882    12.898    12.911    12.922    12.935    12.946    12.959    12.973    12.985    12.998    13.010    13.023    13.037    13.048    13.061    13.073    13.086    13.093    13.111    13.120    13.129    13.139    13.150    13.163    13.170    13.179    13.195    13.203    13.214    13.223    13.232    13.242    13.255    13.264    13.275    13.282    13.292    13.302    13.312    13.319    13.326    13.337    13.352    13.359    13.374    13.380    13.392    13.404    13.414    13.421    13.429    13.440    13.452    13.459    13.465    13.473    13.480    13.488    13.520    13.533    13.552    13.564    13.574    13.583    13.595    13.622    13.625    13.632    13.641    13.652    13.658    13.669    13.679    13.688    13.697    13.706    13.716    13.731    13.744    13.752    13.764    13.776    13.785    13.798    13.807    13.817    13.835    13.847    13.854    13.863    13.878    13.883    13.890    13.895    13.905    13.914    13.931    13.944    13.947    13.970    13.975    13.985    13.989    13.997    14.003    14.018    14.020    14.028    14.033    14.054    14.063    14.081    14.087    14.091    14.096    14.115    14.122    14.131    14.140    14.152    14.159    14.171    14.177    14.190    14.194    14.199    14.212    14.220    14.233    14.237    14.246    14.249    14.263    14.270    14.281    14.295    14.305    14.309    14.314    14.323    14.333    14.342    14.345    14.360    14.370    14.376    14.383    14.399    14.407    14.414    14.422    14.431    14.439    14.448    14.457    14.463    14.474    14.480    14.494    14.506    14.513    14.528    14.537    14.543    14.559    14.569    14.574    14.581    14.592    14.602    14.607    14.613    14.628    14.639    14.650    14.669    14.674    14.681    14.689    14.695    14.705    14.710    14.718    14.724    14.727    14.731    14.732    14.735    14.736    14.736    14.737    14.736    14.736    14.737    14.732    14.731    14.727    14.722    14.718    14.710    14.705    14.700    14.694    14.688    14.674    14.670    14.655    14.648    14.644    14.632    14.622    14.615    14.606    14.602    14.586    14.576    14.570    14.557    14.546    14.541    14.535    14.521    14.511    14.506    14.502    14.485    14.478    14.470    14.469    14.449    14.442    14.437    14.425    14.420    14.412    14.405    14.402    14.390    14.379    14.372    14.359    14.353    14.344    14.337    14.332    14.324    14.316    14.310    14.305    14.298    14.285    14.279    14.272    14.265    14.247    14.244    14.235    14.228    14.221    14.213    14.207    14.202    14.193    14.187    14.172    14.165    14.159    14.154    14.145    14.137
     4.467     4.407     4.400     4.405     4.430     4.425     4.407     4.425     4.432     4.425     4.425     4.423     4.404     4.398     4.404     4.407     4.400     4.407     4.425     4.425     4.392     4.400     4.394     4.404     4.396     4.366     4.396     4.363     4.344     4.363     4.331     4.363     4.369     4.363     4.355     4.347     4.340     4.361     4.367     4.347     4.340     4.331     4.312     4.312     4.310     4.317     4.326     4.333     4.328     4.317     4.310     4.317     4.310     4.331     4.339     4.363     4.346     4.337     4.329     4.321     4.312     4.304     4.314     4.308     4.317     4.324     4.312     4.317     4.310     4.317     4.310     4.317     4.312     4.331     4.326     4.331     4.324     4.331     4.312     4.319     4.312     4.333     4.340     4.347     4.342     4.333     4.312     4.317     4.310     4.317     4.312     4.317     4.322     4.324     4.322     4.329     4.322     4.317     4.308     4.316     4.308     4.317     4.322     4.346     4.324     4.322     4.317     4.322     4.329     4.337     4.342     4.348     4.342     4.337     4.331     4.363     4.368     4.363     4.368     4.348     4.368     4.363     4.369     4.404     4.410     4.404     4.411     4.405     4.400     4.423     4.425     4.423     4.400     4.423     4.430     4.425     4.432     4.423     4.405     4.423     4.432     4.425     4.432     4.400     4.405     4.400     4.433     4.432     4.425     4.432     4.425     4.432     4.405     4.400     4.405     4.430     4.426     4.433     4.428     4.436     4.432     4.425     4.433     4.426     4.459     4.455     4.425     4.432     4.425     4.432     4.439     4.459     4.462     4.466     4.432     4.425     4.432     4.425     4.432     4.425     4.432     4.466     4.466     4.459     4.464     4.433     4.439     4.432     4.413     4.405     4.425     4.433     4.466     4.466     4.470     4.467     4.470     4.471     4.467     4.466     4.472     4.467     4.432     4.477     4.471     4.471     4.466     4.471     4.474     4.471     4.425     4.433     4.467     4.462     4.466     4.464     4.461     4.462     4.462     4.468     4.464     4.468     4.472     4.470     4.472     4.471     4.472     4.471     4.468     4.471     4.464     4.461     4.466     4.462     4.461     4.459     4.459     4.464     4.461     4.464     4.462     4.454     4.459     4.454     4.459     4.455     4.450     4.445     4.447     4.450     4.445     4.454     4.452     4.454     4.452     4.452     4.457     4.459     4.455     4.438     4.441     4.439     4.445     4.447     4.435     4.439     4.435     4.438     4.436     4.433     4.438     4.441     4.435     4.436     4.430     4.425     4.430     4.444     4.411     4.447     4.415     4.410     4.416     4.447     4.448     4.394     4.442     4.396     4.392     4.390     4.404     4.369     4.415     4.400     4.421     4.423     4.383     4.369     4.402     4.404     4.394     4.369     4.383     4.374     4.369     4.372     4.370     4.368     4.385     4.368     4.381     4.368     4.368     4.372     4.369     4.365     4.366     4.359     4.365     4.366     4.319     4.312     4.319     4.324     4.317     4.359     4.310     4.317     4.310     4.317     4.310     4.344     4.349     4.354     4.347     4.340     4.347     4.342     4.304     4.310     4.348     4.354     4.310     4.317     4.346     4.339     4.314     4.321     4.329     4.346     4.310     4.300     4.306     4.300     4.308     4.316     4.314     4.329     4.308     4.316     4.308     4.302     4.310     4.316     4.308     4.322     4.316     4.308     4.302     4.308     4.300     4.308     4.302     4.304     4.294     4.264     4.270     4.263     4.255     4.249     4.255     4.183     4.250     4.183     4.255     4.249     4.255     4.249     4.255     4.306     4.300     4.255     4.248     4.255     4.221     4.214     4.221     4.217     4.249     4.255     4.263     4.312     4.306     4.312     4.304     4.310     4.302     4.300     4.306     4.298     4.304     4.300     4.296     4.306     4.292     4.300     4.292     4.296     4.302     4.294     4.304     4.300     4.306     4.316     4.306     4.308     4.310     4.314     4.314     4.308     4.316     4.308     4.298     4.306     4.300     4.308     4.304     4.308     4.310     4.304     4.310     4.264     4.269     4.264     4.269     4.263     4.268     4.300     4.308     4.302     4.316     4.306     4.300     4.308     4.302     4.308     4.300     4.296     4.300     4.310     4.306     4.302     4.308     4.302     4.310     4.302     4.310     4.317     4.314     4.308     4.316     4.308     4.314     4.317     4.310     4.302     4.308     4.316     4.337     4.340     4.333     4.308     4.298     4.308     4.300     4.337     4.346     4.348     4.312     4.306     4.298     4.306     4.310     4.300     4.308     4.302     4.365     4.310     4.317     4.366     4.361     4.304     4.368     4.359     4.352     4.354     4.328     4.306     4.359     4.365     4.365     4.359     4.354     4.363     4.368     4.363     4.361     4.310     4.365     4.361     4.355     4.373     4.350     4.378     4.373     4.372     4.366     4.371     4.347     4.372     4.354     4.371     4.368     4.372     4.357     4.355     4.366     4.368     4.371     4.372     4.368     4.377     4.363     4.396     4.416     4.421     4.378     4.404     4.385     4.385     4.392     4.390     4.430     4.400     4.432     4.436     4.438     4.432     4.425     4.444     4.426     4.444     4.423     4.447     4.447     4.432     4.436     4.400     4.436     4.452     4.448     4.450     4.442     4.445     4.448     4.452     4.452     4.447     4.454     4.454     4.452     4.452     4.454     4.457     4.462     4.459     4.459     4.462     4.467     4.470     4.482     4.478     4.481     4.480     4.485     4.487     4.481     4.489     4.487     4.490     4.487     4.474     4.511     4.515     4.515     4.471     4.467     4.524     4.524     4.530     4.526     4.496     4.492     4.537     4.543     4.544     4.545     4.540     4.541     4.541     4.549     4.554     4.557     4.555     4.554     4.554     4.554     4.554     4.554     4.552     4.569     4.522     4.572     4.540     4.572     4.575     4.575     4.578     4.577     4.554     4.558     4.555     4.583     4.583     4.578     4.583     4.577     4.582     4.586     4.585     4.589     4.592     4.591     4.594     4.598     4.597     4.600     4.604     4.604     4.605     4.605     4.607     4.609     4.613     4.611     4.615     4.609     4.609     4.615     4.619     4.615     4.620     4.618     4.624     4.625     4.631     4.635     4.635     4.637     4.639     4.641     4.639     4.645     4.643     4.648     4.648     4.648     4.653     4.653     4.656     4.657     4.660     4.657     4.660     4.664     4.665     4.667     4.670     4.672     4.676     4.674     4.676     4.679     4.679     4.683     4.685     4.687     4.689     4.690     4.692     4.698     4.698     4.699     4.700     4.704     4.709     4.709     4.709     4.713     4.713     4.717     4.719     4.723     4.725     4.725     4.727     4.730     4.730     4.733     4.735     4.739     4.739     4.742     4.744     4.746     4.748     4.750     4.753     4.754     4.757     4.759     4.761     4.762     4.765     4.769     4.772     4.773     4.777     4.780     4.783     4.785     4.789     4.792     4.795     4.797     4.801     4.806     4.809     4.812     4.816     4.822     4.826     4.831     4.838     4.847     4.854     4.859     4.863     4.865     4.869     4.872     4.875     4.876     4.878     4.879     4.881     4.881     4.882     4.882     4.883     4.883     4.885     4.885     4.887     4.887     4.889     4.889     4.890     4.894     4.896     4.896     4.898     4.898     4.898     4.899     4.903     4.903     4.906     4.906     4.906     4.908     4.910     4.913     4.913     4.914     4.916     4.918     4.921     4.924     4.924     4.929     4.930     4.932     4.933     4.935     4.937     4.941     4.942     4.946     4.947     4.950     4.953     4.954     4.956     4.959     4.962     4.963     4.965     4.969     4.972     4.974     4.976     4.980     4.983     4.985     4.987     4.988     4.990     4.992     4.996     4.998     5.002     5.004     5.007     5.010     5.012     5.013     5.017     5.018     5.020     5.024     5.027     5.029     5.033     5.035     5.038     5.040     5.042     5.044     5.047     5.052     5.055     5.057     5.058     5.060     5.062     5.065     5.069     5.071     5.071     5.074     5.077     5.078     5.081     5.083     5.087     5.089     5.090     5.094     5.096     5.097     5.099     5.102     5.104     5.104     5.106     5.109     5.113     5.115     5.116     5.118     5.120     5.123     5.125     5.128     5.130     5.131     5.133     5.137     5.140     5.142     5.145     5.147     5.149     5.150     5.153     5.155     5.158     5.160     5.163     5.165     5.169     5.170     5.172     5.174     5.178     5.180     5.183     5.187     5.191     5.192     5.196     5.198     5.200     5.202     5.204     5.207     5.210     5.212     5.215     5.217     5.219     5.222     5.225     5.227     5.228     5.232     5.233     5.235     5.239     5.241     5.242     5.246     5.248     5.249     5.252     5.255     5.256     5.258     5.260     5.262     5.264     5.267     5.269     5.272     5.274     5.277     5.278     5.282     5.285     5.287     5.291     5.292     5.294     5.296     5.300     5.302     5.303     5.305     5.309     5.312     5.312     5.314     5.316     5.321     5.327     5.338     5.338     5.340     5.343     5.343     5.344     5.346     5.349     5.349     5.352     5.355     5.357     5.359     5.360     5.362     5.365     5.368     5.370     5.373     5.375     5.376     5.378     5.382     5.385     5.388     5.388     5.390     5.395     5.398     5.402     5.405     5.406     5.408     5.411     5.414     5.415     5.417     5.421     5.426     5.426     5.429     5.435     5.435     5.439     5.440     5.445     5.449     5.454     5.456     5.459     5.459     5.463     5.465     5.468     5.472     5.475     5.477     5.480     5.483     5.489     5.500     5.504     5.504     5.508     5.511     5.513     5.517     5.522     5.523     5.527     5.530     5.533     5.537     5.544     5.550     5.552     5.556     5.560     5.564     5.567     5.571     5.572     5.576     5.581     5.583     5.592     5.595     5.599     5.604     5.608     5.610     5.613     5.616     5.619     5.624     5.629     5.633     5.637     5.641     5.646     5.652     5.655     5.662     5.666     5.670     5.677     5.680     5.685     5.690     5.696     5.700     5.705     5.710     5.714     5.719     5.723     5.728     5.733     5.739     5.745     5.748     5.755     5.761     5.766     5.772     5.775     5.780     5.786     5.792     5.797     5.805     5.811     5.816     5.823     5.830     5.837     5.844     5.852     5.859     5.868     5.877     5.885     5.897     5.908     5.920     5.932     5.944     5.959     5.970     5.983     5.996     6.010     6.024     6.037     6.052     6.068     6.083     6.102     6.118     6.137     6.154     6.172     6.191     6.211     6.230     6.251     6.272     6.295     6.319     6.341     6.363     6.387     6.408     6.428     6.448     6.468     6.488     6.506     6.527     6.544     6.563     6.582     6.600     6.618     6.636     6.654     6.671     6.689     6.707     6.725     6.744     6.763     6.780     6.798     6.816     6.835     6.854     6.874     6.893     6.911     6.931     6.950     6.968     6.989     7.007     7.026     7.046     7.062     7.082     7.100     7.118     7.136     7.154     7.171     7.189     7.206     7.222     7.240     7.257     7.275     7.291     7.309     7.326     7.344     7.361     7.377     7.394     7.410     7.430     7.446     7.464     7.481     7.498     7.515     7.533     7.550     7.567     7.585     7.603     7.620     7.637     7.656     7.672     7.691     7.709     7.726     7.744     7.763     7.781     7.799     7.816     7.837     7.855     7.872     7.889     7.907     7.926     7.944     7.963     7.978     7.998     8.016     8.033     8.053     8.072     8.089     8.107     8.125     8.144     8.161     8.179     8.198     8.215     8.231     8.250     8.269     8.283     8.302     8.319     8.335     8.351     8.368     8.383     8.397     8.411     8.426     8.441     8.454     8.467     8.482     8.496     8.511     8.524     8.537     8.550     8.562     8.576     8.587     8.600     8.613     8.624     8.638     8.650     8.661     8.674     8.685     8.696     8.709     8.720     8.730     8.744     8.754     8.768     8.778     8.791     8.802     8.816     8.826     8.839     8.850     8.863     8.875     8.886     8.897     8.911     8.923     8.935     8.948     8.959     8.970     8.983     8.997     9.009     9.020     9.032     9.045     9.059     9.071     9.083     9.100     9.112     9.126     9.140     9.152     9.167     9.180     9.192     9.209     9.221     9.237     9.248     9.262     9.277     9.293     9.305     9.318     9.333     9.345     9.362     9.376     9.390     9.404     9.417     9.428     9.443     9.457     9.472     9.486     9.500     9.514     9.530     9.542     9.557     9.569     9.583     9.598     9.609     9.624     9.637     9.649     9.665     9.678     9.693     9.705     9.720     9.732     9.746     9.761     9.774     9.788     9.800     9.816     9.827     9.842     9.857     9.870     9.885     9.900     9.915     9.929     9.941     9.957     9.972     9.988    10.005    10.019    10.033    10.049    10.064    10.079    10.096    10.110    10.126    10.143    10.158    10.175    10.193    10.210    10.223    10.240    10.255    10.272    10.288    10.306    10.320    10.339    10.352    10.371    10.385    10.404    10.421    10.438    10.455    10.471    10.488    10.507    10.524    10.542    10.562    10.579    10.598    10.618    10.635    10.654    10.673    10.693    10.710    10.731    10.750    10.772    10.793    10.813    10.833    10.856    10.876    10.892    10.913    10.932    10.957    10.977    10.999    11.019    11.041    11.062    11.083    11.107    11.130    11.151    11.172    11.195    11.217    11.239    11.263    11.287    11.311    11.332    11.354    11.378    11.403    11.426    11.448    11.472    11.496    11.515    11.539    11.567    11.589    11.612    11.639    11.660    11.683    11.707    11.732    11.752    11.774    11.799    11.818    11.839    11.862    11.885    11.905    11.928    11.947    11.966    11.987    12.007    12.027    12.044    12.067    12.086    12.106    12.126    12.147    12.165    12.189    12.208    12.229    12.251    12.272    12.292    12.309    12.324    12.350    12.371    12.396    12.414    12.435    12.453    12.476    12.495    12.516    12.535    12.555    12.576    12.595    12.613    12.631    12.645    12.666    12.682    12.697    12.713    12.727    12.742    12.754    12.767    12.781    12.793    12.805    12.817    12.829    12.842    12.855    12.867    12.880    12.896    12.905    12.919    12.932    12.944    12.954    12.965    12.980    12.991    13.007    13.017    13.033    13.040    13.055    13.067    13.079    13.092    13.104    13.112    13.123    13.130    13.138    13.153    13.163    13.175    13.187    13.198    13.208    13.216    13.223    13.233    13.249    13.257    13.266    13.278    13.285    13.296    13.305    13.312    13.322    13.331    13.341    13.352    13.366    13.379    13.387    13.395    13.408    13.419    13.429    13.438    13.448    13.457    13.464    13.471    13.479    13.485    13.507    13.522    13.543    13.557    13.565    13.580    13.590    13.604    13.619    13.625    13.635    13.646    13.655    13.666    13.675    13.683    13.694    13.702    13.716    13.731    13.740    13.749    13.763    13.774    13.783    13.795    13.804    13.813    13.833    13.847    13.852    13.854    13.873    13.881    13.887    13.898    13.903    13.914    13.930    13.940    13.947    13.970    13.977    13.987    13.990    13.996    14.007    14.016    14.022    14.028    14.033    14.054    14.059    14.075    14.087    14.091    14.096    14.114    14.120    14.126    14.139    14.152    14.162    14.169    14.174    14.190    14.193    14.199    14.213    14.220    14.233    14.240    14.246    14.254    14.258    14.272    14.279    14.296    14.302    14.307    14.314    14.323    14.332    14.338    14.349    14.357    14.368    14.376    14.383    14.402    14.407    14.412    14.424    14.432    14.437    14.448    14.454    14.462    14.474    14.481    14.491    14.502    14.511    14.524    14.543    14.546    14.558    14.569    14.574    14.581    14.589    14.602    14.607    14.615    14.623    14.626    14.644    14.669    14.674    14.681    14.688    14.697    14.702    14.708    14.718    14.722    14.725    14.729    14.732    14.735    14.735    14.736    14.736    14.736    14.737    14.735    14.733    14.731    14.727    14.722    14.718    14.710    14.707    14.702    14.697    14.685    14.677    14.672    14.669    14.648    14.644    14.637    14.626    14.613    14.607    14.604    14.583    14.578    14.572    14.558    14.548    14.543    14.537    14.517    14.511    14.507    14.499    14.491    14.480    14.472    14.469    14.449    14.444    14.439    14.428    14.422    14.414    14.409    14.402    14.392    14.381    14.372    14.361    14.359    14.345    14.340    14.335    14.329    14.320    14.312    14.309    14.302    14.289    14.281    14.272    14.268    14.257    14.247    14.239    14.231    14.227    14.218    14.213    14.202    14.194    14.187    14.179    14.169    14.160    14.154    14.148    14.141
     4.436     4.400     4.400     4.400     4.405     4.445     4.439     4.433     4.407     4.400     4.425     4.426     4.425     4.405     4.423     4.426     4.425     4.459     4.432     4.423     4.425     4.423     4.404     4.410     4.404     4.398     4.400     4.398     4.365     4.347     4.365     4.346     4.365     4.398     4.404     4.368     4.373     4.394     4.402     4.368     4.347     4.339     4.331     4.312     4.319     4.339     4.335     4.340     4.335     4.339     4.331     4.324     4.331     4.339     4.333     4.400     4.366     4.344     4.331     4.322     4.321     4.314     4.321     4.316     4.322     4.331     4.348     4.324     4.317     4.310     4.317     4.312     4.331     4.339     4.333     4.339     4.333     4.339     4.333     4.339     4.333     4.340     4.347     4.355     4.347     4.340     4.331     4.310     4.317     4.312     4.331     4.324     4.329     4.337     4.344     4.339     4.331     4.322     4.317     4.317     4.317     4.322     4.331     4.354     4.339     4.329     4.337     4.331     4.339     4.346     4.365     4.357     4.363     4.344     4.352     4.347     4.400     4.394     4.404     4.394     4.404     4.410     4.405     4.411     4.404     4.411     4.404     4.439     4.425     4.404     4.400     4.405     4.423     4.430     4.425     4.432     4.426     4.432     4.423     4.432     4.425     4.432     4.425     4.405     4.400     4.405     4.411     4.464     4.432     4.425     4.432     4.425     4.400     4.405     4.400     4.425     4.432     4.474     4.462     4.432     4.426     4.432     4.425     4.432     4.467     4.464     4.457     4.439     4.432     4.439     4.459     4.464     4.470     4.471     4.464     4.459     4.439     4.433     4.439     4.433     4.466     4.472     4.472     4.467     4.461     4.466     4.459     4.439     4.432     4.425     4.432     4.454     4.470     4.474     4.468     4.471     4.472     4.467     4.464     4.471     4.466     4.432     4.425     4.432     4.467     4.482     4.481     4.467     4.480     4.478     4.471     4.472     4.477     4.467     4.470     4.471     4.466     4.467     4.474     4.475     4.457     4.475     4.472     4.475     4.472     4.466     4.471     4.468     4.474     4.468     4.462     4.467     4.464     4.466     4.468     4.462     4.468     4.462     4.457     4.462     4.457     4.466     4.454     4.462     4.455     4.461     4.454     4.452     4.457     4.457     4.450     4.457     4.454     4.461     4.455     4.462     4.457     4.462     4.455     4.452     4.454     4.445     4.450     4.433     4.426     4.444     4.441     4.445     4.442     4.438     4.432     4.436     4.442     4.428     4.448     4.452     4.450     4.452     4.448     4.444     4.408     4.445     4.400     4.405     4.400     4.404     4.396     4.400     4.387     4.383     4.387     4.390     4.411     4.421     4.423     4.404     4.423     4.398     4.394     4.373     4.405     4.400     4.385     4.381     4.371     4.372     4.374     4.371     4.396     4.387     4.378     4.385     4.380     4.378     4.376     4.371     4.377     4.368     4.329     4.322     4.328     4.319     4.366     4.365     4.359     4.366     4.317     4.310     4.317     4.324     4.331     4.337     4.312     4.319     4.312     4.335     4.342     4.347     4.310     4.333     4.312     4.347     4.350     4.312     4.355     4.347     4.337     4.329     4.348     4.340     4.316     4.308     4.302     4.308     4.316     4.322     4.331     4.326     4.304     4.310     4.317     4.310     4.317     4.310     4.302     4.310     4.317     4.306     4.310     4.304     4.310     4.317     4.310     4.312     4.302     4.296     4.302     4.296     4.302     4.312     4.264     4.257     4.250     4.257     4.263     4.257     4.264     4.312     4.304     4.314     4.308     4.302     4.269     4.263     4.257     4.263     4.257     4.250     4.257     4.266     4.312     4.308     4.316     4.321     4.316     4.321     4.317     4.306     4.314     4.304     4.312     4.304     4.314     4.298     4.292     4.294     4.294     4.302     4.312     4.298     4.304     4.308     4.316     4.310     4.317     4.314     4.310     4.316     4.319     4.316     4.310     4.316     4.308     4.300     4.308     4.316     4.308     4.312     4.306     4.310     4.304     4.310     4.304     4.310     4.300     4.308     4.302     4.308     4.316     4.322     4.321     4.316     4.306     4.316     4.310     4.317     4.310     4.302     4.310     4.302     4.308     4.314     4.304     4.312     4.302     4.310     4.302     4.312     4.310     4.302     4.322     4.322     4.316     4.310     4.317     4.310     4.317     4.322     4.342     4.333     4.339     4.317     4.308     4.302     4.310     4.344     4.349     4.344     4.355     4.355     4.359     4.354     4.347     4.308     4.302     4.306     4.317     4.361     4.310     4.317     4.319     4.357     4.361     4.376     4.361     4.355     4.376     4.357     4.354     4.363     4.366     4.368     4.310     4.372     4.354     4.363     4.369     4.365     4.361     4.368     4.363     4.370     4.317     4.382     4.376     4.355     4.385     4.385     4.373     4.377     4.373     4.368     4.372     4.368     4.355     4.368     4.385     4.365     4.378     4.368     4.372     4.369     4.404     4.400     4.405     4.378     4.404     4.378     4.390     4.394     4.432     4.394     4.425     4.433     4.438     4.436     4.435     4.444     4.447     4.426     4.432     4.426     4.421     4.432     4.452     4.436     4.442     4.436     4.454     4.447     4.452     4.447     4.452     4.455     4.454     4.457     4.459     4.452     4.454     4.452     4.461     4.459     4.461     4.462     4.468     4.462     4.478     4.466     4.471     4.472     4.485     4.481     4.485     4.487     4.487     4.490     4.489     4.490     4.490     4.492     4.494     4.494     4.515     4.519     4.516     4.467     4.511     4.466     4.522     4.531     4.535     4.530     4.535     4.540     4.496     4.546     4.549     4.550     4.545     4.545     4.552     4.558     4.560     4.562     4.560     4.555     4.560     4.562     4.557     4.554     4.570     4.565     4.569     4.535     4.531     4.536     4.541     4.578     4.583     4.583     4.588     4.558     4.580     4.588     4.589     4.586     4.580     4.588     4.585     4.588     4.589     4.592     4.594     4.598     4.604     4.602     4.607     4.607     4.605     4.607     4.613     4.615     4.615     4.616     4.619     4.615     4.621     4.618     4.621     4.622     4.619     4.618     4.622     4.635     4.628     4.637     4.635     4.637     4.639     4.641     4.641     4.643     4.643     4.650     4.653     4.651     4.653     4.657     4.656     4.660     4.658     4.663     4.661     4.668     4.665     4.667     4.670     4.672     4.674     4.679     4.678     4.681     4.686     4.685     4.690     4.689     4.694     4.692     4.694     4.698     4.702     4.702     4.704     4.706     4.709     4.709     4.711     4.713     4.717     4.718     4.721     4.723     4.726     4.729     4.729     4.730     4.733     4.735     4.739     4.741     4.742     4.744     4.746     4.748     4.750     4.753     4.754     4.757     4.759     4.761     4.762     4.765     4.766     4.770     4.773     4.775     4.778     4.781     4.785     4.789     4.790     4.794     4.797     4.800     4.801     4.804     4.809     4.813     4.816     4.820     4.826     4.831     4.840     4.847     4.852     4.858     4.863     4.867     4.869     4.872     4.875     4.878     4.879     4.881     4.883     4.885     4.887     4.887     4.887     4.889     4.889     4.892     4.894     4.894     4.894     4.894     4.896     4.898     4.900     4.902     4.902     4.902     4.902     4.903     4.905     4.905     4.908     4.910     4.910     4.911     4.914     4.914     4.917     4.920     4.923     4.923     4.923     4.924     4.927     4.930     4.932     4.935     4.935     4.939     4.941     4.942     4.946     4.949     4.950     4.951     4.954     4.957     4.959     4.960     4.965     4.965     4.969     4.970     4.974     4.976     4.980     4.981     4.983     4.986     4.990     4.991     4.992     4.996     4.998     4.999     5.002     5.007     5.009     5.012     5.013     5.017     5.018     5.020     5.024     5.026     5.027     5.031     5.035     5.037     5.041     5.043     5.043     5.047     5.049     5.053     5.057     5.058     5.060     5.062     5.065     5.067     5.069     5.071     5.072     5.077     5.080     5.081     5.083     5.085     5.089     5.090     5.094     5.096     5.097     5.099     5.102     5.104     5.106     5.108     5.109     5.113     5.118     5.117     5.118     5.121     5.122     5.124     5.127     5.130     5.133     5.133     5.137     5.140     5.142     5.145     5.147     5.149     5.152     5.153     5.155     5.158     5.160     5.163     5.165     5.169     5.170     5.174     5.176     5.178     5.180     5.183     5.185     5.189     5.192     5.196     5.198     5.200     5.203     5.204     5.204     5.210     5.212     5.214     5.216     5.219     5.222     5.224     5.227     5.230     5.232     5.233     5.235     5.239     5.241     5.244     5.246     5.248     5.252     5.254     5.254     5.256     5.258     5.259     5.262     5.264     5.266     5.270     5.272     5.275     5.277     5.280     5.282     5.283     5.287     5.289     5.292     5.296     5.298     5.300     5.302     5.303     5.307     5.309     5.310     5.312     5.314     5.316     5.329     5.335     5.335     5.337     5.343     5.343     5.344     5.344     5.346     5.347     5.349     5.352     5.354     5.355     5.359     5.362     5.362     5.365     5.367     5.370     5.371     5.373     5.376     5.379     5.382     5.385     5.388     5.392     5.393     5.395     5.398     5.400     5.406     5.406     5.409     5.412     5.412     5.415     5.418     5.420     5.423     5.429     5.429     5.433     5.437     5.439     5.440     5.445     5.446     5.452     5.454     5.458     5.459     5.463     5.466     5.468     5.470     5.472     5.475     5.478     5.482     5.489     5.495     5.499     5.504     5.508     5.511     5.513     5.515     5.517     5.520     5.523     5.527     5.530     5.533     5.538     5.548     5.550     5.554     5.558     5.562     5.564     5.567     5.571     5.574     5.578     5.581     5.585     5.587     5.594     5.600     5.605     5.608     5.612     5.613     5.616     5.622     5.627     5.630     5.633     5.638     5.641     5.646     5.652     5.657     5.662     5.666     5.672     5.675     5.680     5.685     5.691     5.697     5.702     5.707     5.710     5.714     5.719     5.725     5.729     5.733     5.740     5.745     5.752     5.758     5.763     5.767     5.772     5.777     5.780     5.786     5.793     5.798     5.805     5.811     5.817     5.823     5.831     5.837     5.845     5.852     5.859     5.867     5.877     5.885     5.895     5.905     5.917     5.929     5.941     5.955     5.967     5.981     5.994     6.007     6.020     6.033     6.048     6.064     6.078     6.095     6.113     6.130     6.148     6.166     6.185     6.204     6.223     6.244     6.265     6.287     6.309     6.332     6.355     6.379     6.402     6.422     6.445     6.466     6.486     6.506     6.525     6.544     6.563     6.582     6.600     6.618     6.636     6.654     6.671     6.689     6.707     6.725     6.743     6.761     6.779     6.798     6.816     6.833     6.852     6.870     6.889     6.909     6.928     6.946     6.965     6.985     7.005     7.024     7.042     7.061     7.081     7.097     7.118     7.135     7.154     7.171     7.189     7.206     7.222     7.241     7.258     7.275     7.293     7.310     7.326     7.345     7.363     7.379     7.396     7.412     7.428     7.446     7.464     7.481     7.499     7.516     7.533     7.550     7.567     7.585     7.603     7.622     7.638     7.656     7.671     7.690     7.707     7.724     7.741     7.760     7.779     7.796     7.814     7.833     7.850     7.870     7.887     7.904     7.922     7.941     7.959     7.976     7.993     8.011     8.029     8.047     8.067     8.085     8.104     8.122     8.139     8.157     8.176     8.194     8.211     8.227     8.248     8.265     8.282     8.300     8.316     8.333     8.350     8.368     8.383     8.397     8.413     8.427     8.441     8.455     8.470     8.485     8.499     8.513     8.527     8.541     8.554     8.566     8.579     8.592     8.607     8.620     8.632     8.645     8.656     8.669     8.680     8.693     8.707     8.718     8.730     8.740     8.754     8.767     8.776     8.788     8.802     8.812     8.825     8.837     8.847     8.860     8.870     8.883     8.896     8.907     8.918     8.932     8.944     8.955     8.969     8.979     8.993     9.006     9.017     9.031     9.042     9.055     9.066     9.079     9.092     9.106     9.119     9.131     9.148     9.159     9.174     9.187     9.200     9.215     9.229     9.241     9.257     9.268     9.282     9.298     9.311     9.326     9.339     9.352     9.368     9.381     9.396     9.411     9.423     9.435     9.452     9.463     9.476     9.493     9.506     9.522     9.533     9.548     9.562     9.576     9.591     9.604     9.617     9.628     9.645     9.657     9.670     9.683     9.699     9.712     9.726     9.738     9.752     9.766     9.779     9.793     9.809     9.822     9.836     9.848     9.860     9.875     9.889     9.904     9.920     9.933     9.947     9.963     9.979     9.993    10.006    10.022    10.039    10.053    10.069    10.083    10.100    10.114    10.129    10.148    10.163    10.178    10.193    10.210    10.228    10.243    10.259    10.275    10.291    10.308    10.324    10.340    10.354    10.372    10.387    10.405    10.421    10.440    10.457    10.474    10.490    10.504    10.524    10.544    10.562    10.579    10.598    10.616    10.637    10.655    10.672    10.693    10.711    10.730    10.748    10.772    10.789    10.811    10.831    10.851    10.872    10.894    10.913    10.932    10.951    10.974    10.994    11.017    11.037    11.059    11.080    11.104    11.124    11.146    11.170    11.190    11.213    11.235    11.258    11.280    11.304    11.327    11.348    11.371    11.395    11.419    11.441    11.464    11.487    11.509    11.529    11.556    11.579    11.604    11.629    11.651    11.676    11.697    11.723    11.746    11.768    11.792    11.812    11.835    11.858    11.878    11.899    11.922    11.940    11.960    11.983    12.004    12.024    12.041    12.061    12.080    12.102    12.119    12.140    12.161    12.183    12.203    12.224    12.245    12.267    12.287    12.308    12.326    12.345    12.363    12.387    12.409    12.428    12.450    12.468    12.488    12.509    12.529    12.548    12.567    12.587    12.602    12.622    12.639    12.652    12.668    12.685    12.698    12.713    12.723    12.739    12.750    12.763    12.775    12.790    12.800    12.814    12.829    12.840    12.852    12.864    12.880    12.892    12.903    12.915    12.926    12.936    12.948    12.959    12.972    12.983    12.998    13.009    13.020    13.035    13.048    13.058    13.072    13.085    13.090    13.104    13.116    13.123    13.135    13.148    13.155    13.167    13.178    13.190    13.200    13.208    13.214    13.225    13.238    13.252    13.260    13.269    13.277    13.291    13.299    13.308    13.316    13.326    13.335    13.345    13.360    13.370    13.385    13.395    13.405    13.412    13.429    13.435    13.446    13.454    13.462    13.468    13.476    13.482    13.492    13.519    13.526    13.547    13.560    13.574    13.583    13.604    13.611    13.619    13.628    13.644    13.652    13.665    13.672    13.681    13.691    13.705    13.711    13.728    13.737    13.744    13.761    13.772    13.781    13.793    13.802    13.811    13.819    13.843    13.848    13.854    13.870    13.878    13.885    13.892    13.903    13.916    13.930    13.939    13.946    13.961    13.978    13.983    13.989    13.996    14.010    14.014    14.022    14.028    14.033    14.056    14.061    14.067    14.085    14.094    14.096    14.100    14.124    14.128    14.133    14.152    14.164    14.169    14.172    14.185    14.190    14.202    14.210    14.221    14.228    14.242    14.246    14.253    14.265    14.270    14.281    14.289    14.302    14.307    14.312    14.321    14.335    14.340    14.345    14.357    14.364    14.377    14.383    14.402    14.405    14.414    14.424    14.429    14.435    14.446    14.451    14.466    14.476    14.481    14.490    14.498    14.511    14.526    14.537    14.546    14.554    14.566    14.574    14.580    14.590    14.602    14.607    14.615    14.626    14.630    14.641    14.669    14.674    14.679    14.688    14.694    14.700    14.705    14.718    14.722    14.727    14.731    14.732    14.737    14.737    14.737    14.736    14.737    14.736    14.737    14.733    14.731    14.727    14.724    14.718    14.713    14.707    14.702    14.697    14.685    14.681    14.674    14.669    14.650    14.644    14.639    14.628    14.613    14.609    14.602    14.583    14.578    14.570    14.562    14.550    14.543    14.537    14.528    14.513    14.507    14.502    14.490    14.480    14.474    14.469    14.454    14.446    14.439    14.431    14.424    14.416    14.409    14.404    14.395    14.381    14.372    14.363    14.357    14.349    14.344    14.337    14.330    14.324    14.314    14.310    14.298    14.293    14.283    14.274    14.270    14.260    14.253    14.244    14.237    14.230    14.223    14.217    14.210    14.202    14.188    14.182    14.171    14.165    14.160    14.154    14.140
     4.430     4.405     4.400     4.405     4.400     4.464     4.433     4.452     4.400     4.405     4.457     4.438     4.407     4.400     4.432     4.439     4.459     4.432     4.425     4.426     4.423     4.425     4.423     4.425     4.400     4.405     4.400     4.405     4.400     4.367     4.400     4.367     4.398     4.368     4.400     4.405     4.398     4.392     4.396     4.365     4.368     4.348     4.340     4.333     4.339     4.347     4.355     4.361     4.354     4.347     4.340     4.333     4.340     4.347     4.355     4.366     4.346     4.337     4.329     4.322     4.324     4.322     4.317     4.322     4.329     4.324     4.344     4.335     4.339     4.333     4.326     4.333     4.328     4.333     4.340     4.347     4.355     4.347     4.340     4.347     4.354     4.347     4.368     4.363     4.368     4.347     4.339     4.331     4.326     4.333     4.339     4.331     4.339     4.346     4.339     4.346     4.339     4.331     4.322     4.317     4.322     4.329     4.339     4.347     4.346     4.339     4.346     4.340     4.347     4.366     4.400     4.366     4.347     4.366     4.347     4.368     4.398     4.404     4.396     4.404     4.400     4.405     4.400     4.405     4.400     4.432     4.425     4.462     4.405     4.398     4.404     4.400     4.405     4.425     4.432     4.439     4.433     4.439     4.433     4.439     4.433     4.428     4.433     4.400     4.405     4.400     4.407     4.471     4.425     4.432     4.425     4.432     4.425     4.432     4.438     4.432     4.464     4.466     4.432     4.425     4.432     4.426     4.432     4.439     4.478     4.471     4.464     4.474     4.467     4.474     4.462     4.467     4.472     4.467     4.426     4.467     4.471     4.468     4.471     4.477     4.472     4.477     4.472     4.470     4.466     4.471     4.466     4.471     4.464     4.459     4.466     4.471     4.475     4.475     4.472     4.475     4.471     4.478     4.481     4.467     4.433     4.425     4.432     4.425     4.471     4.485     4.481     4.482     4.480     4.482     4.475     4.475     4.481     4.485     4.467     4.464     4.468     4.481     4.478     4.480     4.477     4.480     4.474     4.471     4.480     4.472     4.478     4.471     4.478     4.472     4.472     4.464     4.468     4.470     4.462     4.466     4.464     4.466     4.466     4.470     4.466     4.457     4.462     4.455     4.464     4.457     4.462     4.457     4.454     4.457     4.461     4.454     4.459     4.455     4.461     4.457     4.462     4.461     4.461     4.455     4.461     4.452     4.445     4.452     4.444     4.438     4.452     4.444     4.439     4.450     4.447     4.450     4.448     4.452     4.435     4.430     4.433     4.452     4.450     4.448     4.416     4.411     4.407     4.400     4.405     4.433     4.402     4.390     4.400     4.394     4.433     4.410     4.394     4.442     4.410     4.416     4.390     4.394     4.398     4.387     4.400     4.405     4.410     4.385     4.376     4.407     4.373     4.394     4.402     4.396     4.392     4.382     4.383     4.385     4.387     4.374     4.377     4.378     4.324     4.317     4.322     4.329     4.366     4.369     4.339     4.331     4.322     4.317     4.324     4.331     4.363     4.340     4.304     4.310     4.306     4.314     4.335     4.312     4.317     4.312     4.319     4.365     4.347     4.350     4.346     4.357     4.344     4.322     4.329     4.337     4.339     4.317     4.310     4.317     4.312     4.331     4.354     4.312     4.321     4.316     4.324     4.333     4.339     4.319     4.322     4.317     4.310     4.317     4.321     4.312     4.321     4.312     4.317     4.321     4.312     4.304     4.312     4.304     4.312     4.304     4.314     4.306     4.314     4.306     4.314     4.267     4.314     4.306     4.314     4.321     4.317     4.312     4.304     4.312     4.302     4.310     4.304     4.312     4.310     4.316     4.310     4.316     4.321     4.326     4.317     4.319     4.322     4.316     4.306     4.312     4.304     4.310     4.317     4.306     4.298     4.324     4.302     4.310     4.304     4.306     4.306     4.300     4.310     4.316     4.308     4.314     4.321     4.319     4.310     4.319     4.319     4.312     4.317     4.310     4.317     4.321     4.312     4.304     4.310     4.304     4.312     4.319     4.312     4.317     4.312     4.317     4.312     4.317     4.321     4.322     4.316     4.306     4.298     4.306     4.317     4.310     4.317     4.310     4.300     4.308     4.302     4.306     4.314     4.304     4.312     4.304     4.312     4.304     4.329     4.324     4.329     4.317     4.310     4.316     4.310     4.317     4.347     4.349     4.347     4.312     4.346     4.310     4.317     4.310     4.306     4.314     4.352     4.357     4.354     4.314     4.354     4.347     4.354     4.317     4.310     4.317     4.312     4.322     4.317     4.321     4.312     4.372     4.377     4.365     4.387     4.361     4.377     4.369     4.365     4.383     4.347     4.379     4.376     4.357     4.373     4.373     4.365     4.312     4.372     4.363     4.369     4.385     4.312     4.382     4.387     4.390     4.387     4.387     4.378     4.382     4.385     4.381     4.368     4.372     4.368     4.371     4.366     4.387     4.390     4.371     4.394     4.405     4.369     4.408     4.402     4.405     4.400     4.433     4.396     4.404     4.425     4.405     4.400     4.404     4.400     4.407     4.442     4.445     4.426     4.455     4.430     4.450     4.428     4.452     4.400     4.439     4.444     4.441     4.450     4.445     4.426     4.450     4.457     4.462     4.447     4.462     4.455     4.457     4.454     4.455     4.459     4.461     4.462     4.466     4.470     4.472     4.474     4.471     4.477     4.480     4.487     4.482     4.487     4.487     4.490     4.490     4.492     4.496     4.494     4.498     4.496     4.505     4.516     4.487     4.519     4.522     4.524     4.526     4.531     4.537     4.530     4.543     4.541     4.540     4.548     4.549     4.552     4.552     4.552     4.549     4.557     4.560     4.563     4.565     4.566     4.562     4.563     4.560     4.558     4.572     4.575     4.572     4.577     4.580     4.583     4.580     4.583     4.585     4.586     4.588     4.588     4.555     4.577     4.595     4.594     4.577     4.583     4.592     4.591     4.598     4.594     4.595     4.598     4.600     4.602     4.605     4.607     4.611     4.609     4.615     4.615     4.620     4.618     4.620     4.616     4.625     4.626     4.621     4.625     4.629     4.633     4.635     4.637     4.637     4.641     4.639     4.643     4.639     4.643     4.646     4.645     4.646     4.646     4.650     4.651     4.656     4.660     4.657     4.661     4.664     4.663     4.667     4.665     4.668     4.670     4.674     4.674     4.678     4.679     4.681     4.683     4.686     4.685     4.689     4.692     4.696     4.698     4.696     4.702     4.702     4.704     4.706     4.706     4.709     4.713     4.713     4.715     4.717     4.719     4.725     4.725     4.729     4.729     4.731     4.733     4.735     4.737     4.741     4.742     4.746     4.748     4.750     4.751     4.753     4.754     4.755     4.758     4.761     4.763     4.765     4.766     4.770     4.772     4.775     4.778     4.780     4.783     4.787     4.789     4.792     4.795     4.798     4.800     4.803     4.806     4.810     4.813     4.816     4.822     4.826     4.829     4.835     4.849     4.854     4.858     4.861     4.867     4.871     4.872     4.875     4.878     4.881     4.882     4.885     4.887     4.889     4.890     4.892     4.894     4.896     4.896     4.898     4.898     4.899     4.899     4.902     4.903     4.903     4.903     4.908     4.906     4.906     4.906     4.908     4.910     4.911     4.913     4.914     4.914     4.916     4.920     4.920     4.921     4.923     4.926     4.926     4.927     4.929     4.930     4.933     4.937     4.939     4.941     4.942     4.946     4.947     4.949     4.953     4.954     4.957     4.959     4.962     4.963     4.965     4.969     4.970     4.972     4.974     4.978     4.981     4.983     4.987     4.989     4.992     4.991     4.994     4.997     5.000     5.002     5.004     5.007     5.010     5.013     5.015     5.018     5.020     5.022     5.026     5.027     5.031     5.033     5.037     5.038     5.042     5.044     5.046     5.049     5.053     5.057     5.058     5.060     5.062     5.063     5.065     5.069     5.071     5.072     5.074     5.078     5.081     5.083     5.087     5.089     5.090     5.092     5.096     5.099     5.100     5.102     5.106     5.106     5.109     5.111     5.113     5.115     5.118     5.119     5.120     5.123     5.125     5.127     5.129     5.131     5.135     5.137     5.140     5.142     5.145     5.149     5.150     5.152     5.153     5.156     5.158     5.160     5.163     5.165     5.169     5.170     5.172     5.176     5.178     5.181     5.183     5.185     5.189     5.191     5.194     5.198     5.200     5.202     5.204     5.204     5.209     5.212     5.214     5.217     5.219     5.222     5.225     5.227     5.230     5.232     5.233     5.237     5.239     5.242     5.244     5.246     5.249     5.252     5.254     5.255     5.256     5.258     5.261     5.263     5.265     5.269     5.270     5.274     5.275     5.278     5.280     5.283     5.285     5.285     5.291     5.292     5.294     5.298     5.300     5.303     5.305     5.307     5.309     5.312     5.314     5.316     5.317     5.335     5.337     5.338     5.341     5.341     5.344     5.346     5.346     5.347     5.349     5.350     5.352     5.354     5.355     5.357     5.360     5.363     5.367     5.367     5.370     5.371     5.376     5.376     5.378     5.381     5.383     5.387     5.390     5.393     5.395     5.398     5.400     5.402     5.409     5.409     5.411     5.412     5.415     5.418     5.420     5.421     5.426     5.427     5.432     5.433     5.437     5.440     5.443     5.446     5.448     5.452     5.456     5.458     5.461     5.465     5.466     5.470     5.472     5.475     5.477     5.480     5.483     5.484     5.500     5.502     5.506     5.508     5.511     5.513     5.517     5.518     5.520     5.523     5.528     5.532     5.535     5.543     5.550     5.554     5.556     5.560     5.565     5.567     5.569     5.572     5.574     5.578     5.581     5.585     5.592     5.600     5.604     5.605     5.608     5.613     5.615     5.619     5.622     5.627     5.632     5.635     5.637     5.643     5.646     5.652     5.655     5.660     5.666     5.672     5.675     5.680     5.685     5.691     5.696     5.702     5.707     5.711     5.716     5.719     5.723     5.729     5.735     5.740     5.747     5.752     5.756     5.761     5.767     5.773     5.778     5.783     5.789     5.794     5.800     5.805     5.811     5.819     5.823     5.830     5.837     5.845     5.853     5.861     5.868     5.877     5.885     5.894     5.905     5.915     5.926     5.938     5.952     5.964     5.977     5.991     6.003     6.017     6.030     6.045     6.059     6.073     6.090     6.106     6.123     6.141     6.159     6.178     6.196     6.217     6.237     6.257     6.278     6.301     6.324     6.347     6.371     6.393     6.415     6.440     6.461     6.483     6.504     6.523     6.544     6.563     6.582     6.602     6.618     6.636     6.655     6.672     6.690     6.707     6.725     6.743     6.761     6.779     6.796     6.814     6.833     6.850     6.869     6.888     6.905     6.925     6.945     6.963     6.983     7.002     7.019     7.040     7.059     7.078     7.095     7.116     7.133     7.152     7.170     7.187     7.206     7.222     7.240     7.258     7.275     7.293     7.310     7.327     7.345     7.361     7.379     7.396     7.413     7.430     7.447     7.464     7.481     7.498     7.516     7.533     7.550     7.567     7.583     7.603     7.620     7.637     7.654     7.671     7.688     7.705     7.722     7.741     7.758     7.776     7.794     7.813     7.829     7.849     7.866     7.883     7.901     7.920     7.937     7.956     7.974     7.991     8.007     8.025     8.044     8.062     8.080     8.099     8.116     8.135     8.154     8.170     8.189     8.207     8.226     8.243     8.261     8.279     8.298     8.315     8.331     8.348     8.364     8.381     8.397     8.413     8.427     8.441     8.457     8.472     8.486     8.500     8.515     8.528     8.545     8.558     8.570     8.585     8.596     8.612     8.624     8.638     8.652     8.664     8.675     8.688     8.700     8.712     8.724     8.737     8.752     8.762     8.773     8.787     8.797     8.809     8.823     8.833     8.845     8.858     8.867     8.881     8.892     8.904     8.917     8.929     8.940     8.952     8.965     8.978     8.990     9.002     9.012     9.026     9.037     9.049     9.060     9.075     9.087     9.100     9.113     9.128     9.141     9.152     9.167     9.180     9.195     9.209     9.222     9.237     9.250     9.264     9.276     9.291     9.304     9.316     9.331     9.345     9.362     9.374     9.389     9.402     9.415     9.427     9.443     9.456     9.470     9.485     9.498     9.511     9.525     9.541     9.554     9.567     9.581     9.596     9.608     9.622     9.637     9.649     9.664     9.677     9.690     9.703     9.717     9.730     9.745     9.759     9.771     9.785     9.800     9.814     9.827     9.841     9.855     9.868     9.881     9.895     9.911     9.924     9.937     9.952     9.967     9.983     9.996    10.012    10.026    10.040    10.056    10.072    10.088    10.102    10.116    10.132    10.148    10.166    10.183    10.197    10.214    10.230    10.247    10.261    10.277    10.294    10.309    10.325    10.342    10.357    10.373    10.392    10.407    10.423    10.442    10.458    10.476    10.491    10.510    10.526    10.542    10.562    10.579    10.598    10.616    10.635    10.654    10.672    10.694    10.712    10.730    10.749    10.769    10.787    10.809    10.828    10.848    10.868    10.891    10.911    10.932    10.951    10.970    10.993    11.013    11.033    11.055    11.076    11.098    11.119    11.143    11.164    11.187    11.207    11.230    11.251    11.276    11.298    11.321    11.343    11.365    11.390    11.411    11.435    11.457    11.481    11.503    11.526    11.548    11.572    11.594    11.620    11.643    11.668    11.691    11.713    11.736    11.757    11.782    11.806    11.828    11.853    11.872    11.893    11.916    11.935    11.957    11.977    12.000    12.020    12.040    12.062    12.079    12.097    12.115    12.137    12.154    12.178    12.199    12.219    12.237    12.260    12.281    12.304    12.321    12.341    12.362    12.380    12.403    12.422    12.441    12.461    12.479    12.500    12.519    12.537    12.556    12.576    12.593    12.610    12.625    12.637    12.652    12.667    12.680    12.694    12.707    12.719    12.733    12.747    12.760    12.773    12.788    12.799    12.810    12.822    12.835    12.848    12.862    12.875    12.887    12.898    12.911    12.917    12.930    12.941    12.954    12.965    12.978    12.992    13.005    13.013    13.028    13.040    13.052    13.061    13.079    13.086    13.096    13.105    13.114    13.127    13.136    13.145    13.162    13.170    13.181    13.190    13.203    13.211    13.220    13.229    13.242    13.255    13.264    13.272    13.282    13.292    13.304    13.311    13.322    13.329    13.339    13.353    13.362    13.383    13.390    13.399    13.407    13.426    13.433    13.441    13.449    13.459    13.465    13.473    13.480    13.490    13.499    13.520    13.533    13.555    13.569    13.580    13.586    13.607    13.619    13.626    13.635    13.644    13.661    13.670    13.678    13.685    13.699    13.708    13.724    13.731    13.743    13.755    13.771    13.779    13.788    13.799    13.809    13.818    13.839    13.843    13.847    13.868    13.872    13.885    13.892    13.905    13.909    13.930    13.939    13.944    13.962    13.975    13.983    13.989    13.996    14.001    14.016    14.020    14.029    14.043    14.056    14.061    14.067    14.085    14.087    14.100    14.100    14.116    14.126    14.139    14.152    14.162    14.167    14.176    14.179    14.191    14.202    14.209    14.221    14.228    14.239    14.244    14.257    14.264    14.268    14.279    14.288    14.298    14.305    14.312    14.318    14.332    14.337    14.345    14.354    14.368    14.376    14.381    14.398    14.404    14.412    14.422    14.428    14.437    14.442    14.454    14.469    14.476    14.481    14.486    14.502    14.509    14.528    14.535    14.541    14.555    14.564    14.574    14.578    14.590    14.602    14.607    14.615    14.623    14.635    14.641    14.666    14.672    14.679    14.689    14.694    14.700    14.707    14.715    14.720    14.725    14.731    14.732    14.736    14.736    14.739    14.736    14.736    14.736    14.735    14.733    14.732    14.729    14.724    14.718    14.713    14.707    14.703    14.698    14.688    14.681    14.677    14.669    14.662    14.646    14.641    14.637    14.617    14.607    14.604    14.590    14.578    14.570    14.563    14.553    14.546    14.539    14.531    14.515    14.507    14.504    14.489    14.481    14.474    14.469    14.462    14.448    14.439    14.435    14.425    14.416    14.411    14.404    14.398    14.383    14.376    14.368    14.357    14.353    14.345    14.340    14.335    14.324    14.320    14.309    14.303    14.292    14.285    14.277    14.270    14.263    14.257    14.247    14.244    14.237    14.225    14.218    14.215    14.204    14.191    14.185    14.179    14.169    14.164    14.155    14.152
     4.425     4.430     4.407     4.400     4.407     4.457     4.464     4.472     4.467     4.400     4.405     4.459     4.441     4.433     4.454     4.461     4.432     4.438     4.432     4.425     4.426     4.423     4.425     4.425     4.426     4.400     4.405     4.400     4.423     4.426     4.407     4.400     4.405     4.400     4.432     4.425     4.405     4.400     4.368     4.347     4.404     4.369     4.363     4.368     4.361     4.368     4.363     4.369     4.363     4.368     4.348     4.355     4.348     4.355     4.365     4.372     4.366     4.331     4.337     4.329     4.324     4.329     4.322     4.331     4.339     4.331     4.339     4.331     4.348     4.342     4.333     4.328     4.333     4.340     4.347     4.368     4.361     4.368     4.347     4.368     4.347     4.368     4.402     4.394     4.365     4.368     4.347     4.342     4.347     4.340     4.346     4.339     4.346     4.366     4.347     4.354     4.346     4.339     4.331     4.322     4.329     4.337     4.346     4.367     4.404     4.361     4.367     4.361     4.368     4.400     4.394     4.400     4.368     4.400     4.368     4.400     4.405     4.400     4.404     4.398     4.405     4.400     4.405     4.400     4.407     4.426     4.462     4.432     4.400     4.405     4.425     4.426     4.425     4.405     4.426     4.462     4.455     4.435     4.452     4.435     4.466     4.459     4.466     4.433     4.425     4.432     4.475     4.425     4.432     4.425     4.432     4.425     4.432     4.438     4.433     4.464     4.471     4.459     4.439     4.433     4.439     4.447     4.467     4.472     4.480     4.475     4.471     4.466     4.470     4.482     4.467     4.433     4.439     4.471     4.467     4.471     4.468     4.474     4.480     4.478     4.477     4.474     4.480     4.474     4.480     4.475     4.471     4.467     4.472     4.477     4.472     4.482     4.477     4.481     4.477     4.482     4.485     4.478     4.481     4.482     4.439     4.432     4.425     4.433     4.487     4.482     4.487     4.482     4.482     4.480     4.478     4.480     4.482     4.485     4.472     4.487     4.475     4.481     4.477     4.475     4.482     4.482     4.485     4.481     4.487     4.485     4.482     4.478     4.482     4.480     4.471     4.477     4.464     4.468     4.472     4.467     4.462     4.466     4.471     4.467     4.471     4.467     4.471     4.464     4.459     4.466     4.457     4.461     4.457     4.464     4.454     4.459     4.455     4.461     4.467     4.462     4.464     4.464     4.467     4.461     4.464     4.459     4.450     4.454     4.455     4.454     4.457     4.459     4.455     4.438     4.454     4.435     4.439     4.455     4.439     4.432     4.438     4.417     4.435     4.441     4.445     4.448     4.433     4.439     4.432     4.396     4.432     4.394     4.425     4.400     4.410     4.404     4.400     4.405     4.407     4.410     4.416     4.426     4.405     4.423     4.411     4.415     4.381     4.392     4.405     4.398     4.404     4.396     4.394     4.392     4.396     4.390     4.390     4.394     4.390     4.396     4.387     4.385     4.383     4.322     4.329     4.322     4.329     4.339     4.331     4.339     4.363     4.368     4.346     4.366     4.369     4.333     4.310     4.302     4.310     4.333     4.340     4.317     4.310     4.317     4.310     4.319     4.339     4.344     4.339     4.357     4.339     4.331     4.337     4.331     4.322     4.314     4.317     4.312     4.319     4.354     4.312     4.304     4.310     4.306     4.359     4.340     4.333     4.324     4.317     4.308     4.316     4.310     4.316     4.310     4.316     4.321     4.312     4.352     4.310     4.314     4.308     4.314     4.306     4.314     4.308     4.316     4.310     4.316     4.308     4.302     4.308     4.316     4.306     4.314     4.337     4.321     4.314     4.306     4.310     4.302     4.312     4.322     4.317     4.310     4.317     4.322     4.329     4.326     4.324     4.322     4.317     4.310     4.316     4.304     4.310     4.302     4.310     4.316     4.322     4.306     4.312     4.304     4.314     4.312     4.306     4.321     4.317     4.310     4.316     4.321     4.317     4.321     4.316     4.322     4.326     4.321     4.324     4.329     4.317     4.310     4.304     4.310     4.304     4.314     4.321     4.316     4.321     4.326     4.321     4.312     4.319     4.324     4.322     4.314     4.308     4.314     4.306     4.316     4.310     4.328     4.324     4.317     4.310     4.304     4.308     4.316     4.306     4.312     4.321     4.312     4.304     4.328     4.324     4.329     4.324     4.352     4.316     4.349     4.352     4.347     4.312     4.331     4.339     4.346     4.349     4.346     4.352     4.306     4.314     4.306     4.361     4.355     4.314     4.306     4.331     4.368     4.347     4.312     4.317     4.312     4.317     4.328     4.322     4.372     4.319     4.376     4.368     4.370     4.365     4.366     4.390     4.361     4.355     4.385     4.365     4.347     4.372     4.376     4.372     4.368     4.370     4.365     4.372     4.368     4.372     4.387     4.363     4.385     4.385     4.385     4.385     4.398     4.390     4.385     4.387     4.379     4.387     4.368     4.372     4.365     4.368     4.392     4.400     4.392     4.400     4.385     4.387     4.400     4.447     4.445     4.404     4.432     4.404     4.398     4.404     4.400     4.405     4.400     4.407     4.411     4.438     4.411     4.421     4.425     4.407     4.411     4.433     4.447     4.439     4.435     4.438     4.444     4.468     4.466     4.467     4.462     4.466     4.459     4.461     4.466     4.461     4.462     4.461     4.464     4.462     4.461     4.468     4.462     4.467     4.471     4.470     4.475     4.472     4.492     4.490     4.485     4.492     4.487     4.496     4.494     4.496     4.496     4.498     4.496     4.501     4.507     4.501     4.507     4.520     4.524     4.526     4.528     4.533     4.537     4.535     4.544     4.545     4.552     4.552     4.555     4.554     4.554     4.554     4.560     4.557     4.563     4.562     4.569     4.569     4.569     4.565     4.566     4.569     4.563     4.570     4.577     4.541     4.577     4.583     4.588     4.589     4.588     4.591     4.591     4.594     4.589     4.594     4.600     4.602     4.602     4.604     4.600     4.598     4.597     4.600     4.595     4.600     4.604     4.605     4.609     4.611     4.615     4.615     4.616     4.622     4.620     4.621     4.624     4.624     4.629     4.630     4.631     4.631     4.635     4.635     4.635     4.635     4.645     4.645     4.643     4.646     4.646     4.650     4.645     4.648     4.650     4.656     4.654     4.657     4.660     4.663     4.665     4.665     4.668     4.668     4.672     4.670     4.674     4.678     4.679     4.679     4.681     4.685     4.683     4.687     4.690     4.691     4.692     4.694     4.699     4.699     4.704     4.706     4.706     4.707     4.709     4.709     4.715     4.715     4.718     4.721     4.722     4.725     4.727     4.731     4.731     4.733     4.735     4.737     4.741     4.742     4.744     4.746     4.750     4.751     4.754     4.755     4.758     4.759     4.761     4.763     4.765     4.767     4.769     4.770     4.773     4.777     4.780     4.781     4.785     4.789     4.790     4.792     4.797     4.798     4.801     4.804     4.807     4.809     4.815     4.816     4.822     4.826     4.829     4.838     4.842     4.854     4.858     4.861     4.865     4.868     4.874     4.876     4.879     4.882     4.885     4.887     4.889     4.892     4.894     4.896     4.898     4.899     4.899     4.902     4.903     4.903     4.905     4.905     4.905     4.908     4.913     4.910     4.911     4.910     4.911     4.914     4.916     4.914     4.918     4.916     4.918     4.923     4.920     4.923     4.924     4.926     4.927     4.929     4.930     4.932     4.932     4.935     4.939     4.941     4.944     4.946     4.947     4.949     4.950     4.954     4.956     4.957     4.960     4.963     4.965     4.966     4.970     4.972     4.974     4.978     4.980     4.983     4.985     4.986     4.989     4.992     4.996     4.998     5.000     5.002     5.004     5.007     5.009     5.012     5.015     5.017     5.018     5.022     5.024     5.027     5.029     5.033     5.035     5.038     5.038     5.043     5.046     5.052     5.053     5.057     5.058     5.060     5.063     5.065     5.067     5.069     5.071     5.072     5.075     5.078     5.080     5.083     5.087     5.089     5.090     5.092     5.096     5.097     5.100     5.104     5.106     5.108     5.109     5.111     5.115     5.116     5.119     5.118     5.120     5.122     5.123     5.127     5.129     5.131     5.133     5.137     5.140     5.142     5.145     5.147     5.150     5.152     5.155     5.156     5.158     5.160     5.163     5.165     5.169     5.170     5.172     5.176     5.178     5.181     5.185     5.189     5.189     5.192     5.194     5.198     5.200     5.202     5.204     5.204     5.207     5.212     5.213     5.216     5.219     5.224     5.225     5.227     5.230     5.232     5.235     5.237     5.239     5.242     5.244     5.246     5.249     5.252     5.254     5.255     5.256     5.260     5.261     5.264     5.266     5.269     5.272     5.274     5.275     5.278     5.282     5.283     5.287     5.289     5.291     5.292     5.294     5.298     5.300     5.303     5.305     5.309     5.310     5.312     5.314     5.316     5.324     5.327     5.337     5.338     5.341     5.343     5.344     5.344     5.346     5.347     5.349     5.352     5.352     5.355     5.359     5.359     5.360     5.363     5.367     5.368     5.371     5.371     5.375     5.376     5.379     5.381     5.385     5.387     5.390     5.392     5.395     5.396     5.400     5.402     5.403     5.408     5.411     5.414     5.415     5.420     5.421     5.423     5.427     5.430     5.432     5.435     5.437     5.442     5.442     5.443     5.449     5.452     5.454     5.456     5.461     5.463     5.466     5.470     5.472     5.473     5.475     5.480     5.482     5.484     5.489     5.502     5.504     5.506     5.510     5.511     5.515     5.518     5.520     5.522     5.523     5.530     5.533     5.539     5.544     5.554     5.554     5.558     5.562     5.564     5.567     5.571     5.574     5.578     5.579     5.583     5.586     5.595     5.599     5.605     5.607     5.610     5.613     5.616     5.619     5.622     5.627     5.630     5.635     5.638     5.641     5.646     5.652     5.655     5.662     5.666     5.670     5.675     5.680     5.685     5.690     5.697     5.702     5.705     5.711     5.716     5.720     5.726     5.731     5.735     5.740     5.745     5.752     5.756     5.761     5.768     5.773     5.780     5.783     5.789     5.794     5.800     5.804     5.811     5.819     5.823     5.831     5.837     5.845     5.853     5.861     5.868     5.877     5.885     5.894     5.903     5.913     5.924     5.935     5.948     5.961     5.973     5.987     6.000     6.013     6.027     6.040     6.055     6.070     6.086     6.102     6.118     6.135     6.153     6.172     6.190     6.209     6.229     6.250     6.270     6.292     6.315     6.338     6.360     6.383     6.408     6.430     6.453     6.476     6.499     6.520     6.541     6.563     6.582     6.602     6.620     6.638     6.655     6.672     6.690     6.707     6.725     6.743     6.761     6.779     6.796     6.813     6.831     6.849     6.866     6.885     6.904     6.922     6.941     6.960     6.979     6.998     7.017     7.037     7.056     7.075     7.094     7.111     7.131     7.150     7.168     7.187     7.204     7.222     7.239     7.258     7.275     7.293     7.310     7.327     7.346     7.363     7.379     7.396     7.413     7.431     7.447     7.466     7.481     7.499     7.516     7.533     7.550     7.567     7.585     7.602     7.620     7.636     7.654     7.671     7.690     7.707     7.722     7.739     7.757     7.774     7.793     7.808     7.828     7.844     7.863     7.880     7.900     7.916     7.935     7.952     7.969     7.989     8.004     8.024     8.038     8.056     8.075     8.095     8.113     8.131     8.149     8.167     8.185     8.203     8.222     8.240     8.258     8.274     8.292     8.311     8.328     8.345     8.361     8.378     8.395     8.411     8.426     8.443     8.457     8.470     8.486     8.502     8.517     8.530     8.545     8.559     8.574     8.587     8.602     8.615     8.629     8.642     8.655     8.669     8.682     8.694     8.707     8.720     8.733     8.745     8.757     8.772     8.783     8.796     8.806     8.820     8.831     8.842     8.855     8.866     8.877     8.891     8.902     8.914     8.927     8.936     8.950     8.962     8.973     8.985     9.000     9.011     9.021     9.033     9.046     9.059     9.072     9.085     9.098     9.109     9.122     9.137     9.148     9.161     9.174     9.187     9.202     9.214     9.229     9.243     9.255     9.268     9.283     9.298     9.311     9.326     9.340     9.352     9.365     9.381     9.393     9.406     9.422     9.435     9.450     9.463     9.474     9.491     9.504     9.518     9.533     9.543     9.561     9.573     9.585     9.600     9.616     9.628     9.643     9.657     9.670     9.685     9.696     9.710     9.723     9.737     9.750     9.763     9.778     9.792     9.806     9.818     9.833     9.847     9.859     9.873     9.887     9.900     9.914     9.929     9.943     9.957     9.972     9.985    10.000    10.017    10.030    10.046    10.060    10.074    10.090    10.108    10.123    10.135    10.152    10.168    10.183    10.199    10.215    10.231    10.248    10.264    10.282    10.297    10.313    10.329    10.344    10.361    10.377    10.390    10.410    10.425    10.443    10.459    10.478    10.493    10.510    10.528    10.546    10.565    10.580    10.599    10.617    10.633    10.654    10.672    10.693    10.711    10.731    10.748    10.768    10.787    10.809    10.826    10.847    10.867    10.888    10.909    10.928    10.950    10.970    10.991    11.011    11.032    11.053    11.074    11.096    11.117    11.139    11.162    11.181    11.207    11.227    11.250    11.270    11.293    11.315    11.339    11.360    11.381    11.405    11.427    11.450    11.472    11.498    11.519    11.537    11.564    11.586    11.609    11.633    11.658    11.681    11.702    11.725    11.750    11.770    11.797    11.820    11.840    11.863    11.885    11.910    11.929    11.952    11.975    11.996    12.014    12.033    12.053    12.074    12.093    12.113    12.133    12.152    12.171    12.192    12.211    12.231    12.251    12.272    12.293    12.316    12.335    12.353    12.374    12.396    12.414    12.430    12.447    12.470    12.489    12.507    12.524    12.543    12.559    12.577    12.593    12.608    12.622    12.637    12.650    12.663    12.677    12.690    12.704    12.717    12.731    12.744    12.756    12.770    12.781    12.796    12.807    12.820    12.832    12.843    12.857    12.868    12.878    12.889    12.900    12.909    12.920    12.935    12.946    12.957    12.976    12.985    12.994    13.009    13.020    13.030    13.043    13.058    13.067    13.075    13.085    13.097    13.107    13.120    13.129    13.136    13.152    13.160    13.173    13.181    13.194    13.206    13.216    13.223    13.232    13.245    13.257    13.266    13.278    13.287    13.296    13.305    13.315    13.326    13.335    13.343    13.360    13.377    13.385    13.393    13.411    13.423    13.431    13.438    13.448    13.455    13.462    13.470    13.479    13.488    13.495    13.508    13.524    13.531    13.557    13.572    13.581    13.602    13.613    13.623    13.630    13.639    13.647    13.669    13.675    13.685    13.697    13.706    13.719    13.727    13.741    13.754    13.766    13.778    13.786    13.792    13.809    13.817    13.835    13.842    13.848    13.862    13.878    13.881    13.885    13.902    13.910    13.923    13.939    13.942    13.964    13.972    13.978    13.990    13.997    14.003    14.014    14.022    14.028    14.049    14.058    14.061    14.065    14.078    14.087    14.094    14.098    14.119    14.130    14.133    14.152    14.160    14.165    14.172    14.181    14.187    14.202    14.209    14.217    14.228    14.237    14.246    14.256    14.267    14.270    14.277    14.289    14.296    14.303    14.310    14.318    14.327    14.338    14.347    14.353    14.366    14.376    14.381    14.393    14.405    14.412    14.420    14.425    14.437    14.442    14.449    14.469    14.476    14.481    14.491    14.502    14.507    14.526    14.537    14.541    14.548    14.564    14.572    14.578    14.583    14.602    14.609    14.615    14.626    14.635    14.644    14.650    14.674    14.679    14.685    14.692    14.702    14.707    14.713    14.720    14.725    14.729    14.732    14.735    14.737    14.737    14.736    14.736    14.737    14.736    14.735    14.732    14.729    14.725    14.720    14.713    14.708    14.702    14.695    14.691    14.682    14.677    14.670    14.664    14.650    14.639    14.630    14.617    14.613    14.602    14.589    14.578    14.572    14.566    14.555    14.548    14.539    14.535    14.517    14.509    14.504    14.496    14.481    14.476    14.470    14.462    14.449    14.440    14.437    14.428    14.418    14.412    14.405    14.398    14.381    14.376    14.370    14.360    14.354    14.347    14.342    14.337    14.330    14.323    14.312    14.305    14.296    14.288    14.279    14.274    14.265    14.260    14.251    14.244    14.239    14.231    14.224    14.218    14.210    14.198    14.187    14.185    14.172    14.169    14.159    14.152
     4.430     4.423     4.430     4.425     4.457     4.464     4.496     4.400     4.499     4.435     4.400     4.433     4.472     4.432     4.425     4.432     4.425     4.432     4.426     4.432     4.425     4.426     4.423     4.400     4.425     4.432     4.426     4.423     4.430     4.423     4.428     4.423     4.430     4.400     4.405     4.400     4.426     4.407     4.400     4.368     4.398     4.404     4.392     4.402     4.394     4.404     4.396     4.404     4.394     4.404     4.369     4.365     4.369     4.365     4.426     4.367     4.347     4.339     4.331     4.339     4.346     4.339     4.333     4.339     4.346     4.339     4.346     4.365     4.346     4.363     4.342     4.348     4.342     4.348     4.368     4.373     4.368     4.363     4.368     4.347     4.368     4.373     4.394     4.404     4.398     4.366     4.394     4.363     4.368     4.347     4.340     4.346     4.366     4.347     4.366     4.347     4.347     4.346     4.339     4.331     4.339     4.346     4.366     4.347     4.394     4.394     4.400     4.369     4.400     4.394     4.400     4.394     4.400     4.394     4.400     4.405     4.413     4.405     4.400     4.405     4.400     4.405     4.400     4.405     4.428     4.421     4.430     4.425     4.432     4.425     4.400     4.426     4.433     4.441     4.462     4.490     4.464     4.454     4.433     4.452     4.447     4.466     4.459     4.439     4.432     4.439     4.425     4.432     4.425     4.432     4.425     4.432     4.426     4.432     4.462     4.470     4.459     4.439     4.433     4.439     4.461     4.477     4.471     4.467     4.477     4.471     4.475     4.467     4.489     4.467     4.433     4.439     4.432     4.439     4.470     4.466     4.481     4.482     4.477     4.485     4.480     4.482     4.478     4.482     4.485     4.481     4.485     4.481     4.477     4.482     4.485     4.485     4.481     4.478     4.485     4.482     4.478     4.483     4.481     4.478     4.483     4.489     4.489     4.487     4.485     4.489     4.483     4.487     4.490     4.492     4.489     4.492     4.487     4.481     4.478     4.496     4.494     4.477     4.482     4.480     4.487     4.482     4.487     4.485     4.490     4.492     4.489     4.487     4.467     4.472     4.477     4.481     4.482     4.480     4.475     4.472     4.466     4.472     4.475     4.472     4.468     4.471     4.466     4.471     4.467     4.470     4.466     4.470     4.464     4.459     4.462     4.461     4.459     4.467     4.461     4.467     4.470     4.470     4.462     4.470     4.468     4.464     4.468     4.462     4.459     4.462     4.457     4.454     4.459     4.442     4.461     4.455     4.433     4.455     4.459     4.459     4.432     4.459     4.426     4.435     4.450     4.433     4.435     4.430     4.432     4.433     4.428     4.426     4.405     4.447     4.404     4.407     4.404     4.410     4.404     4.411     4.396     4.394     4.400     4.425     4.419     4.408     4.404     4.411     4.407     4.390     4.402     4.394     4.400     4.394     4.392     4.396     4.394     4.390     4.396     4.390     4.394     4.382     4.387     4.331     4.339     4.331     4.368     4.372     4.377     4.374     4.380     4.365     4.366     4.369     4.321     4.314     4.319     4.312     4.319     4.312     4.333     4.324     4.317     4.310     4.316     4.310     4.317     4.322     4.346     4.365     4.370     4.361     4.347     4.324     4.317     4.306     4.312     4.321     4.326     4.348     4.365     4.310     4.304     4.312     4.363     4.333     4.324     4.329     4.322     4.316     4.308     4.316     4.310     4.317     4.308     4.316     4.306     4.314     4.350     4.310     4.316     4.322     4.316     4.321     4.317     4.322     4.319     4.312     4.319     4.312     4.317     4.322     4.328     4.331     4.322     4.314     4.321     4.314     4.319     4.326     4.322     4.317     4.308     4.317     4.310     4.317     4.333     4.324     4.331     4.326     4.321     4.316     4.306     4.310     4.302     4.310     4.316     4.321     4.308     4.316     4.308     4.314     4.308     4.317     4.314     4.316     4.322     4.316     4.308     4.316     4.322     4.317     4.322     4.329     4.326     4.322     4.328     4.329     4.310     4.302     4.310     4.304     4.312     4.322     4.317     4.324     4.329     4.329     4.326     4.319     4.326     4.335     4.337     4.322     4.316     4.308     4.316     4.306     4.314     4.308     4.329     4.328     4.333     4.326     4.329     4.308     4.314     4.321     4.312     4.333     4.329     4.322     4.317     4.310     4.317     4.339     4.346     4.354     4.317     4.310     4.317     4.310     4.331     4.337     4.352     4.346     4.324     4.316     4.322     4.312     4.357     4.348     4.365     4.331     4.368     4.317     4.312     4.319     4.312     4.317     4.326     4.324     4.329     4.319     4.312     4.370     4.373     4.333     4.322     4.368     4.398     4.368     4.381     4.385     4.378     4.390     4.385     4.369     4.380     4.365     4.382     4.382     4.369     4.385     4.390     4.394     4.394     4.392     4.390     4.387     4.400     4.392     4.400     4.385     4.392     4.392     4.410     4.372     4.368     4.416     4.381     4.390     4.368     4.387     4.390     4.398     4.392     4.394     4.400     4.405     4.410     4.452     4.411     4.436     4.448     4.405     4.400     4.405     4.400     4.433     4.410     4.438     4.448     4.450     4.428     4.430     4.455     4.452     4.442     4.441     4.444     4.436     4.438     4.470     4.474     4.474     4.470     4.464     4.464     4.462     4.470     4.464     4.470     4.462     4.475     4.477     4.464     4.470     4.475     4.472     4.477     4.471     4.492     4.496     4.494     4.496     4.499     4.503     4.504     4.504     4.499     4.503     4.492     4.499     4.504     4.503     4.512     4.528     4.520     4.520     4.524     4.531     4.537     4.540     4.512     4.545     4.549     4.552     4.555     4.554     4.555     4.558     4.557     4.555     4.560     4.569     4.565     4.569     4.574     4.574     4.572     4.570     4.570     4.578     4.585     4.566     4.586     4.583     4.588     4.585     4.592     4.591     4.594     4.592     4.594     4.597     4.600     4.600     4.604     4.604     4.605     4.604     4.595     4.598     4.602     4.605     4.611     4.609     4.611     4.613     4.613     4.616     4.621     4.624     4.625     4.625     4.627     4.626     4.626     4.626     4.635     4.637     4.637     4.639     4.637     4.643     4.646     4.646     4.650     4.646     4.651     4.648     4.653     4.650     4.654     4.656     4.654     4.657     4.661     4.665     4.665     4.668     4.670     4.672     4.674     4.676     4.676     4.678     4.679     4.681     4.685     4.683     4.686     4.687     4.691     4.691     4.695     4.696     4.699     4.704     4.706     4.709     4.707     4.709     4.713     4.713     4.717     4.717     4.718     4.722     4.723     4.726     4.730     4.731     4.733     4.737     4.739     4.739     4.741     4.744     4.746     4.748     4.751     4.753     4.755     4.758     4.759     4.762     4.763     4.766     4.769     4.770     4.772     4.773     4.777     4.780     4.781     4.783     4.787     4.790     4.792     4.794     4.797     4.800     4.803     4.806     4.807     4.810     4.813     4.816     4.822     4.826     4.829     4.833     4.840     4.852     4.856     4.861     4.865     4.868     4.871     4.876     4.881     4.883     4.885     4.889     4.892     4.894     4.899     4.899     4.900     4.902     4.903     4.905     4.905     4.906     4.908     4.908     4.911     4.914     4.913     4.913     4.914     4.916     4.918     4.916     4.916     4.920     4.921     4.923     4.923     4.924     4.924     4.927     4.926     4.927     4.930     4.932     4.933     4.935     4.935     4.937     4.942     4.944     4.946     4.949     4.950     4.951     4.953     4.954     4.957     4.962     4.962     4.965     4.966     4.969     4.972     4.974     4.976     4.980     4.981     4.985     4.986     4.987     4.990     4.993     4.996     4.998     5.002     5.005     5.007     5.009     5.012     5.013     5.015     5.018     5.022     5.024     5.026     5.029     5.031     5.035     5.037     5.043     5.044     5.048     5.052     5.053     5.057     5.058     5.060     5.062     5.065     5.067     5.069     5.071     5.072     5.074     5.077     5.080     5.081     5.085     5.089     5.090     5.094     5.096     5.097     5.100     5.102     5.106     5.108     5.109     5.111     5.115     5.118     5.119     5.119     5.123     5.123     5.126     5.129     5.130     5.132     5.133     5.137     5.140     5.142     5.144     5.147     5.150     5.152     5.155     5.156     5.158     5.161     5.163     5.165     5.169     5.170     5.174     5.176     5.178     5.182     5.183     5.187     5.189     5.192     5.194     5.198     5.200     5.202     5.204     5.207     5.208     5.213     5.215     5.219     5.220     5.222     5.225     5.228     5.230     5.232     5.235     5.237     5.239     5.242     5.244     5.248     5.249     5.253     5.254     5.255     5.256     5.259     5.262     5.264     5.266     5.269     5.272     5.274     5.277     5.280     5.282     5.285     5.287     5.289     5.291     5.292     5.294     5.298     5.300     5.302     5.303     5.307     5.310     5.312     5.316     5.317     5.324     5.333     5.335     5.337     5.341     5.343     5.344     5.346     5.347     5.349     5.350     5.352     5.354     5.354     5.359     5.359     5.362     5.363     5.365     5.367     5.371     5.373     5.375     5.378     5.381     5.382     5.382     5.387     5.387     5.390     5.395     5.396     5.400     5.402     5.405     5.406     5.409     5.412     5.414     5.420     5.423     5.423     5.426     5.427     5.432     5.435     5.435     5.442     5.442     5.446     5.448     5.452     5.454     5.456     5.458     5.461     5.465     5.468     5.470     5.473     5.475     5.478     5.480     5.487     5.488     5.491     5.504     5.502     5.506     5.510     5.513     5.515     5.518     5.520     5.523     5.525     5.532     5.538     5.544     5.548     5.552     5.556     5.558     5.562     5.565     5.569     5.571     5.574     5.579     5.581     5.586     5.591     5.597     5.602     5.605     5.607     5.610     5.613     5.619     5.621     5.624     5.629     5.632     5.635     5.640     5.641     5.646     5.652     5.655     5.662     5.665     5.670     5.675     5.680     5.685     5.690     5.696     5.702     5.705     5.711     5.716     5.720     5.726     5.731     5.735     5.740     5.747     5.752     5.756     5.763     5.768     5.775     5.778     5.783     5.789     5.794     5.800     5.807     5.812     5.819     5.825     5.831     5.838     5.845     5.852     5.861     5.868     5.877     5.885     5.894     5.903     5.913     5.923     5.933     5.946     5.959     5.970     5.983     5.996     6.010     6.024     6.037     6.052     6.067     6.082     6.097     6.113     6.130     6.148     6.164     6.183     6.202     6.221     6.242     6.262     6.283     6.306     6.330     6.352     6.376     6.399     6.422     6.445     6.468     6.491     6.514     6.536     6.559     6.580     6.600     6.618     6.638     6.655     6.674     6.692     6.709     6.725     6.743     6.761     6.777     6.796     6.813     6.829     6.849     6.866     6.883     6.902     6.920     6.939     6.957     6.977     6.996     7.014     7.032     7.052     7.071     7.089     7.109     7.128     7.145     7.165     7.183     7.203     7.220     7.237     7.257     7.273     7.291     7.309     7.327     7.345     7.363     7.379     7.396     7.414     7.431     7.447     7.466     7.483     7.498     7.516     7.533     7.550     7.567     7.585     7.602     7.620     7.636     7.654     7.671     7.688     7.705     7.721     7.739     7.757     7.774     7.789     7.808     7.826     7.842     7.860     7.878     7.896     7.914     7.932     7.948     7.967     7.983     8.003     8.020     8.038     8.055     8.072     8.091     8.108     8.127     8.146     8.163     8.179     8.200     8.215     8.233     8.252     8.272     8.289     8.305     8.323     8.341     8.358     8.376     8.391     8.407     8.425     8.441     8.457     8.470     8.487     8.500     8.517     8.532     8.546     8.561     8.576     8.590     8.604     8.619     8.631     8.646     8.658     8.674     8.686     8.699     8.714     8.725     8.739     8.752     8.765     8.776     8.790     8.802     8.816     8.826     8.839     8.852     8.865     8.875     8.888     8.899     8.911     8.923     8.935     8.946     8.959     8.970     8.983     8.997     9.007     9.018     9.032     9.043     9.053     9.068     9.082     9.094     9.106     9.119     9.131     9.143     9.155     9.170     9.181     9.195     9.209     9.222     9.237     9.248     9.264     9.276     9.291     9.304     9.318     9.333     9.345     9.360     9.374     9.388     9.400     9.417     9.428     9.443     9.456     9.470     9.483     9.497     9.509     9.523     9.538     9.552     9.564     9.578     9.593     9.607     9.620     9.633     9.649     9.662     9.677     9.690     9.702     9.716     9.730     9.743     9.756     9.770     9.783     9.798     9.811     9.824     9.838     9.853     9.865     9.881     9.894     9.907     9.920     9.935     9.950     9.961     9.977     9.991    10.006    10.019    10.035    10.051    10.064    10.080    10.096    10.112    10.126    10.140    10.156    10.173    10.188    10.203    10.219    10.235    10.252    10.267    10.283    10.300    10.317    10.333    10.348    10.365    10.380    10.396    10.412    10.429    10.445    10.462    10.478    10.496    10.513    10.532    10.546    10.567    10.583    10.600    10.618    10.635    10.655    10.672    10.693    10.711    10.731    10.749    10.766    10.787    10.806    10.826    10.845    10.865    10.886    10.907    10.927    10.948    10.968    10.990    11.011    11.031    11.053    11.074    11.094    11.115    11.137    11.158    11.180    11.200    11.222    11.246    11.269    11.287    11.311    11.332    11.354    11.378    11.401    11.422    11.444    11.468    11.490    11.513    11.535    11.556    11.581    11.602    11.626    11.650    11.672    11.695    11.715    11.742    11.765    11.790    11.809    11.835    11.859    11.879    11.904    11.926    11.948    11.965    11.991    12.009    12.027    12.046    12.068    12.090    12.107    12.126    12.148    12.165    12.187    12.203    12.224    12.247    12.269    12.285    12.306    12.327    12.344    12.367    12.383    12.403    12.422    12.441    12.457    12.473    12.491    12.507    12.525    12.543    12.559    12.577    12.591    12.606    12.622    12.635    12.649    12.661    12.675    12.687    12.700    12.713    12.727    12.740    12.754    12.767    12.776    12.788    12.802    12.814    12.827    12.838    12.849    12.862    12.872    12.878    12.892    12.903    12.915    12.926    12.940    12.952    12.965    12.976    12.987    12.994    13.009    13.023    13.035    13.050    13.059    13.070    13.077    13.088    13.097    13.112    13.118    13.129    13.141    13.149    13.166    13.178    13.189    13.197    13.209    13.218    13.227    13.239    13.249    13.260    13.272    13.279    13.291    13.299    13.312    13.320    13.329    13.339    13.357    13.366    13.380    13.396    13.411    13.419    13.428    13.435    13.443    13.452    13.459    13.467    13.476    13.487    13.494    13.506    13.519    13.528    13.546    13.564    13.578    13.583    13.607    13.622    13.628    13.637    13.646    13.661    13.672    13.679    13.688    13.705    13.714    13.723    13.735    13.754    13.763    13.774    13.783    13.792    13.809    13.817    13.831    13.840    13.852    13.857    13.868    13.875    13.883    13.895    13.916    13.923    13.937    13.946    13.961    13.970    13.977    13.987    13.996    14.009    14.018    14.024    14.028    14.049    14.056    14.061    14.067    14.078    14.087    14.094    14.098    14.103    14.130    14.133    14.148    14.157    14.164    14.171    14.185    14.190    14.194    14.205    14.217    14.225    14.237    14.246    14.253    14.267    14.272    14.279    14.288    14.293    14.303    14.309    14.316    14.327    14.335    14.342    14.356    14.363    14.374    14.379    14.390    14.402    14.407    14.418    14.427    14.435    14.444    14.449    14.469    14.474    14.481    14.492    14.504    14.511    14.521    14.537    14.543    14.546    14.569    14.574    14.580    14.589    14.595    14.609    14.613    14.630    14.637    14.644    14.650    14.672    14.679    14.685    14.694    14.702    14.707    14.715    14.720    14.725    14.729    14.732    14.735    14.737    14.737    14.737    14.737    14.736    14.736    14.735    14.732    14.729    14.725    14.720    14.715    14.707    14.702    14.698    14.691    14.685    14.681    14.672    14.664    14.650    14.643    14.635    14.622    14.615    14.596    14.592    14.580    14.574    14.569    14.558    14.548    14.543    14.537    14.518    14.511    14.504    14.499    14.483    14.478    14.472    14.463    14.457    14.444    14.439    14.435    14.422    14.412    14.407    14.402    14.388    14.377    14.370    14.361    14.356    14.350    14.345    14.338    14.332    14.324    14.314    14.307    14.302    14.292    14.281    14.276    14.268    14.261    14.256    14.247    14.240    14.235    14.230    14.224    14.212    14.198    14.191    14.188    14.182    14.172    14.165    14.154
     4.425     4.430     4.423     4.432     4.464     4.535     4.545     4.405     4.461     4.466     4.435     4.467     4.472     4.439     4.432     4.425     4.432     4.425     4.432     4.400     4.432     4.425     4.430     4.394     4.400     4.466     4.425     4.430     4.423     4.400     4.423     4.430     4.400     4.405     4.400     4.405     4.400     4.430     4.407     4.400     4.405     4.400     4.404     4.398     4.404     4.398     4.404     4.398     4.404     4.396     4.404     4.396     4.402     4.423     4.407     4.400     4.368     4.361     4.367     4.347     4.366     4.347     4.340     4.346     4.354     4.346     4.366     4.372     4.365     4.370     4.363     4.369     4.363     4.369     4.400     4.369     4.400     4.368     4.363     4.368     4.400     4.368     4.404     4.398     4.368     4.347     4.366     4.396     4.365     4.368     4.347     4.367     4.347     4.367     4.347     4.367     4.347     4.366     4.346     4.340     4.346     4.366     4.347     4.368     4.404     4.400     4.405     4.400     4.396     4.402     4.423     4.400     4.407     4.413     4.433     4.425     4.400     4.425     4.432     4.400     4.407     4.426     4.435     4.430     4.425     4.430     4.425     4.430     4.407     4.400     4.405     4.471     4.478     4.496     4.432     4.425     4.480     4.433     4.425     4.432     4.426     4.433     4.426     4.432     4.425     4.432     4.478     4.425     4.432     4.426     4.432     4.438     4.432     4.438     4.432     4.461     4.441     4.432     4.426     4.433     4.466     4.474     4.492     4.472     4.480     4.464     4.439     4.472     4.494     4.472     4.477     4.483     4.477     4.472     4.475     4.485     4.475     4.485     4.482     4.483     4.482     4.489     4.483     4.485     4.482     4.485     4.482     4.489     4.480     4.487     4.485     4.483     4.487     4.485     4.481     4.490     4.482     4.489     4.487     4.494     4.489     4.490     4.494     4.487     4.487     4.496     4.490     4.490     4.490     4.492     4.489     4.489     4.492     4.489     4.483     4.478     4.494     4.498     4.480     4.485     4.492     4.487     4.490     4.494     4.489     4.489     4.472     4.492     4.482     4.489     4.481     4.487     4.485     4.478     4.472     4.481     4.478     4.477     4.474     4.478     4.472     4.477     4.472     4.475     4.471     4.467     4.471     4.466     4.468     4.462     4.468     4.466     4.466     4.471     4.466     4.471     4.467     4.472     4.470     4.474     4.472     4.468     4.470     4.468     4.464     4.464     4.462     4.457     4.450     4.444     4.466     4.445     4.441     4.445     4.462     4.442     4.438     4.436     4.461     4.425     4.430     4.426     4.438     4.433     4.438     4.433     4.428     4.423     4.426     4.416     4.410     4.445     4.404     4.404     4.410     4.404     4.398     4.402     4.426     4.430     4.404     4.423     4.421     4.410     4.413     4.400     4.398     4.404     4.394     4.396     4.392     4.402     4.398     4.392     4.331     4.340     4.394     4.390     4.396     4.387     4.390     4.380     4.382     4.377     4.385     4.387     4.381     4.331     4.385     4.382     4.328     4.322     4.329     4.335     4.342     4.348     4.340     4.346     4.322     4.317     4.308     4.316     4.322     4.329     4.366     4.379     4.373     4.365     4.368     4.329     4.322     4.316     4.321     4.328     4.322     4.369     4.342     4.333     4.326     4.331     4.340     4.354     4.331     4.324     4.329     4.308     4.316     4.308     4.316     4.321     4.316     4.306     4.316     4.308     4.316     4.352     4.324     4.329     4.324     4.317     4.322     4.317     4.324     4.331     4.328     4.308     4.329     4.322     4.317     4.322     4.328     4.304     4.312     4.321     4.328     4.322     4.329     4.310     4.316     4.310     4.317     4.322     4.310     4.317     4.312     4.321     4.314     4.308     4.314     4.317     4.310     4.316     4.308     4.312     4.316     4.308     4.316     4.308     4.302     4.310     4.316     4.312     4.316     4.306     4.316     4.310     4.317     4.322     4.317     4.335     4.331     4.331     4.333     4.335     4.317     4.310     4.317     4.326     4.322     4.317     4.310     4.329     4.335     4.329     4.333     4.326     4.331     4.322     4.316     4.322     4.333     4.314     4.306     4.312     4.304     4.314     4.335     4.344     4.317     4.322     4.331     4.312     4.317     4.310     4.304     4.310     4.317     4.329     4.310     4.317     4.310     4.331     4.326     4.319     4.310     4.317     4.312     4.333     4.365     4.355     4.346     4.310     4.317     4.337     4.361     4.365     4.368     4.354     4.333     4.312     4.331     4.324     4.317     4.312     4.317     4.312     4.329     4.331     4.387     4.328     4.385     4.390     4.333     4.339     4.394     4.324     4.329     4.396     4.385     4.390     4.373     4.387     4.392     4.373     4.372     4.385     4.371     4.369     4.396     4.394     4.400     4.396     4.396     4.398     4.390     4.392     4.394     4.400     4.394     4.404     4.398     4.390     4.387     4.400     4.371     4.404     4.382     4.405     4.402     4.390     4.400     4.392     4.396     4.400     4.404     4.411     4.407     4.411     4.448     4.411     4.448     4.400     4.405     4.400     4.407     4.441     4.438     4.439     4.436     4.457     4.450     4.425     4.459     4.454     4.444     4.445     4.471     4.436     4.457     4.478     4.423     4.478     4.474     4.470     4.474     4.470     4.472     4.468     4.478     4.481     4.481     4.477     4.471     4.481     4.482     4.485     4.485     4.482     4.489     4.496     4.499     4.501     4.498     4.504     4.503     4.498     4.511     4.509     4.509     4.505     4.499     4.504     4.509     4.526     4.496     4.528     4.522     4.543     4.540     4.539     4.543     4.552     4.552     4.557     4.554     4.558     4.560     4.562     4.566     4.562     4.570     4.574     4.570     4.574     4.577     4.574     4.578     4.574     4.575     4.583     4.577     4.570     4.585     4.589     4.585     4.598     4.598     4.597     4.595     4.598     4.600     4.597     4.600     4.602     4.604     4.605     4.609     4.609     4.605     4.600     4.609     4.611     4.611     4.609     4.616     4.618     4.616     4.621     4.625     4.624     4.627     4.627     4.630     4.629     4.635     4.635     4.637     4.639     4.643     4.639     4.643     4.648     4.651     4.650     4.653     4.651     4.656     4.654     4.653     4.656     4.661     4.660     4.664     4.667     4.670     4.668     4.670     4.672     4.674     4.674     4.676     4.679     4.679     4.683     4.686     4.687     4.687     4.690     4.689     4.691     4.694     4.694     4.696     4.699     4.704     4.706     4.709     4.709     4.713     4.715     4.715     4.717     4.719     4.722     4.725     4.726     4.729     4.730     4.733     4.735     4.739     4.741     4.744     4.744     4.748     4.750     4.751     4.753     4.755     4.758     4.759     4.762     4.763     4.766     4.767     4.770     4.773     4.775     4.778     4.780     4.781     4.783     4.787     4.789     4.792     4.794     4.797     4.798     4.801     4.804     4.806     4.809     4.812     4.813     4.820     4.824     4.826     4.829     4.833     4.842     4.849     4.854     4.859     4.865     4.868     4.871     4.875     4.879     4.882     4.887     4.890     4.892     4.896     4.899     4.902     4.903     4.903     4.906     4.906     4.908     4.908     4.911     4.914     4.913     4.913     4.918     4.918     4.920     4.920     4.923     4.923     4.921     4.923     4.923     4.926     4.926     4.926     4.929     4.929     4.930     4.932     4.935     4.935     4.937     4.939     4.942     4.942     4.944     4.946     4.949     4.950     4.953     4.953     4.956     4.957     4.960     4.963     4.965     4.966     4.970     4.972     4.974     4.976     4.980     4.981     4.983     4.987     4.987     4.988     4.994     4.994     4.999     5.000     5.002     5.005     5.009     5.010     5.013     5.015     5.018     5.020     5.024     5.026     5.027     5.031     5.033     5.037     5.038     5.043     5.047     5.049     5.053     5.055     5.060     5.062     5.063     5.065     5.065     5.069     5.071     5.074     5.077     5.078     5.080     5.083     5.083     5.087     5.090     5.092     5.096     5.097     5.102     5.102     5.106     5.108     5.109     5.111     5.115     5.117     5.118     5.121     5.122     5.124     5.126     5.129     5.131     5.133     5.135     5.137     5.140     5.144     5.145     5.147     5.149     5.152     5.153     5.156     5.158     5.161     5.163     5.166     5.169     5.172     5.172     5.176     5.178     5.182     5.185     5.187     5.189     5.192     5.194     5.198     5.200     5.203     5.205     5.204     5.207     5.212     5.215     5.219     5.220     5.224     5.225     5.227     5.230     5.232     5.235     5.237     5.241     5.242     5.244     5.248     5.249     5.253     5.255     5.256     5.256     5.260     5.262     5.265     5.266     5.270     5.272     5.274     5.277     5.280     5.282     5.285     5.287     5.289     5.292     5.294     5.296     5.298     5.300     5.303     5.305     5.309     5.310     5.312     5.314     5.317     5.321     5.324     5.335     5.338     5.340     5.341     5.344     5.346     5.347     5.349     5.352     5.352     5.354     5.357     5.357     5.359     5.362     5.363     5.365     5.367     5.370     5.373     5.376     5.378     5.379     5.382     5.385     5.388     5.390     5.390     5.396     5.398     5.400     5.402     5.403     5.406     5.408     5.411     5.414     5.417     5.421     5.424     5.427     5.427     5.430     5.432     5.435     5.439     5.442     5.445     5.449     5.452     5.454     5.458     5.459     5.461     5.465     5.466     5.470     5.472     5.473     5.477     5.480     5.483     5.487     5.489     5.495     5.502     5.506     5.510     5.513     5.515     5.518     5.520     5.523     5.527     5.528     5.532     5.537     5.548     5.550     5.554     5.556     5.560     5.564     5.565     5.571     5.572     5.576     5.579     5.583     5.587     5.591     5.595     5.602     5.605     5.608     5.612     5.615     5.619     5.621     5.624     5.630     5.633     5.637     5.640     5.643     5.648     5.652     5.657     5.660     5.666     5.670     5.675     5.680     5.683     5.690     5.696     5.700     5.705     5.711     5.716     5.722     5.726     5.732     5.737     5.742     5.747     5.752     5.756     5.764     5.768     5.773     5.780     5.785     5.790     5.796     5.802     5.805     5.812     5.819     5.825     5.831     5.838     5.844     5.852     5.859     5.867     5.875     5.883     5.894     5.903     5.912     5.921     5.933     5.944     5.955     5.968     5.981     5.994     6.007     6.022     6.035     6.048     6.064     6.078     6.094     6.109     6.126     6.143     6.159     6.178     6.195     6.215     6.233     6.254     6.275     6.297     6.320     6.342     6.367     6.390     6.413     6.438     6.460     6.483     6.506     6.530     6.554     6.574     6.595     6.616     6.636     6.655     6.674     6.692     6.709     6.727     6.743     6.761     6.779     6.796     6.813     6.829     6.848     6.865     6.883     6.900     6.918     6.937     6.956     6.976     6.993     7.011     7.029     7.049     7.068     7.087     7.106     7.124     7.142     7.161     7.180     7.200     7.219     7.236     7.254     7.272     7.291     7.309     7.326     7.344     7.361     7.377     7.396     7.413     7.430     7.447     7.464     7.481     7.499     7.516     7.533     7.550     7.567     7.585     7.602     7.620     7.635     7.654     7.671     7.688     7.705     7.722     7.739     7.757     7.774     7.791     7.806     7.825     7.842     7.860     7.877     7.894     7.911     7.930     7.945     7.965     7.981     7.998     8.016     8.035     8.052     8.068     8.087     8.105     8.122     8.140     8.157     8.176     8.194     8.212     8.229     8.246     8.267     8.285     8.304     8.320     8.337     8.354     8.372     8.390     8.405     8.422     8.441     8.455     8.470     8.486     8.502     8.517     8.530     8.546     8.562     8.576     8.590     8.605     8.620     8.633     8.647     8.661     8.675     8.690     8.704     8.717     8.730     8.744     8.757     8.770     8.783     8.797     8.809     8.823     8.835     8.847     8.858     8.872     8.885     8.896     8.909     8.920     8.932     8.943     8.957     8.967     8.981     8.993     9.006     9.016     9.028     9.038     9.052     9.064     9.077     9.091     9.101     9.113     9.128     9.140     9.153     9.164     9.178     9.190     9.204     9.215     9.229     9.243     9.257     9.270     9.283     9.298     9.311     9.326     9.339     9.352     9.368     9.381     9.394     9.407     9.421     9.435     9.448     9.461     9.476     9.490     9.502     9.516     9.530     9.543     9.557     9.572     9.585     9.598     9.612     9.625     9.640     9.653     9.668     9.682     9.694     9.709     9.721     9.737     9.750     9.763     9.776     9.790     9.803     9.816     9.831     9.844     9.859     9.873     9.885     9.899     9.914     9.927     9.941     9.954     9.969     9.983     9.998    10.012    10.026    10.040    10.053    10.071    10.082    10.100    10.113    10.131    10.147    10.163    10.178    10.192    10.208    10.222    10.238    10.254    10.272    10.285    10.302    10.318    10.335    10.350    10.367    10.385    10.400    10.416    10.432    10.450    10.463    10.479    10.498    10.515    10.530    10.547    10.567    10.583    10.602    10.619    10.635    10.655    10.672    10.693    10.710    10.731    10.750    10.768    10.787    10.807    10.824    10.842    10.863    10.885    10.904    10.924    10.946    10.967    10.987    11.009    11.031    11.051    11.072    11.092    11.115    11.135    11.155    11.178    11.199    11.219    11.241    11.263    11.285    11.306    11.327    11.350    11.373    11.395    11.419    11.441    11.463    11.487    11.506    11.529    11.550    11.574    11.598    11.620    11.643    11.662    11.685    11.710    11.732    11.756    11.780    11.804    11.828    11.850    11.872    11.894    11.916    11.939    11.958    11.981    12.003    12.022    12.041    12.064    12.082    12.102    12.120    12.140    12.157    12.178    12.199    12.215    12.237    12.256    12.278    12.296    12.315    12.336    12.353    12.370    12.389    12.406    12.423    12.444    12.458    12.476    12.494    12.509    12.526    12.542    12.559    12.576    12.590    12.603    12.620    12.633    12.645    12.658    12.670    12.683    12.697    12.709    12.721    12.733    12.747    12.757    12.770    12.781    12.794    12.807    12.818    12.830    12.842    12.854    12.864    12.872    12.883    12.894    12.904    12.919    12.930    12.944    12.957    12.968    12.978    12.987    13.001    13.013    13.030    13.043    13.050    13.059    13.068    13.077    13.090    13.104    13.114    13.123    13.132    13.146    13.159    13.169    13.182    13.192    13.203    13.209    13.222    13.229    13.243    13.257    13.266    13.277    13.285    13.294    13.306    13.312    13.322    13.335    13.352    13.360    13.373    13.399    13.402    13.415    13.424    13.431    13.440    13.446    13.455    13.465    13.474    13.483    13.492    13.503    13.517    13.528    13.543    13.555    13.571    13.580    13.604    13.610    13.632    13.635    13.646    13.656    13.670    13.676    13.685    13.699    13.711    13.719    13.731    13.748    13.758    13.774    13.781    13.792    13.806    13.811    13.823    13.845    13.852    13.857    13.868    13.873    13.883    13.892    13.912    13.924    13.929    13.946    13.949    13.969    13.973    13.989    13.990    14.006    14.014    14.026    14.033    14.039    14.059    14.063    14.069    14.075    14.087    14.092    14.100    14.104    14.122    14.131    14.149    14.155    14.162    14.171    14.187    14.190    14.198    14.209    14.213    14.225    14.240    14.246    14.251    14.268    14.274    14.279    14.288    14.293    14.302    14.309    14.318    14.329    14.335    14.344    14.356    14.364    14.372    14.381    14.392    14.399    14.409    14.414    14.425    14.437    14.442    14.448    14.469    14.472    14.481    14.499    14.506    14.511    14.518    14.531    14.541    14.544    14.560    14.576    14.580    14.585    14.599    14.609    14.613    14.635    14.639    14.644    14.650    14.670    14.677    14.685    14.692    14.703    14.707    14.713    14.722    14.727    14.729    14.732    14.735    14.737    14.737    14.736    14.736    14.736    14.737    14.735    14.732    14.729    14.725    14.720    14.715    14.710    14.703    14.698    14.692    14.685    14.679    14.674    14.669    14.650    14.643    14.635    14.623    14.609    14.604    14.595    14.580    14.576    14.569    14.559    14.548    14.541    14.537    14.532    14.513    14.506    14.499    14.496    14.480    14.472    14.464    14.459    14.446    14.440    14.435    14.424    14.414    14.409    14.402    14.388    14.379    14.372    14.363    14.359    14.351    14.347    14.340    14.333    14.329    14.316    14.309    14.303    14.295    14.288    14.279    14.272    14.264    14.260    14.249    14.244    14.239    14.231    14.227    14.221    14.204    14.198    14.187    14.185    14.181    14.169    14.162
     4.432     4.425     4.432     4.426     4.531     4.432     4.425     4.433     4.439     4.433     4.467     4.462     4.467     4.461     4.426     4.432     4.425     4.432     4.425     4.432     4.425     4.432     4.423     4.400     4.423     4.439     4.432     4.423     4.425     4.423     4.432     4.425     4.405     4.400     4.405     4.400     4.405     4.411     4.404     4.423     4.426     4.432     4.411     4.405     4.400     4.405     4.400     4.405     4.400     4.404     4.400     4.405     4.400     4.407     4.400     4.392     4.402     4.394     4.400     4.368     4.373     4.368     4.363     4.368     4.361     4.367     4.347     4.366     4.398     4.404     4.396     4.404     4.394     4.404     4.394     4.402     4.394     4.402     4.394     4.400     4.394     4.417     4.400     4.405     4.400     4.367     4.346     4.366     4.398     4.404     4.368     4.347     4.367     4.347     4.368     4.400     4.368     4.373     4.367     4.361     4.367     4.347     4.367     4.400     4.396     4.404     4.425     4.425     4.430     4.425     4.432     4.425     4.430     4.425     4.454     4.400     4.407     4.400     4.441     4.459     4.454     4.461     4.467     4.425     4.432     4.425     4.432     4.425     4.430     4.407     4.472     4.405     4.426     4.432     4.425     4.432     4.472     4.425     4.405     4.425     4.432     4.425     4.432     4.425     4.432     4.425     4.472     4.481     4.439     4.433     4.452     4.444     4.438     4.432     4.462     4.467     4.432     4.425     4.432     4.426     4.433     4.504     4.490     4.503     4.478     4.481     4.504     4.477     4.501     4.494     4.500     4.480     4.482     4.478     4.480     4.489     4.482     4.489     4.485     4.487     4.490     4.487     4.492     4.487     4.490     4.489     4.487     4.492     4.487     4.492     4.489     4.487     4.492     4.487     4.489     4.483     4.487     4.496     4.489     4.490     4.492     4.492     4.490     4.496     4.498     4.492     4.494     4.494     4.498     4.492     4.499     4.490     4.492     4.499     4.494     4.489     4.496     4.492     4.494     4.489     4.489     4.492     4.494     4.490     4.492     4.496     4.494     4.498     4.496     4.498     4.489     4.487     4.487     4.482     4.478     4.489     4.475     4.472     4.475     4.475     4.481     4.485     4.482     4.474     4.477     4.472     4.475     4.470     4.466     4.468     4.474     4.470     4.471     4.467     4.470     4.467     4.475     4.477     4.474     4.478     4.472     4.475     4.470     4.471     4.466     4.405     4.471     4.452     4.462     4.466     4.444     4.467     4.470     4.467     4.471     4.430     4.433     4.455     4.433     4.430     4.470     4.432     4.433     4.439     4.433     4.430     4.423     4.455     4.461     4.439     4.444     4.439     4.445     4.400     4.405     4.402     4.410     4.405     4.400     4.405     4.432     4.410     4.430     4.423     4.416     4.396     4.416     4.402     4.404     4.400     4.398     4.398     4.404     4.346     4.340     4.347     4.402     4.396     4.396     4.387     4.394     4.385     4.380     4.387     4.390     4.387     4.387     4.339     4.385     4.329     4.322     4.329     4.366     4.387     4.374     4.369     4.348     4.368     4.333     4.324     4.317     4.322     4.317     4.337     4.329     4.366     4.381     4.379     4.363     4.337     4.317     4.322     4.328     4.335     4.370     4.368     4.347     4.339     4.331     4.339     4.331     4.350     4.366     4.344     4.350     4.331     4.322     4.317     4.322     4.317     4.322     4.316     4.308     4.316     4.310     4.317     4.357     4.339     4.329     4.322     4.316     4.310     4.316     4.337     4.347     4.316     4.322     4.317     4.322     4.316     4.322     4.328     4.304     4.312     4.322     4.329     4.322     4.329     4.322     4.329     4.335     4.326     4.302     4.308     4.302     4.310     4.306     4.314     4.322     4.324     4.316     4.321     4.312     4.304     4.308     4.317     4.310     4.302     4.308     4.314     4.306     4.316     4.321     4.316     4.322     4.317     4.312     4.317     4.322     4.328     4.335     4.310     4.331     4.337     4.340     4.333     4.339     4.335     4.331     4.337     4.331     4.337     4.329     4.306     4.329     4.337     4.322     4.316     4.308     4.316     4.310     4.317     4.310     4.304     4.312     4.322     4.329     4.337     4.337     4.346     4.352     4.321     4.312     4.317     4.308     4.300     4.310     4.322     4.317     4.322     4.317     4.324     4.317     4.324     4.333     4.340     4.361     4.363     4.366     4.346     4.340     4.317     4.308     4.331     4.352     4.346     4.339     4.331     4.310     4.317     4.324     4.329     4.368     4.333     4.324     4.361     4.385     4.390     4.390     4.335     4.329     4.337     4.394     4.337     4.340     4.387     4.400     4.390     4.398     4.394     4.396     4.372     4.396     4.377     4.378     4.394     4.398     4.324     4.377     4.380     4.376     4.394     4.400     4.394     4.396     4.394     4.400     4.396     4.402     4.396     4.404     4.394     4.400     4.405     4.404     4.398     4.404     4.410     4.436     4.396     4.438     4.430     4.426     4.425     4.404     4.425     4.413     4.450     4.415     4.423     4.442     4.432     4.423     4.405     4.438     4.435     4.433     4.439     4.435     4.462     4.457     4.459     4.454     4.447     4.425     4.432     4.425     4.461     4.457     4.462     4.482     4.447     4.481     4.474     4.471     4.471     4.468     4.481     4.467     4.480     4.477     4.478     4.475     4.478     4.485     4.487     4.482     4.483     4.496     4.499     4.496     4.504     4.499     4.503     4.509     4.504     4.509     4.512     4.496     4.501     4.507     4.516     4.505     4.511     4.528     4.541     4.544     4.528     4.536     4.546     4.552     4.541     4.548     4.555     4.558     4.562     4.563     4.565     4.569     4.570     4.575     4.574     4.577     4.578     4.580     4.562     4.580     4.580     4.586     4.591     4.592     4.594     4.592     4.592     4.591     4.597     4.597     4.598     4.600     4.602     4.594     4.605     4.598     4.611     4.611     4.609     4.613     4.611     4.616     4.604     4.616     4.613     4.609     4.613     4.616     4.616     4.621     4.625     4.627     4.626     4.628     4.631     4.631     4.635     4.637     4.639     4.637     4.639     4.645     4.643     4.650     4.646     4.650     4.653     4.657     4.656     4.656     4.658     4.660     4.661     4.665     4.663     4.667     4.672     4.670     4.672     4.674     4.676     4.679     4.678     4.679     4.683     4.683     4.687     4.690     4.691     4.690     4.692     4.695     4.698     4.699     4.704     4.706     4.706     4.709     4.707     4.711     4.713     4.717     4.717     4.721     4.719     4.727     4.729     4.729     4.731     4.733     4.735     4.737     4.739     4.741     4.744     4.746     4.750     4.751     4.753     4.755     4.758     4.759     4.762     4.763     4.766     4.769     4.772     4.773     4.775     4.777     4.780     4.781     4.783     4.787     4.789     4.790     4.794     4.797     4.798     4.800     4.801     4.804     4.807     4.810     4.813     4.816     4.822     4.824     4.826     4.831     4.833     4.839     4.847     4.854     4.858     4.863     4.867     4.871     4.875     4.878     4.882     4.887     4.890     4.894     4.898     4.899     4.903     4.903     4.905     4.910     4.911     4.911     4.914     4.913     4.916     4.916     4.918     4.918     4.921     4.923     4.924     4.924     4.927     4.926     4.926     4.927     4.929     4.929     4.929     4.932     4.933     4.935     4.935     4.937     4.939     4.942     4.942     4.944     4.946     4.946     4.949     4.951     4.953     4.954     4.957     4.959     4.960     4.963     4.966     4.967     4.970     4.972     4.974     4.976     4.980     4.981     4.985     4.986     4.988     4.990     4.994     4.997     4.999     5.000     5.002     5.005     5.007     5.010     5.013     5.015     5.017     5.020     5.022     5.026     5.027     5.029     5.033     5.035     5.039     5.043     5.046     5.049     5.053     5.057     5.058     5.060     5.062     5.065     5.067     5.069     5.071     5.072     5.074     5.077     5.080     5.083     5.087     5.089     5.089     5.092     5.094     5.097     5.099     5.102     5.104     5.108     5.111     5.111     5.115     5.116     5.118     5.120     5.121     5.124     5.127     5.128     5.130     5.132     5.135     5.137     5.142     5.144     5.145     5.149     5.150     5.152     5.155     5.156     5.158     5.161     5.163     5.165     5.169     5.170     5.172     5.176     5.178     5.180     5.183     5.187     5.189     5.192     5.196     5.198     5.200     5.203     5.204     5.206     5.207     5.213     5.216     5.217     5.219     5.222     5.225     5.228     5.230     5.232     5.235     5.237     5.239     5.242     5.244     5.248     5.249     5.252     5.254     5.256     5.258     5.260     5.262     5.265     5.269     5.270     5.272     5.275     5.278     5.280     5.282     5.285     5.287     5.289     5.292     5.294     5.298     5.300     5.302     5.305     5.307     5.309     5.310     5.314     5.316     5.317     5.319     5.327     5.335     5.337     5.340     5.341     5.344     5.346     5.347     5.349     5.352     5.352     5.352     5.355     5.357     5.360     5.362     5.363     5.365     5.368     5.370     5.371     5.375     5.376     5.378     5.381     5.385     5.387     5.392     5.392     5.393     5.396     5.400     5.402     5.405     5.408     5.409     5.411     5.412     5.415     5.420     5.423     5.426     5.427     5.430     5.432     5.435     5.437     5.440     5.443     5.446     5.452     5.456     5.456     5.458     5.463     5.466     5.468     5.472     5.473     5.475     5.475     5.478     5.482     5.486     5.489     5.497     5.502     5.504     5.506     5.511     5.515     5.515     5.518     5.522     5.525     5.528     5.530     5.533     5.539     5.548     5.554     5.556     5.558     5.562     5.564     5.567     5.571     5.572     5.576     5.579     5.583     5.591     5.595     5.598     5.604     5.605     5.610     5.613     5.615     5.619     5.622     5.627     5.632     5.633     5.638     5.641     5.645     5.648     5.652     5.658     5.662     5.665     5.670     5.675     5.678     5.685     5.690     5.696     5.702     5.705     5.710     5.717     5.720     5.726     5.732     5.737     5.742     5.747     5.753     5.760     5.764     5.768     5.775     5.778     5.783     5.790     5.796     5.800     5.807     5.812     5.817     5.825     5.830     5.837     5.845     5.852     5.859     5.867     5.875     5.883     5.892     5.902     5.912     5.921     5.932     5.943     5.955     5.966     5.978     5.993     6.004     6.019     6.032     6.045     6.059     6.073     6.090     6.106     6.122     6.139     6.154     6.172     6.190     6.207     6.227     6.246     6.267     6.289     6.310     6.333     6.357     6.381     6.404     6.426     6.450     6.474     6.498     6.522     6.546     6.568     6.590     6.611     6.633     6.654     6.671     6.690     6.709     6.727     6.743     6.761     6.777     6.796     6.812     6.829     6.848     6.865     6.882     6.899     6.918     6.935     6.953     6.972     6.990     7.009     7.028     7.047     7.064     7.083     7.101     7.120     7.139     7.158     7.177     7.196     7.215     7.233     7.252     7.270     7.290     7.307     7.324     7.342     7.359     7.377     7.394     7.412     7.430     7.446     7.464     7.481     7.498     7.516     7.532     7.549     7.567     7.583     7.600     7.618     7.635     7.652     7.669     7.687     7.704     7.721     7.739     7.756     7.772     7.788     7.806     7.823     7.840     7.857     7.874     7.892     7.909     7.926     7.944     7.961     7.978     7.994     8.013     8.031     8.049     8.067     8.083     8.102     8.119     8.135     8.154     8.172     8.189     8.207     8.226     8.243     8.261     8.279     8.296     8.315     8.333     8.351     8.368     8.386     8.404     8.421     8.437     8.453     8.469     8.485     8.500     8.517     8.531     8.546     8.561     8.576     8.591     8.607     8.620     8.635     8.649     8.662     8.677     8.693     8.707     8.720     8.733     8.747     8.762     8.775     8.788     8.802     8.816     8.828     8.841     8.855     8.867     8.879     8.891     8.904     8.916     8.930     8.940     8.952     8.964     8.976     8.990     9.002     9.016     9.025     9.037     9.048     9.062     9.075     9.087     9.100     9.112     9.124     9.137     9.148     9.159     9.176     9.186     9.200     9.214     9.225     9.235     9.250     9.264     9.278     9.291     9.304     9.318     9.331     9.344     9.359     9.374     9.388     9.402     9.415     9.427     9.442     9.457     9.467     9.482     9.495     9.509     9.525     9.536     9.550     9.564     9.577     9.593     9.605     9.617     9.632     9.646     9.659     9.675     9.687     9.702     9.716     9.729     9.740     9.756     9.767     9.782     9.798     9.810     9.824     9.836     9.850     9.864     9.878     9.892     9.904     9.918     9.933     9.946     9.959     9.973     9.988    10.002    10.017    10.032    10.047    10.060    10.076    10.090    10.103    10.117    10.132    10.148    10.166    10.185    10.197    10.212    10.228    10.242    10.258    10.272    10.290    10.306    10.320    10.339    10.354    10.369    10.387    10.402    10.420    10.435    10.453    10.466    10.485    10.500    10.515    10.533    10.552    10.569    10.585    10.602    10.620    10.637    10.654    10.673    10.693    10.711    10.731    10.750    10.771    10.787    10.807    10.826    10.844    10.862    10.883    10.904    10.923    10.945    10.967    10.987    11.006    11.028    11.050    11.070    11.091    11.113    11.133    11.154    11.176    11.196    11.217    11.239    11.260    11.282    11.304    11.324    11.345    11.366    11.388    11.412    11.435    11.457    11.479    11.500    11.525    11.546    11.568    11.591    11.612    11.637    11.654    11.679    11.703    11.725    11.750    11.772    11.797    11.820    11.840    11.864    11.885    11.907    11.929    11.952    11.974    11.994    12.017    12.035    12.058    12.077    12.096    12.115    12.135    12.154    12.173    12.192    12.209    12.227    12.248    12.269    12.285    12.302    12.323    12.339    12.358    12.375    12.392    12.409    12.428    12.445    12.461    12.478    12.494    12.511    12.529    12.543    12.559    12.572    12.585    12.600    12.615    12.628    12.640    12.652    12.667    12.677    12.691    12.706    12.715    12.727    12.740    12.750    12.762    12.776    12.788    12.800    12.812    12.823    12.832    12.845    12.854    12.864    12.873    12.885    12.898    12.911    12.924    12.933    12.948    12.959    12.971    12.985    12.998    13.012    13.019    13.031    13.039    13.053    13.062    13.072    13.080    13.097    13.105    13.118    13.127    13.138    13.148    13.162    13.173    13.189    13.197    13.206    13.216    13.225    13.233    13.252    13.259    13.269    13.281    13.289    13.302    13.309    13.316    13.325    13.341    13.357    13.368    13.379    13.398    13.408    13.421    13.428    13.437    13.444    13.452    13.460    13.471    13.480    13.490    13.499    13.514    13.524    13.536    13.552    13.560    13.572    13.594    13.608    13.625    13.633    13.642    13.653    13.661    13.673    13.679    13.697    13.705    13.716    13.730    13.743    13.757    13.772    13.781    13.791    13.804    13.811    13.828    13.840    13.847    13.854    13.866    13.875    13.880    13.889    13.907    13.921    13.929    13.942    13.949    13.972    13.973    13.990    13.994    14.006    14.018    14.028    14.031    14.041    14.059    14.063    14.068    14.078    14.087    14.094    14.100    14.108    14.120    14.128    14.133    14.157    14.162    14.169    14.185    14.188    14.193    14.207    14.217    14.227    14.239    14.244    14.249    14.268    14.274    14.279    14.288    14.293    14.299    14.309    14.316    14.329    14.335    14.342    14.353    14.364    14.372    14.379    14.389    14.402    14.405    14.414    14.425    14.437    14.440    14.451    14.469    14.474    14.480    14.498    14.506    14.511    14.522    14.527    14.539    14.544    14.560    14.572    14.578    14.583    14.604    14.609    14.613    14.635    14.639    14.644    14.650    14.670    14.676    14.685    14.691    14.700    14.708    14.715    14.720    14.725    14.729    14.732    14.736    14.737    14.737    14.737    14.739    14.737    14.739    14.738    14.733    14.731    14.727    14.722    14.716    14.710    14.705    14.698    14.694    14.688    14.681    14.674    14.669    14.650    14.643    14.635    14.625    14.613    14.604    14.598    14.583    14.578    14.572    14.559    14.550    14.543    14.537    14.532    14.513    14.507    14.502    14.494    14.481    14.476    14.472    14.458    14.448    14.442    14.437    14.427    14.416    14.407    14.402    14.390    14.383    14.374    14.368    14.361    14.353    14.349    14.342    14.337    14.329    14.320    14.312    14.303    14.298    14.291    14.281    14.276    14.268    14.263    14.256    14.246    14.242    14.235    14.230    14.225    14.213    14.196    14.191    14.188    14.185    14.181    14.164
     4.439     4.432     4.425     4.530     4.432     4.425     4.426     4.425     4.432     4.400     4.433     4.468     4.462     4.467     4.433     4.425     4.425     4.423     4.430     4.423     4.432     4.425     4.432     4.462     4.428     4.432     4.425     4.404     4.410     4.405     4.425     4.432     4.400     4.405     4.400     4.405     4.400     4.405     4.400     4.405     4.400     4.407     4.432     4.426     4.433     4.405     4.400     4.405     4.426     4.400     4.405     4.400     4.405     4.430     4.410     4.404     4.396     4.404     4.396     4.404     4.392     4.400     4.392     4.400     4.394     4.400     4.368     4.400     4.405     4.400     4.405     4.400     4.405     4.400     4.404     4.396     4.404     4.396     4.404     4.423     4.432     4.415     4.405     4.400     4.405     4.400     4.367     4.398     4.404     4.398     4.400     4.368     4.373     4.368     4.400     4.392     4.400     4.392     4.400     4.368     4.400     4.392     4.400     4.392     4.404     4.400     4.432     4.442     4.425     4.432     4.426     4.432     4.425     4.432     4.474     4.467     4.400     4.407     4.400     4.466     4.461     4.467     4.462     4.467     4.400     4.407     4.466     4.496     4.466     4.472     4.490     4.498     4.433     4.425     4.432     4.496     4.439     4.405     4.400     4.405     4.425     4.432     4.425     4.405     4.425     4.432     4.439     4.483     4.490     4.477     4.481     4.405     4.457     4.438     4.471     4.462     4.426     4.432     4.425     4.433     4.467     4.507     4.505     4.504     4.498     4.504     4.499     4.433     4.477     4.482     4.478     4.500     4.494     4.487     4.482     4.483     4.489     4.483     4.490     4.483     4.490     4.496     4.489     4.494     4.492     4.496     4.496     4.489     4.490     4.492     4.483     4.489     4.490     4.490     4.496     4.490     4.498     4.499     4.494     4.498     4.501     4.499     4.499     4.499     4.503     4.498     4.496     4.501     4.496     4.501     4.496     4.498     4.499     4.501     4.498     4.499     4.501     4.494     4.501     4.492     4.494     4.489     4.494     4.496     4.499     4.494     4.501     4.498     4.492     4.499     4.499     4.496     4.499     4.498     4.489     4.496     4.490     4.487     4.481     4.485     4.489     4.483     4.487     4.478     4.482     4.478     4.481     4.471     4.474     4.472     4.468     4.474     4.470     4.474     4.480     4.472     4.482     4.474     4.475     4.481     4.478     4.477     4.475     4.468     4.472     4.467     4.461     4.474     4.467     4.445     4.466     4.445     4.472     4.475     4.474     4.462     4.464     4.435     4.439     4.436     4.474     4.435     4.439     4.433     4.448     4.433     4.425     4.462     4.464     4.416     4.439     4.413     4.455     4.405     4.410     4.452     4.407     4.400     4.405     4.400     4.405     4.400     4.392     4.400     4.423     4.405     4.423     4.410     4.415     4.410     4.405     4.411     4.400     4.404     4.347     4.398     4.404     4.400     4.404     4.396     4.390     4.398     4.387     4.392     4.392     4.390     4.394     4.390     4.392     4.394     4.331     4.390     4.387     4.385     4.390     4.385     4.383     4.335     4.342     4.333     4.324     4.317     4.339     4.373     4.368     4.381     4.383     4.373     4.368     4.344     4.322     4.317     4.324     4.331     4.372     4.347     4.369     4.344     4.337     4.331     4.339     4.331     4.340     4.331     4.310     4.317     4.346     4.337     4.329     4.322     4.317     4.322     4.317     4.324     4.331     4.363     4.365     4.346     4.324     4.317     4.322     4.316     4.308     4.317     4.350     4.349     4.331     4.322     4.329     4.322     4.329     4.322     4.329     4.335     4.331     4.337     4.331     4.337     4.329     4.335     4.329     4.317     4.308     4.300     4.308     4.317     4.314     4.306     4.340     4.317     4.310     4.314     4.304     4.310     4.317     4.314     4.306     4.310     4.316     4.306     4.312     4.321     4.329     4.337     4.329     4.324     4.331     4.324     4.317     4.322     4.312     4.317     4.324     4.329     4.324     4.329     4.335     4.329     4.335     4.342     4.340     4.342     4.324     4.317     4.324     4.342     4.331     4.322     4.317     4.310     4.317     4.310     4.304     4.310     4.321     4.329     4.324     4.331     4.340     4.354     4.354     4.352     4.333     4.340     4.317     4.310     4.333     4.328     4.322     4.317     4.310     4.331     4.324     4.333     4.363     4.359     4.366     4.365     4.361     4.340     4.333     4.324     4.317     4.324     4.346     4.340     4.331     4.322     4.317     4.310     4.317     4.366     4.333     4.340     4.365     4.355     4.324     4.329     4.322     4.329     4.337     4.331     4.340     4.344     4.394     4.390     4.398     4.400     4.396     4.382     4.379     4.377     4.372     4.394     4.396     4.400     4.394     4.400     4.385     4.400     4.405     4.402     4.394     4.400     4.396     4.398     4.392     4.402     4.405     4.404     4.400     4.405     4.405     4.407     4.410     4.404     4.396     4.405     4.444     4.398     4.400     4.407     4.423     4.428     4.452     4.444     4.416     4.450     4.416     4.442     4.445     4.447     4.430     4.425     4.432     4.432     4.454     4.462     4.439     4.445     4.426     4.455     4.436     4.454     4.430     4.425     4.481     4.439     4.436     4.472     4.489     4.470     4.482     4.480     4.477     4.480     4.487     4.492     4.490     4.487     4.481     4.485     4.487     4.485     4.480     4.487     4.489     4.494     4.489     4.492     4.501     4.508     4.509     4.511     4.513     4.509     4.519     4.515     4.516     4.515     4.515     4.522     4.540     4.508     4.531     4.546     4.550     4.549     4.552     4.545     4.554     4.558     4.554     4.560     4.566     4.565     4.566     4.569     4.570     4.574     4.575     4.580     4.582     4.580     4.585     4.582     4.582     4.586     4.585     4.592     4.588     4.595     4.592     4.598     4.595     4.602     4.605     4.602     4.604     4.609     4.609     4.595     4.615     4.615     4.613     4.613     4.616     4.620     4.622     4.622     4.622     4.622     4.616     4.619     4.615     4.618     4.624     4.629     4.630     4.633     4.635     4.637     4.637     4.641     4.641     4.639     4.639     4.643     4.645     4.646     4.648     4.651     4.654     4.656     4.661     4.661     4.663     4.661     4.665     4.665     4.668     4.670     4.672     4.670     4.674     4.674     4.678     4.681     4.679     4.681     4.685     4.687     4.690     4.690     4.694     4.695     4.692     4.696     4.700     4.704     4.706     4.706     4.707     4.707     4.709     4.711     4.715     4.715     4.718     4.719     4.726     4.725     4.729     4.730     4.735     4.735     4.737     4.739     4.741     4.742     4.746     4.748     4.750     4.754     4.755     4.757     4.759     4.762     4.765     4.766     4.769     4.770     4.773     4.775     4.778     4.780     4.781     4.785     4.787     4.789     4.792     4.794     4.795     4.797     4.800     4.801     4.804     4.807     4.810     4.812     4.815     4.818     4.820     4.824     4.828     4.833     4.836     4.842     4.850     4.854     4.858     4.861     4.865     4.869     4.872     4.879     4.882     4.887     4.889     4.894     4.898     4.899     4.902     4.906     4.906     4.910     4.911     4.914     4.914     4.918     4.918     4.916     4.920     4.923     4.923     4.924     4.929     4.929     4.927     4.927     4.929     4.930     4.930     4.932     4.933     4.935     4.935     4.939     4.941     4.942     4.944     4.946     4.947     4.947     4.947     4.949     4.953     4.954     4.954     4.957     4.957     4.960     4.962     4.965     4.966     4.970     4.972     4.974     4.976     4.980     4.981     4.983     4.988     4.988     4.990     4.991     4.993     4.998     5.000     5.004     5.005     5.007     5.009     5.012     5.015     5.018     5.018     5.022     5.024     5.026     5.029     5.033     5.035     5.037     5.043     5.047     5.049     5.049     5.053     5.057     5.060     5.062     5.065     5.067     5.069     5.071     5.072     5.075     5.077     5.080     5.083     5.085     5.089     5.090     5.094     5.094     5.097     5.099     5.102     5.104     5.108     5.109     5.113     5.115     5.116     5.119     5.120     5.121     5.123     5.126     5.128     5.130     5.132     5.135     5.140     5.140     5.144     5.145     5.149     5.150     5.153     5.155     5.156     5.160     5.161     5.165     5.166     5.169     5.170     5.174     5.176     5.178     5.180     5.185     5.185     5.189     5.192     5.196     5.198     5.200     5.202     5.204     5.204     5.209     5.210     5.214     5.220     5.222     5.224     5.225     5.227     5.230     5.232     5.235     5.237     5.239     5.242     5.244     5.246     5.249     5.253     5.254     5.256     5.259     5.261     5.263     5.265     5.270     5.272     5.274     5.275     5.278     5.280     5.283     5.285     5.287     5.291     5.291     5.296     5.298     5.300     5.303     5.305     5.307     5.310     5.312     5.314     5.316     5.318     5.320     5.323     5.328     5.335     5.338     5.340     5.343     5.344     5.346     5.347     5.350     5.354     5.355     5.355     5.357     5.360     5.362     5.363     5.367     5.368     5.370     5.373     5.375     5.376     5.379     5.381     5.382     5.388     5.390     5.392     5.395     5.396     5.400     5.400     5.403     5.408     5.409     5.412     5.414     5.415     5.418     5.423     5.424     5.429     5.432     5.432     5.435     5.437     5.439     5.443     5.445     5.449     5.452     5.456     5.458     5.459     5.463     5.466     5.472     5.472     5.473     5.475     5.478     5.482     5.487     5.497     5.498     5.502     5.504     5.508     5.508     5.511     5.513     5.517     5.520     5.522     5.525     5.528     5.532     5.535     5.545     5.549     5.554     5.556     5.560     5.564     5.565     5.569     5.572     5.576     5.579     5.583     5.585     5.591     5.597     5.600     5.605     5.608     5.610     5.613     5.616     5.621     5.624     5.627     5.632     5.635     5.638     5.641     5.645     5.649     5.654     5.657     5.662     5.665     5.670     5.675     5.678     5.685     5.690     5.694     5.702     5.705     5.710     5.716     5.720     5.726     5.731     5.737     5.740     5.747     5.752     5.758     5.764     5.772     5.777     5.780     5.785     5.790     5.794     5.800     5.805     5.812     5.817     5.825     5.831     5.837     5.844     5.850     5.859     5.865     5.873     5.883     5.891     5.900     5.910     5.920     5.930     5.941     5.952     5.964     5.977     5.989     6.003     6.016     6.028     6.042     6.057     6.072     6.086     6.102     6.118     6.133     6.150     6.167     6.185     6.204     6.221     6.241     6.259     6.280     6.301     6.324     6.348     6.371     6.395     6.418     6.442     6.464     6.488     6.512     6.536     6.559     6.582     6.605     6.627     6.649     6.668     6.689     6.706     6.725     6.743     6.761     6.777     6.796     6.813     6.829     6.848     6.865     6.882     6.899     6.916     6.935     6.953     6.970     6.987     7.007     7.024     7.044     7.062     7.079     7.099     7.117     7.136     7.154     7.172     7.192     7.210     7.230     7.248     7.269     7.285     7.304     7.322     7.341     7.357     7.376     7.394     7.410     7.428     7.444     7.462     7.480     7.497     7.515     7.532     7.549     7.567     7.583     7.602     7.618     7.635     7.652     7.669     7.687     7.704     7.719     7.737     7.754     7.770     7.789     7.805     7.823     7.839     7.857     7.874     7.891     7.907     7.924     7.941     7.959     7.977     7.993     8.010     8.027     8.045     8.064     8.080     8.099     8.115     8.133     8.150     8.168     8.185     8.204     8.222     8.238     8.256     8.276     8.293     8.311     8.328     8.347     8.363     8.381     8.399     8.416     8.433     8.450     8.467     8.483     8.500     8.515     8.531     8.546     8.561     8.576     8.591     8.605     8.620     8.636     8.652     8.664     8.679     8.693     8.707     8.722     8.737     8.752     8.765     8.778     8.791     8.806     8.820     8.833     8.847     8.858     8.872     8.886     8.897     8.911     8.925     8.935     8.950     8.960     8.973     8.985     8.998     9.011     9.021     9.035     9.048     9.059     9.070     9.082     9.096     9.107     9.119     9.133     9.145     9.158     9.170     9.182     9.195     9.207     9.221     9.233     9.246     9.259     9.271     9.283     9.298     9.312     9.326     9.339     9.354     9.367     9.381     9.393     9.407     9.422     9.435     9.448     9.461     9.474     9.489     9.504     9.516     9.531     9.545     9.559     9.570     9.585     9.598     9.612     9.625     9.639     9.653     9.665     9.680     9.692     9.705     9.720     9.735     9.748     9.761     9.774     9.788     9.803     9.816     9.829     9.844     9.859     9.871     9.885     9.899     9.913     9.924     9.940     9.952     9.967     9.980     9.994    10.006    10.021    10.037    10.050    10.064    10.080    10.096    10.109    10.125    10.137    10.153    10.168    10.186    10.202    10.217    10.233    10.248    10.262    10.277    10.293    10.308    10.324    10.341    10.356    10.373    10.389    10.405    10.423    10.438    10.454    10.469    10.485    10.504    10.519    10.533    10.552    10.571    10.588    10.606    10.620    10.640    10.658    10.673    10.694    10.709    10.731    10.750    10.771    10.789    10.807    10.826    10.845    10.865    10.883    10.904    10.922    10.943    10.965    10.985    11.006    11.027    11.046    11.069    11.089    11.109    11.131    11.151    11.174    11.194    11.213    11.237    11.255    11.278    11.299    11.319    11.342    11.363    11.383    11.407    11.429    11.452    11.474    11.498    11.520    11.543    11.564    11.586    11.607    11.628    11.651    11.674    11.695    11.716    11.742    11.765    11.785    11.807    11.831    11.855    11.879    11.898    11.921    11.942    11.963    11.989    12.009    12.029    12.048    12.070    12.090    12.109    12.128    12.148    12.165    12.185    12.203    12.222    12.237    12.256    12.275    12.293    12.311    12.327    12.344    12.363    12.380    12.397    12.414    12.430    12.447    12.466    12.479    12.497    12.512    12.526    12.542    12.555    12.569    12.582    12.596    12.608    12.620    12.632    12.647    12.659    12.672    12.683    12.697    12.706    12.718    12.732    12.744    12.757    12.770    12.780    12.793    12.804    12.815    12.823    12.836    12.845    12.855    12.867    12.878    12.891    12.901    12.915    12.928    12.941    12.954    12.963    12.981    12.987    12.998    13.012    13.025    13.033    13.047    13.055    13.066    13.073    13.082    13.096    13.111    13.123    13.132    13.139    13.153    13.170    13.182    13.194    13.203    13.211    13.220    13.230    13.239    13.253    13.262    13.274    13.285    13.296    13.306    13.314    13.323    13.333    13.352    13.364    13.381    13.392    13.402    13.409    13.424    13.433    13.441    13.449    13.457    13.467    13.480    13.487    13.495    13.510    13.522    13.530    13.546    13.559    13.569    13.578    13.604    13.616    13.628    13.635    13.649    13.658    13.670    13.679    13.694    13.703    13.710    13.728    13.738    13.755    13.771    13.778    13.789    13.804    13.809    13.817    13.837    13.845    13.852    13.863    13.870    13.881    13.889    13.902    13.916    13.935    13.939    13.947    13.969    13.973    13.987    13.992    13.997    14.016    14.026    14.033    14.043    14.059    14.061    14.068    14.081    14.087    14.094    14.100    14.112    14.120    14.126    14.131    14.154    14.164    14.171    14.179    14.191    14.194    14.205    14.213    14.231    14.239    14.244    14.249    14.267    14.274    14.277    14.289    14.295    14.299    14.309    14.316    14.327    14.335    14.340    14.356    14.364    14.370    14.379    14.386    14.396    14.405    14.414    14.424    14.437    14.440    14.449    14.463    14.474    14.481    14.502    14.506    14.513    14.519    14.532    14.537    14.544    14.559    14.570    14.576    14.581    14.602    14.607    14.613    14.631    14.639    14.644    14.651    14.669    14.674    14.685    14.694    14.700    14.707    14.713    14.720    14.725    14.729    14.732    14.736    14.737    14.737    14.737    14.737    14.737    14.737    14.737    14.733    14.732    14.727    14.724    14.718    14.711    14.707    14.700    14.695    14.688    14.682    14.677    14.669    14.650    14.644    14.632    14.626    14.613    14.606    14.602    14.587    14.580    14.574    14.560    14.557    14.544    14.537    14.533    14.517    14.509    14.506    14.496    14.483    14.478    14.470    14.462    14.453    14.444    14.439    14.428    14.421    14.407    14.402    14.393    14.383    14.376    14.370    14.366    14.357    14.351    14.344    14.338    14.333    14.324    14.310    14.305    14.302    14.293    14.285    14.281    14.274    14.270    14.257    14.251    14.246    14.239    14.231    14.227    14.215    14.202    14.193    14.190    14.188    14.181    14.169
     4.530     4.467     4.530     4.471     4.425     4.425     4.425     4.432     4.425     4.405     4.400     4.436     4.432     4.472     4.439     4.432     4.423     4.426     4.423     4.432     4.425     4.433     4.504     4.426     4.405     4.411     4.405     4.410     4.404     4.398     4.405     4.425     4.432     4.400     4.405     4.426     4.432     4.400     4.405     4.398     4.405     4.425     4.432     4.425     4.405     4.400     4.405     4.400     4.405     4.432     4.400     4.405     4.430     4.423     4.404     4.410     4.404     4.396     4.404     4.396     4.404     4.394     4.404     4.396     4.404     4.398     4.404     4.398     4.404     4.398     4.428     4.408     4.400     4.405     4.400     4.404     4.400     4.404     4.400     4.432     4.428     4.423     4.400     4.407     4.400     4.405     4.400     4.405     4.411     4.416     4.394     4.400     4.394     4.402     4.396     4.404     4.396     4.404     4.394     4.404     4.392     4.400     4.407     4.400     4.425     4.432     4.413     4.438     4.432     4.426     4.432     4.425     4.432     4.425     4.433     4.496     4.466     4.432     4.439     4.433     4.439     4.433     4.426     4.433     4.466     4.400     4.467     4.472     4.489     4.500     4.512     4.500     4.467     4.433     4.467     4.466     4.432     4.400     4.405     4.411     4.432     4.425     4.432     4.425     4.432     4.426     4.432     4.467     4.498     4.487     4.492     4.498     4.467     4.432     4.438     4.432     4.462     4.441     4.433     4.492     4.496     4.498     4.467     4.498     4.490     4.508     4.508     4.505     4.482     4.503     4.483     4.490     4.496     4.492     4.489     4.494     4.498     4.489     4.492     4.487     4.489     4.494     4.496     4.494     4.499     4.494     4.490     4.494     4.501     4.498     4.494     4.498     4.496     4.499     4.494     4.501     4.492     4.504     4.483     4.503     4.499     4.501     4.498     4.503     4.499     4.505     4.501     4.503     4.499     4.504     4.499     4.505     4.498     4.505     4.504     4.499     4.498     4.500     4.499     4.498     4.504     4.498     4.501     4.499     4.494     4.489     4.498     4.490     4.496     4.496     4.498     4.499     4.501     4.499     4.492     4.494     4.489     4.496     4.485     4.494     4.487     4.494     4.490     4.494     4.478     4.485     4.485     4.480     4.485     4.485     4.487     4.481     4.475     4.494     4.489     4.489     4.485     4.480     4.485     4.477     4.481     4.477     4.477     4.474     4.481     4.461     4.480     4.478     4.471     4.472     4.475     4.459     4.455     4.480     4.481     4.468     4.462     4.441     4.478     4.481     4.436     4.441     4.477     4.426     4.433     4.438     4.433     4.423     4.413     4.416     4.439     4.442     4.461     4.425     4.404     4.452     4.445     4.405     4.400     4.405     4.441     4.405     4.400     4.394     4.432     4.421     4.428     4.405     4.410     4.407     4.410     4.410     4.404     4.400     4.413     4.396     4.404     4.396     4.402     4.394     4.400     4.394     4.398     4.394     4.390     4.390     4.402     4.390     4.398     4.390     4.394     4.400     4.396     4.387     4.387     4.385     4.381     4.329     4.335     4.340     4.333     4.340     4.347     4.368     4.363     4.376     4.347     4.385     4.373     4.366     4.329     4.322     4.329     4.339     4.381     4.382     4.347     4.339     4.333     4.337     4.331     4.339     4.346     4.339     4.331     4.312     4.369     4.344     4.339     4.331     4.339     4.331     4.339     4.359     4.357     4.363     4.361     4.366     4.346     4.324     4.317     4.308     4.316     4.322     4.361     4.344     4.363     4.344     4.337     4.317     4.322     4.317     4.322     4.331     4.349     4.350     4.347     4.344     4.347     4.340     4.333     4.312     4.300     4.308     4.317     4.314     4.308     4.329     4.333     4.308     4.316     4.322     4.314     4.304     4.312     4.306     4.314     4.319     4.322     4.314     4.304     4.312     4.319     4.344     4.350     4.329     4.339     4.331     4.322     4.328     4.319     4.310     4.317     4.337     4.331     4.337     4.317     4.335     4.340     4.347     4.340     4.347     4.340     4.335     4.340     4.352     4.349     4.333     4.324     4.317     4.322     4.317     4.310     4.321     4.328     4.322     4.317     4.324     4.344     4.340     4.347     4.348     4.354     4.348     4.329     4.335     4.316     4.306     4.317     4.310     4.317     4.324     4.346     4.352     4.372     4.357     4.363     4.363     4.366     4.346     4.339     4.331     4.324     4.331     4.339     4.346     4.339     4.317     4.322     4.317     4.324     4.366     4.371     4.377     4.361     4.390     4.317     4.324     4.331     4.324     4.342     4.339     4.398     4.404     4.404     4.398     4.394     4.408     4.402     4.385     4.400     4.394     4.396     4.400     4.405     4.392     4.400     4.387     4.387     4.387     4.400     4.398     4.404     4.398     4.404     4.408     4.402     4.408     4.404     4.410     4.405     4.419     4.423     4.404     4.423     4.398     4.405     4.410     4.402     4.423     4.426     4.404     4.426     4.435     4.415     4.419     4.423     4.404     4.442     4.405     4.452     4.454     4.459     4.430     4.426     4.464     4.430     4.425     4.471     4.425     4.478     4.481     4.436     4.433     4.438     4.433     4.467     4.433     4.490     4.475     4.470     4.492     4.498     4.489     4.482     4.489     4.494     4.487     4.494     4.487     4.485     4.482     4.480     4.492     4.499     4.496     4.498     4.494     4.492     4.496     4.507     4.513     4.512     4.513     4.512     4.519     4.513     4.516     4.519     4.526     4.524     4.540     4.536     4.533     4.540     4.548     4.552     4.554     4.535     4.548     4.552     4.560     4.555     4.558     4.563     4.570     4.570     4.572     4.577     4.575     4.580     4.585     4.582     4.586     4.583     4.586     4.589     4.592     4.594     4.598     4.592     4.598     4.597     4.598     4.602     4.604     4.609     4.605     4.607     4.613     4.615     4.616     4.619     4.588     4.622     4.586     4.624     4.619     4.627     4.628     4.625     4.611     4.618     4.622     4.618     4.631     4.635     4.633     4.633     4.637     4.639     4.639     4.641     4.639     4.639     4.643     4.648     4.645     4.650     4.654     4.653     4.657     4.660     4.663     4.661     4.664     4.665     4.668     4.668     4.664     4.670     4.670     4.672     4.678     4.674     4.678     4.681     4.685     4.683     4.685     4.689     4.692     4.691     4.694     4.696     4.696     4.702     4.704     4.706     4.707     4.709     4.709     4.713     4.711     4.715     4.718     4.721     4.719     4.723     4.725     4.729     4.733     4.735     4.735     4.737     4.741     4.741     4.742     4.746     4.746     4.750     4.754     4.755     4.757     4.759     4.761     4.763     4.766     4.769     4.770     4.773     4.777     4.778     4.780     4.781     4.785     4.787     4.789     4.792     4.794     4.795     4.798     4.800     4.801     4.804     4.806     4.809     4.812     4.813     4.816     4.820     4.822     4.824     4.828     4.833     4.837     4.842     4.847     4.856     4.858     4.861     4.865     4.869     4.871     4.876     4.881     4.885     4.889     4.892     4.896     4.899     4.902     4.905     4.908     4.910     4.914     4.913     4.916     4.918     4.921     4.920     4.923     4.924     4.926     4.927     4.927     4.930     4.930     4.932     4.932     4.933     4.935     4.935     4.937     4.937     4.939     4.941     4.942     4.944     4.947     4.947     4.950     4.953     4.953     4.956     4.956     4.957     4.957     4.959     4.962     4.963     4.965     4.966     4.969     4.972     4.974     4.976     4.980     4.981     4.983     4.986     4.987     4.988     4.990     4.993     4.997     5.000     5.004     5.005     5.007     5.009     5.012     5.013     5.015     5.018     5.020     5.024     5.026     5.029     5.031     5.033     5.035     5.038     5.044     5.048     5.049     5.053     5.057     5.060     5.062     5.063     5.067     5.069     5.071     5.072     5.075     5.077     5.078     5.081     5.083     5.087     5.090     5.092     5.096     5.097     5.099     5.102     5.104     5.108     5.109     5.113     5.115     5.117     5.119     5.121     5.123     5.124     5.126     5.128     5.131     5.132     5.135     5.137     5.142     5.142     5.145     5.147     5.149     5.152     5.155     5.156     5.158     5.161     5.163     5.166     5.169     5.170     5.174     5.176     5.179     5.180     5.183     5.185     5.189     5.191     5.194     5.198     5.200     5.203     5.204     5.204     5.209     5.213     5.216     5.217     5.222     5.224     5.227     5.228     5.230     5.232     5.235     5.237     5.239     5.242     5.246     5.248     5.249     5.253     5.254     5.256     5.258     5.261     5.263     5.266     5.269     5.272     5.274     5.277     5.280     5.282     5.283     5.287     5.287     5.291     5.292     5.296     5.298     5.300     5.303     5.305     5.307     5.310     5.312     5.314     5.316     5.318     5.320     5.322     5.332     5.337     5.337     5.340     5.341     5.344     5.346     5.347     5.349     5.354     5.355     5.359     5.359     5.360     5.363     5.365     5.367     5.368     5.371     5.373     5.375     5.376     5.379     5.381     5.382     5.387     5.388     5.392     5.395     5.396     5.398     5.402     5.405     5.406     5.409     5.412     5.414     5.415     5.417     5.420     5.424     5.427     5.432     5.433     5.437     5.437     5.439     5.440     5.445     5.448     5.452     5.454     5.458     5.459     5.461     5.465     5.466     5.470     5.473     5.477     5.478     5.482     5.487     5.490     5.499     5.502     5.502     5.506     5.510     5.511     5.513     5.515     5.518     5.520     5.523     5.525     5.528     5.532     5.537     5.543     5.552     5.552     5.558     5.560     5.564     5.567     5.569     5.572     5.576     5.579     5.583     5.586     5.592     5.598     5.602     5.607     5.610     5.613     5.615     5.619     5.621     5.624     5.629     5.632     5.637     5.638     5.643     5.646     5.649     5.654     5.658     5.662     5.666     5.670     5.675     5.680     5.683     5.690     5.696     5.700     5.705     5.710     5.716     5.720     5.726     5.732     5.737     5.742     5.747     5.752     5.758     5.763     5.768     5.775     5.778     5.786     5.790     5.794     5.800     5.805     5.811     5.817     5.823     5.830     5.837     5.844     5.850     5.858     5.865     5.873     5.880     5.889     5.900     5.908     5.918     5.929     5.940     5.952     5.962     5.974     5.989     6.000     6.013     6.027     6.040     6.053     6.068     6.083     6.098     6.115     6.130     6.146     6.163     6.180     6.198     6.217     6.235     6.253     6.273     6.294     6.316     6.338     6.362     6.385     6.408     6.432     6.455     6.479     6.502     6.527     6.550     6.574     6.597     6.620     6.642     6.664     6.683     6.703     6.722     6.740     6.759     6.776     6.795     6.812     6.829     6.846     6.865     6.882     6.899     6.916     6.933     6.951     6.968     6.986     7.004     7.022     7.040     7.059     7.078     7.095     7.114     7.131     7.150     7.168     7.189     7.206     7.226     7.244     7.263     7.283     7.301     7.320     7.337     7.355     7.373     7.393     7.409     7.428     7.444     7.461     7.478     7.495     7.513     7.532     7.547     7.564     7.581     7.600     7.616     7.633     7.650     7.669     7.685     7.704     7.719     7.737     7.753     7.770     7.788     7.805     7.822     7.840     7.857     7.872     7.891     7.906     7.924     7.940     7.957     7.975     7.993     8.010     8.027     8.044     8.061     8.077     8.095     8.112     8.130     8.149     8.165     8.182     8.201     8.218     8.237     8.253     8.270     8.289     8.307     8.323     8.341     8.358     8.378     8.393     8.411     8.429     8.446     8.463     8.480     8.498     8.513     8.530     8.546     8.561     8.576     8.591     8.605     8.620     8.636     8.652     8.667     8.682     8.694     8.709     8.723     8.737     8.752     8.768     8.781     8.796     8.809     8.823     8.837     8.852     8.865     8.877     8.888     8.902     8.916     8.929     8.944     8.957     8.968     8.983     8.993     9.007     9.018     9.032     9.045     9.053     9.068     9.081     9.092     9.103     9.117     9.129     9.141     9.153     9.167     9.178     9.192     9.202     9.217     9.230     9.240     9.254     9.266     9.279     9.293     9.305     9.320     9.331     9.345     9.360     9.374     9.388     9.402     9.415     9.430     9.442     9.457     9.469     9.483     9.497     9.509     9.523     9.538     9.550     9.562     9.574     9.591     9.604     9.616     9.632     9.645     9.659     9.672     9.685     9.697     9.712     9.724     9.738     9.752     9.766     9.781     9.795     9.809     9.822     9.836     9.850     9.864     9.877     9.890     9.904     9.918     9.933     9.947     9.959     9.973     9.985    10.002    10.014    10.028    10.040    10.057    10.072    10.085    10.100    10.116    10.129    10.143    10.156    10.173    10.186    10.203    10.219    10.237    10.252    10.267    10.282    10.299    10.311    10.327    10.344    10.359    10.376    10.392    10.408    10.425    10.440    10.457    10.472    10.490    10.506    10.524    10.538    10.554    10.572    10.590    10.607    10.625    10.642    10.659    10.677    10.696    10.713    10.731    10.748    10.767    10.790    10.810    10.828    10.847    10.863    10.883    10.904    10.923    10.945    10.962    10.983    11.006    11.027    11.046    11.069    11.086    11.109    11.128    11.150    11.172    11.192    11.213    11.235    11.254    11.274    11.296    11.317    11.339    11.360    11.381    11.403    11.424    11.446    11.467    11.491    11.512    11.537    11.557    11.581    11.604    11.624    11.645    11.667    11.688    11.710    11.735    11.756    11.777    11.800    11.823    11.847    11.868    11.890    11.912    11.933    11.954    11.978    12.000    12.020    12.041    12.059    12.080    12.102    12.120    12.139    12.156    12.175    12.194    12.212    12.229    12.248    12.261    12.281    12.298    12.316    12.332    12.352    12.365    12.385    12.399    12.417    12.433    12.448    12.463    12.479    12.495    12.509    12.523    12.537    12.554    12.567    12.579    12.590    12.602    12.612    12.626    12.639    12.652    12.663    12.677    12.690    12.698    12.713    12.727    12.737    12.749    12.760    12.773    12.787    12.797    12.807    12.818    12.829    12.839    12.848    12.861    12.871    12.882    12.896    12.911    12.922    12.935    12.952    12.956    12.977    12.985    12.994    13.003    13.022    13.028    13.040    13.050    13.059    13.070    13.080    13.090    13.102    13.112    13.129    13.136    13.148    13.163    13.172    13.189    13.200    13.208    13.216    13.225    13.232    13.247    13.259    13.269    13.279    13.289    13.299    13.311    13.319    13.328    13.339    13.353    13.380    13.389    13.398    13.407    13.421    13.431    13.443    13.448    13.455    13.465    13.476    13.482    13.494    13.504    13.520    13.528    13.543    13.552    13.569    13.574    13.590    13.613    13.622    13.635    13.642    13.656    13.666    13.676    13.692    13.702    13.710    13.722    13.737    13.754    13.766    13.774    13.792    13.799    13.806    13.817    13.837    13.843    13.848    13.852    13.873    13.883    13.892    13.899    13.914    13.935    13.939    13.947    13.969    13.977    13.987    13.992    13.999    14.010    14.024    14.029    14.052    14.056    14.063    14.071    14.078    14.089    14.094    14.100    14.114    14.120    14.126    14.131    14.152    14.160    14.171    14.177    14.188    14.196    14.205    14.215    14.225    14.239    14.244    14.249    14.260    14.272    14.277    14.283    14.295    14.302    14.310    14.316    14.330    14.333    14.340    14.354    14.363    14.372    14.377    14.389    14.396    14.404    14.411    14.425    14.435    14.440    14.454    14.469    14.472    14.481    14.502    14.504    14.509    14.517    14.532    14.539    14.546    14.551    14.569    14.572    14.589    14.599    14.607    14.615    14.628    14.639    14.644    14.658    14.670    14.674    14.685    14.691    14.703    14.707    14.711    14.722    14.725    14.729    14.732    14.736    14.738    14.737    14.738    14.738    14.738    14.737    14.736    14.735    14.732    14.729    14.725    14.720    14.716    14.707    14.702    14.698    14.688    14.681    14.676    14.669    14.650    14.644    14.635    14.623    14.617    14.611    14.604    14.590    14.581    14.574    14.563    14.555    14.544    14.537    14.535    14.521    14.511    14.507    14.498    14.490    14.480    14.472    14.464    14.454    14.446    14.439    14.432    14.422    14.411    14.402    14.395    14.385    14.379    14.374    14.366    14.359    14.354    14.345    14.340    14.335    14.327    14.314    14.309    14.303    14.298    14.289    14.283    14.276    14.270    14.264    14.254    14.249    14.240    14.235    14.230    14.215    14.209    14.202    14.193    14.191    14.179    14.174
     4.537     4.530     4.472     4.439     4.432     4.425     4.426     4.425     4.432     4.426     4.462     4.430     4.425     4.468     4.433     4.425     4.426     4.425     4.432     4.425     4.432     4.467     4.425     4.405     4.400     4.405     4.410     4.404     4.410     4.404     4.411     4.432     4.428     4.405     4.432     4.498     4.452     4.432     4.423     4.430     4.425     4.432     4.425     4.432     4.411     4.417     4.411     4.407     4.400     4.425     4.405     4.400     4.439     4.432     4.411     4.404     4.410     4.404     4.396     4.404     4.398     4.404     4.398     4.404     4.398     4.404     4.400     4.404     4.400     4.405     4.400     4.432     4.435     4.426     4.432     4.425     4.407     4.400     4.405     4.426     4.435     4.430     4.435     4.430     4.423     4.405     4.398     4.405     4.400     4.423     4.400     4.423     4.405     4.400     4.404     4.398     4.404     4.398     4.404     4.396     4.402     4.394     4.400     4.425     4.432     4.400     4.407     4.400     4.425     4.432     4.425     4.405     4.425     4.405     4.426     4.490     4.430     4.423     4.432     4.425     4.407     4.400     4.405     4.425     4.432     4.425     4.432     4.425     4.471     4.490     4.498     4.492     4.462     4.441     4.505     4.471     4.425     4.405     4.411     4.425     4.425     4.432     4.425     4.407     4.428     4.433     4.467     4.496     4.492     4.501     4.499     4.496     4.499     4.467     4.432     4.425     4.459     4.496     4.505     4.499     4.501     4.467     4.498     4.467     4.496     4.511     4.500     4.505     4.503     4.483     4.490     4.496     4.490     4.494     4.492     4.496     4.490     4.503     4.504     4.498     4.496     4.499     4.492     4.496     4.503     4.499     4.494     4.501     4.503     4.503     4.503     4.496     4.501     4.496     4.499     4.494     4.507     4.499     4.504     4.499     4.504     4.498     4.503     4.499     4.504     4.507     4.504     4.509     4.508     4.501     4.505     4.508     4.503     4.505     4.508     4.508     4.500     4.498     4.503     4.509     4.508     4.504     4.499     4.505     4.500     4.494     4.503     4.507     4.499     4.505     4.498     4.504     4.499     4.498     4.501     4.494     4.498     4.489     4.492     4.494     4.492     4.490     4.494     4.489     4.490     4.487     4.487     4.481     4.478     4.494     4.498     4.487     4.496     4.489     4.487     4.487     4.489     4.489     4.490     4.489     4.480     4.485     4.487     4.485     4.487     4.485     4.481     4.485     4.472     4.477     4.472     4.450     4.457     4.485     4.485     4.485     4.466     4.485     4.485     4.480     4.481     4.435     4.432     4.450     4.441     4.433     4.439     4.474     4.442     4.423     4.468     4.423     4.411     4.461     4.423     4.454     4.448     4.430     4.423     4.441     4.442     4.441     4.438     4.432     4.425     4.411     4.405     4.411     4.415     4.411     4.415     4.415     4.410     4.416     4.415     4.415     4.396     4.402     4.396     4.400     4.396     4.400     4.398     4.404     4.396     4.347     4.398     4.404     4.404     4.396     4.402     4.396     4.404     4.387     4.398     4.387     4.392     4.335     4.329     4.335     4.340     4.333     4.354     4.347     4.340     4.346     4.339     4.346     4.367     4.383     4.368     4.342     4.365     4.385     4.385     4.333     4.340     4.333     4.339     4.331     4.339     4.333     4.339     4.333     4.340     4.347     4.373     4.339     4.346     4.380     4.347     4.340     4.347     4.355     4.337     4.331     4.370     4.366     4.355     4.370     4.324     4.317     4.324     4.357     4.359     4.340     4.347     4.339     4.331     4.322     4.329     4.322     4.317     4.324     4.346     4.346     4.350     4.346     4.349     4.346     4.340     4.331     4.310     4.302     4.310     4.335     4.316     4.322     4.310     4.317     4.322     4.329     4.306     4.312     4.304     4.312     4.306     4.312     4.317     4.322     4.312     4.304     4.310     4.317     4.324     4.346     4.342     4.339     4.331     4.335     4.310     4.317     4.324     4.331     4.339     4.346     4.347     4.340     4.347     4.314     4.335     4.312     4.346     4.340     4.347     4.352     4.354     4.342     4.347     4.352     4.347     4.328     4.321     4.314     4.306     4.316     4.310     4.329     4.337     4.346     4.344     4.347     4.352     4.354     4.337     4.329     4.321     4.316     4.310     4.317     4.312     4.333     4.350     4.350     4.355     4.339     4.347     4.366     4.371     4.368     4.346     4.339     4.331     4.339     4.346     4.352     4.346     4.369     4.372     4.324     4.347     4.371     4.394     4.373     4.378     4.387     4.354     4.344     4.394     4.344     4.407     4.400     4.346     4.405     4.402     4.396     4.400     4.413     4.410     4.413     4.390     4.410     4.372     4.400     4.410     4.402     4.394     4.400     4.390     4.394     4.396     4.404     4.394     4.402     4.398     4.404     4.408     4.405     4.400     4.407     4.404     4.426     4.415     4.425     4.421     4.421     4.400     4.405     4.423     4.450     4.405     4.459     4.432     4.455     4.433     4.425     4.405     4.411     4.405     4.457     4.439     4.433     4.462     4.423     4.426     4.432     4.435     4.432     4.457     4.478     4.482     4.459     4.432     4.426     4.433     4.439     4.487     4.492     4.496     4.494     4.492     4.452     4.492     4.489     4.487     4.494     4.489     4.492     4.485     4.499     4.492     4.501     4.504     4.507     4.504     4.507     4.511     4.498     4.519     4.520     4.519     4.513     4.511     4.509     4.515     4.524     4.520     4.522     4.524     4.522     4.535     4.528     4.533     4.539     4.549     4.552     4.558     4.560     4.563     4.566     4.565     4.557     4.562     4.570     4.569     4.574     4.572     4.577     4.577     4.580     4.585     4.583     4.586     4.588     4.588     4.592     4.595     4.594     4.597     4.602     4.605     4.602     4.602     4.604     4.605     4.609     4.611     4.613     4.615     4.615     4.611     4.616     4.622     4.622     4.625     4.622     4.627     4.624     4.627     4.629     4.631     4.626     4.635     4.639     4.639     4.641     4.639     4.641     4.641     4.637     4.641     4.643     4.646     4.645     4.645     4.650     4.654     4.650     4.656     4.657     4.656     4.661     4.658     4.664     4.663     4.668     4.668     4.668     4.672     4.672     4.672     4.676     4.674     4.681     4.678     4.683     4.686     4.685     4.687     4.691     4.692     4.692     4.698     4.699     4.698     4.704     4.707     4.709     4.707     4.711     4.713     4.715     4.717     4.715     4.718     4.721     4.723     4.726     4.729     4.730     4.731     4.735     4.737     4.739     4.742     4.742     4.744     4.746     4.750     4.754     4.755     4.758     4.759     4.761     4.763     4.765     4.769     4.770     4.773     4.775     4.777     4.780     4.781     4.785     4.785     4.789     4.794     4.795     4.795     4.797     4.800     4.803     4.803     4.806     4.807     4.810     4.813     4.815     4.818     4.822     4.824     4.828     4.829     4.836     4.839     4.841     4.844     4.852     4.858     4.861     4.865     4.868     4.871     4.875     4.881     4.885     4.889     4.892     4.896     4.898     4.902     4.905     4.908     4.911     4.913     4.916     4.914     4.920     4.921     4.923     4.924     4.926     4.927     4.929     4.930     4.932     4.933     4.935     4.937     4.939     4.941     4.941     4.941     4.942     4.942     4.944     4.946     4.947     4.950     4.951     4.953     4.953     4.957     4.959     4.959     4.960     4.962     4.962     4.963     4.966     4.969     4.970     4.972     4.974     4.978     4.978     4.980     4.983     4.985     4.988     4.987     4.990     4.994     4.998     5.002     5.002     5.004     5.009     5.009     5.010     5.013     5.015     5.017     5.020     5.022     5.026     5.027     5.029     5.033     5.035     5.038     5.038     5.048     5.052     5.053     5.057     5.058     5.060     5.063     5.065     5.069     5.071     5.072     5.074     5.075     5.078     5.080     5.083     5.085     5.087     5.090     5.094     5.097     5.099     5.102     5.104     5.104     5.108     5.111     5.115     5.117     5.119     5.120     5.123     5.125     5.126     5.130     5.131     5.133     5.135     5.137     5.140     5.144     5.145     5.149     5.149     5.152     5.155     5.156     5.160     5.161     5.163     5.166     5.169     5.172     5.174     5.176     5.179     5.180     5.182     5.187     5.191     5.192     5.194     5.196     5.200     5.203     5.204     5.205     5.208     5.212     5.215     5.217     5.219     5.224     5.227     5.228     5.230     5.233     5.235     5.237     5.241     5.242     5.244     5.248     5.249     5.253     5.254     5.256     5.258     5.261     5.265     5.269     5.270     5.272     5.274     5.277     5.280     5.282     5.283     5.285     5.289     5.291     5.294     5.296     5.298     5.302     5.303     5.305     5.309     5.310     5.314     5.316     5.318     5.318     5.319     5.326     5.331     5.335     5.337     5.338     5.341     5.343     5.344     5.347     5.349     5.350     5.352     5.355     5.359     5.362     5.363     5.367     5.368     5.370     5.371     5.373     5.375     5.378     5.379     5.381     5.385     5.387     5.388     5.392     5.395     5.396     5.400     5.402     5.403     5.406     5.409     5.411     5.414     5.415     5.418     5.420     5.423     5.424     5.427     5.432     5.435     5.437     5.440     5.442     5.445     5.448     5.449     5.454     5.456     5.458     5.461     5.463     5.465     5.470     5.473     5.477     5.477     5.480     5.483     5.486     5.493     5.499     5.504     5.506     5.508     5.511     5.513     5.515     5.518     5.518     5.523     5.525     5.527     5.532     5.533     5.537     5.552     5.554     5.556     5.558     5.562     5.564     5.567     5.571     5.574     5.576     5.579     5.583     5.590     5.592     5.600     5.604     5.607     5.610     5.615     5.616     5.619     5.622     5.626     5.630     5.632     5.637     5.640     5.643     5.646     5.649     5.655     5.658     5.662     5.666     5.670     5.675     5.678     5.683     5.688     5.696     5.700     5.705     5.710     5.714     5.719     5.726     5.732     5.737     5.742     5.747     5.752     5.756     5.764     5.767     5.773     5.778     5.786     5.790     5.796     5.800     5.805     5.811     5.817     5.823     5.828     5.835     5.842     5.849     5.856     5.864     5.872     5.878     5.888     5.897     5.907     5.917     5.927     5.938     5.949     5.961     5.973     5.985     5.998     6.010     6.024     6.037     6.052     6.066     6.080     6.095     6.111     6.126     6.143     6.159     6.176     6.192     6.211     6.229     6.248     6.267     6.287     6.309     6.330     6.354     6.376     6.399     6.422     6.445     6.470     6.493     6.517     6.540     6.565     6.589     6.611     6.635     6.657     6.678     6.699     6.718     6.737     6.757     6.775     6.793     6.811     6.829     6.846     6.865     6.881     6.899     6.916     6.932     6.950     6.968     6.985     7.004     7.021     7.039     7.056     7.075     7.092     7.111     7.129     7.147     7.165     7.183     7.203     7.222     7.241     7.260     7.278     7.297     7.316     7.335     7.352     7.369     7.389     7.405     7.425     7.441     7.461     7.476     7.494     7.511     7.529     7.546     7.563     7.580     7.598     7.616     7.632     7.649     7.666     7.683     7.702     7.718     7.735     7.753     7.770     7.786     7.803     7.820     7.837     7.855     7.871     7.889     7.905     7.922     7.937     7.956     7.973     7.989     8.007     8.024     8.042     8.058     8.075     8.092     8.110     8.127     8.144     8.161     8.179     8.198     8.215     8.233     8.250     8.269     8.285     8.304     8.320     8.337     8.356     8.374     8.390     8.407     8.423     8.443     8.459     8.476     8.492     8.511     8.526     8.543     8.558     8.576     8.590     8.605     8.620     8.635     8.652     8.667     8.680     8.696     8.711     8.724     8.739     8.754     8.770     8.783     8.797     8.812     8.826     8.841     8.853     8.868     8.882     8.895     8.909     8.920     8.935     8.948     8.960     8.975     8.989     9.002     9.017     9.029     9.040     9.053     9.066     9.078     9.089     9.100     9.112     9.126     9.138     9.149     9.161     9.176     9.187     9.197     9.212     9.225     9.238     9.250     9.262     9.276     9.287     9.300     9.312     9.328     9.337     9.352     9.368     9.381     9.395     9.407     9.423     9.437     9.450     9.463     9.478     9.491     9.506     9.518     9.533     9.545     9.559     9.569     9.583     9.596     9.610     9.624     9.635     9.649     9.665     9.678     9.690     9.705     9.720     9.732     9.745     9.758     9.770     9.785     9.800     9.813     9.827     9.842     9.855     9.870     9.883     9.895     9.911     9.924     9.937     9.954     9.967     9.981     9.994    10.006    10.021    10.035    10.047    10.062    10.074    10.090    10.108    10.120    10.135    10.152    10.165    10.178    10.192    10.207    10.222    10.238    10.255    10.272    10.288    10.302    10.318    10.333    10.348    10.363    10.380    10.395    10.413    10.428    10.443    10.459    10.476    10.493    10.510    10.524    10.541    10.559    10.576    10.591    10.609    10.628    10.643    10.662    10.680    10.698    10.713    10.735    10.752    10.769    10.790    10.809    10.826    10.847    10.866    10.885    10.904    10.923    10.943    10.966    10.981    11.004    11.024    11.044    11.066    11.083    11.106    11.126    11.146    11.167    11.189    11.209    11.228    11.250    11.272    11.293    11.313    11.333    11.352    11.376    11.397    11.419    11.441    11.463    11.487    11.507    11.531    11.551    11.574    11.595    11.616    11.641    11.660    11.683    11.705    11.725    11.746    11.772    11.794    11.815    11.835    11.860    11.883    11.905    11.926    11.945    11.966    11.989    12.010    12.031    12.052    12.074    12.092    12.111    12.131    12.147    12.165    12.183    12.202    12.220    12.235    12.253    12.270    12.285    12.302    12.320    12.338    12.357    12.371    12.389    12.403    12.418    12.435    12.448    12.463    12.478    12.489    12.505    12.518    12.531    12.548    12.558    12.572    12.580    12.596    12.605    12.619    12.635    12.644    12.656    12.668    12.680    12.689    12.702    12.718    12.731    12.744    12.754    12.767    12.780    12.791    12.799    12.810    12.822    12.833    12.843    12.854    12.864    12.876    12.891    12.903    12.915    12.926    12.944    12.949    12.965    12.982    12.989    13.000    13.013    13.022    13.037    13.047    13.055    13.062    13.073    13.082    13.096    13.111    13.120    13.129    13.143    13.152    13.166    13.182    13.197    13.205    13.214    13.222    13.230    13.236    13.253    13.262    13.272    13.287    13.296    13.305    13.315    13.326    13.335    13.345    13.364    13.387    13.395    13.402    13.412    13.428    13.440    13.446    13.454    13.462    13.473    13.479    13.494    13.506    13.515    13.526    13.542    13.548    13.567    13.574    13.583    13.597    13.614    13.630    13.644    13.649    13.665    13.676    13.689    13.697    13.710    13.716    13.735    13.749    13.761    13.772    13.785    13.792    13.806    13.815    13.839    13.843    13.847    13.854    13.870    13.875    13.893    13.896    13.907    13.927    13.940    13.946    13.956    13.980    13.985    13.994    13.997    14.013    14.020    14.026    14.050    14.056    14.065    14.075    14.079    14.091    14.094    14.104    14.115    14.120    14.128    14.131    14.149    14.159    14.171    14.179    14.188    14.194    14.207    14.213    14.230    14.237    14.246    14.251    14.261    14.272    14.277    14.283    14.293    14.303    14.310    14.316    14.329    14.335    14.342    14.349    14.361    14.370    14.379    14.386    14.398    14.404    14.412    14.418    14.435    14.440    14.449    14.464    14.470    14.481    14.498    14.504    14.509    14.521    14.535    14.543    14.546    14.560    14.569    14.574    14.587    14.604    14.611    14.615    14.622    14.643    14.646    14.656    14.669    14.677    14.682    14.695    14.702    14.707    14.713    14.720    14.725    14.729    14.732    14.740    14.739    14.737    14.739    14.740    14.739    14.738    14.738    14.736    14.735    14.731    14.729    14.724    14.718    14.710    14.703    14.700    14.685    14.681    14.674    14.666    14.650    14.644    14.637    14.628    14.617    14.611    14.604    14.594    14.581    14.576    14.570    14.560    14.548    14.539    14.537    14.519    14.515    14.509    14.499    14.489    14.481    14.476    14.470    14.463    14.448    14.440    14.435    14.427    14.412    14.404    14.398    14.389    14.381    14.376    14.370    14.361    14.356    14.347    14.342    14.335    14.326    14.321    14.310    14.305    14.299    14.291    14.285    14.279    14.274    14.265    14.260    14.257    14.244    14.239    14.231    14.220    14.209    14.205    14.199    14.194    14.188    14.185
[truncated: 22,285,239 more chars]
