# Supplementary material for: The near-field tsunami generated by the 15 January 2022 eruption of the Hunga Tonga-Hunga Ha’apai volcano and its impact on Tongatapu, Tonga
Source: Sci Rep. 2022 Sep 7;12:15187. doi: 10.1038/s41598-022-19486-w (PMC9452557; doi:10.1038/s41598-022-19486-w)
Supplement: Supplementary file 3 — Supplementary Information 3. [file 41598_2022_19486_MOESM3_ESM.zip › T900R3arr.asc]

ncols                      1800
nrows                      1260
xllcorner              -175.500
yllcorner               -21.300
cellsize      0.000277777784504
NODATA_value  -9999
     4.264     4.270     4.264     4.307     4.298     4.264     4.270     4.238     4.270     4.302     4.270     4.302     4.307     4.302     4.307     4.300     4.235     4.270     4.233     4.258     4.265     4.258     4.265     4.256     4.266     4.300     4.271     4.262     4.270     4.262     4.269     4.264     4.270     4.276     4.270     4.265     4.256     4.238     4.258     4.238     4.258     4.265     4.260     4.307     4.260     4.238     4.244     4.238     4.244     4.237     4.244     4.237     4.270     4.265     4.300     4.308     4.275     4.243     4.238     4.256     4.264     4.256     4.266     4.258     4.233     4.239     4.231     4.237     4.242     4.231     4.199     4.204     4.197     4.203     4.197     4.243     4.237     4.243     4.237     4.243     4.238     4.244     4.238     4.243     4.237     4.238     4.237     4.243     4.237     4.204     4.197     4.203     4.197     4.203     4.199     4.233     4.242     4.233     4.243     4.237     4.285     4.270     4.238     4.260     4.264     4.270     4.265     4.260     4.264     4.258     4.238     4.290     4.292     4.290     4.298     4.271     4.265     4.256     4.265     4.260     4.239     4.258     4.239     4.260     4.266     4.265     4.270     4.264     4.270     4.275     4.325     4.298     4.292     4.298     4.307     4.300     4.300     4.307     4.303     4.300     4.303     4.308     4.305     4.306     4.307     4.271     4.276     4.271     4.306     4.302     4.308     4.303     4.308     4.303     4.307     4.300     4.292     4.298     4.306     4.323     4.303     4.321     4.329     4.321     4.327     4.308     4.331     4.325     4.329     4.325     4.331     4.325     4.331     4.327     4.331     4.323     4.315     4.321     4.329     4.323     4.329     4.325     4.327     4.333     4.303     4.325     4.327     4.327     4.327     4.329     4.325     4.333     4.331     4.331     4.331     4.308     4.307     4.310     4.305     4.298     4.305     4.331     4.307     4.344     4.314     4.321     4.329     4.321     4.323     4.325     4.331     4.335     4.331     4.331     4.331     4.327     4.321     4.331     4.323     4.329     4.327     4.329     4.319     4.319     4.325     4.323     4.312     4.325     4.333     4.335     4.333     4.331     4.329     4.331     4.296     4.323     4.321     4.319     4.321     4.321     4.323     4.305     4.298     4.298     4.296     4.303     4.308     4.323     4.321     4.316     4.316     4.319     4.325     4.321     4.314     4.300     4.300     4.302     4.298     4.294     4.294     4.296     4.296     4.296     4.300     4.303     4.302     4.303     4.287     4.305     4.281     4.285     4.281     4.292     4.296     4.270     4.269     4.264     4.285     4.285     4.283     4.277     4.282     4.276     4.287     4.290     4.290     4.270     4.262     4.262     4.258     4.254     4.252     4.254     4.262     4.239     4.243     4.238     4.231     4.235     4.233     4.233     4.235     4.243     4.254     4.254     4.256     4.258     4.260     4.256     4.258     4.238     4.242     4.239     4.238     4.242     4.237     4.237     4.229     4.238     4.249     4.233     4.200     4.238     4.231     4.231     4.227     4.183     4.221     4.231     4.199     4.189     4.191     4.200     4.193     4.200     4.195     4.185     4.221     4.199     4.203     4.219     4.197     4.216     4.215     4.221     4.197     4.200     4.175     4.181     4.191     4.154     4.150     4.152     4.193     4.193     4.145     4.105     4.203     4.197     4.188     4.189     4.193     4.175     4.173     4.153     4.148     4.179     4.103     4.097     4.092     4.097     4.105     4.177     4.173     4.175     4.146     4.099     4.076     4.097     4.075     4.076     4.075     4.097     4.104     4.137     4.105     4.181     4.146     4.179     4.104     4.153     4.148     4.181     4.173     4.179     4.104     4.097     4.075     4.151     4.071     4.152     4.073     4.096     4.073     4.076     4.073     4.067     4.073     4.082     4.076     4.097     4.137     4.092     4.077     4.075     4.065     4.054     4.044     4.033     4.023     4.016     4.016     4.016     4.016     4.016     4.016     4.016     4.023     4.033     4.044     4.054     4.062     4.073     4.076     4.097     4.073     4.062     4.054     4.044     4.033     4.023     4.016     4.016     4.016     4.016     4.016     4.016     4.016     4.025     4.033     4.044     4.054     4.065     4.075     4.069     4.076     4.097     4.104     4.139     4.193     4.105     4.141     4.189     4.189     4.189     4.183     4.177     4.181     4.148     4.185     4.195     4.188     4.148     4.193     4.191     4.193     4.189     4.177     4.179     4.148     4.100     4.148     4.153     4.189     4.195     4.189     4.197     4.193     4.197     4.219     4.104     4.195     4.215     4.191     4.195     4.185     4.183     4.181     4.181     4.181     4.191     4.193     4.197     4.225     4.227     4.225     4.227     4.231     4.229     4.233     4.231     4.238     4.233     4.191     4.183     4.237     4.189     4.254     4.189     4.266     4.241     4.258     4.258     4.238     4.195     4.200     4.254     4.249     4.249     4.252     4.252     4.238     4.241     4.238     4.238     4.237     4.229     4.227     4.231     4.229     4.229     4.233     4.229     4.237     4.241     4.237     4.242     4.237     4.269     4.231     4.229     4.237     4.271     4.276     4.279     4.281     4.285     4.287     4.287     4.287     4.265     4.258     4.274     4.264     4.266     4.273     4.272     4.270     4.276     4.260     4.270     4.258     4.266     4.260     4.264     4.260     4.265     4.262     4.287     4.287     4.294     4.296     4.294     4.298     4.307     4.306     4.308     4.308     4.308     4.305     4.308     4.316     4.315     4.306     4.307     4.307     4.316     4.327     4.333     4.329     4.333     4.329     4.333     4.345     4.338     4.331     4.348     4.338     4.342     4.345     4.343     4.338     4.358     4.366     4.360     4.338     4.342     4.364     4.325     4.329     4.333     4.371     4.377     4.354     4.352     4.354     4.368     4.364     4.368     4.372     4.372     4.373     4.375     4.398     4.398     4.398     4.396     4.396     4.390     4.390     4.394     4.390     4.413     4.406     4.396     4.415     4.394     4.399     4.396     4.398     4.415     4.417     4.417     4.398     4.396     4.404     4.398     4.440     4.442     4.440     4.422     4.438     4.420     4.421     4.418     4.438     4.447     4.457     4.444     4.470     4.462     4.418     4.419     4.420     4.470     4.471     4.470     4.468     4.485     4.449     4.452     4.452     4.455     4.489     4.490     4.490     4.494     4.492     4.502     4.504     4.502     4.504     4.507     4.506     4.500     4.519     4.524     4.520     4.548     4.552     4.553     4.548     4.549     4.550     4.546     4.552     4.560     4.564     4.566     4.561     4.563     4.568     4.571     4.571     4.573     4.574     4.585     4.583     4.585     4.587     4.594     4.597     4.600     4.598     4.598     4.600     4.603     4.614     4.614     4.615     4.617     4.619     4.622     4.622     4.626     4.628     4.628     4.629     4.630     4.633     4.635     4.637     4.637     4.641     4.641     4.642     4.641     4.641     4.646     4.648     4.648     4.649     4.653     4.656     4.657     4.659     4.660     4.660     4.665     4.669     4.672     4.676     4.679     4.681     4.688     4.691     4.694     4.699     4.700     4.702     4.702     4.702     4.705     4.708     4.710     4.712     4.716     4.719     4.719     4.725     4.727     4.727     4.731     4.735     4.737     4.740     4.742     4.742     4.746     4.748     4.748     4.750     4.753     4.753     4.756     4.758     4.758     4.761     4.764     4.765     4.768     4.770     4.770     4.776     4.776     4.778     4.783     4.787     4.789     4.792     4.794     4.798     4.799     4.802     4.803     4.806     4.808     4.810     4.814     4.816     4.819     4.822     4.824     4.827     4.832     4.835     4.835     4.839     4.839     4.841     4.842     4.842     4.848     4.850     4.852     4.853     4.855     4.856     4.858     4.861     4.863     4.864     4.868     4.870     4.872     4.876     4.879     4.881     4.883     4.885     4.886     4.889     4.890     4.892     4.893     4.893     4.896     4.899     4.902     4.904     4.905     4.907     4.909     4.912     4.914     4.916     4.918     4.921     4.923     4.925     4.926     4.928     4.931     4.933     4.935     4.936     4.939     4.941     4.942     4.944     4.946     4.947     4.949     4.950     4.954     4.955     4.957     4.960     4.962     4.964     4.967     4.968     4.970     4.973     4.976     4.978     4.981     4.982     4.983     4.985     4.987     4.991     4.993     4.994     4.998     5.003     5.002     5.003     5.006     5.010     5.010     5.011     5.017     5.019     5.020     5.022     5.025     5.030     5.032     5.033     5.037     5.039     5.041     5.044     5.045     5.048     5.053     5.058     5.060     5.063     5.066     5.069     5.072     5.074     5.076     5.081     5.083     5.085     5.087     5.089     5.090     5.092     5.094     5.095     5.098     5.099     5.102     5.105     5.105     5.110     5.113     5.115     5.115     5.117     5.119     5.119     5.122     5.124     5.126     5.128     5.128     5.132     5.134     5.135     5.136     5.145     5.150     5.152     5.153     5.155     5.160     5.160     5.160     5.162     5.162     5.162     5.164     5.167     5.170     5.172     5.176     5.177     5.179     5.179     5.179     5.181     5.185     5.187     5.211     5.211     5.207     5.209     5.214     5.220     5.220     5.220     5.220     5.220     5.223     5.226     5.229     5.233     5.233     5.235     5.239     5.244     5.244     5.245     5.247     5.250     5.254     5.255     5.258     5.262     5.264     5.265     5.269     5.271     5.274     5.279     5.280     5.283     5.288     5.291     5.293     5.299     5.304     5.306     5.307     5.309     5.309     5.315     5.319     5.324     5.335     5.339     5.343     5.343     5.345     5.349     5.353     5.354     5.356     5.357     5.363     5.366     5.372     5.374     5.377     5.385     5.389     5.389     5.391     5.391     5.394     5.398     5.410     5.410     5.413     5.419     5.422     5.426     5.429     5.432     5.439     5.440     5.443     5.449     5.456     5.461     5.463     5.467     5.469     5.478     5.478     5.481     5.487     5.491     5.494     5.503     5.506     5.508     5.514     5.518     5.522     5.529     5.533     5.538     5.543     5.546     5.550     5.553     5.559     5.564     5.569     5.572     5.576     5.583     5.587     5.591     5.598     5.604     5.604     5.610     5.618     5.623     5.628     5.631     5.635     5.645     5.647     5.652     5.660     5.665     5.669     5.682     5.689     5.694     5.704     5.711     5.719     5.732     5.738     5.746     5.759     5.768     5.774     5.791     5.800     5.808     5.827     5.838     5.847     5.866     5.878     5.889     5.910     5.923     5.932     5.954     5.966     5.976     6.000     6.012     6.021     6.045     6.060     6.070     6.095     6.110     6.121     6.148     6.163     6.175     6.204     6.218     6.231     6.260     6.275     6.289     6.319     6.335     6.349     6.379     6.398     6.412     6.443     6.460     6.476     6.503     6.520     6.533     6.560     6.574     6.586     6.614     6.627     6.639     6.666     6.679     6.690     6.719     6.732     6.743     6.768     6.783     6.796     6.821     6.837     6.849     6.876     6.890     6.902     6.930     6.943     6.957     6.985     7.002     7.013     7.039     7.054     7.069     7.096     7.110     7.124     7.154     7.169     7.180     7.210     7.224     7.238     7.264     7.280     7.295     7.322     7.337     7.352     7.378     7.395     7.409     7.437     7.451     7.465     7.495     7.510     7.525     7.554     7.571     7.585     7.612     7.629     7.643     7.672     7.688     7.702     7.731     7.747     7.760     7.786     7.802     7.815     7.841     7.855     7.868     7.893     7.904     7.916     7.940     7.954     7.965     7.985     7.998     8.007     8.027     8.037     8.048     8.067     8.077     8.085     8.103     8.112     8.118     8.137     8.148     8.155     8.170     8.179     8.187     8.205     8.211     8.219     8.235     8.244     8.255     8.268     8.276     8.285     8.302     8.310     8.318     8.335     8.346     8.351     8.369     8.380     8.389     8.401     8.410     8.420     8.439     8.449     8.459     8.474     8.485     8.495     8.512     8.521     8.531     8.550     8.560     8.570     8.588     8.595     8.604     8.625     8.637     8.648     8.665     8.673     8.683     8.700     8.714     8.723     8.742     8.753     8.764     8.785     8.797     8.810     8.829     8.840     8.850     8.868     8.877     8.891     8.910     8.920     8.932     8.953     8.964     8.977     8.995     9.008     9.018     9.041     9.052     9.063     9.085     9.098     9.108     9.129     9.143     9.154     9.174     9.184     9.194     9.215     9.223     9.235     9.254     9.266     9.279     9.298     9.312     9.322     9.342     9.352     9.367     9.387     9.400     9.410     9.430     9.442     9.451     9.472     9.483     9.494     9.517     9.528     9.538     9.557     9.566     9.580     9.602     9.615     9.625     9.644     9.656     9.670     9.693     9.704     9.714     9.735     9.748     9.760     9.783     9.799     9.811     9.833     9.848     9.859     9.881     9.896     9.907     9.932     9.944     9.957     9.979     9.992    10.005    10.028    10.043    10.057    10.079    10.093    10.105    10.129    10.142    10.156    10.182    10.198    10.211    10.237    10.254    10.267    10.294    10.309    10.324    10.354    10.368    10.385    10.415    10.431    10.447    10.474    10.490    10.507    10.540    10.555    10.574    10.606    10.622    10.639    10.672    10.690    10.707    10.739    10.757    10.779    10.808    10.828    10.842    10.878    10.897    10.916    10.950    10.972    10.990    11.026    11.045    11.061    11.096    11.114    11.132    11.168    11.187    11.206    11.243    11.260    11.283    11.315    11.331    11.350    11.383    11.402    11.421    11.450    11.466    11.484    11.513    11.529    11.544    11.569    11.587    11.600    11.629    11.644    11.660    11.687    11.703    11.714    11.739    11.756    11.772    11.800    11.816    11.828    11.854    11.868    11.880    11.910    11.927    11.941    11.970    11.985    11.998    12.022    12.035    12.046    12.070    12.085    12.098    12.122    12.135    12.149    12.173    12.187    12.200    12.226    12.238    12.252    12.283    12.299    12.313    12.340    12.354    12.366    12.390    12.408    12.421    12.447    12.461    12.478    12.506    12.521    12.538    12.563    12.577    12.594    12.625    12.642    12.657    12.693    12.708    12.724    12.756    12.773    12.789    12.815    12.828    12.847    12.873    12.894    12.912    12.943    12.956    12.971    12.997    13.013    13.030    13.050    13.067    13.083    13.107    13.116    13.127    13.146    13.158    13.174    13.199    13.209    13.221    13.235    13.254    13.262    13.283    13.296    13.303    13.316    13.333    13.339    13.355    13.367    13.374    13.385    13.395    13.407    13.421    13.429    13.435    13.449    13.456    13.463    13.474    13.482    13.490    13.498    13.505    13.512    13.521    13.544    13.552    13.560    13.566    13.571    13.580    13.589    13.596    13.609    13.612    13.622    13.636    13.640    13.645    13.655    13.664    13.673    13.679    13.685    13.698    13.713    13.718    13.724    13.742    13.748    13.762    13.777    13.783    13.787    13.807    13.814    13.819    13.839    13.843    13.848    13.861    13.866    13.876    13.885    13.905    13.910    13.920    13.922    13.946    13.954    13.959    13.959    13.962    13.964    14.003    14.007    14.010    14.012    14.033    14.038    14.043    14.052    14.069    14.078    14.078    14.078    14.109    14.114    14.121    14.128    14.132    14.142    14.148    14.159    14.166    14.179    14.188    14.193    14.196    14.202    14.214    14.216    14.231    14.238    14.242    14.265    14.273    14.275    14.280    14.294    14.298    14.304    14.328    14.329    14.344    14.351    14.354    14.370    14.385    14.391    14.395    14.408    14.412    14.428    14.431    14.438    14.447    14.448    14.464    14.471    14.475    14.493    14.520    14.527    14.529    14.535    14.539    14.550    14.558    14.563    14.569    14.577    14.599    14.607    14.613    14.622    14.632    14.640    14.644    14.646    14.647    14.651    14.651    14.650    14.650    14.651    14.651    14.652    14.647    14.644    14.642    14.637    14.628    14.623    14.613    14.604    14.593    14.591    14.577    14.573    14.564    14.539    14.535    14.531    14.522    14.514    14.510    14.506    14.503    14.472    14.464    14.459    14.452    14.443    14.442    14.433    14.425    14.422    14.416    14.394    14.386    14.381    14.365    14.360    14.355    14.341    14.337    14.324    14.314    14.313    14.297    14.288    14.283    14.270    14.265    14.261    14.250    14.244    14.240    14.219    14.211    14.199    14.194    14.186    14.181    14.176    14.166    14.159    14.154    14.131    14.128    14.124    14.115    14.108    14.105    14.100    14.067    14.062    14.059    14.048    14.043    14.035    14.032    14.027
     4.270     4.264     4.270     4.300     4.276     4.258     4.238     4.258     4.265     4.270     4.302     4.307     4.300     4.265     4.270     4.307     4.270     4.235     4.243     4.237     4.258     4.265     4.258     4.237     4.258     4.238     4.260     4.294     4.260     4.267     4.258     4.269     4.264     4.270     4.238     4.244     4.238     4.243     4.237     4.243     4.237     4.243     4.238     4.200     4.238     4.243     4.237     4.243     4.238     4.243     4.237     4.244     4.265     4.270     4.307     4.303     4.270     4.237     4.243     4.237     4.256     4.238     4.256     4.235     4.242     4.231     4.200     4.229     4.233     4.199     4.189     4.197     4.189     4.195     4.203     4.199     4.243     4.237     4.243     4.237     4.244     4.238     4.239     4.237     4.237     4.235     4.237     4.237     4.204     4.197     4.189     4.195     4.188     4.195     4.203     4.242     4.233     4.242     4.235     4.243     4.292     4.237     4.243     4.238     4.258     4.266     4.260     4.265     4.270     4.264     4.270     4.264     4.306     4.260     4.290     4.300     4.270     4.237     4.258     4.238     4.256     4.238     4.256     4.266     4.303     4.270     4.237     4.256     4.264     4.270     4.298     4.290     4.271     4.292     4.298     4.300     4.307     4.300     4.307     4.303     4.271     4.305     4.310     4.312     4.298     4.265     4.270     4.265     4.271     4.307     4.302     4.308     4.303     4.300     4.302     4.307     4.298     4.292     4.298     4.303     4.294     4.303     4.321     4.329     4.321     4.303     4.310     4.316     4.329     4.333     4.327     4.333     4.327     4.333     4.336     4.303     4.321     4.302     4.323     4.331     4.327     4.331     4.335     4.331     4.333     4.331     4.331     4.327     4.335     4.327     4.302     4.325     4.331     4.327     4.333     4.311     4.310     4.333     4.327     4.305     4.311     4.333     4.344     4.331     4.321     4.329     4.321     4.331     4.331     4.338     4.335     4.336     4.335     4.329     4.329     4.333     4.329     4.323     4.331     4.323     4.333     4.327     4.327     4.323     4.323     4.329     4.327     4.331     4.338     4.310     4.303     4.298     4.303     4.327     4.325     4.302     4.321     4.323     4.323     4.327     4.325     4.307     4.303     4.302     4.306     4.314     4.306     4.325     4.314     4.321     4.321     4.325     4.323     4.325     4.319     4.306     4.302     4.307     4.303     4.305     4.300     4.296     4.305     4.300     4.306     4.300     4.306     4.305     4.307     4.290     4.287     4.285     4.283     4.275     4.270     4.272     4.290     4.269     4.270     4.276     4.272     4.282     4.278     4.282     4.287     4.271     4.290     4.264     4.264     4.266     4.262     4.256     4.258     4.260     4.254     4.244     4.239     4.243     4.238     4.233     4.239     4.237     4.242     4.265     4.254     4.260     4.260     4.225     4.256     4.262     4.256     4.214     4.260     4.243     4.245     4.244     4.246     4.243     4.237     4.243     4.238     4.237     4.239     4.237     4.231     4.235     4.231     4.233     4.188     4.225     4.193     4.195     4.237     4.197     4.200     4.197     4.188     4.181     4.204     4.221     4.219     4.199     4.188     4.197     4.221     4.200     4.204     4.173     4.183     4.173     4.185     4.150     4.153     4.195     4.193     4.197     4.148     4.200     4.197     4.203     4.200     4.193     4.185     4.193     4.181     4.105     4.181     4.103     4.099     4.103     4.097     4.092     4.173     4.150     4.181     4.181     4.100     4.090     4.097     4.075     4.067     4.075     4.076     4.076     4.097     4.092     4.100     4.105     4.100     4.076     4.097     4.076     4.100     4.177     4.181     4.146     4.099     4.075     4.080     4.071     4.078     4.071     4.080     4.073     4.065     4.071     4.062     4.073     4.065     4.073     4.097     4.092     4.133     4.097     4.076     4.067     4.056     4.048     4.044     4.035     4.031     4.016     4.016     4.016     4.016     4.016     4.016     4.016     4.031     4.035     4.044     4.046     4.056     4.065     4.075     4.076     4.067     4.056     4.054     4.044     4.035     4.031     4.016     4.016     4.016     4.016     4.016     4.016     4.016     4.031     4.035     4.044     4.048     4.056     4.067     4.069     4.069     4.076     4.097     4.133     4.075     4.097     4.104     4.139     4.189     4.183     4.175     4.181     4.175     4.181     4.193     4.189     4.195     4.173     4.195     4.191     4.193     4.179     4.179     4.185     4.099     4.104     4.099     4.148     4.197     4.202     4.197     4.203     4.199     4.202     4.104     4.099     4.104     4.197     4.197     4.200     4.191     4.185     4.185     4.183     4.181     4.189     4.195     4.241     4.235     4.239     4.229     4.233     4.229     4.233     4.231     4.237     4.235     4.197     4.185     4.191     4.185     4.193     4.243     4.185     4.264     4.238     4.208     4.204     4.208     4.203     4.223     4.200     4.254     4.199     4.214     4.252     4.252     4.244     4.244     4.242     4.239     4.238     4.233     4.235     4.233     4.235     4.233     4.237     4.237     4.244     4.241     4.237     4.242     4.235     4.238     4.275     4.272     4.275     4.280     4.282     4.285     4.285     4.287     4.290     4.270     4.264     4.298     4.271     4.274     4.270     4.271     4.274     4.274     4.270     4.271     4.264     4.269     4.262     4.266     4.269     4.267     4.272     4.269     4.290     4.294     4.302     4.296     4.300     4.298     4.306     4.312     4.310     4.310     4.312     4.316     4.315     4.319     4.315     4.311     4.314     4.311     4.319     4.333     4.327     4.333     4.331     4.331     4.336     4.349     4.352     4.333     4.338     4.356     4.354     4.349     4.338     4.340     4.368     4.363     4.368     4.342     4.366     4.370     4.380     4.379     4.331     4.381     4.385     4.382     4.370     4.375     4.370     4.379     4.374     4.377     4.379     4.394     4.402     4.406     4.399     4.398     4.402     4.398     4.406     4.415     4.413     4.413     4.407     4.398     4.418     4.421     4.418     4.428     4.429     4.424     4.423     4.428     4.431     4.398     4.429     4.402     4.433     4.444     4.442     4.446     4.435     4.429     4.428     4.427     4.446     4.444     4.431     4.438     4.432     4.472     4.468     4.424     4.429     4.472     4.440     4.472     4.477     4.475     4.487     4.490     4.487     4.489     4.460     4.463     4.492     4.499     4.494     4.499     4.506     4.507     4.506     4.507     4.509     4.513     4.519     4.523     4.520     4.535     4.553     4.553     4.553     4.556     4.552     4.552     4.553     4.558     4.553     4.570     4.566     4.568     4.578     4.578     4.578     4.576     4.585     4.589     4.590     4.587     4.589     4.589     4.598     4.603     4.602     4.605     4.606     4.606     4.615     4.619     4.619     4.619     4.620     4.622     4.625     4.628     4.630     4.632     4.632     4.635     4.635     4.639     4.641     4.642     4.644     4.646     4.646     4.648     4.648     4.648     4.648     4.649     4.653     4.654     4.657     4.659     4.660     4.663     4.666     4.669     4.670     4.675     4.678     4.681     4.688     4.691     4.694     4.697     4.700     4.703     4.707     4.708     4.710     4.710     4.712     4.713     4.716     4.719     4.720     4.722     4.728     4.728     4.733     4.731     4.737     4.740     4.742     4.743     4.745     4.746     4.750     4.753     4.753     4.755     4.756     4.758     4.759     4.762     4.764     4.765     4.768     4.770     4.772     4.775     4.776     4.780     4.781     4.785     4.787     4.791     4.794     4.796     4.799     4.803     4.803     4.806     4.809     4.811     4.812     4.814     4.819     4.820     4.824     4.827     4.829     4.832     4.837     4.839     4.841     4.842     4.844     4.846     4.848     4.850     4.853     4.854     4.855     4.858     4.859     4.861     4.863     4.865     4.867     4.870     4.874     4.876     4.878     4.881     4.883     4.886     4.887     4.889     4.890     4.892     4.894     4.896     4.897     4.897     4.900     4.904     4.907     4.907     4.911     4.912     4.914     4.917     4.920     4.921     4.923     4.925     4.926     4.930     4.931     4.933     4.936     4.938     4.939     4.941     4.942     4.944     4.946     4.949     4.950     4.952     4.954     4.955     4.957     4.960     4.962     4.964     4.967     4.968     4.971     4.973     4.974     4.978     4.981     4.982     4.985     4.987     4.989     4.991     4.994     4.994     4.998     5.001     5.002     5.005     5.005     5.006     5.010     5.015     5.017     5.019     5.022     5.024     5.025     5.027     5.030     5.033     5.035     5.037     5.041     5.044     5.047     5.050     5.052     5.053     5.057     5.061     5.065     5.069     5.072     5.074     5.076     5.080     5.083     5.085     5.087     5.088     5.090     5.093     5.094     5.096     5.098     5.099     5.104     5.105     5.109     5.110     5.112     5.113     5.117     5.119     5.120     5.122     5.124     5.126     5.128     5.130     5.132     5.134     5.135     5.136     5.137     5.138     5.141     5.152     5.155     5.155     5.155     5.157     5.164     5.166     5.166     5.168     5.167     5.167     5.170     5.172     5.176     5.176     5.181     5.183     5.185     5.185     5.189     5.202     5.209     5.214     5.214     5.214     5.214     5.214     5.220     5.221     5.221     5.223     5.223     5.225     5.229     5.231     5.235     5.238     5.238     5.239     5.245     5.247     5.248     5.250     5.254     5.255     5.258     5.261     5.265     5.267     5.269     5.271     5.274     5.276     5.280     5.283     5.285     5.288     5.291     5.294     5.296     5.302     5.306     5.311     5.313     5.315     5.317     5.326     5.329     5.341     5.343     5.341     5.345     5.347     5.353     5.354     5.357     5.359     5.360     5.364     5.367     5.374     5.377     5.379     5.381     5.387     5.393     5.394     5.395     5.398     5.399     5.405     5.415     5.415     5.416     5.426     5.427     5.431     5.435     5.438     5.440     5.445     5.448     5.454     5.457     5.465     5.470     5.473     5.479     5.481     5.485     5.487     5.493     5.496     5.500     5.506     5.510     5.514     5.520     5.524     5.529     5.533     5.538     5.543     5.548     5.552     5.556     5.559     5.565     5.571     5.574     5.578     5.583     5.588     5.593     5.598     5.604     5.608     5.612     5.618     5.625     5.630     5.633     5.638     5.642     5.650     5.655     5.660     5.665     5.671     5.678     5.687     5.694     5.702     5.710     5.719     5.727     5.738     5.747     5.757     5.768     5.778     5.788     5.800     5.811     5.822     5.837     5.849     5.862     5.877     5.891     5.905     5.921     5.936     5.950     5.967     5.982     5.996     6.013     6.029     6.044     6.063     6.079     6.095     6.113     6.130     6.145     6.166     6.183     6.200     6.222     6.238     6.255     6.278     6.296     6.313     6.335     6.355     6.373     6.395     6.416     6.435     6.459     6.479     6.498     6.518     6.539     6.557     6.578     6.594     6.611     6.632     6.650     6.663     6.683     6.699     6.715     6.735     6.751     6.766     6.787     6.804     6.820     6.838     6.856     6.872     6.891     6.907     6.926     6.944     6.962     6.978     6.999     7.018     7.035     7.054     7.072     7.089     7.110     7.128     7.146     7.166     7.185     7.200     7.224     7.241     7.257     7.277     7.297     7.314     7.336     7.354     7.371     7.392     7.410     7.428     7.450     7.469     7.485     7.503     7.525     7.544     7.565     7.585     7.603     7.624     7.643     7.662     7.683     7.702     7.720     7.740     7.760     7.779     7.799     7.817     7.833     7.854     7.868     7.887     7.905     7.918     7.933     7.952     7.968     7.983     7.999     8.013     8.027     8.043     8.055     8.071     8.083     8.095     8.106     8.118     8.131     8.141     8.155     8.165     8.177     8.188     8.199     8.210     8.223     8.231     8.241     8.255     8.266     8.276     8.286     8.297     8.308     8.322     8.331     8.341     8.355     8.366     8.377     8.389     8.398     8.412     8.422     8.432     8.445     8.459     8.470     8.482     8.495     8.505     8.518     8.532     8.543     8.555     8.568     8.582     8.594     8.607     8.618     8.629     8.643     8.657     8.671     8.683     8.695     8.707     8.721     8.733     8.746     8.760     8.773     8.787     8.801     8.817     8.831     8.846     8.859     8.873     8.887     8.900     8.913     8.929     8.941     8.955     8.970     8.985     8.997     9.014     9.028     9.041     9.057     9.069     9.085     9.101     9.115     9.131     9.146     9.159     9.176     9.191     9.204     9.216     9.232     9.245     9.257     9.272     9.285     9.300     9.316     9.330     9.343     9.357     9.371     9.387     9.403     9.417     9.432     9.448     9.461     9.474     9.488     9.500     9.516     9.531     9.546     9.560     9.575     9.587     9.602     9.617     9.632     9.645     9.663     9.675     9.691     9.708     9.720     9.735     9.752     9.765     9.780     9.797     9.814     9.829     9.846     9.864     9.879     9.896     9.911     9.927     9.945     9.961     9.978     9.998    10.013    10.026    10.045    10.060    10.076    10.095    10.110    10.126    10.144    10.161    10.177    10.195    10.214    10.233    10.252    10.271    10.289    10.308    10.324    10.344    10.366    10.385    10.404    10.425    10.445    10.466    10.485    10.505    10.527    10.550    10.572    10.592    10.617    10.637    10.659    10.683    10.706    10.727    10.750    10.774    10.796    10.820    10.840    10.861    10.885    10.910    10.929    10.955    10.980    11.007    11.035    11.059    11.081    11.109    11.129    11.151    11.177    11.198    11.221    11.250    11.272    11.298    11.323    11.344    11.367    11.391    11.414    11.435    11.461    11.480    11.504    11.523    11.544    11.564    11.583    11.602    11.619    11.638    11.660    11.680    11.698    11.717    11.735    11.754    11.771    11.788    11.812    11.830    11.849    11.867    11.885    11.902    11.924    11.947    11.961    11.983    12.004    12.019    12.041    12.057    12.072    12.087    12.107    12.122    12.141    12.158    12.173    12.191    12.211    12.226    12.248    12.267    12.285    12.307    12.324    12.345    12.363    12.379    12.397    12.416    12.433    12.449    12.469    12.489    12.504    12.526    12.547    12.565    12.583    12.604    12.620    12.645    12.664    12.685    12.712    12.728    12.749    12.773    12.793    12.813    12.837    12.851    12.868    12.893    12.910    12.930    12.959    12.979    12.997    13.016    13.033    13.050    13.065    13.081    13.098    13.114    13.126    13.136    13.152    13.164    13.175    13.190    13.204    13.215    13.224    13.239    13.252    13.263    13.276    13.292    13.300    13.313    13.333    13.345    13.354    13.365    13.379    13.387    13.401    13.419    13.428    13.433    13.446    13.456    13.465    13.472    13.477    13.485    13.493    13.500    13.507    13.515    13.523    13.537    13.557    13.563    13.572    13.577    13.581    13.591    13.603    13.610    13.622    13.633    13.640    13.647    13.654    13.661    13.673    13.676    13.691    13.701    13.711    13.715    13.726    13.740    13.750    13.760    13.774    13.779    13.787    13.804    13.813    13.824    13.833    13.846    13.850    13.857    13.865    13.878    13.881    13.894    13.908    13.910    13.919    13.946    13.952    13.962    13.962    13.964    13.971    14.004    14.007    14.012    14.015    14.022    14.037    14.045    14.052    14.056    14.071    14.075    14.085    14.112    14.117    14.122    14.131    14.135    14.146    14.153    14.159    14.163    14.176    14.183    14.194    14.199    14.203    14.208    14.219    14.230    14.237    14.242    14.247    14.270    14.278    14.281    14.291    14.298    14.304    14.311    14.328    14.335    14.348    14.358    14.362    14.387    14.394    14.398    14.405    14.412    14.425    14.435    14.438    14.445    14.448    14.459    14.476    14.478    14.489    14.507    14.526    14.529    14.536    14.539    14.553    14.560    14.564    14.573    14.580    14.585    14.604    14.608    14.616    14.635    14.640    14.642    14.646    14.647    14.650    14.651    14.651    14.651    14.651    14.650    14.650    14.647    14.646    14.639    14.635    14.630    14.622    14.610    14.607    14.602    14.588    14.581    14.574    14.561    14.541    14.536    14.531    14.524    14.518    14.512    14.510    14.507    14.469    14.466    14.459    14.450    14.445    14.438    14.431    14.425    14.420    14.405    14.395    14.391    14.381    14.368    14.362    14.350    14.342    14.335    14.328    14.316    14.307    14.295    14.291    14.283    14.272    14.267    14.261    14.255    14.245    14.244    14.216    14.210    14.203    14.197    14.186    14.185    14.176    14.168    14.160    14.153    14.137    14.135    14.125    14.117    14.111    14.105    14.100    14.091    14.069    14.061    14.052    14.045    14.038    14.032    14.025
     4.333     4.325     4.303     4.303     4.300     4.265     4.258     4.265     4.270     4.307     4.308     4.300     4.303     4.271     4.292     4.271     4.276     4.258     4.237     4.244     4.238     4.258     4.266     4.260     4.235     4.258     4.238     4.258     4.265     4.256     4.238     4.256     4.275     4.276     4.258     4.237     4.238     4.237     4.243     4.235     4.243     4.237     4.243     4.238     4.256     4.238     4.244     4.238     4.244     4.238     4.233     4.239     4.233     4.270     4.235     4.323     4.271     4.271     4.238     4.256     4.237     4.244     4.237     4.243     4.235     4.265     4.243     4.235     4.200     4.191     4.197     4.189     4.195     4.189     4.197     4.204     4.237     4.243     4.237     4.238     4.238     4.256     4.238     4.238     4.235     4.237     4.235     4.237     4.237     4.203     4.197     4.189     4.195     4.189     4.197     4.237     4.238     4.235     4.237     4.237     4.204     4.270     4.237     4.258     4.275     4.264     4.270     4.264     4.270     4.292     4.290     4.296     4.258     4.235     4.243     4.239     4.235     4.243     4.235     4.243     4.237     4.244     4.238     4.258     4.270     4.264     4.258     4.238     4.270     4.264     4.306     4.270     4.264     4.258     4.305     4.306     4.298     4.307     4.308     4.303     4.314     4.312     4.315     4.316     4.307     4.270     4.276     4.271     4.307     4.302     4.308     4.302     4.308     4.302     4.307     4.300     4.306     4.296     4.305     4.323     4.302     4.323     4.331     4.325     4.331     4.321     4.305     4.323     4.333     4.329     4.335     4.327     4.333     4.338     4.331     4.323     4.331     4.321     4.329     4.329     4.335     4.329     4.336     4.333     4.336     4.335     4.335     4.335     4.331     4.335     4.308     4.303     4.310     4.333     4.344     4.338     4.341     4.336     4.331     4.321     4.331     4.323     4.331     4.323     4.315     4.323     4.331     4.336     4.333     4.345     4.338     4.341     4.338     4.338     4.333     4.329     4.335     4.333     4.323     4.333     4.327     4.329     4.325     4.325     4.323     4.335     4.331     4.310     4.311     4.307     4.310     4.303     4.298     4.333     4.329     4.333     4.302     4.323     4.327     4.321     4.329     4.329     4.325     4.308     4.339     4.310     4.335     4.327     4.319     4.323     4.327     4.323     4.321     4.323     4.323     4.315     4.307     4.303     4.306     4.310     4.308     4.303     4.302     4.307     4.308     4.311     4.310     4.298     4.312     4.296     4.290     4.312     4.294     4.300     4.305     4.302     4.307     4.294     4.292     4.290     4.287     4.292     4.277     4.292     4.294     4.292     4.292     4.285     4.273     4.265     4.260     4.258     4.264     4.258     4.264     4.287     4.278     4.285     4.287     4.237     4.237     4.242     4.237     4.269     4.269     4.216     4.266     4.264     4.262     4.265     4.269     4.269     4.262     4.247     4.213     4.247     4.252     4.221     4.243     4.239     4.231     4.241     4.237     4.241     4.235     4.238     4.229     4.191     4.229     4.223     4.202     4.229     4.199     4.202     4.204     4.202     4.197     4.219     4.225     4.210     4.209     4.189     4.179     4.189     4.197     4.189     4.197     4.188     4.175     4.164     4.150     4.188     4.197     4.160     4.199     4.195     4.202     4.199     4.203     4.179     4.204     4.185     4.193     4.185     4.150     4.179     4.104     4.109     4.103     4.097     4.103     4.099     4.148     4.181     4.175     4.177     4.146     4.099     4.076     4.076     4.075     4.067     4.075     4.082     4.076     4.099     4.104     4.099     4.104     4.097     4.076     4.097     4.146     4.154     4.150     4.181     4.104     4.081     4.073     4.065     4.071     4.073     4.071     4.065     4.071     4.062     4.071     4.075     4.073     4.081     4.076     4.097     4.100     4.090     4.071     4.069     4.058     4.054     4.046     4.035     4.033     4.025     4.023     4.016     4.023     4.016     4.023     4.025     4.033     4.035     4.046     4.054     4.058     4.060     4.069     4.077     4.060     4.065     4.054     4.044     4.037     4.033     4.025     4.023     4.016     4.023     4.016     4.023     4.025     4.033     4.035     4.044     4.054     4.065     4.058     4.069     4.076     4.071     4.077     4.100     4.097     4.075     4.097     4.105     4.185     4.191     4.183     4.191     4.181     4.173     4.200     4.183     4.189     4.183     4.191     4.197     4.189     4.193     4.179     4.191     4.104     4.185     4.104     4.199     4.193     4.197     4.203     4.206     4.203     4.204     4.207     4.104     4.197     4.203     4.200     4.191     4.185     4.189     4.185     4.189     4.189     4.183     4.191     4.199     4.200     4.238     4.235     4.237     4.237     4.241     4.237     4.242     4.238     4.242     4.195     4.188     4.195     4.188     4.249     4.262     4.269     4.269     4.237     4.197     4.225     4.206     4.260     4.206     4.200     4.205     4.199     4.254     4.260     4.252     4.244     4.238     4.245     4.237     4.238     4.237     4.239     4.241     4.238     4.235     4.242     4.246     4.247     4.241     4.264     4.270     4.262     4.278     4.281     4.285     4.283     4.285     4.285     4.285     4.287     4.292     4.265     4.270     4.296     4.265     4.270     4.275     4.278     4.274     4.278     4.275     4.275     4.270     4.273     4.270     4.281     4.270     4.277     4.270     4.319     4.296     4.298     4.298     4.302     4.298     4.302     4.311     4.314     4.310     4.315     4.319     4.319     4.321     4.325     4.321     4.316     4.319     4.321     4.325     4.321     4.329     4.327     4.335     4.333     4.341     4.347     4.329     4.325     4.354     4.354     4.336     4.360     4.364     4.343     4.368     4.370     4.364     4.339     4.370     4.382     4.381     4.378     4.374     4.385     4.390     4.394     4.375     4.396     4.385     4.383     4.382     4.380     4.387     4.404     4.390     4.402     4.404     4.402     4.406     4.402     4.409     4.399     4.417     4.411     4.417     4.425     4.413     4.406     4.422     4.432     4.427     4.426     4.428     4.430     4.435     4.435     4.440     4.407     4.411     4.444     4.449     4.444     4.430     4.428     4.446     4.423     4.444     4.449     4.431     4.438     4.447     4.433     4.474     4.429     4.474     4.478     4.477     4.478     4.475     4.485     4.481     4.494     4.496     4.460     4.463     4.497     4.468     4.504     4.499     4.507     4.509     4.511     4.509     4.507     4.509     4.520     4.515     4.527     4.520     4.555     4.537     4.556     4.558     4.556     4.558     4.556     4.560     4.564     4.573     4.573     4.570     4.576     4.581     4.581     4.581     4.585     4.585     4.587     4.587     4.592     4.595     4.592     4.597     4.606     4.606     4.608     4.609     4.614     4.615     4.622     4.619     4.620     4.625     4.626     4.628     4.630     4.633     4.637     4.637     4.637     4.641     4.642     4.644     4.646     4.648     4.651     4.649     4.653     4.654     4.653     4.656     4.656     4.659     4.662     4.665     4.665     4.669     4.669     4.672     4.673     4.676     4.679     4.683     4.688     4.691     4.696     4.700     4.705     4.708     4.712     4.715     4.715     4.716     4.719     4.719     4.720     4.722     4.725     4.725     4.728     4.733     4.737     4.737     4.742     4.743     4.746     4.748     4.748     4.750     4.753     4.758     4.755     4.758     4.759     4.761     4.764     4.764     4.765     4.768     4.770     4.772     4.773     4.776     4.780     4.783     4.783     4.785     4.789     4.792     4.794     4.796     4.799     4.802     4.804     4.808     4.810     4.812     4.814     4.815     4.817     4.822     4.826     4.829     4.832     4.835     4.837     4.841     4.842     4.844     4.846     4.850     4.852     4.853     4.856     4.856     4.858     4.860     4.861     4.863     4.865     4.867     4.870     4.874     4.876     4.879     4.881     4.883     4.886     4.887     4.889     4.892     4.893     4.894     4.896     4.899     4.900     4.902     4.904     4.907     4.909     4.911     4.912     4.914     4.917     4.920     4.921     4.925     4.926     4.928     4.930     4.931     4.933     4.936     4.938     4.939     4.941     4.942     4.944     4.947     4.949     4.950     4.952     4.954     4.957     4.959     4.960     4.962     4.965     4.967     4.968     4.971     4.973     4.976     4.978     4.979     4.982     4.985     4.987     4.989     4.993     4.994     4.996     4.998     5.001     5.002     5.005     5.005     5.010     5.014     5.015     5.019     5.019     5.019     5.022     5.025     5.028     5.030     5.033     5.035     5.039     5.039     5.044     5.045     5.048     5.052     5.053     5.055     5.060     5.063     5.066     5.070     5.072     5.076     5.080     5.081     5.085     5.088     5.088     5.090     5.094     5.095     5.097     5.098     5.102     5.104     5.105     5.109     5.112     5.113     5.115     5.117     5.119     5.120     5.124     5.126     5.128     5.130     5.132     5.133     5.134     5.136     5.138     5.139     5.140     5.144     5.147     5.150     5.153     5.157     5.157     5.159     5.160     5.166     5.168     5.170     5.170     5.172     5.172     5.176     5.177     5.181     5.183     5.185     5.187     5.187     5.191     5.202     5.205     5.213     5.216     5.216     5.218     5.218     5.218     5.225     5.225     5.228     5.228     5.229     5.231     5.231     5.236     5.239     5.242     5.244     5.247     5.250     5.252     5.254     5.256     5.258     5.261     5.264     5.267     5.269     5.271     5.274     5.276     5.279     5.280     5.283     5.287     5.290     5.293     5.296     5.298     5.302     5.306     5.309     5.315     5.317     5.319     5.323     5.335     5.339     5.345     5.345     5.345     5.349     5.353     5.356     5.359     5.361     5.364     5.364     5.368     5.372     5.377     5.381     5.383     5.390     5.391     5.395     5.398     5.402     5.407     5.412     5.416     5.419     5.420     5.422     5.426     5.432     5.436     5.439     5.442     5.446     5.449     5.454     5.457     5.463     5.469     5.473     5.479     5.481     5.487     5.491     5.493     5.498     5.503     5.507     5.511     5.515     5.518     5.524     5.529     5.533     5.540     5.543     5.548     5.553     5.558     5.561     5.565     5.571     5.576     5.580     5.584     5.589     5.594     5.599     5.604     5.610     5.614     5.620     5.625     5.631     5.633     5.638     5.644     5.649     5.655     5.660     5.665     5.673     5.678     5.685     5.692     5.701     5.709     5.719     5.727     5.735     5.746     5.757     5.767     5.778     5.788     5.799     5.811     5.824     5.835     5.849     5.862     5.875     5.891     5.905     5.920     5.935     5.950     5.966     5.982     5.998     6.013     6.029     6.047     6.063     6.081     6.098     6.115     6.133     6.150     6.168     6.187     6.204     6.223     6.241     6.260     6.278     6.298     6.317     6.335     6.355     6.374     6.395     6.415     6.435     6.454     6.476     6.498     6.517     6.537     6.557     6.576     6.596     6.614     6.632     6.652     6.668     6.685     6.703     6.721     6.737     6.756     6.772     6.787     6.806     6.824     6.842     6.858     6.876     6.893     6.909     6.927     6.944     6.962     6.981     6.996     7.017     7.035     7.054     7.070     7.089     7.107     7.126     7.144     7.164     7.183     7.202     7.217     7.238     7.257     7.274     7.293     7.313     7.331     7.352     7.369     7.387     7.407     7.427     7.444     7.464     7.483     7.502     7.520     7.540     7.561     7.580     7.598     7.617     7.637     7.657     7.674     7.697     7.715     7.735     7.754     7.774     7.793     7.811     7.829     7.849     7.866     7.885     7.901     7.918     7.936     7.952     7.967     7.982     7.999     8.015     8.030     8.044     8.058     8.073     8.087     8.102     8.112     8.126     8.137     8.149     8.160     8.174     8.185     8.198     8.207     8.219     8.232     8.242     8.253     8.263     8.276     8.286     8.297     8.308     8.320     8.330     8.341     8.351     8.363     8.375     8.387     8.398     8.409     8.422     8.433     8.443     8.455     8.466     8.477     8.490     8.503     8.516     8.526     8.537     8.554     8.563     8.578     8.590     8.600     8.613     8.627     8.638     8.652     8.663     8.678     8.692     8.704     8.717     8.728     8.741     8.752     8.766     8.780     8.792     8.808     8.822     8.835     8.852     8.867     8.880     8.894     8.907     8.920     8.933     8.950     8.961     8.977     8.988     9.005     9.017     9.032     9.047     9.063     9.078     9.092     9.107     9.120     9.137     9.150     9.164     9.180     9.193     9.211     9.223     9.235     9.250     9.264     9.278     9.292     9.305     9.321     9.335     9.347     9.363     9.376     9.391     9.405     9.419     9.435     9.449     9.463     9.477     9.491     9.505     9.519     9.535     9.549     9.565     9.579     9.591     9.606     9.618     9.634     9.652     9.665     9.678     9.694     9.710     9.724     9.739     9.754     9.766     9.783     9.800     9.814     9.830     9.848     9.866     9.881     9.897     9.914     9.929     9.945     9.963     9.977     9.996    10.014    10.030    10.046    10.061    10.079    10.095    10.111    10.129    10.145    10.162    10.179    10.195    10.213    10.230    10.249    10.269    10.287    10.308    10.324    10.341    10.361    10.382    10.404    10.422    10.442    10.462    10.482    10.502    10.523    10.541    10.569    10.587    10.607    10.630    10.654    10.677    10.697    10.720    10.740    10.762    10.787    10.807    10.831    10.854    10.877    10.899    10.922    10.945    10.969    10.995    11.018    11.045    11.070    11.095    11.120    11.144    11.163    11.189    11.211    11.235    11.260    11.283    11.309    11.332    11.358    11.380    11.404    11.427    11.452    11.474    11.496    11.520    11.539    11.559    11.577    11.600    11.616    11.635    11.654    11.677    11.699    11.714    11.735    11.754    11.771    11.789    11.807    11.828    11.847    11.868    11.885    11.903    11.922    11.942    11.964    11.983    12.002    12.024    12.041    12.058    12.076    12.094    12.110    12.129    12.146    12.163    12.181    12.196    12.216    12.233    12.254    12.274    12.292    12.312    12.332    12.350    12.370    12.388    12.403    12.421    12.441    12.458    12.477    12.494    12.512    12.531    12.552    12.571    12.587    12.609    12.625    12.645    12.669    12.691    12.712    12.733    12.752    12.773    12.796    12.820    12.835    12.854    12.872    12.893    12.913    12.933    12.950    12.981    12.998    13.016    13.030    13.050    13.063    13.080    13.095    13.108    13.116    13.131    13.141    13.155    13.165    13.174    13.187    13.197    13.211    13.218    13.230    13.242    13.250    13.262    13.276    13.285    13.303    13.315    13.330    13.339    13.345    13.359    13.371    13.388    13.406    13.416    13.428    13.443    13.454    13.461    13.466    13.474    13.478    13.490    13.495    13.502    13.508    13.522    13.528    13.539    13.558    13.565    13.572    13.581    13.587    13.594    13.609    13.614    13.630    13.637    13.645    13.652    13.661    13.669    13.676    13.689    13.698    13.709    13.715    13.722    13.733    13.749    13.758    13.769    13.777    13.786    13.802    13.811    13.818    13.835    13.845    13.848    13.854    13.863    13.872    13.876    13.902    13.905    13.908    13.919    13.946    13.954    13.962    13.966    13.971    13.975    13.989    14.009    14.016    14.018    14.022    14.030    14.043    14.048    14.056    14.071    14.075    14.085    14.109    14.112    14.125    14.131    14.140    14.144    14.156    14.160    14.163    14.170    14.181    14.186    14.200    14.205    14.210    14.216    14.228    14.237    14.242    14.245    14.262    14.278    14.281    14.288    14.298    14.305    14.313    14.327    14.332    14.341    14.358    14.362    14.374    14.379    14.402    14.405    14.412    14.419    14.431    14.440    14.445    14.448    14.457    14.466    14.485    14.491    14.500    14.517    14.531    14.536    14.541    14.547    14.560    14.564    14.576    14.581    14.588    14.599    14.605    14.613    14.628    14.635    14.640    14.644    14.646    14.649    14.650    14.649    14.649    14.650    14.650    14.649    14.647    14.644    14.639    14.635    14.630    14.618    14.613    14.608    14.602    14.593    14.587    14.569    14.561    14.548    14.539    14.533    14.527    14.518    14.515    14.512    14.510    14.479    14.466    14.459    14.450    14.447    14.437    14.431    14.427    14.415    14.407    14.404    14.395    14.376    14.368    14.367    14.348    14.342    14.335    14.328    14.316    14.309    14.302    14.294    14.283    14.275    14.270    14.262    14.256    14.247    14.244    14.219    14.211    14.205    14.202    14.191    14.188    14.177    14.170    14.159    14.149    14.142    14.139    14.129    14.125    14.112    14.106    14.098    14.091    14.082    14.071    14.059    14.047    14.040    14.035    14.025
     4.325     4.333     4.308     4.302     4.303     4.271     4.276     4.258     4.294     4.300     4.310     4.307     4.300     4.303     4.264     4.270     4.262     4.267     4.258     4.238     4.258     4.266     4.260     4.303     4.270     4.237     4.256     4.237     4.256     4.237     4.256     4.237     4.256     4.307     4.265     4.243     4.237     4.238     4.237     4.243     4.237     4.243     4.238     4.258     4.266     4.256     4.265     4.256     4.265     4.256     4.239     4.235     4.270     4.262     4.270     4.311     4.264     4.270     4.262     4.264     4.243     4.237     4.244     4.237     4.243     4.292     4.235     4.237     4.233     4.199     4.204     4.197     4.204     4.197     4.204     4.237     4.243     4.235     4.238     4.237     4.256     4.238     4.239     4.237     4.237     4.235     4.235     4.235     4.237     4.237     4.204     4.199     4.204     4.199     4.237     4.238     4.235     4.237     4.233     4.237     4.237     4.260     4.270     4.294     4.264     4.270     4.264     4.270     4.262     4.300     4.294     4.262     4.237     4.242     4.235     4.243     4.306     4.237     4.243     4.235     4.243     4.237     4.244     4.267     4.264     4.270     4.306     4.302     4.300     4.336     4.260     4.265     4.256     4.265     4.298     4.307     4.302     4.308     4.303     4.308     4.303     4.316     4.315     4.319     4.303     4.306     4.271     4.306     4.302     4.308     4.303     4.308     4.303     4.308     4.303     4.307     4.298     4.306     4.298     4.333     4.323     4.331     4.323     4.333     4.329     4.333     4.325     4.331     4.340     4.336     4.331     4.335     4.340     4.333     4.338     4.331     4.325     4.331     4.323     4.335     4.329     4.336     4.333     4.327     4.333     4.336     4.335     4.340     4.336     4.329     4.342     4.323     4.331     4.321     4.331     4.343     4.321     4.331     4.323     4.329     4.323     4.331     4.323     4.331     4.323     4.331     4.336     4.333     4.325     4.331     4.340     4.335     4.340     4.333     4.325     4.331     4.336     4.331     4.336     4.342     4.339     4.335     4.327     4.333     4.327     4.331     4.323     4.314     4.336     4.312     4.338     4.310     4.303     4.331     4.325     4.303     4.327     4.327     4.325     4.319     4.331     4.311     4.331     4.312     4.308     4.338     4.329     4.315     4.321     4.331     4.325     4.329     4.323     4.329     4.325     4.314     4.310     4.314     4.312     4.305     4.308     4.311     4.307     4.303     4.307     4.311     4.314     4.319     4.303     4.319     4.298     4.290     4.302     4.302     4.298     4.302     4.306     4.303     4.292     4.303     4.290     4.285     4.285     4.285     4.294     4.294     4.298     4.294     4.265     4.269     4.269     4.265     4.269     4.269     4.260     4.292     4.287     4.287     4.271     4.243     4.242     4.237     4.243     4.237     4.264     4.269     4.237     4.256     4.269     4.269     4.264     4.269     4.270     4.247     4.252     4.254     4.235     4.227     4.238     4.231     4.238     4.243     4.239     4.233     4.239     4.243     4.233     4.197     4.235     4.227     4.237     4.229     4.204     4.200     4.229     4.221     4.203     4.213     4.213     4.223     4.229     4.199     4.189     4.181     4.189     4.181     4.189     4.195     4.185     4.150     4.183     4.195     4.203     4.199     4.150     4.154     4.195     4.191     4.197     4.203     4.200     4.181     4.189     4.195     4.188     4.148     4.141     4.105     4.109     4.104     4.100     4.104     4.181     4.179     4.188     4.181     4.185     4.104     4.097     4.076     4.076     4.075     4.082     4.076     4.097     4.104     4.099     4.104     4.097     4.104     4.139     4.146     4.188     4.188     4.075     4.148     4.097     4.075     4.076     4.075     4.096     4.073     4.081     4.073     4.075     4.073     4.075     4.075     4.076     4.075     4.097     4.104     4.096     4.075     4.073     4.069     4.058     4.050     4.048     4.044     4.035     4.033     4.033     4.033     4.033     4.033     4.033     4.033     4.035     4.044     4.054     4.056     4.058     4.067     4.075     4.077     4.069     4.058     4.056     4.048     4.044     4.035     4.033     4.033     4.033     4.033     4.033     4.033     4.033     4.037     4.044     4.054     4.058     4.058     4.067     4.071     4.069     4.076     4.099     4.133     4.143     4.097     4.104     4.193     4.193     4.183     4.191     4.183     4.175     4.181     4.203     4.175     4.183     4.191     4.185     4.203     4.195     4.183     4.191     4.183     4.189     4.197     4.188     4.191     4.200     4.204     4.200     4.209     4.204     4.210     4.204     4.206     4.204     4.200     4.204     4.197     4.191     4.197     4.193     4.188     4.191     4.193     4.239     4.233     4.239     4.203     4.241     4.244     4.242     4.238     4.243     4.238     4.242     4.246     4.246     4.197     4.191     4.258     4.254     4.191     4.256     4.271     4.274     4.273     4.270     4.265     4.269     4.210     4.264     4.200     4.215     4.262     4.256     4.262     4.254     4.249     4.243     4.238     4.243     4.244     4.244     4.239     4.242     4.242     4.245     4.249     4.252     4.245     4.262     4.298     4.290     4.281     4.287     4.287     4.287     4.287     4.292     4.282     4.296     4.298     4.296     4.264     4.270     4.264     4.282     4.285     4.285     4.285     4.279     4.277     4.292     4.294     4.270     4.282     4.279     4.275     4.278     4.273     4.303     4.325     4.327     4.300     4.307     4.303     4.307     4.305     4.310     4.323     4.319     4.323     4.321     4.323     4.327     4.323     4.321     4.325     4.323     4.327     4.327     4.336     4.331     4.333     4.336     4.341     4.352     4.356     4.338     4.356     4.360     4.358     4.363     4.368     4.363     4.360     4.376     4.356     4.375     4.382     4.385     4.382     4.377     4.390     4.375     4.396     4.392     4.394     4.392     4.398     4.385     4.387     4.387     4.402     4.398     4.411     4.407     4.396     4.399     4.407     4.409     4.415     4.407     4.418     4.423     4.419     4.411     4.419     4.430     4.435     4.435     4.428     4.428     4.426     4.425     4.432     4.438     4.442     4.444     4.446     4.449     4.447     4.423     4.429     4.453     4.438     4.440     4.447     4.444     4.438     4.432     4.444     4.480     4.450     4.447     4.477     4.478     4.477     4.475     4.482     4.478     4.489     4.492     4.499     4.465     4.497     4.507     4.504     4.507     4.506     4.511     4.517     4.511     4.517     4.511     4.518     4.530     4.535     4.535     4.561     4.560     4.553     4.561     4.560     4.556     4.556     4.564     4.561     4.568     4.576     4.578     4.574     4.581     4.585     4.585     4.585     4.589     4.585     4.590     4.597     4.597     4.597     4.598     4.600     4.603     4.608     4.611     4.614     4.617     4.617     4.625     4.628     4.629     4.629     4.630     4.632     4.633     4.635     4.639     4.641     4.642     4.644     4.644     4.648     4.649     4.651     4.654     4.656     4.657     4.657     4.657     4.660     4.663     4.665     4.669     4.670     4.670     4.672     4.673     4.676     4.679     4.683     4.685     4.689     4.692     4.697     4.703     4.708     4.712     4.715     4.719     4.720     4.723     4.725     4.725     4.727     4.727     4.730     4.733     4.735     4.738     4.738     4.742     4.743     4.746     4.748     4.752     4.753     4.753     4.758     4.758     4.761     4.764     4.762     4.764     4.767     4.768     4.768     4.770     4.772     4.775     4.776     4.778     4.780     4.783     4.785     4.787     4.791     4.792     4.796     4.799     4.801     4.803     4.804     4.809     4.811     4.813     4.815     4.817     4.820     4.824     4.827     4.831     4.833     4.837     4.839     4.842     4.844     4.848     4.850     4.852     4.853     4.854     4.856     4.858     4.859     4.862     4.864     4.865     4.867     4.868     4.872     4.874     4.878     4.879     4.883     4.885     4.887     4.889     4.892     4.893     4.896     4.897     4.899     4.900     4.904     4.905     4.907     4.909     4.912     4.914     4.916     4.918     4.920     4.923     4.925     4.926     4.928     4.930     4.931     4.935     4.936     4.938     4.939     4.941     4.944     4.946     4.947     4.949     4.952     4.954     4.955     4.957     4.959     4.960     4.964     4.965     4.967     4.970     4.971     4.973     4.974     4.979     4.981     4.982     4.983     4.987     4.991     4.993     4.994     4.998     4.998     5.001     5.003     5.004     5.007     5.009     5.012     5.015     5.017     5.020     5.022     5.024     5.025     5.027     5.030     5.033     5.035     5.039     5.041     5.044     5.045     5.048     5.052     5.053     5.057     5.058     5.061     5.065     5.069     5.070     5.074     5.078     5.081     5.085     5.086     5.088     5.091     5.094     5.095     5.097     5.098     5.102     5.105     5.107     5.110     5.112     5.113     5.117     5.119     5.120     5.122     5.126     5.128     5.130     5.132     5.133     5.134     5.135     5.136     5.138     5.140     5.142     5.143     5.145     5.148     5.152     5.153     5.155     5.160     5.160     5.162     5.170     5.172     5.174     5.174     5.176     5.176     5.177     5.179     5.183     5.187     5.187     5.202     5.202     5.204     5.207     5.211     5.209     5.213     5.218     5.220     5.220     5.220     5.221     5.225     5.229     5.233     5.233     5.235     5.236     5.239     5.241     5.244     5.247     5.248     5.254     5.255     5.256     5.259     5.261     5.264     5.265     5.271     5.272     5.274     5.276     5.279     5.280     5.283     5.287     5.288     5.291     5.294     5.298     5.302     5.304     5.307     5.309     5.315     5.325     5.328     5.335     5.341     5.341     5.343     5.349     5.349     5.349     5.353     5.357     5.360     5.363     5.364     5.368     5.370     5.374     5.377     5.381     5.385     5.390     5.394     5.398     5.402     5.405     5.407     5.410     5.415     5.419     5.422     5.427     5.431     5.436     5.438     5.442     5.446     5.448     5.452     5.456     5.459     5.463     5.468     5.473     5.480     5.483     5.487     5.491     5.496     5.500     5.504     5.507     5.511     5.515     5.520     5.526     5.531     5.535     5.540     5.545     5.548     5.555     5.558     5.562     5.567     5.571     5.576     5.582     5.585     5.590     5.595     5.600     5.606     5.610     5.617     5.621     5.625     5.630     5.635     5.641     5.645     5.654     5.655     5.663     5.666     5.675     5.680     5.687     5.694     5.700     5.709     5.716     5.725     5.733     5.744     5.754     5.766     5.776     5.787     5.799     5.810     5.822     5.835     5.847     5.860     5.874     5.889     5.903     5.918     5.933     5.949     5.964     5.981     5.996     6.013     6.029     6.047     6.064     6.081     6.100     6.117     6.135     6.154     6.170     6.189     6.207     6.225     6.243     6.262     6.281     6.300     6.319     6.337     6.357     6.376     6.395     6.415     6.435     6.454     6.474     6.494     6.516     6.535     6.555     6.576     6.594     6.614     6.633     6.652     6.672     6.688     6.706     6.724     6.742     6.759     6.775     6.793     6.807     6.824     6.844     6.861     6.877     6.895     6.913     6.930     6.948     6.964     6.981     6.999     7.017     7.035     7.054     7.070     7.091     7.107     7.126     7.146     7.164     7.180     7.199     7.219     7.235     7.254     7.273     7.292     7.310     7.329     7.349     7.367     7.385     7.404     7.423     7.441     7.461     7.480     7.499     7.518     7.536     7.555     7.574     7.595     7.613     7.631     7.650     7.669     7.689     7.710     7.729     7.748     7.766     7.786     7.805     7.825     7.844     7.863     7.882     7.898     7.916     7.935     7.950     7.965     7.982     7.999     8.015     8.032     8.046     8.061     8.075     8.090     8.105     8.117     8.129     8.144     8.155     8.168     8.181     8.193     8.207     8.217     8.228     8.239     8.252     8.263     8.272     8.285     8.295     8.306     8.318     8.330     8.341     8.351     8.361     8.373     8.385     8.395     8.409     8.420     8.431     8.443     8.454     8.466     8.477     8.488     8.500     8.512     8.524     8.537     8.550     8.560     8.571     8.585     8.597     8.610     8.624     8.633     8.647     8.657     8.671     8.685     8.698     8.711     8.724     8.736     8.749     8.760     8.774     8.787     8.800     8.814     8.829     8.841     8.854     8.871     8.885     8.900     8.915     8.927     8.939     8.952     8.966     8.981     8.995     9.009     9.024     9.037     9.052     9.068     9.083     9.098     9.112     9.128     9.141     9.157     9.172     9.183     9.199     9.213     9.227     9.243     9.255     9.270     9.283     9.296     9.310     9.326     9.339     9.352     9.366     9.381     9.394     9.409     9.424     9.437     9.451     9.465     9.480     9.494     9.511     9.523     9.537     9.552     9.566     9.580     9.595     9.611     9.623     9.637     9.652     9.666     9.683     9.696     9.711     9.726     9.741     9.757     9.772     9.788     9.800     9.819     9.833     9.850     9.866     9.883     9.899     9.916     9.931     9.946     9.963     9.979     9.996    10.013    10.030    10.046    10.063    10.079    10.095    10.111    10.129    10.147    10.165    10.179    10.197    10.214    10.232    10.248    10.267    10.285    10.303    10.322    10.341    10.359    10.377    10.400    10.420    10.438    10.459    10.479    10.499    10.520    10.540    10.558    10.581    10.602    10.624    10.648    10.669    10.692    10.712    10.733    10.757    10.776    10.798    10.820    10.845    10.870    10.891    10.914    10.937    10.959    10.983    11.005    11.032    11.059    11.083    11.107    11.133    11.158    11.179    11.202    11.224    11.248    11.272    11.296    11.319    11.346    11.369    11.393    11.416    11.439    11.463    11.490    11.511    11.532    11.552    11.575    11.595    11.616    11.631    11.652    11.670    11.691    11.712    11.731    11.750    11.772    11.789    11.807    11.827    11.844    11.865    11.887    11.903    11.922    11.942    11.961    11.980    12.004    12.024    12.043    12.062    12.079    12.096    12.113    12.132    12.149    12.169    12.185    12.205    12.222    12.242    12.259    12.279    12.300    12.321    12.340    12.360    12.378    12.397    12.415    12.433    12.449    12.465    12.483    12.501    12.520    12.538    12.559    12.573    12.595    12.611    12.627    12.648    12.671    12.693    12.709    12.730    12.752    12.772    12.790    12.818    12.837    12.854    12.877    12.891    12.910    12.930    12.953    12.974    12.995    13.011    13.027    13.042    13.059    13.072    13.083    13.093    13.106    13.118    13.131    13.144    13.153    13.164    13.172    13.182    13.195    13.206    13.215    13.223    13.237    13.245    13.257    13.266    13.279    13.290    13.299    13.308    13.319    13.330    13.339    13.349    13.367    13.378    13.400    13.408    13.428    13.446    13.454    13.461    13.469    13.475    13.483    13.490    13.496    13.503    13.512    13.523    13.532    13.542    13.561    13.571    13.577    13.582    13.591    13.603    13.610    13.616    13.639    13.644    13.652    13.657    13.666    13.679    13.687    13.695    13.705    13.713    13.724    13.733    13.744    13.754    13.766    13.776    13.785    13.793    13.807    13.823    13.835    13.841    13.848    13.855    13.863    13.870    13.880    13.895    13.902    13.912    13.915    13.920    13.954    13.959    13.969    13.969    13.978    13.985    13.996    14.016    14.022    14.023    14.028    14.042    14.047    14.058    14.071    14.078    14.087    14.098    14.109    14.124    14.132    14.144    14.148    14.154    14.161    14.164    14.170    14.177    14.188    14.202    14.206    14.210    14.216    14.227    14.237    14.242    14.245    14.253    14.275    14.281    14.286    14.302    14.305    14.311    14.322    14.332    14.344    14.356    14.367    14.370    14.376    14.405    14.407    14.410    14.419    14.431    14.438    14.443    14.448    14.455    14.462    14.487    14.493    14.498    14.504    14.531    14.536    14.539    14.545    14.558    14.564    14.574    14.583    14.590    14.598    14.605    14.613    14.618    14.635    14.639    14.642    14.644    14.647    14.649    14.649    14.649    14.649    14.650    14.649    14.647    14.644    14.639    14.635    14.627    14.618    14.615    14.608    14.599    14.593    14.587    14.566    14.558    14.548    14.541    14.538    14.527    14.520    14.517    14.512    14.500    14.485    14.473    14.460    14.452    14.447    14.438    14.431    14.427    14.415    14.410    14.407    14.398    14.379    14.370    14.368    14.350    14.344    14.337    14.327    14.316    14.311    14.304    14.297    14.285    14.278    14.272    14.265    14.258    14.252    14.240    14.220    14.213    14.208    14.203    14.193    14.190    14.181    14.176    14.161    14.153    14.148    14.142    14.135    14.125    14.117    14.109    14.096    14.091    14.081    14.072    14.065    14.048    14.042    14.037    14.030
     4.271     4.321     4.303     4.298     4.300     4.290     4.258     4.266     4.258     4.294     4.302     4.300     4.308     4.302     4.270     4.264     4.303     4.258     4.238     4.243     4.237     4.256     4.275     4.303     4.235     4.262     4.238     4.258     4.235     4.237     4.237     4.256     4.238     4.258     4.325     4.264     4.244     4.237     4.243     4.238     4.258     4.307     4.264     4.270     4.260     4.265     4.256     4.239     4.244     4.238     4.256     4.296     4.262     4.270     4.264     4.323     4.258     4.264     4.270     4.260     4.237     4.256     4.238     4.244     4.238     4.244     4.270     4.237     4.242     4.233     4.237     4.233     4.200     4.256     4.237     4.237     4.233     4.200     4.235     4.238     4.238     4.256     4.238     4.238     4.235     4.235     4.233     4.200     4.235     4.238     4.238     4.260     4.258     4.237     4.237     4.235     4.237     4.233     4.225     4.235     4.238     4.239     4.290     4.298     4.270     4.238     4.258     4.264     4.270     4.307     4.264     4.307     4.258     4.235     4.243     4.237     4.298     4.256     4.237     4.243     4.237     4.243     4.238     4.260     4.270     4.264     4.323     4.258     4.264     4.260     4.266     4.256     4.264     4.258     4.307     4.264     4.270     4.265     4.308     4.302     4.308     4.319     4.321     4.319     4.298     4.303     4.323     4.300     4.308     4.302     4.308     4.305     4.310     4.315     4.316     4.314     4.325     4.302     4.308     4.325     4.303     4.323     4.331     4.329     4.336     4.331     4.344     4.341     4.338     4.333     4.338     4.335     4.336     4.341     4.335     4.338     4.333     4.327     4.331     4.327     4.336     4.331     4.336     4.331     4.336     4.333     4.340     4.335     4.342     4.336     4.346     4.331     4.323     4.343     4.321     4.323     4.329     4.321     4.331     4.321     4.331     4.323     4.331     4.323     4.331     4.325     4.331     4.338     4.333     4.338     4.333     4.339     4.333     4.325     4.331     4.336     4.331     4.336     4.331     4.339     4.333     4.340     4.333     4.329     4.323     4.327     4.331     4.325     4.305     4.308     4.314     4.316     4.311     4.331     4.333     4.336     4.333     4.331     4.314     4.316     4.314     4.331     4.319     4.343     4.338     4.342     4.338     4.335     4.331     4.325     4.327     4.323     4.325     4.325     4.327     4.319     4.319     4.315     4.319     4.316     4.314     4.308     4.314     4.319     4.319     4.319     4.323     4.302     4.307     4.303     4.308     4.303     4.290     4.310     4.305     4.300     4.308     4.292     4.300     4.294     4.294     4.290     4.292     4.287     4.290     4.292     4.290     4.287     4.271     4.276     4.265     4.269     4.265     4.262     4.270     4.262     4.265     4.256     4.247     4.270     4.285     4.285     4.237     4.275     4.270     4.273     4.270     4.265     4.270     4.264     4.269     4.264     4.266     4.260     4.254     4.235     4.254     4.237     4.231     4.237     4.243     4.238     4.235     4.238     4.210     4.238     4.199     4.233     4.238     4.243     4.249     4.208     4.247     4.206     4.210     4.212     4.214     4.231     4.219     4.229     4.223     4.227     4.223     4.215     4.219     4.225     4.223     4.203     4.195     4.185     4.175     4.188     4.199     4.160     4.154     4.206     4.189     4.197     4.185     4.195     4.189     4.197     4.214     4.189     4.179     4.185     4.181     4.185     4.191     4.181     4.148     4.181     4.175     4.185     4.179     4.188     4.193     4.100     4.092     4.097     4.076     4.097     4.090     4.097     4.104     4.099     4.092     4.097     4.104     4.181     4.191     4.185     4.193     4.189     4.188     4.191     4.104     4.097     4.076     4.097     4.076     4.097     4.075     4.076     4.075     4.076     4.075     4.097     4.075     4.097     4.104     4.148     4.100     4.092     4.071     4.071     4.067     4.058     4.050     4.048     4.046     4.044     4.037     4.035     4.035     4.035     4.037     4.044     4.046     4.054     4.056     4.058     4.067     4.071     4.076     4.073     4.071     4.067     4.058     4.056     4.048     4.046     4.044     4.037     4.035     4.035     4.035     4.037     4.044     4.046     4.054     4.056     4.058     4.067     4.071     4.076     4.076     4.097     4.104     4.139     4.150     4.181     4.191     4.199     4.195     4.204     4.185     4.191     4.183     4.175     4.200     4.181     4.191     4.185     4.195     4.195     4.185     4.191     4.183     4.191     4.197     4.189     4.193     4.211     4.216     4.221     4.206     4.219     4.219     4.217     4.209     4.204     4.199     4.205     4.200     4.204     4.200     4.193     4.188     4.193     4.188     4.235     4.197     4.203     4.197     4.243     4.246     4.244     4.243     4.244     4.244     4.242     4.249     4.252     4.249     4.252     4.202     4.197     4.264     4.199     4.264     4.262     4.278     4.276     4.219     4.273     4.211     4.214     4.212     4.219     4.221     4.266     4.262     4.258     4.264     4.245     4.254     4.252     4.238     4.243     4.250     4.250     4.256     4.254     4.252     4.258     4.264     4.256     4.254     4.302     4.287     4.265     4.271     4.239     4.290     4.292     4.292     4.298     4.302     4.300     4.298     4.302     4.275     4.271     4.264     4.282     4.285     4.303     4.290     4.298     4.272     4.287     4.287     4.300     4.277     4.314     4.310     4.329     4.307     4.302     4.303     4.298     4.305     4.307     4.314     4.311     4.323     4.329     4.321     4.323     4.323     4.329     4.323     4.323     4.329     4.333     4.325     4.331     4.335     4.331     4.333     4.335     4.341     4.336     4.352     4.363     4.356     4.363     4.360     4.366     4.360     4.366     4.366     4.376     4.378     4.363     4.370     4.364     4.387     4.392     4.390     4.394     4.396     4.399     4.396     4.402     4.398     4.402     4.390     4.392     4.396     4.413     4.415     4.415     4.398     4.402     4.411     4.406     4.417     4.409     4.398     4.426     4.427     4.433     4.418     4.422     4.435     4.435     4.432     4.433     4.432     4.424     4.431     4.433     4.417     4.440     4.417     4.452     4.457     4.453     4.425     4.453     4.446     4.440     4.442     4.440     4.446     4.440     4.444     4.452     4.452     4.446     4.477     4.442     4.442     4.481     4.485     4.485     4.489     4.506     4.507     4.465     4.500     4.509     4.506     4.507     4.511     4.507     4.522     4.513     4.517     4.515     4.519     4.526     4.518     4.535     4.535     4.568     4.564     4.566     4.564     4.553     4.570     4.573     4.571     4.566     4.571     4.585     4.573     4.579     4.578     4.585     4.589     4.592     4.589     4.590     4.594     4.595     4.598     4.605     4.608     4.609     4.615     4.614     4.619     4.620     4.622     4.628     4.626     4.628     4.633     4.632     4.635     4.637     4.637     4.641     4.641     4.642     4.644     4.646     4.648     4.649     4.656     4.656     4.659     4.660     4.660     4.662     4.662     4.669     4.670     4.670     4.673     4.673     4.675     4.676     4.679     4.681     4.683     4.688     4.692     4.696     4.700     4.703     4.707     4.712     4.719     4.722     4.727     4.730     4.731     4.731     4.733     4.735     4.735     4.737     4.742     4.742     4.745     4.745     4.748     4.750     4.752     4.755     4.756     4.758     4.759     4.761     4.764     4.765     4.767     4.768     4.768     4.772     4.773     4.773     4.775     4.776     4.778     4.781     4.783     4.787     4.789     4.791     4.792     4.794     4.798     4.801     4.804     4.805     4.808     4.810     4.813     4.814     4.816     4.819     4.824     4.826     4.829     4.831     4.835     4.837     4.841     4.842     4.846     4.848     4.852     4.853     4.855     4.856     4.857     4.859     4.861     4.865     4.866     4.868     4.870     4.872     4.876     4.878     4.881     4.883     4.885     4.886     4.889     4.892     4.894     4.896     4.897     4.900     4.902     4.904     4.907     4.909     4.911     4.912     4.916     4.917     4.920     4.921     4.923     4.925     4.926     4.930     4.931     4.933     4.935     4.936     4.938     4.941     4.942     4.944     4.946     4.947     4.950     4.952     4.954     4.955     4.957     4.960     4.962     4.964     4.965     4.967     4.970     4.973     4.974     4.976     4.976     4.979     4.982     4.983     4.987     4.989     4.993     4.996     4.998     5.000     5.001     5.003     5.004     5.007     5.008     5.011     5.013     5.015     5.019     5.022     5.025     5.027     5.028     5.030     5.033     5.035     5.039     5.041     5.044     5.045     5.048     5.050     5.053     5.057     5.058     5.061     5.065     5.066     5.070     5.074     5.076     5.080     5.083     5.086     5.087     5.089     5.093     5.095     5.097     5.098     5.102     5.105     5.107     5.110     5.112     5.115     5.117     5.119     5.120     5.122     5.126     5.128     5.130     5.132     5.134     5.135     5.137     5.138     5.140     5.141     5.144     5.145     5.145     5.147     5.150     5.153     5.157     5.159     5.160     5.164     5.168     5.170     5.172     5.174     5.176     5.179     5.181     5.181     5.183     5.187     5.192     5.195     5.202     5.205     5.207     5.209     5.211     5.213     5.214     5.216     5.218     5.220     5.221     5.225     5.225     5.231     5.233     5.236     5.238     5.239     5.244     5.247     5.248     5.250     5.252     5.252     5.256     5.259     5.262     5.265     5.265     5.267     5.271     5.276     5.277     5.279     5.280     5.283     5.285     5.288     5.290     5.294     5.296     5.299     5.304     5.306     5.309     5.313     5.317     5.326     5.332     5.335     5.339     5.345     5.347     5.349     5.351     5.351     5.353     5.359     5.360     5.363     5.366     5.368     5.372     5.376     5.379     5.381     5.389     5.393     5.394     5.397     5.402     5.405     5.410     5.412     5.415     5.419     5.422     5.427     5.431     5.433     5.439     5.443     5.446     5.449     5.454     5.457     5.461     5.463     5.468     5.477     5.481     5.485     5.489     5.494     5.496     5.501     5.506     5.508     5.513     5.517     5.520     5.526     5.531     5.535     5.540     5.545     5.548     5.555     5.559     5.562     5.569     5.572     5.578     5.582     5.586     5.591     5.597     5.602     5.606     5.612     5.617     5.623     5.626     5.631     5.635     5.641     5.647     5.652     5.658     5.663     5.669     5.675     5.680     5.687     5.694     5.700     5.708     5.715     5.723     5.733     5.743     5.752     5.762     5.774     5.785     5.798     5.810     5.821     5.833     5.845     5.858     5.872     5.887     5.900     5.915     5.931     5.946     5.963     5.978     5.995     6.012     6.029     6.045     6.063     6.081     6.098     6.116     6.135     6.154     6.172     6.191     6.209     6.226     6.246     6.265     6.282     6.301     6.321     6.339     6.357     6.377     6.396     6.415     6.435     6.454     6.474     6.493     6.512     6.533     6.554     6.573     6.593     6.613     6.632     6.652     6.670     6.690     6.707     6.724     6.743     6.760     6.778     6.796     6.813     6.829     6.847     6.864     6.879     6.897     6.915     6.931     6.950     6.967     6.985     7.002     7.019     7.035     7.054     7.072     7.089     7.107     7.126     7.143     7.162     7.182     7.198     7.217     7.235     7.252     7.271     7.290     7.308     7.326     7.345     7.365     7.383     7.402     7.420     7.439     7.456     7.475     7.495     7.514     7.533     7.552     7.571     7.589     7.607     7.628     7.646     7.664     7.685     7.704     7.724     7.743     7.762     7.781     7.800     7.819     7.840     7.857     7.876     7.896     7.914     7.931     7.948     7.967     7.981     7.998     8.015     8.032     8.048     8.062     8.079     8.090     8.106     8.120     8.135     8.149     8.162     8.174     8.186     8.200     8.211     8.225     8.235     8.247     8.260     8.270     8.281     8.292     8.306     8.318     8.328     8.339     8.349     8.361     8.372     8.383     8.395     8.406     8.416     8.429     8.440     8.452     8.462     8.476     8.485     8.498     8.510     8.520     8.531     8.545     8.558     8.568     8.581     8.594     8.606     8.618     8.631     8.645     8.657     8.668     8.681     8.692     8.705     8.719     8.732     8.745     8.757     8.770     8.782     8.795     8.807     8.820     8.833     8.849     8.861     8.876     8.891     8.905     8.919     8.935     8.946     8.960     8.975     8.987     9.002     9.016     9.029     9.043     9.058     9.074     9.087     9.103     9.116     9.133     9.148     9.162     9.178     9.190     9.205     9.218     9.233     9.247     9.262     9.275     9.289     9.302     9.317     9.330     9.343     9.357     9.371     9.385     9.400     9.413     9.427     9.442     9.455     9.470     9.483     9.500     9.513     9.528     9.542     9.556     9.570     9.583     9.598     9.615     9.628     9.642     9.656     9.670     9.685     9.702     9.715     9.729     9.744     9.759     9.775     9.789     9.805     9.819     9.835     9.850     9.868     9.883     9.900     9.918     9.932     9.950     9.965     9.980     9.998    10.013    10.031    10.046    10.063    10.081    10.098    10.114    10.129    10.147    10.164    10.180    10.198    10.216    10.232    10.250    10.269    10.287    10.301    10.319    10.340    10.359    10.377    10.395    10.415    10.435    10.455    10.474    10.496    10.514    10.536    10.557    10.579    10.598    10.621    10.641    10.662    10.683    10.707    10.725    10.747    10.773    10.795    10.815    10.837    10.858    10.882    10.904    10.928    10.952    10.972    10.995    11.020    11.045    11.072    11.096    11.118    11.144    11.168    11.190    11.217    11.237    11.260    11.283    11.306    11.333    11.358    11.382    11.407    11.430    11.452    11.478    11.502    11.521    11.546    11.567    11.585    11.612    11.632    11.650    11.670    11.688    11.706    11.726    11.748    11.769    11.789    11.807    11.822    11.841    11.860    11.883    11.901    11.922    11.941    11.960    11.980    12.002    12.021    12.041    12.061    12.079    12.098    12.116    12.133    12.152    12.169    12.189    12.209    12.228    12.245    12.267    12.286    12.305    12.327    12.348    12.368    12.388    12.408    12.426    12.441    12.458    12.475    12.491    12.504    12.523    12.541    12.555    12.578    12.597    12.616    12.632    12.652    12.673    12.698    12.719    12.736    12.754    12.774    12.793    12.815    12.835    12.851    12.870    12.893    12.909    12.927    12.950    12.967    12.985    13.003    13.019    13.033    13.045    13.059    13.075    13.083    13.095    13.107    13.120    13.129    13.139    13.148    13.158    13.168    13.177    13.188    13.204    13.213    13.222    13.228    13.237    13.252    13.258    13.271    13.285    13.294    13.297    13.309    13.322    13.328    13.339    13.349    13.364    13.378    13.385    13.400    13.424    13.440    13.455    13.461    13.470    13.482    13.487    13.493    13.500    13.507    13.513    13.518    13.537    13.544    13.566    13.577    13.582    13.591    13.596    13.604    13.609    13.628    13.641    13.647    13.655    13.663    13.676    13.685    13.695    13.701    13.715    13.726    13.731    13.740    13.746    13.762    13.774    13.783    13.793    13.802    13.816    13.837    13.837    13.845    13.848    13.869    13.870    13.881    13.889    13.905    13.908    13.919    13.933    13.939    13.962    13.968    13.974    13.979    13.985    13.996    13.999    14.022    14.023    14.030    14.037    14.045    14.055    14.067    14.081    14.087    14.094    14.103    14.125    14.135    14.142    14.148    14.156    14.163    14.166    14.172    14.179    14.185    14.197    14.203    14.210    14.219    14.225    14.235    14.240    14.245    14.252    14.264    14.281    14.286    14.298    14.305    14.311    14.316    14.331    14.344    14.350    14.363    14.370    14.376    14.383    14.402    14.413    14.416    14.423    14.437    14.442    14.448    14.455    14.462    14.485    14.495    14.500    14.507    14.518    14.533    14.539    14.548    14.555    14.564    14.572    14.585    14.591    14.596    14.604    14.612    14.616    14.627    14.637    14.640    14.642    14.646    14.649    14.649    14.649    14.647    14.649    14.647    14.646    14.644    14.639    14.635    14.628    14.620    14.615    14.608    14.599    14.593    14.587    14.569    14.558    14.552    14.544    14.538    14.531    14.524    14.522    14.511    14.495    14.489    14.480    14.464    14.450    14.445    14.438    14.431    14.427    14.415    14.408    14.404    14.394    14.381    14.370    14.368    14.351    14.346    14.339    14.322    14.318    14.313    14.305    14.298    14.289    14.283    14.275    14.268    14.261    14.247    14.242    14.230    14.216    14.211    14.206    14.196    14.190    14.183    14.176    14.168    14.156    14.149    14.144    14.139    14.129    14.120    14.109    14.100    14.091    14.087    14.074    14.067    14.061    14.043    14.038    14.032
     4.325     4.271     4.308     4.302     4.303     4.300     4.292     4.258     4.303     4.271     4.308     4.305     4.271     4.323     4.303     4.270     4.264     4.238     4.244     4.237     4.244     4.237     4.270     4.233     4.270     4.275     4.258     4.238     4.258     4.237     4.258     4.238     4.256     4.237     4.258     4.303     4.238     4.243     4.237     4.258     4.270     4.237     4.243     4.238     4.302     4.256     4.237     4.244     4.237     4.243     4.238     4.258     4.270     4.264     4.270     4.305     4.264     4.270     4.264     4.270     4.315     4.276     4.260     4.238     4.244     4.237     4.270     4.300     4.265     4.243     4.235     4.243     4.260     4.238     4.238     4.235     4.235     4.233     4.235     4.237     4.256     4.239     4.256     4.237     4.237     4.233     4.200     4.233     4.237     4.237     4.260     4.258     4.237     4.237     4.235     4.237     4.235     4.227     4.233     4.237     4.237     4.258     4.270     4.265     4.260     4.270     4.264     4.270     4.308     4.264     4.270     4.258     4.237     4.243     4.237     4.256     4.307     4.265     4.256     4.237     4.256     4.238     4.258     4.308     4.262     4.308     4.270     4.264     4.258     4.265     4.260     4.265     4.258     4.264     4.271     4.307     4.264     4.270     4.303     4.308     4.271     4.321     4.333     4.271     4.331     4.323     4.329     4.265     4.302     4.308     4.303     4.310     4.331     4.321     4.333     4.321     4.314     4.323     4.336     4.305     4.310     4.305     4.336     4.343     4.331     4.338     4.331     4.336     4.333     4.338     4.333     4.336     4.331     4.336     4.331     4.335     4.338     4.333     4.336     4.333     4.356     4.336     4.303     4.336     4.331     4.338     4.343     4.342     4.336     4.329     4.346     4.347     4.352     4.358     4.329     4.333     4.338     4.331     4.325     4.329     4.336     4.331     4.336     4.331     4.336     4.333     4.338     4.356     4.364     4.333     4.340     4.333     4.339     4.331     4.336     4.333     4.336     4.331     4.338     4.333     4.339     4.336     4.331     4.335     4.327     4.333     4.323     4.305     4.321     4.303     4.321     4.348     4.344     4.333     4.325     4.333     4.336     4.341     4.336     4.341     4.321     4.345     4.339     4.323     4.343     4.341     4.333     4.333     4.339     4.335     4.327     4.327     4.331     4.329     4.325     4.321     4.325     4.325     4.323     4.323     4.321     4.303     4.319     4.325     4.321     4.321     4.303     4.308     4.325     4.323     4.321     4.294     4.311     4.312     4.308     4.303     4.308     4.303     4.305     4.300     4.290     4.305     4.298     4.305     4.294     4.302     4.290     4.290     4.303     4.266     4.270     4.265     4.270     4.270     4.264     4.270     4.270     4.264     4.256     4.300     4.292     4.271     4.264     4.270     4.270     4.276     4.274     4.271     4.233     4.271     4.274     4.282     4.285     4.270     4.262     4.258     4.262     4.258     4.235     4.242     4.237     4.233     4.241     4.233     4.239     4.229     4.245     4.249     4.241     4.237     4.199     4.204     4.199     4.204     4.216     4.215     4.200     4.189     4.197     4.223     4.227     4.202     4.195     4.225     4.225     4.225     4.221     4.223     4.204     4.208     4.203     4.181     4.191     4.185     4.193     4.183     4.173     4.183     4.177     4.185     4.195     4.189     4.197     4.213     4.185     4.193     4.183     4.191     4.185     4.191     4.183     4.191     4.185     4.179     4.188     4.181     4.188     4.191     4.099     4.092     4.099     4.104     4.100     4.146     4.183     4.105     4.099     4.092     4.139     4.188     4.195     4.191     4.191     4.197     4.191     4.183     4.099     4.104     4.099     4.104     4.097     4.076     4.097     4.076     4.097     4.076     4.097     4.076     4.097     4.104     4.150     4.143     4.133     4.099     4.090     4.071     4.071     4.067     4.058     4.056     4.050     4.048     4.046     4.046     4.046     4.046     4.046     4.046     4.054     4.056     4.058     4.067     4.071     4.076     4.077     4.090     4.071     4.069     4.067     4.058     4.056     4.050     4.048     4.046     4.046     4.046     4.046     4.046     4.046     4.054     4.058     4.058     4.067     4.071     4.076     4.077     4.099     4.104     4.139     4.148     4.181     4.150     4.183     4.191     4.183     4.191     4.181     4.211     4.217     4.202     4.205     4.206     4.189     4.183     4.191     4.189     4.193     4.183     4.191     4.181     4.191     4.199     4.221     4.223     4.212     4.225     4.223     4.215     4.219     4.216     4.214     4.210     4.193     4.210     4.211     4.212     4.206     4.203     4.195     4.202     4.235     4.229     4.191     4.197     4.203     4.249     4.249     4.243     4.247     4.244     4.247     4.252     4.256     4.243     4.256     4.203     4.197     4.203     4.197     4.204     4.258     4.275     4.270     4.275     4.221     4.270     4.272     4.214     4.219     4.221     4.221     4.264     4.260     4.264     4.266     4.260     4.262     4.256     4.254     4.252     4.256     4.258     4.256     4.256     4.258     4.258     4.254     4.306     4.303     4.302     4.282     4.271     4.265     4.294     4.290     4.294     4.298     4.294     4.298     4.298     4.303     4.300     4.302     4.290     4.296     4.290     4.300     4.287     4.290     4.294     4.294     4.305     4.296     4.277     4.331     4.308     4.303     4.308     4.303     4.336     4.300     4.314     4.310     4.341     4.336     4.345     4.333     4.325     4.331     4.329     4.329     4.335     4.329     4.333     4.325     4.331     4.335     4.329     4.338     4.335     4.340     4.341     4.343     4.338     4.363     4.356     4.354     4.363     4.366     4.368     4.364     4.368     4.372     4.368     4.381     4.370     4.385     4.387     4.394     4.387     4.394     4.394     4.398     4.394     4.399     4.396     4.404     4.399     4.396     4.409     4.402     4.419     4.417     4.413     4.404     4.407     4.409     4.415     4.406     4.413     4.430     4.433     4.435     4.418     4.442     4.440     4.438     4.438     4.438     4.435     4.440     4.438     4.424     4.419     4.442     4.420     4.418     4.432     4.418     4.422     4.458     4.457     4.462     4.442     4.442     4.446     4.449     4.444     4.485     4.442     4.444     4.485     4.444     4.485     4.485     4.490     4.477     4.494     4.499     4.489     4.509     4.506     4.509     4.506     4.509     4.515     4.515     4.521     4.521     4.525     4.524     4.521     4.529     4.521     4.522     4.535     4.539     4.571     4.574     4.576     4.560     4.578     4.574     4.556     4.576     4.582     4.585     4.585     4.585     4.585     4.587     4.582     4.592     4.589     4.592     4.595     4.597     4.602     4.603     4.605     4.611     4.619     4.619     4.617     4.625     4.623     4.628     4.628     4.632     4.629     4.635     4.637     4.639     4.641     4.641     4.641     4.646     4.648     4.648     4.649     4.654     4.656     4.659     4.660     4.663     4.665     4.665     4.665     4.669     4.672     4.673     4.675     4.676     4.678     4.679     4.683     4.688     4.689     4.691     4.694     4.699     4.702     4.707     4.710     4.713     4.719     4.723     4.728     4.733     4.738     4.740     4.740     4.742     4.742     4.743     4.745     4.746     4.746     4.750     4.752     4.753     4.755     4.756     4.759     4.761     4.762     4.764     4.765     4.768     4.770     4.772     4.773     4.773     4.776     4.778     4.778     4.781     4.781     4.783     4.785     4.789     4.791     4.792     4.794     4.796     4.799     4.802     4.805     4.809     4.810     4.812     4.814     4.816     4.820     4.822     4.826     4.829     4.831     4.833     4.835     4.839     4.841     4.844     4.846     4.850     4.853     4.854     4.856     4.858     4.860     4.862     4.864     4.866     4.868     4.872     4.874     4.876     4.879     4.881     4.883     4.885     4.886     4.890     4.892     4.893     4.896     4.899     4.900     4.902     4.905     4.907     4.909     4.912     4.914     4.916     4.918     4.920     4.923     4.925     4.925     4.928     4.930     4.931     4.933     4.935     4.936     4.938     4.941     4.942     4.944     4.947     4.949     4.950     4.952     4.954     4.955     4.959     4.960     4.962     4.964     4.965     4.968     4.970     4.971     4.973     4.976     4.978     4.981     4.982     4.983     4.987     4.991     4.993     4.994     4.998     5.000     5.002     5.003     5.005     5.008     5.008     5.011     5.015     5.016     5.020     5.022     5.024     5.027     5.030     5.032     5.033     5.035     5.037     5.041     5.044     5.047     5.048     5.050     5.053     5.055     5.058     5.061     5.063     5.066     5.070     5.072     5.076     5.078     5.081     5.085     5.087     5.088     5.091     5.094     5.096     5.098     5.102     5.105     5.107     5.110     5.112     5.115     5.117     5.120     5.122     5.124     5.126     5.128     5.132     5.133     5.134     5.135     5.137     5.138     5.140     5.143     5.144     5.145     5.147     5.148     5.149     5.152     5.155     5.159     5.162     5.164     5.166     5.168     5.170     5.172     5.176     5.179     5.183     5.185     5.187     5.187     5.195     5.202     5.204     5.204     5.209     5.211     5.211     5.213     5.214     5.216     5.216     5.218     5.221     5.225     5.226     5.229     5.235     5.235     5.236     5.241     5.244     5.247     5.248     5.252     5.254     5.255     5.255     5.259     5.262     5.265     5.265     5.269     5.271     5.272     5.277     5.280     5.282     5.285     5.285     5.288     5.290     5.293     5.296     5.298     5.302     5.306     5.307     5.311     5.315     5.317     5.319     5.337     5.339     5.341     5.345     5.347     5.350     5.351     5.353     5.354     5.357     5.361     5.366     5.368     5.372     5.374     5.377     5.381     5.383     5.386     5.391     5.397     5.399     5.404     5.408     5.412     5.415     5.416     5.419     5.424     5.429     5.431     5.436     5.440     5.445     5.446     5.452     5.456     5.459     5.463     5.467     5.469     5.471     5.481     5.485     5.491     5.494     5.498     5.501     5.507     5.510     5.514     5.518     5.522     5.527     5.531     5.535     5.540     5.545     5.550     5.553     5.558     5.564     5.569     5.574     5.578     5.583     5.587     5.592     5.597     5.600     5.608     5.612     5.617     5.621     5.626     5.631     5.635     5.642     5.647     5.652     5.657     5.663     5.669     5.676     5.680     5.687     5.692     5.699     5.707     5.714     5.723     5.732     5.741     5.752     5.761     5.772     5.783     5.796     5.808     5.821     5.832     5.844     5.856     5.870     5.883     5.898     5.913     5.928     5.943     5.961     5.976     5.993     6.010     6.026     6.044     6.061     6.079     6.097     6.116     6.135     6.154     6.172     6.192     6.210     6.228     6.247     6.266     6.283     6.302     6.322     6.340     6.359     6.377     6.396     6.415     6.435     6.454     6.474     6.493     6.511     6.531     6.552     6.571     6.591     6.611     6.630     6.650     6.670     6.688     6.708     6.726     6.745     6.762     6.778     6.797     6.814     6.832     6.849     6.866     6.883     6.899     6.916     6.933     6.951     6.969     6.986     7.002     7.021     7.039     7.055     7.072     7.092     7.108     7.126     7.144     7.162     7.180     7.198     7.216     7.235     7.254     7.270     7.288     7.306     7.324     7.342     7.363     7.381     7.400     7.418     7.437     7.455     7.472     7.490     7.509     7.528     7.549     7.567     7.587     7.604     7.622     7.643     7.661     7.678     7.697     7.717     7.737     7.757     7.776     7.796     7.815     7.833     7.852     7.871     7.891     7.908     7.928     7.944     7.963     7.980     7.996     8.013     8.030     8.046     8.063     8.079     8.094     8.108     8.122     8.138     8.152     8.165     8.179     8.191     8.204     8.217     8.229     8.242     8.255     8.267     8.279     8.289     8.302     8.314     8.325     8.337     8.348     8.358     8.370     8.383     8.394     8.403     8.416     8.427     8.439     8.450     8.462     8.473     8.485     8.496     8.509     8.518     8.531     8.543     8.555     8.565     8.578     8.590     8.601     8.616     8.629     8.640     8.652     8.665     8.677     8.688     8.702     8.714     8.726     8.739     8.752     8.764     8.777     8.790     8.803     8.815     8.829     8.842     8.857     8.869     8.881     8.896     8.910     8.925     8.939     8.953     8.966     8.980     8.994     9.008     9.021     9.035     9.048     9.065     9.079     9.094     9.107     9.120     9.136     9.152     9.165     9.183     9.194     9.209     9.224     9.239     9.254     9.267     9.281     9.296     9.308     9.322     9.336     9.349     9.363     9.377     9.391     9.403     9.417     9.432     9.448     9.459     9.474     9.488     9.502     9.516     9.531     9.546     9.560     9.575     9.587     9.602     9.617     9.632     9.646     9.661     9.673     9.687     9.703     9.719     9.733     9.748     9.761     9.777     9.794     9.808     9.823     9.837     9.853     9.868     9.885     9.902     9.918     9.935     9.952     9.967     9.983     9.998    10.014    10.031    10.046    10.063    10.079    10.098    10.116    10.131    10.147    10.164    10.180    10.198    10.216    10.233    10.252    10.267    10.287    10.305    10.320    10.339    10.359    10.377    10.396    10.415    10.433    10.453    10.472    10.493    10.512    10.530    10.552    10.574    10.594    10.615    10.637    10.659    10.678    10.700    10.724    10.746    10.764    10.787    10.810    10.833    10.851    10.875    10.897    10.920    10.942    10.967    10.990    11.013    11.037    11.057    11.085    11.111    11.133    11.159    11.181    11.207    11.228    11.250    11.274    11.299    11.323    11.346    11.370    11.394    11.419    11.442    11.464    11.490    11.513    11.535    11.560    11.582    11.603    11.624    11.644    11.665    11.683    11.703    11.723    11.742    11.764    11.785    11.804    11.823    11.841    11.859    11.879    11.898    11.919    11.939    11.958    11.977    11.997    12.018    12.039    12.059    12.076    12.098    12.113    12.132    12.152    12.170    12.189    12.209    12.230    12.252    12.272    12.293    12.312    12.335    12.352    12.376    12.395    12.413    12.433    12.453    12.465    12.483    12.500    12.518    12.533    12.552    12.563    12.589    12.605    12.616    12.642    12.655    12.674    12.696    12.716    12.736    12.756    12.776    12.798    12.815    12.835    12.857    12.873    12.891    12.912    12.927    12.947    12.960    12.976    12.990    13.005    13.019    13.033    13.045    13.060    13.070    13.083    13.096    13.107    13.116    13.129    13.136    13.146    13.155    13.165    13.172    13.183    13.200    13.211    13.222    13.224    13.235    13.245    13.252    13.262    13.276    13.287    13.292    13.300    13.312    13.320    13.333    13.337    13.354    13.365    13.374    13.383    13.395    13.431    13.444    13.449    13.458    13.474    13.483    13.488    13.495    13.502    13.512    13.516    13.522    13.537    13.546    13.566    13.580    13.589    13.596    13.603    13.610    13.626    13.636    13.644    13.652    13.661    13.673    13.681    13.691    13.700    13.712    13.724    13.731    13.739    13.744    13.760    13.772    13.783    13.794    13.804    13.814    13.831    13.839    13.843    13.846    13.859    13.874    13.881    13.886    13.899    13.905    13.925    13.930    13.941    13.954    13.966    13.975    13.980    13.985    13.998    14.001    14.010    14.020    14.028    14.035    14.043    14.056    14.069    14.079    14.087    14.092    14.100    14.117    14.131    14.142    14.146    14.151    14.163    14.168    14.172    14.177    14.186    14.196    14.205    14.210    14.214    14.227    14.231    14.238    14.247    14.252    14.261    14.273    14.283    14.298    14.304    14.309    14.314    14.329    14.337    14.350    14.360    14.370    14.378    14.383    14.396    14.408    14.419    14.427    14.433    14.442    14.448    14.453    14.460    14.485    14.496    14.501    14.507    14.518    14.526    14.536    14.548    14.555    14.563    14.574    14.580    14.591    14.598    14.604    14.613    14.618    14.623    14.630    14.637    14.640    14.646    14.647    14.647    14.647    14.647    14.647    14.647    14.644    14.640    14.637    14.633    14.628    14.623    14.616    14.610    14.602    14.593    14.585    14.570    14.560    14.552    14.545    14.539    14.531    14.524    14.520    14.511    14.496    14.489    14.480    14.460    14.450    14.445    14.440    14.435    14.428    14.419    14.407    14.402    14.395    14.379    14.374    14.370    14.355    14.348    14.342    14.326    14.320    14.313    14.307    14.300    14.291    14.286    14.280    14.270    14.265    14.250    14.238    14.233    14.222    14.216    14.208    14.196    14.194    14.185    14.176    14.168    14.160    14.153    14.148    14.140    14.132    14.125    14.112    14.100    14.096    14.091    14.078    14.071    14.059    14.048    14.042    14.037
     4.303     4.308     4.303     4.303     4.302     4.292     4.300     4.303     4.260     4.308     4.303     4.325     4.333     4.333     4.271     4.264     4.308     4.258     4.238     4.256     4.238     4.256     4.264     4.270     4.265     4.270     4.290     4.262     4.296     4.260     4.267     4.258     4.237     4.243     4.235     4.256     4.305     4.265     4.258     4.316     4.237     4.238     4.235     4.243     4.265     4.264     4.256     4.238     4.244     4.237     4.256     4.266     4.260     4.270     4.235     4.270     4.300     4.264     4.258     4.237     4.258     4.264     4.270     4.258     4.238     4.256     4.238     4.256     4.237     4.307     4.258     4.238     4.267     4.256     4.237     4.237     4.233     4.235     4.233     4.243     4.238     4.258     4.267     4.258     4.235     4.235     4.233     4.237     4.233     4.256     4.307     4.238     4.238     4.237     4.237     4.235     4.237     4.235     4.235     4.235     4.237     4.305     4.238     4.256     4.237     4.258     4.275     4.270     4.264     4.270     4.262     4.267     4.256     4.237     4.238     4.238     4.258     4.271     4.265     4.256     4.265     4.260     4.308     4.264     4.308     4.303     4.275     4.270     4.265     4.260     4.265     4.270     4.265     4.270     4.265     4.300     4.308     4.303     4.323     4.302     4.308     4.303     4.325     4.333     4.271     4.331     4.323     4.271     4.308     4.302     4.310     4.303     4.323     4.333     4.306     4.333     4.323     4.333     4.325     4.356     4.303     4.338     4.341     4.342     4.336     4.333     4.338     4.331     4.338     4.342     4.347     4.343     4.336     4.331     4.336     4.352     4.333     4.338     4.331     4.338     4.347     4.331     4.336     4.331     4.336     4.333     4.347     4.345     4.342     4.338     4.358     4.354     4.363     4.354     4.333     4.336     4.333     4.336     4.331     4.336     4.331     4.336     4.331     4.336     4.333     4.338     4.333     4.349     4.354     4.352     4.336     4.352     4.338     4.352     4.354     4.363     4.333     4.338     4.333     4.327     4.335     4.340     4.336     4.331     4.335     4.354     4.331     4.323     4.333     4.327     4.333     4.349     4.349     4.325     4.333     4.323     4.341     4.345     4.327     4.348     4.352     4.323     4.352     4.331     4.323     4.331     4.346     4.331     4.331     4.336     4.331     4.335     4.327     4.333     4.331     4.329     4.323     4.331     4.325     4.327     4.321     4.323     4.329     4.323     4.327     4.329     4.331     4.325     4.331     4.323     4.329     4.325     4.319     4.316     4.308     4.303     4.302     4.305     4.298     4.310     4.303     4.303     4.308     4.298     4.305     4.294     4.290     4.294     4.287     4.271     4.290     4.285     4.283     4.275     4.271     4.296     4.265     4.258     4.264     4.296     4.296     4.276     4.271     4.265     4.282     4.281     4.283     4.282     4.277     4.238     4.282     4.285     4.290     4.287     4.270     4.264     4.233     4.262     4.267     4.265     4.262     4.269     4.233     4.239     4.264     4.254     4.200     4.243     4.238     4.245     4.205     4.209     4.204     4.199     4.204     4.199     4.204     4.199     4.204     4.227     4.200     4.195     4.200     4.231     4.237     4.225     4.227     4.223     4.199     4.221     4.214     4.213     4.216     4.213     4.199     4.191     4.183     4.175     4.181     4.193     4.188     4.225     4.191     4.183     4.193     4.183     4.191     4.181     4.189     4.185     4.189     4.185     4.193     4.202     4.197     4.148     4.197     4.199     4.105     4.100     4.105     4.183     4.191     4.185     4.179     4.183     4.104     4.097     4.104     4.195     4.188     4.193     4.185     4.193     4.103     4.097     4.104     4.139     4.104     4.100     4.104     4.097     4.092     4.097     4.103     4.097     4.092     4.097     4.104     4.151     4.154     4.150     4.141     4.133     4.099     4.090     4.073     4.071     4.067     4.060     4.058     4.056     4.056     4.056     4.050     4.056     4.056     4.056     4.058     4.060     4.067     4.069     4.073     4.076     4.099     4.099     4.077     4.071     4.069     4.067     4.058     4.058     4.056     4.056     4.056     4.050     4.054     4.050     4.056     4.058     4.060     4.067     4.071     4.073     4.090     4.099     4.105     4.100     4.146     4.181     4.150     4.181     4.189     4.183     4.189     4.183     4.177     4.183     4.205     4.216     4.181     4.191     4.210     4.191     4.185     4.193     4.199     4.191     4.183     4.191     4.181     4.193     4.225     4.212     4.227     4.231     4.223     4.221     4.216     4.219     4.221     4.215     4.219     4.219     4.203     4.197     4.189     4.197     4.203     4.231     4.221     4.233     4.241     4.233     4.239     4.235     4.254     4.238     4.244     4.260     4.233     4.250     4.256     4.237     4.256     4.258     4.203     4.199     4.204     4.264     4.266     4.271     4.282     4.235     4.280     4.276     4.233     4.223     4.227     4.221     4.231     4.239     4.235     4.271     4.262     4.266     4.260     4.264     4.254     4.275     4.273     4.269     4.264     4.258     4.256     4.258     4.233     4.270     4.264     4.271     4.285     4.285     4.303     4.296     4.290     4.270     4.292     4.298     4.305     4.303     4.306     4.305     4.307     4.303     4.316     4.296     4.294     4.303     4.294     4.303     4.300     4.307     4.302     4.296     4.303     4.329     4.333     4.329     4.310     4.335     4.344     4.344     4.342     4.316     4.311     4.316     4.327     4.331     4.336     4.331     4.335     4.331     4.335     4.338     4.331     4.336     4.333     4.336     4.344     4.345     4.336     4.341     4.338     4.342     4.371     4.366     4.370     4.364     4.368     4.366     4.372     4.374     4.370     4.363     4.385     4.390     4.385     4.392     4.390     4.392     4.394     4.392     4.399     4.399     4.396     4.402     4.399     4.407     4.404     4.409     4.404     4.407     4.407     4.417     4.409     4.413     4.407     4.411     4.409     4.424     4.420     4.440     4.435     4.431     4.440     4.442     4.440     4.438     4.438     4.438     4.444     4.442     4.424     4.423     4.432     4.460     4.422     4.428     4.460     4.465     4.463     4.458     4.462     4.455     4.446     4.446     4.453     4.458     4.444     4.447     4.467     4.449     4.453     4.482     4.490     4.494     4.497     4.499     4.506     4.509     4.506     4.511     4.513     4.513     4.519     4.521     4.518     4.528     4.527     4.535     4.535     4.527     4.533     4.539     4.528     4.544     4.573     4.576     4.578     4.574     4.581     4.585     4.582     4.576     4.581     4.578     4.581     4.582     4.589     4.590     4.594     4.590     4.597     4.592     4.598     4.597     4.603     4.603     4.609     4.614     4.619     4.619     4.622     4.625     4.622     4.625     4.628     4.635     4.635     4.633     4.635     4.635     4.639     4.642     4.644     4.648     4.651     4.651     4.654     4.654     4.657     4.659     4.660     4.663     4.666     4.669     4.670     4.672     4.675     4.676     4.676     4.679     4.681     4.685     4.688     4.688     4.692     4.692     4.697     4.700     4.703     4.707     4.713     4.719     4.720     4.727     4.731     4.735     4.742     4.746     4.748     4.746     4.748     4.748     4.750     4.752     4.755     4.755     4.756     4.758     4.759     4.759     4.762     4.764     4.765     4.767     4.768     4.772     4.773     4.775     4.775     4.776     4.778     4.781     4.781     4.785     4.787     4.787     4.791     4.792     4.794     4.794     4.796     4.799     4.801     4.808     4.810     4.809     4.812     4.816     4.819     4.820     4.822     4.826     4.827     4.831     4.832     4.835     4.837     4.841     4.842     4.846     4.848     4.852     4.853     4.857     4.857     4.860     4.862     4.864     4.866     4.868     4.870     4.874     4.878     4.879     4.881     4.883     4.886     4.887     4.890     4.892     4.894     4.896     4.897     4.900     4.902     4.905     4.907     4.911     4.912     4.914     4.916     4.917     4.918     4.921     4.923     4.926     4.928     4.930     4.931     4.935     4.936     4.938     4.939     4.941     4.942     4.944     4.947     4.949     4.950     4.952     4.954     4.957     4.959     4.960     4.962     4.965     4.967     4.968     4.970     4.971     4.973     4.976     4.978     4.981     4.982     4.985     4.987     4.991     4.993     4.994     4.998     5.000     5.001     5.003     5.005     5.009     5.010     5.012     5.014     5.019     5.020     5.022     5.024     5.027     5.028     5.032     5.035     5.037     5.037     5.039     5.041     5.045     5.048     5.050     5.052     5.055     5.058     5.060     5.063     5.065     5.069     5.070     5.074     5.078     5.081     5.083     5.086     5.088     5.090     5.094     5.096     5.098     5.102     5.105     5.107     5.110     5.112     5.115     5.119     5.120     5.122     5.124     5.126     5.130     5.132     5.133     5.134     5.137     5.137     5.140     5.143     5.144     5.145     5.146     5.148     5.152     5.152     5.155     5.157     5.159     5.162     5.164     5.167     5.168     5.170     5.174     5.176     5.177     5.181     5.183     5.185     5.194     5.195     5.202     5.204     5.211     5.211     5.211     5.211     5.214     5.214     5.216     5.218     5.220     5.221     5.223     5.226     5.228     5.229     5.236     5.236     5.241     5.244     5.245     5.248     5.250     5.254     5.255     5.256     5.259     5.261     5.265     5.267     5.271     5.272     5.274     5.277     5.279     5.282     5.285     5.287     5.290     5.290     5.293     5.294     5.298     5.300     5.304     5.307     5.309     5.313     5.317     5.318     5.323     5.341     5.341     5.343     5.347     5.349     5.351     5.354     5.356     5.356     5.359     5.364     5.368     5.370     5.372     5.376     5.379     5.383     5.387     5.387     5.393     5.399     5.402     5.405     5.408     5.413     5.415     5.419     5.422     5.426     5.429     5.432     5.436     5.442     5.445     5.448     5.454     5.456     5.459     5.463     5.467     5.472     5.474     5.485     5.487     5.491     5.494     5.498     5.504     5.508     5.513     5.515     5.520     5.524     5.527     5.533     5.537     5.542     5.545     5.550     5.555     5.559     5.565     5.569     5.574     5.580     5.584     5.589     5.593     5.598     5.604     5.608     5.612     5.618     5.623     5.628     5.631     5.637     5.642     5.648     5.654     5.658     5.663     5.671     5.676     5.682     5.687     5.694     5.700     5.706     5.714     5.723     5.732     5.740     5.750     5.761     5.771     5.782     5.793     5.805     5.819     5.830     5.842     5.855     5.867     5.880     5.894     5.910     5.924     5.941     5.957     5.973     5.990     6.007     6.023     6.040     6.058     6.077     6.095     6.115     6.133     6.154     6.172     6.192     6.212     6.230     6.247     6.266     6.285     6.303     6.322     6.340     6.361     6.379     6.398     6.416     6.435     6.454     6.472     6.491     6.511     6.531     6.549     6.569     6.588     6.607     6.628     6.648     6.667     6.687     6.707     6.724     6.743     6.762     6.780     6.799     6.816     6.833     6.851     6.868     6.885     6.902     6.919     6.937     6.954     6.970     6.987     7.004     7.021     7.039     7.057     7.075     7.092     7.110     7.128     7.144     7.164     7.180     7.198     7.216     7.235     7.252     7.270     7.287     7.306     7.324     7.342     7.359     7.378     7.398     7.415     7.435     7.453     7.472     7.489     7.507     7.525     7.544     7.563     7.581     7.601     7.618     7.638     7.655     7.676     7.693     7.713     7.733     7.752     7.770     7.790     7.809     7.829     7.846     7.866     7.885     7.904     7.922     7.941     7.959     7.976     7.994     8.010     8.027     8.044     8.061     8.079     8.094     8.109     8.124     8.139     8.154     8.168     8.183     8.197     8.208     8.222     8.235     8.247     8.261     8.274     8.285     8.298     8.310     8.323     8.333     8.346     8.356     8.369     8.380     8.392     8.401     8.413     8.425     8.436     8.448     8.459     8.471     8.483     8.495     8.507     8.516     8.528     8.540     8.552     8.565     8.576     8.588     8.599     8.613     8.624     8.637     8.648     8.660     8.674     8.683     8.698     8.708     8.723     8.735     8.746     8.759     8.774     8.787     8.799     8.811     8.824     8.836     8.849     8.861     8.875     8.889     8.901     8.917     8.930     8.944     8.960     8.974     8.988     9.000     9.014     9.028     9.043     9.057     9.071     9.085     9.099     9.114     9.126     9.141     9.155     9.172     9.188     9.202     9.215     9.231     9.245     9.257     9.272     9.287     9.300     9.315     9.328     9.342     9.354     9.368     9.381     9.396     9.409     9.424     9.437     9.451     9.465     9.479     9.493     9.506     9.519     9.535     9.549     9.565     9.577     9.593     9.608     9.622     9.635     9.648     9.663     9.677     9.693     9.709     9.722     9.737     9.752     9.766     9.781     9.795     9.811     9.826     9.841     9.856     9.870     9.887     9.904     9.920     9.935     9.956     9.968     9.985    10.002    10.016    10.032    10.049    10.064    10.082    10.099    10.116    10.133    10.150    10.165    10.182    10.198    10.216    10.233    10.252    10.269    10.285    10.304    10.322    10.341    10.359    10.377    10.393    10.413    10.430    10.449    10.470    10.490    10.510    10.528    10.549    10.571    10.590    10.611    10.632    10.655    10.675    10.693    10.716    10.739    10.761    10.782    10.802    10.823    10.845    10.867    10.889    10.914    10.937    10.960    10.982    11.005    11.029    11.052    11.078    11.099    11.124    11.147    11.170    11.197    11.221    11.243    11.266    11.289    11.313    11.335    11.359    11.385    11.409    11.430    11.457    11.480    11.504    11.528    11.551    11.573    11.598    11.617    11.638    11.660    11.680    11.700    11.721    11.737    11.758    11.778    11.802    11.820    11.840    11.855    11.877    11.894    11.919    11.933    11.958    11.973    11.993    12.014    12.033    12.055    12.078    12.095    12.111    12.132    12.153    12.172    12.189    12.209    12.230    12.250    12.272    12.293    12.315    12.338    12.358    12.378    12.399    12.421    12.438    12.456    12.475    12.493    12.506    12.525    12.541    12.557    12.573    12.589    12.605    12.622    12.644    12.659    12.678    12.698    12.720    12.739    12.757    12.777    12.796    12.820    12.831    12.853    12.870    12.890    12.904    12.919    12.935    12.950    12.964    12.978    12.988    13.005    13.019    13.033    13.043    13.057    13.068    13.080    13.095    13.105    13.115    13.124    13.131    13.141    13.152    13.162    13.172    13.182    13.196    13.206    13.213    13.221    13.231    13.242    13.248    13.258    13.270    13.277    13.285    13.292    13.301    13.309    13.324    13.333    13.348    13.357    13.369    13.378    13.391    13.396    13.435    13.443    13.449    13.463    13.477    13.485    13.491    13.498    13.507    13.513    13.519    13.525    13.539    13.550    13.574    13.587    13.594    13.600    13.612    13.622    13.633    13.644    13.652    13.661    13.669    13.677    13.689    13.698    13.707    13.720    13.729    13.737    13.745    13.755    13.769    13.781    13.790    13.805    13.814    13.816    13.837    13.845    13.848    13.857    13.874    13.881    13.883    13.895    13.910    13.924    13.929    13.939    13.952    13.959    13.971    13.985    13.987    13.996    14.001    14.007    14.018    14.028    14.032    14.043    14.050    14.067    14.071    14.087    14.092    14.100    14.114    14.125    14.140    14.144    14.151    14.164    14.168    14.172    14.177    14.188    14.196    14.205    14.208    14.219    14.227    14.231    14.238    14.245    14.253    14.259    14.270    14.275    14.295    14.304    14.309    14.314    14.327    14.335    14.344    14.358    14.368    14.376    14.385    14.395    14.402    14.420    14.425    14.430    14.442    14.447    14.453    14.460    14.482    14.495    14.500    14.510    14.518    14.522    14.529    14.550    14.553    14.564    14.572    14.577    14.590    14.596    14.605    14.610    14.618    14.623    14.630    14.635    14.640    14.644    14.647    14.649    14.649    14.647    14.646    14.646    14.644    14.640    14.637    14.633    14.628    14.622    14.616    14.608    14.604    14.590    14.581    14.569    14.563    14.552    14.545    14.539    14.533    14.524    14.520    14.514    14.500    14.489    14.483    14.462    14.453    14.445    14.440    14.433    14.428    14.422    14.408    14.402    14.398    14.381    14.374    14.368    14.359    14.348    14.342    14.331    14.322    14.314    14.309    14.302    14.294    14.288    14.280    14.273    14.267    14.255    14.240    14.231    14.227    14.219    14.213    14.202    14.196    14.183    14.177    14.170    14.163    14.157    14.151    14.148    14.137    14.125    14.117    14.105    14.098    14.092    14.082    14.071    14.059    14.053    14.047    14.042
     4.308     4.302     4.308     4.303     4.298     4.302     4.308     4.302     4.323     4.271     4.323     4.306     4.338     4.270     4.264     4.323     4.302     4.308     4.260     4.303     4.262     4.303     4.271     4.276     4.270     4.307     4.302     4.270     4.237     4.270     4.237     4.266     4.256     4.237     4.238     4.237     4.258     4.308     4.264     4.303     4.256     4.235     4.238     4.237     4.256     4.307     4.307     4.260     4.266     4.258     4.238     4.258     4.305     4.235     4.270     4.233     4.270     4.305     4.238     4.270     4.237     4.256     4.238     4.270     4.260     4.239     4.256     4.237     4.243     4.237     4.260     4.298     4.256     4.238     4.238     4.237     4.237     4.235     4.237     4.237     4.258     4.264     4.235     4.267     4.258     4.235     4.237     4.235     4.237     4.237     4.271     4.256     4.237     4.231     4.237     4.238     4.237     4.237     4.235     4.237     4.235     4.307     4.244     4.237     4.238     4.237     4.258     4.264     4.270     4.262     4.303     4.256     4.237     4.238     4.237     4.256     4.264     4.302     4.270     4.265     4.260     4.308     4.264     4.270     4.264     4.323     4.333     4.339     4.270     4.276     4.270     4.308     4.303     4.310     4.303     4.308     4.303     4.325     4.331     4.325     4.302     4.308     4.303     4.325     4.333     4.329     4.335     4.329     4.300     4.308     4.302     4.310     4.305     4.321     4.331     4.321     4.331     4.323     4.331     4.323     4.331     4.336     4.333     4.336     4.354     4.352     4.354     4.354     4.333     4.352     4.348     4.352     4.352     4.346     4.354     4.356     4.338     4.331     4.336     4.333     4.354     4.338     4.333     4.336     4.333     4.347     4.336     4.354     4.347     4.358     4.354     4.354     4.358     4.363     4.368     4.356     4.338     4.341     4.338     4.360     4.345     4.356     4.354     4.333     4.338     4.333     4.347     4.354     4.346     4.358     4.333     4.336     4.333     4.347     4.354     4.354     4.363     4.333     4.338     4.333     4.339     4.343     4.352     4.338     4.341     4.333     4.325     4.333     4.329     4.354     4.356     4.352     4.352     4.331     4.325     4.331     4.342     4.347     4.325     4.352     4.358     4.331     4.338     4.327     4.333     4.339     4.349     4.346     4.336     4.340     4.338     4.331     4.331     4.329     4.335     4.335     4.329     4.323     4.329     4.323     4.327     4.323     4.325     4.325     4.327     4.333     4.327     4.331     4.325     4.303     4.323     4.335     4.325     4.302     4.308     4.315     4.302     4.308     4.300     4.305     4.308     4.307     4.302     4.298     4.300     4.306     4.298     4.314     4.316     4.296     4.314     4.290     4.292     4.290     4.282     4.294     4.271     4.266     4.258     4.294     4.296     4.300     4.290     4.271     4.275     4.233     4.285     4.285     4.238     4.285     4.285     4.281     4.292     4.275     4.290     4.270     4.274     4.271     4.280     4.244     4.270     4.265     4.260     4.262     4.243     4.262     4.262     4.247     4.238     4.242     4.237     4.205     4.199     4.204     4.219     4.231     4.221     4.205     4.199     4.203     4.233     4.202     4.195     4.239     4.231     4.231     4.237     4.197     4.189     4.199     4.221     4.225     4.215     4.200     4.214     4.181     4.175     4.181     4.193     4.185     4.195     4.221     4.188     4.193     4.185     4.193     4.183     4.189     4.183     4.191     4.183     4.191     4.197     4.200     4.193     4.199     4.191     4.200     4.199     4.191     4.188     4.193     4.188     4.193     4.185     4.191     4.100     4.104     4.197     4.188     4.193     4.185     4.193     4.104     4.097     4.103     4.097     4.104     4.181     4.148     4.185     4.105     4.099     4.104     4.099     4.104     4.100     4.146     4.179     4.185     4.173     4.181     4.150     4.104     4.096     4.096     4.092     4.071     4.071     4.069     4.060     4.060     4.058     4.058     4.058     4.058     4.058     4.067     4.067     4.067     4.071     4.076     4.077     4.099     4.146     4.105     4.099     4.077     4.071     4.069     4.069     4.060     4.060     4.058     4.058     4.056     4.058     4.058     4.060     4.060     4.069     4.071     4.073     4.092     4.099     4.096     4.141     4.148     4.181     4.189     4.181     4.189     4.183     4.189     4.181     4.189     4.181     4.175     4.183     4.225     4.221     4.221     4.223     4.185     4.191     4.183     4.193     4.185     4.191     4.183     4.193     4.209     4.233     4.214     4.225     4.227     4.227     4.221     4.225     4.223     4.221     4.221     4.221     4.221     4.209     4.189     4.197     4.189     4.199     4.235     4.225     4.223     4.231     4.239     4.231     4.262     4.237     4.229     4.262     4.258     4.225     4.233     4.262     4.256     4.262     4.254     4.260     4.262     4.265     4.270     4.275     4.280     4.235     4.265     4.280     4.285     4.280     4.233     4.282     4.231     4.225     4.231     4.274     4.264     4.269     4.260     4.265     4.269     4.262     4.269     4.262     4.269     4.270     4.262     4.260     4.264     4.269     4.273     4.302     4.308     4.271     4.307     4.296     4.303     4.296     4.308     4.302     4.305     4.308     4.302     4.307     4.302     4.305     4.298     4.303     4.296     4.302     4.294     4.300     4.298     4.305     4.302     4.307     4.302     4.296     4.303     4.338     4.300     4.336     4.341     4.338     4.323     4.346     4.343     4.344     4.300     4.333     4.325     4.331     4.335     4.333     4.335     4.340     4.335     4.339     4.333     4.340     4.344     4.342     4.345     4.342     4.349     4.352     4.368     4.373     4.368     4.366     4.370     4.364     4.363     4.370     4.379     4.379     4.385     4.390     4.370     4.364     4.396     4.390     4.370     4.390     4.398     4.402     4.396     4.404     4.407     4.406     4.404     4.413     4.418     4.406     4.428     4.426     4.411     4.415     4.409     4.411     4.413     4.418     4.415     4.444     4.435     4.435     4.435     4.444     4.444     4.438     4.442     4.438     4.444     4.446     4.452     4.422     4.462     4.426     4.463     4.458     4.455     4.468     4.468     4.463     4.470     4.471     4.470     4.475     4.452     4.455     4.452     4.449     4.468     4.487     4.487     4.492     4.496     4.499     4.502     4.502     4.496     4.492     4.509     4.504     4.506     4.511     4.517     4.513     4.518     4.542     4.521     4.535     4.537     4.539     4.537     4.535     4.535     4.544     4.548     4.549     4.555     4.571     4.581     4.585     4.582     4.589     4.587     4.579     4.587     4.592     4.594     4.597     4.595     4.592     4.598     4.603     4.600     4.605     4.606     4.608     4.605     4.611     4.615     4.622     4.625     4.628     4.629     4.632     4.632     4.635     4.635     4.637     4.637     4.639     4.646     4.648     4.649     4.649     4.651     4.654     4.654     4.657     4.656     4.662     4.663     4.669     4.666     4.669     4.672     4.675     4.676     4.679     4.683     4.683     4.685     4.685     4.691     4.691     4.692     4.697     4.702     4.703     4.707     4.710     4.715     4.719     4.723     4.730     4.735     4.740     4.745     4.748     4.755     4.755     4.755     4.756     4.756     4.758     4.761     4.761     4.762     4.762     4.764     4.767     4.767     4.768     4.768     4.770     4.772     4.773     4.776     4.778     4.778     4.780     4.783     4.785     4.787     4.787     4.791     4.792     4.792     4.794     4.798     4.798     4.801     4.806     4.809     4.813     4.814     4.816     4.820     4.822     4.822     4.824     4.826     4.829     4.831     4.832     4.837     4.837     4.841     4.842     4.844     4.848     4.850     4.852     4.854     4.856     4.860     4.863     4.864     4.866     4.868     4.872     4.874     4.878     4.878     4.881     4.883     4.885     4.887     4.890     4.893     4.894     4.896     4.897     4.900     4.902     4.904     4.907     4.911     4.912     4.914     4.918     4.918     4.920     4.923     4.925     4.926     4.930     4.930     4.933     4.935     4.936     4.938     4.939     4.941     4.942     4.946     4.947     4.949     4.950     4.954     4.955     4.957     4.959     4.960     4.964     4.965     4.967     4.968     4.971     4.973     4.974     4.976     4.978     4.979     4.982     4.985     4.987     4.989     4.993     4.994     4.996     5.000     5.001     5.005     5.007     5.008     5.013     5.013     5.015     5.017     5.020     5.024     5.025     5.027     5.030     5.032     5.033     5.035     5.039     5.041     5.042     5.045     5.047     5.050     5.052     5.055     5.057     5.060     5.063     5.065     5.069     5.070     5.074     5.076     5.080     5.083     5.085     5.088     5.090     5.092     5.095     5.097     5.102     5.104     5.107     5.110     5.112     5.115     5.117     5.120     5.122     5.124     5.128     5.130     5.132     5.134     5.136     5.137     5.140     5.143     5.144     5.146     5.148     5.148     5.150     5.152     5.153     5.157     5.159     5.160     5.164     5.166     5.168     5.172     5.172     5.174     5.176     5.179     5.181     5.183     5.187     5.187     5.199     5.202     5.205     5.207     5.209     5.211     5.213     5.214     5.214     5.216     5.218     5.220     5.221     5.225     5.226     5.229     5.231     5.233     5.236     5.238     5.244     5.245     5.247     5.248     5.252     5.255     5.256     5.259     5.262     5.264     5.269     5.269     5.272     5.276     5.277     5.277     5.280     5.285     5.287     5.288     5.290     5.293     5.294     5.298     5.299     5.302     5.306     5.309     5.311     5.315     5.321     5.323     5.337     5.339     5.343     5.347     5.347     5.350     5.351     5.356     5.357     5.360     5.361     5.364     5.368     5.372     5.376     5.377     5.381     5.385     5.387     5.391     5.395     5.398     5.404     5.407     5.410     5.413     5.416     5.420     5.422     5.426     5.429     5.432     5.438     5.442     5.445     5.449     5.454     5.457     5.461     5.465     5.469     5.474     5.477     5.483     5.489     5.493     5.498     5.500     5.503     5.507     5.513     5.518     5.522     5.526     5.529     5.533     5.538     5.543     5.546     5.552     5.555     5.561     5.564     5.571     5.576     5.580     5.583     5.589     5.594     5.600     5.604     5.608     5.615     5.620     5.625     5.628     5.633     5.638     5.645     5.649     5.654     5.658     5.663     5.671     5.676     5.682     5.689     5.694     5.700     5.708     5.714     5.723     5.730     5.740     5.747     5.757     5.768     5.779     5.791     5.804     5.816     5.827     5.840     5.852     5.865     5.878     5.892     5.907     5.921     5.936     5.954     5.969     5.985     6.004     6.020     6.037     6.056     6.074     6.092     6.111     6.130     6.152     6.172     6.192     6.212     6.231     6.249     6.269     6.287     6.304     6.324     6.342     6.361     6.380     6.399     6.416     6.437     6.454     6.474     6.491     6.509     6.529     6.548     6.567     6.586     6.605     6.626     6.645     6.665     6.685     6.704     6.723     6.742     6.760     6.780     6.799     6.816     6.833     6.851     6.868     6.887     6.904     6.922     6.939     6.957     6.974     6.990     7.006     7.023     7.041     7.057     7.075     7.094     7.110     7.128     7.146     7.164     7.182     7.198     7.216     7.233     7.252     7.270     7.287     7.304     7.322     7.341     7.359     7.376     7.395     7.414     7.433     7.451     7.469     7.488     7.507     7.523     7.542     7.561     7.578     7.596     7.616     7.635     7.652     7.671     7.690     7.709     7.726     7.746     7.765     7.785     7.804     7.824     7.843     7.861     7.878     7.900     7.916     7.936     7.954     7.972     7.991     8.008     8.024     8.041     8.058     8.075     8.092     8.109     8.124     8.140     8.155     8.170     8.185     8.199     8.214     8.226     8.241     8.252     8.264     8.279     8.291     8.304     8.318     8.330     8.342     8.354     8.366     8.377     8.390     8.400     8.412     8.424     8.433     8.446     8.457     8.468     8.482     8.492     8.505     8.516     8.527     8.539     8.550     8.560     8.574     8.585     8.597     8.609     8.620     8.633     8.645     8.657     8.668     8.681     8.693     8.704     8.719     8.730     8.742     8.753     8.768     8.780     8.794     8.806     8.818     8.831     8.842     8.857     8.868     8.883     8.896     8.909     8.924     8.935     8.950     8.964     8.980     8.995     9.009     9.021     9.033     9.048     9.063     9.076     9.090     9.105     9.118     9.133     9.147     9.162     9.178     9.191     9.207     9.221     9.233     9.248     9.262     9.277     9.292     9.307     9.321     9.335     9.349     9.361     9.373     9.389     9.403     9.414     9.430     9.444     9.456     9.472     9.483     9.496     9.511     9.523     9.537     9.552     9.568     9.583     9.597     9.611     9.627     9.639     9.654     9.668     9.681     9.696     9.711     9.727     9.742     9.756     9.769     9.783     9.799     9.813     9.829     9.843     9.859     9.876     9.889     9.906     9.922     9.939     9.956     9.969     9.987    10.004    10.019    10.035    10.049    10.066    10.083    10.099    10.117    10.135    10.152    10.167    10.182    10.198    10.216    10.232    10.252    10.268    10.287    10.304    10.322    10.340    10.359    10.377    10.395    10.412    10.431    10.450    10.467    10.485    10.507    10.527    10.545    10.566    10.587    10.609    10.628    10.648    10.670    10.693    10.713    10.732    10.755    10.780    10.800    10.821    10.840    10.861    10.883    10.906    10.929    10.952    10.976    10.996    11.022    11.043    11.068    11.089    11.112    11.137    11.161    11.185    11.211    11.235    11.258    11.280    11.304    11.327    11.351    11.374    11.398    11.422    11.445    11.472    11.494    11.518    11.541    11.565    11.583    11.612    11.632    11.654    11.674    11.693    11.714    11.735    11.756    11.774    11.795    11.816    11.838    11.857    11.874    11.894    11.913    11.932    11.952    11.970    11.991    12.009    12.031    12.053    12.070    12.090    12.111    12.129    12.149    12.170    12.189    12.209    12.230    12.250    12.272    12.293    12.317    12.338    12.357    12.378    12.397    12.416    12.438    12.459    12.480    12.496    12.512    12.529    12.544    12.561    12.579    12.595    12.611    12.628    12.647    12.664    12.683    12.703    12.722    12.739    12.757    12.778    12.795    12.815    12.833    12.849    12.865    12.882    12.898    12.912    12.923    12.935    12.950    12.963    12.976    12.988    13.003    13.014    13.028    13.038    13.052    13.062    13.077    13.089    13.100    13.109    13.120    13.127    13.135    13.144    13.155    13.167    13.177    13.192    13.202    13.209    13.218    13.230    13.239    13.248    13.255    13.265    13.271    13.282    13.289    13.296    13.307    13.319    13.330    13.337    13.345    13.362    13.371    13.387    13.393    13.411    13.433    13.440    13.454    13.474    13.480    13.487    13.495    13.502    13.508    13.516    13.523    13.529    13.544    13.553    13.572    13.587    13.600    13.609    13.620    13.630    13.641    13.648    13.659    13.668    13.675    13.685    13.693    13.701    13.716    13.728    13.733    13.748    13.757    13.766    13.777    13.785    13.804    13.809    13.814    13.837    13.845    13.848    13.861    13.863    13.883    13.883    13.886    13.919    13.924    13.930    13.938    13.948    13.955    13.966    13.983    13.987    13.992    13.999    14.006    14.018    14.028    14.033    14.037    14.048    14.064    14.069    14.087    14.092    14.098    14.111    14.118    14.137    14.144    14.149    14.160    14.168    14.174    14.179    14.188    14.196    14.202    14.208    14.219    14.223    14.230    14.238    14.244    14.252    14.259    14.268    14.275    14.292    14.302    14.307    14.314    14.327    14.339    14.346    14.355    14.368    14.374    14.383    14.394    14.402    14.413    14.428    14.430    14.437    14.447    14.453    14.460    14.466    14.493    14.500    14.515    14.518    14.522    14.529    14.550    14.556    14.563    14.572    14.579    14.587    14.598    14.605    14.612    14.618    14.625    14.630    14.635    14.640    14.644    14.646    14.647    14.647    14.647    14.646    14.646    14.644    14.640    14.637    14.633    14.628    14.622    14.616    14.612    14.607    14.593    14.579    14.574    14.566    14.558    14.547    14.542    14.533    14.524    14.518    14.512    14.504    14.491    14.485    14.464    14.455    14.447    14.442    14.433    14.428    14.422    14.416    14.399    14.394    14.381    14.374    14.368    14.362    14.350    14.342    14.335    14.326    14.316    14.311    14.304    14.295    14.289    14.280    14.275    14.268    14.259    14.242    14.233    14.230    14.222    14.219    14.205    14.194    14.190    14.179    14.174    14.164    14.159    14.153    14.148    14.142    14.135    14.121    14.109    14.100    14.096    14.087    14.085    14.059    14.053    14.050    14.043
     4.303     4.308     4.303     4.310     4.303     4.310     4.303     4.325     4.333     4.325     4.333     4.327     4.333     4.338     4.331     4.336     4.331     4.303     4.308     4.264     4.310     4.303     4.308     4.303     4.325     4.303     4.270     4.264     4.258     4.235     4.270     4.260     4.238     4.238     4.237     4.238     4.237     4.260     4.270     4.262     4.303     4.256     4.237     4.244     4.238     4.256     4.265     4.271     4.300     4.265     4.258     4.266     4.302     4.270     4.235     4.270     4.237     4.270     4.303     4.276     4.258     4.237     4.258     4.264     4.308     4.258     4.238     4.244     4.237     4.256     4.237     4.256     4.238     4.256     4.238     4.238     4.237     4.256     4.237     4.258     4.239     4.235     4.264     4.235     4.294     4.258     4.237     4.238     4.237     4.256     4.305     4.265     4.244     4.238     4.244     4.238     4.233     4.237     4.238     4.237     4.300     4.256     4.237     4.238     4.235     4.256     4.238     4.270     4.300     4.238     4.256     4.235     4.238     4.237     4.256     4.239     4.271     4.308     4.276     4.270     4.265     4.331     4.270     4.265     4.271     4.333     4.298     4.333     4.339     4.303     4.338     4.354     4.303     4.348     4.300     4.336     4.303     4.308     4.339     4.303     4.308     4.302     4.308     4.331     4.339     4.300     4.331     4.325     4.336     4.302     4.308     4.303     4.310     4.305     4.321     4.331     4.323     4.305     4.323     4.303     4.308     4.303     4.336     4.333     4.364     4.348     4.333     4.360     4.356     4.354     4.354     4.360     4.356     4.360     4.354     4.363     4.333     4.336     4.333     4.338     4.354     4.356     4.340     4.356     4.363     4.356     4.354     4.338     4.333     4.354     4.358     4.363     4.336     4.342     4.358     4.366     4.358     4.366     4.338     4.342     4.341     4.367     4.356     4.338     4.333     4.338     4.333     4.338     4.343     4.366     4.338     4.333     4.338     4.356     4.364     4.358     4.360     4.348     4.354     4.348     4.354     4.338     4.356     4.343     4.346     4.364     4.333     4.338     4.333     4.360     4.356     4.354     4.354     4.323     4.333     4.338     4.349     4.345     4.354     4.363     4.354     4.336     4.331     4.333     4.339     4.356     4.352     4.338     4.341     4.343     4.336     4.335     4.335     4.340     4.333     4.331     4.336     4.329     4.323     4.329     4.323     4.329     4.335     4.329     4.335     4.331     4.329     4.327     4.333     4.325     4.302     4.329     4.303     4.307     4.331     4.305     4.321     4.319     4.305     4.300     4.308     4.305     4.308     4.307     4.305     4.271     4.306     4.303     4.323     4.327     4.292     4.321     4.275     4.300     4.278     4.300     4.275     4.260     4.265     4.298     4.294     4.294     4.270     4.265     4.258     4.264     4.258     4.290     4.280     4.237     4.287     4.235     4.276     4.271     4.296     4.292     4.271     4.275     4.277     4.273     4.274     4.256     4.237     4.231     4.262     4.238     4.233     4.238     4.242     4.238     4.264     4.269     4.233     4.223     4.204     4.199     4.233     4.227     4.235     4.231     4.238     4.233     4.241     4.237     4.237     4.239     4.231     4.188     4.181     4.188     4.223     4.221     4.221     4.219     4.216     4.189     4.183     4.193     4.185     4.193     4.185     4.197     4.205     4.185     4.191     4.183     4.191     4.185     4.191     4.185     4.193     4.199     4.203     4.195     4.183     4.191     4.183     4.193     4.221     4.188     4.193     4.185     4.193     4.185     4.191     4.197     4.189     4.195     4.200     4.191     4.183     4.191     4.185     4.204     4.105     4.183     4.104     4.183     4.191     4.185     4.193     4.200     4.148     4.185     4.191     4.199     4.189     4.197     4.191     4.221     4.185     4.175     4.105     4.150     4.103     4.096     4.096     4.092     4.073     4.071     4.069     4.069     4.067     4.060     4.067     4.069     4.069     4.069     4.069     4.073     4.077     4.090     4.099     4.105     4.154     4.139     4.105     4.099     4.078     4.071     4.071     4.069     4.069     4.067     4.067     4.067     4.060     4.067     4.069     4.069     4.071     4.073     4.092     4.100     4.097     4.153     4.150     4.185     4.191     4.199     4.105     4.199     4.104     4.197     4.104     4.183     4.189     4.181     4.191     4.225     4.225     4.223     4.191     4.195     4.185     4.193     4.188     4.195     4.202     4.195     4.210     4.233     4.229     4.188     4.229     4.223     4.223     4.227     4.223     4.227     4.223     4.225     4.223     4.225     4.219     4.219     4.203     4.199     4.233     4.233     4.221     4.243     4.221     4.235     4.262     4.231     4.258     4.235     4.225     4.225     4.233     4.265     4.260     4.238     4.256     4.264     4.267     4.265     4.270     4.235     4.271     4.235     4.285     4.233     4.285     4.285     4.283     4.285     4.285     4.287     4.280     4.283     4.277     4.270     4.274     4.270     4.277     4.262     4.256     4.264     4.266     4.269     4.265     4.269     4.265     4.269     4.269     4.264     4.269     4.237     4.316     4.271     4.303     4.300     4.305     4.310     4.307     4.308     4.311     4.307     4.311     4.303     4.296     4.303     4.315     4.305     4.294     4.302     4.296     4.303     4.300     4.305     4.303     4.294     4.303     4.308     4.303     4.336     4.302     4.336     4.342     4.325     4.352     4.352     4.352     4.348     4.343     4.335     4.340     4.336     4.339     4.338     4.344     4.345     4.345     4.342     4.345     4.342     4.346     4.343     4.354     4.347     4.370     4.373     4.368     4.374     4.366     4.373     4.370     4.377     4.379     4.366     4.377     4.387     4.399     4.366     4.390     4.394     4.396     4.399     4.396     4.399     4.407     4.404     4.409     4.406     4.413     4.411     4.418     4.409     4.430     4.435     4.435     4.417     4.420     4.438     4.435     4.438     4.440     4.444     4.446     4.442     4.442     4.438     4.444     4.440     4.444     4.447     4.446     4.449     4.446     4.455     4.455     4.458     4.462     4.465     4.470     4.467     4.471     4.467     4.470     4.470     4.474     4.465     4.478     4.458     4.477     4.460     4.467     4.462     4.467     4.497     4.497     4.458     4.502     4.506     4.506     4.499     4.507     4.500     4.521     4.504     4.527     4.520     4.532     4.542     4.544     4.544     4.535     4.542     4.542     4.540     4.549     4.553     4.552     4.548     4.582     4.585     4.576     4.576     4.589     4.590     4.589     4.585     4.594     4.598     4.597     4.592     4.597     4.602     4.605     4.605     4.606     4.608     4.611     4.614     4.609     4.619     4.622     4.626     4.626     4.629     4.630     4.633     4.635     4.637     4.635     4.639     4.642     4.642     4.644     4.649     4.651     4.651     4.653     4.654     4.656     4.657     4.659     4.660     4.663     4.665     4.669     4.673     4.675     4.678     4.679     4.681     4.683     4.685     4.688     4.689     4.694     4.694     4.696     4.697     4.702     4.703     4.710     4.713     4.715     4.720     4.725     4.731     4.737     4.742     4.748     4.755     4.758     4.761     4.762     4.762     4.762     4.764     4.765     4.765     4.768     4.768     4.768     4.770     4.772     4.772     4.775     4.773     4.775     4.776     4.780     4.781     4.781     4.783     4.785     4.787     4.789     4.791     4.792     4.794     4.796     4.798     4.801     4.803     4.805     4.803     4.809     4.815     4.816     4.819     4.820     4.824     4.826     4.827     4.829     4.831     4.832     4.835     4.837     4.839     4.841     4.844     4.846     4.850     4.852     4.854     4.855     4.857     4.862     4.864     4.865     4.870     4.872     4.874     4.878     4.879     4.881     4.883     4.886     4.887     4.889     4.892     4.894     4.897     4.899     4.900     4.902     4.905     4.907     4.911     4.912     4.914     4.918     4.918     4.921     4.923     4.926     4.928     4.930     4.931     4.933     4.935     4.936     4.938     4.941     4.942     4.944     4.946     4.947     4.949     4.950     4.952     4.955     4.957     4.960     4.962     4.964     4.965     4.968     4.970     4.971     4.973     4.974     4.976     4.978     4.981     4.982     4.983     4.987     4.991     4.993     4.994     4.996     5.000     5.001     5.004     5.008     5.009     5.012     5.017     5.017     5.019     5.020     5.022     5.025     5.027     5.030     5.032     5.035     5.035     5.039     5.041     5.042     5.045     5.048     5.050     5.053     5.055     5.057     5.060     5.061     5.065     5.066     5.070     5.072     5.076     5.078     5.081     5.085     5.086     5.089     5.092     5.094     5.097     5.099     5.102     5.105     5.109     5.112     5.115     5.117     5.119     5.122     5.124     5.126     5.130     5.133     5.134     5.135     5.136     5.141     5.144     5.144     5.146     5.150     5.150     5.152     5.153     5.155     5.157     5.160     5.162     5.164     5.167     5.168     5.170     5.174     5.176     5.177     5.179     5.183     5.185     5.185     5.187     5.188     5.202     5.204     5.204     5.207     5.211     5.213     5.214     5.216     5.218     5.220     5.221     5.221     5.223     5.226     5.228     5.231     5.233     5.235     5.236     5.242     5.244     5.247     5.250     5.252     5.256     5.259     5.259     5.262     5.264     5.267     5.269     5.271     5.274     5.276     5.279     5.280     5.283     5.287     5.288     5.290     5.291     5.294     5.296     5.299     5.304     5.306     5.307     5.311     5.313     5.317     5.323     5.327     5.337     5.341     5.343     5.349     5.350     5.351     5.353     5.354     5.359     5.361     5.364     5.366     5.368     5.372     5.377     5.379     5.383     5.387     5.391     5.394     5.395     5.402     5.405     5.408     5.412     5.415     5.419     5.420     5.424     5.426     5.429     5.435     5.436     5.440     5.446     5.449     5.454     5.457     5.461     5.465     5.472     5.474     5.480     5.487     5.491     5.494     5.496     5.501     5.504     5.508     5.514     5.517     5.522     5.527     5.531     5.535     5.538     5.543     5.548     5.552     5.556     5.561     5.565     5.571     5.574     5.580     5.584     5.589     5.595     5.599     5.604     5.608     5.614     5.620     5.625     5.630     5.633     5.640     5.644     5.652     5.654     5.660     5.665     5.671     5.676     5.683     5.689     5.696     5.701     5.708     5.715     5.723     5.730     5.738     5.747     5.757     5.766     5.777     5.788     5.800     5.813     5.825     5.838     5.850     5.863     5.875     5.889     5.903     5.916     5.932     5.948     5.964     5.981     5.998     6.016     6.033     6.051     6.070     6.088     6.106     6.127     6.147     6.169     6.191     6.212     6.231     6.250     6.269     6.287     6.305     6.324     6.343     6.361     6.380     6.399     6.418     6.437     6.456     6.474     6.491     6.509     6.529     6.547     6.567     6.585     6.604     6.623     6.642     6.663     6.683     6.701     6.721     6.740     6.759     6.778     6.797     6.816     6.832     6.851     6.870     6.889     6.905     6.923     6.941     6.958     6.976     6.992     7.009     7.026     7.042     7.059     7.077     7.094     7.111     7.130     7.146     7.164     7.182     7.199     7.217     7.233     7.252     7.268     7.287     7.304     7.322     7.341     7.357     7.376     7.395     7.412     7.430     7.448     7.467     7.485     7.503     7.522     7.539     7.559     7.576     7.595     7.612     7.633     7.650     7.669     7.686     7.705     7.722     7.742     7.762     7.781     7.799     7.819     7.838     7.857     7.874     7.895     7.911     7.931     7.950     7.968     7.985     8.005     8.021     8.039     8.056     8.073     8.090     8.106     8.124     8.139     8.155     8.170     8.186     8.202     8.216     8.231     8.244     8.256     8.268     8.283     8.295     8.310     8.322     8.335     8.348     8.359     8.370     8.385     8.397     8.409     8.420     8.432     8.442     8.455     8.468     8.479     8.492     8.502     8.512     8.524     8.537     8.548     8.560     8.571     8.582     8.594     8.604     8.618     8.629     8.642     8.653     8.665     8.678     8.688     8.704     8.714     8.726     8.739     8.752     8.762     8.774     8.788     8.801     8.814     8.828     8.839     8.854     8.865     8.876     8.891     8.904     8.917     8.930     8.944     8.956     8.970     8.985     9.000     9.016     9.026     9.043     9.055     9.069     9.083     9.096     9.111     9.126     9.138     9.154     9.167     9.183     9.196     9.211     9.224     9.239     9.252     9.268     9.282     9.296     9.311     9.326     9.340     9.352     9.366     9.380     9.394     9.406     9.422     9.435     9.448     9.461     9.477     9.491     9.503     9.516     9.528     9.543     9.559     9.572     9.587     9.602     9.617     9.630     9.644     9.659     9.673     9.687     9.701     9.715     9.729     9.742     9.760     9.775     9.789     9.803     9.819     9.833     9.848     9.863     9.877     9.891     9.909     9.924     9.940     9.956     9.974     9.989    10.005    10.020    10.037    10.054    10.069    10.085    10.102    10.117    10.135    10.152    10.168    10.186    10.202    10.217    10.235    10.252    10.269    10.287    10.304    10.324    10.339    10.355    10.376    10.395    10.413    10.430    10.450    10.469    10.488    10.505    10.525    10.542    10.563    10.585    10.606    10.626    10.644    10.667    10.687    10.709    10.729    10.750    10.771    10.795    10.815    10.837    10.858    10.878    10.897    10.922    10.943    10.965    10.990    11.013    11.037    11.061    11.083    11.104    11.129    11.149    11.174    11.198    11.224    11.248    11.270    11.294    11.315    11.341    11.364    11.387    11.411    11.437    11.458    11.483    11.507    11.529    11.552    11.575    11.600    11.624    11.646    11.668    11.687    11.711    11.730    11.750    11.772    11.790    11.811    11.833    11.852    11.871    11.891    11.911    11.929    11.947    11.967    11.987    12.007    12.028    12.048    12.066    12.085    12.102    12.126    12.144    12.164    12.185    12.206    12.226    12.249    12.268    12.291    12.313    12.337    12.358    12.383    12.400    12.419    12.440    12.459    12.477    12.494    12.512    12.533    12.549    12.563    12.580    12.604    12.618    12.630    12.648    12.666    12.682    12.704    12.719    12.741    12.757    12.773    12.792    12.809    12.825    12.840    12.854    12.868    12.882    12.898    12.909    12.922    12.937    12.949    12.960    12.974    12.985    13.000    13.009    13.022    13.035    13.045    13.057    13.072    13.080    13.091    13.098    13.112    13.120    13.131    13.139    13.152    13.158    13.174    13.186    13.194    13.204    13.211    13.224    13.235    13.240    13.248    13.257    13.266    13.274    13.282    13.292    13.299    13.315    13.320    13.335    13.340    13.355    13.362    13.379    13.390    13.396    13.419    13.431    13.441    13.459    13.475    13.485    13.491    13.498    13.507    13.513    13.521    13.528    13.535    13.548    13.555    13.576    13.594    13.607    13.616    13.628    13.637    13.647    13.659    13.668    13.673    13.681    13.691    13.700    13.712    13.722    13.731    13.748    13.758    13.765    13.774    13.781    13.802    13.807    13.813    13.828    13.845    13.846    13.862    13.869    13.876    13.881    13.898    13.908    13.924    13.932    13.936    13.948    13.955    13.962    13.980    13.985    13.992    13.999    14.009    14.018    14.025    14.032    14.038    14.045    14.061    14.071    14.085    14.094    14.098    14.106    14.115    14.135    14.139    14.148    14.160    14.166    14.172    14.177    14.185    14.196    14.202    14.208    14.219    14.225    14.231    14.238    14.244    14.252    14.258    14.268    14.275    14.283    14.302    14.307    14.313    14.324    14.339    14.344    14.350    14.367    14.372    14.383    14.396    14.402    14.410    14.422    14.430    14.437    14.442    14.455    14.460    14.466    14.489    14.500    14.511    14.520    14.524    14.527    14.538    14.556    14.563    14.570    14.579    14.585    14.593    14.605    14.610    14.620    14.625    14.632    14.635    14.640    14.644    14.644    14.646    14.647    14.646    14.646    14.646    14.644    14.640    14.637    14.633    14.628    14.623    14.616    14.608    14.602    14.594    14.580    14.574    14.569    14.560    14.552    14.547    14.531    14.526    14.517    14.511    14.504    14.496    14.485    14.464    14.455    14.450    14.442    14.437    14.430    14.420    14.412    14.402    14.394    14.383    14.378    14.372    14.363    14.353    14.344    14.339    14.328    14.320    14.311    14.305    14.300    14.292    14.283    14.278    14.267    14.262    14.247    14.237    14.231    14.225    14.219    14.210    14.197    14.188    14.181    14.176    14.168    14.160    14.154    14.149    14.144    14.135    14.129    14.112    14.102    14.096    14.092    14.089    14.069    14.055    14.048    14.043
     4.310     4.303     4.323     4.333     4.323     4.333     4.325     4.333     4.325     4.303     4.325     4.305     4.364     4.356     4.323     4.331     4.271     4.354     4.303     4.325     4.333     4.302     4.333     4.325     4.271     4.298     4.306     4.260     4.238     4.270     4.303     4.303     4.258     4.238     4.243     4.237     4.256     4.303     4.262     4.270     4.260     4.267     4.256     4.237     4.238     4.237     4.256     4.265     4.300     4.270     4.238     4.258     4.294     4.264     4.270     4.265     4.260     4.237     4.270     4.298     4.305     4.270     4.264     4.270     4.262     4.303     4.256     4.237     4.244     4.237     4.243     4.237     4.256     4.238     4.256     4.238     4.256     4.238     4.258     4.266     4.260     4.270     4.237     4.270     4.303     4.292     4.260     4.266     4.258     4.276     4.294     4.262     4.239     4.258     4.239     4.258     4.238     4.258     4.267     4.264     4.258     4.237     4.238     4.237     4.237     4.237     4.258     4.305     4.237     4.258     4.237     4.237     4.235     4.256     4.265     4.260     4.270     4.264     4.270     4.264     4.270     4.305     4.336     4.303     4.308     4.271     4.264     4.270     4.264     4.325     4.352     4.302     4.308     4.300     4.307     4.271     4.308     4.302     4.308     4.323     4.302     4.303     4.302     4.325     4.336     4.331     4.323     4.331     4.336     4.310     4.303     4.308     4.303     4.310     4.303     4.321     4.305     4.323     4.305     4.310     4.303     4.310     4.331     4.338     4.354     4.366     4.360     4.354     4.356     4.356     4.356     4.358     4.360     4.358     4.360     4.368     4.360     4.343     4.338     4.352     4.360     4.367     4.363     4.358     4.368     4.338     4.360     4.360     4.339     4.360     4.364     4.367     4.368     4.360     4.366     4.358     4.367     4.346     4.343     4.363     4.370     4.364     4.367     4.356     4.338     4.333     4.339     4.358     4.338     4.356     4.358     4.339     4.358     4.366     4.363     4.368     4.360     4.354     4.363     4.354     4.364     4.354     4.356     4.339     4.368     4.360     4.363     4.356     4.358     4.363     4.356     4.356     4.354     4.342     4.336     4.333     4.336     4.331     4.338     4.342     4.336     4.331     4.338     4.339     4.305     4.363     4.356     4.348     4.345     4.340     4.346     4.345     4.342     4.340     4.338     4.341     4.333     4.336     4.329     4.336     4.329     4.325     4.331     4.335     4.331     4.336     4.333     4.335     4.339     4.303     4.340     4.303     4.307     4.331     4.310     4.308     4.303     4.310     4.312     4.316     4.311     4.308     4.303     4.312     4.305     4.307     4.302     4.306     4.329     4.308     4.300     4.327     4.270     4.264     4.300     4.315     4.314     4.290     4.270     4.290     4.264     4.296     4.306     4.294     4.292     4.298     4.292     4.298     4.292     4.298     4.287     4.287     4.237     4.287     4.292     4.296     4.292     4.242     4.282     4.276     4.278     4.264     4.256     4.237     4.197     4.189     4.197     4.243     4.274     4.242     4.264     4.274     4.270     4.233     4.223     4.205     4.242     4.237     4.229     4.237     4.244     4.245     4.238     4.235     4.242     4.233     4.237     4.197     4.188     4.197     4.189     4.223     4.225     4.225     4.223     4.223     4.229     4.221     4.195     4.188     4.195     4.188     4.183     4.191     4.183     4.191     4.185     4.193     4.199     4.205     4.199     4.203     4.195     4.185     4.191     4.183     4.191     4.200     4.229     4.193     4.185     4.193     4.183     4.191     4.181     4.189     4.195     4.185     4.191     4.183     4.191     4.183     4.193     4.211     4.185     4.191     4.183     4.177     4.185     4.193     4.200     4.195     4.189     4.229     4.223     4.221     4.221     4.225     4.185     4.221     4.193     4.185     4.191     4.105     4.150     4.104     4.097     4.100     4.092     4.092     4.077     4.071     4.071     4.069     4.071     4.071     4.073     4.071     4.077     4.092     4.092     4.099     4.105     4.139     4.150     4.148     4.141     4.133     4.100     4.092     4.073     4.073     4.071     4.071     4.069     4.071     4.069     4.071     4.071     4.071     4.073     4.094     4.076     4.097     4.181     4.191     4.185     4.193     4.200     4.206     4.225     4.229     4.200     4.203     4.197     4.205     4.200     4.195     4.227     4.221     4.227     4.225     4.229     4.188     4.195     4.202     4.195     4.202     4.207     4.203     4.233     4.239     4.237     4.229     4.223     4.227     4.231     4.227     4.231     4.235     4.229     4.225     4.233     4.219     4.235     4.221     4.216     4.223     4.262     4.237     4.270     4.238     4.270     4.264     4.225     4.264     4.227     4.231     4.229     4.235     4.229     4.235     4.264     4.258     4.264     4.256     4.238     4.243     4.235     4.227     4.265     4.280     4.282     4.290     4.237     4.287     4.282     4.287     4.287     4.290     4.290     4.287     4.285     4.265     4.271     4.275     4.266     4.270     4.264     4.269     4.274     4.273     4.270     4.264     4.270     4.274     4.303     4.267     4.319     4.271     4.319     4.321     4.319     4.316     4.303     4.308     4.314     4.315     4.306     4.310     4.314     4.310     4.302     4.308     4.307     4.308     4.300     4.300     4.303     4.307     4.314     4.340     4.308     4.302     4.308     4.302     4.338     4.342     4.344     4.349     4.352     4.356     4.329     4.333     4.358     4.354     4.336     4.331     4.335     4.340     4.336     4.342     4.346     4.344     4.349     4.338     4.343     4.347     4.354     4.354     4.354     4.358     4.364     4.364     4.360     4.370     4.380     4.370     4.366     4.379     4.375     4.383     4.387     4.402     4.396     4.402     4.398     4.402     4.402     4.404     4.396     4.404     4.409     4.413     4.406     4.415     4.417     4.421     4.413     4.417     4.435     4.435     4.438     4.438     4.442     4.440     4.429     4.430     4.435     4.444     4.440     4.446     4.444     4.440     4.442     4.446     4.446     4.446     4.450     4.453     4.455     4.460     4.462     4.460     4.468     4.463     4.475     4.474     4.474     4.480     4.475     4.470     4.467     4.468     4.462     4.478     4.477     4.468     4.462     4.467     4.462     4.472     4.496     4.506     4.502     4.511     4.513     4.504     4.524     4.528     4.497     4.523     4.507     4.524     4.535     4.518     4.537     4.544     4.540     4.540     4.546     4.552     4.558     4.553     4.548     4.555     4.585     4.570     4.589     4.582     4.595     4.587     4.587     4.595     4.600     4.597     4.602     4.594     4.608     4.609     4.603     4.606     4.611     4.614     4.615     4.619     4.619     4.619     4.626     4.629     4.629     4.633     4.637     4.639     4.641     4.639     4.641     4.646     4.646     4.648     4.648     4.651     4.654     4.656     4.656     4.657     4.659     4.660     4.663     4.665     4.666     4.669     4.673     4.675     4.679     4.681     4.683     4.685     4.688     4.689     4.692     4.694     4.696     4.699     4.703     4.705     4.707     4.712     4.713     4.719     4.722     4.728     4.730     4.737     4.743     4.748     4.755     4.761     4.765     4.768     4.768     4.768     4.768     4.772     4.770     4.773     4.773     4.773     4.775     4.775     4.776     4.776     4.778     4.780     4.783     4.783     4.787     4.787     4.787     4.789     4.791     4.792     4.794     4.794     4.798     4.799     4.801     4.804     4.805     4.806     4.808     4.819     4.820     4.820     4.822     4.824     4.827     4.829     4.831     4.832     4.832     4.833     4.837     4.841     4.842     4.844     4.846     4.850     4.852     4.853     4.855     4.858     4.860     4.861     4.865     4.870     4.872     4.876     4.878     4.878     4.879     4.883     4.885     4.887     4.889     4.892     4.893     4.896     4.899     4.902     4.902     4.905     4.907     4.911     4.912     4.914     4.918     4.920     4.921     4.923     4.926     4.928     4.930     4.931     4.933     4.935     4.938     4.939     4.941     4.942     4.944     4.947     4.949     4.950     4.952     4.955     4.957     4.957     4.960     4.962     4.964     4.967     4.968     4.970     4.971     4.973     4.974     4.978     4.979     4.981     4.982     4.985     4.987     4.991     4.993     4.994     4.998     5.000     5.001     5.002     5.005     5.015     5.015     5.019     5.020     5.022     5.022     5.025     5.027     5.028     5.030     5.032     5.035     5.035     5.039     5.042     5.044     5.047     5.048     5.050     5.053     5.055     5.058     5.060     5.061     5.065     5.066     5.070     5.072     5.076     5.078     5.081     5.083     5.087     5.088     5.093     5.095     5.097     5.099     5.104     5.105     5.109     5.110     5.113     5.117     5.119     5.120     5.124     5.126     5.130     5.132     5.134     5.136     5.137     5.140     5.144     5.145     5.148     5.149     5.152     5.152     5.155     5.159     5.160     5.162     5.164     5.166     5.170     5.168     5.170     5.174     5.177     5.179     5.181     5.183     5.185     5.187     5.188     5.189     5.202     5.204     5.205     5.207     5.209     5.211     5.214     5.216     5.218     5.220     5.221     5.223     5.225     5.226     5.228     5.229     5.233     5.235     5.236     5.239     5.244     5.247     5.248     5.252     5.255     5.256     5.259     5.262     5.265     5.267     5.269     5.271     5.272     5.277     5.279     5.280     5.282     5.285     5.288     5.290     5.293     5.294     5.296     5.299     5.302     5.306     5.307     5.311     5.313     5.317     5.318     5.322     5.335     5.339     5.341     5.345     5.347     5.351     5.353     5.354     5.356     5.360     5.363     5.366     5.368     5.372     5.376     5.377     5.381     5.385     5.387     5.391     5.398     5.399     5.402     5.407     5.408     5.412     5.416     5.419     5.422     5.426     5.429     5.432     5.436     5.439     5.442     5.445     5.449     5.456     5.459     5.463     5.469     5.473     5.476     5.485     5.487     5.491     5.496     5.500     5.504     5.504     5.507     5.513     5.518     5.522     5.526     5.531     5.535     5.540     5.543     5.548     5.553     5.556     5.562     5.565     5.571     5.576     5.580     5.584     5.589     5.595     5.600     5.606     5.610     5.615     5.620     5.625     5.630     5.633     5.638     5.644     5.649     5.655     5.660     5.666     5.673     5.678     5.683     5.689     5.694     5.701     5.707     5.715     5.723     5.728     5.738     5.746     5.756     5.764     5.774     5.785     5.798     5.810     5.822     5.835     5.847     5.860     5.874     5.887     5.900     5.913     5.928     5.943     5.961     5.976     5.993     6.012     6.029     6.047     6.064     6.083     6.102     6.121     6.142     6.165     6.187     6.209     6.230     6.250     6.270     6.289     6.306     6.326     6.343     6.363     6.380     6.399     6.418     6.437     6.456     6.474     6.493     6.511     6.529     6.547     6.565     6.583     6.602     6.621     6.640     6.660     6.679     6.699     6.719     6.737     6.757     6.775     6.794     6.813     6.831     6.850     6.870     6.887     6.905     6.923     6.943     6.959     6.978     6.994     7.011     7.027     7.046     7.062     7.080     7.096     7.113     7.130     7.147     7.166     7.183     7.199     7.217     7.233     7.252     7.270     7.287     7.304     7.322     7.338     7.357     7.375     7.393     7.410     7.428     7.446     7.464     7.483     7.502     7.520     7.539     7.555     7.573     7.593     7.611     7.629     7.647     7.664     7.683     7.702     7.718     7.738     7.755     7.776     7.796     7.814     7.832     7.852     7.869     7.889     7.905     7.926     7.944     7.963     7.980     7.999     8.017     8.035     8.051     8.071     8.087     8.105     8.120     8.138     8.154     8.170     8.186     8.202     8.216     8.232     8.247     8.260     8.274     8.286     8.299     8.314     8.328     8.341     8.353     8.367     8.380     8.392     8.404     8.417     8.429     8.439     8.454     8.464     8.476     8.488     8.500     8.510     8.523     8.533     8.546     8.557     8.570     8.581     8.594     8.606     8.616     8.627     8.640     8.652     8.663     8.675     8.687     8.700     8.710     8.724     8.735     8.748     8.759     8.771     8.783     8.795     8.808     8.824     8.836     8.848     8.861     8.873     8.885     8.896     8.912     8.924     8.939     8.952     8.964     8.977     8.992     9.005     9.020     9.035     9.046     9.062     9.075     9.089     9.104     9.116     9.131     9.147     9.162     9.174     9.189     9.204     9.218     9.232     9.245     9.260     9.271     9.289     9.301     9.316     9.330     9.345     9.359     9.371     9.387     9.400     9.413     9.425     9.442     9.454     9.466     9.482     9.494     9.510     9.525     9.535     9.550     9.563     9.579     9.590     9.606     9.622     9.634     9.649     9.663     9.677     9.693     9.704     9.719     9.735     9.748     9.762     9.778     9.792     9.806     9.822     9.835     9.853     9.868     9.883     9.896     9.912     9.927     9.945     9.959     9.976     9.992    10.009    10.023    10.040    10.055    10.071    10.087    10.104    10.119    10.136    10.152    10.170    10.186    10.203    10.220    10.236    10.252    10.269    10.289    10.305    10.322    10.341    10.357    10.376    10.395    10.412    10.428    10.449    10.469    10.488    10.505    10.523    10.542    10.562    10.583    10.604    10.621    10.643    10.666    10.683    10.706    10.727    10.747    10.766    10.788    10.808    10.831    10.851    10.875    10.897    10.916    10.937    10.962    10.985    11.007    11.029    11.052    11.076    11.098    11.120    11.142    11.166    11.189    11.213    11.237    11.260    11.285    11.306    11.330    11.353    11.376    11.400    11.423    11.446    11.471    11.493    11.520    11.542    11.566    11.588    11.612    11.635    11.657    11.680    11.699    11.727    11.744    11.763    11.786    11.804    11.825    11.847    11.865    11.889    11.909    11.927    11.946    11.964    11.985    12.004    12.023    12.043    12.061    12.081    12.102    12.119    12.137    12.163    12.181    12.204    12.220    12.243    12.263    12.287    12.307    12.330    12.352    12.376    12.397    12.415    12.433    12.455    12.477    12.498    12.513    12.531    12.549    12.566    12.585    12.604    12.619    12.639    12.659    12.670    12.682    12.701    12.719    12.737    12.756    12.767    12.783    12.802    12.815    12.828    12.842    12.853    12.866    12.880    12.896    12.909    12.922    12.935    12.947    12.959    12.972    12.985    12.995    13.005    13.019    13.030    13.038    13.052    13.062    13.073    13.083    13.095    13.106    13.115    13.122    13.131    13.145    13.153    13.168    13.179    13.186    13.196    13.206    13.217    13.228    13.237    13.245    13.254    13.263    13.271    13.279    13.287    13.296    13.307    13.316    13.330    13.340    13.348    13.357    13.369    13.383    13.390    13.413    13.426    13.433    13.447    13.463    13.478    13.487    13.495    13.503    13.510    13.516    13.525    13.535    13.542    13.553    13.560    13.573    13.600    13.614    13.624    13.633    13.644    13.655    13.664    13.672    13.680    13.691    13.700    13.709    13.716    13.729    13.749    13.757    13.765    13.776    13.779    13.800    13.805    13.811    13.822    13.839    13.845    13.850    13.863    13.876    13.889    13.894    13.907    13.919    13.929    13.938    13.948    13.955    13.961    13.978    13.985    13.989    13.999    14.009    14.015    14.025    14.032    14.038    14.048    14.055    14.071    14.079    14.094    14.098    14.106    14.112    14.125    14.137    14.149    14.156    14.166    14.172    14.177    14.183    14.194    14.203    14.206    14.216    14.223    14.231    14.238    14.244    14.249    14.259    14.268    14.275    14.280    14.295    14.305    14.311    14.320    14.339    14.342    14.348    14.368    14.372    14.381    14.393    14.402    14.410    14.419    14.428    14.433    14.442    14.452    14.459    14.466    14.491    14.498    14.508    14.518    14.522    14.526    14.544    14.553    14.561    14.570    14.576    14.585    14.594    14.608    14.610    14.618    14.625    14.630    14.635    14.640    14.644    14.644    14.647    14.646    14.646    14.646    14.646    14.644    14.640    14.637    14.633    14.630    14.622    14.618    14.612    14.602    14.588    14.581    14.574    14.569    14.558    14.553    14.547    14.531    14.526    14.520    14.511    14.506    14.498    14.487    14.464    14.459    14.450    14.445    14.437    14.431    14.422    14.410    14.405    14.395    14.383    14.378    14.372    14.368    14.355    14.344    14.339    14.331    14.326    14.314    14.305    14.300    14.292    14.286    14.280    14.268    14.261    14.249    14.240    14.238    14.230    14.219    14.211    14.205    14.191    14.183    14.177    14.170    14.163    14.159    14.149    14.144    14.139    14.129    14.115    14.106    14.098    14.094    14.091    14.075    14.069    14.050    14.045
     4.303     4.310     4.305     4.323     4.333     4.323     4.333     4.325     4.302     4.308     4.303     4.333     4.325     4.333     4.331     4.270     4.303     4.271     4.338     4.333     4.327     4.271     4.264     4.270     4.329     4.307     4.271     4.264     4.258     4.264     4.270     4.302     4.294     4.270     4.238     4.256     4.238     4.260     4.270     4.262     4.270     4.260     4.266     4.256     4.237     4.244     4.265     4.258     4.306     4.308     4.260     4.238     4.258     4.294     4.303     4.298     4.307     4.270     4.235     4.303     4.296     4.303     4.271     4.264     4.270     4.260     4.265     4.256     4.237     4.244     4.237     4.243     4.237     4.256     4.238     4.256     4.238     4.256     4.237     4.258     4.292     4.303     4.270     4.276     4.270     4.276     4.270     4.264     4.307     4.294     4.303     4.294     4.260     4.303     4.260     4.270     4.262     4.270     4.237     4.270     4.237     4.256     4.235     4.237     4.237     4.243     4.265     4.235     4.270     4.238     4.238     4.237     4.238     4.238     4.260     4.270     4.264     4.270     4.265     4.270     4.333     4.323     4.303     4.310     4.302     4.306     4.270     4.265     4.270     4.303     4.300     4.308     4.300     4.292     4.271     4.307     4.300     4.308     4.303     4.303     4.308     4.300     4.303     4.300     4.333     4.323     4.303     4.323     4.331     4.333     4.310     4.303     4.310     4.303     4.310     4.303     4.325     4.333     4.323     4.303     4.310     4.303     4.323     4.333     4.364     4.356     4.338     4.331     4.338     4.333     4.338     4.343     4.364     4.354     4.364     4.356     4.356     4.363     4.358     4.363     4.367     4.358     4.366     4.358     4.363     4.358     4.364     4.360     4.363     4.364     4.371     4.364     4.370     4.364     4.356     4.366     4.360     4.370     4.348     4.345     4.383     4.385     4.358     4.366     4.356     4.364     4.360     4.366     4.360     4.360     4.364     4.370     4.366     4.368     4.358     4.364     4.360     4.358     4.354     4.363     4.358     4.356     4.348     4.333     4.339     4.352     4.368     4.364     4.363     4.358     4.364     4.368     4.348     4.338     4.331     4.336     4.331     4.336     4.333     4.338     4.331     4.336     4.363     4.333     4.338     4.333     4.338     4.356     4.354     4.343     4.352     4.348     4.346     4.338     4.342     4.338     4.340     4.333     4.336     4.331     4.336     4.331     4.336     4.331     4.338     4.341     4.342     4.339     4.335     4.341     4.336     4.340     4.329     4.335     4.333     4.331     4.310     4.314     4.319     4.315     4.321     4.314     4.308     4.314     4.310     4.305     4.307     4.331     4.303     4.294     4.331     4.333     4.276     4.279     4.327     4.305     4.310     4.305     4.308     4.302     4.296     4.311     4.303     4.271     4.265     4.271     4.302     4.300     4.296     4.294     4.290     4.294     4.296     4.290     4.296     4.287     4.294     4.296     4.244     4.283     4.271     4.264     4.285     4.270     4.231     4.238     4.233     4.239     4.271     4.265     4.238     4.264     4.238     4.260     4.229     4.269     4.262     4.235     4.242     4.238     4.233     4.239     4.243     4.242     4.235     4.241     4.231     4.235     4.197     4.233     4.229     4.235     4.229     4.229     4.223     4.233     4.185     4.193     4.202     4.195     4.188     4.195     4.189     4.199     4.193     4.199     4.193     4.199     4.193     4.199     4.203     4.195     4.202     4.193     4.185     4.191     4.183     4.193     4.225     4.188     4.193     4.183     4.191     4.183     4.189     4.197     4.189     4.195     4.200     4.193     4.199     4.195     4.202     4.200     4.193     4.188     4.191     4.185     4.193     4.188     4.195     4.211     4.231     4.221     4.233     4.227     4.227     4.231     4.195     4.188     4.225     4.195     4.185     4.193     4.185     4.150     4.154     4.146     4.100     4.094     4.094     4.092     4.073     4.090     4.073     4.092     4.094     4.092     4.096     4.094     4.100     4.133     4.139     4.148     4.181     4.199     4.148     4.141     4.146     4.100     4.094     4.094     4.092     4.092     4.090     4.092     4.090     4.071     4.073     4.073     4.096     4.102     4.097     4.181     4.191     4.185     4.193     4.202     4.231     4.237     4.199     4.239     4.231     4.219     4.231     4.225     4.197     4.189     4.229     4.225     4.225     4.227     4.227     4.195     4.203     4.197     4.203     4.239     4.231     4.225     4.231     4.241     4.223     4.233     4.229     4.231     4.239     4.233     4.238     4.231     4.235     4.231     4.231     4.215     4.242     4.235     4.223     4.271     4.264     4.229     4.235     4.244     4.235     4.227     4.233     4.229     4.237     4.267     4.235     4.229     4.235     4.274     4.270     4.266     4.271     4.252     4.270     4.237     4.256     4.235     4.271     4.282     4.285     4.287     4.292     4.287     4.292     4.287     4.287     4.290     4.238     4.285     4.294     4.270     4.273     4.270     4.285     4.282     4.258     4.264     4.271     4.282     4.275     4.270     4.273     4.270     4.321     4.323     4.303     4.321     4.315     4.308     4.327     4.321     4.307     4.314     4.315     4.307     4.302     4.307     4.311     4.319     4.319     4.310     4.305     4.325     4.305     4.308     4.303     4.308     4.352     4.310     4.303     4.323     4.331     4.338     4.352     4.338     4.333     4.338     4.356     4.329     4.333     4.354     4.360     4.331     4.356     4.336     4.346     4.335     4.341     4.348     4.349     4.352     4.354     4.352     4.363     4.358     4.366     4.356     4.370     4.360     4.364     4.358     4.363     4.376     4.382     4.387     4.390     4.378     4.387     4.372     4.396     4.399     4.404     4.406     4.402     4.406     4.402     4.406     4.409     4.406     4.411     4.417     4.413     4.420     4.422     4.417     4.424     4.435     4.438     4.438     4.435     4.435     4.440     4.444     4.440     4.429     4.446     4.452     4.447     4.446     4.442     4.447     4.446     4.442     4.453     4.449     4.455     4.453     4.457     4.462     4.460     4.465     4.474     4.477     4.478     4.477     4.480     4.478     4.477     4.474     4.472     4.472     4.474     4.475     4.467     4.465     4.468     4.471     4.463     4.511     4.513     4.463     4.515     4.509     4.511     4.509     4.526     4.519     4.496     4.535     4.504     4.531     4.537     4.535     4.548     4.549     4.549     4.552     4.540     4.561     4.556     4.560     4.564     4.560     4.589     4.592     4.594     4.597     4.595     4.590     4.594     4.600     4.603     4.605     4.603     4.602     4.609     4.612     4.600     4.606     4.617     4.619     4.620     4.625     4.623     4.623     4.622     4.628     4.630     4.635     4.637     4.641     4.642     4.646     4.648     4.646     4.649     4.651     4.651     4.653     4.656     4.659     4.660     4.662     4.665     4.666     4.669     4.670     4.672     4.673     4.678     4.679     4.683     4.685     4.688     4.691     4.692     4.692     4.696     4.699     4.699     4.703     4.708     4.708     4.712     4.715     4.719     4.723     4.728     4.733     4.738     4.743     4.750     4.753     4.759     4.764     4.770     4.772     4.772     4.773     4.775     4.775     4.776     4.776     4.778     4.778     4.781     4.780     4.781     4.783     4.783     4.785     4.789     4.789     4.791     4.792     4.792     4.796     4.796     4.798     4.798     4.799     4.803     4.805     4.809     4.810     4.812     4.814     4.819     4.822     4.824     4.826     4.827     4.831     4.831     4.832     4.833     4.835     4.837     4.837     4.841     4.844     4.846     4.848     4.852     4.853     4.855     4.856     4.858     4.861     4.865     4.868     4.870     4.874     4.878     4.879     4.879     4.883     4.886     4.887     4.889     4.892     4.893     4.896     4.899     4.900     4.904     4.905     4.907     4.909     4.912     4.916     4.917     4.920     4.923     4.925     4.926     4.928     4.930     4.931     4.935     4.936     4.938     4.939     4.941     4.942     4.946     4.947     4.949     4.950     4.952     4.954     4.957     4.960     4.964     4.964     4.965     4.968     4.970     4.971     4.973     4.974     4.976     4.978     4.979     4.981     4.983     4.985     4.987     4.989     4.993     4.994     4.998     5.000     5.002     5.004     5.007     5.012     5.016     5.019     5.020     5.022     5.024     5.027     5.028     5.028     5.032     5.033     5.035     5.037     5.039     5.042     5.044     5.047     5.048     5.052     5.052     5.055     5.058     5.060     5.063     5.065     5.066     5.070     5.072     5.076     5.078     5.080     5.083     5.085     5.088     5.092     5.094     5.097     5.099     5.102     5.105     5.109     5.112     5.113     5.115     5.119     5.120     5.124     5.126     5.130     5.132     5.134     5.135     5.137     5.141     5.143     5.145     5.147     5.150     5.153     5.155     5.157     5.159     5.162     5.162     5.166     5.168     5.168     5.170     5.174     5.176     5.177     5.179     5.181     5.185     5.187     5.189     5.193     5.196     5.202     5.204     5.205     5.209     5.209     5.211     5.213     5.216     5.218     5.220     5.221     5.223     5.226     5.228     5.229     5.231     5.233     5.236     5.238     5.241     5.242     5.245     5.248     5.252     5.256     5.258     5.258     5.261     5.264     5.269     5.271     5.271     5.274     5.276     5.277     5.280     5.282     5.285     5.288     5.290     5.291     5.293     5.298     5.299     5.302     5.306     5.307     5.311     5.313     5.315     5.318     5.319     5.331     5.337     5.341     5.345     5.347     5.350     5.351     5.356     5.356     5.359     5.361     5.364     5.368     5.372     5.374     5.377     5.381     5.383     5.387     5.389     5.395     5.399     5.404     5.405     5.410     5.412     5.415     5.416     5.420     5.424     5.427     5.431     5.432     5.439     5.442     5.445     5.448     5.449     5.456     5.461     5.463     5.467     5.477     5.485     5.489     5.489     5.493     5.494     5.500     5.503     5.506     5.510     5.514     5.518     5.522     5.527     5.531     5.537     5.542     5.545     5.550     5.553     5.558     5.562     5.567     5.571     5.576     5.582     5.585     5.590     5.595     5.600     5.606     5.612     5.615     5.621     5.625     5.630     5.635     5.641     5.644     5.649     5.655     5.662     5.666     5.673     5.678     5.685     5.690     5.696     5.702     5.709     5.715     5.723     5.730     5.738     5.746     5.754     5.762     5.772     5.783     5.795     5.807     5.819     5.832     5.845     5.858     5.870     5.883     5.896     5.910     5.924     5.939     5.955     5.971     5.989     6.005     6.023     6.042     6.060     6.077     6.097     6.116     6.136     6.157     6.180     6.204     6.226     6.247     6.269     6.289     6.306     6.326     6.344     6.363     6.380     6.399     6.418     6.437     6.456     6.474     6.493     6.511     6.529     6.547     6.565     6.585     6.602     6.620     6.640     6.658     6.677     6.695     6.714     6.735     6.754     6.773     6.793     6.811     6.831     6.849     6.867     6.886     6.904     6.923     6.941     6.959     6.978     6.994     7.013     7.030     7.048     7.063     7.081     7.099     7.115     7.131     7.148     7.166     7.183     7.202     7.219     7.235     7.252     7.270     7.287     7.306     7.322     7.340     7.356     7.375     7.392     7.410     7.428     7.446     7.463     7.482     7.499     7.517     7.535     7.554     7.572     7.591     7.609     7.628     7.645     7.662     7.680     7.699     7.717     7.735     7.754     7.772     7.792     7.808     7.827     7.846     7.865     7.883     7.903     7.920     7.937     7.956     7.976     7.994     8.013     8.032     8.048     8.066     8.083     8.102     8.118     8.135     8.152     8.168     8.185     8.202     8.217     8.232     8.247     8.261     8.278     8.290     8.302     8.318     8.331     8.346     8.357     8.370     8.383     8.398     8.410     8.424     8.435     8.449     8.459     8.473     8.485     8.495     8.509     8.520     8.533     8.545     8.555     8.568     8.579     8.592     8.601     8.614     8.627     8.638     8.648     8.660     8.671     8.683     8.696     8.710     8.721     8.732     8.744     8.757     8.768     8.780     8.792     8.804     8.818     8.831     8.844     8.857     8.869     8.882     8.893     8.905     8.917     8.930     8.944     8.960     8.971     8.987     8.999     9.011     9.024     9.039     9.053     9.067     9.082     9.096     9.110     9.122     9.137     9.150     9.165     9.181     9.194     9.209     9.223     9.235     9.254     9.266     9.279     9.294     9.307     9.321     9.335     9.349     9.363     9.379     9.393     9.406     9.419     9.433     9.448     9.460     9.475     9.488     9.502     9.516     9.529     9.543     9.556     9.570     9.583     9.597     9.611     9.625     9.639     9.652     9.666     9.680     9.696     9.710     9.724     9.739     9.752     9.766     9.780     9.794     9.811     9.825     9.841     9.855     9.870     9.886     9.900     9.914     9.931     9.948     9.963     9.978     9.994    10.011    10.025    10.042    10.057    10.076    10.091    10.105    10.122    10.138    10.155    10.172    10.189    10.205    10.222    10.237    10.252    10.271    10.285    10.305    10.324    10.341    10.359    10.376    10.392    10.412    10.431    10.449    10.466    10.488    10.505    10.525    10.542    10.562    10.581    10.600    10.619    10.639    10.663    10.681    10.701    10.722    10.743    10.762    10.783    10.805    10.825    10.847    10.869    10.892    10.911    10.935    10.957    10.979    10.998    11.024    11.047    11.072    11.092    11.114    11.137    11.157    11.181    11.206    11.228    11.251    11.274    11.298    11.322    11.344    11.366    11.391    11.413    11.437    11.463    11.486    11.507    11.532    11.560    11.582    11.605    11.628    11.647    11.672    11.695    11.714    11.737    11.761    11.780    11.802    11.822    11.840    11.860    11.883    11.900    11.924    11.944    11.961    11.982    11.998    12.018    12.037    12.057    12.078    12.095    12.116    12.137    12.156    12.176    12.198    12.217    12.237    12.260    12.283    12.304    12.324    12.345    12.367    12.390    12.408    12.433    12.452    12.472    12.494    12.512    12.531    12.549    12.566    12.582    12.600    12.616    12.635    12.652    12.670    12.685    12.698    12.714    12.732    12.744    12.759    12.773    12.787    12.800    12.813    12.825    12.840    12.851    12.863    12.877    12.893    12.904    12.916    12.930    12.939    12.953    12.967    12.976    12.988    12.997    13.009    13.022    13.033    13.045    13.057    13.067    13.075    13.085    13.095    13.105    13.113    13.124    13.136    13.150    13.162    13.170    13.179    13.185    13.196    13.211    13.219    13.230    13.237    13.254    13.262    13.270    13.274    13.283    13.292    13.301    13.309    13.324    13.331    13.344    13.354    13.365    13.373    13.381    13.398    13.419    13.428    13.438    13.454    13.469    13.480    13.490    13.498    13.507    13.513    13.522    13.529    13.539    13.548    13.557    13.563    13.591    13.598    13.622    13.632    13.643    13.654    13.663    13.671    13.679    13.691    13.700    13.707    13.712    13.726    13.744    13.754    13.765    13.774    13.781    13.793    13.802    13.809    13.816    13.837    13.843    13.846    13.872    13.878    13.883    13.902    13.910    13.919    13.929    13.936    13.948    13.954    13.961    13.971    13.985    13.989    13.994    14.004    14.020    14.025    14.032    14.038    14.045    14.053    14.067    14.076    14.094    14.098    14.105    14.115    14.124    14.135    14.146    14.154    14.163    14.172    14.177    14.185    14.194    14.202    14.206    14.213    14.223    14.231    14.238    14.244    14.252    14.255    14.268    14.275    14.280    14.291    14.304    14.309    14.316    14.337    14.342    14.348    14.368    14.372    14.378    14.396    14.402    14.408    14.416    14.428    14.433    14.438    14.450    14.459    14.466    14.493    14.496    14.511    14.517    14.520    14.527    14.538    14.548    14.560    14.569    14.574    14.585    14.594    14.605    14.610    14.618    14.625    14.630    14.635    14.639    14.642    14.646    14.647    14.647    14.647    14.646    14.644    14.642    14.640    14.637    14.633    14.628    14.623    14.616    14.610    14.602    14.590    14.583    14.574    14.569    14.560    14.555    14.548    14.533    14.527    14.520    14.515    14.503    14.498    14.489    14.464    14.459    14.452    14.447    14.440    14.431    14.425    14.408    14.404    14.398    14.383    14.378    14.370    14.365    14.356    14.346    14.341    14.332    14.327    14.314    14.309    14.304    14.294    14.288    14.280    14.270    14.259    14.252    14.244    14.240    14.233    14.220    14.213    14.205    14.194    14.190    14.179    14.174    14.166    14.160    14.151    14.146    14.139    14.135    14.122    14.109    14.105    14.094    14.089    14.078    14.071    14.067    14.045
     4.364     4.333     4.325     4.333     4.338     4.303     4.308     4.303     4.308     4.302     4.333     4.323     4.305     4.323     4.333     4.327     4.333     4.338     4.303     4.367     4.336     4.303     4.271     4.333     4.336     4.329     4.307     4.270     4.238     4.270     4.305     4.298     4.302     4.303     4.258     4.265     4.270     4.276     4.300     4.270     4.262     4.308     4.260     4.265     4.256     4.238     4.258     4.307     4.300     4.271     4.238     4.258     4.238     4.258     4.276     4.270     4.265     4.296     4.302     4.308     4.302     4.308     4.302     4.308     4.262     4.267     4.258     4.238     4.256     4.238     4.244     4.237     4.243     4.237     4.238     4.237     4.238     4.237     4.256     4.266     4.302     4.270     4.275     4.270     4.275     4.260     4.238     4.270     4.302     4.305     4.296     4.302     4.303     4.264     4.270     4.264     4.270     4.264     4.270     4.264     4.258     4.265     4.256     4.237     4.243     4.238     4.258     4.302     4.276     4.258     4.237     4.238     4.237     4.258     4.323     4.264     4.270     4.265     4.270     4.308     4.303     4.344     4.323     4.303     4.333     4.298     4.303     4.271     4.305     4.325     4.338     4.303     4.308     4.300     4.303     4.300     4.308     4.302     4.327     4.336     4.303     4.308     4.300     4.308     4.325     4.303     4.310     4.303     4.325     4.333     4.333     4.327     4.303     4.323     4.303     4.323     4.333     4.329     4.333     4.325     4.331     4.336     4.358     4.366     4.364     4.366     4.333     4.325     4.331     4.338     4.331     4.336     4.354     4.364     4.356     4.364     4.358     4.368     4.376     4.374     4.372     4.364     4.356     4.364     4.370     4.364     4.364     4.356     4.338     4.343     4.338     4.358     4.378     4.375     4.381     4.378     4.348     4.381     4.385     4.380     4.366     4.356     4.366     4.358     4.366     4.354     4.356     4.364     4.371     4.366     4.371     4.366     4.370     4.364     4.364     4.358     4.368     4.364     4.370     4.363     4.356     4.367     4.333     4.338     4.333     4.373     4.373     4.371     4.364     4.366     4.370     4.347     4.348     4.343     4.336     4.333     4.338     4.333     4.338     4.333     4.338     4.368     4.356     4.338     4.305     4.338     4.333     4.338     4.333     4.338     4.333     4.347     4.344     4.342     4.338     4.342     4.344     4.339     4.340     4.338     4.331     4.336     4.329     4.336     4.345     4.336     4.342     4.338     4.342     4.345     4.340     4.343     4.336     4.329     4.331     4.335     4.331     4.323     4.315     4.321     4.321     4.323     4.315     4.310     4.303     4.308     4.329     4.306     4.296     4.303     4.323     4.303     4.323     4.325     4.327     4.310     4.316     4.311     4.315     4.298     4.303     4.314     4.306     4.308     4.303     4.306     4.300     4.292     4.276     4.296     4.271     4.298     4.303     4.296     4.290     4.292     4.287     4.290     4.292     4.285     4.264     4.254     4.290     4.290     4.266     4.233     4.238     4.270     4.243     4.237     4.231     4.238     4.231     4.239     4.231     4.223     4.231     4.223     4.264     4.243     4.237     4.244     4.246     4.238     4.195     4.203     4.197     4.244     4.245     4.237     4.241     4.237     4.227     4.238     4.206     4.185     4.193     4.188     4.195     4.189     4.195     4.189     4.197     4.237     4.241     4.221     4.242     4.233     4.209     4.227     4.197     4.189     4.195     4.202     4.195     4.200     4.195     4.200     4.231     4.197     4.188     4.191     4.183     4.189     4.199     4.204     4.197     4.191     4.221     4.202     4.206     4.211     4.208     4.204     4.223     4.221     4.200     4.191     4.188     4.193     4.203     4.209     4.227     4.231     4.229     4.233     4.231     4.227     4.188     4.193     4.229     4.202     4.195     4.202     4.195     4.183     4.177     4.181     4.148     4.141     4.146     4.100     4.096     4.096     4.096     4.076     4.096     4.102     4.096     4.141     4.146     4.139     4.148     4.181     4.191     4.205     4.183     4.150     4.154     4.148     4.141     4.133     4.100     4.096     4.100     4.096     4.100     4.096     4.102     4.097     4.103     4.097     4.183     4.193     4.188     4.195     4.188     4.231     4.227     4.237     4.231     4.199     4.193     4.221     4.221     4.223     4.231     4.231     4.227     4.231     4.223     4.197     4.239     4.203     4.197     4.203     4.242     4.233     4.239     4.233     4.239     4.244     4.242     4.237     4.242     4.237     4.231     4.239     4.235     4.233     4.231     4.242     4.237     4.243     4.237     4.243     4.238     4.244     4.270     4.272     4.276     4.271     4.264     4.283     4.258     4.229     4.276     4.260     4.233     4.238     4.265     4.260     4.266     4.258     4.254     4.272     4.274     4.271     4.235     4.294     4.285     4.287     4.296     4.292     4.296     4.294     4.244     4.294     4.290     4.287     4.287     4.294     4.271     4.275     4.307     4.264     4.270     4.276     4.276     4.283     4.282     4.285     4.270     4.276     4.270     4.274     4.271     4.321     4.316     4.315     4.321     4.314     4.319     4.327     4.329     4.307     4.310     4.271     4.307     4.312     4.316     4.323     4.308     4.303     4.308     4.331     4.308     4.303     4.307     4.347     4.314     4.314     4.323     4.331     4.323     4.352     4.348     4.333     4.336     4.358     4.349     4.333     4.329     4.329     4.338     4.335     4.360     4.341     4.336     4.340     4.345     4.356     4.347     4.352     4.354     4.352     4.358     4.363     4.363     4.368     4.360     4.366     4.375     4.385     4.371     4.387     4.379     4.392     4.394     4.387     4.394     4.387     4.390     4.394     4.399     4.402     4.406     4.404     4.406     4.402     4.407     4.415     4.407     4.417     4.427     4.415     4.420     4.424     4.421     4.438     4.442     4.438     4.442     4.440     4.442     4.421     4.435     4.435     4.453     4.447     4.444     4.447     4.452     4.453     4.452     4.457     4.447     4.455     4.460     4.457     4.462     4.460     4.455     4.465     4.471     4.480     4.446     4.480     4.482     4.481     4.482     4.477     4.475     4.470     4.475     4.468     4.467     4.470     4.472     4.470     4.467     4.511     4.506     4.468     4.519     4.517     4.521     4.515     4.526     4.531     4.535     4.539     4.540     4.542     4.537     4.555     4.552     4.544     4.548     4.553     4.560     4.566     4.564     4.570     4.571     4.582     4.592     4.574     4.594     4.597     4.592     4.592     4.589     4.603     4.606     4.608     4.609     4.608     4.612     4.617     4.619     4.612     4.620     4.622     4.626     4.628     4.629     4.628     4.626     4.635     4.635     4.639     4.642     4.644     4.644     4.648     4.649     4.653     4.653     4.654     4.656     4.657     4.659     4.662     4.665     4.666     4.669     4.672     4.673     4.673     4.676     4.678     4.683     4.683     4.688     4.689     4.691     4.694     4.697     4.700     4.700     4.705     4.707     4.710     4.713     4.716     4.716     4.720     4.727     4.728     4.733     4.737     4.743     4.748     4.753     4.758     4.762     4.767     4.772     4.775     4.776     4.776     4.778     4.778     4.780     4.781     4.783     4.783     4.787     4.787     4.787     4.787     4.791     4.794     4.794     4.796     4.798     4.798     4.798     4.801     4.801     4.802     4.804     4.810     4.813     4.813     4.819     4.819     4.820     4.824     4.824     4.827     4.827     4.831     4.831     4.832     4.835     4.837     4.837     4.839     4.841     4.842     4.844     4.850     4.852     4.853     4.856     4.859     4.861     4.862     4.864     4.868     4.870     4.872     4.876     4.879     4.881     4.883     4.885     4.887     4.889     4.892     4.894     4.896     4.897     4.900     4.904     4.905     4.909     4.911     4.912     4.914     4.917     4.920     4.921     4.925     4.926     4.928     4.930     4.931     4.935     4.936     4.938     4.942     4.942     4.944     4.946     4.947     4.950     4.952     4.954     4.954     4.955     4.957     4.960     4.964     4.965     4.967     4.968     4.970     4.974     4.976     4.978     4.979     4.981     4.982     4.983     4.985     4.987     4.991     4.993     4.994     4.998     5.000     5.001     5.004     5.006     5.010     5.015     5.019     5.022     5.024     5.025     5.027     5.028     5.030     5.032     5.033     5.035     5.039     5.039     5.042     5.044     5.047     5.048     5.052     5.053     5.057     5.058     5.060     5.063     5.065     5.069     5.070     5.072     5.076     5.078     5.080     5.083     5.085     5.088     5.091     5.095     5.096     5.102     5.104     5.105     5.109     5.112     5.113     5.115     5.119     5.120     5.124     5.126     5.128     5.132     5.134     5.136     5.137     5.140     5.144     5.144     5.148     5.150     5.153     5.155     5.157     5.160     5.162     5.164     5.167     5.168     5.172     5.172     5.174     5.176     5.177     5.181     5.183     5.185     5.187     5.188     5.190     5.195     5.196     5.200     5.204     5.207     5.209     5.213     5.214     5.216     5.218     5.220     5.221     5.223     5.225     5.228     5.229     5.231     5.235     5.236     5.239     5.241     5.244     5.245     5.248     5.250     5.254     5.256     5.261     5.262     5.265     5.269     5.269     5.271     5.274     5.276     5.277     5.280     5.283     5.283     5.287     5.288     5.293     5.294     5.296     5.299     5.302     5.304     5.307     5.311     5.313     5.317     5.318     5.322     5.333     5.337     5.339     5.341     5.345     5.349     5.350     5.351     5.353     5.357     5.361     5.363     5.364     5.368     5.372     5.376     5.379     5.381     5.385     5.389     5.391     5.398     5.402     5.405     5.407     5.408     5.413     5.416     5.419     5.422     5.426     5.429     5.431     5.436     5.439     5.442     5.448     5.452     5.454     5.456     5.465     5.465     5.472     5.481     5.487     5.489     5.493     5.494     5.496     5.500     5.504     5.507     5.510     5.514     5.518     5.524     5.527     5.531     5.537     5.542     5.545     5.550     5.555     5.558     5.562     5.567     5.572     5.576     5.582     5.585     5.591     5.595     5.600     5.606     5.610     5.617     5.621     5.626     5.630     5.635     5.640     5.644     5.650     5.655     5.662     5.666     5.673     5.680     5.685     5.690     5.696     5.701     5.708     5.715     5.723     5.728     5.738     5.744     5.754     5.762     5.771     5.782     5.791     5.804     5.816     5.828     5.842     5.853     5.867     5.880     5.892     5.907     5.920     5.935     5.949     5.966     5.982     6.000     6.017     6.035     6.053     6.072     6.090     6.110     6.130     6.152     6.173     6.196     6.220     6.243     6.265     6.285     6.304     6.324     6.344     6.363     6.382     6.399     6.418     6.437     6.456     6.474     6.493     6.511     6.529     6.547     6.565     6.583     6.602     6.620     6.639     6.657     6.676     6.694     6.711     6.732     6.751     6.770     6.790     6.809     6.828     6.847     6.866     6.883     6.904     6.922     6.941     6.959     6.978     6.995     7.013     7.030     7.048     7.064     7.083     7.099     7.117     7.133     7.150     7.167     7.183     7.204     7.221     7.236     7.254     7.271     7.287     7.306     7.324     7.340     7.357     7.373     7.392     7.410     7.428     7.444     7.462     7.480     7.498     7.517     7.535     7.552     7.571     7.587     7.605     7.624     7.643     7.661     7.678     7.698     7.713     7.733     7.750     7.769     7.786     7.805     7.824     7.841     7.859     7.878     7.896     7.915     7.933     7.954     7.971     7.989     8.007     8.026     8.046     8.063     8.082     8.097     8.114     8.133     8.150     8.167     8.183     8.200     8.216     8.232     8.247     8.263     8.278     8.291     8.306     8.320     8.333     8.348     8.361     8.375     8.389     8.401     8.416     8.429     8.442     8.454     8.467     8.480     8.492     8.505     8.517     8.529     8.540     8.554     8.565     8.576     8.588     8.599     8.611     8.624     8.635     8.648     8.658     8.670     8.680     8.693     8.705     8.719     8.730     8.741     8.753     8.766     8.777     8.788     8.800     8.814     8.826     8.839     8.850     8.865     8.878     8.891     8.902     8.915     8.927     8.941     8.953     8.964     8.977     8.992     9.005     9.020     9.032     9.045     9.058     9.075     9.089     9.100     9.115     9.129     9.143     9.157     9.170     9.186     9.199     9.215     9.228     9.243     9.257     9.270     9.287     9.298     9.312     9.328     9.342     9.354     9.368     9.383     9.398     9.413     9.425     9.441     9.453     9.469     9.482     9.494     9.507     9.522     9.533     9.549     9.562     9.575     9.588     9.602     9.615     9.630     9.642     9.657     9.673     9.685     9.701     9.714     9.729     9.742     9.757     9.770     9.785     9.800     9.813     9.829     9.844     9.859     9.874     9.890     9.904     9.920     9.935     9.949     9.965     9.983     9.998    10.013    10.027    10.045    10.060    10.076    10.091    10.110    10.126    10.141    10.158    10.175    10.191    10.206    10.223    10.241    10.256    10.275    10.291    10.307    10.324    10.340    10.359    10.377    10.392    10.412    10.430    10.449    10.466    10.485    10.505    10.523    10.541    10.562    10.579    10.602    10.619    10.639    10.660    10.678    10.701    10.718    10.739    10.759    10.780    10.800    10.823    10.840    10.865    10.885    10.908    10.931    10.950    10.976    10.995    11.016    11.040    11.063    11.083    11.107    11.132    11.154    11.174    11.195    11.221    11.244    11.269    11.289    11.313    11.335    11.360    11.383    11.407    11.429    11.452    11.476    11.502    11.524    11.548    11.571    11.595    11.618    11.640    11.662    11.685    11.709    11.730    11.750    11.774    11.796    11.817    11.838    11.855    11.877    11.900    11.919    11.938    11.956    11.977    11.998    12.014    12.033    12.053    12.072    12.093    12.113    12.132    12.152    12.172    12.195    12.214    12.235    12.255    12.279    12.299    12.319    12.340    12.362    12.383    12.405    12.426    12.446    12.469    12.491    12.506    12.525    12.546    12.563    12.581    12.595    12.614    12.631    12.647    12.663    12.679    12.693    12.705    12.719    12.730    12.745    12.759    12.771    12.785    12.796    12.809    12.822    12.835    12.847    12.860    12.873    12.886    12.899    12.910    12.925    12.935    12.947    12.955    12.969    12.983    12.988    13.000    13.014    13.027    13.038    13.050    13.060    13.068    13.078    13.087    13.098    13.108    13.116    13.133    13.139    13.155    13.165    13.174    13.179    13.192    13.202    13.215    13.227    13.237    13.245    13.258    13.266    13.273    13.279    13.285    13.296    13.304    13.319    13.328    13.339    13.352    13.364    13.371    13.378    13.390    13.413    13.423    13.428    13.447    13.459    13.470    13.480    13.495    13.502    13.508    13.516    13.528    13.535    13.544    13.553    13.561    13.577    13.591    13.619    13.626    13.641    13.648    13.657    13.668    13.679    13.689    13.698    13.704    13.711    13.728    13.739    13.754    13.760    13.769    13.777    13.791    13.802    13.809    13.822    13.835    13.843    13.846    13.861    13.883    13.883    13.899    13.904    13.916    13.925    13.932    13.945    13.954    13.962    13.968    13.983    13.989    13.994    13.999    14.020    14.025    14.028    14.040    14.045    14.056    14.065    14.071    14.092    14.098    14.103    14.115    14.121    14.139    14.142    14.149    14.161    14.172    14.176    14.185    14.193    14.199    14.208    14.213    14.222    14.230    14.237    14.244    14.252    14.256    14.267    14.275    14.281    14.289    14.302    14.307    14.314    14.339    14.341    14.346    14.364    14.370    14.378    14.393    14.402    14.407    14.415    14.428    14.433    14.440    14.448    14.455    14.464    14.487    14.495    14.512    14.517    14.522    14.527    14.542    14.550    14.555    14.566    14.573    14.587    14.593    14.607    14.612    14.616    14.625    14.630    14.635    14.639    14.642    14.646    14.646    14.647    14.647    14.646    14.644    14.642    14.640    14.637    14.632    14.630    14.622    14.616    14.610    14.602    14.593    14.585    14.574    14.569    14.561    14.555    14.547    14.536    14.529    14.522    14.517    14.511    14.496    14.487    14.466    14.460    14.453    14.448    14.438    14.435    14.425    14.416    14.404    14.399    14.385    14.379    14.370    14.365    14.360    14.348    14.342    14.335    14.324    14.316    14.311    14.304    14.295    14.289    14.278    14.275    14.262    14.253    14.247    14.244    14.238    14.223    14.219    14.208    14.197    14.188    14.183    14.177    14.170    14.164    14.156    14.146    14.140    14.132    14.124    14.117    14.109    14.100    14.094    14.081    14.071    14.067    14.062
     4.338     4.333     4.338     4.333     4.339     4.336     4.303     4.323     4.303     4.370     4.325     4.303     4.323     4.331     4.325     4.333     4.323     4.302     4.336     4.364     4.302     4.336     4.331     4.336     4.331     4.323     4.302     4.307     4.270     4.307     4.300     4.303     4.308     4.302     4.307     4.260     4.276     4.270     4.307     4.303     4.298     4.264     4.329     4.260     4.267     4.258     4.307     4.300     4.333     4.308     4.258     4.238     4.258     4.238     4.258     4.237     4.243     4.265     4.271     4.302     4.303     4.270     4.238     4.271     4.238     4.258     4.239     4.258     4.238     4.256     4.237     4.244     4.237     4.238     4.237     4.237     4.237     4.256     4.265     4.303     4.270     4.238     4.256     4.238     4.258     4.265     4.270     4.238     4.307     4.300     4.303     4.308     4.300     4.308     4.303     4.323     4.308     4.300     4.307     4.300     4.308     4.262     4.303     4.260     4.266     4.260     4.333     4.265     4.270     4.238     4.256     4.238     4.258     4.308     4.306     4.270     4.264     4.270     4.308     4.302     4.323     4.331     4.338     4.333     4.323     4.302     4.310     4.303     4.325     4.336     4.333     4.323     4.303     4.308     4.302     4.308     4.303     4.310     4.333     4.340     4.336     4.331     4.336     4.325     4.303     4.310     4.303     4.323     4.333     4.338     4.331     4.333     4.323     4.303     4.323     4.333     4.329     4.336     4.342     4.333     4.338     4.354     4.333     4.336     4.333     4.339     4.364     4.333     4.338     4.333     4.336     4.356     4.364     4.356     4.364     4.358     4.364     4.360     4.364     4.358     4.366     4.358     4.364     4.371     4.364     4.367     4.371     4.338     4.333     4.338     4.371     4.366     4.379     4.379     4.385     4.363     4.385     4.356     4.366     4.385     4.358     4.366     4.358     4.339     4.343     4.338     4.354     4.370     4.374     4.379     4.373     4.370     4.364     4.368     4.370     4.364     4.373     4.358     4.363     4.356     4.363     4.360     4.367     4.358     4.368     4.360     4.371     4.364     4.358     4.376     4.347     4.370     4.366     4.375     4.372     4.367     4.358     4.364     4.356     4.364     4.343     4.368     4.364     4.333     4.338     4.333     4.363     4.356     4.339     4.333     4.338     4.356     4.354     4.345     4.348     4.348     4.343     4.338     4.342     4.341     4.336     4.331     4.336     4.331     4.343     4.348     4.352     4.349     4.348     4.343     4.336     4.346     4.341     4.335     4.336     4.331     4.336     4.325     4.321     4.321     4.329     4.323     4.321     4.331     4.310     4.303     4.336     4.298     4.303     4.335     4.300     4.336     4.305     4.335     4.331     4.314     4.323     4.312     4.321     4.319     4.305     4.300     4.306     4.302     4.307     4.300     4.294     4.300     4.270     4.310     4.298     4.290     4.296     4.290     4.298     4.290     4.287     4.292     4.290     4.296     4.294     4.260     4.296     4.275     4.285     4.275     4.245     4.270     4.237     4.243     4.235     4.262     4.265     4.233     4.227     4.231     4.223     4.229     4.238     4.252     4.244     4.252     4.247     4.244     4.233     4.239     4.204     4.242     4.235     4.242     4.235     4.199     4.204     4.233     4.200     4.193     4.188     4.193     4.202     4.242     4.235     4.243     4.238     4.231     4.225     4.243     4.235     4.227     4.231     4.221     4.203     4.195     4.189     4.197     4.203     4.229     4.225     4.231     4.223     4.225     4.231     4.200     4.191     4.199     4.205     4.227     4.229     4.209     4.208     4.221     4.223     4.208     4.205     4.199     4.223     4.223     4.204     4.200     4.195     4.202     4.197     4.191     4.199     4.231     4.235     4.231     4.235     4.231     4.229     4.185     4.227     4.235     4.229     4.223     4.229     4.195     4.185     4.191     4.181     4.150     4.181     4.148     4.103     4.097     4.103     4.097     4.103     4.097     4.104     4.150     4.183     4.150     4.183     4.191     4.199     4.223     4.193     4.188     4.191     4.183     4.148     4.154     4.148     4.141     4.135     4.104     4.097     4.104     4.150     4.104     4.150     4.104     4.193     4.189     4.231     4.203     4.195     4.223     4.231     4.235     4.223     4.205     4.199     4.237     4.227     4.215     4.237     4.229     4.233     4.227     4.229     4.239     4.233     4.197     4.189     4.199     4.235     4.241     4.235     4.239     4.243     4.241     4.237     4.242     4.237     4.231     4.237     4.233     4.238     4.239     4.244     4.244     4.241     4.238     4.243     4.237     4.262     4.271     4.223     4.252     4.258     4.264     4.270     4.279     4.280     4.237     4.271     4.237     4.231     4.238     4.264     4.269     4.264     4.278     4.264     4.303     4.287     4.237     4.296     4.302     4.292     4.294     4.290     4.294     4.292     4.298     4.294     4.296     4.298     4.294     4.294     4.300     4.276     4.302     4.302     4.307     4.274     4.271     4.274     4.292     4.279     4.283     4.287     4.285     4.285     4.287     4.335     4.331     4.329     4.325     4.319     4.321     4.327     4.319     4.306     4.331     4.327     4.325     4.321     4.316     4.314     4.321     4.321     4.323     4.335     4.336     4.312     4.327     4.336     4.329     4.352     4.316     4.315     4.323     4.356     4.352     4.338     4.354     4.340     4.333     4.327     4.331     4.354     4.364     4.342     4.368     4.366     4.368     4.331     4.368     4.360     4.354     4.356     4.360     4.356     4.356     4.363     4.358     4.368     4.364     4.370     4.366     4.368     4.387     4.375     4.398     4.396     4.396     4.392     4.394     4.390     4.394     4.390     4.409     4.407     4.398     4.404     4.409     4.411     4.406     4.413     4.421     4.417     4.411     4.415     4.427     4.425     4.423     4.438     4.442     4.438     4.442     4.438     4.440     4.438     4.438     4.440     4.455     4.444     4.449     4.442     4.447     4.457     4.457     4.458     4.453     4.452     4.460     4.457     4.462     4.458     4.470     4.475     4.472     4.453     4.474     4.480     4.478     4.482     4.481     4.480     4.482     4.477     4.481     4.472     4.474     4.470     4.478     4.474     4.481     4.485     4.480     4.513     4.521     4.515     4.524     4.515     4.521     4.517     4.517     4.521     4.544     4.544     4.539     4.544     4.553     4.548     4.548     4.556     4.553     4.561     4.564     4.568     4.573     4.570     4.590     4.594     4.598     4.600     4.595     4.595     4.597     4.592     4.608     4.609     4.611     4.614     4.612     4.615     4.623     4.623     4.619     4.617     4.626     4.629     4.630     4.633     4.633     4.632     4.641     4.642     4.644     4.646     4.648     4.649     4.653     4.651     4.659     4.657     4.659     4.660     4.662     4.663     4.666     4.669     4.672     4.673     4.675     4.676     4.678     4.679     4.681     4.688     4.689     4.691     4.692     4.694     4.699     4.700     4.703     4.705     4.708     4.710     4.713     4.716     4.719     4.722     4.725     4.731     4.733     4.738     4.742     4.746     4.752     4.758     4.762     4.767     4.772     4.775     4.776     4.778     4.781     4.781     4.783     4.785     4.787     4.789     4.789     4.791     4.791     4.792     4.798     4.799     4.799     4.799     4.803     4.801     4.808     4.806     4.810     4.812     4.815     4.819     4.819     4.822     4.822     4.826     4.826     4.827     4.829     4.829     4.831     4.831     4.833     4.833     4.837     4.839     4.841     4.842     4.846     4.846     4.848     4.850     4.853     4.854     4.858     4.862     4.863     4.866     4.868     4.870     4.874     4.876     4.878     4.881     4.883     4.885     4.887     4.889     4.892     4.893     4.896     4.897     4.900     4.902     4.905     4.907     4.911     4.912     4.916     4.917     4.920     4.921     4.923     4.926     4.928     4.930     4.933     4.935     4.936     4.939     4.941     4.942     4.946     4.947     4.949     4.950     4.954     4.955     4.957     4.959     4.959     4.960     4.964     4.965     4.967     4.970     4.971     4.974     4.976     4.978     4.981     4.981     4.982     4.987     4.987     4.989     4.991     4.993     4.996     4.998     5.000     5.005     5.006     5.008     5.008     5.019     5.022     5.022     5.024     5.025     5.028     5.028     5.030     5.033     5.035     5.035     5.037     5.041     5.042     5.044     5.047     5.048     5.052     5.055     5.057     5.058     5.060     5.063     5.065     5.069     5.070     5.072     5.076     5.080     5.080     5.083     5.085     5.089     5.089     5.096     5.098     5.099     5.104     5.105     5.109     5.110     5.113     5.115     5.117     5.119     5.120     5.126     5.128     5.132     5.133     5.135     5.138     5.140     5.143     5.146     5.148     5.152     5.153     5.155     5.159     5.160     5.162     5.166     5.167     5.168     5.172     5.174     5.176     5.177     5.179     5.181     5.185     5.187     5.187     5.188     5.190     5.193     5.200     5.202     5.205     5.205     5.209     5.211     5.214     5.216     5.218     5.220     5.221     5.225     5.225     5.226     5.229     5.231     5.235     5.236     5.238     5.241     5.244     5.245     5.247     5.250     5.252     5.256     5.256     5.259     5.265     5.267     5.271     5.272     5.276     5.279     5.279     5.280     5.282     5.285     5.287     5.290     5.293     5.294     5.298     5.299     5.302     5.304     5.306     5.309     5.311     5.315     5.317     5.319     5.331     5.337     5.339     5.341     5.343     5.347     5.349     5.351     5.353     5.354     5.357     5.360     5.366     5.367     5.372     5.374     5.377     5.381     5.383     5.386     5.387     5.393     5.397     5.402     5.407     5.410     5.410     5.413     5.419     5.422     5.426     5.429     5.431     5.433     5.436     5.439     5.445     5.449     5.452     5.456     5.457     5.463     5.467     5.479     5.483     5.489     5.493     5.494     5.496     5.498     5.500     5.507     5.508     5.513     5.518     5.520     5.524     5.527     5.533     5.537     5.542     5.545     5.550     5.555     5.559     5.562     5.567     5.572     5.578     5.583     5.586     5.591     5.597     5.602     5.606     5.610     5.617     5.621     5.626     5.631     5.635     5.640     5.647     5.652     5.657     5.660     5.669     5.675     5.680     5.685     5.690     5.696     5.702     5.709     5.715     5.723     5.728     5.738     5.744     5.754     5.761     5.771     5.779     5.790     5.802     5.813     5.825     5.838     5.852     5.863     5.877     5.891     5.903     5.916     5.931     5.945     5.961     5.976     5.993     6.012     6.029     6.047     6.066     6.083     6.103     6.123     6.144     6.166     6.187     6.210     6.235     6.257     6.279     6.301     6.322     6.342     6.363     6.382     6.399     6.420     6.438     6.456     6.476     6.493     6.511     6.529     6.547     6.565     6.583     6.602     6.619     6.637     6.655     6.674     6.692     6.710     6.730     6.748     6.768     6.787     6.807     6.826     6.844     6.863     6.883     6.900     6.919     6.939     6.957     6.976     6.994     7.013     7.030     7.048     7.066     7.083     7.100     7.119     7.135     7.152     7.169     7.185     7.204     7.221     7.238     7.255     7.271     7.290     7.306     7.324     7.341     7.357     7.376     7.393     7.409     7.427     7.444     7.462     7.480     7.496     7.516     7.533     7.552     7.568     7.587     7.605     7.622     7.640     7.659     7.676     7.694     7.713     7.731     7.748     7.766     7.783     7.802     7.820     7.840     7.857     7.874     7.893     7.911     7.929     7.946     7.967     7.983     8.002     8.020     8.039     8.057     8.077     8.094     8.111     8.129     8.144     8.162     8.181     8.198     8.214     8.231     8.247     8.263     8.278     8.293     8.308     8.323     8.337     8.350     8.363     8.380     8.392     8.404     8.418     8.432     8.446     8.461     8.473     8.485     8.500     8.512     8.524     8.535     8.550     8.560     8.574     8.585     8.595     8.609     8.620     8.633     8.645     8.657     8.670     8.678     8.690     8.702     8.714     8.726     8.738     8.750     8.762     8.774     8.788     8.799     8.811     8.822     8.835     8.848     8.859     8.872     8.885     8.900     8.912     8.924     8.938     8.948     8.960     8.971     8.987     9.000     9.013     9.026     9.041     9.053     9.067     9.081     9.096     9.110     9.122     9.136     9.149     9.162     9.178     9.191     9.207     9.219     9.233     9.248     9.262     9.278     9.292     9.306     9.321     9.333     9.347     9.361     9.375     9.387     9.403     9.419     9.430     9.446     9.459     9.472     9.485     9.500     9.512     9.526     9.540     9.554     9.568     9.580     9.595     9.608     9.623     9.635     9.648     9.663     9.677     9.693     9.705     9.719     9.733     9.748     9.761     9.775     9.789     9.805     9.817     9.830     9.848     9.863     9.877     9.892     9.907     9.924     9.939     9.954     9.968     9.983    10.000    10.014    10.031    10.046    10.063    10.079    10.095    10.111    10.128    10.144    10.159    10.177    10.192    10.208    10.225    10.243    10.257    10.276    10.292    10.309    10.326    10.343    10.359    10.379    10.395    10.413    10.430    10.449    10.467    10.485    10.502    10.523    10.542    10.562    10.579    10.599    10.618    10.639    10.658    10.675    10.698    10.716    10.738    10.759    10.777    10.798    10.820    10.840    10.858    10.882    10.904    10.924    10.945    10.969    10.990    11.013    11.033    11.056    11.081    11.102    11.123    11.145    11.168    11.191    11.215    11.235    11.259    11.283    11.306    11.328    11.351    11.374    11.397    11.421    11.445    11.466    11.490    11.514    11.541    11.563    11.583    11.607    11.631    11.654    11.675    11.699    11.721    11.744    11.769    11.790    11.809    11.831    11.852    11.873    11.891    11.915    11.935    11.955    11.973    11.994    12.014    12.032    12.048    12.070    12.089    12.108    12.128    12.149    12.170    12.189    12.211    12.232    12.252    12.272    12.292    12.315    12.335    12.354    12.375    12.399    12.422    12.441    12.461    12.480    12.500    12.517    12.535    12.555    12.574    12.590    12.605    12.619    12.633    12.648    12.663    12.677    12.691    12.704    12.717    12.730    12.741    12.754    12.767    12.781    12.795    12.807    12.821    12.831    12.844    12.856    12.867    12.880    12.891    12.904    12.916    12.927    12.935    12.949    12.960    12.976    12.983    12.993    13.005    13.016    13.033    13.043    13.052    13.065    13.073    13.080    13.091    13.101    13.110    13.127    13.136    13.142    13.157    13.168    13.177    13.185    13.202    13.209    13.218    13.232    13.240    13.254    13.263    13.270    13.276    13.282    13.292    13.304    13.312    13.320    13.331    13.342    13.355    13.369    13.376    13.385    13.396    13.411    13.423    13.431    13.455    13.469    13.475    13.483    13.495    13.505    13.512    13.526    13.535    13.542    13.550    13.560    13.566    13.587    13.594    13.616    13.633    13.643    13.654    13.664    13.676    13.689    13.696    13.703    13.715    13.726    13.736    13.748    13.755    13.766    13.772    13.787    13.805    13.807    13.816    13.831    13.843    13.848    13.857    13.878    13.881    13.902    13.905    13.916    13.922    13.929    13.939    13.955    13.959    13.966    13.980    13.987    13.994    13.999    14.018    14.025    14.030    14.040    14.045    14.058    14.062    14.071    14.089    14.094    14.106    14.114    14.120    14.135    14.140    14.148    14.161    14.168    14.176    14.186    14.191    14.197    14.208    14.214    14.222    14.230    14.237    14.242    14.249    14.258    14.265    14.275    14.281    14.289    14.297    14.307    14.313    14.331    14.339    14.348    14.358    14.372    14.376    14.386    14.404    14.408    14.416    14.423    14.435    14.440    14.448    14.457    14.464    14.487    14.495    14.500    14.520    14.522    14.527    14.538    14.548    14.556    14.563    14.574    14.587    14.594    14.604    14.612    14.616    14.623    14.630    14.635    14.639    14.642    14.646    14.647    14.647    14.646    14.644    14.642    14.642    14.640    14.637    14.632    14.628    14.623    14.618    14.612    14.602    14.596    14.588    14.581    14.570    14.563    14.556    14.544    14.539    14.531    14.522    14.518    14.511    14.495    14.491    14.477    14.460    14.455    14.447    14.438    14.435    14.427    14.419    14.410    14.402    14.393    14.379    14.372    14.367    14.360    14.353    14.344    14.337    14.331    14.319    14.313    14.305    14.298    14.292    14.280    14.275    14.262    14.256    14.249    14.244    14.238    14.231    14.219    14.208    14.202    14.193    14.186    14.179    14.174    14.168    14.157    14.149    14.142    14.135    14.127    14.118    14.112    14.100    14.096    14.089    14.083    14.067    14.064
     4.303     4.308     4.302     4.310     4.305     4.325     4.360     4.333     4.339     4.338     4.303     4.323     4.331     4.325     4.333     4.327     4.303     4.336     4.303     4.335     4.325     4.303     4.336     4.342     4.336     4.329     4.323     4.300     4.336     4.327     4.271     4.325     4.303     4.308     4.303     4.308     4.300     4.307     4.270     4.327     4.264     4.270     4.323     4.331     4.302     4.308     4.264     4.308     4.331     4.303     4.308     4.260     4.303     4.260     4.238     4.258     4.237     4.270     4.307     4.308     4.270     4.238     4.258     4.292     4.260     4.308     4.262     4.303     4.260     4.239     4.256     4.265     4.258     4.238     4.238     4.237     4.238     4.237     4.270     4.300     4.264     4.258     4.265     4.256     4.265     4.298     4.308     4.303     4.298     4.306     4.327     4.300     4.238     4.270     4.323     4.335     4.302     4.308     4.264     4.308     4.302     4.303     4.264     4.303     4.302     4.336     4.325     4.270     4.265     4.260     4.266     4.260     4.303     4.303     4.271     4.265     4.270     4.276     4.302     4.308     4.303     4.323     4.331     4.325     4.302     4.308     4.303     4.327     4.336     4.331     4.323     4.333     4.310     4.303     4.308     4.303     4.296     4.303     4.310     4.302     4.308     4.300     4.327     4.333     4.310     4.303     4.323     4.333     4.338     4.350     4.336     4.340     4.333     4.323     4.331     4.338     4.336     4.333     4.336     4.368     4.356     4.364     4.371     4.333     4.338     4.331     4.363     4.364     4.333     4.338     4.333     4.364     4.358     4.364     4.371     4.364     4.371     4.366     4.358     4.364     4.358     4.366     4.372     4.376     4.371     4.371     4.338     4.358     4.338     4.358     4.366     4.358     4.364     4.385     4.390     4.385     4.390     4.366     4.385     4.387     4.364     4.360     4.366     4.358     4.338     4.356     4.336     4.360     4.370     4.364     4.371     4.364     4.370     4.380     4.364     4.358     4.374     4.364     4.370     4.364     4.371     4.367     4.360     4.381     4.382     4.370     4.364     4.356     4.364     4.380     4.372     4.336     4.372     4.373     4.377     4.376     4.379     4.378     4.367     4.358     4.374     4.366     4.356     4.364     4.358     4.363     4.360     4.364     4.356     4.338     4.333     4.339     4.354     4.339     4.333     4.352     4.352     4.354     4.358     4.354     4.341     4.352     4.341     4.344     4.354     4.338     4.354     4.345     4.342     4.345     4.348     4.344     4.342     4.336     4.331     4.336     4.331     4.325     4.323     4.329     4.321     4.329     4.325     4.323     4.331     4.338     4.341     4.333     4.327     4.333     4.338     4.302     4.336     4.325     4.341     4.310     4.336     4.323     4.307     4.305     4.300     4.294     4.302     4.307     4.271     4.290     4.300     4.308     4.312     4.302     4.307     4.271     4.265     4.298     4.294     4.303     4.271     4.287     4.287     4.270     4.307     4.269     4.292     4.271     4.285     4.203     4.270     4.204     4.270     4.233     4.271     4.285     4.271     4.262     4.233     4.225     4.233     4.238     4.231     4.270     4.239     4.260     4.258     4.237     4.250     4.246     4.243     4.204     4.242     4.235     4.227     4.205     4.200     4.238     4.195     4.202     4.195     4.188     4.197     4.205     4.227     4.235     4.229     4.223     4.243     4.238     4.242     4.233     4.229     4.235     4.237     4.225     4.245     4.231     4.223     4.225     4.227     4.223     4.229     4.223     4.227     4.227     4.225     4.204     4.223     4.231     4.237     4.229     4.235     4.223     4.215     4.210     4.197     4.203     4.197     4.203     4.215     4.233     4.211     4.195     4.203     4.197     4.189     4.233     4.231     4.235     4.229     4.231     4.235     4.229     4.231     4.233     4.225     4.231     4.199     4.189     4.195     4.185     4.191     4.183     4.191     4.181     4.150     4.181     4.150     4.145     4.150     4.183     4.191     4.185     4.191     4.200     4.195     4.200     4.229     4.225     4.231     4.229     4.199     4.193     4.199     4.191     4.183     4.150     4.183     4.191     4.183     4.191     4.105     4.191     4.200     4.195     4.189     4.235     4.242     4.233     4.227     4.231     4.239     4.231     4.231     4.238     4.205     4.242     4.235     4.242     4.216     4.203     4.239     4.233     4.200     4.233     4.229     4.233     4.197     4.204     4.242     4.235     4.239     4.233     4.238     4.235     4.242     4.235     4.242     4.237     4.243     4.238     4.242     4.238     4.243     4.246     4.246     4.239     4.231     4.239     4.237     4.242     4.275     4.256     4.238     4.244     4.275     4.285     4.287     4.279     4.238     4.243     4.235     4.287     4.292     4.287     4.285     4.285     4.285     4.290     4.294     4.287     4.294     4.290     4.270     4.305     4.298     4.302     4.298     4.294     4.298     4.294     4.294     4.303     4.300     4.306     4.303     4.302     4.308     4.303     4.308     4.302     4.270     4.275     4.335     4.327     4.285     4.290     4.290     4.333     4.287     4.305     4.329     4.336     4.316     4.336     4.321     4.325     4.335     4.331     4.321     4.327     4.323     4.319     4.321     4.315     4.323     4.333     4.339     4.336     4.331     4.333     4.329     4.336     4.356     4.319     4.323     4.331     4.327     4.333     4.341     4.366     4.360     4.339     4.344     4.364     4.368     4.342     4.354     4.364     4.336     4.343     4.336     4.364     4.368     4.358     4.363     4.356     4.358     4.368     4.371     4.364     4.363     4.368     4.372     4.366     4.394     4.385     4.379     4.390     4.398     4.387     4.392     4.390     4.396     4.399     4.390     4.399     4.413     4.411     4.406     4.411     4.415     4.421     4.424     4.424     4.420     4.435     4.433     4.431     4.435     4.428     4.438     4.435     4.438     4.442     4.440     4.447     4.446     4.449     4.446     4.457     4.449     4.455     4.447     4.453     4.460     4.455     4.467     4.470     4.467     4.468     4.471     4.463     4.478     4.480     4.481     4.475     4.478     4.480     4.478     4.487     4.485     4.485     4.483     4.489     4.489     4.485     4.474     4.482     4.485     4.482     4.477     4.515     4.520     4.515     4.526     4.515     4.521     4.517     4.521     4.517     4.521     4.552     4.549     4.553     4.555     4.558     4.561     4.556     4.549     4.553     4.558     4.555     4.556     4.560     4.570     4.576     4.582     4.585     4.581     4.602     4.603     4.602     4.598     4.594     4.602     4.609     4.614     4.619     4.619     4.617     4.625     4.620     4.622     4.625     4.630     4.632     4.635     4.635     4.637     4.639     4.633     4.642     4.639     4.642     4.648     4.651     4.653     4.657     4.654     4.659     4.660     4.662     4.663     4.665     4.669     4.672     4.675     4.675     4.676     4.679     4.681     4.683     4.685     4.688     4.689     4.692     4.694     4.697     4.702     4.702     4.705     4.707     4.710     4.712     4.713     4.716     4.720     4.723     4.727     4.731     4.735     4.740     4.743     4.746     4.750     4.759     4.762     4.765     4.770     4.773     4.778     4.781     4.783     4.785     4.787     4.789     4.789     4.791     4.792     4.796     4.796     4.798     4.801     4.801     4.804     4.808     4.808     4.811     4.813     4.816     4.819     4.819     4.820     4.822     4.822     4.826     4.826     4.827     4.827     4.829     4.831     4.832     4.833     4.835     4.837     4.837     4.839     4.841     4.842     4.844     4.848     4.850     4.852     4.855     4.858     4.857     4.857     4.864     4.868     4.868     4.872     4.874     4.876     4.878     4.881     4.883     4.885     4.886     4.889     4.892     4.893     4.896     4.897     4.900     4.902     4.904     4.907     4.911     4.912     4.916     4.917     4.920     4.921     4.923     4.926     4.928     4.930     4.933     4.935     4.936     4.938     4.939     4.942     4.944     4.947     4.949     4.950     4.952     4.955     4.957     4.959     4.960     4.962     4.964     4.965     4.967     4.970     4.973     4.974     4.976     4.978     4.979     4.982     4.985     4.987     4.989     4.991     4.993     4.994     4.996     4.998     5.002     5.002     5.003     5.009     5.012     5.017     5.019     5.020     5.024     5.025     5.027     5.030     5.032     5.033     5.035     5.037     5.039     5.041     5.042     5.045     5.047     5.050     5.053     5.055     5.057     5.058     5.061     5.063     5.065     5.066     5.070     5.072     5.076     5.078     5.081     5.083     5.085     5.089     5.090     5.093     5.097     5.099     5.102     5.107     5.109     5.112     5.113     5.115     5.119     5.120     5.122     5.124     5.128     5.132     5.133     5.136     5.140     5.140     5.143     5.146     5.150     5.152     5.153     5.157     5.159     5.160     5.164     5.166     5.167     5.170     5.172     5.174     5.177     5.179     5.181     5.183     5.187     5.187     5.188     5.191     5.192     5.193     5.196     5.202     5.204     5.205     5.209     5.211     5.213     5.216     5.218     5.220     5.223     5.225     5.226     5.228     5.229     5.231     5.235     5.236     5.238     5.241     5.242     5.245     5.247     5.250     5.252     5.254     5.258     5.261     5.262     5.267     5.269     5.274     5.274     5.276     5.279     5.282     5.283     5.285     5.287     5.290     5.291     5.293     5.296     5.299     5.302     5.304     5.306     5.309     5.311     5.313     5.317     5.326     5.326     5.337     5.339     5.341     5.345     5.347     5.349     5.350     5.353     5.356     5.357     5.359     5.361     5.366     5.370     5.372     5.376     5.379     5.383     5.385     5.389     5.391     5.395     5.398     5.402     5.405     5.408     5.413     5.415     5.419     5.422     5.426     5.429     5.432     5.435     5.438     5.440     5.445     5.448     5.454     5.457     5.461     5.465     5.473     5.477     5.482     5.487     5.493     5.494     5.498     5.500     5.504     5.507     5.510     5.514     5.518     5.522     5.526     5.529     5.533     5.538     5.542     5.546     5.552     5.556     5.561     5.564     5.569     5.574     5.578     5.583     5.587     5.592     5.597     5.602     5.608     5.612     5.618     5.623     5.628     5.631     5.637     5.641     5.647     5.652     5.657     5.662     5.666     5.675     5.680     5.687     5.692     5.697     5.704     5.710     5.715     5.723     5.730     5.738     5.744     5.752     5.761     5.769     5.778     5.788     5.799     5.811     5.822     5.835     5.849     5.860     5.874     5.887     5.900     5.913     5.928     5.941     5.955     5.971     5.987     6.005     6.023     6.040     6.058     6.077     6.097     6.116     6.136     6.157     6.179     6.202     6.225     6.249     6.272     6.295     6.316     6.337     6.359     6.379     6.399     6.418     6.438     6.457     6.476     6.494     6.511     6.529     6.547     6.565     6.583     6.602     6.619     6.637     6.655     6.674     6.690     6.709     6.728     6.746     6.765     6.783     6.802     6.823     6.842     6.860     6.879     6.897     6.916     6.935     6.955     6.974     6.992     7.011     7.029     7.048     7.066     7.083     7.100     7.119     7.135     7.152     7.171     7.187     7.204     7.221     7.238     7.255     7.273     7.290     7.308     7.326     7.341     7.357     7.376     7.393     7.410     7.427     7.444     7.462     7.480     7.496     7.514     7.532     7.549     7.567     7.585     7.603     7.620     7.638     7.657     7.674     7.691     7.710     7.729     7.747     7.763     7.782     7.800     7.817     7.835     7.854     7.871     7.889     7.907     7.926     7.943     7.961     7.978     7.998     8.017     8.033     8.051     8.071     8.089     8.106     8.124     8.142     8.160     8.177     8.194     8.211     8.229     8.245     8.261     8.278     8.292     8.308     8.325     8.339     8.353     8.367     8.380     8.395     8.409     8.424     8.436     8.450     8.462     8.477     8.492     8.503     8.517     8.529     8.543     8.557     8.568     8.581     8.594     8.607     8.618     8.629     8.640     8.653     8.665     8.678     8.688     8.702     8.713     8.724     8.736     8.746     8.759     8.773     8.783     8.795     8.808     8.820     8.831     8.844     8.856     8.868     8.881     8.893     8.907     8.919     8.932     8.944     8.958     8.971     8.983     8.995     9.006     9.021     9.032     9.047     9.060     9.074     9.089     9.101     9.115     9.129     9.144     9.157     9.172     9.184     9.197     9.213     9.227     9.240     9.254     9.267     9.282     9.296     9.311     9.324     9.339     9.352     9.366     9.380     9.394     9.408     9.422     9.435     9.450     9.465     9.479     9.494     9.506     9.520     9.532     9.546     9.559     9.575     9.588     9.602     9.615     9.630     9.640     9.654     9.666     9.681     9.696     9.710     9.722     9.739     9.752     9.765     9.781     9.795     9.810     9.823     9.837     9.850     9.867     9.881     9.898     9.912     9.927     9.944     9.959     9.972     9.989    10.004    10.019    10.033    10.050    10.066    10.082    10.098    10.113    10.129    10.147    10.162    10.179    10.194    10.210    10.229    10.243    10.259    10.277    10.294    10.311    10.328    10.345    10.361    10.381    10.396    10.415    10.431    10.450    10.466    10.485    10.503    10.522    10.541    10.558    10.579    10.598    10.618    10.637    10.658    10.677    10.695    10.713    10.735    10.755    10.776    10.796    10.816    10.837    10.857    10.878    10.899    10.922    10.943    10.965    10.987    11.007    11.030    11.052    11.072    11.098    11.120    11.140    11.165    11.185    11.207    11.231    11.251    11.272    11.296    11.321    11.343    11.369    11.389    11.413    11.435    11.460    11.483    11.506    11.529    11.554    11.577    11.598    11.621    11.646    11.670    11.691    11.714    11.733    11.762    11.783    11.805    11.827    11.847    11.870    11.889    11.909    11.930    11.949    11.966    11.986    12.007    12.027    12.046    12.066    12.083    12.102    12.122    12.144    12.164    12.185    12.205    12.224    12.248    12.267    12.288    12.307    12.327    12.348    12.370    12.390    12.409    12.431    12.452    12.472    12.491    12.507    12.525    12.540    12.557    12.573    12.590    12.607    12.618    12.633    12.648    12.663    12.674    12.685    12.700    12.712    12.724    12.739    12.752    12.763    12.777    12.789    12.802    12.817    12.825    12.837    12.849    12.860    12.873    12.882    12.896    12.909    12.919    12.927    12.939    12.952    12.966    12.976    12.985    12.997    13.008    13.025    13.035    13.042    13.056    13.062    13.077    13.085    13.095    13.110    13.118    13.129    13.145    13.149    13.162    13.172    13.179    13.188    13.204    13.215    13.222    13.242    13.246    13.258    13.265    13.273    13.279    13.290    13.299    13.305    13.319    13.330    13.337    13.354    13.364    13.373    13.385    13.393    13.398    13.419    13.428    13.440    13.466    13.472    13.480    13.488    13.500    13.508    13.515    13.533    13.539    13.546    13.557    13.565    13.581    13.592    13.612    13.620    13.641    13.647    13.659    13.668    13.685    13.693    13.708    13.717    13.726    13.735    13.745    13.752    13.769    13.776    13.779    13.804    13.807    13.816    13.822    13.839    13.845    13.866    13.870    13.880    13.892    13.907    13.915    13.922    13.929    13.941    13.945    13.959    13.966    13.979    13.987    13.994    13.999    14.018    14.023    14.028    14.038    14.045    14.053    14.064    14.071    14.087    14.094    14.100    14.112    14.118    14.131    14.139    14.148    14.163    14.168    14.172    14.185    14.190    14.197    14.206    14.214    14.223    14.230    14.235    14.242    14.249    14.259    14.264    14.273    14.280    14.289    14.295    14.305    14.313    14.327    14.335    14.348    14.353    14.370    14.376    14.389    14.402    14.407    14.415    14.425    14.433    14.438    14.445    14.453    14.462    14.485    14.491    14.504    14.514    14.524    14.529    14.533    14.547    14.555    14.564    14.577    14.583    14.594    14.602    14.610    14.618    14.623    14.630    14.635    14.639    14.642    14.646    14.644    14.646    14.646    14.644    14.642    14.642    14.640    14.637    14.635    14.628    14.623    14.618    14.612    14.602    14.596    14.590    14.580    14.569    14.563    14.555    14.547    14.539    14.531    14.524    14.518    14.512    14.496    14.491    14.480    14.462    14.455    14.450    14.440    14.431    14.430    14.420    14.413    14.404    14.394    14.383    14.372    14.367    14.360    14.355    14.346    14.339    14.329    14.326    14.314    14.307    14.298    14.294    14.281    14.275    14.265    14.259    14.253    14.245    14.240    14.235    14.223    14.211    14.203    14.194    14.191    14.183    14.176    14.172    14.163    14.153    14.148    14.139    14.128    14.121    14.114    14.106    14.098    14.094    14.089    14.079    14.059
     4.310     4.302     4.308     4.302     4.310     4.305     4.338     4.387     4.336     4.331     4.336     4.331     4.371     4.336     4.303     4.336     4.331     4.364     4.358     4.339     4.333     4.338     4.343     4.333     4.325     4.335     4.303     4.336     4.329     4.271     4.323     4.303     4.308     4.303     4.310     4.262     4.323     4.303     4.327     4.308     4.271     4.308     4.303     4.325     4.308     4.302     4.294     4.302     4.325     4.360     4.303     4.308     4.264     4.303     4.260     4.276     4.258     4.303     4.300     4.298     4.265     4.258     4.276     4.298     4.310     4.264     4.300     4.302     4.294     4.300     4.303     4.262     4.296     4.260     4.303     4.260     4.265     4.270     4.302     4.294     4.258     4.266     4.260     4.292     4.300     4.270     4.264     4.260     4.265     4.270     4.307     4.302     4.271     4.265     4.271     4.331     4.323     4.331     4.323     4.302     4.308     4.302     4.303     4.302     4.310     4.331     4.333     4.308     4.302     4.308     4.302     4.308     4.303     4.310     4.306     4.271     4.276     4.271     4.308     4.331     4.323     4.331     4.325     4.303     4.308     4.302     4.310     4.333     4.331     4.338     4.333     4.323     4.333     4.325     4.303     4.308     4.303     4.308     4.302     4.308     4.300     4.308     4.303     4.325     4.333     4.338     4.333     4.363     4.360     4.358     4.354     4.333     4.327     4.333     4.338     4.358     4.333     4.338     4.333     4.364     4.367     4.356     4.366     4.360     4.368     4.360     4.367     4.358     4.364     4.333     4.364     4.372     4.385     4.380     4.385     4.387     4.366     4.371     4.339     4.356     4.366     4.385     4.371     4.366     4.385     4.366     4.371     4.366     4.371     4.366     4.360     4.366     4.371     4.387     4.392     4.372     4.364     4.387     4.387     4.383     4.380     4.368     4.372     4.367     4.371     4.364     4.371     4.385     4.364     4.370     4.364     4.370     4.376     4.375     4.358     4.364     4.371     4.368     4.364     4.372     4.374     4.378     4.377     4.381     4.382     4.383     4.371     4.366     4.385     4.383     4.381     4.380     4.367     4.378     4.375     4.385     4.363     4.385     4.382     4.370     4.366     4.358     4.364     4.360     4.367     4.375     4.372     4.360     4.364     4.333     4.338     4.333     4.338     4.354     4.360     4.358     4.356     4.356     4.336     4.343     4.346     4.360     4.338     4.333     4.336     4.331     4.338     4.356     4.356     4.352     4.352     4.327     4.343     4.344     4.333     4.338     4.331     4.333     4.329     4.327     4.331     4.335     4.344     4.331     4.325     4.342     4.341     4.327     4.341     4.329     4.336     4.331     4.343     4.341     4.336     4.310     4.315     4.325     4.331     4.325     4.325     4.311     4.310     4.303     4.308     4.271     4.308     4.312     4.307     4.310     4.314     4.305     4.296     4.307     4.300     4.311     4.307     4.300     4.307     4.275     4.271     4.274     4.270     4.296     4.296     4.270     4.204     4.270     4.283     4.287     4.271     4.287     4.275     4.270     4.274     4.237     4.270     4.281     4.270     4.235     4.277     4.270     4.256     4.254     4.254     4.256     4.237     4.243     4.235     4.227     4.235     4.227     4.235     4.243     4.276     4.239     4.202     4.197     4.233     4.243     4.208     4.204     4.237     4.223     4.264     4.243     4.237     4.242     4.233     4.256     4.231     4.231     4.235     4.223     4.231     4.225     4.227     4.229     4.225     4.229     4.227     4.235     4.227     4.223     4.229     4.231     4.223     4.204     4.221     4.221     4.219     4.223     4.203     4.197     4.189     4.197     4.235     4.233     4.235     4.203     4.197     4.189     4.197     4.235     4.238     4.197     4.223     4.227     4.235     4.233     4.229     4.237     4.225     4.223     4.231     4.223     4.223     4.191     4.185     4.193     4.188     4.191     4.185     4.191     4.185     4.193     4.185     4.191     4.199     4.204     4.225     4.233     4.239     4.233     4.227     4.233     4.229     4.231     4.235     4.225     4.233     4.200     4.193     4.185     4.191     4.183     4.193     4.200     4.231     4.241     4.233     4.191     4.237     4.231     4.237     4.199     4.235     4.241     4.233     4.241     4.237     4.229     4.249     4.254     4.250     4.238     4.254     4.217     4.204     4.210     4.205     4.199     4.235     4.243     4.238     4.242     4.235     4.229     4.237     4.241     4.233     4.242     4.233     4.242     4.235     4.243     4.246     4.243     4.246     4.243     4.247     4.249     4.243     4.246     4.274     4.270     4.287     4.275     4.256     4.233     4.270     4.238     4.290     4.290     4.294     4.287     4.243     4.237     4.279     4.294     4.290     4.287     4.271     4.303     4.272     4.290     4.307     4.294     4.303     4.300     4.302     4.300     4.302     4.302     4.305     4.298     4.300     4.296     4.303     4.302     4.306     4.310     4.307     4.307     4.303     4.308     4.335     4.329     4.305     4.300     4.275     4.306     4.335     4.333     4.298     4.292     4.271     4.308     4.303     4.298     4.336     4.329     4.336     4.329     4.338     4.335     4.331     4.321     4.327     4.323     4.329     4.323     4.331     4.336     4.333     4.338     4.333     4.325     4.335     4.323     4.329     4.321     4.331     4.327     4.333     4.363     4.336     4.341     4.346     4.340     4.344     4.375     4.363     4.352     4.348     4.377     4.375     4.338     4.333     4.366     4.363     4.363     4.366     4.364     4.364     4.368     4.368     4.372     4.378     4.390     4.368     4.392     4.399     4.387     4.381     4.387     4.394     4.402     4.396     4.404     4.399     4.404     4.409     4.406     4.409     4.409     4.415     4.409     4.411     4.425     4.427     4.423     4.435     4.435     4.435     4.438     4.435     4.433     4.435     4.444     4.444     4.440     4.444     4.440     4.450     4.447     4.453     4.458     4.453     4.463     4.455     4.462     4.465     4.460     4.477     4.472     4.474     4.474     4.472     4.474     4.478     4.474     4.478     4.481     4.478     4.487     4.490     4.489     4.487     4.490     4.487     4.490     4.494     4.497     4.502     4.504     4.509     4.489     4.529     4.522     4.527     4.521     4.535     4.521     4.535     4.525     4.531     4.522     4.518     4.548     4.542     4.537     4.560     4.566     4.566     4.553     4.560     4.555     4.555     4.563     4.568     4.574     4.578     4.579     4.587     4.592     4.594     4.606     4.608     4.605     4.603     4.600     4.597     4.617     4.619     4.622     4.622     4.620     4.626     4.629     4.630     4.635     4.635     4.637     4.639     4.641     4.642     4.641     4.644     4.649     4.653     4.653     4.653     4.657     4.659     4.657     4.660     4.662     4.665     4.666     4.669     4.670     4.673     4.675     4.676     4.678     4.681     4.683     4.685     4.688     4.689     4.691     4.694     4.697     4.699     4.700     4.703     4.707     4.710     4.712     4.713     4.716     4.719     4.722     4.727     4.728     4.731     4.735     4.742     4.745     4.750     4.753     4.759     4.762     4.767     4.770     4.773     4.776     4.780     4.783     4.787     4.789     4.791     4.792     4.794     4.796     4.798     4.801     4.801     4.806     4.809     4.808     4.810     4.811     4.819     4.820     4.820     4.822     4.826     4.824     4.822     4.826     4.826     4.829     4.829     4.829     4.831     4.832     4.835     4.835     4.837     4.839     4.839     4.841     4.844     4.844     4.848     4.850     4.853     4.855     4.855     4.859     4.861     4.862     4.870     4.872     4.874     4.874     4.876     4.879     4.881     4.883     4.886     4.887     4.887     4.890     4.893     4.896     4.897     4.900     4.902     4.904     4.907     4.909     4.912     4.914     4.917     4.920     4.921     4.923     4.926     4.928     4.931     4.931     4.935     4.935     4.938     4.941     4.942     4.944     4.947     4.949     4.952     4.954     4.955     4.957     4.959     4.960     4.962     4.965     4.967     4.968     4.970     4.971     4.973     4.976     4.978     4.979     4.982     4.985     4.987     4.991     4.993     4.994     4.996     4.998     5.000     5.001     5.003     5.004     5.006     5.009     5.017     5.020     5.022     5.024     5.025     5.027     5.028     5.032     5.033     5.035     5.037     5.039     5.042     5.045     5.045     5.047     5.050     5.052     5.055     5.057     5.060     5.061     5.063     5.066     5.069     5.070     5.072     5.076     5.078     5.081     5.083     5.085     5.089     5.092     5.094     5.095     5.097     5.102     5.105     5.109     5.110     5.113     5.115     5.117     5.120     5.122     5.124     5.128     5.130     5.133     5.137     5.138     5.141     5.144     5.146     5.148     5.153     5.153     5.157     5.159     5.162     5.164     5.166     5.168     5.170     5.172     5.174     5.177     5.179     5.181     5.185     5.187     5.188     5.189     5.191     5.194     5.196     5.197     5.199     5.204     5.205     5.209     5.211     5.214     5.216     5.218     5.221     5.223     5.225     5.226     5.228     5.231     5.233     5.235     5.238     5.239     5.241     5.242     5.245     5.247     5.250     5.252     5.254     5.256     5.259     5.262     5.265     5.269     5.274     5.274     5.276     5.279     5.282     5.283     5.287     5.288     5.290     5.291     5.293     5.296     5.298     5.302     5.306     5.307     5.311     5.313     5.315     5.317     5.329     5.332     5.335     5.339     5.341     5.343     5.345     5.349     5.350     5.351     5.353     5.354     5.357     5.360     5.363     5.368     5.370     5.374     5.376     5.379     5.383     5.386     5.389     5.391     5.395     5.398     5.402     5.408     5.410     5.413     5.416     5.419     5.426     5.427     5.431     5.432     5.438     5.440     5.443     5.446     5.449     5.456     5.457     5.461     5.465     5.469     5.473     5.482     5.485     5.493     5.494     5.498     5.500     5.503     5.507     5.510     5.515     5.520     5.524     5.527     5.531     5.535     5.538     5.545     5.550     5.552     5.558     5.562     5.565     5.571     5.574     5.578     5.583     5.588     5.594     5.598     5.604     5.608     5.612     5.618     5.621     5.628     5.633     5.637     5.642     5.647     5.652     5.657     5.662     5.669     5.675     5.680     5.687     5.692     5.699     5.704     5.710     5.716     5.725     5.730     5.738     5.746     5.754     5.761     5.769     5.778     5.787     5.798     5.808     5.821     5.832     5.844     5.858     5.870     5.883     5.896     5.910     5.924     5.938     5.952     5.966     5.982     6.000     6.016     6.033     6.051     6.070     6.090     6.110     6.129     6.150     6.172     6.194     6.217     6.240     6.263     6.285     6.309     6.332     6.354     6.376     6.396     6.417     6.437     6.457     6.476     6.494     6.512     6.531     6.548     6.565     6.583     6.600     6.618     6.635     6.655     6.672     6.690     6.708     6.726     6.743     6.762     6.781     6.800     6.820     6.838     6.857     6.876     6.894     6.915     6.932     6.953     6.972     6.990     7.009     7.027     7.046     7.064     7.083     7.101     7.119     7.136     7.154     7.171     7.188     7.205     7.222     7.239     7.257     7.273     7.290     7.308     7.326     7.342     7.359     7.376     7.395     7.410     7.428     7.444     7.462     7.478     7.498     7.516     7.530     7.549     7.566     7.583     7.600     7.618     7.636     7.654     7.672     7.690     7.707     7.726     7.744     7.762     7.779     7.797     7.815     7.832     7.850     7.868     7.885     7.903     7.922     7.937     7.957     7.976     7.992     8.012     8.030     8.048     8.065     8.083     8.100     8.120     8.138     8.155     8.174     8.192     8.208     8.225     8.242     8.258     8.276     8.291     8.306     8.323     8.339     8.354     8.367     8.383     8.397     8.412     8.425     8.440     8.454     8.466     8.479     8.493     8.509     8.521     8.535     8.550     8.562     8.573     8.588     8.599     8.614     8.627     8.638     8.650     8.661     8.674     8.687     8.698     8.710     8.723     8.733     8.745     8.759     8.770     8.780     8.794     8.804     8.817     8.829     8.841     8.854     8.867     8.876     8.889     8.900     8.915     8.927     8.939     8.953     8.966     8.980     8.992     9.003     9.016     9.028     9.041     9.052     9.068     9.081     9.094     9.107     9.120     9.136     9.152     9.165     9.180     9.191     9.204     9.219     9.232     9.247     9.260     9.274     9.289     9.302     9.317     9.332     9.346     9.361     9.373     9.385     9.400     9.416     9.427     9.444     9.455     9.472     9.483     9.498     9.511     9.526     9.538     9.554     9.568     9.580     9.594     9.608     9.622     9.634     9.649     9.663     9.674     9.689     9.702     9.716     9.731     9.742     9.758     9.772     9.788     9.800     9.814     9.829     9.843     9.856     9.872     9.887     9.902     9.916     9.932     9.945     9.961     9.978     9.992    10.009    10.022    10.039    10.054    10.071    10.085    10.099    10.116    10.133    10.148    10.167    10.182    10.198    10.214    10.229    10.247    10.263    10.279    10.294    10.312    10.328    10.348    10.365    10.380    10.396    10.415    10.431    10.450    10.469    10.485    10.505    10.522    10.540    10.558    10.578    10.597    10.617    10.635    10.655    10.675    10.693    10.712    10.731    10.752    10.774    10.795    10.815    10.835    10.855    10.877    10.896    10.919    10.938    10.962    10.983    11.005    11.026    11.050    11.070    11.092    11.114    11.139    11.158    11.179    11.202    11.226    11.246    11.269    11.291    11.313    11.335    11.359    11.383    11.404    11.429    11.452    11.471    11.500    11.521    11.546    11.571    11.591    11.616    11.637    11.662    11.682    11.706    11.728    11.748    11.774    11.797    11.818    11.843    11.864    11.885    11.904    11.925    11.946    11.964    11.983    12.004    12.021    12.043    12.061    12.079    12.098    12.119    12.139    12.159    12.180    12.200    12.220    12.239    12.262    12.283    12.304    12.321    12.340    12.362    12.383    12.401    12.419    12.438    12.458    12.477    12.494    12.512    12.528    12.543    12.557    12.572    12.587    12.602    12.616    12.628    12.645    12.657    12.670    12.685    12.696    12.710    12.722    12.736    12.746    12.759    12.772    12.782    12.793    12.807    12.818    12.830    12.842    12.851    12.866    12.875    12.890    12.899    12.909    12.922    12.937    12.947    12.957    12.969    12.979    12.987    13.000    13.016    13.025    13.035    13.047    13.054    13.063    13.077    13.087    13.095    13.102    13.133    13.139    13.146    13.155    13.164    13.172    13.181    13.196    13.209    13.219    13.231    13.246    13.254    13.262    13.270    13.277    13.287    13.296    13.301    13.311    13.328    13.335    13.344    13.362    13.373    13.381    13.388    13.396    13.406    13.423    13.433    13.452    13.470    13.477    13.483    13.491    13.503    13.512    13.523    13.537    13.544    13.553    13.561    13.569    13.591    13.600    13.619    13.628    13.645    13.654    13.666    13.672    13.693    13.703    13.713    13.724    13.736    13.742    13.754    13.762    13.770    13.777    13.793    13.809    13.814    13.835    13.841    13.846    13.861    13.869    13.878    13.880    13.902    13.916    13.919    13.932    13.936    13.945    13.955    13.962    13.983    13.989    13.992    13.998    14.013    14.022    14.032    14.037    14.047    14.052    14.064    14.071    14.087    14.094    14.098    14.112    14.120    14.135    14.139    14.146    14.156    14.168    14.172    14.181    14.194    14.199    14.206    14.214    14.223    14.230    14.237    14.242    14.249    14.258    14.265    14.272    14.281    14.291    14.295    14.304    14.314    14.326    14.335    14.351    14.356    14.365    14.378    14.387    14.394    14.408    14.415    14.427    14.431    14.437    14.447    14.453    14.459    14.485    14.495    14.506    14.515    14.524    14.529    14.535    14.545    14.553    14.564    14.573    14.585    14.591    14.604    14.608    14.616    14.623    14.630    14.637    14.639    14.642    14.644    14.644    14.646    14.646    14.644    14.644    14.642    14.640    14.637    14.633    14.628    14.623    14.620    14.610    14.607    14.596    14.590    14.585    14.569    14.564    14.553    14.547    14.541    14.531    14.524    14.520    14.515    14.498    14.493    14.478    14.464    14.457    14.448    14.442    14.435    14.428    14.422    14.416    14.405    14.394    14.387    14.372    14.367    14.360    14.353    14.348    14.341    14.332    14.326    14.316    14.309    14.304    14.292    14.285    14.275    14.268    14.261    14.255    14.247    14.242    14.237    14.225    14.214    14.206    14.199    14.194    14.186    14.179    14.172    14.168    14.157    14.148    14.142    14.135    14.124    14.117    14.109    14.102    14.094    14.087    14.078    14.074
     4.303     4.308     4.303     4.308     4.303     4.310     4.333     4.336     4.329     4.333     4.339     4.333     4.336     4.303     4.310     4.303     4.336     4.331     4.338     4.331     4.336     4.331     4.364     4.310     4.303     4.311     4.333     4.327     4.303     4.308     4.303     4.308     4.264     4.270     4.264     4.270     4.264     4.308     4.333     4.300     4.307     4.300     4.308     4.303     4.300     4.303     4.302     4.303     4.303     4.325     4.331     4.333     4.298     4.303     4.308     4.260     4.303     4.262     4.296     4.303     4.271     4.306     4.271     4.310     4.305     4.271     4.305     4.308     4.302     4.303     4.303     4.270     4.264     4.270     4.264     4.327     4.308     4.271     4.238     4.260     4.294     4.260     4.292     4.300     4.294     4.265     4.270     4.265     4.260     4.265     4.270     4.265     4.302     4.325     4.333     4.327     4.333     4.329     4.333     4.325     4.302     4.308     4.302     4.323     4.331     4.333     4.323     4.303     4.308     4.303     4.298     4.303     4.305     4.303     4.323     4.306     4.300     4.336     4.331     4.338     4.333     4.325     4.333     4.327     4.303     4.308     4.302     4.338     4.358     4.368     4.364     4.363     4.367     4.333     4.327     4.303     4.308     4.302     4.303     4.300     4.303     4.303     4.338     4.364     4.333     4.325     4.333     4.325     4.333     4.340     4.333     4.366     4.358     4.367     4.338     4.354     4.338     4.333     4.338     4.371     4.385     4.338     4.333     4.366     4.360     4.368     4.364     4.380     4.382     4.371     4.364     4.370     4.364     4.371     4.338     4.373     4.379     4.364     4.358     4.339     4.380     4.380     4.366     4.371     4.387     4.380     4.366     4.371     4.366     4.372     4.364     4.372     4.367     4.373     4.371     4.375     4.371     4.364     4.370     4.368     4.377     4.381     4.368     4.374     4.366     4.372     4.366     4.392     4.392     4.392     4.392     4.375     4.385     4.379     4.364     4.371     4.366     4.387     4.385     4.380     4.376     4.380     4.387     4.390     4.387     4.392     4.366     4.370     4.387     4.390     4.385     4.377     4.383     4.385     4.387     4.373     4.370     4.366     4.371     4.364     4.371     4.364     4.358     4.366     4.372     4.364     4.358     4.364     4.358     4.339     4.333     4.338     4.333     4.360     4.358     4.364     4.354     4.364     4.352     4.363     4.358     4.338     4.358     4.338     4.331     4.336     4.356     4.333     4.363     4.333     4.363     4.333     4.360     4.354     4.336     4.333     4.329     4.335     4.335     4.333     4.329     4.333     4.331     4.323     4.333     4.325     4.336     4.331     4.335     4.336     4.333     4.338     4.341     4.336     4.341     4.314     4.333     4.316     4.321     4.331     4.325     4.319     4.316     4.323     4.300     4.308     4.303     4.310     4.314     4.308     4.314     4.300     4.307     4.271     4.308     4.303     4.271     4.306     4.276     4.270     4.264     4.269     4.265     4.270     4.264     4.292     4.296     4.290     4.287     4.294     4.264     4.271     4.270     4.264     4.237     4.270     4.275     4.278     4.233     4.227     4.233     4.264     4.237     4.256     4.250     4.237     4.243     4.237     4.243     4.235     4.243     4.237     4.243     4.235     4.243     4.237     4.243     4.233     4.225     4.233     4.229     4.237     4.254     4.269     4.260     4.265     4.243     4.235     4.225     4.231     4.237     4.238     4.231     4.231     4.225     4.229     4.235     4.229     4.231     4.237     4.235     4.229     4.235     4.229     4.235     4.233     4.229     4.217     4.233     4.221     4.219     4.215     4.199     4.204     4.210     4.204     4.227     4.233     4.227     4.217     4.203     4.197     4.204     4.225     4.235     4.242     4.195     4.237     4.245     4.233     4.233     4.242     4.229     4.229     4.223     4.223     4.193     4.185     4.193     4.223     4.233     4.227     4.204     4.200     4.195     4.202     4.221     4.242     4.202     4.193     4.200     4.195     4.231     4.235     4.227     4.229     4.233     4.188     4.242     4.233     4.242     4.235     4.241     4.197     4.202     4.231     4.225     4.231     4.193     4.188     4.242     4.200     4.233     4.238     4.243     4.244     4.239     4.235     4.242     4.235     4.242     4.239     4.235     4.243     4.235     4.252     4.239     4.242     4.247     4.214     4.200     4.205     4.223     4.238     4.243     4.238     4.258     4.262     4.256     4.233     4.249     4.235     4.242     4.235     4.242     4.238     4.243     4.246     4.243     4.237     4.252     4.245     4.270     4.282     4.238     4.285     4.290     4.264     4.270     4.241     4.266     4.260     4.265     4.271     4.290     4.271     4.276     4.270     4.233     4.239     4.233     4.292     4.294     4.300     4.300     4.307     4.300     4.305     4.298     4.302     4.307     4.308     4.307     4.307     4.303     4.306     4.308     4.303     4.307     4.307     4.302     4.305     4.308     4.310     4.315     4.312     4.298     4.303     4.308     4.296     4.303     4.333     4.303     4.298     4.290     4.271     4.265     4.271     4.298     4.303     4.340     4.336     4.329     4.342     4.336     4.331     4.336     4.327     4.335     4.327     4.323     4.331     4.336     4.331     4.336     4.333     4.340     4.331     4.336     4.329     4.336     4.333     4.325     4.333     4.372     4.370     4.364     4.371     4.343     4.378     4.366     4.358     4.376     4.354     4.360     4.379     4.378     4.377     4.370     4.374     4.370     4.366     4.370     4.364     4.376     4.374     4.378     4.375     4.381     4.387     4.387     4.385     4.392     4.396     4.399     4.398     4.390     4.392     4.392     4.399     4.406     4.409     4.406     4.402     4.415     4.409     4.406     4.428     4.418     4.422     4.427     4.435     4.438     4.438     4.442     4.440     4.440     4.449     4.446     4.449     4.446     4.446     4.452     4.446     4.446     4.452     4.460     4.458     4.470     4.472     4.471     4.467     4.481     4.481     4.478     4.471     4.472     4.477     4.471     4.472     4.481     4.478     4.475     4.492     4.492     4.496     4.499     4.470     4.499     4.499     4.494     4.497     4.502     4.497     4.502     4.507     4.511     4.490     4.525     4.535     4.532     4.535     4.542     4.539     4.540     4.537     4.535     4.549     4.555     4.542     4.515     4.568     4.540     4.544     4.549     4.570     4.555     4.560     4.568     4.566     4.570     4.570     4.576     4.582     4.590     4.592     4.602     4.609     4.605     4.608     4.602     4.606     4.619     4.623     4.623     4.626     4.622     4.625     4.629     4.632     4.635     4.635     4.635     4.642     4.639     4.644     4.648     4.649     4.651     4.649     4.653     4.654     4.660     4.662     4.663     4.660     4.663     4.666     4.669     4.672     4.673     4.675     4.676     4.678     4.683     4.683     4.688     4.689     4.691     4.692     4.694     4.696     4.702     4.702     4.703     4.705     4.708     4.710     4.713     4.716     4.719     4.720     4.723     4.727     4.730     4.735     4.738     4.742     4.745     4.748     4.752     4.758     4.762     4.767     4.772     4.775     4.776     4.781     4.785     4.787     4.791     4.792     4.796     4.798     4.798     4.803     4.805     4.806     4.804     4.814     4.814     4.819     4.820     4.822     4.824     4.824     4.824     4.829     4.827     4.831     4.829     4.831     4.835     4.832     4.832     4.835     4.837     4.835     4.837     4.839     4.841     4.842     4.844     4.844     4.848     4.850     4.852     4.853     4.857     4.859     4.860     4.862     4.865     4.870     4.874     4.876     4.878     4.879     4.881     4.883     4.885     4.886     4.889     4.890     4.892     4.894     4.897     4.899     4.902     4.904     4.907     4.909     4.912     4.914     4.918     4.920     4.921     4.925     4.926     4.928     4.930     4.933     4.935     4.936     4.939     4.941     4.942     4.946     4.947     4.949     4.950     4.954     4.955     4.957     4.959     4.962     4.964     4.965     4.967     4.968     4.970     4.971     4.973     4.976     4.979     4.981     4.982     4.985     4.987     4.989     4.993     4.996     4.996     5.000     5.001     5.001     5.005     5.007     5.008     5.010     5.019     5.020     5.022     5.024     5.025     5.027     5.030     5.030     5.033     5.035     5.037     5.039     5.042     5.044     5.047     5.048     5.050     5.052     5.053     5.057     5.058     5.061     5.063     5.066     5.069     5.070     5.074     5.076     5.078     5.080     5.083     5.085     5.087     5.088     5.093     5.096     5.097     5.099     5.102     5.107     5.110     5.112     5.115     5.115     5.119     5.122     5.124     5.126     5.130     5.132     5.134     5.138     5.140     5.144     5.147     5.150     5.152     5.155     5.155     5.159     5.162     5.164     5.166     5.168     5.172     5.174     5.176     5.177     5.181     5.183     5.185     5.187     5.188     5.191     5.193     5.194     5.196     5.199     5.202     5.204     5.205     5.207     5.211     5.214     5.216     5.220     5.221     5.223     5.225     5.228     5.229     5.231     5.233     5.235     5.236     5.241     5.242     5.244     5.245     5.247     5.250     5.252     5.255     5.258     5.259     5.264     5.264     5.269     5.271     5.272     5.277     5.277     5.282     5.283     5.285     5.288     5.290     5.291     5.293     5.296     5.298     5.302     5.304     5.306     5.309     5.313     5.315     5.317     5.326     5.335     5.339     5.341     5.341     5.343     5.345     5.347     5.349     5.350     5.353     5.356     5.357     5.359     5.363     5.366     5.370     5.372     5.376     5.379     5.383     5.387     5.390     5.391     5.395     5.398     5.399     5.404     5.407     5.410     5.415     5.416     5.420     5.426     5.427     5.429     5.432     5.438     5.440     5.445     5.448     5.452     5.454     5.457     5.463     5.465     5.468     5.485     5.487     5.489     5.491     5.494     5.498     5.501     5.506     5.510     5.514     5.518     5.518     5.524     5.527     5.531     5.535     5.538     5.545     5.550     5.553     5.558     5.564     5.567     5.571     5.576     5.580     5.583     5.588     5.594     5.599     5.604     5.608     5.612     5.617     5.623     5.628     5.631     5.637     5.641     5.647     5.652     5.657     5.662     5.669     5.675     5.680     5.687     5.692     5.699     5.704     5.710     5.716     5.723     5.730     5.738     5.746     5.754     5.761     5.769     5.778     5.787     5.798     5.808     5.819     5.830     5.842     5.853     5.867     5.880     5.892     5.907     5.920     5.935     5.949     5.963     5.978     5.995     6.012     6.028     6.045     6.064     6.083     6.102     6.121     6.142     6.163     6.185     6.207     6.231     6.254     6.276     6.300     6.324     6.347     6.370     6.391     6.413     6.435     6.456     6.476     6.494     6.512     6.531     6.549     6.567     6.583     6.600     6.618     6.637     6.654     6.672     6.688     6.706     6.726     6.743     6.760     6.780     6.797     6.816     6.837     6.854     6.874     6.891     6.911     6.930     6.950     6.969     6.987     7.007     7.025     7.042     7.062     7.081     7.099     7.119     7.135     7.154     7.169     7.188     7.205     7.222     7.239     7.257     7.273     7.290     7.308     7.326     7.342     7.361     7.377     7.395     7.412     7.428     7.444     7.462     7.478     7.496     7.514     7.532     7.549     7.566     7.582     7.600     7.618     7.636     7.654     7.669     7.687     7.705     7.724     7.740     7.758     7.776     7.794     7.812     7.830     7.847     7.866     7.882     7.900     7.916     7.935     7.952     7.969     7.991     8.007     8.026     8.043     8.061     8.080     8.097     8.114     8.133     8.152     8.170     8.186     8.205     8.222     8.239     8.256     8.274     8.289     8.306     8.323     8.337     8.354     8.369     8.383     8.398     8.413     8.429     8.442     8.455     8.470     8.485     8.496     8.510     8.524     8.539     8.552     8.565     8.579     8.592     8.606     8.618     8.633     8.645     8.658     8.673     8.683     8.695     8.707     8.721     8.730     8.744     8.755     8.767     8.777     8.792     8.803     8.815     8.826     8.839     8.850     8.863     8.875     8.885     8.898     8.910     8.922     8.935     8.948     8.960     8.974     8.988     9.000     9.013     9.024     9.037     9.049     9.062     9.075     9.089     9.103     9.116     9.129     9.143     9.157     9.170     9.184     9.197     9.213     9.226     9.240     9.254     9.266     9.281     9.294     9.310     9.324     9.336     9.352     9.364     9.379     9.393     9.405     9.420     9.435     9.448     9.463     9.477     9.491     9.505     9.519     9.532     9.545     9.559     9.572     9.585     9.600     9.613     9.627     9.642     9.654     9.670     9.680     9.694     9.708     9.720     9.735     9.750     9.764     9.780     9.792     9.805     9.820     9.833     9.848     9.863     9.877     9.890     9.904     9.920     9.933     9.952     9.965     9.981     9.998    10.013    10.027    10.042    10.058    10.074    10.091    10.104    10.121    10.136    10.152    10.168    10.185    10.200    10.216    10.233    10.248    10.265    10.281    10.298    10.315    10.332    10.348    10.365    10.382    10.400    10.420    10.435    10.451    10.470    10.488    10.505    10.523    10.541    10.558    10.578    10.597    10.615    10.635    10.655    10.673    10.693    10.710    10.731    10.750    10.771    10.793    10.813    10.833    10.853    10.874    10.896    10.916    10.937    10.957    10.980    11.002    11.024    11.047    11.068    11.089    11.111    11.132    11.153    11.176    11.198    11.219    11.243    11.266    11.287    11.307    11.331    11.355    11.376    11.399    11.422    11.443    11.469    11.491    11.514    11.539    11.562    11.582    11.608    11.632    11.654    11.675    11.699    11.723    11.744    11.766    11.789    11.812    11.831    11.857    11.879    11.898    11.919    11.938    11.956    11.977    11.998    12.018    12.037    12.057    12.076    12.094    12.113    12.132    12.153    12.175    12.195    12.215    12.235    12.255    12.277    12.294    12.315    12.333    12.354    12.370    12.388    12.407    12.426    12.444    12.462    12.480    12.494    12.510    12.528    12.541    12.555    12.569    12.587    12.598    12.612    12.623    12.640    12.652    12.664    12.680    12.693    12.705    12.719    12.728    12.740    12.752    12.767    12.778    12.789    12.802    12.812    12.825    12.835    12.846    12.856    12.873    12.880    12.891    12.901    12.915    12.926    12.937    12.949    12.959    12.969    12.979    12.998    13.003    13.019    13.025    13.037    13.045    13.054    13.070    13.080    13.089    13.098    13.122    13.131    13.146    13.152    13.160    13.170    13.179    13.187    13.206    13.218    13.228    13.240    13.250    13.260    13.266    13.274    13.282    13.290    13.299    13.305    13.322    13.331    13.341    13.357    13.364    13.379    13.387    13.393    13.401    13.419    13.428    13.446    13.461    13.474    13.480    13.487    13.496    13.508    13.516    13.533    13.541    13.550    13.560    13.566    13.589    13.598    13.610    13.624    13.637    13.652    13.661    13.671    13.691    13.695    13.712    13.724    13.733    13.745    13.754    13.760    13.765    13.772    13.789    13.805    13.809    13.835    13.839    13.850    13.854    13.870    13.876    13.883    13.902    13.908    13.913    13.932    13.936    13.946    13.954    13.959    13.979    13.987    13.994    13.999    14.010    14.020    14.030    14.032    14.047    14.052    14.061    14.075    14.085    14.091    14.098    14.106    14.115    14.129    14.140    14.146    14.151    14.168    14.174    14.179    14.193    14.199    14.206    14.214    14.222    14.228    14.238    14.244    14.250    14.259    14.265    14.273    14.280    14.286    14.295    14.304    14.311    14.319    14.341    14.346    14.356    14.363    14.376    14.386    14.402    14.408    14.419    14.425    14.430    14.437    14.445    14.452    14.459    14.466    14.495    14.501    14.518    14.524    14.527    14.536    14.542    14.552    14.563    14.572    14.585    14.593    14.602    14.612    14.616    14.623    14.630    14.635    14.639    14.642    14.644    14.646    14.647    14.647    14.646    14.644    14.644    14.642    14.639    14.633    14.628    14.623    14.618    14.613    14.607    14.602    14.591    14.581    14.572    14.564    14.555    14.547    14.542    14.533    14.526    14.518    14.515    14.506    14.493    14.489    14.466    14.457    14.448    14.442    14.437    14.431    14.422    14.416    14.407    14.396    14.395    14.376    14.370    14.364    14.354    14.350    14.342    14.335    14.327    14.316    14.311    14.305    14.297    14.286    14.280    14.270    14.265    14.258    14.249    14.244    14.237    14.228    14.219    14.208    14.203    14.196    14.191    14.185    14.174    14.168    14.160    14.154    14.144    14.140    14.127    14.120    14.111    14.103    14.096    14.089    14.083    14.074
     4.325     4.303     4.308     4.303     4.310     4.302     4.338     4.364     4.305     4.325     4.305     4.325     4.331     4.336     4.329     4.335     4.327     4.338     4.333     4.333     4.303     4.310     4.358     4.303     4.308     4.303     4.323     4.303     4.308     4.303     4.308     4.303     4.308     4.302     4.308     4.302     4.303     4.300     4.367     4.325     4.302     4.308     4.303     4.298     4.325     4.300     4.303     4.303     4.323     4.303     4.308     4.300     4.307     4.271     4.303     4.305     4.302     4.271     4.302     4.308     4.303     4.271     4.333     4.331     4.300     4.333     4.323     4.303     4.305     4.303     4.271     4.265     4.270     4.264     4.302     4.308     4.298     4.265     4.258     4.266     4.260     4.294     4.302     4.294     4.302     4.270     4.265     4.270     4.265     4.270     4.264     4.258     4.307     4.300     4.325     4.333     4.327     4.335     4.329     4.333     4.338     4.302     4.327     4.333     4.345     4.325     4.305     4.298     4.303     4.296     4.303     4.308     4.303     4.305     4.302     4.323     4.335     4.331     4.336     4.333     4.329     4.335     4.331     4.336     4.339     4.302     4.308     4.300     4.338     4.333     4.325     4.305     4.325     4.331     4.333     4.308     4.302     4.303     4.302     4.303     4.303     4.327     4.338     4.303     4.310     4.303     4.323     4.333     4.325     4.333     4.327     4.336     4.343     4.336     4.358     4.363     4.370     4.364     4.390     4.368     4.364     4.358     4.366     4.358     4.339     4.360     4.379     4.366     4.370     4.338     4.371     4.364     4.371     4.366     4.371     4.366     4.392     4.371     4.364     4.370     4.383     4.387     4.385     4.385     4.385     4.381     4.385     4.387     4.387     4.385     4.382     4.390     4.364     4.392     4.392     4.373     4.398     4.394     4.364     4.371     4.375     4.379     4.374     4.376     4.380     4.383     4.387     4.392     4.387     4.377     4.387     4.387     4.392     4.381     4.380     4.367     4.387     4.390     4.385     4.387     4.380     4.387     4.392     4.387     4.387     4.390     4.390     4.360     4.392     4.392     4.387     4.385     4.392     4.387     4.390     4.396     4.366     4.360     4.364     4.356     4.364     4.333     4.364     4.358     4.367     4.363     4.364     4.360     4.338     4.333     4.338     4.333     4.364     4.368     4.360     4.364     4.358     4.363     4.358     4.364     4.364     4.356     4.364     4.363     4.364     4.360     4.366     4.339     4.333     4.339     4.356     4.339     4.343     4.338     4.363     4.340     4.335     4.331     4.336     4.341     4.336     4.342     4.341     4.336     4.327     4.338     4.348     4.333     4.338     4.352     4.342     4.341     4.303     4.308     4.303     4.342     4.339     4.341     4.341     4.336     4.339     4.331     4.300     4.321     4.321     4.321     4.319     4.321     4.321     4.311     4.321     4.311     4.270     4.310     4.270     4.265     4.321     4.323     4.321     4.264     4.258     4.265     4.269     4.264     4.270     4.274     4.298     4.287     4.294     4.273     4.271     4.292     4.296     4.294     4.276     4.277     4.282     4.271     4.241     4.233     4.241     4.233     4.241     4.233     4.258     4.269     4.269     4.262     4.238     4.243     4.237     4.254     4.233     4.211     4.233     4.258     4.237     4.225     4.235     4.243     4.237     4.256     4.267     4.237     4.243     4.235     4.269     4.241     4.237     4.227     4.235     4.229     4.197     4.231     4.239     4.235     4.227     4.231     4.235     4.237     4.233     4.237     4.231     4.237     4.229     4.204     4.235     4.233     4.227     4.223     4.219     4.223     4.231     4.227     4.221     4.227     4.223     4.225     4.235     4.202     4.238     4.204     4.229     4.233     4.225     4.243     4.247     4.241     4.204     4.238     4.242     4.233     4.241     4.235     4.247     4.193     4.185     4.193     4.229     4.235     4.193     4.200     4.231     4.221     4.229     4.200     4.195     4.199     4.193     4.199     4.193     4.185     4.233     4.227     4.233     4.238     4.241     4.197     4.231     4.239     4.237     4.243     4.199     4.242     4.235     4.241     4.233     4.148     4.200     4.244     4.247     4.250     4.247     4.243     4.238     4.243     4.235     4.242     4.237     4.241     4.243     4.237     4.242     4.233     4.254     4.258     4.256     4.260     4.260     4.267     4.258     4.249     4.246     4.231     4.238     4.260     4.262     4.256     4.233     4.252     4.252     4.243     4.235     4.242     4.235     4.258     4.254     4.250     4.233     4.243     4.237     4.250     4.278     4.275     4.274     4.270     4.290     4.294     4.265     4.270     4.290     4.290     4.278     4.275     4.270     4.290     4.300     4.292     4.300     4.233     4.298     4.292     4.303     4.298     4.308     4.300     4.303     4.308     4.303     4.308     4.303     4.311     4.305     4.303     4.308     4.265     4.272     4.307     4.310     4.314     4.314     4.308     4.314     4.305     4.310     4.319     4.336     4.308     4.303     4.305     4.300     4.338     4.342     4.345     4.302     4.296     4.270     4.298     4.333     4.308     4.347     4.311     4.336     4.312     4.305     4.338     4.329     4.333     4.327     4.323     4.339     4.329     4.329     4.331     4.329     4.335     4.335     4.336     4.331     4.336     4.329     4.336     4.331     4.370     4.336     4.338     4.364     4.343     4.339     4.352     4.354     4.358     4.364     4.363     4.364     4.371     4.375     4.378     4.366     4.370     4.364     4.377     4.364     4.370     4.385     4.383     4.382     4.385     4.387     4.396     4.387     4.387     4.394     4.398     4.404     4.402     4.396     4.396     4.399     4.404     4.402     4.409     4.413     4.406     4.415     4.429     4.435     4.435     4.433     4.432     4.438     4.442     4.440     4.438     4.442     4.444     4.442     4.447     4.442     4.446     4.449     4.453     4.447     4.453     4.453     4.455     4.458     4.465     4.468     4.474     4.468     4.474     4.470     4.474     4.477     4.475     4.481     4.480     4.475     4.482     4.485     4.485     4.481     4.475     4.496     4.474     4.504     4.504     4.504     4.502     4.487     4.507     4.504     4.499     4.502     4.499     4.496     4.539     4.490     4.539     4.537     4.540     4.539     4.542     4.542     4.537     4.535     4.558     4.548     4.542     4.568     4.564     4.546     4.568     4.566     4.570     4.576     4.581     4.563     4.578     4.576     4.574     4.578     4.581     4.592     4.598     4.605     4.606     4.608     4.609     4.611     4.600     4.625     4.628     4.630     4.630     4.630     4.633     4.632     4.635     4.639     4.637     4.642     4.639     4.642     4.642     4.649     4.653     4.656     4.653     4.659     4.660     4.665     4.666     4.669     4.669     4.669     4.672     4.673     4.675     4.676     4.678     4.681     4.683     4.688     4.688     4.691     4.694     4.697     4.697     4.699     4.702     4.705     4.707     4.710     4.712     4.713     4.715     4.719     4.720     4.722     4.723     4.728     4.730     4.735     4.737     4.742     4.745     4.748     4.752     4.756     4.761     4.767     4.770     4.775     4.778     4.781     4.785     4.789     4.791     4.796     4.799     4.799     4.802     4.805     4.811     4.814     4.819     4.820     4.820     4.822     4.824     4.826     4.827     4.827     4.827     4.827     4.831     4.829     4.829     4.831     4.835     4.835     4.837     4.839     4.839     4.841     4.842     4.841     4.842     4.844     4.848     4.848     4.850     4.852     4.853     4.857     4.859     4.864     4.866     4.870     4.870     4.872     4.876     4.878     4.879     4.881     4.883     4.885     4.886     4.887     4.890     4.892     4.894     4.896     4.897     4.900     4.904     4.905     4.909     4.911     4.914     4.916     4.920     4.921     4.923     4.926     4.928     4.930     4.931     4.935     4.936     4.939     4.941     4.942     4.944     4.947     4.950     4.952     4.954     4.955     4.959     4.960     4.962     4.964     4.965     4.968     4.970     4.971     4.973     4.974     4.976     4.978     4.981     4.982     4.983     4.987     4.989     4.991     4.994     4.996     5.000     5.001     5.002     5.005     5.007     5.012     5.015     5.019     5.019     5.024     5.024     5.025     5.027     5.030     5.032     5.033     5.035     5.037     5.039     5.042     5.044     5.045     5.048     5.050     5.053     5.055     5.057     5.058     5.061     5.063     5.065     5.069     5.070     5.072     5.076     5.078     5.080     5.083     5.085     5.088     5.088     5.092     5.095     5.097     5.099     5.104     5.105     5.109     5.112     5.113     5.117     5.119     5.120     5.124     5.126     5.128     5.132     5.133     5.135     5.142     5.144     5.150     5.153     5.153     5.155     5.159     5.160     5.162     5.164     5.167     5.168     5.170     5.174     5.176     5.179     5.181     5.185     5.187     5.187     5.189     5.190     5.194     5.196     5.198     5.200     5.204     5.205     5.207     5.209     5.211     5.214     5.216     5.218     5.221     5.225     5.226     5.228     5.229     5.231     5.235     5.236     5.238     5.239     5.241     5.244     5.247     5.248     5.250     5.252     5.256     5.258     5.259     5.262     5.265     5.267     5.271     5.272     5.274     5.277     5.280     5.283     5.285     5.288     5.290     5.291     5.294     5.298     5.299     5.302     5.304     5.306     5.309     5.311     5.313     5.318     5.321     5.327     5.337     5.341     5.341     5.345     5.347     5.349     5.349     5.351     5.354     5.354     5.357     5.360     5.363     5.366     5.370     5.372     5.374     5.377     5.381     5.383     5.386     5.390     5.394     5.397     5.402     5.404     5.407     5.408     5.412     5.415     5.419     5.420     5.424     5.431     5.432     5.438     5.439     5.443     5.448     5.449     5.452     5.456     5.459     5.463     5.467     5.472     5.485     5.489     5.491     5.493     5.494     5.498     5.501     5.504     5.508     5.514     5.517     5.522     5.526     5.529     5.533     5.537     5.540     5.545     5.548     5.553     5.558     5.564     5.569     5.572     5.576     5.582     5.584     5.588     5.594     5.600     5.604     5.610     5.614     5.618     5.623     5.628     5.633     5.637     5.642     5.649     5.654     5.657     5.663     5.669     5.675     5.680     5.685     5.694     5.697     5.703     5.709     5.716     5.725     5.730     5.738     5.746     5.754     5.761     5.769     5.778     5.787     5.798     5.807     5.817     5.828     5.840     5.852     5.865     5.877     5.891     5.903     5.917     5.931     5.945     5.961     5.974     5.990     6.007     6.023     6.040     6.057     6.076     6.095     6.115     6.135     6.156     6.177     6.199     6.222     6.244     6.269     6.291     6.315     6.337     6.363     6.385     6.408     6.431     6.451     6.472     6.493     6.512     6.531     6.549     6.567     6.583     6.602     6.619     6.637     6.654     6.672     6.688     6.706     6.724     6.743     6.760     6.778     6.796     6.814     6.832     6.851     6.870     6.889     6.907     6.927     6.946     6.964     6.983     7.002     7.021     7.041     7.059     7.078     7.096     7.114     7.133     7.152     7.169     7.187     7.205     7.222     7.239     7.257     7.274     7.292     7.308     7.326     7.342     7.359     7.377     7.395     7.412     7.428     7.444     7.461     7.478     7.495     7.512     7.530     7.547     7.566     7.582     7.600     7.617     7.635     7.654     7.669     7.686     7.704     7.720     7.739     7.757     7.774     7.792     7.809     7.827     7.844     7.863     7.880     7.898     7.915     7.933     7.952     7.968     7.985     8.003     8.021     8.039     8.057     8.077     8.094     8.111     8.127     8.146     8.167     8.185     8.202     8.219     8.238     8.253     8.270     8.287     8.304     8.322     8.335     8.353     8.367     8.381     8.398     8.413     8.429     8.442     8.457     8.471     8.487     8.500     8.514     8.528     8.542     8.555     8.568     8.583     8.597     8.611     8.624     8.638     8.652     8.665     8.677     8.692     8.704     8.716     8.726     8.739     8.752     8.764     8.777     8.788     8.799     8.811     8.822     8.833     8.846     8.857     8.869     8.883     8.894     8.908     8.919     8.930     8.944     8.958     8.968     8.981     8.995     9.008     9.021     9.032     9.045     9.057     9.071     9.083     9.098     9.110     9.122     9.137     9.149     9.162     9.178     9.192     9.204     9.218     9.232     9.248     9.260     9.272     9.289     9.302     9.316     9.328     9.343     9.357     9.369     9.385     9.398     9.414     9.425     9.441     9.453     9.469     9.483     9.494     9.511     9.525     9.538     9.550     9.566     9.579     9.593     9.606     9.620     9.632     9.645     9.659     9.673     9.687     9.700     9.715     9.729     9.741     9.756     9.770     9.783     9.797     9.811     9.826     9.839     9.852     9.866     9.881     9.896     9.911     9.925     9.940     9.954     9.968     9.985    10.002    10.014    10.031    10.046    10.060    10.077    10.091    10.108    10.124    10.141    10.156    10.170    10.186    10.203    10.220    10.235    10.254    10.267    10.283    10.300    10.316    10.333    10.350    10.367    10.385    10.400    10.418    10.433    10.454    10.469    10.488    10.505    10.522    10.542    10.560    10.578    10.597    10.615    10.633    10.655    10.673    10.690    10.710    10.729    10.747    10.767    10.790    10.812    10.831    10.851    10.872    10.894    10.914    10.935    10.957    10.977    10.999    11.020    11.043    11.064    11.085    11.107    11.129    11.151    11.172    11.194    11.217    11.237    11.259    11.283    11.304    11.327    11.348    11.372    11.397    11.416    11.439    11.460    11.483    11.507    11.531    11.553    11.577    11.600    11.624    11.646    11.668    11.693    11.712    11.737    11.760    11.781    11.804    11.825    11.846    11.871    11.891    11.915    11.935    11.955    11.975    11.993    12.013    12.031    12.051    12.070    12.090    12.108    12.129    12.148    12.169    12.189    12.208    12.228    12.246    12.265    12.286    12.304    12.321    12.338    12.358    12.376    12.393    12.413    12.429    12.447    12.465    12.478    12.496    12.510    12.523    12.538    12.554    12.569    12.583    12.597    12.609    12.620    12.631    12.645    12.657    12.673    12.687    12.698    12.712    12.722    12.735    12.742    12.761    12.776    12.783    12.800    12.807    12.815    12.828    12.840    12.853    12.865    12.873    12.888    12.896    12.906    12.920    12.930    12.941    12.950    12.962    12.974    12.992    12.995    13.008    13.019    13.025    13.040    13.048    13.057    13.073    13.083    13.093    13.111    13.124    13.133    13.144    13.158    13.167    13.175    13.183    13.188    13.213    13.227    13.235    13.246    13.255    13.263    13.271    13.280    13.285    13.297    13.303    13.316    13.326    13.341    13.354    13.360    13.376    13.383    13.390    13.398    13.408    13.426    13.438    13.455    13.469    13.475    13.485    13.493    13.502    13.512    13.522    13.537    13.546    13.558    13.565    13.582    13.596    13.605    13.616    13.626    13.645    13.657    13.663    13.689    13.695    13.708    13.722    13.731    13.740    13.755    13.758    13.765    13.772    13.786    13.802    13.807    13.822    13.839    13.848    13.855    13.869    13.878    13.890    13.899    13.905    13.919    13.927    13.938    13.944    13.954    13.959    13.969    13.985    13.996    13.999    14.007    14.022    14.027    14.033    14.043    14.053    14.062    14.071    14.082    14.092    14.098    14.103    14.114    14.125    14.137    14.146    14.153    14.160    14.172    14.179    14.188    14.202    14.205    14.214    14.222    14.227    14.237    14.242    14.249    14.256    14.264    14.272    14.280    14.288    14.294    14.304    14.311    14.322    14.337    14.344    14.354    14.368    14.372    14.383    14.394    14.408    14.419    14.423    14.430    14.438    14.443    14.453    14.459    14.466    14.495    14.501    14.520    14.524    14.527    14.535    14.542    14.553    14.561    14.574    14.585    14.591    14.599    14.612    14.616    14.623    14.630    14.635    14.639    14.640    14.644    14.646    14.647    14.647    14.646    14.646    14.642    14.640    14.639    14.635    14.630    14.625    14.618    14.613    14.608    14.602    14.590    14.583    14.572    14.566    14.555    14.548    14.541    14.535    14.527    14.520    14.515    14.506    14.496    14.491    14.464    14.459    14.450    14.443    14.440    14.431    14.425    14.413    14.408    14.398    14.394    14.379    14.374    14.363    14.358    14.351    14.344    14.335    14.331    14.320    14.311    14.305    14.298    14.289    14.278    14.272    14.265    14.258    14.252    14.244    14.238    14.230    14.225    14.214    14.205    14.199    14.194    14.188    14.177    14.170    14.163    14.156    14.148    14.142    14.137    14.124    14.114    14.108    14.100    14.092    14.085    14.076
     4.333     4.325     4.305     4.325     4.331     4.338     4.399     4.305     4.325     4.303     4.323     4.303     4.336     4.325     4.305     4.323     4.303     4.323     4.338     4.331     4.310     4.303     4.338     4.308     4.302     4.303     4.303     4.308     4.303     4.310     4.303     4.323     4.305     4.310     4.303     4.303     4.302     4.308     4.333     4.303     4.308     4.302     4.308     4.303     4.303     4.308     4.302     4.308     4.303     4.310     4.302     4.303     4.271     4.307     4.300     4.303     4.303     4.264     4.270     4.302     4.308     4.305     4.325     4.302     4.308     4.302     4.333     4.325     4.303     4.323     4.333     4.327     4.336     4.303     4.308     4.302     4.308     4.300     4.307     4.300     4.303     4.302     4.303     4.303     4.296     4.303     4.298     4.307     4.270     4.265     4.270     4.265     4.270     4.307     4.303     4.323     4.305     4.327     4.335     4.329     4.335     4.329     4.333     4.338     4.331     4.306     4.298     4.305     4.308     4.303     4.308     4.303     4.303     4.303     4.303     4.302     4.331     4.325     4.331     4.338     4.336     4.331     4.336     4.303     4.358     4.338     4.300     4.308     4.305     4.323     4.305     4.310     4.305     4.325     4.356     4.303     4.308     4.303     4.308     4.303     4.325     4.336     4.302     4.310     4.303     4.310     4.333     4.325     4.333     4.325     4.333     4.366     4.338     4.371     4.367     4.398     4.394     4.392     4.370     4.363     4.371     4.364     4.358     4.364     4.333     4.366     4.364     4.356     4.364     4.358     4.338     4.371     4.366     4.371     4.366     4.372     4.368     4.383     4.371     4.375     4.396     4.387     4.372     4.366     4.381     4.367     4.387     4.387     4.370     4.366     4.379     4.399     4.390     4.399     4.394     4.400     4.406     4.409     4.370     4.374     4.371     4.373     4.376     4.396     4.404     4.398     4.396     4.394     4.392     4.390     4.394     4.390     4.387     4.385     4.383     4.385     4.390     4.392     4.390     4.394     4.383     4.396     4.394     4.387     4.392     4.390     4.396     4.394     4.376     4.394     4.390     4.390     4.399     4.392     4.396     4.394     4.396     4.367     4.360     4.364     4.356     4.339     4.358     4.366     4.363     4.367     4.371     4.339     4.333     4.364     4.371     4.367     4.374     4.368     4.364     4.370     4.364     4.360     4.358     4.368     4.371     4.366     4.358     4.371     4.364     4.368     4.338     4.356     4.338     4.356     4.364     4.356     4.360     4.364     4.360     4.363     4.340     4.336     4.348     4.340     4.346     4.348     4.349     4.352     4.343     4.343     4.338     4.341     4.354     4.342     4.325     4.305     4.338     4.314     4.348     4.347     4.345     4.325     4.336     4.329     4.336     4.327     4.331     4.323     4.325     4.331     4.321     4.325     4.319     4.321     4.323     4.315     4.327     4.308     4.264     4.271     4.325     4.271     4.276     4.270     4.275     4.271     4.264     4.270     4.265     4.271     4.307     4.264     4.294     4.292     4.290     4.298     4.292     4.271     4.275     4.279     4.281     4.276     4.233     4.265     4.233     4.241     4.233     4.241     4.237     4.270     4.269     4.260     4.266     4.264     4.256     4.262     4.270     4.233     4.269     4.264     4.270     4.238     4.243     4.237     4.256     4.265     4.262     4.269     4.233     4.242     4.233     4.241     4.233     4.237     4.231     4.238     4.231     4.242     4.238     4.233     4.242     4.233     4.241     4.231     4.239     4.231     4.239     4.197     4.203     4.231     4.241     4.208     4.213     4.223     4.221     4.215     4.223     4.235     4.227     4.223     4.227     4.217     4.242     4.238     4.203     4.239     4.235     4.242     4.235     4.214     4.249     4.204     4.199     4.233     4.238     4.243     4.237     4.249     4.244     4.200     4.193     4.200     4.235     4.197     4.188     4.193     4.225     4.221     4.219     4.206     4.200     4.193     4.199     4.191     4.185     4.233     4.241     4.235     4.237     4.231     4.238     4.204     4.225     4.233     4.242     4.238     4.254     4.252     4.235     4.238     4.256     4.238     4.244     4.247     4.244     4.239     4.243     4.235     4.243     4.250     4.247     4.244     4.241     4.243     4.237     4.242     4.233     4.241     4.264     4.256     4.256     4.262     4.233     4.270     4.264     4.256     4.266     4.239     4.233     4.270     4.264     4.256     4.238     4.254     4.256     4.256     4.262     4.254     4.252     4.254     4.256     4.237     4.260     4.237     4.256     4.256     4.264     4.271     4.270     4.275     4.274     4.285     4.270     4.274     4.271     4.287     4.298     4.285     4.270     4.287     4.287     4.287     4.294     4.302     4.264     4.311     4.308     4.303     4.308     4.306     4.300     4.319     4.321     4.323     4.319     4.310     4.303     4.310     4.303     4.310     4.265     4.310     4.315     4.312     4.315     4.319     4.323     4.310     4.305     4.316     4.327     4.302     4.306     4.300     4.307     4.343     4.307     4.303     4.308     4.271     4.265     4.270     4.356     4.303     4.352     4.306     4.352     4.352     4.331     4.343     4.335     4.341     4.336     4.329     4.346     4.338     4.331     4.335     4.339     4.341     4.336     4.331     4.336     4.327     4.336     4.331     4.371     4.375     4.377     4.342     4.379     4.338     4.385     4.354     4.387     4.364     4.387     4.368     4.370     4.366     4.371     4.379     4.381     4.370     4.387     4.385     4.399     4.396     4.387     4.382     4.381     4.394     4.399     4.387     4.399     4.396     4.402     4.402     4.398     4.402     4.396     4.404     4.398     4.404     4.407     4.415     4.406     4.418     4.435     4.415     4.435     4.435     4.435     4.435     4.435     4.440     4.438     4.444     4.442     4.446     4.442     4.452     4.452     4.449     4.453     4.447     4.453     4.460     4.458     4.471     4.472     4.468     4.475     4.475     4.480     4.478     4.481     4.478     4.482     4.480     4.482     4.477     4.477     4.474     4.490     4.490     4.487     4.496     4.497     4.497     4.472     4.504     4.506     4.482     4.509     4.513     4.506     4.507     4.500     4.504     4.539     4.494     4.494     4.497     4.537     4.537     4.540     4.537     4.544     4.539     4.552     4.524     4.553     4.556     4.573     4.570     4.574     4.574     4.568     4.576     4.571     4.579     4.576     4.582     4.585     4.585     4.581     4.589     4.597     4.602     4.606     4.608     4.606     4.603     4.619     4.625     4.630     4.632     4.635     4.633     4.637     4.635     4.637     4.639     4.639     4.642     4.646     4.644     4.646     4.649     4.653     4.656     4.660     4.663     4.662     4.663     4.669     4.670     4.669     4.672     4.672     4.675     4.676     4.678     4.681     4.683     4.688     4.689     4.691     4.694     4.696     4.699     4.700     4.703     4.705     4.705     4.708     4.710     4.712     4.715     4.716     4.720     4.723     4.725     4.727     4.730     4.733     4.735     4.738     4.742     4.746     4.750     4.753     4.758     4.762     4.765     4.772     4.775     4.780     4.781     4.785     4.789     4.792     4.796     4.799     4.803     4.805     4.804     4.814     4.819     4.819     4.822     4.824     4.822     4.824     4.824     4.829     4.831     4.829     4.832     4.835     4.835     4.832     4.837     4.835     4.837     4.837     4.839     4.841     4.842     4.846     4.844     4.846     4.850     4.852     4.853     4.853     4.857     4.863     4.864     4.866     4.870     4.872     4.872     4.874     4.876     4.878     4.879     4.881     4.883     4.885     4.886     4.887     4.889     4.890     4.893     4.896     4.897     4.900     4.902     4.905     4.907     4.911     4.912     4.916     4.918     4.921     4.923     4.926     4.928     4.930     4.933     4.935     4.936     4.938     4.941     4.942     4.944     4.947     4.949     4.952     4.954     4.955     4.959     4.960     4.962     4.965     4.967     4.968     4.970     4.971     4.973     4.974     4.976     4.978     4.981     4.982     4.985     4.987     4.989     4.991     4.993     4.996     4.998     5.005     5.006     5.006     5.009     5.011     5.015     5.019     5.020     5.024     5.025     5.025     5.028     5.030     5.032     5.033     5.035     5.037     5.039     5.041     5.045     5.047     5.048     5.050     5.052     5.055     5.057     5.058     5.061     5.063     5.065     5.069     5.070     5.074     5.076     5.078     5.081     5.083     5.085     5.088     5.090     5.092     5.094     5.098     5.102     5.104     5.105     5.109     5.110     5.113     5.115     5.117     5.120     5.122     5.126     5.128     5.132     5.133     5.141     5.144     5.146     5.149     5.155     5.155     5.157     5.159     5.160     5.164     5.164     5.166     5.168     5.170     5.172     5.176     5.179     5.181     5.185     5.187     5.187     5.188     5.192     5.194     5.195     5.197     5.200     5.204     5.205     5.207     5.209     5.213     5.214     5.218     5.220     5.221     5.223     5.226     5.228     5.231     5.233     5.235     5.236     5.238     5.241     5.242     5.244     5.245     5.248     5.250     5.254     5.255     5.258     5.259     5.261     5.265     5.267     5.269     5.272     5.276     5.277     5.280     5.282     5.285     5.287     5.290     5.291     5.293     5.296     5.298     5.302     5.304     5.307     5.309     5.311     5.315     5.317     5.325     5.331     5.337     5.339     5.343     5.345     5.347     5.349     5.350     5.351     5.354     5.356     5.357     5.361     5.363     5.364     5.368     5.370     5.376     5.377     5.379     5.381     5.385     5.390     5.395     5.398     5.398     5.400     5.405     5.408     5.412     5.413     5.416     5.419     5.422     5.427     5.429     5.435     5.438     5.440     5.443     5.446     5.452     5.454     5.457     5.461     5.463     5.467     5.480     5.482     5.487     5.491     5.494     5.496     5.500     5.501     5.506     5.511     5.515     5.518     5.522     5.526     5.529     5.533     5.537     5.542     5.545     5.548     5.553     5.558     5.564     5.569     5.572     5.576     5.580     5.584     5.589     5.595     5.600     5.604     5.608     5.614     5.620     5.623     5.628     5.631     5.637     5.644     5.648     5.654     5.658     5.663     5.669     5.675     5.680     5.685     5.692     5.697     5.703     5.709     5.715     5.723     5.730     5.738     5.746     5.754     5.761     5.769     5.778     5.787     5.798     5.807     5.816     5.827     5.838     5.850     5.862     5.875     5.889     5.902     5.913     5.928     5.942     5.957     5.972     5.987     6.002     6.018     6.035     6.053     6.070     6.088     6.106     6.127     6.147     6.168     6.191     6.212     6.235     6.258     6.282     6.305     6.330     6.354     6.376     6.399     6.423     6.447     6.468     6.490     6.511     6.529     6.549     6.567     6.585     6.602     6.619     6.637     6.654     6.672     6.688     6.706     6.724     6.742     6.760     6.778     6.796     6.813     6.831     6.849     6.867     6.886     6.905     6.924     6.943     6.962     6.981     6.999     7.018     7.037     7.057     7.075     7.092     7.113     7.131     7.148     7.167     7.185     7.204     7.222     7.239     7.255     7.273     7.290     7.307     7.326     7.342     7.359     7.377     7.395     7.412     7.428     7.444     7.462     7.480     7.495     7.512     7.530     7.546     7.565     7.582     7.600     7.615     7.633     7.652     7.669     7.686     7.702     7.718     7.737     7.752     7.772     7.789     7.806     7.824     7.841     7.859     7.877     7.895     7.912     7.929     7.947     7.965     7.983     8.000     8.017     8.035     8.054     8.071     8.089     8.106     8.124     8.142     8.160     8.179     8.195     8.216     8.232     8.250     8.266     8.283     8.302     8.318     8.333     8.351     8.366     8.383     8.398     8.413     8.427     8.445     8.457     8.473     8.488     8.500     8.516     8.529     8.543     8.558     8.571     8.585     8.600     8.614     8.627     8.642     8.653     8.670     8.683     8.696     8.710     8.723     8.735     8.748     8.759     8.773     8.785     8.797     8.808     8.820     8.831     8.844     8.856     8.868     8.880     8.894     8.905     8.917     8.929     8.941     8.953     8.964     8.978     8.990     9.002     9.016     9.028     9.039     9.053     9.065     9.078     9.090     9.104     9.118     9.131     9.145     9.159     9.170     9.186     9.196     9.211     9.224     9.240     9.254     9.267     9.279     9.294     9.309     9.322     9.336     9.349     9.363     9.377     9.391     9.404     9.420     9.432     9.448     9.458     9.474     9.488     9.500     9.516     9.529     9.543     9.557     9.572     9.585     9.598     9.611     9.625     9.638     9.650     9.666     9.678     9.694     9.708     9.720     9.735     9.748     9.760     9.773     9.789     9.803     9.817     9.833     9.844     9.858     9.874     9.887     9.902     9.914     9.929     9.945     9.959     9.972     9.989    10.004    10.019    10.035    10.052    10.066    10.081    10.096    10.111    10.129    10.145    10.159    10.175    10.189    10.206    10.223    10.240    10.256    10.272    10.287    10.304    10.319    10.336    10.352    10.368    10.387    10.402    10.418    10.437    10.453    10.470    10.489    10.505    10.525    10.541    10.560    10.579    10.598    10.617    10.635    10.657    10.672    10.693    10.710    10.732    10.750    10.767    10.787    10.808    10.829    10.850    10.872    10.892    10.913    10.933    10.954    10.976    10.996    11.017    11.040    11.061    11.083    11.105    11.126    11.149    11.168    11.190    11.213    11.235    11.256    11.278    11.300    11.322    11.344    11.367    11.390    11.414    11.435    11.455    11.478    11.499    11.521    11.544    11.566    11.590    11.613    11.637    11.660    11.687    11.706    11.730    11.750    11.774    11.795    11.817    11.836    11.860    11.883    11.906    11.929    11.949    11.968    11.987    12.007    12.027    12.046    12.065    12.085    12.105    12.125    12.143    12.159    12.180    12.200    12.219    12.235    12.255    12.274    12.290    12.308    12.328    12.345    12.362    12.379    12.399    12.413    12.431    12.449    12.465    12.483    12.496    12.509    12.525    12.536    12.549    12.565    12.577    12.592    12.602    12.614    12.627    12.639    12.655    12.667    12.680    12.689    12.701    12.716    12.728    12.740    12.754    12.767    12.776    12.790    12.798    12.809    12.821    12.835    12.846    12.857    12.868    12.880    12.891    12.901    12.910    12.925    12.932    12.941    12.952    12.971    12.978    12.992    13.000    13.009    13.021    13.028    13.043    13.052    13.065    13.073    13.085    13.093    13.120    13.127    13.139    13.155    13.162    13.172    13.181    13.190    13.199    13.217    13.222    13.243    13.254    13.260    13.268    13.277    13.283    13.294    13.304    13.313    13.322    13.333    13.352    13.359    13.373    13.381    13.390    13.398    13.407    13.419    13.435    13.447    13.458    13.470    13.480    13.490    13.498    13.508    13.516    13.532    13.542    13.553    13.561    13.581    13.591    13.605    13.613    13.622    13.643    13.652    13.659    13.683    13.693    13.700    13.718    13.724    13.739    13.752    13.760    13.763    13.774    13.779    13.797    13.805    13.832    13.839    13.843    13.855    13.870    13.878    13.887    13.895    13.907    13.919    13.925    13.930    13.944    13.954    13.959    13.966    13.985    13.994    13.999    14.012    14.022    14.027    14.035    14.040    14.048    14.065    14.071    14.085    14.091    14.096    14.105    14.115    14.124    14.137    14.144    14.156    14.163    14.172    14.179    14.185    14.196    14.208    14.213    14.219    14.227    14.235    14.242    14.249    14.256    14.262    14.272    14.281    14.286    14.295    14.302    14.313    14.322    14.337    14.342    14.350    14.368    14.378    14.383    14.393    14.410    14.415    14.422    14.431    14.437    14.445    14.452    14.459    14.466    14.493    14.498    14.517    14.522    14.527    14.533    14.542    14.553    14.561    14.574    14.585    14.593    14.599    14.610    14.618    14.623    14.628    14.635    14.639    14.640    14.644    14.646    14.646    14.647    14.646    14.646    14.644    14.642    14.639    14.637    14.630    14.627    14.620    14.616    14.608    14.604    14.593    14.585    14.574    14.569    14.558    14.552    14.542    14.533    14.529    14.520    14.511    14.504    14.501    14.489    14.466    14.459    14.453    14.447    14.438    14.433    14.425    14.419    14.407    14.402    14.398    14.381    14.376    14.368    14.360    14.353    14.344    14.337    14.331    14.319    14.313    14.307    14.302    14.289    14.281    14.272    14.268    14.259    14.253    14.245    14.238    14.231    14.225    14.219    14.210    14.203    14.197    14.191    14.179    14.174    14.168    14.154    14.149    14.144    14.140    14.128    14.115    14.108    14.102    14.094    14.091    14.085
     4.364     4.358     4.366     4.358     4.336     4.371     4.333     4.325     4.333     4.325     4.333     4.333     4.367     4.303     4.310     4.303     4.310     4.333     4.331     4.323     4.303     4.308     4.305     4.302     4.303     4.302     4.303     4.303     4.310     4.333     4.325     4.333     4.325     4.305     4.308     4.303     4.308     4.303     4.363     4.327     4.302     4.308     4.302     4.308     4.333     4.331     4.336     4.331     4.323     4.305     4.271     4.303     4.336     4.300     4.333     4.310     4.303     4.308     4.303     4.308     4.303     4.308     4.303     4.310     4.303     4.308     4.303     4.336     4.368     4.336     4.331     4.336     4.329     4.336     4.305     4.270     4.305     4.310     4.303     4.308     4.303     4.305     4.303     4.300     4.333     4.303     4.308     4.300     4.303     4.270     4.303     4.262     4.303     4.271     4.303     4.302     4.308     4.302     4.308     4.303     4.325     4.333     4.325     4.331     4.308     4.300     4.305     4.298     4.303     4.308     4.303     4.308     4.303     4.308     4.303     4.329     4.325     4.303     4.325     4.331     4.358     4.336     4.331     4.363     4.366     4.303     4.308     4.302     4.310     4.303     4.310     4.303     4.323     4.333     4.338     4.370     4.333     4.323     4.303     4.323     4.333     4.331     4.336     4.331     4.325     4.303     4.325     4.333     4.325     4.333     4.327     4.336     4.370     4.338     4.358     4.390     4.364     4.370     4.363     4.368     4.383     4.371     4.366     4.358     4.364     4.400     4.370     4.338     4.371     4.338     4.372     4.367     4.372     4.366     4.396     4.367     4.398     4.398     4.387     4.398     4.390     4.398     4.366     4.371     4.367     4.387     4.392     4.398     4.390     4.371     4.394     4.398     4.380     4.364     4.371     4.390     4.399     4.371     4.364     4.370     4.375     4.377     4.394     4.404     4.396     4.390     4.396     4.400     4.392     4.398     4.390     4.394     4.390     4.398     4.390     4.387     4.390     4.387     4.383     4.404     4.396     4.402     4.399     4.396     4.399     4.402     4.394     4.390     4.398     4.394     4.370     4.396     4.402     4.366     4.402     4.376     4.379     4.398     4.367     4.381     4.364     4.333     4.364     4.371     4.367     4.373     4.366     4.358     4.364     4.333     4.366     4.376     4.371     4.366     4.370     4.368     4.363     4.368     4.363     4.376     4.371     4.375     4.371     4.336     4.364     4.371     4.370     4.364     4.370     4.366     4.358     4.363     4.356     4.354     4.363     4.366     4.360     4.352     4.349     4.352     4.347     4.345     4.352     4.345     4.343     4.363     4.360     4.363     4.356     4.339     4.303     4.338     4.333     4.336     4.352     4.352     4.348     4.333     4.341     4.336     4.331     4.335     4.302     4.329     4.331     4.325     4.325     4.331     4.321     4.331     4.331     4.312     4.308     4.305     4.270     4.264     4.271     4.321     4.325     4.302     4.310     4.302     4.270     4.265     4.270     4.276     4.279     4.281     4.264     4.298     4.271     4.265     4.270     4.264     4.258     4.264     4.270     4.264     4.256     4.276     4.285     4.237     4.269     4.233     4.258     4.264     4.275     4.270     4.264     4.270     4.264     4.270     4.262     4.269     4.283     4.262     4.266     4.258     4.238     4.229     4.238     4.258     4.265     4.285     4.270     4.233     4.267     4.233     4.239     4.231     4.238     4.233     4.237     4.241     4.231     4.239     4.233     4.241     4.233     4.200     4.233     4.200     4.231     4.203     4.197     4.225     4.233     4.242     4.233     4.242     4.223     4.221     4.233     4.227     4.237     4.235     4.239     4.225     4.247     4.250     4.252     4.252     4.256     4.254     4.243     4.237     4.244     4.239     4.254     4.241     4.243     4.245     4.254     4.243     4.246     4.235     4.239     4.233     4.235     4.203     4.231     4.241     4.233     4.231     4.225     4.227     4.233     4.200     4.206     4.200     4.231     4.227     4.235     4.235     4.242     4.235     4.229     4.249     4.235     4.243     4.252     4.258     4.243     4.237     4.244     4.258     4.235     4.242     4.235     4.260     4.262     4.256     4.235     4.242     4.233     4.254     4.244     4.237     4.244     4.237     4.229     4.235     4.242     4.197     4.203     4.269     4.264     4.266     4.256     4.237     4.256     4.237     4.200     4.254     4.270     4.279     4.267     4.260     4.269     4.270     4.262     4.270     4.258     4.247     4.267     4.262     4.260     4.256     4.238     4.260     4.267     4.262     4.278     4.279     4.285     4.287     4.270     4.281     4.287     4.285     4.287     4.271     4.264     4.270     4.262     4.271     4.265     4.271     4.302     4.294     4.305     4.310     4.303     4.308     4.305     4.264     4.307     4.300     4.321     4.323     4.310     4.272     4.310     4.314     4.308     4.303     4.307     4.325     4.321     4.319     4.314     4.311     4.325     4.321     4.331     4.352     4.354     4.303     4.347     4.354     4.356     4.356     4.354     4.298     4.347     4.356     4.354     4.354     4.354     4.358     4.352     4.354     4.358     4.356     4.336     4.348     4.331     4.336     4.342     4.347     4.352     4.352     4.338     4.341     4.335     4.342     4.345     4.338     4.342     4.336     4.329     4.336     4.342     4.338     4.380     4.383     4.360     4.383     4.385     4.360     4.394     4.366     4.364     4.390     4.364     4.363     4.385     4.375     4.370     4.407     4.371     4.409     4.378     4.402     4.394     4.385     4.387     4.390     4.394     4.402     4.390     4.399     4.404     4.398     4.404     4.396     4.398     4.402     4.406     4.421     4.402     4.406     4.426     4.409     4.440     4.435     4.435     4.435     4.442     4.440     4.446     4.440     4.442     4.446     4.446     4.440     4.455     4.455     4.449     4.453     4.457     4.460     4.463     4.453     4.460     4.475     4.474     4.471     4.480     4.485     4.489     4.485     4.489     4.487     4.482     4.489     4.487     4.487     4.490     4.496     4.494     4.487     4.497     4.499     4.496     4.499     4.504     4.504     4.507     4.509     4.513     4.515     4.513     4.511     4.507     4.532     4.535     4.535     4.533     4.540     4.542     4.540     4.540     4.555     4.553     4.552     4.546     4.563     4.566     4.564     4.573     4.579     4.582     4.585     4.574     4.581     4.578     4.579     4.585     4.587     4.592     4.594     4.589     4.587     4.592     4.600     4.603     4.602     4.611     4.608     4.629     4.633     4.635     4.635     4.635     4.639     4.637     4.639     4.641     4.644     4.642     4.646     4.649     4.648     4.651     4.653     4.659     4.657     4.662     4.663     4.669     4.669     4.670     4.675     4.672     4.675     4.678     4.679     4.681     4.683     4.685     4.689     4.691     4.694     4.697     4.699     4.702     4.702     4.705     4.707     4.710     4.708     4.713     4.716     4.719     4.720     4.723     4.725     4.727     4.728     4.731     4.735     4.738     4.740     4.742     4.745     4.750     4.755     4.759     4.761     4.767     4.770     4.773     4.778     4.783     4.787     4.791     4.794     4.796     4.799     4.803     4.806     4.809     4.812     4.819     4.820     4.824     4.824     4.824     4.824     4.829     4.829     4.835     4.832     4.831     4.835     4.837     4.839     4.837     4.837     4.839     4.841     4.841     4.842     4.844     4.846     4.848     4.848     4.850     4.852     4.856     4.858     4.860     4.868     4.868     4.870     4.872     4.874     4.876     4.878     4.879     4.879     4.883     4.883     4.885     4.886     4.889     4.890     4.892     4.893     4.896     4.897     4.900     4.902     4.904     4.907     4.911     4.912     4.916     4.917     4.920     4.921     4.925     4.928     4.930     4.931     4.935     4.936     4.938     4.941     4.942     4.946     4.947     4.949     4.950     4.954     4.955     4.959     4.960     4.962     4.965     4.967     4.968     4.970     4.971     4.974     4.976     4.979     4.981     4.981     4.982     4.987     4.989     4.991     4.993     4.994     4.996     4.998     5.001     5.002     5.006     5.008     5.013     5.016     5.020     5.020     5.024     5.025     5.027     5.028     5.030     5.033     5.033     5.035     5.037     5.039     5.041     5.044     5.047     5.048     5.052     5.053     5.055     5.057     5.060     5.061     5.063     5.066     5.069     5.070     5.072     5.076     5.078     5.080     5.083     5.087     5.089     5.091     5.093     5.095     5.096     5.099     5.102     5.105     5.109     5.110     5.113     5.115     5.119     5.120     5.122     5.124     5.128     5.132     5.133     5.141     5.141     5.146     5.150     5.152     5.153     5.157     5.159     5.162     5.164     5.166     5.168     5.168     5.170     5.174     5.176     5.179     5.181     5.183     5.187     5.188     5.189     5.191     5.194     5.196     5.197     5.200     5.204     5.205     5.207     5.211     5.213     5.214     5.216     5.218     5.221     5.223     5.226     5.228     5.229     5.233     5.235     5.238     5.239     5.241     5.242     5.245     5.247     5.248     5.250     5.254     5.255     5.258     5.259     5.262     5.264     5.267     5.269     5.272     5.276     5.277     5.280     5.282     5.283     5.287     5.288     5.291     5.293     5.296     5.298     5.302     5.304     5.307     5.309     5.311     5.313     5.317     5.322     5.330     5.335     5.339     5.341     5.345     5.347     5.347     5.349     5.353     5.354     5.356     5.357     5.361     5.364     5.366     5.368     5.372     5.374     5.376     5.379     5.383     5.387     5.390     5.393     5.398     5.402     5.404     5.405     5.407     5.410     5.415     5.416     5.419     5.422     5.426     5.427     5.431     5.438     5.439     5.442     5.445     5.448     5.452     5.457     5.459     5.463     5.465     5.472     5.478     5.487     5.489     5.491     5.496     5.498     5.500     5.503     5.508     5.511     5.514     5.520     5.522     5.526     5.531     5.533     5.537     5.540     5.545     5.550     5.553     5.558     5.562     5.569     5.572     5.576     5.580     5.584     5.590     5.594     5.599     5.602     5.610     5.614     5.620     5.623     5.628     5.633     5.637     5.644     5.648     5.654     5.658     5.663     5.669     5.676     5.680     5.687     5.692     5.697     5.702     5.709     5.715     5.723     5.728     5.736     5.744     5.754     5.761     5.769     5.779     5.787     5.798     5.807     5.816     5.827     5.837     5.849     5.860     5.872     5.885     5.898     5.912     5.926     5.939     5.954     5.967     5.982     5.998     6.015     6.031     6.047     6.066     6.083     6.102     6.120     6.139     6.159     6.182     6.204     6.226     6.249     6.273     6.296     6.321     6.343     6.366     6.390     6.415     6.438     6.461     6.483     6.506     6.527     6.546     6.565     6.583     6.602     6.619     6.637     6.655     6.672     6.688     6.706     6.724     6.742     6.759     6.776     6.794     6.813     6.829     6.847     6.866     6.883     6.902     6.921     6.939     6.958     6.978     6.995     7.015     7.033     7.053     7.070     7.091     7.110     7.128     7.146     7.164     7.183     7.202     7.219     7.236     7.255     7.273     7.290     7.307     7.326     7.341     7.359     7.376     7.395     7.410     7.428     7.444     7.462     7.480     7.496     7.512     7.530     7.546     7.565     7.581     7.598     7.615     7.633     7.652     7.667     7.685     7.702     7.718     7.736     7.754     7.769     7.786     7.804     7.822     7.841     7.857     7.874     7.891     7.908     7.926     7.946     7.963     7.978     7.996     8.015     8.030     8.050     8.069     8.085     8.103     8.120     8.138     8.157     8.176     8.191     8.210     8.228     8.245     8.263     8.281     8.298     8.315     8.331     8.349     8.362     8.380     8.395     8.412     8.427     8.442     8.459     8.473     8.488     8.502     8.518     8.531     8.545     8.558     8.573     8.588     8.601     8.617     8.631     8.643     8.658     8.671     8.687     8.700     8.716     8.728     8.742     8.753     8.766     8.780     8.790     8.803     8.817     8.829     8.841     8.854     8.867     8.877     8.889     8.901     8.915     8.927     8.939     8.950     8.961     8.975     8.985     8.999     9.009     9.023     9.037     9.048     9.060     9.076     9.087     9.099     9.112     9.126     9.140     9.154     9.167     9.180     9.191     9.207     9.219     9.232     9.247     9.260     9.274     9.289     9.302     9.316     9.332     9.343     9.355     9.369     9.383     9.398     9.410     9.424     9.439     9.451     9.466     9.480     9.493     9.508     9.522     9.533     9.549     9.565     9.577     9.591     9.606     9.618     9.633     9.645     9.659     9.670     9.683     9.698     9.712     9.726     9.742     9.753     9.769     9.781     9.795     9.810     9.825     9.837     9.850     9.866     9.879     9.892     9.906     9.920     9.935     9.950     9.963     9.978     9.992    10.007    10.022    10.037    10.054    10.069    10.085    10.099    10.116    10.131    10.147    10.164    10.179    10.195    10.210    10.225    10.241    10.259    10.275    10.292    10.307    10.322    10.339    10.355    10.373    10.387    10.404    10.422    10.437    10.455    10.472    10.492    10.507    10.525    10.542    10.562    10.579    10.599    10.617    10.637    10.654    10.673    10.693    10.712    10.731    10.747    10.770    10.788    10.808    10.828    10.850    10.870    10.891    10.911    10.931    10.954    10.974    10.995    11.016    11.035    11.059    11.079    11.102    11.124    11.144    11.165    11.187    11.207    11.230    11.250    11.274    11.295    11.317    11.339    11.363    11.386    11.407    11.429    11.452    11.472    11.494    11.516    11.539    11.561    11.583    11.605    11.628    11.654    11.679    11.700    11.721    11.746    11.769    11.790    11.812    11.831    11.854    11.877    11.898    11.920    11.941    11.961    11.982    12.002    12.021    12.043    12.059    12.079    12.096    12.117    12.133    12.152    12.172    12.187    12.208    12.226    12.244    12.260    12.279    12.299    12.313    12.332    12.350    12.365    12.383    12.400    12.416    12.435    12.450    12.464    12.481    12.494    12.507    12.521    12.533    12.546    12.561    12.573    12.585    12.597    12.611    12.620    12.635    12.645    12.659    12.670    12.682    12.694    12.708    12.722    12.733    12.742    12.757    12.772    12.783    12.792    12.805    12.818    12.827    12.839    12.850    12.859    12.873    12.885    12.894    12.904    12.915    12.925    12.933    12.945    12.965    12.974    12.988    12.997    13.006    13.014    13.027    13.037    13.045    13.057    13.065    13.077    13.085    13.096    13.120    13.129    13.145    13.155    13.168    13.177    13.188    13.200    13.211    13.219    13.230    13.242    13.258    13.265    13.276    13.283    13.292    13.299    13.311    13.320    13.330    13.341    13.357    13.365    13.378    13.383    13.393    13.408    13.421    13.428    13.446    13.456    13.469    13.475    13.483    13.495    13.503    13.513    13.521    13.539    13.548    13.558    13.576    13.589    13.600    13.607    13.622    13.632    13.647    13.657    13.676    13.693    13.698    13.709    13.724    13.731    13.752    13.760    13.765    13.776    13.781    13.791    13.809    13.831    13.839    13.845    13.850    13.869    13.878    13.883    13.889    13.904    13.919    13.920    13.930    13.948    13.954    13.959    13.966    13.975    13.992    13.998    14.006    14.020    14.027    14.033    14.040    14.045    14.062    14.069    14.082    14.091    14.096    14.102    14.115    14.125    14.135    14.144    14.153    14.164    14.168    14.176    14.185    14.194    14.205    14.213    14.219    14.227    14.237    14.242    14.252    14.256    14.264    14.272    14.281    14.286    14.295    14.302    14.311    14.316    14.333    14.341    14.351    14.368    14.374    14.381    14.395    14.402    14.410    14.423    14.430    14.437    14.445    14.452    14.459    14.466    14.489    14.500    14.515    14.522    14.526    14.533    14.545    14.553    14.561    14.573    14.583    14.593    14.602    14.608    14.616    14.622    14.628    14.633    14.637    14.640    14.644    14.646    14.646    14.646    14.646    14.646    14.644    14.640    14.640    14.637    14.632    14.628    14.622    14.616    14.610    14.602    14.593    14.585    14.576    14.566    14.560    14.553    14.544    14.535    14.529    14.522    14.515    14.508    14.498    14.489    14.485    14.460    14.453    14.447    14.440    14.437    14.425    14.419    14.412    14.404    14.399    14.385    14.379    14.374    14.368    14.353    14.346    14.339    14.332    14.322    14.314    14.307    14.302    14.291    14.286    14.275    14.270    14.264    14.255    14.247    14.240    14.233    14.225    14.222    14.214    14.205    14.202    14.194    14.185    14.177    14.174    14.168    14.151    14.148    14.142    14.132    14.121    14.115    14.103    14.098    14.094    14.087
     4.404     4.333     4.338     4.333     4.413     4.336     4.329     4.333     4.329     4.333     4.327     4.333     4.333     4.323     4.303     4.310     4.303     4.325     4.336     4.302     4.303     4.302     4.308     4.333     4.302     4.308     4.302     4.323     4.333     4.329     4.333     4.325     4.333     4.323     4.303     4.323     4.331     4.338     4.340     4.305     4.325     4.302     4.308     4.303     4.310     4.305     4.325     4.333     4.368     4.271     4.358     4.360     4.323     4.303     4.323     4.303     4.323     4.305     4.310     4.303     4.310     4.303     4.310     4.305     4.298     4.303     4.325     4.331     4.338     4.331     4.336     4.329     4.336     4.327     4.333     4.363     4.271     4.333     4.325     4.303     4.308     4.303     4.308     4.333     4.302     4.271     4.302     4.303     4.302     4.303     4.262     4.308     4.303     4.303     4.303     4.308     4.302     4.308     4.302     4.310     4.305     4.323     4.303     4.308     4.300     4.306     4.300     4.303     4.308     4.303     4.323     4.303     4.310     4.305     4.325     4.336     4.303     4.310     4.303     4.336     4.338     4.333     4.404     4.338     4.333     4.338     4.303     4.308     4.303     4.310     4.303     4.310     4.305     4.323     4.333     4.325     4.370     4.333     4.327     4.333     4.367     4.336     4.333     4.339     4.333     4.338     4.333     4.325     4.333     4.327     4.335     4.367     4.336     4.343     4.338     4.371     4.385     4.364     4.370     4.363     4.370     4.390     4.372     4.367     4.399     4.394     4.336     4.371     4.367     4.399     4.394     4.398     4.367     4.371     4.390     4.398     4.396     4.392     4.398     4.390     4.398     4.390     4.372     4.366     4.399     4.392     4.400     4.392     4.399     4.390     4.371     4.409     4.392     4.399     4.390     4.398     4.392     4.404     4.370     4.376     4.371     4.390     4.400     4.411     4.404     4.396     4.390     4.396     4.404     4.404     4.396     4.404     4.396     4.392     4.398     4.398     4.387     4.396     4.402     4.392     4.399     4.370     4.404     4.398     4.404     4.406     4.399     4.398     4.404     4.402     4.399     4.406     4.399     4.404     4.394     4.404     4.398     4.392     4.385     4.392     4.396     4.364     4.370     4.364     4.372     4.368     4.380     4.366     4.372     4.367     4.380     4.374     4.376     4.372     4.375     4.376     4.380     4.374     4.371     4.382     4.380     4.375     4.377     4.364     4.370     4.375     4.333     4.370     4.364     4.374     4.368     4.360     4.368     4.363     4.356     4.356     4.363     4.360     4.346     4.344     4.348     4.344     4.364     4.333     4.325     4.333     4.364     4.368     4.363     4.342     4.325     4.333     4.336     4.333     4.339     4.333     4.331     4.358     4.336     4.331     4.335     4.331     4.333     4.329     4.329     4.333     4.331     4.298     4.331     4.325     4.336     4.329     4.305     4.311     4.331     4.331     4.323     4.271     4.325     4.327     4.270     4.308     4.275     4.270     4.264     4.270     4.265     4.305     4.300     4.305     4.308     4.298     4.266     4.270     4.264     4.270     4.264     4.270     4.264     4.270     4.238     4.271     4.274     4.269     4.237     4.270     4.272     4.270     4.237     4.273     4.270     4.264     4.285     4.272     4.282     4.273     4.235     4.267     4.270     4.238     4.256     4.265     4.270     4.233     4.285     4.231     4.235     4.241     4.231     4.238     4.244     4.238     4.242     4.233     4.239     4.231     4.239     4.233     4.241     4.231     4.225     4.233     4.242     4.235     4.242     4.235     4.229     4.235     4.242     4.235     4.256     4.233     4.227     4.235     4.231     4.225     4.231     4.246     4.250     4.233     4.225     4.235     4.243     4.235     4.239     4.260     4.238     4.254     4.238     4.256     4.254     4.256     4.243     4.237     4.242     4.238     4.237     4.246     4.204     4.233     4.239     4.231     4.256     4.238     4.227     4.223     4.227     4.233     4.225     4.231     4.189     4.197     4.254     4.242     4.238     4.243     4.250     4.235     4.242     4.237     4.244     4.256     4.264     4.243     4.238     4.258     4.227     4.235     4.229     4.265     4.258     4.258     4.254     4.235     4.258     4.204     4.237     4.243     4.237     4.243     4.235     4.242     4.233     4.202     4.246     4.260     4.273     4.270     4.264     4.256     4.238     4.202     4.237     4.271     4.275     4.267     4.274     4.270     4.279     4.264     4.256     4.262     4.246     4.256     4.238     4.258     4.265     4.238     4.260     4.269     4.264     4.264     4.258     4.264     4.271     4.271     4.275     4.276     4.277     4.282     4.279     4.264     4.270     4.262     4.270     4.264     4.271     4.276     4.271     4.310     4.310     4.305     4.308     4.314     4.319     4.316     4.319     4.316     4.325     4.325     4.323     4.316     4.314     4.321     4.315     4.319     4.327     4.327     4.323     4.329     4.331     4.327     4.271     4.331     4.338     4.356     4.358     4.354     4.300     4.360     4.310     4.354     4.356     4.360     4.300     4.358     4.360     4.356     4.360     4.354     4.354     4.354     4.360     4.364     4.358     4.333     4.338     4.327     4.345     4.352     4.352     4.338     4.342     4.336     4.331     4.336     4.347     4.342     4.336     4.343     4.338     4.342     4.371     4.343     4.370     4.375     4.385     4.387     4.338     4.331     4.392     4.398     4.370     4.364     4.360     4.404     4.398     4.404     4.406     4.409     4.406     4.413     4.396     4.387     4.387     4.402     4.392     4.394     4.406     4.398     4.404     4.406     4.399     4.407     4.398     4.404     4.415     4.398     4.406     4.413     4.430     4.435     4.435     4.435     4.435     4.438     4.438     4.440     4.438     4.446     4.444     4.452     4.447     4.440     4.455     4.440     4.458     4.444     4.455     4.462     4.458     4.458     4.470     4.457     4.463     4.478     4.480     4.477     4.481     4.474     4.487     4.489     4.485     4.490     4.487     4.494     4.499     4.502     4.504     4.485     4.494     4.507     4.504     4.490     4.497     4.506     4.500     4.507     4.513     4.513     4.509     4.513     4.518     4.515     4.513     4.525     4.535     4.535     4.537     4.537     4.542     4.552     4.549     4.552     4.555     4.553     4.552     4.561     4.555     4.570     4.560     4.576     4.587     4.579     4.585     4.589     4.582     4.581     4.590     4.594     4.590     4.597     4.600     4.592     4.595     4.595     4.597     4.628     4.606     4.602     4.635     4.637     4.637     4.628     4.641     4.644     4.639     4.642     4.646     4.648     4.649     4.649     4.653     4.654     4.653     4.656     4.663     4.666     4.669     4.669     4.672     4.673     4.675     4.678     4.678     4.679     4.681     4.685     4.688     4.689     4.691     4.692     4.694     4.697     4.699     4.703     4.703     4.707     4.708     4.710     4.712     4.713     4.716     4.719     4.722     4.725     4.728     4.730     4.731     4.733     4.735     4.740     4.743     4.745     4.748     4.752     4.755     4.758     4.761     4.764     4.772     4.775     4.778     4.783     4.787     4.792     4.794     4.798     4.799     4.802     4.808     4.809     4.811     4.820     4.820     4.824     4.824     4.826     4.826     4.829     4.827     4.831     4.835     4.837     4.839     4.837     4.841     4.839     4.841     4.842     4.846     4.844     4.848     4.848     4.850     4.853     4.853     4.856     4.859     4.861     4.865     4.865     4.868     4.872     4.874     4.876     4.878     4.879     4.879     4.881     4.883     4.885     4.885     4.886     4.887     4.889     4.890     4.894     4.896     4.899     4.900     4.902     4.904     4.907     4.909     4.912     4.914     4.918     4.920     4.921     4.923     4.926     4.930     4.931     4.933     4.936     4.938     4.939     4.942     4.944     4.947     4.950     4.952     4.952     4.955     4.957     4.960     4.962     4.964     4.967     4.970     4.971     4.973     4.974     4.976     4.978     4.981     4.982     4.983     4.985     4.989     4.993     4.994     4.996     4.998     4.998     5.000     5.002     5.003     5.010     5.017     5.019     5.019     5.020     5.024     5.025     5.027     5.028     5.030     5.032     5.033     5.035     5.037     5.042     5.044     5.044     5.047     5.048     5.050     5.053     5.055     5.057     5.058     5.061     5.063     5.066     5.069     5.070     5.074     5.076     5.078     5.080     5.083     5.085     5.090     5.090     5.092     5.095     5.097     5.098     5.102     5.105     5.109     5.110     5.113     5.115     5.119     5.120     5.122     5.124     5.128     5.130     5.133     5.138     5.139     5.144     5.147     5.150     5.153     5.157     5.159     5.162     5.164     5.166     5.167     5.170     5.172     5.174     5.176     5.177     5.181     5.183     5.187     5.189     5.190     5.193     5.195     5.197     5.199     5.204     5.205     5.207     5.209     5.213     5.214     5.216     5.218     5.220     5.221     5.223     5.226     5.228     5.231     5.233     5.235     5.238     5.239     5.242     5.244     5.247     5.248     5.250     5.252     5.254     5.255     5.258     5.259     5.262     5.264     5.267     5.271     5.272     5.274     5.277     5.279     5.282     5.283     5.287     5.290     5.291     5.294     5.298     5.298     5.302     5.304     5.306     5.309     5.311     5.313     5.317     5.322     5.330     5.335     5.335     5.341     5.345     5.347     5.349     5.350     5.350     5.354     5.354     5.356     5.359     5.364     5.366     5.368     5.372     5.374     5.376     5.379     5.381     5.383     5.387     5.390     5.395     5.398     5.404     5.407     5.408     5.412     5.413     5.415     5.419     5.422     5.424     5.427     5.431     5.432     5.438     5.440     5.445     5.446     5.449     5.454     5.457     5.461     5.465     5.467     5.469     5.482     5.487     5.491     5.494     5.498     5.498     5.504     5.503     5.506     5.515     5.517     5.520     5.524     5.527     5.531     5.535     5.538     5.542     5.545     5.548     5.553     5.558     5.562     5.569     5.572     5.576     5.580     5.584     5.589     5.595     5.599     5.604     5.610     5.615     5.620     5.623     5.628     5.633     5.637     5.642     5.648     5.654     5.658     5.665     5.671     5.676     5.680     5.687     5.692     5.697     5.703     5.708     5.714     5.723     5.728     5.736     5.743     5.752     5.759     5.768     5.777     5.785     5.796     5.805     5.816     5.825     5.837     5.847     5.859     5.870     5.883     5.896     5.910     5.923     5.936     5.950     5.964     5.980     5.995     6.010     6.028     6.044     6.060     6.077     6.095     6.115     6.133     6.152     6.173     6.196     6.217     6.240     6.263     6.287     6.311     6.333     6.357     6.380     6.405     6.429     6.453     6.476     6.499     6.520     6.542     6.562     6.581     6.600     6.618     6.637     6.654     6.672     6.688     6.706     6.724     6.742     6.759     6.776     6.793     6.811     6.828     6.845     6.864     6.883     6.899     6.918     6.937     6.955     6.974     6.992     7.011     7.030     7.048     7.067     7.087     7.106     7.124     7.142     7.161     7.180     7.199     7.217     7.235     7.254     7.271     7.288     7.306     7.324     7.340     7.357     7.375     7.393     7.410     7.427     7.443     7.461     7.478     7.495     7.512     7.528     7.546     7.565     7.581     7.598     7.615     7.633     7.650     7.667     7.685     7.702     7.718     7.735     7.752     7.769     7.786     7.802     7.820     7.838     7.855     7.873     7.889     7.907     7.924     7.940     7.959     7.976     7.994     8.012     8.029     8.046     8.063     8.082     8.100     8.117     8.135     8.152     8.170     8.188     8.205     8.223     8.244     8.258     8.276     8.294     8.312     8.328     8.346     8.361     8.378     8.395     8.412     8.425     8.440     8.457     8.473     8.488     8.503     8.517     8.532     8.546     8.562     8.576     8.590     8.604     8.618     8.633     8.647     8.661     8.675     8.690     8.704     8.717     8.732     8.746     8.760     8.773     8.787     8.799     8.811     8.824     8.836     8.849     8.861     8.872     8.885     8.898     8.912     8.924     8.933     8.948     8.960     8.972     8.983     8.995     9.006     9.020     9.033     9.045     9.060     9.071     9.082     9.096     9.108     9.120     9.133     9.147     9.160     9.174     9.189     9.198     9.213     9.226     9.240     9.254     9.268     9.282     9.296     9.309     9.322     9.338     9.350     9.364     9.377     9.391     9.404     9.419     9.430     9.446     9.458     9.475     9.485     9.498     9.512     9.526     9.540     9.556     9.568     9.585     9.597     9.609     9.625     9.638     9.652     9.665     9.678     9.693     9.705     9.719     9.733     9.744     9.760     9.775     9.788     9.802     9.816     9.829     9.844     9.856     9.872     9.886     9.900     9.914     9.927     9.939     9.956     9.968     9.985     9.999    10.014    10.026    10.042    10.057    10.072    10.090    10.107    10.121    10.136    10.152    10.167    10.185    10.198    10.214    10.229    10.245    10.261    10.279    10.294    10.312    10.326    10.344    10.359    10.377    10.392    10.408    10.425    10.440    10.455    10.474    10.489    10.509    10.527    10.544    10.562    10.581    10.599    10.618    10.635    10.655    10.672    10.693    10.710    10.731    10.747    10.768    10.788    10.808    10.828    10.850    10.869    10.891    10.910    10.931    10.954    10.974    10.993    11.013    11.033    11.056    11.078    11.098    11.117    11.140    11.165    11.183    11.206    11.226    11.246    11.267    11.289    11.311    11.335    11.356    11.380    11.402    11.422    11.446    11.464    11.488    11.513    11.531    11.554    11.575    11.600    11.622    11.646    11.668    11.695    11.716    11.737    11.759    11.781    11.805    11.825    11.847    11.868    11.889    11.910    11.933    11.956    11.973    11.993    12.014    12.031    12.053    12.070    12.090    12.105    12.125    12.144    12.161    12.180    12.198    12.215    12.232    12.249    12.267    12.285    12.302    12.321    12.335    12.352    12.367    12.385    12.403    12.417    12.433    12.447    12.464    12.477    12.487    12.500    12.515    12.528    12.541    12.554    12.565    12.577    12.590    12.605    12.612    12.625    12.637    12.648    12.661    12.673    12.685    12.700    12.712    12.726    12.740    12.750    12.761    12.774    12.785    12.798    12.810    12.818    12.831    12.846    12.856    12.865    12.878    12.888    12.896    12.909    12.916    12.927    12.939    12.951    12.972    12.983    12.993    13.002    13.011    13.022    13.030    13.042    13.050    13.059    13.072    13.080    13.089    13.098    13.120    13.142    13.152    13.160    13.174    13.182    13.197    13.206    13.217    13.228    13.235    13.252    13.260    13.273    13.280    13.290    13.297    13.308    13.319    13.328    13.336    13.357    13.364    13.374    13.381    13.390    13.398    13.421    13.428    13.444    13.452    13.465    13.472    13.478    13.491    13.500    13.510    13.521    13.535    13.546    13.557    13.569    13.587    13.596    13.608    13.619    13.630    13.644    13.649    13.664    13.689    13.698    13.711    13.720    13.729    13.745    13.757    13.763    13.774    13.779    13.790    13.807    13.822    13.841    13.843    13.855    13.869    13.874    13.881    13.889    13.910    13.916    13.922    13.929    13.945    13.955    13.959    13.964    13.975    13.989    13.998    14.007    14.020    14.025    14.032    14.038    14.048    14.064    14.071    14.081    14.089    14.096    14.105    14.112    14.124    14.132    14.142    14.148    14.166    14.170    14.176    14.181    14.194    14.203    14.210    14.219    14.225    14.237    14.242    14.249    14.258    14.265    14.272    14.280    14.288    14.295    14.304    14.311    14.316    14.335    14.341    14.353    14.368    14.372    14.379    14.393    14.404    14.408    14.420    14.431    14.438    14.445    14.452    14.459    14.464    14.489    14.500    14.515    14.520    14.526    14.531    14.547    14.553    14.561    14.570    14.581    14.594    14.602    14.607    14.616    14.623    14.630    14.635    14.639    14.642    14.644    14.644    14.646    14.646    14.647    14.647    14.646    14.640    14.640    14.637    14.633    14.628    14.623    14.618    14.612    14.604    14.596    14.585    14.579    14.566    14.558    14.552    14.545    14.536    14.531    14.520    14.517    14.512    14.500    14.491    14.485    14.464    14.455    14.447    14.442    14.437    14.430    14.420    14.415    14.405    14.396    14.390    14.381    14.374    14.368    14.358    14.348    14.341    14.333    14.329    14.316    14.309    14.302    14.294    14.288    14.280    14.272    14.265    14.256    14.249    14.242    14.237    14.228    14.222    14.214    14.210    14.205    14.197    14.188    14.181    14.174    14.168    14.163    14.149    14.146    14.142    14.127    14.115    14.108    14.103    14.096    14.092
     4.371     4.338     4.333     4.333     4.333     4.329     4.333     4.367     4.333     4.366     4.333     4.399     4.366     4.333     4.323     4.303     4.310     4.305     4.331     4.308     4.302     4.303     4.302     4.323     4.336     4.303     4.323     4.303     4.339     4.336     4.329     4.333     4.325     4.303     4.310     4.303     4.336     4.368     4.333     4.325     4.305     4.310     4.303     4.308     4.303     4.303     4.302     4.308     4.303     4.323     4.333     4.308     4.302     4.308     4.300     4.325     4.333     4.325     4.333     4.323     4.305     4.310     4.305     4.300     4.333     4.300     4.333     4.338     4.333     4.336     4.329     4.305     4.310     4.302     4.308     4.300     4.308     4.302     4.333     4.323     4.303     4.305     4.303     4.323     4.323     4.303     4.303     4.302     4.308     4.302     4.308     4.303     4.323     4.303     4.310     4.303     4.310     4.303     4.323     4.333     4.323     4.305     4.308     4.302     4.307     4.300     4.305     4.271     4.303     4.325     4.333     4.325     4.333     4.325     4.333     4.327     4.335     4.327     4.333     4.323     4.303     4.338     4.338     4.303     4.325     4.333     4.323     4.303     4.308     4.303     4.310     4.303     4.323     4.333     4.323     4.331     4.338     4.331     4.336     4.367     4.333     4.367     4.373     4.364     4.367     4.333     4.339     4.333     4.329     4.333     4.367     4.336     4.370     4.338     4.358     4.366     4.387     4.371     4.364     4.371     4.364     4.371     4.367     4.398     4.394     4.404     4.398     4.390     4.399     4.394     4.390     4.390     4.371     4.404     4.398     4.392     4.394     4.400     4.394     4.399     4.392     4.398     4.387     4.396     4.407     4.404     4.409     4.400     4.394     4.400     4.392     4.402     4.398     4.406     4.398     4.392     4.400     4.409     4.407     4.400     4.367     4.399     4.390     4.400     4.396     4.404     4.394     4.404     4.398     4.398     4.404     4.398     4.390     4.398     4.390     4.411     4.406     4.398     4.394     4.399     4.392     4.402     4.396     4.392     4.398     4.399     4.392     4.400     4.406     4.402     4.409     4.404     4.366     4.409     4.404     4.392     4.392     4.400     4.394     4.387     4.390     4.371     4.338     4.358     4.364     4.372     4.387     4.381     4.387     4.385     4.385     4.378     4.374     4.367     4.390     4.381     4.379     4.387     4.375     4.364     4.385     4.379     4.375     4.370     4.340     4.333     4.374     4.376     4.371     4.368     4.364     4.368     4.363     4.356     4.363     4.358     4.356     4.347     4.360     4.345     4.356     4.363     4.333     4.338     4.331     4.367     4.364     4.354     4.360     4.364     4.354     4.356     4.333     4.338     4.333     4.363     4.336     4.358     4.341     4.336     4.331     4.338     4.325     4.335     4.335     4.329     4.335     4.335     4.333     4.298     4.292     4.298     4.336     4.305     4.298     4.303     4.321     4.329     4.325     4.270     4.264     4.270     4.306     4.265     4.270     4.238     4.270     4.265     4.271     4.308     4.300     4.307     4.300     4.264     4.270     4.264     4.270     4.264     4.258     4.265     4.258     4.276     4.270     4.265     4.270     4.237     4.270     4.235     4.270     4.276     4.262     4.269     4.285     4.275     4.280     4.233     4.276     4.233     4.200     4.282     4.276     4.281     4.270     4.266     4.231     4.238     4.244     4.237     4.241     4.233     4.247     4.254     4.233     4.241     4.235     4.242     4.233     4.241     4.233     4.242     4.233     4.256     4.237     4.233     4.235     4.229     4.237     4.242     4.237     4.254     4.265     4.260     4.237     4.231     4.239     4.233     4.200     4.256     4.264     4.241     4.233     4.227     4.233     4.242     4.235     4.258     4.256     4.233     4.252     4.254     4.258     4.254     4.254     4.264     4.246     4.242     4.265     4.242     4.237     4.204     4.231     4.238     4.229     4.254     4.237     4.229     4.238     4.270     4.237     4.227     4.235     4.254     4.256     4.238     4.233     4.237     4.243     4.262     4.270     4.258     4.266     4.260     4.270     4.245     4.270     4.265     4.258     4.267     4.237     4.258     4.266     4.262     4.262     4.254     4.262     4.262     4.256     4.264     4.256     4.264     4.256     4.235     4.185     4.193     4.278     4.237     4.258     4.264     4.258     4.238     4.258     4.264     4.270     4.231     4.270     4.264     4.270     4.237     4.258     4.260     4.271     4.264     4.256     4.249     4.258     4.264     4.271     4.277     4.266     4.276     4.267     4.262     4.264     4.269     4.265     4.290     4.271     4.287     4.275     4.271     4.276     4.279     4.264     4.270     4.264     4.270     4.275     4.271     4.264     4.271     4.314     4.314     4.308     4.303     4.310     4.314     4.321     4.323     4.315     4.321     4.321     4.329     4.321     4.327     4.325     4.321     4.327     4.323     4.327     4.335     4.327     4.333     4.327     4.336     4.341     4.358     4.356     4.352     4.354     4.356     4.303     4.307     4.310     4.305     4.364     4.358     4.364     4.358     4.360     4.360     4.366     4.333     4.368     4.331     4.339     4.368     4.342     4.364     4.341     4.352     4.347     4.358     4.336     4.343     4.338     4.342     4.352     4.345     4.343     4.338     4.354     4.370     4.346     4.385     4.390     4.392     4.387     4.385     4.385     4.390     4.396     4.402     4.387     4.371     4.407     4.398     4.406     4.409     4.409     4.404     4.413     4.411     4.413     4.415     4.404     4.409     4.399     4.399     4.396     4.404     4.398     4.399     4.396     4.404     4.406     4.399     4.409     4.407     4.413     4.427     4.423     4.429     4.435     4.435     4.435     4.440     4.446     4.442     4.444     4.440     4.450     4.447     4.453     4.449     4.460     4.462     4.465     4.463     4.462     4.465     4.471     4.462     4.470     4.475     4.480     4.478     4.477     4.474     4.485     4.487     4.482     4.490     4.494     4.492     4.490     4.497     4.502     4.504     4.502     4.502     4.499     4.492     4.513     4.494     4.513     4.517     4.511     4.500     4.523     4.517     4.524     4.521     4.526     4.519     4.537     4.522     4.539     4.535     4.537     4.539     4.555     4.517     4.517     4.555     4.552     4.549     4.556     4.564     4.561     4.578     4.564     4.570     4.585     4.583     4.581     4.585     4.585     4.587     4.594     4.598     4.600     4.602     4.598     4.608     4.619     4.626     4.620     4.603     4.632     4.633     4.632     4.641     4.639     4.630     4.648     4.649     4.651     4.648     4.651     4.653     4.656     4.653     4.654     4.657     4.659     4.660     4.663     4.670     4.670     4.672     4.675     4.678     4.678     4.679     4.683     4.685     4.688     4.689     4.691     4.692     4.696     4.697     4.699     4.702     4.705     4.708     4.708     4.710     4.712     4.713     4.715     4.719     4.720     4.725     4.725     4.728     4.731     4.733     4.737     4.738     4.740     4.743     4.746     4.748     4.752     4.755     4.758     4.762     4.765     4.768     4.776     4.780     4.781     4.785     4.791     4.794     4.796     4.799     4.802     4.803     4.813     4.819     4.820     4.826     4.826     4.824     4.827     4.829     4.829     4.831     4.831     4.835     4.835     4.839     4.841     4.842     4.844     4.846     4.846     4.846     4.848     4.850     4.852     4.852     4.853     4.857     4.855     4.863     4.865     4.866     4.870     4.872     4.876     4.878     4.881     4.881     4.881     4.883     4.885     4.885     4.886     4.887     4.889     4.890     4.892     4.894     4.896     4.897     4.900     4.904     4.905     4.907     4.909     4.912     4.914     4.918     4.920     4.921     4.925     4.926     4.928     4.930     4.933     4.936     4.938     4.939     4.942     4.944     4.946     4.949     4.952     4.954     4.955     4.957     4.960     4.962     4.964     4.967     4.968     4.971     4.973     4.976     4.978     4.979     4.981     4.982     4.985     4.987     4.989     4.991     4.994     4.996     4.998     5.001     5.002     5.004     5.008     5.013     5.014     5.019     5.022     5.024     5.025     5.025     5.028     5.030     5.032     5.033     5.035     5.037     5.037     5.041     5.044     5.045     5.047     5.048     5.050     5.052     5.055     5.057     5.060     5.061     5.063     5.065     5.069     5.070     5.074     5.076     5.078     5.080     5.083     5.085     5.089     5.089     5.094     5.098     5.099     5.102     5.102     5.105     5.107     5.110     5.112     5.115     5.117     5.119     5.122     5.124     5.128     5.130     5.132     5.134     5.138     5.141     5.150     5.150     5.153     5.157     5.159     5.162     5.164     5.166     5.167     5.168     5.172     5.174     5.176     5.179     5.181     5.183     5.187     5.189     5.189     5.194     5.196     5.197     5.202     5.204     5.205     5.207     5.211     5.213     5.214     5.216     5.220     5.221     5.223     5.225     5.228     5.229     5.231     5.233     5.236     5.238     5.239     5.242     5.244     5.247     5.248     5.250     5.252     5.254     5.256     5.258     5.261     5.264     5.265     5.267     5.271     5.271     5.274     5.277     5.279     5.282     5.283     5.285     5.288     5.291     5.293     5.298     5.299     5.302     5.304     5.306     5.309     5.311     5.313     5.317     5.318     5.326     5.335     5.337     5.339     5.343     5.345     5.347     5.349     5.351     5.353     5.356     5.359     5.359     5.364     5.366     5.370     5.370     5.374     5.376     5.377     5.381     5.383     5.387     5.390     5.393     5.397     5.399     5.404     5.407     5.410     5.412     5.415     5.416     5.420     5.422     5.426     5.427     5.431     5.433     5.438     5.440     5.445     5.448     5.454     5.456     5.459     5.461     5.465     5.468     5.477     5.478     5.485     5.491     5.494     5.496     5.500     5.504     5.507     5.511     5.513     5.520     5.524     5.526     5.529     5.531     5.535     5.538     5.542     5.545     5.550     5.555     5.558     5.564     5.569     5.572     5.576     5.580     5.584     5.589     5.594     5.599     5.604     5.610     5.614     5.620     5.625     5.628     5.633     5.638     5.644     5.648     5.655     5.660     5.665     5.671     5.676     5.682     5.687     5.692     5.699     5.703     5.708     5.714     5.721     5.728     5.733     5.741     5.749     5.759     5.766     5.774     5.783     5.793     5.804     5.814     5.824     5.835     5.847     5.858     5.870     5.881     5.894     5.908     5.921     5.935     5.948     5.963     5.976     5.992     6.007     6.023     6.040     6.056     6.074     6.090     6.108     6.127     6.147     6.166     6.187     6.209     6.231     6.255     6.278     6.301     6.324     6.349     6.371     6.395     6.420     6.443     6.467     6.491     6.514     6.536     6.557     6.578     6.596     6.616     6.635     6.652     6.670     6.688     6.705     6.723     6.742     6.759     6.775     6.793     6.809     6.828     6.845     6.863     6.881     6.897     6.916     6.933     6.953     6.970     6.989     7.007     7.026     7.044     7.063     7.083     7.101     7.120     7.138     7.159     7.176     7.196     7.214     7.233     7.249     7.268     7.287     7.303     7.320     7.338     7.356     7.373     7.390     7.409     7.425     7.443     7.459     7.477     7.493     7.512     7.530     7.546     7.563     7.578     7.596     7.613     7.631     7.648     7.666     7.683     7.700     7.718     7.733     7.752     7.769     7.785     7.802     7.819     7.836     7.854     7.870     7.887     7.904     7.922     7.939     7.956     7.973     7.991     8.007     8.024     8.044     8.061     8.079     8.095     8.112     8.131     8.149     8.167     8.185     8.202     8.219     8.235     8.255     8.272     8.290     8.308     8.325     8.342     8.357     8.375     8.392     8.409     8.424     8.440     8.457     8.471     8.487     8.502     8.517     8.532     8.546     8.562     8.574     8.590     8.606     8.618     8.635     8.648     8.661     8.677     8.692     8.707     8.721     8.735     8.749     8.764     8.777     8.790     8.804     8.818     8.831     8.842     8.856     8.868     8.881     8.893     8.907     8.920     8.932     8.944     8.955     8.968     8.981     8.994     9.005     9.017     9.029     9.041     9.055     9.067     9.079     9.092     9.103     9.115     9.129     9.141     9.155     9.169     9.183     9.193     9.209     9.221     9.235     9.248     9.260     9.274     9.291     9.302     9.316     9.332     9.345     9.357     9.371     9.383     9.398     9.412     9.424     9.437     9.453     9.465     9.479     9.493     9.505     9.520     9.532     9.546     9.563     9.575     9.588     9.604     9.617     9.632     9.644     9.657     9.670     9.685     9.700     9.710     9.724     9.739     9.752     9.765     9.778     9.795     9.810     9.822     9.835     9.849     9.864     9.877     9.890     9.904     9.918     9.932     9.948     9.957     9.975     9.987    10.004    10.017    10.031    10.048    10.061    10.077    10.091    10.108    10.124    10.141    10.156    10.170    10.185    10.203    10.218    10.233    10.249    10.265    10.280    10.298    10.313    10.332    10.345    10.361    10.380    10.395    10.412    10.428    10.444    10.458    10.475    10.492    10.509    10.528    10.546    10.565    10.583    10.599    10.618    10.637    10.657    10.673    10.695    10.712    10.731    10.750    10.770    10.787    10.808    10.829    10.850    10.870    10.891    10.911    10.931    10.948    10.972    10.991    11.014    11.035    11.054    11.074    11.092    11.114    11.135    11.157    11.179    11.200    11.223    11.243    11.264    11.285    11.307    11.328    11.350    11.372    11.395    11.418    11.439    11.460    11.483    11.506    11.524    11.546    11.569    11.593    11.618    11.637    11.660    11.685    11.708    11.730    11.750    11.774    11.793    11.817    11.838    11.859    11.879    11.900    11.922    11.944    11.964    11.983    12.004    12.022    12.045    12.062    12.079    12.098    12.116    12.135    12.152    12.169    12.187    12.205    12.222    12.238    12.255    12.272    12.287    12.305    12.321    12.335    12.352    12.370    12.383    12.400    12.415    12.431    12.446    12.459    12.470    12.483    12.494    12.509    12.520    12.536    12.546    12.559    12.571    12.582    12.595    12.605    12.614    12.627    12.642    12.654    12.666    12.676    12.693    12.705    12.722    12.732    12.742    12.756    12.765    12.780    12.792    12.800    12.813    12.824    12.837    12.847    12.859    12.872    12.878    12.891    12.903    12.910    12.922    12.932    12.943    12.952    12.976    12.990    12.997    13.009    13.019    13.027    13.037    13.045    13.056    13.066    13.075    13.085    13.095    13.102    13.131    13.146    13.157    13.165    13.175    13.194    13.202    13.213    13.224    13.231    13.248    13.258    13.268    13.280    13.289    13.296    13.303    13.313    13.324    13.336    13.352    13.360    13.371    13.379    13.388    13.398    13.419    13.426    13.438    13.447    13.463    13.469    13.475    13.487    13.496    13.505    13.515    13.530    13.541    13.550    13.563    13.587    13.594    13.603    13.616    13.628    13.640    13.647    13.654    13.687    13.695    13.704    13.718    13.731    13.740    13.755    13.760    13.776    13.783    13.794    13.807    13.814    13.835    13.839    13.859    13.869    13.874    13.878    13.883    13.907    13.912    13.920    13.932    13.939    13.955    13.961    13.966    13.978    13.987    13.994    14.007    14.020    14.027    14.032    14.037    14.047    14.064    14.071    14.079    14.087    14.096    14.105    14.112    14.122    14.135    14.142    14.148    14.160    14.172    14.176    14.181    14.196    14.205    14.210    14.219    14.225    14.235    14.240    14.247    14.256    14.265    14.273    14.280    14.288    14.295    14.304    14.311    14.320    14.332    14.341    14.350    14.368    14.372    14.378    14.395    14.399    14.408    14.427    14.431    14.438    14.445    14.453    14.459    14.464    14.489    14.495    14.510    14.518    14.527    14.531    14.547    14.553    14.561    14.572    14.581    14.594    14.602    14.607    14.618    14.625    14.630    14.635    14.639    14.642    14.646    14.644    14.646    14.646    14.646    14.647    14.646    14.644    14.640    14.639    14.633    14.628    14.623    14.618    14.612    14.605    14.594    14.587    14.580    14.566    14.560    14.553    14.547    14.541    14.531    14.522    14.517    14.514    14.500    14.495    14.487    14.464    14.459    14.452    14.443    14.437    14.431    14.427    14.416    14.410    14.399    14.394    14.381    14.376    14.370    14.362    14.351    14.344    14.337    14.331    14.316    14.311    14.305    14.295    14.291    14.280    14.275    14.262    14.258    14.250    14.245    14.238    14.231    14.225    14.219    14.213    14.205    14.202    14.194    14.185    14.176    14.170    14.164    14.156    14.148    14.144    14.128    14.118    14.111    14.106    14.100    14.094
     4.366     4.333     4.333     4.333     4.327     4.333     4.327     4.333     4.367     4.358     4.367     4.394     4.333     4.327     4.333     4.325     4.305     4.338     4.338     4.303     4.303     4.302     4.303     4.302     4.338     4.336     4.331     4.336     4.363     4.303     4.339     4.338     4.331     4.336     4.333     4.338     4.368     4.333     4.325     4.303     4.308     4.303     4.308     4.302     4.303     4.300     4.303     4.302     4.303     4.303     4.323     4.303     4.323     4.302     4.336     4.333     4.367     4.335     4.327     4.333     4.325     4.305     4.323     4.333     4.325     4.333     4.368     4.342     4.336     4.331     4.336     4.341     4.303     4.308     4.302     4.308     4.302     4.333     4.325     4.303     4.305     4.303     4.323     4.300     4.305     4.298     4.303     4.308     4.302     4.308     4.333     4.325     4.333     4.323     4.333     4.300     4.305     4.325     4.333     4.327     4.333     4.323     4.303     4.303     4.302     4.336     4.325     4.303     4.323     4.333     4.302     4.333     4.325     4.333     4.325     4.305     4.325     4.303     4.323     4.303     4.323     4.333     4.333     4.325     4.331     4.338     4.333     4.325     4.303     4.310     4.305     4.323     4.305     4.325     4.305     4.323     4.333     4.338     4.370     4.373     4.366     4.333     4.338     4.331     4.338     4.370     4.333     4.366     4.335     4.366     4.356     4.366     4.360     4.370     4.366     4.413     4.396     4.390     4.371     4.364     4.371     4.366     4.399     4.396     4.402     4.399     4.394     4.398     4.394     4.402     4.399     4.396     4.392     4.396     4.404     4.396     4.402     4.396     4.400     4.392     4.402     4.399     4.394     4.402     4.390     4.398     4.404     4.396     4.402     4.394     4.400     4.394     4.402     4.392     4.418     4.415     4.396     4.406     4.417     4.411     4.415     4.394     4.400     4.392     4.402     4.396     4.404     4.398     4.406     4.404     4.409     4.406     4.413     4.396     4.402     4.398     4.400     4.406     4.398     4.390     4.399     4.396     4.404     4.371     4.366     4.406     4.400     4.407     4.371     4.366     4.415     4.409     4.409     4.404     4.411     4.407     4.399     4.392     4.399     4.392     4.394     4.364     4.371     4.338     4.371     4.387     4.398     4.385     4.385     4.382     4.387     4.396     4.387     4.390     4.387     4.387     4.385     4.396     4.377     4.379     4.394     4.375     4.387     4.366     4.380     4.375     4.380     4.375     4.377     4.366     4.371     4.364     4.370     4.360     4.360     4.368     4.363     4.354     4.347     4.364     4.374     4.333     4.338     4.333     4.338     4.356     4.358     4.356     4.364     4.356     4.342     4.338     4.364     4.342     4.339     4.356     4.363     4.336     4.358     4.341     4.338     4.342     4.303     4.342     4.339     4.333     4.336     4.331     4.338     4.305     4.298     4.306     4.333     4.325     4.303     4.323     4.303     4.325     4.300     4.265     4.270     4.264     4.271     4.329     4.264     4.270     4.265     4.270     4.264     4.271     4.314     4.307     4.312     4.303     4.264     4.270     4.265     4.270     4.277     4.260     4.283     4.302     4.294     4.303     4.265     4.270     4.264     4.270     4.275     4.272     4.279     4.264     4.294     4.271     4.292     4.290     4.233     4.241     4.235     4.242     4.264     4.258     4.265     4.231     4.275     4.277     4.283     4.285     4.258     4.267     4.256     4.235     4.242     4.195     4.242     4.237     4.244     4.262     4.254     4.254     4.262     4.254     4.256     4.238     4.243     4.235     4.243     4.264     4.233     4.238     4.233     4.254     4.254     4.256     4.235     4.241     4.235     4.237     4.243     4.235     4.242     4.264     4.256     4.238     4.258     4.260     4.237     4.252     4.233     4.258     4.254     4.262     4.254     4.233     4.250     4.235     4.242     4.235     4.243     4.237     4.285     4.231     4.237     4.269     4.256     4.237     4.243     4.242     4.235     4.270     4.239     4.260     4.237     4.244     4.237     4.252     4.235     4.242     4.245     4.244     4.264     4.249     4.273     4.270     4.265     4.258     4.264     4.262     4.258     4.265     4.269     4.273     4.270     4.262     4.271     4.270     4.279     4.282     4.270     4.282     4.264     4.200     4.193     4.243     4.237     4.258     4.238     4.256     4.264     4.270     4.264     4.270     4.281     4.278     4.235     4.270     4.237     4.270     4.264     4.282     4.275     4.256     4.264     4.256     4.264     4.270     4.279     4.275     4.271     4.274     4.270     4.292     4.270     4.294     4.287     4.300     4.282     4.294     4.308     4.310     4.303     4.308     4.270     4.264     4.270     4.321     4.321     4.306     4.270     4.305     4.308     4.316     4.321     4.307     4.271     4.335     4.321     4.331     4.323     4.325     4.329     4.323     4.329     4.333     4.327     4.331     4.335     4.333     4.329     4.329     4.335     4.339     4.338     4.346     4.348     4.354     4.358     4.356     4.356     4.300     4.358     4.356     4.363     4.368     4.363     4.366     4.363     4.368     4.302     4.338     4.331     4.367     4.363     4.339     4.343     4.368     4.346     4.368     4.346     4.364     4.356     4.364     4.354     4.363     4.354     4.364     4.354     4.354     4.385     4.356     4.385     4.374     4.376     4.392     4.394     4.387     4.385     4.385     4.392     4.402     4.399     4.406     4.399     4.406     4.409     4.406     4.409     4.406     4.411     4.413     4.398     4.413     4.415     4.404     4.411     4.402     4.409     4.404     4.404     4.398     4.404     4.402     4.406     4.413     4.417     4.407     4.415     4.421     4.438     4.435     4.423     4.435     4.435     4.428     4.435     4.449     4.427     4.432     4.447     4.455     4.453     4.452     4.458     4.455     4.450     4.465     4.463     4.470     4.467     4.462     4.477     4.478     4.477     4.474     4.485     4.487     4.485     4.481     4.482     4.485     4.489     4.487     4.494     4.497     4.496     4.502     4.497     4.509     4.507     4.511     4.509     4.513     4.494     4.517     4.494     4.497     4.504     4.529     4.523     4.520     4.525     4.527     4.528     4.537     4.540     4.542     4.542     4.535     4.537     4.564     4.552     4.555     4.515     4.558     4.553     4.556     4.566     4.573     4.579     4.539     4.544     4.587     4.590     4.594     4.595     4.592     4.587     4.592     4.589     4.597     4.602     4.605     4.609     4.612     4.612     4.630     4.633     4.633     4.637     4.641     4.637     4.641     4.637     4.649     4.651     4.654     4.654     4.654     4.656     4.657     4.659     4.657     4.662     4.662     4.662     4.669     4.669     4.673     4.676     4.675     4.679     4.683     4.679     4.685     4.688     4.689     4.691     4.692     4.694     4.697     4.699     4.700     4.703     4.707     4.708     4.710     4.712     4.715     4.716     4.719     4.720     4.723     4.727     4.730     4.730     4.733     4.735     4.737     4.740     4.742     4.745     4.746     4.750     4.752     4.756     4.758     4.764     4.765     4.770     4.776     4.780     4.781     4.785     4.789     4.792     4.796     4.799     4.801     4.806     4.812     4.815     4.820     4.824     4.824     4.826     4.826     4.829     4.831     4.832     4.837     4.837     4.839     4.841     4.844     4.846     4.848     4.850     4.850     4.852     4.852     4.853     4.853     4.858     4.859     4.862     4.865     4.868     4.870     4.872     4.874     4.874     4.878     4.879     4.881     4.883     4.885     4.885     4.886     4.887     4.889     4.890     4.892     4.893     4.894     4.896     4.899     4.900     4.904     4.905     4.907     4.911     4.912     4.914     4.916     4.920     4.921     4.923     4.925     4.928     4.930     4.933     4.935     4.936     4.939     4.942     4.944     4.947     4.949     4.950     4.952     4.955     4.959     4.960     4.962     4.964     4.967     4.968     4.970     4.973     4.974     4.978     4.979     4.981     4.982     4.985     4.987     4.989     4.991     4.993     4.996     4.998     5.000     5.004     5.003     5.006     5.009     5.019     5.019     5.020     5.024     5.025     5.027     5.028     5.030     5.032     5.033     5.035     5.037     5.039     5.041     5.042     5.045     5.047     5.048     5.050     5.052     5.055     5.057     5.060     5.061     5.063     5.065     5.069     5.070     5.072     5.076     5.078     5.080     5.083     5.085     5.087     5.092     5.092     5.097     5.099     5.104     5.105     5.107     5.109     5.110     5.112     5.115     5.117     5.120     5.122     5.124     5.126     5.130     5.132     5.138     5.139     5.140     5.147     5.153     5.155     5.157     5.160     5.160     5.162     5.166     5.167     5.170     5.172     5.174     5.177     5.179     5.181     5.185     5.187     5.189     5.190     5.195     5.198     5.199     5.202     5.205     5.205     5.209     5.211     5.213     5.214     5.218     5.220     5.221     5.223     5.226     5.228     5.229     5.231     5.235     5.236     5.239     5.241     5.242     5.245     5.247     5.248     5.252     5.254     5.255     5.256     5.258     5.261     5.264     5.267     5.269     5.271     5.272     5.276     5.277     5.280     5.282     5.283     5.287     5.288     5.290     5.293     5.294     5.298     5.302     5.306     5.307     5.309     5.311     5.313     5.315     5.318     5.322     5.335     5.339     5.341     5.343     5.345     5.347     5.349     5.350     5.351     5.354     5.356     5.360     5.363     5.364     5.368     5.372     5.374     5.376     5.377     5.381     5.383     5.386     5.389     5.391     5.395     5.399     5.402     5.405     5.408     5.412     5.415     5.416     5.419     5.422     5.424     5.427     5.431     5.435     5.436     5.439     5.443     5.446     5.452     5.454     5.457     5.461     5.463     5.467     5.473     5.477     5.485     5.489     5.493     5.494     5.496     5.500     5.506     5.508     5.510     5.515     5.520     5.522     5.526     5.531     5.533     5.537     5.540     5.543     5.548     5.550     5.553     5.558     5.562     5.569     5.572     5.576     5.582     5.584     5.588     5.594     5.599     5.604     5.610     5.615     5.620     5.625     5.628     5.633     5.637     5.644     5.648     5.654     5.660     5.665     5.671     5.676     5.683     5.689     5.694     5.697     5.704     5.708     5.714     5.721     5.727     5.733     5.741     5.747     5.756     5.764     5.772     5.781     5.790     5.802     5.811     5.822     5.833     5.844     5.856     5.869     5.880     5.892     5.905     5.918     5.932     5.946     5.961     5.974     5.989     6.004     6.020     6.035     6.051     6.070     6.087     6.105     6.123     6.141     6.161     6.180     6.202     6.223     6.246     6.269     6.293     6.316     6.339     6.363     6.387     6.410     6.433     6.457     6.481     6.505     6.527     6.550     6.571     6.591     6.613     6.631     6.650     6.668     6.687     6.703     6.723     6.740     6.757     6.775     6.791     6.809     6.828     6.844     6.861     6.879     6.897     6.915     6.932     6.950     6.969     6.986     7.004     7.023     7.041     7.060     7.080     7.097     7.115     7.135     7.154     7.172     7.191     7.210     7.230     7.246     7.266     7.283     7.301     7.318     7.336     7.354     7.372     7.389     7.407     7.424     7.441     7.459     7.475     7.493     7.510     7.528     7.546     7.563     7.578     7.595     7.613     7.629     7.647     7.664     7.682     7.699     7.717     7.733     7.752     7.766     7.782     7.800     7.817     7.835     7.852     7.868     7.885     7.903     7.918     7.936     7.954     7.972     7.989     8.005     8.023     8.039     8.057     8.075     8.092     8.109     8.127     8.144     8.164     8.179     8.198     8.214     8.232     8.250     8.267     8.285     8.302     8.320     8.337     8.355     8.370     8.390     8.406     8.422     8.438     8.455     8.470     8.485     8.503     8.517     8.532     8.548     8.562     8.578     8.592     8.606     8.622     8.637     8.650     8.665     8.678     8.693     8.708     8.723     8.738     8.752     8.766     8.780     8.795     8.807     8.822     8.836     8.849     8.861     8.876     8.889     8.901     8.915     8.929     8.943     8.953     8.964     8.977     8.990     9.003     9.014     9.026     9.039     9.050     9.062     9.075     9.089     9.100     9.114     9.126     9.141     9.152     9.164     9.178     9.189     9.202     9.216     9.227     9.242     9.255     9.268     9.285     9.296     9.309     9.322     9.336     9.350     9.364     9.379     9.391     9.404     9.419     9.433     9.446     9.458     9.470     9.485     9.498     9.512     9.525     9.537     9.552     9.566     9.582     9.595     9.608     9.623     9.635     9.648     9.663     9.675     9.691     9.703     9.719     9.731     9.746     9.758     9.770     9.785     9.799     9.814     9.829     9.843     9.855     9.870     9.883     9.898     9.911     9.925     9.939     9.952     9.967     9.979     9.994    10.009    10.023    10.037    10.052    10.069    10.083    10.098    10.113    10.128    10.145    10.162    10.175    10.191    10.205    10.220    10.237    10.254    10.267    10.283    10.301    10.317    10.333    10.352    10.365    10.382    10.396    10.415    10.431    10.445    10.463    10.479    10.495    10.512    10.530    10.546    10.566    10.583    10.602    10.619    10.639    10.658    10.673    10.693    10.713    10.732    10.749    10.771    10.788    10.807    10.826    10.848    10.869    10.891    10.910    10.931    10.948    10.969    10.990    11.009    11.029    11.052    11.074    11.090    11.111    11.133    11.155    11.176    11.195    11.218    11.239    11.258    11.280    11.302    11.323    11.346    11.369    11.390    11.411    11.433    11.455    11.478    11.498    11.520    11.542    11.563    11.583    11.607    11.632    11.654    11.677    11.698    11.720    11.742    11.766    11.790    11.809    11.830    11.852    11.873    11.892    11.912    11.935    11.956    11.973    11.995    12.016    12.032    12.051    12.068    12.087    12.105    12.125    12.141    12.159    12.176    12.193    12.210    12.228    12.245    12.262    12.279    12.293    12.308    12.324    12.338    12.354    12.370    12.383    12.397    12.413    12.428    12.443    12.455    12.465    12.477    12.489    12.503    12.516    12.529    12.540    12.549    12.563    12.575    12.587    12.597    12.609    12.619    12.635    12.650    12.664    12.671    12.687    12.700    12.714    12.726    12.736    12.749    12.759    12.772    12.778    12.793    12.802    12.820    12.830    12.842    12.854    12.865    12.873    12.886    12.894    12.904    12.910    12.927    12.937    12.949    12.965    12.992    12.997    13.006    13.014    13.025    13.033    13.040    13.052    13.060    13.068    13.080    13.091    13.098    13.127    13.139    13.152    13.162    13.174    13.182    13.202    13.209    13.218    13.228    13.239    13.254    13.265    13.274    13.285    13.292    13.301    13.312    13.320    13.333    13.346    13.357    13.369    13.378    13.387    13.393    13.401    13.426    13.433    13.443    13.455    13.466    13.475    13.483    13.495    13.498    13.513    13.522    13.539    13.548    13.561    13.578    13.592    13.600    13.616    13.626    13.636    13.643    13.657    13.679    13.693    13.696    13.713    13.722    13.735    13.752    13.765    13.770    13.783    13.790    13.807    13.813    13.835    13.839    13.858    13.869    13.874    13.880    13.883    13.904    13.910    13.919    13.932    13.936    13.952    13.959    13.964    13.975    13.985    13.994    14.004    14.020    14.025    14.030    14.040    14.048    14.059    14.071    14.081    14.087    14.098    14.103    14.111    14.117    14.135    14.140    14.149    14.154    14.170    14.177    14.183    14.191    14.203    14.211    14.219    14.225    14.233    14.240    14.247    14.258    14.264    14.273    14.280    14.288    14.297    14.304    14.311    14.322    14.323    14.342    14.353    14.367    14.374    14.379    14.391    14.399    14.412    14.423    14.431    14.438    14.445    14.452    14.459    14.466    14.489    14.495    14.503    14.522    14.527    14.533    14.545    14.552    14.563    14.572    14.577    14.590    14.602    14.608    14.618    14.625    14.630    14.637    14.640    14.644    14.646    14.647    14.646    14.646    14.646    14.647    14.646    14.644    14.642    14.639    14.635    14.630    14.625    14.618    14.613    14.608    14.598    14.588    14.581    14.566    14.560    14.553    14.547    14.541    14.531    14.526    14.518    14.514    14.504    14.496    14.487    14.466    14.460    14.453    14.447    14.440    14.433    14.427    14.420    14.408    14.402    14.396    14.383    14.379    14.370    14.367    14.353    14.346    14.341    14.332    14.323    14.313    14.307    14.298    14.291    14.285    14.278    14.268    14.261    14.252    14.247    14.240    14.235    14.230    14.222    14.216    14.205    14.202    14.194    14.190    14.179    14.172    14.166    14.160    14.149    14.144    14.137    14.131    14.114    14.109    14.105    14.100
[truncated: 22,285,239 more chars]
