# Supplementary material for: The near-field tsunami generated by the 15 January 2022 eruption of the Hunga Tonga-Hunga Ha’apai volcano and its impact on Tongatapu, Tonga
Source: Sci Rep. 2022 Sep 7;12:15187. doi: 10.1038/s41598-022-19486-w (PMC9452557; doi:10.1038/s41598-022-19486-w)
Supplement: Supplementary file 3 — Supplementary Information 3. [file 41598_2022_19486_MOESM3_ESM.zip › Z010R3max.asc]

ncols                      1800
nrows                      1260
xllcorner              -175.500
yllcorner               -21.300
cellsize      0.000277777784504
NODATA_value  -9999
     0.393     0.394     0.396     0.397     0.399     0.400     0.401     0.403     0.404     0.405     0.406     0.407     0.409     0.410     0.411     0.412     0.413     0.414     0.416     0.417     0.417     0.419     0.420     0.421     0.423     0.424     0.425     0.426     0.427     0.428     0.430     0.430     0.431     0.432     0.433     0.434     0.435     0.436     0.437     0.437     0.438     0.439     0.440     0.441     0.441     0.442     0.443     0.443     0.444     0.445     0.445     0.446     0.447     0.447     0.448     0.449     0.449     0.450     0.451     0.452     0.452     0.453     0.453     0.454     0.454     0.455     0.456     0.456     0.457     0.458     0.458     0.458     0.459     0.460     0.460     0.461     0.461     0.461     0.462     0.462     0.463     0.463     0.464     0.464     0.464     0.464     0.465     0.465     0.466     0.466     0.466     0.466     0.466     0.467     0.467     0.467     0.467     0.467     0.467     0.468     0.468     0.468     0.468     0.468     0.468     0.468     0.468     0.468     0.469     0.469     0.469     0.469     0.469     0.469     0.469     0.469     0.469     0.469     0.469     0.469     0.469     0.469     0.469     0.469     0.469     0.469     0.469     0.469     0.469     0.469     0.468     0.468     0.468     0.468     0.468     0.468     0.467     0.467     0.467     0.467     0.467     0.466     0.466     0.466     0.465     0.465     0.465     0.464     0.464     0.464     0.463     0.463     0.462     0.461     0.461     0.461     0.460     0.460     0.459     0.459     0.458     0.458     0.457     0.457     0.456     0.455     0.455     0.454     0.454     0.453     0.453     0.452     0.451     0.451     0.450     0.449     0.449     0.448     0.447     0.446     0.445     0.445     0.444     0.443     0.442     0.442     0.440     0.440     0.439     0.438     0.437     0.436     0.435     0.434     0.433     0.432     0.431     0.430     0.429     0.428     0.427     0.426     0.425     0.424     0.423     0.422     0.421     0.419     0.419     0.418     0.416     0.415     0.414     0.413     0.412     0.411     0.409     0.408     0.407     0.405     0.404     0.403     0.401     0.400     0.399     0.398     0.397     0.396     0.394     0.393     0.391     0.390     0.389     0.387     0.385     0.384     0.383     0.381     0.380     0.379     0.376     0.375     0.374     0.372     0.371     0.369     0.367     0.366     0.365     0.363     0.362     0.360     0.358     0.357     0.355     0.353     0.352     0.350     0.348     0.347     0.345     0.343     0.342     0.340     0.338     0.337     0.335     0.333     0.331     0.330     0.328     0.326     0.325     0.323     0.322     0.320     0.318     0.317     0.315     0.313     0.311     0.310     0.308     0.306     0.305     0.302     0.301     0.299     0.297     0.296     0.294     0.292     0.291     0.289     0.287     0.286     0.284     0.282     0.281     0.279     0.277     0.275     0.274     0.272     0.271     0.269     0.267     0.265     0.265     0.265     0.265     0.265     0.266     0.266     0.266     0.267     0.267     0.267     0.268     0.268     0.269     0.269     0.269     0.270     0.270     0.271     0.271     0.272     0.272     0.272     0.273     0.273     0.274     0.274     0.274     0.275     0.275     0.276     0.276     0.276     0.277     0.277     0.277     0.278     0.278     0.279     0.279     0.279     0.280     0.280     0.280     0.281     0.281     0.281     0.281     0.282     0.282     0.283     0.283     0.283     0.284     0.284     0.285     0.285     0.285     0.286     0.286     0.286     0.287     0.287     0.287     0.287     0.288     0.288     0.288     0.289     0.289     0.289     0.290     0.290     0.290     0.291     0.291     0.291     0.292     0.292     0.292     0.292     0.293     0.293     0.293     0.293     0.293     0.294     0.294     0.294     0.294     0.294     0.295     0.295     0.295     0.295     0.296     0.296     0.296     0.296     0.296     0.296     0.296     0.296     0.296     0.296     0.296     0.296     0.296     0.296     0.296     0.296     0.297     0.296     0.297     0.296     0.296     0.296     0.296     0.296     0.296     0.296     0.296     0.296     0.296     0.296     0.296     0.296     0.296     0.296     0.296     0.296     0.295     0.295     0.295     0.295     0.295     0.295     0.295     0.295     0.295     0.295     0.295     0.294     0.294     0.294     0.294     0.294     0.294     0.294     0.294     0.294     0.294     0.294     0.294     0.294     0.293     0.293     0.293     0.293     0.293     0.293     0.293     0.293     0.293     0.293     0.293     0.293     0.293     0.293     0.293     0.293     0.293     0.293     0.293     0.293     0.293     0.294     0.294     0.294     0.294     0.294     0.294     0.295     0.295     0.295     0.295     0.295     0.296     0.296     0.296     0.296     0.296     0.297     0.297     0.297     0.297     0.298     0.298     0.298     0.299     0.299     0.299     0.299     0.300     0.300     0.301     0.301     0.301     0.302     0.303     0.304     0.305     0.306     0.307     0.308     0.309     0.310     0.311     0.312     0.313     0.314     0.315     0.316     0.317     0.318     0.319     0.320     0.321     0.322     0.323     0.324     0.325     0.326     0.328     0.328     0.329     0.331     0.331     0.332     0.333     0.334     0.335     0.336     0.337     0.338     0.339     0.340     0.341     0.343     0.344     0.344     0.346     0.347     0.348     0.349     0.350     0.351     0.352     0.353     0.354     0.355     0.356     0.357     0.359     0.360     0.361     0.362     0.363     0.364     0.365     0.366     0.367     0.369     0.370     0.370     0.372     0.373     0.374     0.375     0.376     0.377     0.378     0.379     0.380     0.382     0.383     0.384     0.385     0.386     0.387     0.389     0.389     0.390     0.392     0.393     0.394     0.395     0.396     0.397     0.399     0.400     0.401     0.402     0.403     0.404     0.405     0.406     0.407     0.408     0.409     0.410     0.412     0.413     0.414     0.415     0.416     0.417     0.419     0.420     0.421     0.422     0.423     0.424     0.425     0.426     0.427     0.429     0.430     0.431     0.432     0.433     0.434     0.436     0.437     0.437     0.439     0.440     0.441     0.442     0.443     0.444     0.446     0.447     0.448     0.449     0.450     0.451     0.453     0.454     0.455     0.456     0.457     0.458     0.460     0.461     0.462     0.463     0.464     0.465     0.467     0.468     0.469     0.470     0.471     0.472     0.474     0.475     0.475     0.477     0.478     0.479     0.481     0.481     0.482     0.484     0.485     0.486     0.487     0.489     0.490     0.491     0.492     0.493     0.495     0.496     0.497     0.498     0.499     0.500     0.502     0.503     0.504     0.505     0.506     0.507     0.509     0.510     0.511     0.513     0.514     0.515     0.516     0.517     0.518     0.520     0.521     0.523     0.525     0.526     0.527     0.528     0.530     0.531     0.533     0.534     0.535     0.536     0.537     0.538     0.540     0.541     0.542     0.544     0.545     0.547     0.548     0.549     0.550     0.552     0.553     0.554     0.556     0.557     0.558     0.560     0.561     0.562     0.564     0.565     0.567     0.569     0.570     0.571     0.574     0.575     0.576     0.578     0.580     0.581     0.584     0.585     0.587     0.590     0.592     0.593     0.597     0.598     0.600     0.604     0.605     0.607     0.611     0.613     0.614     0.617     0.619     0.621     0.623     0.625     0.626     0.629     0.630     0.631     0.634     0.635     0.636     0.639     0.640     0.641     0.643     0.645     0.646     0.648     0.649     0.650     0.652     0.653     0.654     0.656     0.656     0.658     0.659     0.661     0.662     0.663     0.664     0.665     0.667     0.668     0.670     0.671     0.672     0.673     0.675     0.676     0.678     0.679     0.680     0.681     0.683     0.684     0.685     0.687     0.688     0.689     0.691     0.692     0.693     0.695     0.696     0.697     0.698     0.699     0.700     0.702     0.703     0.704     0.706     0.706     0.707     0.709     0.710     0.711     0.712     0.713     0.714     0.715     0.716     0.717     0.718     0.719     0.720     0.721     0.721     0.722     0.723     0.724     0.725     0.726     0.726     0.727     0.728     0.729     0.729     0.730     0.730     0.731     0.732     0.732     0.732     0.733     0.734     0.734     0.734     0.735     0.735     0.735     0.736     0.736     0.736     0.737     0.737     0.737     0.737     0.737     0.737     0.737     0.737     0.737     0.737     0.737     0.737     0.737     0.736     0.736     0.736     0.736     0.735     0.735     0.735     0.734     0.733     0.733     0.732     0.732     0.731     0.730     0.729     0.729     0.727     0.727     0.726     0.724     0.723     0.722     0.721     0.720     0.718     0.716     0.715     0.714     0.712     0.711     0.709     0.707     0.705     0.704     0.701     0.700     0.698     0.695     0.693     0.692     0.689     0.687     0.685     0.682     0.680     0.678     0.674     0.672     0.670     0.666     0.664     0.662     0.658     0.656     0.654     0.650     0.647     0.645     0.641     0.638     0.636     0.631     0.629     0.626     0.622     0.619     0.616     0.611     0.609     0.606     0.601     0.598     0.595     0.590     0.587     0.584     0.578     0.575     0.572     0.566     0.563     0.560     0.554     0.551     0.547     0.549     0.551     0.553     0.555     0.557     0.558     0.561     0.562     0.563     0.565     0.566     0.568     0.569     0.570     0.571     0.572     0.573     0.573     0.574     0.574     0.575     0.575     0.575     0.576     0.576     0.576     0.575     0.575     0.575     0.574     0.574     0.573     0.573     0.572     0.571     0.570     0.568     0.568     0.567     0.565     0.564     0.562     0.560     0.559     0.557     0.555     0.553     0.551     0.548     0.546     0.544     0.541     0.539     0.537     0.533     0.531     0.529     0.525     0.522     0.520     0.515     0.513     0.510     0.505     0.502     0.499     0.494     0.491     0.488     0.483     0.484     0.485     0.487     0.489     0.490     0.492     0.494     0.495     0.498     0.499     0.500     0.503     0.504     0.506     0.509     0.510     0.511     0.514     0.516     0.517     0.520     0.522     0.523     0.526     0.528     0.529     0.532     0.534     0.535     0.538     0.540     0.542     0.547     0.555     0.563     0.576     0.585     0.593     0.607     0.615     0.623     0.638     0.646     0.655     0.669     0.677     0.686     0.700     0.708     0.717     0.731     0.740     0.748     0.762     0.770     0.779     0.793     0.801     0.809     0.824     0.832     0.840     0.855     0.863     0.871     0.885     0.893     0.901     0.916     0.924     0.933     0.950     0.960     0.970     0.989     1.000     1.011     1.031     1.043     1.056     1.079     1.093     1.107     1.132     1.146     1.161     1.187     1.202     1.216     1.243     1.258     1.271     1.296     1.309     1.320     1.341     1.351     1.359     1.374     1.381     1.385     1.394     1.397     1.397     1.401     1.401     1.398     1.398     1.396     1.391     1.387     1.383     1.376     1.368     1.363     1.354     1.345     1.339     1.331     1.323     1.317     1.309     1.302     1.296     1.288     1.279     1.273     1.264     1.252     1.245     1.235     1.223     1.214     1.204     1.192     1.184     1.175     1.164     1.157     1.149     1.140     1.134     1.127     1.121     1.117     1.111     1.108     1.105     1.102     1.101     1.100     1.098     1.100     1.102     1.102     1.108     1.112     1.115     1.126     1.132     1.137     1.152     1.161     1.169     1.187     1.197     1.207     1.228     1.239     1.249     1.270     1.281     1.290     1.310     1.321     1.330     1.348     1.358     1.366     1.383     1.392     1.399     1.414     1.421     1.426     1.439     1.445     1.449     1.459     1.463     1.466     1.474     1.477     1.478     1.484     1.485     1.485     1.488     1.488     1.487     1.487     1.486     1.483     1.481     1.479     1.477     1.474     1.472     1.469     1.467     1.465     1.463     1.462     1.460     1.458     1.457     1.455     1.452     1.450     1.448     1.444     1.439     1.436     1.430     1.424     1.419     1.412     1.404     1.398     1.391     1.381     1.374     1.366     1.355     1.348     1.338     1.326     1.317     1.307     1.293     1.283     1.272     1.256     1.245     1.233     1.216     1.205     1.192     1.174     1.162     1.149     1.131     1.119     1.106     1.088     1.076     1.063     1.044     1.032     1.019     1.000     0.988     0.975     0.956     0.944     0.930     0.912     0.900     0.887     0.869     0.857     0.844     0.826     0.815     0.802     0.785     0.774     0.761     0.744     0.733     0.721     0.705     0.695     0.683     0.668     0.658     0.647     0.633     0.624     0.615     0.602     0.594     0.586     0.576     0.573     0.572     0.572     0.571     0.571     0.574     0.573     0.569     0.569     0.569     0.568     0.576     0.586     0.595     0.609     0.616     0.621     0.628     0.631     0.632     0.631     0.629     0.625     0.614     0.607     0.596     0.577     0.568     0.567     0.575     0.584     0.592     0.604     0.610     0.614     0.620     0.622     0.622     0.619     0.616     0.610     0.597     0.587     0.574     0.568     0.568     0.567     0.568     0.567     0.567     0.567     0.567     0.566     0.566     0.566     0.565     0.565     0.565     0.564     0.564     0.563     0.578     0.612     0.632     0.650     0.679     0.694     0.707     0.725     0.734     0.739     0.744     0.745     0.741     0.732     0.724     0.713     0.693     0.704     0.713     0.726     0.732     0.736     0.739     0.739     0.737     0.747     0.779     0.809     0.857     0.886     0.910     0.946     0.966     0.980     0.998     1.007     1.009     1.005     1.001     0.991     0.968     0.954     0.936     0.902     0.884     0.864     0.923     0.957     0.991     1.052     1.086     1.117     1.176     1.205     1.231     1.282     1.305     1.325     1.369     1.387     1.401     1.439     1.454     1.463     1.497     1.509     1.517     1.548     1.559     1.565     1.595     1.605     1.609     1.637     1.645     1.647     1.673     1.679     1.677     1.700     1.705     1.701     1.722     1.727     1.721     1.738     1.741     1.730     1.737     1.735     1.717     1.715     1.709     1.690     1.688     1.684     1.670     1.671     1.671     1.661     1.664     1.666     1.658     1.660     1.660     1.650     1.643     1.637     1.618     1.593     1.578     1.555     1.535     1.527     1.517     1.518     1.522     1.524     1.540     1.554     1.564     1.590     1.610     1.625     1.652     1.672     1.685     1.707     1.723     1.732     1.746     1.758     1.765     1.774     1.787     1.793     1.800     1.811     1.816     1.816     1.823     1.824     1.818     1.822     1.822     1.814     1.817     1.816     1.801     1.797     1.791     1.773     1.764     1.754     1.737     1.726     1.712     1.692     1.678     1.659     1.629     1.611     1.587     1.547     1.524     1.496     1.449     1.425     1.398     1.353     1.333     1.309     1.266     1.246     1.223     1.183     1.164     1.143     1.105     1.086     1.065     1.028     1.009     0.990     0.958     0.942     0.925     0.899     0.887     0.873     0.852     0.843     0.832     0.817     0.810     0.802     0.790     0.784     0.778     0.768     0.763     0.758     0.748     0.744     0.738     0.728     0.723     0.717     0.708     0.703     0.697     0.688     0.683     0.677     0.668     0.663     0.658     0.649     0.644     0.638     0.629     0.624     0.619     0.610     0.606     0.600     0.592     0.588     0.582     0.574     0.570     0.565     0.558     0.553     0.549     0.542     0.538     0.533     0.527     0.523     0.519     0.513     0.510     0.506     0.500     0.497     0.494     0.489     0.486     0.483     0.479     0.476     0.474     0.470     0.468     0.465     0.462     0.460     0.457     0.454     0.452     0.450     0.447     0.445     0.443     0.439     0.438     0.435     0.432     0.430     0.428     0.424     0.422     0.420     0.416     0.415     0.412     0.409     0.407     0.404     0.401     0.399     0.397     0.393     0.391     0.389     0.385     0.384     0.381     0.378     0.376     0.374     0.370     0.368     0.366     0.362     0.360     0.358     0.354     0.352     0.350     0.346     0.343     0.341     0.337     0.335     0.332     0.328     0.326     0.324     0.320     0.318     0.315     0.311     0.309     0.307     0.303     0.301     0.298     0.295     0.293     0.291     0.287     0.285     0.283     0.279     0.278     0.276     0.273     0.271     0.269     0.266     0.265     0.263     0.261     0.260     0.258     0.256     0.255     0.255     0.255     0.256     0.256     0.256     0.256     0.257     0.256     0.256     0.256     0.256     0.255     0.255     0.257     0.263     0.270     0.280     0.285     0.291     0.300     0.305     0.309     0.317     0.321     0.325     0.332     0.335     0.338     0.343     0.346     0.348     0.352     0.354     0.356     0.358     0.360     0.361     0.362     0.362     0.363     0.363     0.363     0.363     0.362     0.361     0.360     0.358     0.357     0.355     0.353     0.351     0.348     0.344     0.342     0.339     0.334     0.331     0.327     0.321     0.318     0.314
     0.391     0.393     0.395     0.396     0.398     0.399     0.401     0.402     0.403     0.405     0.406     0.407     0.408     0.409     0.411     0.412     0.413     0.414     0.415     0.416     0.417     0.418     0.420     0.421     0.422     0.424     0.425     0.427     0.427     0.429     0.430     0.431     0.431     0.433     0.433     0.435     0.435     0.436     0.436     0.438     0.438     0.439     0.440     0.441     0.441     0.442     0.442     0.443     0.444     0.445     0.445     0.446     0.446     0.447     0.448     0.449     0.449     0.450     0.450     0.451     0.452     0.452     0.453     0.475     0.454     0.570     0.455     0.644     0.457     0.694     0.458     0.717     0.459     0.714     0.459     0.688     0.460     0.643     0.461     0.587     0.462     0.525     0.463     0.463     0.464     0.464     0.464     0.465     0.466     0.466     0.466     0.466     0.466     0.467     0.467     0.467     0.467     0.467     0.467     0.467     0.467     0.467     0.468     0.467     0.468     0.468     0.468     0.468     0.468     0.468     0.468     0.468     0.468     0.468     0.468     0.469     0.469     0.469     0.469     0.469     0.469     0.469     0.469     0.469     0.469     0.469     0.469     0.469     0.468     0.468     0.468     0.468     0.468     0.467     0.467     0.467     0.467     0.467     0.467     0.466     0.466     0.466     0.466     0.465     0.465     0.464     0.464     0.464     0.463     0.463     0.462     0.462     0.462     0.461     0.461     0.460     0.460     0.459     0.459     0.458     0.458     0.457     0.457     0.456     0.456     0.455     0.454     0.454     0.453     0.453     0.452     0.452     0.451     0.450     0.450     0.449     0.448     0.447     0.447     0.446     0.445     0.444     0.444     0.443     0.442     0.441     0.440     0.439     0.438     0.438     0.437     0.436     0.434     0.434     0.433     0.432     0.431     0.430     0.429     0.428     0.427     0.426     0.425     0.424     0.422     0.422     0.420     0.419     0.418     0.417     0.416     0.415     0.414     0.413     0.411     0.410     0.409     0.408     0.407     0.405     0.404     0.403     0.401     0.400     0.399     0.398     0.396     0.395     0.394     0.392     0.391     0.390     0.388     0.387     0.385     0.384     0.382     0.381     0.380     0.378     0.377     0.375     0.374     0.372     0.371     0.369     0.367     0.366     0.365     0.363     0.361     0.360     0.358     0.357     0.355     0.353     0.352     0.350     0.348     0.347     0.345     0.343     0.342     0.340     0.338     0.337     0.335     0.333     0.331     0.330     0.328     0.326     0.325     0.323     0.322     0.320     0.318     0.317     0.315     0.313     0.312     0.310     0.308     0.306     0.305     0.303     0.301     0.300     0.298     0.296     0.294     0.293     0.291     0.289     0.287     0.286     0.284     0.282     0.281     0.279     0.277     0.276     0.274     0.272     0.271     0.269     0.267     0.266     0.264     0.263     0.263     0.264     0.264     0.265     0.265     0.265     0.265     0.266     0.266     0.267     0.267     0.267     0.268     0.268     0.269     0.269     0.270     0.270     0.271     0.271     0.271     0.272     0.272     0.273     0.273     0.273     0.274     0.274     0.275     0.275     0.275     0.276     0.276     0.277     0.277     0.277     0.278     0.278     0.279     0.279     0.279     0.280     0.280     0.280     0.281     0.281     0.281     0.282     0.282     0.283     0.283     0.284     0.284     0.284     0.285     0.285     0.285     0.286     0.286     0.286     0.287     0.287     0.287     0.288     0.288     0.288     0.289     0.289     0.289     0.289     0.290     0.290     0.290     0.291     0.291     0.291     0.292     0.292     0.292     0.293     0.293     0.293     0.293     0.293     0.294     0.294     0.294     0.294     0.295     0.295     0.295     0.295     0.295     0.295     0.296     0.296     0.296     0.296     0.296     0.296     0.296     0.296     0.296     0.296     0.296     0.296     0.296     0.296     0.296     0.296     0.296     0.296     0.296     0.296     0.296     0.296     0.296     0.296     0.296     0.296     0.296     0.296     0.296     0.296     0.296     0.296     0.296     0.295     0.295     0.295     0.295     0.295     0.295     0.295     0.295     0.295     0.295     0.295     0.294     0.294     0.294     0.294     0.294     0.294     0.294     0.294     0.294     0.294     0.294     0.293     0.293     0.293     0.293     0.293     0.293     0.293     0.293     0.293     0.293     0.293     0.293     0.293     0.293     0.293     0.293     0.293     0.293     0.293     0.293     0.293     0.293     0.293     0.293     0.293     0.293     0.293     0.294     0.294     0.294     0.294     0.294     0.294     0.295     0.295     0.295     0.295     0.295     0.296     0.296     0.296     0.296     0.297     0.297     0.297     0.297     0.298     0.298     0.298     0.299     0.299     0.299     0.300     0.300     0.300     0.301     0.302     0.303     0.304     0.305     0.306     0.307     0.308     0.309     0.310     0.311     0.312     0.313     0.314     0.315     0.316     0.317     0.318     0.319     0.320     0.321     0.322     0.323     0.324     0.325     0.326     0.327     0.328     0.329     0.330     0.331     0.332     0.333     0.334     0.335     0.336     0.337     0.338     0.339     0.340     0.341     0.343     0.344     0.344     0.346     0.347     0.348     0.349     0.350     0.351     0.352     0.353     0.354     0.355     0.356     0.358     0.359     0.360     0.361     0.362     0.363     0.364     0.365     0.366     0.367     0.369     0.370     0.371     0.372     0.373     0.374     0.375     0.376     0.377     0.378     0.379     0.380     0.381     0.383     0.384     0.385     0.386     0.387     0.388     0.390     0.391     0.392     0.393     0.394     0.395     0.396     0.397     0.399     0.400     0.401     0.402     0.403     0.404     0.405     0.406     0.407     0.408     0.409     0.410     0.412     0.413     0.414     0.415     0.416     0.417     0.419     0.420     0.421     0.422     0.423     0.424     0.425     0.426     0.427     0.429     0.430     0.431     0.432     0.433     0.434     0.435     0.436     0.438     0.439     0.440     0.441     0.442     0.443     0.444     0.446     0.447     0.448     0.449     0.450     0.451     0.453     0.454     0.455     0.456     0.457     0.458     0.459     0.461     0.462     0.463     0.464     0.465     0.467     0.468     0.469     0.470     0.471     0.472     0.473     0.474     0.475     0.477     0.478     0.479     0.480     0.481     0.482     0.484     0.485     0.486     0.487     0.488     0.490     0.491     0.492     0.493     0.494     0.495     0.497     0.498     0.499     0.500     0.501     0.502     0.504     0.505     0.506     0.507     0.508     0.510     0.511     0.512     0.513     0.515     0.516     0.517     0.519     0.520     0.521     0.523     0.524     0.525     0.526     0.528     0.529     0.531     0.532     0.534     0.535     0.536     0.537     0.538     0.540     0.541     0.542     0.544     0.545     0.546     0.548     0.549     0.550     0.552     0.553     0.554     0.555     0.557     0.558     0.559     0.561     0.562     0.564     0.565     0.567     0.568     0.570     0.571     0.573     0.575     0.576     0.578     0.580     0.581     0.583     0.585     0.587     0.589     0.592     0.594     0.596     0.598     0.601     0.603     0.606     0.608     0.611     0.613     0.616     0.618     0.620     0.622     0.624     0.626     0.627     0.629     0.631     0.633     0.634     0.636     0.637     0.639     0.641     0.642     0.644     0.645     0.647     0.648     0.650     0.651     0.652     0.653     0.655     0.656     0.657     0.658     0.660     0.661     0.662     0.664     0.665     0.666     0.668     0.669     0.670     0.672     0.673     0.674     0.676     0.677     0.678     0.680     0.681     0.682     0.684     0.685     0.686     0.688     0.689     0.690     0.691     0.693     0.694     0.695     0.696     0.697     0.699     0.700     0.701     0.702     0.703     0.705     0.706     0.707     0.708     0.709     0.710     0.711     0.712     0.713     0.714     0.715     0.716     0.717     0.718     0.719     0.720     0.721     0.722     0.723     0.723     0.724     0.725     0.726     0.726     0.727     0.728     0.729     0.729     0.730     0.730     0.731     0.731     0.732     0.732     0.733     0.733     0.734     0.734     0.734     0.735     0.735     0.735     0.736     0.736     0.736     0.736     0.736     0.736     0.736     0.737     0.737     0.737     0.737     0.736     0.736     0.736     0.736     0.736     0.736     0.735     0.735     0.734     0.734     0.734     0.733     0.732     0.732     0.731     0.730     0.730     0.729     0.728     0.727     0.726     0.725     0.724     0.723     0.722     0.721     0.719     0.718     0.717     0.715     0.714     0.712     0.711     0.709     0.707     0.705     0.704     0.702     0.700     0.698     0.696     0.693     0.691     0.689     0.687     0.685     0.682     0.680     0.677     0.675     0.672     0.670     0.667     0.664     0.662     0.659     0.656     0.653     0.651     0.647     0.644     0.642     0.638     0.635     0.632     0.629     0.626     0.623     0.619     0.616     0.612     0.609     0.605     0.602     0.598     0.595     0.591     0.587     0.583     0.580     0.576     0.572     0.568     0.564     0.560     0.556     0.551     0.547     0.548     0.550     0.552     0.554     0.556     0.558     0.560     0.562     0.563     0.565     0.566     0.567     0.569     0.570     0.571     0.572     0.573     0.573     0.574     0.574     0.575     0.575     0.575     0.575     0.576     0.575     0.575     0.575     0.575     0.574     0.574     0.573     0.573     0.572     0.571     0.570     0.569     0.568     0.566     0.565     0.564     0.562     0.561     0.559     0.557     0.556     0.553     0.551     0.549     0.547     0.545     0.542     0.540     0.537     0.534     0.531     0.529     0.526     0.523     0.520     0.517     0.513     0.510     0.507     0.503     0.500     0.496     0.492     0.489     0.485     0.483     0.485     0.486     0.488     0.490     0.491     0.493     0.495     0.497     0.498     0.500     0.502     0.504     0.506     0.507     0.509     0.511     0.513     0.515     0.517     0.519     0.521     0.523     0.525     0.527     0.529     0.531     0.533     0.535     0.537     0.539     0.541     0.543     0.550     0.559     0.569     0.580     0.590     0.599     0.610     0.620     0.630     0.641     0.651     0.661     0.673     0.682     0.692     0.704     0.714     0.724     0.735     0.745     0.754     0.765     0.775     0.785     0.796     0.806     0.816     0.827     0.837     0.847     0.858     0.868     0.878     0.888     0.898     0.908     0.919     0.929     0.940     0.953     0.966     0.978     0.993     1.006     1.020     1.037     1.052     1.068     1.087     1.103     1.120     1.140     1.157     1.175     1.195     1.213     1.231     1.252     1.269     1.286     1.304     1.320     1.334     1.349     1.360     1.370     1.381     1.388     1.393     1.398     1.401     1.402     1.403     1.402     1.400     1.398     1.394     1.389     1.385     1.379     1.372     1.365     1.358     1.350     1.343     1.336     1.329     1.322     1.316     1.309     1.302     1.296     1.289     1.282     1.274     1.266     1.257     1.249     1.239     1.230     1.221     1.211     1.201     1.192     1.183     1.174     1.165     1.157     1.149     1.142     1.135     1.129     1.124     1.119     1.116     1.112     1.109     1.107     1.106     1.105     1.106     1.107     1.109     1.113     1.117     1.121     1.128     1.136     1.143     1.154     1.163     1.174     1.187     1.199     1.211     1.227     1.240     1.253     1.269     1.282     1.295     1.310     1.323     1.335     1.349     1.360     1.371     1.384     1.395     1.405     1.416     1.425     1.433     1.442     1.450     1.456     1.464     1.470     1.474     1.480     1.484     1.487     1.491     1.493     1.494     1.496     1.496     1.495     1.495     1.493     1.491     1.490     1.487     1.484     1.482     1.480     1.477     1.475     1.472     1.470     1.468     1.466     1.464     1.463     1.460     1.458     1.456     1.452     1.449     1.445     1.441     1.436     1.431     1.425     1.419     1.413     1.406     1.399     1.392     1.385     1.376     1.368     1.359     1.350     1.340     1.330     1.319     1.309     1.297     1.285     1.273     1.260     1.247     1.234     1.220     1.206     1.192     1.178     1.164     1.150     1.136     1.121     1.107     1.093     1.078     1.063     1.049     1.034     1.019     1.004     0.989     0.974     0.959     0.944     0.929     0.914     0.900     0.885     0.871     0.856     0.842     0.828     0.813     0.799     0.785     0.771     0.757     0.743     0.730     0.716     0.703     0.691     0.677     0.665     0.653     0.641     0.630     0.620     0.609     0.600     0.590     0.582     0.575     0.574     0.573     0.573     0.576     0.576     0.572     0.571     0.571     0.570     0.570     0.571     0.582     0.592     0.602     0.609     0.615     0.619     0.622     0.622     0.620     0.617     0.611     0.602     0.592     0.580     0.569     0.569     0.568     0.569     0.576     0.585     0.594     0.600     0.605     0.608     0.610     0.609     0.606     0.601     0.593     0.582     0.569     0.568     0.568     0.568     0.568     0.568     0.568     0.567     0.567     0.567     0.566     0.566     0.566     0.565     0.565     0.565     0.564     0.564     0.563     0.583     0.610     0.634     0.656     0.679     0.698     0.713     0.728     0.739     0.746     0.751     0.752     0.749     0.742     0.734     0.722     0.706     0.691     0.703     0.715     0.723     0.728     0.731     0.732     0.731     0.739     0.774     0.808     0.844     0.875     0.903     0.930     0.952     0.969     0.982     0.990     0.993     0.989     0.983     0.971     0.953     0.935     0.913     0.885     0.861     0.853     0.900     0.941     0.982     1.028     1.068     1.107     1.151     1.186     1.220     1.259     1.289     1.317     1.350     1.374     1.396     1.424     1.444     1.461     1.484     1.501     1.515     1.536     1.550     1.563     1.582     1.595     1.607     1.625     1.635     1.645     1.661     1.670     1.677     1.692     1.700     1.706     1.720     1.728     1.732     1.744     1.750     1.749     1.755     1.753     1.744     1.742     1.735     1.725     1.724     1.721     1.716     1.719     1.721     1.719     1.723     1.724     1.722     1.723     1.721     1.715     1.709     1.700     1.683     1.662     1.641     1.619     1.604     1.598     1.595     1.599     1.607     1.616     1.629     1.645     1.662     1.681     1.701     1.720     1.739     1.757     1.771     1.782     1.794     1.800     1.804     1.809     1.809     1.808     1.810     1.809     1.808     1.811     1.812     1.812     1.815     1.817     1.815     1.818     1.820     1.819     1.823     1.824     1.821     1.819     1.814     1.804     1.795     1.784     1.769     1.755     1.738     1.717     1.696     1.671     1.641     1.611     1.578     1.539     1.503     1.465     1.421     1.384     1.348     1.308     1.275     1.242     1.206     1.177     1.148     1.115     1.089     1.064     1.036     1.014     0.991     0.965     0.945     0.926     0.904     0.887     0.872     0.855     0.842     0.830     0.817     0.808     0.799     0.789     0.782     0.774     0.766     0.760     0.753     0.746     0.740     0.734     0.727     0.721     0.715     0.708     0.702     0.696     0.689     0.684     0.677     0.670     0.665     0.659     0.652     0.646     0.640     0.634     0.628     0.622     0.615     0.610     0.604     0.598     0.592     0.587     0.580     0.575     0.570     0.564     0.559     0.554     0.548     0.543     0.538     0.533     0.528     0.523     0.519     0.514     0.510     0.505     0.502     0.498     0.493     0.490     0.486     0.482     0.479     0.476     0.473     0.470     0.467     0.464     0.461     0.459     0.456     0.454     0.451     0.449     0.447     0.444     0.442     0.440     0.437     0.434     0.432     0.430     0.427     0.425     0.423     0.420     0.418     0.415     0.412     0.410     0.408     0.405     0.403     0.400     0.397     0.395     0.393     0.390     0.387     0.385     0.382     0.380     0.377     0.375     0.372     0.370     0.367     0.365     0.362     0.359     0.357     0.354     0.351     0.349     0.346     0.343     0.340     0.337     0.334     0.332     0.329     0.326     0.323     0.321     0.318     0.315     0.312     0.309     0.306     0.304     0.301     0.298     0.296     0.293     0.290     0.288     0.285     0.283     0.280     0.278     0.275     0.273     0.271     0.269     0.267     0.265     0.263     0.261     0.259     0.258     0.256     0.254     0.254     0.254     0.255     0.255     0.255     0.256     0.256     0.256     0.256     0.256     0.256     0.255     0.255     0.254     0.260     0.267     0.274     0.282     0.289     0.295     0.302     0.308     0.313     0.319     0.324     0.329     0.333     0.337     0.341     0.345     0.348     0.351     0.354     0.356     0.358     0.360     0.362     0.363     0.364     0.364     0.365     0.365     0.365     0.364     0.364     0.363     0.362     0.360     0.359     0.357     0.355     0.352     0.350     0.347     0.343     0.340     0.336     0.332     0.328     0.323     0.319     0.314
     0.391     0.392     0.394     0.395     0.397     0.398     0.400     0.401     0.403     0.404     0.405     0.406     0.408     0.409     0.410     0.411     0.412     0.413     0.414     0.415     0.416     0.418     0.420     0.421     0.423     0.423     0.426     0.426     0.429     0.429     0.431     0.431     0.433     0.432     0.434     0.434     0.436     0.436     0.437     0.437     0.438     0.438     0.440     0.440     0.441     0.441     0.442     0.443     0.444     0.444     0.445     0.445     0.446     0.447     0.448     0.448     0.449     0.450     0.450     0.451     0.451     0.452     0.543     0.453     0.689     0.478     0.812     0.541     0.902     0.583     0.955     0.603     0.970     0.600     0.949     0.579     0.898     0.543     0.826     0.497     0.741     0.462     0.649     0.463     0.559     0.464     0.475     0.465     0.465     0.466     0.466     0.466     0.466     0.466     0.467     0.467     0.467     0.467     0.467     0.467     0.467     0.467     0.467     0.467     0.467     0.467     0.467     0.467     0.468     0.468     0.468     0.468     0.468     0.468     0.468     0.469     0.469     0.468     0.469     0.468     0.469     0.469     0.469     0.469     0.469     0.469     0.469     0.468     0.468     0.468     0.467     0.467     0.467     0.467     0.467     0.467     0.467     0.467     0.467     0.466     0.466     0.465     0.465     0.465     0.464     0.464     0.464     0.463     0.463     0.462     0.462     0.461     0.461     0.461     0.460     0.460     0.459     0.459     0.458     0.458     0.457     0.457     0.456     0.456     0.455     0.455     0.454     0.453     0.453     0.452     0.452     0.451     0.450     0.450     0.449     0.448     0.448     0.447     0.446     0.445     0.445     0.444     0.443     0.442     0.441     0.441     0.440     0.439     0.438     0.437     0.436     0.435     0.434     0.433     0.432     0.431     0.430     0.429     0.428     0.427     0.426     0.425     0.424     0.423     0.422     0.421     0.420     0.419     0.418     0.417     0.416     0.415     0.413     0.412     0.411     0.410     0.409     0.407     0.406     0.405     0.404     0.402     0.401     0.400     0.399     0.397     0.396     0.395     0.394     0.392     0.391     0.390     0.388     0.387     0.385     0.384     0.382     0.381     0.379     0.378     0.376     0.375     0.374     0.372     0.370     0.369     0.367     0.366     0.364     0.363     0.361     0.360     0.358     0.357     0.355     0.353     0.352     0.350     0.348     0.347     0.345     0.343     0.342     0.340     0.338     0.337     0.335     0.333     0.332     0.330     0.328     0.327     0.325     0.323     0.322     0.320     0.318     0.317     0.315     0.313     0.312     0.310     0.308     0.306     0.305     0.303     0.301     0.300     0.298     0.296     0.295     0.293     0.291     0.289     0.288     0.286     0.284     0.283     0.281     0.279     0.278     0.276     0.274     0.273     0.271     0.269     0.268     0.266     0.264     0.263     0.262     0.262     0.262     0.263     0.263     0.263     0.264     0.264     0.265     0.265     0.266     0.266     0.266     0.267     0.267     0.268     0.268     0.269     0.269     0.270     0.270     0.270     0.271     0.271     0.272     0.272     0.272     0.273     0.273     0.274     0.274     0.275     0.275     0.276     0.276     0.276     0.277     0.277     0.277     0.278     0.278     0.279     0.279     0.279     0.280     0.280     0.281     0.281     0.281     0.282     0.282     0.283     0.283     0.283     0.284     0.284     0.285     0.285     0.285     0.286     0.286     0.286     0.287     0.287     0.287     0.288     0.288     0.288     0.289     0.289     0.289     0.290     0.290     0.290     0.291     0.291     0.292     0.292     0.292     0.292     0.292     0.293     0.293     0.293     0.293     0.294     0.294     0.294     0.294     0.294     0.295     0.295     0.295     0.295     0.295     0.295     0.296     0.296     0.296     0.296     0.296     0.296     0.296     0.296     0.296     0.296     0.296     0.296     0.296     0.296     0.296     0.296     0.296     0.296     0.296     0.296     0.296     0.296     0.296     0.296     0.296     0.296     0.296     0.296     0.296     0.295     0.295     0.295     0.295     0.295     0.295     0.295     0.295     0.295     0.295     0.294     0.294     0.294     0.294     0.294     0.294     0.294     0.294     0.294     0.294     0.293     0.293     0.293     0.293     0.293     0.293     0.293     0.293     0.293     0.293     0.293     0.293     0.293     0.293     0.293     0.293     0.293     0.293     0.293     0.293     0.293     0.293     0.293     0.293     0.293     0.293     0.293     0.293     0.293     0.293     0.293     0.293     0.293     0.293     0.293     0.294     0.294     0.294     0.294     0.294     0.295     0.295     0.295     0.295     0.295     0.296     0.296     0.296     0.297     0.297     0.297     0.297     0.298     0.298     0.298     0.299     0.299     0.299     0.300     0.301     0.302     0.303     0.304     0.305     0.306     0.307     0.308     0.309     0.310     0.311     0.312     0.313     0.314     0.315     0.316     0.317     0.318     0.319     0.320     0.321     0.322     0.323     0.324     0.325     0.326     0.327     0.328     0.329     0.330     0.331     0.332     0.333     0.334     0.335     0.336     0.337     0.338     0.339     0.340     0.341     0.342     0.344     0.345     0.346     0.347     0.348     0.349     0.350     0.351     0.352     0.353     0.354     0.355     0.356     0.358     0.359     0.360     0.361     0.362     0.363     0.364     0.365     0.366     0.367     0.369     0.370     0.371     0.372     0.373     0.374     0.375     0.376     0.377     0.378     0.379     0.380     0.381     0.383     0.384     0.385     0.386     0.387     0.389     0.390     0.391     0.392     0.393     0.394     0.395     0.396     0.397     0.399     0.400     0.401     0.402     0.403     0.404     0.405     0.406     0.407     0.408     0.409     0.410     0.412     0.413     0.414     0.415     0.416     0.417     0.419     0.420     0.421     0.422     0.423     0.424     0.425     0.426     0.427     0.429     0.430     0.431     0.432     0.433     0.434     0.435     0.436     0.437     0.439     0.440     0.441     0.442     0.443     0.444     0.445     0.447     0.448     0.449     0.450     0.451     0.452     0.453     0.455     0.456     0.457     0.458     0.459     0.460     0.462     0.463     0.464     0.465     0.466     0.467     0.469     0.470     0.471     0.472     0.473     0.474     0.475     0.476     0.478     0.479     0.480     0.481     0.482     0.484     0.485     0.486     0.487     0.488     0.489     0.491     0.492     0.493     0.494     0.495     0.496     0.498     0.499     0.500     0.501     0.502     0.503     0.505     0.506     0.507     0.508     0.509     0.511     0.512     0.513     0.514     0.516     0.517     0.518     0.520     0.521     0.522     0.523     0.525     0.526     0.527     0.529     0.530     0.532     0.533     0.535     0.536     0.537     0.538     0.540     0.541     0.542     0.543     0.545     0.546     0.547     0.549     0.550     0.551     0.553     0.554     0.555     0.556     0.557     0.559     0.560     0.562     0.563     0.565     0.566     0.568     0.570     0.571     0.573     0.574     0.576     0.578     0.579     0.581     0.583     0.585     0.587     0.589     0.591     0.594     0.596     0.598     0.601     0.604     0.606     0.609     0.612     0.614     0.617     0.619     0.621     0.623     0.625     0.627     0.628     0.630     0.632     0.634     0.635     0.637     0.638     0.640     0.641     0.643     0.645     0.646     0.648     0.649     0.650     0.651     0.653     0.654     0.655     0.657     0.658     0.659     0.660     0.662     0.663     0.664     0.666     0.667     0.668     0.670     0.671     0.672     0.674     0.675     0.676     0.678     0.679     0.680     0.682     0.683     0.684     0.685     0.687     0.688     0.689     0.691     0.692     0.693     0.694     0.695     0.697     0.698     0.699     0.700     0.701     0.703     0.704     0.705     0.706     0.707     0.708     0.709     0.711     0.712     0.713     0.714     0.715     0.716     0.717     0.718     0.719     0.719     0.720     0.721     0.722     0.723     0.723     0.724     0.725     0.726     0.727     0.727     0.728     0.729     0.729     0.730     0.730     0.731     0.731     0.732     0.732     0.733     0.733     0.734     0.734     0.734     0.735     0.735     0.735     0.735     0.735     0.736     0.736     0.736     0.736     0.736     0.736     0.736     0.736     0.736     0.736     0.736     0.735     0.735     0.735     0.735     0.734     0.734     0.734     0.733     0.733     0.732     0.731     0.731     0.730     0.729     0.729     0.728     0.727     0.726     0.725     0.724     0.723     0.722     0.721     0.719     0.718     0.717     0.715     0.714     0.712     0.711     0.709     0.707     0.705     0.704     0.702     0.700     0.698     0.696     0.694     0.692     0.689     0.687     0.685     0.682     0.680     0.678     0.675     0.673     0.670     0.667     0.665     0.662     0.659     0.656     0.654     0.651     0.648     0.645     0.642     0.639     0.635     0.632     0.629     0.626     0.623     0.619     0.616     0.613     0.609     0.606     0.602     0.599     0.595     0.591     0.588     0.584     0.580     0.576     0.572     0.568     0.564     0.560     0.556     0.552     0.548     0.547     0.549     0.552     0.554     0.556     0.558     0.559     0.561     0.563     0.564     0.566     0.567     0.568     0.569     0.570     0.571     0.572     0.573     0.574     0.574     0.575     0.575     0.575     0.575     0.576     0.575     0.575     0.575     0.575     0.574     0.574     0.573     0.573     0.572     0.571     0.570     0.569     0.568     0.567     0.565     0.564     0.563     0.561     0.559     0.558     0.556     0.554     0.552     0.550     0.548     0.545     0.543     0.540     0.538     0.535     0.532     0.529     0.526     0.524     0.521     0.517     0.514     0.511     0.508     0.504     0.500     0.497     0.493     0.489     0.486     0.483     0.484     0.486     0.487     0.489     0.491     0.493     0.494     0.496     0.498     0.500     0.501     0.503     0.505     0.507     0.509     0.510     0.512     0.514     0.516     0.518     0.520     0.522     0.524     0.526     0.528     0.530     0.532     0.534     0.536     0.538     0.541     0.543     0.545     0.554     0.564     0.574     0.585     0.595     0.605     0.615     0.625     0.636     0.646     0.656     0.667     0.677     0.688     0.698     0.708     0.719     0.729     0.739     0.750     0.760     0.770     0.780     0.790     0.801     0.811     0.821     0.832     0.842     0.852     0.863     0.873     0.883     0.893     0.903     0.913     0.924     0.934     0.946     0.958     0.971     0.985     0.999     1.013     1.028     1.044     1.061     1.078     1.096     1.114     1.132     1.150     1.168     1.186     1.205     1.224     1.243     1.261     1.279     1.297     1.313     1.329     1.344     1.357     1.368     1.378     1.386     1.393     1.398     1.401     1.403     1.404     1.403     1.402     1.400     1.395     1.392     1.387     1.381     1.375     1.369     1.361     1.354     1.348     1.340     1.334     1.328     1.320     1.315     1.309     1.302     1.297     1.291     1.283     1.277     1.270     1.261     1.253     1.245     1.235     1.227     1.219     1.208     1.200     1.191     1.182     1.174     1.166     1.157     1.150     1.144     1.137     1.132     1.128     1.123     1.120     1.117     1.114     1.113     1.112     1.112     1.113     1.115     1.117     1.122     1.127     1.132     1.140     1.148     1.156     1.166     1.178     1.189     1.201     1.215     1.228     1.242     1.256     1.270     1.284     1.298     1.311     1.325     1.338     1.350     1.363     1.375     1.387     1.398     1.409     1.419     1.429     1.438     1.446     1.455     1.463     1.469     1.476     1.482     1.487     1.492     1.496     1.499     1.501     1.503     1.504     1.504     1.504     1.503     1.502     1.501     1.498     1.496     1.494     1.491     1.488     1.486     1.483     1.480     1.478     1.475     1.473     1.471     1.468     1.466     1.464     1.460     1.457     1.454     1.450     1.446     1.442     1.436     1.432     1.426     1.420     1.414     1.408     1.401     1.394     1.387     1.379     1.371     1.362     1.352     1.343     1.333     1.322     1.311     1.300     1.287     1.275     1.263     1.249     1.236     1.223     1.208     1.195     1.181     1.166     1.153     1.139     1.124     1.110     1.095     1.080     1.065     1.051     1.035     1.020     1.005     0.990     0.975     0.960     0.945     0.930     0.915     0.900     0.885     0.870     0.855     0.841     0.826     0.812     0.797     0.783     0.768     0.754     0.740     0.726     0.713     0.699     0.686     0.673     0.661     0.649     0.637     0.626     0.616     0.606     0.596     0.587     0.579     0.576     0.575     0.578     0.580     0.578     0.573     0.573     0.572     0.572     0.572     0.571     0.578     0.587     0.595     0.602     0.607     0.610     0.612     0.611     0.609     0.605     0.598     0.589     0.579     0.570     0.570     0.570     0.570     0.569     0.569     0.576     0.584     0.590     0.594     0.597     0.597     0.596     0.592     0.586     0.577     0.574     0.571     0.569     0.568     0.568     0.568     0.568     0.568     0.567     0.567     0.567     0.567     0.566     0.566     0.566     0.565     0.565     0.564     0.564     0.563     0.584     0.610     0.635     0.659     0.681     0.701     0.718     0.732     0.744     0.752     0.757     0.759     0.757     0.752     0.743     0.732     0.718     0.701     0.692     0.703     0.712     0.718     0.722     0.723     0.723     0.735     0.768     0.801     0.833     0.863     0.890     0.915     0.936     0.952     0.965     0.972     0.974     0.971     0.964     0.951     0.934     0.914     0.891     0.865     0.838     0.842     0.885     0.928     0.970     1.012     1.053     1.093     1.133     1.170     1.206     1.241     1.274     1.305     1.334     1.362     1.388     1.412     1.434     1.455     1.475     1.493     1.510     1.527     1.543     1.559     1.574     1.588     1.602     1.615     1.628     1.640     1.652     1.663     1.674     1.684     1.694     1.705     1.716     1.726     1.736     1.746     1.754     1.760     1.763     1.763     1.761     1.757     1.755     1.753     1.752     1.753     1.756     1.760     1.765     1.770     1.773     1.776     1.777     1.776     1.774     1.772     1.766     1.757     1.744     1.724     1.701     1.686     1.675     1.674     1.679     1.685     1.695     1.708     1.720     1.735     1.751     1.767     1.784     1.801     1.816     1.830     1.841     1.847     1.853     1.855     1.853     1.851     1.846     1.839     1.833     1.826     1.818     1.813     1.809     1.806     1.805     1.805     1.805     1.807     1.809     1.811     1.815     1.818     1.817     1.816     1.813     1.806     1.797     1.785     1.769     1.752     1.731     1.708     1.682     1.654     1.621     1.587     1.549     1.508     1.467     1.425     1.383     1.342     1.303     1.264     1.227     1.191     1.155     1.121     1.089     1.057     1.029     1.001     0.973     0.948     0.924     0.901     0.882     0.865     0.849     0.836     0.823     0.811     0.800     0.790     0.781     0.773     0.767     0.760     0.753     0.747     0.740     0.734     0.728     0.722     0.716     0.710     0.704     0.698     0.693     0.687     0.681     0.675     0.669     0.664     0.658     0.652     0.646     0.641     0.635     0.629     0.624     0.618     0.612     0.607     0.601     0.595     0.590     0.584     0.579     0.574     0.568     0.563     0.558     0.552     0.547     0.543     0.538     0.533     0.528     0.523     0.519     0.514     0.510     0.505     0.501     0.497     0.493     0.490     0.486     0.482     0.479     0.476     0.472     0.469     0.466     0.464     0.461     0.458     0.455     0.453     0.450     0.448     0.446     0.443     0.441     0.439     0.436     0.434     0.432     0.429     0.427     0.425     0.423     0.420     0.418     0.416     0.413     0.411     0.408     0.406     0.403     0.401     0.398     0.396     0.394     0.391     0.389     0.386     0.384     0.381     0.379     0.376     0.374     0.371     0.369     0.366     0.364     0.361     0.359     0.356     0.354     0.351     0.348     0.346     0.343     0.340     0.337     0.335     0.332     0.329     0.326     0.323     0.321     0.318     0.315     0.312     0.310     0.307     0.304     0.301     0.299     0.296     0.293     0.291     0.288     0.286     0.283     0.281     0.278     0.276     0.273     0.271     0.269     0.267     0.265     0.263     0.261     0.259     0.257     0.256     0.254     0.252     0.253     0.253     0.254     0.254     0.255     0.255     0.255     0.256     0.256     0.256     0.255     0.255     0.255     0.255     0.263     0.271     0.278     0.285     0.292     0.298     0.305     0.311     0.316     0.322     0.327     0.331     0.336     0.340     0.344     0.347     0.350     0.353     0.356     0.358     0.360     0.362     0.363     0.365     0.366     0.366     0.367     0.367     0.367     0.366     0.365     0.365     0.363     0.362     0.360     0.358     0.356     0.354     0.351     0.348     0.345     0.342     0.338     0.334     0.330     0.325     0.320     0.315
     0.389     0.391     0.393     0.394     0.396     0.398     0.399     0.401     0.402     0.403     0.404     0.406     0.407     0.408     0.409     0.410     0.411     0.412     0.413     0.414     0.416     0.417     0.419     0.421     0.421     0.424     0.424     0.427     0.427     0.430     0.430     0.432     0.432     0.433     0.433     0.435     0.435     0.436     0.436     0.438     0.437     0.439     0.439     0.440     0.440     0.442     0.442     0.443     0.443     0.444     0.444     0.445     0.446     0.447     0.447     0.448     0.448     0.449     0.450     0.450     0.451     0.522     0.452     0.712     0.505     0.883     0.595     1.019     0.661     1.111     0.700     1.154     0.712     1.151     0.698     1.106     0.662     1.029     0.611     0.931     0.550     0.821     0.485     0.709     0.463     0.601     0.464     0.502     0.465     0.465     0.465     0.466     0.466     0.466     0.466     0.467     0.466     0.467     0.466     0.467     0.466     0.466     0.466     0.467     0.467     0.467     0.467     0.467     0.467     0.467     0.467     0.467     0.468     0.468     0.468     0.468     0.468     0.469     0.468     0.469     0.468     0.469     0.468     0.469     0.468     0.468     0.468     0.468     0.468     0.468     0.467     0.467     0.467     0.467     0.467     0.466     0.466     0.466     0.466     0.466     0.465     0.465     0.464     0.464     0.464     0.464     0.463     0.463     0.462     0.462     0.462     0.461     0.461     0.460     0.460     0.459     0.459     0.458     0.458     0.457     0.457     0.456     0.456     0.455     0.454     0.454     0.453     0.453     0.452     0.452     0.451     0.451     0.450     0.449     0.449     0.448     0.447     0.447     0.446     0.445     0.444     0.443     0.443     0.442     0.441     0.440     0.439     0.438     0.437     0.437     0.435     0.435     0.434     0.433     0.432     0.431     0.430     0.429     0.428     0.427     0.426     0.425     0.424     0.423     0.422     0.421     0.420     0.419     0.418     0.417     0.415     0.414     0.413     0.412     0.411     0.410     0.408     0.407     0.406     0.405     0.403     0.402     0.401     0.400     0.398     0.397     0.396     0.395     0.393     0.392     0.391     0.389     0.388     0.386     0.385     0.384     0.382     0.381     0.379     0.378     0.376     0.375     0.373     0.372     0.370     0.369     0.367     0.366     0.364     0.363     0.361     0.360     0.358     0.356     0.355     0.353     0.352     0.350     0.348     0.347     0.345     0.344     0.342     0.340     0.338     0.337     0.335     0.333     0.332     0.330     0.328     0.327     0.325     0.323     0.322     0.320     0.318     0.317     0.315     0.313     0.312     0.310     0.308     0.307     0.305     0.303     0.302     0.300     0.298     0.297     0.295     0.293     0.292     0.290     0.288     0.286     0.285     0.283     0.281     0.280     0.278     0.276     0.275     0.273     0.271     0.270     0.268     0.266     0.265     0.263     0.262     0.260     0.261     0.261     0.261     0.262     0.262     0.263     0.263     0.264     0.264     0.264     0.265     0.265     0.266     0.266     0.267     0.267     0.268     0.268     0.268     0.269     0.269     0.270     0.270     0.271     0.271     0.272     0.272     0.273     0.273     0.273     0.274     0.274     0.275     0.275     0.276     0.276     0.276     0.277     0.277     0.278     0.278     0.278     0.279     0.279     0.280     0.280     0.281     0.281     0.281     0.282     0.282     0.283     0.283     0.283     0.284     0.284     0.285     0.285     0.285     0.286     0.286     0.286     0.287     0.287     0.287     0.288     0.288     0.289     0.289     0.289     0.290     0.290     0.290     0.291     0.291     0.291     0.292     0.292     0.292     0.292     0.293     0.293     0.293     0.293     0.294     0.294     0.294     0.294     0.294     0.295     0.295     0.295     0.295     0.295     0.295     0.295     0.296     0.296     0.296     0.296     0.296     0.296     0.296     0.296     0.296     0.296     0.296     0.296     0.296     0.296     0.296     0.296     0.296     0.296     0.296     0.296     0.296     0.296     0.296     0.296     0.296     0.296     0.295     0.295     0.295     0.295     0.295     0.295     0.295     0.295     0.295     0.294     0.294     0.294     0.294     0.294     0.294     0.294     0.294     0.294     0.294     0.294     0.293     0.293     0.293     0.293     0.293     0.293     0.293     0.293     0.293     0.293     0.293     0.292     0.292     0.292     0.292     0.292     0.292     0.292     0.292     0.292     0.292     0.292     0.292     0.292     0.292     0.292     0.292     0.292     0.292     0.292     0.292     0.292     0.293     0.293     0.293     0.293     0.293     0.293     0.293     0.294     0.294     0.294     0.294     0.294     0.295     0.295     0.295     0.295     0.296     0.296     0.296     0.296     0.297     0.297     0.297     0.298     0.298     0.298     0.299     0.300     0.301     0.302     0.303     0.304     0.305     0.306     0.307     0.308     0.309     0.310     0.311     0.312     0.313     0.314     0.315     0.316     0.317     0.318     0.319     0.320     0.321     0.322     0.323     0.324     0.325     0.326     0.327     0.328     0.329     0.330     0.331     0.332     0.333     0.334     0.335     0.336     0.337     0.338     0.339     0.340     0.341     0.343     0.344     0.345     0.346     0.347     0.348     0.349     0.350     0.351     0.352     0.353     0.354     0.355     0.357     0.358     0.359     0.360     0.361     0.362     0.363     0.364     0.365     0.367     0.368     0.369     0.370     0.371     0.372     0.373     0.374     0.375     0.376     0.377     0.378     0.379     0.380     0.382     0.383     0.384     0.385     0.386     0.387     0.389     0.390     0.391     0.392     0.393     0.394     0.395     0.396     0.397     0.399     0.400     0.401     0.402     0.403     0.404     0.405     0.406     0.407     0.408     0.409     0.411     0.412     0.413     0.414     0.415     0.416     0.418     0.419     0.420     0.421     0.422     0.423     0.424     0.425     0.426     0.427     0.428     0.430     0.431     0.432     0.433     0.434     0.435     0.436     0.437     0.438     0.439     0.441     0.442     0.443     0.444     0.445     0.447     0.448     0.449     0.450     0.451     0.452     0.453     0.455     0.456     0.457     0.458     0.459     0.460     0.461     0.463     0.464     0.465     0.466     0.467     0.468     0.469     0.470     0.472     0.473     0.474     0.475     0.476     0.477     0.479     0.480     0.481     0.482     0.483     0.484     0.486     0.487     0.488     0.489     0.490     0.491     0.493     0.494     0.495     0.496     0.497     0.499     0.500     0.501     0.502     0.503     0.504     0.506     0.507     0.508     0.509     0.510     0.512     0.513     0.514     0.516     0.517     0.518     0.519     0.521     0.522     0.523     0.524     0.526     0.527     0.529     0.530     0.531     0.533     0.534     0.535     0.537     0.538     0.539     0.540     0.542     0.543     0.545     0.546     0.547     0.548     0.550     0.551     0.552     0.553     0.555     0.556     0.557     0.559     0.560     0.561     0.563     0.565     0.566     0.568     0.569     0.571     0.573     0.574     0.576     0.577     0.579     0.581     0.583     0.585     0.587     0.589     0.591     0.594     0.596     0.599     0.601     0.604     0.607     0.610     0.613     0.615     0.617     0.620     0.622     0.624     0.626     0.628     0.629     0.631     0.633     0.634     0.636     0.638     0.639     0.641     0.642     0.644     0.645     0.647     0.648     0.650     0.651     0.652     0.653     0.655     0.656     0.657     0.658     0.660     0.661     0.662     0.664     0.665     0.666     0.668     0.669     0.670     0.672     0.673     0.674     0.676     0.677     0.678     0.680     0.681     0.682     0.684     0.685     0.686     0.687     0.689     0.690     0.691     0.692     0.694     0.695     0.696     0.697     0.698     0.699     0.701     0.702     0.703     0.704     0.705     0.706     0.707     0.709     0.710     0.711     0.712     0.713     0.714     0.715     0.716     0.717     0.718     0.719     0.720     0.720     0.721     0.722     0.723     0.724     0.724     0.725     0.726     0.727     0.727     0.728     0.729     0.729     0.730     0.730     0.731     0.731     0.732     0.732     0.733     0.733     0.733     0.734     0.734     0.734     0.735     0.735     0.735     0.735     0.735     0.735     0.735     0.735     0.735     0.735     0.735     0.735     0.735     0.735     0.735     0.735     0.734     0.734     0.734     0.734     0.733     0.733     0.732     0.732     0.731     0.730     0.730     0.729     0.728     0.728     0.727     0.726     0.725     0.724     0.723     0.722     0.720     0.719     0.718     0.716     0.715     0.714     0.712     0.710     0.709     0.707     0.705     0.704     0.702     0.700     0.698     0.696     0.694     0.692     0.690     0.687     0.685     0.683     0.680     0.678     0.675     0.673     0.670     0.667     0.665     0.662     0.659     0.657     0.654     0.651     0.648     0.645     0.642     0.639     0.636     0.633     0.629     0.626     0.623     0.620     0.616     0.613     0.609     0.606     0.602     0.599     0.595     0.592     0.588     0.584     0.580     0.577     0.573     0.569     0.565     0.561     0.556     0.552     0.548     0.546     0.549     0.551     0.553     0.555     0.557     0.559     0.560     0.562     0.564     0.565     0.566     0.568     0.569     0.570     0.571     0.572     0.573     0.573     0.574     0.574     0.575     0.575     0.575     0.575     0.575     0.575     0.575     0.575     0.574     0.574     0.573     0.573     0.572     0.571     0.570     0.569     0.568     0.567     0.566     0.564     0.563     0.561     0.560     0.558     0.556     0.554     0.552     0.550     0.548     0.546     0.543     0.541     0.538     0.536     0.533     0.530     0.527     0.524     0.521     0.518     0.515     0.512     0.508     0.505     0.501     0.498     0.494     0.490     0.487     0.483     0.484     0.485     0.487     0.489     0.490     0.492     0.494     0.495     0.497     0.499     0.501     0.502     0.504     0.506     0.508     0.510     0.512     0.514     0.516     0.518     0.520     0.521     0.524     0.526     0.528     0.530     0.532     0.534     0.536     0.538     0.540     0.542     0.544     0.549     0.559     0.569     0.579     0.590     0.600     0.610     0.620     0.631     0.641     0.651     0.662     0.672     0.682     0.693     0.703     0.714     0.724     0.734     0.744     0.755     0.765     0.775     0.785     0.795     0.806     0.816     0.826     0.837     0.847     0.857     0.868     0.878     0.888     0.898     0.908     0.918     0.929     0.940     0.951     0.964     0.977     0.991     1.005     1.020     1.036     1.053     1.070     1.088     1.106     1.124     1.142     1.160     1.178     1.197     1.215     1.234     1.253     1.271     1.289     1.306     1.322     1.338     1.352     1.364     1.375     1.384     1.392     1.397     1.401     1.403     1.404     1.404     1.402     1.400     1.397     1.392     1.388     1.383     1.376     1.370     1.364     1.356     1.350     1.344     1.337     1.331     1.326     1.319     1.314     1.309     1.303     1.297     1.292     1.285     1.279     1.272     1.264     1.257     1.249     1.241     1.233     1.225     1.216     1.207     1.199     1.190     1.181     1.174     1.165     1.158     1.152     1.146     1.140     1.136     1.131     1.127     1.124     1.121     1.120     1.119     1.118     1.119     1.121     1.123     1.127     1.132     1.137     1.144     1.152     1.160     1.170     1.180     1.191     1.203     1.216     1.229     1.243     1.258     1.271     1.285     1.300     1.313     1.327     1.340     1.353     1.366     1.378     1.390     1.401     1.413     1.423     1.433     1.443     1.451     1.460     1.468     1.476     1.483     1.490     1.495     1.500     1.504     1.507     1.510     1.512     1.513     1.513     1.513     1.512     1.511     1.510     1.507     1.506     1.503     1.500     1.498     1.495     1.492     1.489     1.486     1.483     1.480     1.478     1.474     1.472     1.469     1.465     1.462     1.459     1.455     1.451     1.447     1.442     1.438     1.433     1.428     1.422     1.417     1.410     1.404     1.397     1.390     1.382     1.374     1.365     1.356     1.346     1.335     1.325     1.314     1.302     1.290     1.278     1.265     1.252     1.239     1.225     1.212     1.198     1.184     1.170     1.156     1.142     1.127     1.113     1.098     1.083     1.068     1.052     1.037     1.022     1.006     0.991     0.976     0.961     0.946     0.931     0.915     0.900     0.885     0.870     0.855     0.840     0.825     0.810     0.795     0.780     0.765     0.751     0.736     0.722     0.709     0.695     0.682     0.669     0.657     0.645     0.634     0.623     0.613     0.603     0.594     0.585     0.578     0.578     0.582     0.582     0.578     0.575     0.575     0.574     0.574     0.574     0.573     0.573     0.580     0.588     0.593     0.598     0.600     0.601     0.600     0.597     0.592     0.586     0.577     0.571     0.571     0.571     0.571     0.571     0.571     0.570     0.570     0.574     0.579     0.583     0.585     0.585     0.582     0.578     0.583     0.585     0.584     0.579     0.572     0.569     0.569     0.568     0.568     0.568     0.568     0.567     0.567     0.567     0.567     0.566     0.566     0.565     0.565     0.564     0.564     0.563     0.584     0.611     0.636     0.660     0.683     0.703     0.721     0.737     0.749     0.758     0.764     0.766     0.765     0.761     0.753     0.742     0.729     0.713     0.695     0.689     0.698     0.705     0.710     0.712     0.711     0.731     0.761     0.791     0.821     0.849     0.875     0.898     0.918     0.934     0.945     0.952     0.954     0.951     0.943     0.930     0.913     0.892     0.868     0.842     0.814     0.831     0.873     0.915     0.956     0.997     1.038     1.078     1.117     1.154     1.191     1.226     1.259     1.290     1.320     1.349     1.376     1.401     1.425     1.447     1.467     1.486     1.503     1.520     1.537     1.553     1.567     1.582     1.596     1.608     1.621     1.634     1.645     1.656     1.667     1.678     1.689     1.700     1.712     1.723     1.734     1.745     1.754     1.762     1.767     1.770     1.770     1.769     1.770     1.773     1.776     1.781     1.788     1.796     1.804     1.813     1.819     1.823     1.824     1.823     1.821     1.818     1.814     1.809     1.799     1.785     1.767     1.756     1.752     1.755     1.764     1.774     1.785     1.797     1.808     1.821     1.833     1.847     1.860     1.872     1.883     1.891     1.897     1.899     1.899     1.897     1.891     1.883     1.873     1.862     1.850     1.838     1.826     1.816     1.807     1.799     1.794     1.791     1.789     1.789     1.790     1.791     1.793     1.795     1.794     1.792     1.787     1.779     1.768     1.754     1.737     1.717     1.695     1.669     1.640     1.608     1.574     1.537     1.498     1.457     1.415     1.373     1.332     1.292     1.253     1.215     1.178     1.142     1.106     1.071     1.038     1.005     0.975     0.946     0.918     0.891     0.866     0.843     0.825     0.810     0.798     0.788     0.779     0.770     0.761     0.753     0.746     0.740     0.735     0.729     0.724     0.719     0.714     0.708     0.703     0.698     0.692     0.687     0.681     0.676     0.670     0.665     0.660     0.655     0.649     0.644     0.639     0.633     0.628     0.623     0.617     0.612     0.607     0.602     0.596     0.591     0.586     0.581     0.575     0.570     0.565     0.561     0.556     0.551     0.546     0.541     0.536     0.532     0.527     0.522     0.518     0.514     0.509     0.505     0.501     0.497     0.493     0.489     0.485     0.482     0.478     0.475     0.472     0.469     0.466     0.463     0.460     0.457     0.454     0.452     0.449     0.447     0.445     0.442     0.440     0.438     0.436     0.434     0.431     0.429     0.427     0.424     0.422     0.420     0.418     0.416     0.413     0.411     0.409     0.406     0.404     0.401     0.399     0.397     0.394     0.392     0.390     0.387     0.385     0.382     0.380     0.377     0.375     0.373     0.370     0.368     0.365     0.363     0.361     0.358     0.355     0.353     0.350     0.348     0.345     0.342     0.340     0.337     0.334     0.332     0.329     0.326     0.323     0.320     0.318     0.315     0.312     0.310     0.307     0.304     0.301     0.299     0.296     0.294     0.291     0.288     0.286     0.283     0.281     0.278     0.276     0.274     0.271     0.269     0.267     0.265     0.263     0.261     0.259     0.257     0.255     0.254     0.252     0.251     0.252     0.253     0.253     0.254     0.254     0.255     0.255     0.255     0.255     0.255     0.255     0.255     0.254     0.259     0.267     0.274     0.281     0.288     0.295     0.301     0.308     0.313     0.319     0.324     0.329     0.334     0.338     0.342     0.346     0.349     0.353     0.355     0.358     0.360     0.362     0.364     0.365     0.367     0.367     0.368     0.368     0.368     0.368     0.368     0.367     0.366     0.365     0.364     0.362     0.360     0.358     0.355     0.353     0.350     0.347     0.343     0.339     0.335     0.331     0.327     0.322     0.317
     0.389     0.390     0.392     0.393     0.395     0.396     0.398     0.399     0.401     0.402     0.404     0.405     0.406     0.407     0.408     0.409     0.411     0.412     0.413     0.414     0.415     0.417     0.418     0.420     0.422     0.422     0.426     0.425     0.428     0.428     0.431     0.430     0.432     0.432     0.434     0.434     0.436     0.435     0.437     0.436     0.438     0.438     0.440     0.439     0.441     0.440     0.442     0.442     0.443     0.454     0.444     0.445     0.446     0.446     0.447     0.448     0.448     0.449     0.450     0.450     0.451     0.451     0.640     0.473     0.851     0.588     1.031     0.680     1.164     0.742     1.244     0.772     1.269     0.771     1.243     0.743     1.173     0.694     1.074     0.630     0.956     0.559     0.830     0.485     0.705     0.463     0.589     0.464     0.484     0.465     0.465     0.465     0.466     0.465     0.466     0.466     0.466     0.466     0.466     0.466     0.466     0.466     0.466     0.466     0.466     0.467     0.467     0.467     0.467     0.467     0.467     0.467     0.468     0.467     0.468     0.468     0.468     0.468     0.469     0.468     0.469     0.468     0.468     0.468     0.468     0.467     0.468     0.467     0.467     0.467     0.466     0.466     0.466     0.466     0.466     0.466     0.466     0.466     0.465     0.465     0.465     0.464     0.464     0.464     0.463     0.463     0.463     0.462     0.462     0.461     0.461     0.461     0.460     0.460     0.459     0.459     0.458     0.458     0.457     0.457     0.456     0.456     0.455     0.455     0.454     0.453     0.453     0.453     0.452     0.451     0.451     0.450     0.449     0.449     0.448     0.448     0.447     0.446     0.445     0.445     0.444     0.443     0.442     0.441     0.441     0.440     0.439     0.438     0.437     0.436     0.435     0.434     0.433     0.432     0.432     0.430     0.429     0.428     0.427     0.427     0.426     0.425     0.423     0.423     0.422     0.421     0.419     0.418     0.417     0.416     0.415     0.414     0.413     0.412     0.411     0.409     0.408     0.407     0.406     0.405     0.403     0.402     0.401     0.399     0.398     0.397     0.396     0.394     0.393     0.392     0.390     0.389     0.388     0.386     0.385     0.383     0.382     0.381     0.379     0.378     0.376     0.375     0.373     0.372     0.370     0.369     0.367     0.366     0.364     0.363     0.361     0.360     0.358     0.357     0.355     0.353     0.352     0.350     0.348     0.347     0.345     0.344     0.342     0.340     0.338     0.337     0.335     0.333     0.332     0.330     0.328     0.327     0.325     0.323     0.322     0.320     0.318     0.317     0.315     0.313     0.312     0.310     0.308     0.307     0.305     0.303     0.302     0.300     0.299     0.297     0.295     0.293     0.292     0.290     0.288     0.287     0.285     0.283     0.281     0.280     0.278     0.277     0.275     0.273     0.272     0.270     0.268     0.267     0.265     0.264     0.262     0.260     0.259     0.259     0.260     0.260     0.260     0.261     0.261     0.262     0.262     0.263     0.263     0.264     0.264     0.265     0.265     0.266     0.266     0.267     0.267     0.267     0.268     0.268     0.269     0.269     0.270     0.270     0.271     0.271     0.272     0.272     0.273     0.273     0.274     0.274     0.275     0.275     0.276     0.276     0.276     0.277     0.277     0.277     0.278     0.278     0.279     0.279     0.280     0.280     0.281     0.281     0.281     0.282     0.282     0.283     0.283     0.284     0.284     0.284     0.285     0.285     0.285     0.286     0.286     0.287     0.287     0.287     0.288     0.288     0.288     0.289     0.289     0.290     0.290     0.290     0.291     0.291     0.291     0.292     0.292     0.292     0.292     0.293     0.293     0.293     0.293     0.294     0.294     0.294     0.294     0.294     0.295     0.295     0.295     0.295     0.295     0.295     0.295     0.295     0.296     0.296     0.296     0.296     0.296     0.296     0.296     0.296     0.296     0.296     0.296     0.296     0.296     0.296     0.296     0.296     0.296     0.296     0.296     0.296     0.296     0.296     0.296     0.296     0.295     0.295     0.295     0.295     0.295     0.295     0.295     0.294     0.294     0.294     0.294     0.294     0.294     0.294     0.294     0.294     0.294     0.294     0.294     0.294     0.293     0.293     0.293     0.293     0.293     0.293     0.293     0.293     0.292     0.292     0.292     0.292     0.292     0.292     0.292     0.292     0.292     0.292     0.292     0.292     0.292     0.292     0.292     0.292     0.292     0.292     0.292     0.292     0.292     0.292     0.292     0.292     0.292     0.292     0.292     0.292     0.293     0.293     0.293     0.293     0.293     0.293     0.294     0.294     0.294     0.294     0.295     0.295     0.295     0.295     0.296     0.296     0.296     0.296     0.297     0.297     0.297     0.298     0.299     0.300     0.301     0.302     0.303     0.304     0.305     0.306     0.307     0.308     0.309     0.310     0.311     0.312     0.313     0.314     0.315     0.316     0.317     0.318     0.319     0.320     0.321     0.322     0.323     0.324     0.325     0.326     0.327     0.328     0.329     0.330     0.331     0.333     0.333     0.334     0.335     0.336     0.338     0.338     0.339     0.340     0.342     0.343     0.344     0.345     0.346     0.347     0.348     0.349     0.350     0.351     0.352     0.353     0.354     0.356     0.357     0.358     0.359     0.360     0.361     0.362     0.363     0.364     0.365     0.367     0.368     0.369     0.370     0.371     0.372     0.373     0.374     0.375     0.376     0.377     0.378     0.380     0.381     0.382     0.383     0.384     0.385     0.386     0.387     0.389     0.390     0.391     0.392     0.393     0.394     0.395     0.396     0.397     0.399     0.400     0.401     0.402     0.403     0.404     0.405     0.406     0.407     0.408     0.409     0.411     0.412     0.413     0.414     0.415     0.416     0.417     0.419     0.420     0.421     0.422     0.423     0.424     0.425     0.426     0.427     0.428     0.430     0.431     0.432     0.433     0.434     0.435     0.436     0.437     0.438     0.439     0.441     0.442     0.443     0.444     0.445     0.446     0.448     0.449     0.450     0.451     0.452     0.453     0.455     0.456     0.457     0.458     0.459     0.460     0.461     0.462     0.464     0.465     0.466     0.467     0.468     0.469     0.470     0.471     0.473     0.474     0.475     0.476     0.477     0.479     0.479     0.481     0.482     0.483     0.484     0.485     0.487     0.488     0.489     0.490     0.491     0.493     0.494     0.495     0.496     0.497     0.498     0.499     0.500     0.502     0.503     0.504     0.505     0.506     0.508     0.509     0.510     0.511     0.513     0.514     0.515     0.516     0.518     0.519     0.520     0.521     0.523     0.524     0.526     0.527     0.528     0.530     0.531     0.532     0.534     0.535     0.536     0.538     0.539     0.540     0.542     0.543     0.544     0.546     0.547     0.548     0.549     0.551     0.552     0.553     0.555     0.556     0.557     0.558     0.560     0.561     0.563     0.564     0.566     0.568     0.569     0.571     0.572     0.574     0.576     0.577     0.579     0.581     0.583     0.585     0.587     0.589     0.591     0.594     0.596     0.599     0.601     0.604     0.607     0.611     0.613     0.616     0.619     0.621     0.623     0.625     0.627     0.629     0.630     0.632     0.634     0.635     0.637     0.639     0.640     0.642     0.643     0.645     0.646     0.648     0.649     0.650     0.651     0.653     0.654     0.655     0.656     0.658     0.659     0.660     0.662     0.663     0.664     0.666     0.667     0.668     0.670     0.671     0.672     0.674     0.675     0.676     0.678     0.679     0.680     0.682     0.683     0.684     0.685     0.687     0.688     0.689     0.690     0.692     0.693     0.694     0.695     0.696     0.698     0.699     0.700     0.701     0.702     0.703     0.704     0.706     0.707     0.708     0.709     0.710     0.711     0.712     0.713     0.714     0.715     0.716     0.717     0.718     0.719     0.720     0.721     0.721     0.722     0.723     0.724     0.724     0.725     0.726     0.727     0.727     0.728     0.729     0.729     0.730     0.730     0.731     0.731     0.732     0.732     0.732     0.733     0.733     0.734     0.734     0.734     0.734     0.734     0.734     0.735     0.735     0.735     0.735     0.735     0.735     0.735     0.735     0.735     0.735     0.734     0.734     0.734     0.734     0.733     0.733     0.733     0.732     0.732     0.731     0.731     0.730     0.729     0.729     0.728     0.727     0.726     0.725     0.724     0.723     0.722     0.721     0.720     0.719     0.718     0.716     0.715     0.714     0.712     0.710     0.709     0.707     0.705     0.704     0.702     0.700     0.698     0.696     0.694     0.692     0.690     0.687     0.685     0.683     0.680     0.678     0.675     0.673     0.670     0.668     0.665     0.662     0.659     0.657     0.654     0.651     0.648     0.645     0.642     0.639     0.636     0.633     0.630     0.626     0.623     0.620     0.616     0.613     0.610     0.606     0.603     0.599     0.596     0.592     0.588     0.585     0.581     0.577     0.573     0.569     0.565     0.561     0.557     0.553     0.549     0.546     0.548     0.550     0.552     0.554     0.556     0.558     0.560     0.561     0.563     0.565     0.566     0.567     0.568     0.570     0.571     0.571     0.572     0.573     0.574     0.574     0.575     0.575     0.575     0.575     0.575     0.575     0.575     0.575     0.574     0.574     0.573     0.573     0.572     0.571     0.570     0.569     0.568     0.567     0.566     0.564     0.563     0.561     0.560     0.558     0.556     0.555     0.552     0.550     0.548     0.546     0.544     0.541     0.539     0.536     0.533     0.530     0.528     0.525     0.522     0.519     0.515     0.512     0.509     0.505     0.502     0.498     0.495     0.491     0.487     0.484     0.483     0.485     0.486     0.488     0.490     0.491     0.493     0.495     0.496     0.498     0.500     0.502     0.504     0.505     0.507     0.509     0.511     0.513     0.515     0.517     0.519     0.521     0.523     0.525     0.527     0.529     0.531     0.533     0.535     0.537     0.539     0.541     0.543     0.545     0.554     0.564     0.574     0.585     0.595     0.605     0.615     0.625     0.636     0.646     0.656     0.667     0.677     0.688     0.698     0.708     0.719     0.729     0.739     0.749     0.759     0.770     0.780     0.790     0.800     0.810     0.821     0.831     0.842     0.852     0.862     0.873     0.883     0.893     0.903     0.913     0.923     0.934     0.945     0.957     0.970     0.984     0.998     1.012     1.028     1.044     1.062     1.079     1.098     1.116     1.134     1.152     1.170     1.188     1.207     1.225     1.244     1.262     1.280     1.298     1.315     1.331     1.346     1.359     1.371     1.381     1.389     1.396     1.401     1.403     1.404     1.404     1.403     1.400     1.397     1.394     1.389     1.384     1.378     1.372     1.365     1.359     1.352     1.346     1.340     1.334     1.328     1.323     1.318     1.313     1.308     1.303     1.298     1.292     1.286     1.280     1.274     1.267     1.260     1.253     1.245     1.238     1.230     1.222     1.214     1.205     1.197     1.189     1.181     1.173     1.166     1.160     1.154     1.148     1.143     1.139     1.135     1.132     1.129     1.127     1.126     1.125     1.125     1.127     1.129     1.133     1.137     1.142     1.148     1.156     1.164     1.173     1.183     1.194     1.206     1.218     1.231     1.245     1.259     1.273     1.287     1.301     1.315     1.328     1.342     1.355     1.368     1.380     1.392     1.404     1.416     1.426     1.437     1.447     1.456     1.466     1.474     1.482     1.490     1.497     1.503     1.508     1.512     1.516     1.518     1.521     1.521     1.522     1.522     1.521     1.520     1.519     1.517     1.515     1.513     1.510     1.507     1.504     1.501     1.498     1.495     1.491     1.488     1.485     1.481     1.478     1.474     1.471     1.467     1.464     1.460     1.456     1.452     1.448     1.444     1.440     1.435     1.430     1.425     1.420     1.414     1.407     1.400     1.393     1.385     1.377     1.368     1.359     1.349     1.339     1.328     1.317     1.306     1.294     1.281     1.269     1.256     1.243     1.229     1.216     1.202     1.188     1.175     1.160     1.146     1.131     1.116     1.101     1.086     1.070     1.055     1.039     1.024     1.009     0.993     0.978     0.962     0.947     0.931     0.916     0.900     0.885     0.869     0.854     0.838     0.823     0.808     0.792     0.777     0.762     0.747     0.733     0.719     0.705     0.691     0.678     0.666     0.654     0.642     0.631     0.621     0.611     0.601     0.592     0.584     0.583     0.586     0.584     0.578     0.577     0.577     0.576     0.576     0.575     0.575     0.575     0.575     0.579     0.584     0.588     0.590     0.590     0.589     0.586     0.581     0.574     0.573     0.573     0.572     0.572     0.572     0.572     0.572     0.572     0.571     0.571     0.571     0.571     0.572     0.571     0.581     0.588     0.592     0.593     0.591     0.586     0.577     0.569     0.569     0.569     0.568     0.568     0.568     0.568     0.567     0.567     0.567     0.566     0.566     0.566     0.565     0.565     0.564     0.563     0.584     0.611     0.637     0.661     0.685     0.706     0.724     0.740     0.753     0.763     0.770     0.773     0.773     0.769     0.762     0.752     0.739     0.724     0.706     0.688     0.682     0.689     0.694     0.696     0.699     0.725     0.753     0.781     0.808     0.834     0.858     0.880     0.898     0.913     0.924     0.930     0.932     0.929     0.921     0.908     0.891     0.870     0.846     0.819     0.791     0.820     0.862     0.903     0.943     0.984     1.024     1.063     1.101     1.138     1.175     1.209     1.243     1.275     1.306     1.335     1.363     1.390     1.414     1.438     1.458     1.478     1.496     1.513     1.530     1.546     1.561     1.576     1.589     1.602     1.615     1.627     1.638     1.649     1.661     1.671     1.682     1.694     1.706     1.718     1.730     1.741     1.751     1.760     1.767     1.771     1.774     1.777     1.782     1.789     1.796     1.805     1.815     1.826     1.838     1.848     1.857     1.862     1.863     1.861     1.859     1.856     1.854     1.854     1.852     1.846     1.835     1.829     1.832     1.838     1.848     1.859     1.870     1.881     1.890     1.899     1.908     1.917     1.925     1.932     1.937     1.940     1.940     1.937     1.932     1.925     1.916     1.904     1.891     1.875     1.860     1.845     1.830     1.816     1.803     1.791     1.782     1.774     1.769     1.765     1.763     1.761     1.759     1.757     1.753     1.747     1.739     1.728     1.714     1.697     1.678     1.656     1.632     1.605     1.575     1.543     1.507     1.469     1.430     1.390     1.350     1.309     1.270     1.232     1.195     1.160     1.125     1.090     1.055     1.021     0.988     0.956     0.925     0.896     0.869     0.842     0.817     0.795     0.778     0.764     0.753     0.745     0.738     0.731     0.724     0.717     0.712     0.707     0.703     0.699     0.695     0.691     0.687     0.682     0.677     0.673     0.668     0.663     0.658     0.653     0.648     0.643     0.638     0.634     0.629     0.624     0.619     0.614     0.610     0.605     0.600     0.595     0.590     0.585     0.580     0.576     0.571     0.566     0.561     0.557     0.552     0.548     0.543     0.538     0.534     0.529     0.525     0.521     0.516     0.512     0.508     0.504     0.500     0.496     0.492     0.488     0.484     0.481     0.477     0.474     0.471     0.468     0.465     0.462     0.459     0.456     0.453     0.451     0.448     0.446     0.443     0.441     0.439     0.437     0.434     0.432     0.430     0.428     0.426     0.424     0.422     0.419     0.417     0.415     0.413     0.411     0.409     0.406     0.404     0.402     0.400     0.397     0.395     0.392     0.390     0.388     0.386     0.383     0.381     0.379     0.376     0.374     0.371     0.369     0.367     0.364     0.362     0.360     0.357     0.355     0.352     0.350     0.347     0.345     0.342     0.339     0.337     0.334     0.331     0.329     0.326     0.323     0.320     0.318     0.315     0.312     0.310     0.307     0.304     0.302     0.299     0.296     0.294     0.291     0.289     0.286     0.284     0.281     0.279     0.276     0.274     0.272     0.269     0.267     0.265     0.263     0.261     0.259     0.257     0.255     0.253     0.252     0.250     0.251     0.252     0.252     0.253     0.253     0.254     0.254     0.255     0.255     0.255     0.255     0.255     0.254     0.255     0.263     0.270     0.278     0.285     0.292     0.298     0.305     0.311     0.316     0.322     0.327     0.332     0.336     0.341     0.345     0.348     0.352     0.355     0.358     0.360     0.362     0.364     0.366     0.367     0.368     0.369     0.370     0.370     0.370     0.370     0.370     0.369     0.368     0.367     0.365     0.364     0.362     0.359     0.357     0.354     0.351     0.348     0.345     0.341     0.337     0.333     0.328     0.323     0.318
     0.388     0.390     0.391     0.393     0.394     0.396     0.397     0.398     0.400     0.401     0.402     0.404     0.405     0.406     0.407     0.408     0.410     0.411     0.412     0.413     0.415     0.416     0.418     0.420     0.421     0.424     0.424     0.427     0.427     0.430     0.429     0.431     0.431     0.433     0.432     0.435     0.434     0.436     0.436     0.438     0.437     0.439     0.438     0.440     0.440     0.441     0.467     0.442     0.516     0.443     0.528     0.445     0.493     0.446     0.446     0.448     0.448     0.449     0.449     0.450     0.450     0.482     0.451     0.720     0.521     0.935     0.635     1.109     0.720     1.228     0.772     1.287     0.790     1.289     0.776     1.240     0.735     1.151     0.675     1.035     0.603     0.906     0.527     0.773     0.462     0.646     0.463     0.532     0.464     0.464     0.464     0.465     0.464     0.465     0.465     0.465     0.465     0.465     0.465     0.466     0.465     0.466     0.466     0.466     0.466     0.466     0.466     0.466     0.466     0.467     0.467     0.467     0.467     0.468     0.467     0.468     0.467     0.468     0.467     0.468     0.468     0.468     0.467     0.467     0.467     0.467     0.467     0.467     0.467     0.466     0.466     0.466     0.466     0.466     0.466     0.465     0.465     0.465     0.465     0.464     0.464     0.464     0.464     0.463     0.463     0.462     0.462     0.462     0.461     0.461     0.460     0.460     0.459     0.459     0.459     0.458     0.458     0.457     0.457     0.456     0.456     0.455     0.454     0.454     0.454     0.453     0.453     0.452     0.452     0.451     0.450     0.450     0.449     0.448     0.448     0.447     0.446     0.446     0.445     0.444     0.443     0.443     0.442     0.441     0.440     0.439     0.438     0.438     0.437     0.436     0.435     0.434     0.433     0.432     0.431     0.430     0.429     0.428     0.427     0.426     0.425     0.424     0.423     0.422     0.421     0.420     0.419     0.418     0.417     0.416     0.415     0.414     0.413     0.411     0.410     0.409     0.408     0.407     0.406     0.404     0.403     0.402     0.400     0.399     0.398     0.397     0.395     0.394     0.393     0.391     0.390     0.389     0.387     0.386     0.385     0.383     0.382     0.380     0.379     0.378     0.376     0.375     0.373     0.372     0.370     0.369     0.367     0.366     0.364     0.363     0.361     0.359     0.358     0.357     0.355     0.353     0.352     0.350     0.348     0.347     0.345     0.344     0.342     0.340     0.338     0.337     0.335     0.333     0.332     0.330     0.328     0.327     0.325     0.323     0.322     0.320     0.318     0.317     0.315     0.314     0.312     0.310     0.309     0.307     0.305     0.304     0.302     0.300     0.299     0.297     0.295     0.294     0.292     0.290     0.289     0.287     0.285     0.283     0.282     0.280     0.279     0.277     0.275     0.274     0.272     0.270     0.269     0.267     0.266     0.264     0.262     0.261     0.259     0.258     0.258     0.258     0.259     0.259     0.260     0.260     0.261     0.261     0.262     0.262     0.263     0.263     0.264     0.264     0.265     0.265     0.266     0.266     0.267     0.267     0.268     0.268     0.269     0.269     0.270     0.270     0.271     0.271     0.272     0.272     0.273     0.273     0.274     0.274     0.275     0.275     0.275     0.276     0.276     0.277     0.277     0.277     0.278     0.278     0.279     0.279     0.280     0.280     0.281     0.281     0.282     0.282     0.282     0.283     0.283     0.284     0.284     0.284     0.285     0.285     0.286     0.286     0.286     0.287     0.287     0.288     0.288     0.289     0.289     0.289     0.290     0.290     0.290     0.291     0.291     0.291     0.292     0.292     0.292     0.292     0.293     0.293     0.293     0.293     0.293     0.294     0.294     0.294     0.294     0.295     0.295     0.295     0.295     0.295     0.295     0.295     0.295     0.295     0.295     0.296     0.296     0.296     0.296     0.296     0.296     0.296     0.296     0.296     0.296     0.296     0.296     0.296     0.296     0.296     0.296     0.296     0.296     0.296     0.296     0.296     0.295     0.295     0.295     0.295     0.295     0.295     0.295     0.294     0.294     0.294     0.294     0.294     0.294     0.294     0.294     0.294     0.294     0.294     0.293     0.293     0.293     0.293     0.293     0.293     0.293     0.292     0.292     0.292     0.292     0.292     0.292     0.292     0.292     0.292     0.292     0.292     0.292     0.292     0.292     0.292     0.292     0.292     0.292     0.292     0.292     0.292     0.292     0.292     0.292     0.292     0.292     0.292     0.292     0.292     0.292     0.292     0.292     0.292     0.292     0.293     0.293     0.293     0.293     0.293     0.294     0.294     0.294     0.294     0.295     0.295     0.295     0.295     0.295     0.296     0.296     0.296     0.297     0.298     0.299     0.300     0.301     0.302     0.303     0.304     0.305     0.306     0.307     0.308     0.309     0.310     0.311     0.312     0.313     0.314     0.315     0.316     0.317     0.318     0.319     0.320     0.321     0.322     0.323     0.324     0.325     0.326     0.327     0.328     0.329     0.331     0.332     0.333     0.333     0.334     0.336     0.336     0.338     0.339     0.340     0.341     0.342     0.343     0.344     0.345     0.346     0.347     0.348     0.349     0.350     0.351     0.352     0.354     0.355     0.356     0.357     0.358     0.359     0.360     0.361     0.362     0.363     0.365     0.365     0.367     0.368     0.369     0.370     0.371     0.372     0.373     0.374     0.375     0.376     0.377     0.378     0.380     0.381     0.382     0.383     0.384     0.385     0.386     0.387     0.388     0.389     0.391     0.392     0.393     0.394     0.395     0.396     0.397     0.399     0.400     0.401     0.402     0.403     0.404     0.405     0.406     0.407     0.408     0.409     0.411     0.412     0.413     0.414     0.415     0.416     0.417     0.418     0.420     0.421     0.422     0.423     0.424     0.425     0.426     0.427     0.428     0.430     0.431     0.432     0.433     0.434     0.435     0.436     0.437     0.438     0.439     0.441     0.442     0.443     0.444     0.445     0.446     0.448     0.449     0.450     0.451     0.452     0.453     0.454     0.456     0.457     0.458     0.459     0.460     0.461     0.462     0.464     0.465     0.466     0.467     0.468     0.469     0.470     0.471     0.472     0.474     0.475     0.476     0.477     0.478     0.479     0.480     0.482     0.483     0.484     0.485     0.486     0.488     0.489     0.490     0.491     0.492     0.494     0.495     0.496     0.497     0.498     0.499     0.500     0.502     0.503     0.504     0.505     0.506     0.508     0.509     0.510     0.511     0.512     0.514     0.515     0.516     0.517     0.519     0.520     0.521     0.522     0.524     0.525     0.527     0.528     0.530     0.531     0.532     0.533     0.535     0.536     0.537     0.539     0.540     0.541     0.543     0.544     0.545     0.547     0.548     0.549     0.551     0.552     0.553     0.554     0.556     0.557     0.558     0.560     0.561     0.563     0.564     0.566     0.568     0.569     0.571     0.572     0.574     0.576     0.577     0.579     0.581     0.583     0.585     0.587     0.589     0.591     0.594     0.596     0.599     0.602     0.605     0.608     0.612     0.615     0.617     0.620     0.622     0.624     0.626     0.628     0.630     0.631     0.633     0.635     0.636     0.638     0.639     0.641     0.642     0.644     0.645     0.647     0.648     0.650     0.651     0.652     0.653     0.655     0.656     0.657     0.658     0.660     0.661     0.662     0.664     0.665     0.666     0.668     0.669     0.670     0.672     0.673     0.674     0.676     0.677     0.678     0.680     0.681     0.682     0.683     0.685     0.686     0.687     0.688     0.690     0.691     0.692     0.693     0.694     0.696     0.697     0.698     0.699     0.700     0.701     0.703     0.704     0.705     0.706     0.707     0.708     0.709     0.710     0.711     0.712     0.713     0.714     0.716     0.716     0.717     0.718     0.719     0.720     0.721     0.721     0.722     0.723     0.724     0.725     0.725     0.726     0.727     0.727     0.728     0.729     0.729     0.730     0.730     0.731     0.731     0.732     0.732     0.732     0.733     0.733     0.733     0.733     0.734     0.734     0.734     0.734     0.734     0.734     0.734     0.734     0.734     0.734     0.734     0.734     0.734     0.734     0.734     0.734     0.733     0.733     0.733     0.732     0.732     0.731     0.731     0.730     0.730     0.729     0.728     0.728     0.727     0.726     0.725     0.724     0.723     0.722     0.721     0.720     0.719     0.717     0.716     0.715     0.713     0.712     0.710     0.709     0.707     0.705     0.704     0.702     0.700     0.698     0.696     0.694     0.692     0.690     0.688     0.685     0.683     0.680     0.678     0.675     0.673     0.670     0.668     0.665     0.662     0.660     0.657     0.654     0.651     0.648     0.645     0.642     0.639     0.636     0.633     0.630     0.627     0.623     0.620     0.617     0.613     0.610     0.606     0.603     0.600     0.596     0.592     0.589     0.585     0.581     0.577     0.574     0.570     0.566     0.562     0.557     0.553     0.549     0.545     0.547     0.549     0.551     0.553     0.555     0.557     0.559     0.561     0.562     0.564     0.565     0.567     0.568     0.569     0.570     0.571     0.572     0.573     0.573     0.574     0.574     0.575     0.575     0.575     0.575     0.575     0.575     0.575     0.574     0.574     0.573     0.573     0.572     0.571     0.570     0.569     0.568     0.567     0.566     0.565     0.563     0.562     0.560     0.558     0.557     0.555     0.553     0.551     0.549     0.546     0.544     0.542     0.539     0.536     0.534     0.531     0.528     0.525     0.522     0.519     0.516     0.513     0.509     0.506     0.503     0.499     0.496     0.492     0.488     0.484     0.483     0.484     0.486     0.487     0.489     0.491     0.492     0.494     0.496     0.498     0.499     0.501     0.503     0.505     0.507     0.508     0.510     0.512     0.514     0.516     0.518     0.520     0.522     0.524     0.526     0.528     0.530     0.532     0.534     0.536     0.539     0.540     0.543     0.545     0.549     0.559     0.569     0.579     0.590     0.600     0.610     0.620     0.631     0.641     0.651     0.661     0.672     0.682     0.693     0.703     0.713     0.724     0.734     0.744     0.754     0.764     0.774     0.785     0.795     0.805     0.815     0.826     0.836     0.846     0.857     0.867     0.877     0.888     0.898     0.908     0.918     0.929     0.939     0.951     0.963     0.976     0.990     1.005     1.020     1.036     1.053     1.070     1.089     1.107     1.125     1.144     1.162     1.180     1.198     1.216     1.234     1.253     1.271     1.289     1.306     1.323     1.338     1.352     1.365     1.376     1.386     1.393     1.399     1.403     1.404     1.404     1.403     1.400     1.397     1.394     1.390     1.385     1.379     1.373     1.367     1.360     1.354     1.347     1.341     1.336     1.330     1.326     1.321     1.316     1.311     1.307     1.302     1.298     1.293     1.288     1.282     1.276     1.270     1.264     1.257     1.250     1.243     1.235     1.228     1.220     1.212     1.204     1.196     1.188     1.181     1.174     1.167     1.161     1.156     1.151     1.147     1.143     1.139     1.136     1.134     1.133     1.132     1.132     1.133     1.135     1.138     1.142     1.147     1.153     1.160     1.168     1.176     1.186     1.196     1.208     1.220     1.233     1.246     1.260     1.274     1.288     1.302     1.316     1.330     1.344     1.357     1.370     1.382     1.395     1.407     1.418     1.430     1.441     1.451     1.461     1.471     1.480     1.489     1.496     1.504     1.510     1.516     1.520     1.524     1.527     1.529     1.530     1.531     1.531     1.531     1.530     1.529     1.527     1.525     1.522     1.520     1.516     1.513     1.510     1.506     1.503     1.499     1.496     1.492     1.488     1.484     1.480     1.476     1.472     1.469     1.465     1.461     1.458     1.454     1.450     1.447     1.443     1.438     1.434     1.428     1.423     1.417     1.411     1.404     1.397     1.389     1.381     1.372     1.363     1.353     1.343     1.332     1.321     1.310     1.298     1.286     1.273     1.261     1.248     1.235     1.221     1.208     1.194     1.179     1.165     1.150     1.135     1.120     1.105     1.089     1.073     1.058     1.042     1.027     1.011     0.995     0.980     0.964     0.948     0.932     0.916     0.900     0.884     0.869     0.853     0.837     0.821     0.805     0.790     0.774     0.759     0.744     0.729     0.715     0.701     0.688     0.675     0.663     0.651     0.640     0.629     0.619     0.609     0.600     0.591     0.587     0.588     0.584     0.580     0.579     0.579     0.578     0.578     0.577     0.577     0.577     0.576     0.576     0.576     0.578     0.579     0.579     0.578     0.575     0.575     0.574     0.574     0.574     0.574     0.574     0.573     0.573     0.573     0.573     0.573     0.572     0.572     0.572     0.572     0.581     0.590     0.596     0.599     0.600     0.596     0.590     0.580     0.570     0.569     0.569     0.569     0.568     0.568     0.568     0.568     0.567     0.567     0.567     0.566     0.566     0.565     0.565     0.564     0.564     0.583     0.610     0.637     0.662     0.686     0.708     0.727     0.744     0.758     0.769     0.776     0.780     0.781     0.778     0.772     0.762     0.750     0.735     0.717     0.699     0.679     0.669     0.675     0.678     0.695     0.719     0.744     0.770     0.795     0.819     0.841     0.861     0.878     0.892     0.902     0.908     0.909     0.906     0.898     0.886     0.869     0.848     0.824     0.797     0.769     0.810     0.850     0.891     0.930     0.970     1.009     1.047     1.085     1.121     1.157     1.192     1.225     1.258     1.290     1.320     1.349     1.377     1.403     1.427     1.449     1.469     1.488     1.506     1.523     1.540     1.555     1.570     1.583     1.596     1.609     1.621     1.632     1.643     1.654     1.665     1.676     1.688     1.700     1.712     1.724     1.735     1.746     1.755     1.763     1.770     1.775     1.783     1.792     1.802     1.813     1.824     1.837     1.850     1.864     1.877     1.887     1.892     1.893     1.892     1.890     1.887     1.888     1.894     1.900     1.904     1.902     1.902     1.908     1.917     1.927     1.938     1.947     1.955     1.961     1.967     1.971     1.975     1.978     1.979     1.978     1.975     1.970     1.962     1.952     1.941     1.928     1.913     1.897     1.879     1.861     1.843     1.826     1.810     1.795     1.781     1.768     1.756     1.746     1.738     1.730     1.723     1.716     1.708     1.699     1.688     1.674     1.659     1.642     1.623     1.601     1.578     1.552     1.524     1.494     1.462     1.427     1.390     1.353     1.314     1.275     1.237     1.200     1.165     1.132     1.099     1.067     1.034     1.001     0.969     0.937     0.905     0.877     0.850     0.825     0.800     0.777     0.758     0.742     0.729     0.718     0.709     0.702     0.695     0.689     0.684     0.679     0.675     0.672     0.669     0.666     0.663     0.659     0.656     0.652     0.647     0.643     0.639     0.634     0.630     0.625     0.621     0.617     0.613     0.609     0.604     0.600     0.595     0.591     0.587     0.583     0.578     0.574     0.569     0.565     0.560     0.556     0.552     0.547     0.543     0.539     0.534     0.530     0.526     0.522     0.518     0.514     0.510     0.506     0.502     0.498     0.494     0.490     0.487     0.483     0.479     0.476     0.473     0.469     0.466     0.463     0.460     0.458     0.455     0.452     0.449     0.447     0.444     0.442     0.440     0.437     0.435     0.433     0.431     0.429     0.427     0.425     0.423     0.421     0.419     0.416     0.414     0.412     0.410     0.408     0.406     0.404     0.402     0.400     0.397     0.395     0.393     0.391     0.388     0.386     0.384     0.382     0.379     0.377     0.375     0.372     0.370     0.368     0.366     0.363     0.361     0.359     0.356     0.354     0.351     0.349     0.346     0.344     0.341     0.339     0.336     0.334     0.331     0.328     0.326     0.323     0.321     0.318     0.315     0.312     0.310     0.307     0.304     0.302     0.299     0.297     0.294     0.291     0.289     0.286     0.284     0.281     0.279     0.276     0.274     0.272     0.269     0.267     0.265     0.263     0.261     0.259     0.257     0.255     0.253     0.251     0.250     0.250     0.250     0.251     0.252     0.253     0.253     0.254     0.254     0.254     0.254     0.254     0.254     0.254     0.254     0.259     0.266     0.274     0.281     0.288     0.295     0.301     0.308     0.314     0.319     0.325     0.330     0.334     0.339     0.343     0.347     0.351     0.354     0.357     0.360     0.362     0.364     0.366     0.368     0.369     0.370     0.371     0.372     0.372     0.372     0.372     0.371     0.371     0.370     0.368     0.367     0.365     0.363     0.361     0.358     0.356     0.353     0.350     0.346     0.343     0.339     0.334     0.330     0.325     0.320
     0.387     0.389     0.391     0.392     0.394     0.396     0.397     0.398     0.399     0.400     0.402     0.403     0.404     0.406     0.407     0.408     0.409     0.411     0.412     0.413     0.414     0.416     0.417     0.419     0.421     0.422     0.425     0.425     0.428     0.427     0.430     0.429     0.432     0.431     0.433     0.433     0.435     0.435     0.437     0.436     0.438     0.437     0.439     0.438     0.440     0.476     0.441     0.551     0.442     0.598     0.443     0.601     0.445     0.549     0.447     0.446     0.448     0.448     0.449     0.449     0.450     0.450     0.507     0.451     0.744     0.532     0.949     0.638     1.104     0.711     1.201     0.749     1.237     0.753     1.216     0.727     1.148     0.677     1.046     0.612     0.924     0.538     0.794     0.462     0.665     0.462     0.547     0.463     0.463     0.463     0.464     0.463     0.464     0.464     0.464     0.464     0.464     0.464     0.465     0.464     0.465     0.465     0.465     0.465     0.466     0.466     0.466     0.466     0.466     0.466     0.467     0.466     0.467     0.467     0.467     0.467     0.467     0.467     0.468     0.467     0.467     0.467     0.467     0.467     0.467     0.466     0.466     0.466     0.466     0.466     0.466     0.465     0.465     0.465     0.465     0.465     0.465     0.464     0.464     0.464     0.464     0.463     0.463     0.463     0.462     0.462     0.461     0.461     0.461     0.460     0.460     0.459     0.459     0.459     0.458     0.458     0.457     0.457     0.456     0.456     0.455     0.455     0.454     0.454     0.453     0.453     0.452     0.452     0.451     0.450     0.450     0.449     0.449     0.448     0.447     0.447     0.446     0.445     0.445     0.444     0.443     0.442     0.441     0.441     0.440     0.439     0.438     0.437     0.436     0.435     0.434     0.433     0.432     0.431     0.431     0.430     0.429     0.428     0.427     0.426     0.425     0.424     0.423     0.422     0.421     0.420     0.419     0.418     0.417     0.416     0.415     0.413     0.412     0.411     0.410     0.409     0.408     0.406     0.405     0.404     0.403     0.401     0.400     0.399     0.398     0.396     0.395     0.394     0.393     0.391     0.390     0.389     0.387     0.386     0.384     0.383     0.382     0.380     0.379     0.378     0.376     0.375     0.373     0.372     0.370     0.369     0.367     0.366     0.364     0.363     0.361     0.360     0.358     0.356     0.355     0.353     0.352     0.350     0.348     0.347     0.345     0.344     0.342     0.340     0.339     0.337     0.335     0.333     0.332     0.330     0.328     0.327     0.325     0.324     0.322     0.320     0.319     0.317     0.315     0.314     0.312     0.310     0.309     0.307     0.306     0.304     0.302     0.301     0.299     0.297     0.296     0.294     0.292     0.291     0.289     0.287     0.286     0.284     0.282     0.281     0.279     0.277     0.276     0.274     0.272     0.271     0.269     0.267     0.266     0.264     0.263     0.261     0.259     0.258     0.256     0.257     0.257     0.258     0.258     0.259     0.259     0.260     0.260     0.261     0.261     0.262     0.262     0.263     0.263     0.264     0.264     0.265     0.265     0.266     0.266     0.267     0.267     0.268     0.269     0.269     0.270     0.270     0.271     0.271     0.272     0.272     0.273     0.273     0.273     0.274     0.274     0.275     0.275     0.276     0.276     0.277     0.277     0.278     0.278     0.279     0.279     0.280     0.280     0.281     0.281     0.281     0.282     0.282     0.283     0.283     0.284     0.284     0.285     0.285     0.285     0.286     0.286     0.286     0.287     0.287     0.288     0.288     0.289     0.289     0.289     0.290     0.290     0.290     0.291     0.291     0.291     0.292     0.292     0.292     0.292     0.293     0.293     0.293     0.293     0.294     0.294     0.294     0.294     0.294     0.294     0.295     0.295     0.295     0.295     0.295     0.295     0.295     0.295     0.296     0.296     0.296     0.296     0.296     0.296     0.296     0.296     0.296     0.296     0.296     0.296     0.296     0.296     0.296     0.296     0.296     0.296     0.296     0.296     0.296     0.295     0.295     0.295     0.295     0.295     0.295     0.295     0.294     0.294     0.294     0.294     0.294     0.294     0.294     0.294     0.294     0.294     0.293     0.293     0.293     0.293     0.293     0.293     0.293     0.293     0.292     0.292     0.292     0.292     0.292     0.292     0.292     0.292     0.292     0.292     0.292     0.292     0.292     0.292     0.292     0.291     0.292     0.292     0.291     0.291     0.291     0.291     0.291     0.291     0.291     0.291     0.291     0.291     0.291     0.291     0.292     0.292     0.292     0.292     0.292     0.292     0.292     0.293     0.293     0.293     0.293     0.293     0.294     0.294     0.294     0.294     0.295     0.295     0.295     0.295     0.296     0.297     0.298     0.299     0.300     0.301     0.302     0.303     0.304     0.305     0.306     0.307     0.308     0.309     0.310     0.311     0.312     0.313     0.314     0.315     0.316     0.317     0.318     0.319     0.320     0.321     0.322     0.323     0.324     0.325     0.326     0.327     0.328     0.330     0.331     0.332     0.333     0.334     0.335     0.336     0.337     0.338     0.339     0.340     0.341     0.342     0.343     0.344     0.345     0.346     0.347     0.348     0.349     0.350     0.351     0.353     0.354     0.355     0.356     0.357     0.358     0.359     0.360     0.361     0.362     0.363     0.364     0.365     0.367     0.368     0.369     0.370     0.371     0.372     0.373     0.374     0.375     0.376     0.377     0.378     0.380     0.381     0.382     0.383     0.384     0.385     0.386     0.387     0.388     0.390     0.391     0.392     0.393     0.394     0.395     0.396     0.397     0.399     0.400     0.401     0.402     0.403     0.404     0.405     0.406     0.407     0.408     0.410     0.411     0.412     0.413     0.414     0.415     0.416     0.417     0.418     0.420     0.421     0.422     0.423     0.424     0.425     0.426     0.427     0.428     0.430     0.431     0.432     0.433     0.434     0.435     0.436     0.437     0.438     0.439     0.441     0.442     0.443     0.444     0.445     0.446     0.448     0.449     0.450     0.451     0.452     0.453     0.454     0.455     0.456     0.458     0.459     0.460     0.461     0.462     0.463     0.464     0.466     0.467     0.468     0.469     0.470     0.471     0.472     0.473     0.474     0.475     0.477     0.478     0.479     0.480     0.481     0.483     0.484     0.485     0.486     0.487     0.489     0.490     0.491     0.492     0.493     0.495     0.496     0.497     0.498     0.499     0.500     0.501     0.503     0.504     0.505     0.506     0.507     0.508     0.510     0.511     0.512     0.514     0.515     0.516     0.517     0.518     0.520     0.521     0.522     0.524     0.525     0.526     0.528     0.529     0.531     0.532     0.533     0.534     0.536     0.537     0.538     0.540     0.541     0.542     0.544     0.545     0.546     0.548     0.549     0.550     0.552     0.553     0.554     0.556     0.557     0.558     0.560     0.561     0.563     0.564     0.566     0.568     0.569     0.571     0.572     0.574     0.576     0.577     0.579     0.581     0.583     0.585     0.587     0.590     0.592     0.594     0.597     0.599     0.602     0.606     0.609     0.613     0.616     0.618     0.621     0.623     0.625     0.627     0.629     0.631     0.632     0.634     0.636     0.637     0.639     0.640     0.642     0.643     0.645     0.646     0.647     0.649     0.650     0.651     0.653     0.654     0.655     0.656     0.658     0.659     0.660     0.662     0.663     0.664     0.666     0.667     0.668     0.669     0.671     0.672     0.674     0.675     0.676     0.677     0.679     0.680     0.682     0.683     0.684     0.685     0.687     0.688     0.689     0.690     0.691     0.693     0.694     0.695     0.696     0.697     0.698     0.699     0.701     0.702     0.703     0.704     0.705     0.706     0.707     0.708     0.710     0.711     0.712     0.713     0.714     0.715     0.716     0.717     0.718     0.718     0.719     0.720     0.721     0.722     0.722     0.723     0.724     0.725     0.725     0.726     0.727     0.727     0.728     0.729     0.729     0.730     0.730     0.731     0.731     0.731     0.732     0.732     0.732     0.733     0.733     0.733     0.733     0.733     0.734     0.734     0.734     0.734     0.734     0.734     0.734     0.734     0.734     0.734     0.733     0.733     0.733     0.733     0.732     0.732     0.732     0.731     0.731     0.730     0.730     0.729     0.729     0.728     0.727     0.726     0.726     0.725     0.724     0.723     0.722     0.721     0.720     0.719     0.717     0.716     0.715     0.713     0.712     0.710     0.709     0.707     0.705     0.704     0.702     0.700     0.698     0.696     0.694     0.692     0.690     0.688     0.685     0.683     0.681     0.678     0.676     0.673     0.671     0.668     0.665     0.663     0.660     0.657     0.654     0.651     0.648     0.646     0.643     0.639     0.636     0.633     0.630     0.627     0.623     0.620     0.617     0.614     0.610     0.607     0.603     0.600     0.596     0.593     0.589     0.585     0.582     0.578     0.574     0.570     0.566     0.562     0.558     0.554     0.550     0.546     0.546     0.548     0.550     0.553     0.555     0.556     0.558     0.560     0.562     0.563     0.565     0.566     0.567     0.569     0.570     0.570     0.571     0.572     0.573     0.573     0.574     0.574     0.575     0.575     0.575     0.575     0.575     0.575     0.574     0.574     0.573     0.573     0.572     0.571     0.570     0.570     0.568     0.567     0.566     0.565     0.563     0.562     0.560     0.559     0.557     0.555     0.553     0.551     0.549     0.547     0.544     0.542     0.539     0.537     0.534     0.531     0.529     0.526     0.523     0.519     0.516     0.513     0.510     0.507     0.503     0.500     0.496     0.493     0.489     0.485     0.482     0.484     0.485     0.487     0.488     0.490     0.492     0.493     0.495     0.497     0.499     0.501     0.502     0.504     0.506     0.508     0.510     0.512     0.514     0.515     0.517     0.519     0.521     0.523     0.525     0.527     0.529     0.532     0.534     0.536     0.538     0.540     0.542     0.544     0.546     0.554     0.564     0.574     0.585     0.595     0.605     0.615     0.625     0.636     0.646     0.656     0.667     0.677     0.687     0.698     0.708     0.719     0.729     0.739     0.749     0.759     0.769     0.779     0.789     0.800     0.810     0.820     0.830     0.841     0.851     0.861     0.872     0.882     0.892     0.903     0.913     0.924     0.934     0.945     0.957     0.970     0.983     0.997     1.012     1.027     1.044     1.061     1.079     1.098     1.116     1.135     1.153     1.171     1.189     1.207     1.225     1.243     1.261     1.279     1.297     1.314     1.329     1.344     1.358     1.370     1.381     1.389     1.396     1.401     1.403     1.404     1.402     1.400     1.396     1.393     1.390     1.385     1.380     1.374     1.368     1.361     1.355     1.348     1.342     1.337     1.332     1.327     1.323     1.319     1.314     1.310     1.306     1.302     1.298     1.293     1.288     1.283     1.278     1.272     1.266     1.260     1.254     1.247     1.240     1.233     1.226     1.218     1.210     1.203     1.195     1.188     1.182     1.175     1.169     1.164     1.159     1.155     1.150     1.147     1.144     1.142     1.140     1.139     1.139     1.140     1.141     1.144     1.148     1.152     1.158     1.164     1.172     1.180     1.189     1.199     1.210     1.222     1.234     1.247     1.261     1.275     1.289     1.303     1.317     1.331     1.345     1.358     1.371     1.384     1.397     1.409     1.421     1.433     1.444     1.455     1.466     1.476     1.486     1.495     1.503     1.511     1.517     1.523     1.528     1.532     1.535     1.538     1.539     1.540     1.540     1.540     1.539     1.538     1.536     1.534     1.532     1.529     1.526     1.522     1.519     1.515     1.511     1.507     1.503     1.499     1.495     1.491     1.486     1.482     1.478     1.474     1.471     1.467     1.464     1.461     1.457     1.454     1.450     1.446     1.442     1.437     1.432     1.426     1.421     1.415     1.408     1.401     1.393     1.385     1.376     1.367     1.357     1.347     1.336     1.326     1.314     1.303     1.291     1.279     1.267     1.254     1.241     1.227     1.213     1.199     1.185     1.170     1.155     1.140     1.124     1.108     1.093     1.077     1.061     1.045     1.030     1.014     0.998     0.982     0.965     0.949     0.933     0.916     0.900     0.884     0.867     0.851     0.835     0.819     0.803     0.787     0.771     0.756     0.741     0.726     0.712     0.698     0.685     0.673     0.661     0.650     0.639     0.628     0.618     0.609     0.600     0.591     0.589     0.584     0.582     0.581     0.581     0.580     0.580     0.580     0.579     0.579     0.578     0.578     0.578     0.578     0.577     0.577     0.577     0.577     0.576     0.576     0.576     0.575     0.575     0.575     0.575     0.574     0.574     0.574     0.574     0.573     0.573     0.573     0.577     0.588     0.596     0.602     0.604     0.603     0.599     0.592     0.581     0.570     0.570     0.570     0.569     0.569     0.569     0.568     0.568     0.568     0.567     0.567     0.567     0.566     0.566     0.565     0.564     0.564     0.582     0.610     0.637     0.663     0.687     0.709     0.729     0.747     0.762     0.773     0.781     0.786     0.788     0.786     0.780     0.772     0.760     0.745     0.728     0.709     0.689     0.668     0.654     0.672     0.691     0.713     0.735     0.758     0.780     0.802     0.822     0.841     0.857     0.870     0.879     0.885     0.886     0.883     0.875     0.863     0.847     0.826     0.803     0.776     0.759     0.799     0.839     0.878     0.917     0.955     0.993     1.030     1.067     1.103     1.139     1.173     1.207     1.240     1.272     1.303     1.333     1.362     1.389     1.414     1.438     1.459     1.479     1.498     1.516     1.532     1.548     1.563     1.577     1.590     1.603     1.615     1.626     1.637     1.648     1.659     1.671     1.683     1.695     1.706     1.718     1.729     1.740     1.749     1.759     1.768     1.776     1.788     1.801     1.813     1.826     1.839     1.853     1.869     1.884     1.898     1.908     1.914     1.916     1.916     1.915     1.915     1.919     1.930     1.943     1.954     1.961     1.966     1.976     1.986     1.996     2.005     2.012     2.017     2.020     2.022     2.021     2.019     2.017     2.012     2.005     1.997     1.986     1.974     1.960     1.945     1.929     1.911     1.892     1.873     1.853     1.834     1.815     1.797     1.781     1.765     1.749     1.734     1.720     1.706     1.692     1.678     1.664     1.650     1.635     1.618     1.600     1.581     1.560     1.538     1.515     1.490     1.463     1.435     1.404     1.372     1.339     1.304     1.268     1.232     1.196     1.161     1.128     1.096     1.066     1.036     1.006     0.975     0.944     0.914     0.884     0.855     0.831     0.809     0.788     0.766     0.746     0.729     0.714     0.701     0.689     0.679     0.670     0.663     0.656     0.651     0.647     0.644     0.641     0.639     0.637     0.635     0.632     0.629     0.626     0.622     0.619     0.615     0.611     0.607     0.603     0.599     0.596     0.592     0.588     0.585     0.581     0.576     0.573     0.569     0.565     0.561     0.557     0.553     0.549     0.545     0.541     0.537     0.533     0.529     0.525     0.522     0.518     0.514     0.510     0.507     0.503     0.499     0.495     0.492     0.488     0.485     0.481     0.478     0.474     0.471     0.468     0.465     0.462     0.459     0.456     0.453     0.450     0.448     0.445     0.443     0.440     0.438     0.436     0.433     0.431     0.429     0.427     0.425     0.423     0.421     0.419     0.417     0.415     0.413     0.411     0.409     0.407     0.405     0.403     0.401     0.399     0.397     0.395     0.393     0.391     0.389     0.387     0.384     0.382     0.380     0.378     0.375     0.373     0.371     0.369     0.367     0.364     0.362     0.360     0.358     0.355     0.353     0.350     0.348     0.346     0.343     0.341     0.338     0.336     0.333     0.331     0.328     0.325     0.323     0.320     0.318     0.315     0.312     0.310     0.307     0.304     0.302     0.299     0.297     0.294     0.292     0.289     0.287     0.284     0.281     0.279     0.277     0.274     0.272     0.270     0.267     0.265     0.263     0.261     0.259     0.257     0.255     0.253     0.251     0.249     0.248     0.249     0.250     0.251     0.251     0.252     0.253     0.253     0.254     0.254     0.254     0.254     0.254     0.254     0.255     0.262     0.270     0.277     0.284     0.291     0.298     0.304     0.311     0.316     0.322     0.327     0.332     0.337     0.341     0.345     0.349     0.353     0.356     0.359     0.362     0.364     0.366     0.368     0.370     0.371     0.372     0.373     0.374     0.374     0.374     0.374     0.373     0.372     0.371     0.370     0.368     0.367     0.365     0.362     0.360     0.357     0.354     0.351     0.348     0.344     0.340     0.336     0.331     0.327     0.322
     0.387     0.389     0.390     0.392     0.393     0.395     0.396     0.397     0.398     0.400     0.401     0.403     0.404     0.405     0.407     0.408     0.409     0.410     0.412     0.413     0.415     0.415     0.417     0.419     0.421     0.423     0.424     0.426     0.426     0.429     0.428     0.431     0.430     0.432     0.432     0.434     0.434     0.436     0.435     0.438     0.437     0.439     0.438     0.440     0.463     0.441     0.559     0.442     0.637     0.443     0.680     0.444     0.674     0.445     0.607     0.447     0.476     0.448     0.448     0.449     0.449     0.450     0.450     0.479     0.451     0.701     0.512     0.885     0.594     1.015     0.651     1.085     0.675     1.098     0.667     1.060     0.632     0.981     0.578     0.876     0.513     0.758     0.460     0.637     0.461     0.523     0.462     0.463     0.462     0.463     0.463     0.463     0.463     0.463     0.463     0.463     0.463     0.464     0.463     0.464     0.464     0.464     0.464     0.465     0.465     0.465     0.465     0.466     0.465     0.466     0.466     0.466     0.466     0.466     0.466     0.467     0.466     0.467     0.466     0.467     0.466     0.467     0.466     0.466     0.466     0.466     0.466     0.466     0.465     0.465     0.465     0.465     0.465     0.464     0.464     0.464     0.464     0.464     0.464     0.463     0.463     0.463     0.463     0.462     0.462     0.461     0.461     0.461     0.460     0.460     0.459     0.459     0.458     0.458     0.458     0.457     0.457     0.456     0.456     0.455     0.455     0.454     0.453     0.453     0.453     0.452     0.452     0.451     0.450     0.450     0.449     0.449     0.448     0.448     0.447     0.446     0.445     0.445     0.444     0.443     0.443     0.442     0.441     0.440     0.439     0.438     0.438     0.437     0.436     0.435     0.434     0.433     0.432     0.431     0.430     0.429     0.428     0.427     0.426     0.425     0.424     0.423     0.422     0.421     0.420     0.419     0.418     0.417     0.416     0.415     0.414     0.413     0.412     0.411     0.410     0.409     0.407     0.406     0.405     0.404     0.402     0.401     0.400     0.399     0.397     0.396     0.395     0.394     0.392     0.391     0.390     0.388     0.387     0.386     0.384     0.383     0.382     0.380     0.379     0.377     0.376     0.375     0.373     0.372     0.370     0.369     0.367     0.366     0.364     0.363     0.361     0.360     0.358     0.356     0.355     0.353     0.352     0.350     0.348     0.347     0.345     0.344     0.342     0.340     0.339     0.337     0.335     0.333     0.332     0.330     0.329     0.327     0.325     0.324     0.322     0.321     0.319     0.317     0.316     0.314     0.312     0.311     0.309     0.307     0.306     0.304     0.303     0.301     0.299     0.298     0.296     0.294     0.293     0.291     0.289     0.287     0.286     0.284     0.283     0.281     0.279     0.278     0.276     0.274     0.273     0.271     0.269     0.268     0.266     0.265     0.263     0.261     0.260     0.258     0.257     0.255     0.255     0.256     0.256     0.257     0.257     0.258     0.258     0.259     0.260     0.260     0.261     0.261     0.262     0.262     0.263     0.263     0.264     0.265     0.265     0.266     0.266     0.267     0.267     0.268     0.268     0.269     0.269     0.270     0.271     0.271     0.271     0.272     0.272     0.273     0.273     0.274     0.274     0.275     0.275     0.276     0.276     0.277     0.277     0.278     0.278     0.279     0.279     0.280     0.280     0.281     0.281     0.282     0.282     0.283     0.283     0.283     0.284     0.284     0.285     0.285     0.286     0.286     0.286     0.287     0.287     0.288     0.288     0.289     0.289     0.289     0.290     0.290     0.291     0.291     0.291     0.292     0.292     0.292     0.292     0.293     0.293     0.293     0.293     0.293     0.294     0.294     0.294     0.294     0.294     0.295     0.295     0.295     0.295     0.295     0.295     0.295     0.295     0.296     0.296     0.296     0.296     0.296     0.296     0.296     0.296     0.296     0.296     0.296     0.296     0.296     0.296     0.296     0.296     0.296     0.296     0.296     0.296     0.296     0.296     0.295     0.295     0.295     0.295     0.295     0.295     0.294     0.294     0.294     0.294     0.294     0.294     0.294     0.294     0.294     0.293     0.293     0.293     0.293     0.293     0.293     0.293     0.293     0.292     0.292     0.292     0.292     0.292     0.292     0.292     0.292     0.292     0.292     0.292     0.292     0.291     0.291     0.291     0.291     0.291     0.291     0.291     0.291     0.291     0.291     0.291     0.291     0.291     0.291     0.291     0.291     0.291     0.291     0.291     0.291     0.291     0.291     0.291     0.292     0.292     0.292     0.292     0.292     0.292     0.293     0.293     0.293     0.293     0.294     0.294     0.294     0.294     0.294     0.295     0.296     0.297     0.298     0.299     0.300     0.301     0.302     0.303     0.304     0.305     0.306     0.307     0.308     0.309     0.310     0.311     0.312     0.313     0.314     0.315     0.316     0.317     0.318     0.319     0.320     0.321     0.322     0.323     0.324     0.325     0.326     0.328     0.329     0.330     0.331     0.332     0.333     0.334     0.335     0.336     0.337     0.338     0.339     0.340     0.341     0.342     0.343     0.344     0.345     0.346     0.347     0.348     0.349     0.350     0.352     0.353     0.354     0.355     0.356     0.357     0.358     0.359     0.360     0.361     0.362     0.363     0.365     0.366     0.367     0.368     0.369     0.370     0.371     0.372     0.373     0.374     0.375     0.376     0.377     0.378     0.380     0.381     0.382     0.383     0.384     0.385     0.386     0.387     0.388     0.390     0.391     0.392     0.393     0.394     0.395     0.396     0.397     0.399     0.400     0.401     0.402     0.403     0.404     0.405     0.406     0.407     0.409     0.410     0.411     0.412     0.413     0.414     0.415     0.416     0.417     0.418     0.419     0.421     0.422     0.423     0.424     0.425     0.426     0.427     0.428     0.430     0.431     0.432     0.433     0.434     0.435     0.436     0.437     0.438     0.440     0.441     0.442     0.443     0.444     0.445     0.446     0.447     0.448     0.450     0.451     0.452     0.453     0.454     0.455     0.456     0.457     0.458     0.460     0.461     0.462     0.463     0.464     0.465     0.467     0.468     0.469     0.470     0.471     0.472     0.473     0.474     0.475     0.476     0.478     0.479     0.480     0.481     0.482     0.484     0.485     0.486     0.487     0.489     0.490     0.491     0.492     0.493     0.494     0.495     0.496     0.498     0.499     0.500     0.501     0.502     0.503     0.505     0.506     0.507     0.508     0.510     0.511     0.512     0.513     0.515     0.516     0.517     0.518     0.520     0.521     0.522     0.524     0.525     0.526     0.527     0.529     0.530     0.531     0.533     0.534     0.536     0.537     0.538     0.540     0.541     0.542     0.544     0.545     0.546     0.547     0.549     0.550     0.552     0.553     0.554     0.556     0.557     0.558     0.560     0.561     0.563     0.564     0.566     0.568     0.569     0.571     0.572     0.574     0.576     0.578     0.580     0.582     0.584     0.586     0.588     0.590     0.592     0.595     0.597     0.600     0.603     0.607     0.610     0.614     0.617     0.620     0.622     0.624     0.626     0.628     0.630     0.632     0.633     0.635     0.636     0.638     0.639     0.641     0.642     0.644     0.645     0.647     0.648     0.649     0.651     0.652     0.653     0.655     0.656     0.657     0.658     0.660     0.661     0.662     0.664     0.665     0.666     0.667     0.669     0.670     0.671     0.673     0.674     0.675     0.677     0.678     0.679     0.681     0.682     0.683     0.685     0.686     0.687     0.688     0.689     0.691     0.692     0.693     0.694     0.695     0.697     0.698     0.699     0.700     0.701     0.702     0.703     0.704     0.706     0.707     0.708     0.709     0.710     0.711     0.712     0.713     0.714     0.715     0.716     0.717     0.718     0.719     0.719     0.720     0.721     0.722     0.722     0.723     0.724     0.725     0.725     0.726     0.727     0.727     0.728     0.729     0.729     0.730     0.730     0.730     0.731     0.731     0.732     0.732     0.732     0.732     0.733     0.733     0.733     0.733     0.733     0.733     0.733     0.733     0.733     0.733     0.733     0.733     0.733     0.733     0.733     0.733     0.732     0.732     0.732     0.731     0.731     0.731     0.730     0.729     0.729     0.728     0.728     0.727     0.726     0.725     0.724     0.724     0.723     0.722     0.721     0.719     0.718     0.717     0.716     0.714     0.713     0.712     0.710     0.709     0.707     0.705     0.704     0.702     0.700     0.698     0.696     0.694     0.692     0.690     0.688     0.685     0.683     0.681     0.678     0.676     0.673     0.671     0.668     0.666     0.663     0.660     0.657     0.655     0.652     0.649     0.646     0.643     0.640     0.637     0.633     0.630     0.627     0.624     0.620     0.617     0.614     0.610     0.607     0.604     0.600     0.596     0.593     0.589     0.586     0.582     0.578     0.574     0.570     0.567     0.562     0.558     0.554     0.550     0.546     0.545     0.547     0.550     0.552     0.554     0.556     0.557     0.559     0.561     0.563     0.564     0.565     0.567     0.568     0.569     0.570     0.571     0.572     0.572     0.573     0.574     0.574     0.574     0.575     0.575     0.575     0.575     0.575     0.574     0.574     0.573     0.573     0.572     0.571     0.570     0.569     0.568     0.567     0.566     0.565     0.563     0.562     0.560     0.559     0.557     0.555     0.553     0.551     0.549     0.547     0.545     0.542     0.540     0.537     0.535     0.532     0.529     0.526     0.523     0.520     0.517     0.514     0.510     0.507     0.504     0.500     0.497     0.493     0.490     0.486     0.482     0.483     0.485     0.486     0.488     0.489     0.491     0.493     0.495     0.496     0.498     0.500     0.502     0.503     0.505     0.507     0.509     0.511     0.513     0.515     0.517     0.519     0.521     0.523     0.525     0.527     0.529     0.531     0.533     0.535     0.537     0.539     0.541     0.543     0.545     0.549     0.559     0.569     0.579     0.590     0.600     0.610     0.620     0.631     0.641     0.651     0.662     0.672     0.682     0.693     0.703     0.713     0.724     0.734     0.744     0.754     0.764     0.774     0.784     0.794     0.804     0.814     0.825     0.835     0.845     0.856     0.866     0.876     0.887     0.897     0.908     0.918     0.929     0.940     0.951     0.963     0.976     0.990     1.004     1.019     1.035     1.052     1.069     1.088     1.106     1.125     1.144     1.162     1.180     1.198     1.215     1.233     1.251     1.268     1.286     1.304     1.320     1.335     1.350     1.363     1.374     1.383     1.391     1.397     1.401     1.402     1.401     1.399     1.396     1.393     1.390     1.386     1.381     1.375     1.369     1.362     1.355     1.349     1.342     1.337     1.332     1.328     1.324     1.320     1.316     1.312     1.309     1.305     1.301     1.298     1.293     1.289     1.285     1.280     1.274     1.269     1.263     1.257     1.251     1.245     1.238     1.231     1.224     1.217     1.209     1.202     1.195     1.189     1.183     1.177     1.172     1.167     1.162     1.158     1.154     1.151     1.149     1.147     1.146     1.146     1.146     1.148     1.150     1.153     1.158     1.163     1.168     1.175     1.183     1.192     1.201     1.212     1.223     1.236     1.248     1.262     1.276     1.290     1.304     1.318     1.332     1.346     1.359     1.373     1.386     1.399     1.411     1.424     1.436     1.448     1.459     1.471     1.481     1.491     1.501     1.509     1.517     1.524     1.531     1.536     1.540     1.543     1.545     1.547     1.548     1.549     1.549     1.548     1.547     1.545     1.543     1.541     1.538     1.534     1.531     1.527     1.523     1.519     1.515     1.511     1.507     1.502     1.498     1.493     1.489     1.485     1.481     1.477     1.474     1.471     1.468     1.465     1.461     1.458     1.454     1.450     1.445     1.441     1.436     1.430     1.425     1.419     1.412     1.405     1.398     1.389     1.381     1.372     1.362     1.352     1.342     1.331     1.321     1.310     1.298     1.286     1.274     1.261     1.247     1.234     1.219     1.205     1.190     1.175     1.160     1.145     1.129     1.113     1.097     1.081     1.065     1.049     1.033     1.017     1.000     0.984     0.967     0.950     0.933     0.917     0.900     0.883     0.866     0.850     0.833     0.817     0.800     0.784     0.769     0.753     0.738     0.724     0.710     0.696     0.684     0.672     0.660     0.649     0.638     0.628     0.618     0.609     0.600     0.592     0.585     0.584     0.583     0.583     0.583     0.582     0.582     0.581     0.581     0.581     0.580     0.580     0.580     0.579     0.579     0.579     0.578     0.578     0.578     0.577     0.577     0.577     0.576     0.576     0.576     0.576     0.575     0.575     0.575     0.574     0.574     0.582     0.593     0.600     0.605     0.607     0.605     0.600     0.592     0.580     0.571     0.570     0.570     0.570     0.569     0.569     0.569     0.568     0.568     0.568     0.567     0.567     0.566     0.566     0.565     0.565     0.578     0.588     0.610     0.637     0.663     0.688     0.711     0.731     0.750     0.765     0.777     0.786     0.792     0.794     0.793     0.789     0.781     0.769     0.755     0.738     0.719     0.698     0.676     0.654     0.669     0.686     0.705     0.725     0.745     0.765     0.785     0.803     0.820     0.835     0.847     0.856     0.862     0.863     0.860     0.853     0.842     0.826     0.807     0.784     0.758     0.748     0.787     0.826     0.864     0.902     0.940     0.976     1.013     1.049     1.084     1.119     1.153     1.187     1.220     1.253     1.285     1.315     1.345     1.373     1.400     1.425     1.448     1.469     1.488     1.507     1.524     1.540     1.555     1.570     1.584     1.597     1.609     1.620     1.632     1.643     1.654     1.666     1.678     1.690     1.701     1.713     1.724     1.734     1.745     1.755     1.766     1.779     1.794     1.809     1.822     1.836     1.850     1.866     1.882     1.898     1.912     1.923     1.930     1.934     1.937     1.939     1.942     1.950     1.965     1.982     1.997     2.009     2.019     2.031     2.042     2.051     2.058     2.062     2.064     2.063     2.060     2.054     2.047     2.039     2.029     2.018     2.004     1.989     1.973     1.955     1.937     1.918     1.898     1.877     1.856     1.835     1.815     1.796     1.776     1.758     1.740     1.723     1.705     1.687     1.668     1.648     1.628     1.608     1.586     1.565     1.543     1.521     1.498     1.474     1.450     1.425     1.399     1.372     1.342     1.312     1.280     1.247     1.214     1.180     1.148     1.116     1.085     1.055     1.028     1.001     0.974     0.946     0.917     0.888     0.860     0.834     0.811     0.792     0.773     0.755     0.737     0.719     0.704     0.690     0.677     0.665     0.653     0.643     0.635     0.628     0.622     0.617     0.614     0.612     0.610     0.608     0.607     0.605     0.603     0.600     0.598     0.595     0.592     0.588     0.585     0.581     0.578     0.575     0.571     0.568     0.565     0.562     0.558     0.555     0.551     0.548     0.544     0.541     0.537     0.533     0.530     0.526     0.523     0.520     0.516     0.513     0.509     0.506     0.502     0.499     0.496     0.492     0.488     0.485     0.482     0.478     0.475     0.472     0.469     0.466     0.463     0.460     0.457     0.454     0.451     0.449     0.446     0.443     0.441     0.438     0.436     0.434     0.432     0.430     0.427     0.425     0.423     0.421     0.419     0.418     0.416     0.414     0.412     0.410     0.408     0.406     0.404     0.402     0.400     0.399     0.397     0.395     0.393     0.391     0.389     0.386     0.384     0.382     0.380     0.378     0.376     0.374     0.372     0.370     0.367     0.365     0.363     0.361     0.359     0.356     0.354     0.352     0.350     0.347     0.345     0.342     0.340     0.338     0.335     0.333     0.330     0.328     0.325     0.323     0.320     0.317     0.315     0.312     0.310     0.307     0.305     0.302     0.299     0.297     0.294     0.292     0.289     0.287     0.284     0.282     0.279     0.277     0.274     0.272     0.270     0.267     0.265     0.263     0.261     0.259     0.257     0.255     0.253     0.251     0.250     0.248     0.248     0.249     0.249     0.250     0.251     0.252     0.252     0.253     0.253     0.253     0.254     0.254     0.254     0.254     0.258     0.266     0.273     0.281     0.288     0.295     0.301     0.308     0.314     0.319     0.325     0.330     0.335     0.340     0.344     0.348     0.352     0.355     0.358     0.361     0.364     0.366     0.368     0.370     0.372     0.373     0.374     0.375     0.375     0.376     0.376     0.375     0.375     0.374     0.373     0.372     0.370     0.368     0.366     0.364     0.362     0.359     0.356     0.353     0.349     0.345     0.342     0.337     0.333     0.328     0.323
     0.386     0.388     0.390     0.391     0.393     0.394     0.396     0.397     0.399     0.400     0.401     0.402     0.404     0.405     0.406     0.408     0.409     0.410     0.411     0.413     0.414     0.416     0.417     0.419     0.420     0.422     0.424     0.425     0.427     0.427     0.429     0.429     0.431     0.431     0.433     0.432     0.435     0.434     0.437     0.436     0.438     0.437     0.439     0.439     0.440     0.540     0.441     0.643     0.442     0.723     0.474     0.763     0.483     0.748     0.458     0.672     0.447     0.534     0.448     0.448     0.449     0.449     0.449     0.449     0.450     0.450     0.589     0.453     0.744     0.520     0.846     0.557     0.892     0.565     0.887     0.548     0.839     0.511     0.760     0.461     0.662     0.459     0.557     0.460     0.461     0.461     0.462     0.461     0.462     0.461     0.462     0.462     0.462     0.462     0.462     0.462     0.462     0.463     0.463     0.463     0.463     0.463     0.464     0.464     0.465     0.464     0.465     0.465     0.466     0.465     0.466     0.465     0.466     0.465     0.466     0.466     0.466     0.466     0.466     0.466     0.466     0.465     0.466     0.465     0.465     0.465     0.465     0.465     0.465     0.465     0.465     0.464     0.464     0.464     0.464     0.464     0.464     0.463     0.463     0.463     0.463     0.462     0.462     0.462     0.461     0.461     0.460     0.460     0.460     0.459     0.459     0.458     0.458     0.457     0.457     0.457     0.456     0.456     0.455     0.455     0.454     0.454     0.453     0.453     0.452     0.452     0.451     0.451     0.450     0.449     0.449     0.448     0.448     0.447     0.446     0.446     0.445     0.444     0.443     0.443     0.442     0.441     0.440     0.440     0.439     0.438     0.437     0.436     0.435     0.434     0.434     0.433     0.432     0.431     0.430     0.429     0.428     0.427     0.426     0.425     0.424     0.423     0.422     0.421     0.420     0.419     0.418     0.417     0.416     0.415     0.414     0.413     0.412     0.411     0.409     0.408     0.407     0.406     0.405     0.403     0.402     0.401     0.400     0.398     0.397     0.396     0.395     0.393     0.392     0.391     0.390     0.388     0.387     0.385     0.384     0.383     0.381     0.380     0.379     0.377     0.376     0.375     0.373     0.372     0.370     0.369     0.367     0.366     0.364     0.363     0.361     0.359     0.358     0.356     0.355     0.353     0.352     0.350     0.348     0.347     0.345     0.344     0.342     0.340     0.339     0.337     0.335     0.334     0.332     0.330     0.329     0.327     0.326     0.324     0.323     0.321     0.319     0.318     0.316     0.314     0.313     0.311     0.309     0.308     0.306     0.304     0.303     0.301     0.300     0.298     0.296     0.294     0.293     0.291     0.289     0.288     0.286     0.284     0.283     0.281     0.279     0.278     0.276     0.275     0.273     0.271     0.270     0.268     0.266     0.265     0.263     0.262     0.260     0.259     0.257     0.255     0.254     0.254     0.255     0.255     0.256     0.256     0.257     0.257     0.258     0.259     0.259     0.260     0.260     0.261     0.261     0.262     0.263     0.263     0.264     0.264     0.265     0.265     0.266     0.267     0.267     0.268     0.268     0.269     0.269     0.270     0.270     0.271     0.271     0.272     0.272     0.273     0.274     0.274     0.275     0.275     0.276     0.276     0.277     0.277     0.278     0.278     0.279     0.279     0.280     0.280     0.281     0.281     0.281     0.282     0.282     0.283     0.283     0.284     0.284     0.285     0.285     0.286     0.286     0.287     0.287     0.287     0.288     0.288     0.289     0.289     0.290     0.290     0.290     0.291     0.291     0.291     0.292     0.292     0.292     0.292     0.293     0.293     0.293     0.293     0.293     0.294     0.294     0.294     0.294     0.294     0.295     0.295     0.295     0.295     0.295     0.295     0.296     0.296     0.296     0.296     0.296     0.296     0.296     0.296     0.296     0.296     0.296     0.296     0.296     0.296     0.296     0.296     0.296     0.296     0.296     0.296     0.296     0.296     0.296     0.295     0.295     0.295     0.295     0.295     0.295     0.295     0.294     0.294     0.294     0.294     0.294     0.294     0.294     0.294     0.293     0.293     0.293     0.293     0.293     0.293     0.293     0.293     0.292     0.292     0.292     0.292     0.292     0.292     0.292     0.292     0.292     0.292     0.292     0.291     0.291     0.291     0.291     0.291     0.291     0.291     0.291     0.291     0.291     0.291     0.291     0.291     0.291     0.291     0.291     0.291     0.291     0.291     0.291     0.291     0.291     0.291     0.291     0.291     0.291     0.291     0.292     0.292     0.292     0.292     0.292     0.292     0.293     0.293     0.293     0.293     0.294     0.294     0.295     0.296     0.297     0.298     0.299     0.300     0.301     0.302     0.303     0.304     0.305     0.306     0.307     0.308     0.309     0.310     0.311     0.312     0.313     0.314     0.315     0.316     0.317     0.318     0.319     0.320     0.321     0.322     0.323     0.324     0.325     0.327     0.328     0.329     0.330     0.331     0.332     0.333     0.334     0.335     0.336     0.337     0.338     0.339     0.340     0.341     0.342     0.343     0.344     0.345     0.346     0.347     0.348     0.349     0.350     0.352     0.353     0.354     0.355     0.356     0.357     0.358     0.359     0.360     0.361     0.362     0.363     0.365     0.366     0.367     0.368     0.369     0.370     0.371     0.372     0.373     0.374     0.375     0.376     0.377     0.378     0.380     0.381     0.382     0.383     0.384     0.385     0.386     0.387     0.388     0.390     0.391     0.392     0.393     0.394     0.395     0.396     0.397     0.399     0.400     0.401     0.402     0.403     0.404     0.405     0.406     0.407     0.408     0.410     0.411     0.412     0.413     0.414     0.415     0.416     0.417     0.418     0.419     0.421     0.422     0.423     0.424     0.425     0.426     0.427     0.428     0.430     0.431     0.432     0.433     0.434     0.435     0.436     0.437     0.438     0.439     0.441     0.442     0.443     0.444     0.445     0.446     0.447     0.448     0.450     0.451     0.452     0.453     0.454     0.455     0.456     0.457     0.458     0.460     0.461     0.462     0.463     0.464     0.465     0.467     0.468     0.469     0.470     0.471     0.472     0.473     0.474     0.475     0.476     0.478     0.479     0.480     0.481     0.482     0.483     0.485     0.486     0.487     0.488     0.490     0.491     0.492     0.493     0.494     0.495     0.496     0.497     0.499     0.500     0.501     0.502     0.503     0.504     0.506     0.507     0.508     0.509     0.510     0.512     0.513     0.514     0.516     0.517     0.518     0.519     0.521     0.522     0.523     0.525     0.526     0.527     0.529     0.530     0.531     0.533     0.534     0.535     0.537     0.538     0.539     0.541     0.542     0.543     0.545     0.546     0.547     0.549     0.550     0.551     0.553     0.554     0.556     0.557     0.558     0.560     0.561     0.563     0.564     0.566     0.568     0.569     0.571     0.573     0.574     0.576     0.578     0.580     0.582     0.584     0.586     0.588     0.591     0.593     0.596     0.598     0.601     0.604     0.608     0.611     0.615     0.618     0.621     0.623     0.625     0.627     0.629     0.631     0.632     0.634     0.636     0.637     0.639     0.640     0.642     0.643     0.644     0.646     0.647     0.649     0.650     0.651     0.653     0.654     0.655     0.656     0.658     0.659     0.660     0.661     0.663     0.664     0.665     0.667     0.668     0.669     0.671     0.672     0.673     0.675     0.676     0.677     0.679     0.680     0.681     0.682     0.684     0.685     0.686     0.688     0.689     0.690     0.691     0.692     0.693     0.695     0.696     0.697     0.698     0.699     0.700     0.701     0.703     0.704     0.705     0.706     0.707     0.708     0.709     0.710     0.711     0.712     0.713     0.714     0.715     0.716     0.717     0.718     0.719     0.719     0.720     0.721     0.722     0.723     0.723     0.724     0.725     0.725     0.726     0.727     0.727     0.728     0.729     0.729     0.729     0.730     0.730     0.731     0.731     0.731     0.732     0.732     0.732     0.732     0.732     0.733     0.733     0.733     0.733     0.733     0.733     0.733     0.733     0.733     0.733     0.732     0.732     0.732     0.732     0.732     0.731     0.731     0.731     0.730     0.730     0.729     0.729     0.728     0.727     0.727     0.726     0.725     0.724     0.723     0.722     0.721     0.720     0.719     0.718     0.717     0.716     0.714     0.713     0.711     0.710     0.709     0.707     0.705     0.704     0.702     0.700     0.698     0.696     0.694     0.692     0.690     0.688     0.686     0.683     0.681     0.679     0.676     0.674     0.671     0.668     0.666     0.663     0.660     0.658     0.655     0.652     0.649     0.646     0.643     0.640     0.637     0.634     0.630     0.627     0.624     0.621     0.617     0.614     0.611     0.607     0.604     0.600     0.597     0.593     0.590     0.586     0.582     0.578     0.575     0.571     0.567     0.563     0.559     0.555     0.551     0.547     0.544     0.547     0.549     0.551     0.553     0.555     0.557     0.559     0.560     0.562     0.563     0.565     0.566     0.567     0.568     0.570     0.570     0.571     0.572     0.573     0.573     0.574     0.574     0.574     0.574     0.575     0.575     0.574     0.574     0.574     0.573     0.573     0.572     0.571     0.570     0.570     0.568     0.567     0.566     0.565     0.564     0.562     0.560     0.559     0.557     0.555     0.553     0.551     0.549     0.547     0.545     0.542     0.540     0.537     0.535     0.532     0.529     0.526     0.523     0.520     0.517     0.514     0.511     0.508     0.504     0.501     0.497     0.494     0.490     0.487     0.483     0.483     0.484     0.486     0.487     0.489     0.491     0.492     0.494     0.496     0.497     0.499     0.501     0.503     0.505     0.506     0.508     0.510     0.512     0.514     0.516     0.518     0.520     0.522     0.524     0.526     0.528     0.530     0.532     0.534     0.536     0.538     0.540     0.542     0.544     0.547     0.554     0.564     0.574     0.585     0.595     0.605     0.615     0.625     0.636     0.646     0.656     0.667     0.677     0.687     0.698     0.708     0.718     0.728     0.739     0.749     0.759     0.769     0.779     0.789     0.799     0.809     0.819     0.829     0.840     0.850     0.860     0.871     0.881     0.892     0.902     0.913     0.924     0.935     0.946     0.958     0.970     0.983     0.997     1.011     1.026     1.042     1.060     1.078     1.096     1.115     1.134     1.153     1.171     1.188     1.206     1.223     1.240     1.258     1.275     1.293     1.310     1.326     1.340     1.354     1.366     1.376     1.385     1.392     1.396     1.399     1.399     1.397     1.394     1.392     1.389     1.386     1.381     1.375     1.369     1.362     1.355     1.348     1.342     1.336     1.332     1.328     1.324     1.320     1.317     1.314     1.310     1.307     1.304     1.301     1.297     1.294     1.290     1.286     1.281     1.276     1.272     1.266     1.261     1.255     1.249     1.243     1.237     1.230     1.223     1.216     1.209     1.203     1.196     1.190     1.185     1.179     1.174     1.170     1.166     1.162     1.159     1.156     1.154     1.153     1.153     1.153     1.154     1.156     1.159     1.163     1.167     1.173     1.179     1.186     1.195     1.204     1.214     1.225     1.237     1.249     1.263     1.276     1.290     1.304     1.318     1.332     1.346     1.360     1.373     1.387     1.400     1.413     1.426     1.438     1.451     1.463     1.475     1.486     1.496     1.506     1.515     1.523     1.531     1.537     1.543     1.547     1.550     1.553     1.555     1.556     1.557     1.557     1.556     1.555     1.554     1.552     1.549     1.546     1.543     1.539     1.536     1.532     1.527     1.523     1.519     1.514     1.510     1.505     1.501     1.497     1.493     1.489     1.485     1.482     1.479     1.475     1.472     1.469     1.466     1.462     1.458     1.454     1.449     1.445     1.440     1.435     1.429     1.423     1.417     1.410     1.402     1.394     1.386     1.377     1.368     1.359     1.349     1.339     1.328     1.317     1.306     1.294     1.281     1.268     1.254     1.240     1.226     1.211     1.196     1.181     1.165     1.150     1.134     1.118     1.102     1.085     1.069     1.053     1.036     1.019     1.002     0.985     0.968     0.951     0.934     0.917     0.900     0.882     0.865     0.848     0.831     0.815     0.799     0.783     0.767     0.751     0.736     0.722     0.708     0.695     0.683     0.671     0.660     0.649     0.638     0.629     0.619     0.611     0.602     0.594     0.587     0.586     0.585     0.585     0.584     0.584     0.584     0.583     0.583     0.582     0.582     0.582     0.581     0.581     0.581     0.580     0.580     0.579     0.579     0.579     0.578     0.578     0.578     0.577     0.577     0.577     0.576     0.576     0.576     0.575     0.586     0.596     0.602     0.606     0.607     0.605     0.599     0.590     0.577     0.571     0.571     0.571     0.570     0.570     0.570     0.569     0.569     0.569     0.568     0.568     0.567     0.567     0.566     0.566     0.577     0.589     0.599     0.610     0.637     0.664     0.689     0.712     0.733     0.752     0.768     0.781     0.791     0.797     0.800     0.800     0.796     0.789     0.778     0.764     0.747     0.728     0.707     0.684     0.660     0.665     0.680     0.696     0.713     0.731     0.749     0.767     0.784     0.799     0.813     0.825     0.833     0.839     0.840     0.838     0.832     0.821     0.807     0.789     0.768     0.744     0.736     0.774     0.812     0.849     0.887     0.923     0.959     0.994     1.029     1.064     1.099     1.133     1.166     1.200     1.232     1.264     1.296     1.326     1.355     1.383     1.409     1.434     1.456     1.477     1.495     1.513     1.530     1.546     1.562     1.576     1.589     1.602     1.614     1.625     1.637     1.649     1.661     1.673     1.685     1.696     1.708     1.719     1.731     1.742     1.754     1.768     1.783     1.799     1.815     1.830     1.844     1.860     1.876     1.893     1.909     1.922     1.933     1.942     1.950     1.956     1.962     1.970     1.983     1.999     2.017     2.033     2.047     2.060     2.072     2.082     2.090     2.094     2.095     2.093     2.088     2.080     2.070     2.058     2.045     2.031     2.015     1.997     1.978     1.959     1.938     1.916     1.895     1.873     1.851     1.829     1.807     1.787     1.766     1.746     1.726     1.707     1.687     1.666     1.645     1.622     1.597     1.572     1.546     1.520     1.493     1.466     1.441     1.415     1.389     1.363     1.337     1.309     1.281     1.251     1.220     1.188     1.156     1.124     1.093     1.064     1.037     1.010     0.986     0.962     0.938     0.913     0.888     0.862     0.836     0.813     0.792     0.774     0.758     0.742     0.726     0.710     0.695     0.680     0.667     0.654     0.643     0.631     0.621     0.611     0.602     0.595     0.590     0.586     0.584     0.582     0.581     0.580     0.578     0.577     0.575     0.573     0.571     0.568     0.566     0.563     0.560     0.557     0.554     0.551     0.548     0.546     0.543     0.540     0.537     0.534     0.531     0.528     0.525     0.521     0.518     0.515     0.512     0.509     0.506     0.503     0.500     0.497     0.493     0.490     0.487     0.484     0.481     0.478     0.475     0.472     0.469     0.466     0.463     0.460     0.457     0.454     0.451     0.449     0.446     0.444     0.441     0.439     0.436     0.434     0.432     0.430     0.427     0.425     0.423     0.421     0.419     0.417     0.416     0.414     0.412     0.410     0.409     0.407     0.405     0.403     0.401     0.399     0.398     0.396     0.394     0.392     0.390     0.388     0.386     0.384     0.382     0.380     0.378     0.376     0.374     0.372     0.370     0.368     0.366     0.364     0.362     0.359     0.357     0.355     0.353     0.351     0.348     0.346     0.344     0.342     0.339     0.337     0.334     0.332     0.330     0.327     0.325     0.322     0.320     0.317     0.315     0.312     0.310     0.307     0.305     0.302     0.299     0.297     0.294     0.292     0.289     0.287     0.284     0.282     0.279     0.277     0.275     0.272     0.270     0.268     0.265     0.263     0.261     0.259     0.257     0.255     0.254     0.252     0.251     0.249     0.248     0.247     0.248     0.249     0.250     0.250     0.251     0.252     0.252     0.253     0.253     0.253     0.253     0.253     0.254     0.262     0.269     0.277     0.284     0.291     0.298     0.304     0.311     0.317     0.322     0.328     0.333     0.338     0.342     0.346     0.350     0.354     0.357     0.361     0.363     0.366     0.368     0.370     0.372     0.374     0.375     0.376     0.377     0.377     0.377     0.377     0.377     0.376     0.376     0.375     0.373     0.372     0.370     0.368     0.365     0.363     0.360     0.357     0.354     0.351     0.347     0.343     0.339     0.334     0.330     0.325
     0.385     0.388     0.389     0.391     0.392     0.395     0.395     0.397     0.398     0.400     0.401     0.403     0.403     0.405     0.406     0.408     0.409     0.410     0.411     0.413     0.414     0.416     0.417     0.419     0.420     0.422     0.423     0.425     0.425     0.427     0.427     0.430     0.430     0.432     0.431     0.433     0.433     0.436     0.435     0.437     0.437     0.438     0.438     0.439     0.499     0.440     0.618     0.441     0.726     0.487     0.807     0.523     0.845     0.530     0.827     0.502     0.747     0.446     0.611     0.447     0.448     0.448     0.449     0.449     0.449     0.450     0.450     0.451     0.452     0.539     0.453     0.614     0.454     0.642     0.455     0.626     0.456     0.578     0.457     0.508     0.458     0.459     0.459     0.460     0.459     0.460     0.460     0.460     0.460     0.461     0.461     0.461     0.461     0.461     0.461     0.462     0.462     0.462     0.462     0.462     0.462     0.463     0.463     0.463     0.464     0.464     0.464     0.465     0.464     0.465     0.465     0.465     0.465     0.465     0.465     0.465     0.465     0.465     0.465     0.465     0.465     0.465     0.465     0.465     0.465     0.465     0.465     0.465     0.465     0.464     0.464     0.464     0.464     0.464     0.463     0.463     0.463     0.463     0.463     0.462     0.462     0.462     0.461     0.461     0.461     0.460     0.460     0.460     0.459     0.459     0.458     0.458     0.458     0.457     0.457     0.456     0.456     0.455     0.455     0.454     0.454     0.453     0.453     0.452     0.452     0.451     0.451     0.450     0.450     0.449     0.448     0.448     0.447     0.447     0.446     0.445     0.445     0.444     0.443     0.442     0.442     0.441     0.440     0.439     0.438     0.438     0.437     0.436     0.435     0.434     0.433     0.432     0.431     0.430     0.429     0.428     0.427     0.426     0.426     0.425     0.424     0.423     0.422     0.421     0.420     0.419     0.418     0.417     0.416     0.415     0.414     0.413     0.411     0.410     0.409     0.408     0.407     0.406     0.404     0.403     0.402     0.401     0.399     0.398     0.397     0.396     0.395     0.393     0.392     0.391     0.389     0.388     0.387     0.385     0.384     0.383     0.381     0.380     0.379     0.377     0.376     0.374     0.373     0.371     0.370     0.368     0.367     0.365     0.364     0.363     0.361     0.359     0.358     0.356     0.355     0.353     0.351     0.350     0.348     0.347     0.345     0.344     0.342     0.340     0.339     0.337     0.335     0.334     0.332     0.331     0.329     0.327     0.326     0.324     0.323     0.321     0.319     0.318     0.316     0.315     0.313     0.311     0.310     0.308     0.306     0.305     0.303     0.301     0.300     0.298     0.296     0.295     0.293     0.291     0.290     0.288     0.286     0.285     0.283     0.281     0.280     0.278     0.276     0.275     0.273     0.271     0.270     0.268     0.267     0.265     0.263     0.262     0.260     0.259     0.257     0.256     0.254     0.253     0.253     0.254     0.254     0.255     0.255     0.256     0.256     0.257     0.258     0.258     0.259     0.259     0.260     0.260     0.261     0.262     0.262     0.263     0.264     0.264     0.265     0.265     0.266     0.266     0.267     0.268     0.268     0.269     0.269     0.270     0.270     0.271     0.272     0.272     0.273     0.273     0.274     0.274     0.275     0.275     0.276     0.276     0.277     0.277     0.278     0.278     0.279     0.280     0.280     0.280     0.281     0.281     0.282     0.282     0.283     0.283     0.284     0.284     0.285     0.286     0.286     0.286     0.287     0.287     0.288     0.288     0.288     0.289     0.289     0.290     0.290     0.290     0.291     0.291     0.291     0.292     0.292     0.292     0.293     0.293     0.293     0.293     0.293     0.294     0.294     0.294     0.294     0.294     0.295     0.295     0.295     0.295     0.295     0.295     0.295     0.296     0.296     0.296     0.296     0.296     0.296     0.296     0.296     0.296     0.296     0.296     0.296     0.296     0.296     0.296     0.296     0.296     0.296     0.296     0.296     0.296     0.296     0.296     0.295     0.295     0.295     0.295     0.295     0.295     0.294     0.294     0.294     0.294     0.294     0.294     0.294     0.294     0.293     0.293     0.293     0.293     0.293     0.293     0.293     0.292     0.292     0.292     0.292     0.292     0.292     0.292     0.292     0.292     0.292     0.292     0.291     0.291     0.291     0.291     0.291     0.291     0.291     0.291     0.291     0.291     0.291     0.290     0.290     0.290     0.290     0.290     0.290     0.290     0.290     0.290     0.290     0.290     0.290     0.290     0.290     0.291     0.291     0.291     0.291     0.291     0.291     0.291     0.292     0.292     0.292     0.292     0.293     0.293     0.293     0.294     0.295     0.296     0.297     0.298     0.299     0.300     0.301     0.302     0.303     0.304     0.305     0.306     0.307     0.308     0.309     0.310     0.311     0.312     0.313     0.314     0.315     0.316     0.317     0.318     0.319     0.320     0.321     0.322     0.323     0.324     0.325     0.327     0.328     0.329     0.330     0.331     0.332     0.333     0.334     0.335     0.336     0.337     0.338     0.339     0.340     0.341     0.342     0.343     0.344     0.345     0.346     0.347     0.348     0.349     0.351     0.352     0.353     0.354     0.355     0.356     0.357     0.358     0.359     0.360     0.361     0.362     0.363     0.365     0.366     0.367     0.368     0.369     0.370     0.371     0.372     0.373     0.374     0.375     0.376     0.377     0.378     0.380     0.381     0.382     0.383     0.384     0.385     0.386     0.387     0.388     0.390     0.391     0.392     0.393     0.394     0.396     0.396     0.398     0.399     0.400     0.401     0.402     0.403     0.404     0.405     0.406     0.407     0.409     0.410     0.411     0.412     0.413     0.414     0.415     0.416     0.417     0.418     0.419     0.421     0.422     0.423     0.424     0.425     0.426     0.427     0.428     0.430     0.431     0.432     0.433     0.434     0.435     0.436     0.437     0.438     0.439     0.441     0.442     0.443     0.444     0.445     0.446     0.447     0.448     0.450     0.451     0.452     0.453     0.454     0.455     0.456     0.457     0.458     0.460     0.461     0.462     0.463     0.464     0.465     0.466     0.467     0.468     0.469     0.470     0.472     0.473     0.474     0.475     0.476     0.477     0.479     0.480     0.481     0.482     0.483     0.484     0.486     0.487     0.488     0.490     0.491     0.492     0.493     0.494     0.495     0.496     0.497     0.498     0.500     0.501     0.502     0.503     0.504     0.505     0.507     0.508     0.509     0.510     0.512     0.513     0.514     0.515     0.517     0.518     0.519     0.520     0.522     0.523     0.524     0.526     0.527     0.528     0.530     0.531     0.533     0.534     0.535     0.536     0.538     0.539     0.540     0.542     0.543     0.544     0.546     0.547     0.549     0.550     0.551     0.553     0.554     0.556     0.557     0.558     0.560     0.561     0.563     0.565     0.566     0.568     0.569     0.571     0.573     0.575     0.577     0.578     0.580     0.582     0.585     0.587     0.589     0.591     0.594     0.597     0.600     0.602     0.606     0.609     0.612     0.616     0.619     0.621     0.624     0.626     0.628     0.630     0.631     0.633     0.635     0.636     0.638     0.639     0.641     0.642     0.644     0.645     0.646     0.648     0.649     0.651     0.652     0.653     0.654     0.656     0.657     0.658     0.660     0.661     0.662     0.663     0.665     0.666     0.667     0.669     0.670     0.671     0.673     0.674     0.675     0.677     0.678     0.679     0.680     0.682     0.683     0.684     0.686     0.687     0.688     0.689     0.690     0.692     0.693     0.694     0.695     0.696     0.697     0.698     0.700     0.701     0.702     0.703     0.704     0.705     0.706     0.707     0.708     0.709     0.710     0.711     0.712     0.713     0.714     0.715     0.716     0.717     0.718     0.719     0.720     0.720     0.721     0.722     0.723     0.723     0.724     0.725     0.725     0.726     0.727     0.727     0.728     0.728     0.729     0.729     0.730     0.730     0.730     0.731     0.731     0.731     0.732     0.732     0.732     0.732     0.732     0.732     0.732     0.732     0.732     0.732     0.732     0.732     0.732     0.732     0.732     0.732     0.731     0.731     0.731     0.730     0.730     0.730     0.729     0.729     0.728     0.728     0.727     0.726     0.726     0.725     0.724     0.723     0.722     0.721     0.720     0.719     0.718     0.717     0.715     0.714     0.713     0.711     0.710     0.708     0.707     0.705     0.704     0.702     0.700     0.698     0.696     0.694     0.692     0.690     0.688     0.686     0.684     0.681     0.679     0.676     0.674     0.671     0.669     0.666     0.663     0.661     0.658     0.655     0.652     0.649     0.646     0.643     0.640     0.637     0.634     0.631     0.627     0.624     0.621     0.618     0.614     0.611     0.607     0.604     0.601     0.597     0.593     0.590     0.586     0.582     0.579     0.575     0.571     0.567     0.563     0.559     0.555     0.551     0.547     0.543     0.546     0.548     0.550     0.552     0.554     0.556     0.558     0.559     0.561     0.563     0.564     0.566     0.567     0.568     0.569     0.570     0.571     0.572     0.572     0.573     0.573     0.574     0.574     0.574     0.574     0.574     0.574     0.574     0.573     0.573     0.573     0.572     0.571     0.570     0.570     0.568     0.567     0.566     0.565     0.564     0.562     0.561     0.559     0.557     0.555     0.553     0.551     0.549     0.547     0.545     0.543     0.540     0.538     0.535     0.532     0.530     0.527     0.524     0.521     0.518     0.515     0.511     0.508     0.505     0.501     0.498     0.494     0.491     0.487     0.483     0.482     0.484     0.485     0.487     0.488     0.490     0.492     0.493     0.495     0.497     0.499     0.500     0.502     0.504     0.506     0.508     0.509     0.511     0.513     0.515     0.517     0.519     0.521     0.523     0.525     0.527     0.529     0.531     0.533     0.535     0.537     0.539     0.542     0.544     0.546     0.549     0.559     0.569     0.580     0.590     0.600     0.610     0.620     0.631     0.641     0.651     0.661     0.672     0.682     0.692     0.703     0.713     0.723     0.733     0.743     0.754     0.764     0.774     0.784     0.794     0.804     0.814     0.824     0.834     0.844     0.854     0.865     0.875     0.886     0.896     0.907     0.918     0.929     0.940     0.952     0.964     0.976     0.990     1.003     1.018     1.034     1.050     1.067     1.086     1.105     1.124     1.143     1.161     1.179     1.196     1.213     1.230     1.247     1.265     1.282     1.298     1.315     1.330     1.344     1.357     1.368     1.378     1.385     1.391     1.394     1.396     1.395     1.392     1.390     1.388     1.385     1.382     1.376     1.370     1.363     1.356     1.348     1.342     1.336     1.331     1.326     1.323     1.320     1.317     1.314     1.311     1.308     1.306     1.303     1.300     1.297     1.294     1.291     1.287     1.283     1.278     1.274     1.269     1.264     1.259     1.253     1.247     1.241     1.235     1.228     1.222     1.216     1.209     1.204     1.198     1.192     1.187     1.182     1.177     1.173     1.170     1.166     1.164     1.162     1.160     1.160     1.160     1.160     1.162     1.165     1.168     1.172     1.177     1.183     1.190     1.197     1.206     1.215     1.226     1.238     1.250     1.263     1.276     1.290     1.304     1.318     1.332     1.346     1.360     1.374     1.388     1.401     1.414     1.428     1.441     1.454     1.466     1.478     1.490     1.501     1.511     1.520     1.529     1.536     1.543     1.548     1.553     1.557     1.559     1.562     1.563     1.564     1.564     1.564     1.563     1.562     1.560     1.557     1.554     1.551     1.547     1.544     1.540     1.535     1.531     1.527     1.522     1.518     1.513     1.509     1.505     1.501     1.497     1.494     1.490     1.487     1.484     1.481     1.477     1.473     1.470     1.466     1.462     1.458     1.454     1.449     1.445     1.440     1.434     1.428     1.422     1.415     1.408     1.401     1.393     1.384     1.376     1.367     1.357     1.347     1.337     1.326     1.314     1.301     1.289     1.275     1.261     1.247     1.233     1.218     1.202     1.187     1.171     1.155     1.139     1.123     1.106     1.090     1.073     1.057     1.039     1.022     1.005     0.988     0.970     0.953     0.935     0.917     0.899     0.882     0.864     0.847     0.830     0.814     0.797     0.781     0.765     0.750     0.736     0.722     0.708     0.695     0.683     0.672     0.661     0.650     0.640     0.631     0.622     0.613     0.605     0.598     0.591     0.588     0.587     0.587     0.586     0.586     0.585     0.585     0.585     0.584     0.584     0.584     0.583     0.583     0.582     0.582     0.581     0.581     0.581     0.580     0.580     0.579     0.579     0.578     0.578     0.578     0.577     0.577     0.576     0.588     0.597     0.603     0.606     0.606     0.603     0.596     0.586     0.573     0.572     0.572     0.571     0.571     0.571     0.570     0.570     0.570     0.569     0.569     0.568     0.568     0.567     0.567     0.574     0.587     0.599     0.607     0.613     0.637     0.664     0.689     0.713     0.734     0.754     0.770     0.784     0.795     0.802     0.806     0.806     0.803     0.796     0.786     0.772     0.756     0.736     0.714     0.691     0.666     0.660     0.673     0.686     0.701     0.716     0.732     0.748     0.763     0.778     0.791     0.802     0.810     0.816     0.818     0.817     0.811     0.802     0.790     0.774     0.755     0.733     0.722     0.759     0.796     0.833     0.869     0.905     0.940     0.975     1.010     1.044     1.078     1.112     1.145     1.178     1.210     1.242     1.274     1.305     1.335     1.364     1.391     1.416     1.440     1.462     1.482     1.500     1.518     1.535     1.551     1.566     1.579     1.593     1.606     1.618     1.631     1.643     1.656     1.668     1.680     1.692     1.704     1.716     1.728     1.742     1.756     1.771     1.788     1.805     1.821     1.836     1.852     1.869     1.885     1.902     1.917     1.931     1.943     1.954     1.965     1.974     1.985     1.996     2.010     2.027     2.043     2.059     2.072     2.085     2.095     2.103     2.108     2.109     2.107     2.101     2.092     2.081     2.066     2.050     2.034     2.015     1.996     1.975     1.953     1.931     1.908     1.884     1.861     1.837     1.814     1.792     1.769     1.748     1.727     1.706     1.684     1.663     1.640     1.616     1.591     1.565     1.538     1.509     1.480     1.450     1.420     1.391     1.362     1.334     1.306     1.278     1.250     1.222     1.192     1.161     1.130     1.099     1.068     1.038     1.011     0.985     0.961     0.940     0.919     0.899     0.877     0.856     0.833     0.811     0.791     0.773     0.757     0.742     0.728     0.714     0.700     0.685     0.671     0.658     0.646     0.633     0.622     0.611     0.600     0.590     0.581     0.573     0.566     0.561     0.558     0.556     0.554     0.553     0.553     0.552     0.550     0.549     0.547     0.545     0.543     0.541     0.539     0.536     0.534     0.531     0.529     0.527     0.525     0.522     0.520     0.517     0.514     0.511     0.509     0.506     0.503     0.500     0.498     0.495     0.493     0.490     0.487     0.484     0.482     0.479     0.476     0.473     0.471     0.468     0.465     0.462     0.459     0.456     0.454     0.451     0.449     0.446     0.443     0.441     0.439     0.436     0.434     0.432     0.430     0.427     0.425     0.423     0.421     0.419     0.417     0.415     0.413     0.412     0.410     0.408     0.407     0.405     0.403     0.401     0.400     0.398     0.396     0.394     0.393     0.391     0.389     0.387     0.386     0.384     0.382     0.380     0.378     0.376     0.374     0.372     0.370     0.368     0.366     0.364     0.362     0.360     0.358     0.356     0.354     0.352     0.350     0.347     0.345     0.343     0.341     0.338     0.336     0.334     0.331     0.329     0.327     0.324     0.322     0.319     0.317     0.314     0.312     0.309     0.307     0.304     0.302     0.299     0.297     0.294     0.292     0.289     0.287     0.284     0.282     0.280     0.277     0.275     0.272     0.270     0.268     0.265     0.263     0.261     0.259     0.257     0.255     0.254     0.253     0.252     0.250     0.249     0.247     0.247     0.248     0.249     0.249     0.250     0.251     0.251     0.252     0.252     0.253     0.253     0.253     0.253     0.258     0.265     0.273     0.280     0.287     0.294     0.301     0.308     0.314     0.320     0.325     0.330     0.335     0.340     0.345     0.349     0.353     0.356     0.360     0.363     0.366     0.368     0.370     0.372     0.374     0.376     0.377     0.378     0.378     0.379     0.379     0.379     0.379     0.378     0.377     0.376     0.375     0.373     0.371     0.369     0.367     0.364     0.362     0.359     0.356     0.352     0.348     0.344     0.340     0.336     0.331     0.327
     0.385     0.387     0.389     0.390     0.393     0.393     0.396     0.396     0.399     0.399     0.402     0.401     0.404     0.404     0.407     0.407     0.409     0.409     0.412     0.412     0.415     0.415     0.418     0.418     0.420     0.421     0.423     0.423     0.426     0.426     0.428     0.428     0.430     0.430     0.432     0.432     0.434     0.434     0.436     0.435     0.438     0.437     0.438     0.443     0.439     0.568     0.440     0.694     0.476     0.807     0.535     0.891     0.571     0.928     0.578     0.910     0.551     0.835     0.493     0.711     0.447     0.553     0.448     0.448     0.449     0.449     0.450     0.450     0.451     0.452     0.452     0.453     0.453     0.454     0.454     0.455     0.455     0.455     0.456     0.456     0.457     0.458     0.458     0.458     0.459     0.459     0.459     0.459     0.460     0.460     0.460     0.460     0.460     0.461     0.461     0.461     0.461     0.461     0.462     0.462     0.462     0.462     0.462     0.463     0.463     0.463     0.464     0.464     0.464     0.464     0.464     0.464     0.464     0.464     0.464     0.465     0.465     0.465     0.465     0.465     0.464     0.465     0.464     0.465     0.464     0.465     0.464     0.464     0.464     0.464     0.464     0.464     0.463     0.463     0.463     0.463     0.462     0.462     0.462     0.462     0.462     0.461     0.461     0.460     0.460     0.460     0.459     0.459     0.459     0.458     0.458     0.458     0.457     0.457     0.456     0.456     0.455     0.455     0.454     0.454     0.453     0.453     0.452     0.452     0.451     0.451     0.450     0.450     0.449     0.449     0.448     0.447     0.447     0.446     0.446     0.445     0.444     0.443     0.443     0.442     0.441     0.441     0.440     0.439     0.438     0.437     0.436     0.435     0.434     0.434     0.433     0.432     0.431     0.430     0.429     0.428     0.427     0.426     0.425     0.424     0.423     0.422     0.421     0.420     0.420     0.418     0.417     0.416     0.415     0.414     0.413     0.412     0.411     0.410     0.409     0.408     0.406     0.405     0.404     0.403     0.402     0.400     0.399     0.398     0.397     0.396     0.394     0.393     0.392     0.390     0.389     0.388     0.386     0.385     0.384     0.382     0.381     0.380     0.379     0.377     0.376     0.374     0.373     0.371     0.370     0.368     0.367     0.365     0.364     0.362     0.361     0.359     0.358     0.356     0.355     0.353     0.351     0.350     0.348     0.347     0.345     0.344     0.342     0.340     0.339     0.337     0.336     0.334     0.332     0.331     0.329     0.328     0.326     0.325     0.323     0.321     0.320     0.318     0.316     0.315     0.313     0.312     0.310     0.308     0.307     0.305     0.303     0.302     0.300     0.298     0.297     0.295     0.293     0.292     0.290     0.288     0.287     0.285     0.283     0.282     0.280     0.278     0.277     0.275     0.273     0.272     0.270     0.269     0.267     0.265     0.264     0.262     0.260     0.259     0.258     0.256     0.255     0.253     0.252     0.252     0.252     0.253     0.254     0.254     0.255     0.255     0.256     0.257     0.257     0.258     0.259     0.259     0.260     0.260     0.261     0.262     0.262     0.263     0.264     0.264     0.265     0.265     0.266     0.267     0.267     0.268     0.268     0.269     0.269     0.270     0.271     0.271     0.272     0.272     0.273     0.274     0.274     0.275     0.275     0.276     0.276     0.277     0.277     0.278     0.278     0.279     0.279     0.280     0.281     0.281     0.282     0.282     0.283     0.283     0.284     0.284     0.285     0.285     0.286     0.286     0.286     0.287     0.287     0.288     0.288     0.289     0.289     0.290     0.290     0.290     0.291     0.291     0.291     0.292     0.292     0.292     0.293     0.293     0.293     0.293     0.293     0.294     0.294     0.294     0.294     0.294     0.295     0.295     0.295     0.295     0.295     0.295     0.295     0.296     0.296     0.296     0.296     0.296     0.296     0.296     0.296     0.296     0.296     0.296     0.296     0.296     0.296     0.296     0.296     0.296     0.296     0.296     0.296     0.296     0.296     0.296     0.296     0.295     0.295     0.295     0.295     0.295     0.294     0.294     0.294     0.294     0.294     0.294     0.294     0.293     0.293     0.293     0.293     0.293     0.293     0.293     0.293     0.292     0.292     0.292     0.292     0.292     0.292     0.292     0.292     0.292     0.292     0.291     0.291     0.291     0.291     0.291     0.291     0.291     0.291     0.290     0.290     0.290     0.290     0.290     0.290     0.290     0.290     0.290     0.290     0.290     0.290     0.290     0.290     0.290     0.290     0.290     0.290     0.290     0.290     0.290     0.290     0.291     0.291     0.291     0.291     0.291     0.292     0.292     0.292     0.292     0.293     0.294     0.295     0.296     0.297     0.298     0.299     0.300     0.301     0.302     0.303     0.304     0.305     0.306     0.307     0.308     0.309     0.310     0.311     0.312     0.313     0.314     0.315     0.316     0.317     0.318     0.319     0.320     0.321     0.322     0.323     0.325     0.326     0.327     0.328     0.329     0.330     0.331     0.332     0.333     0.334     0.335     0.336     0.337     0.338     0.339     0.340     0.341     0.342     0.343     0.344     0.345     0.346     0.347     0.348     0.349     0.351     0.352     0.353     0.354     0.355     0.356     0.357     0.358     0.359     0.360     0.361     0.362     0.364     0.365     0.366     0.367     0.368     0.369     0.370     0.371     0.372     0.373     0.374     0.375     0.376     0.377     0.379     0.380     0.381     0.382     0.383     0.384     0.385     0.386     0.387     0.389     0.390     0.391     0.392     0.393     0.394     0.395     0.397     0.398     0.399     0.400     0.401     0.402     0.403     0.404     0.405     0.406     0.407     0.409     0.410     0.411     0.412     0.413     0.414     0.415     0.416     0.417     0.419     0.420     0.421     0.422     0.423     0.424     0.425     0.426     0.427     0.428     0.430     0.431     0.432     0.433     0.434     0.435     0.436     0.437     0.438     0.439     0.441     0.442     0.443     0.444     0.445     0.446     0.447     0.448     0.449     0.451     0.452     0.453     0.454     0.455     0.456     0.457     0.458     0.459     0.461     0.462     0.463     0.464     0.465     0.466     0.467     0.468     0.469     0.470     0.471     0.473     0.474     0.475     0.476     0.477     0.479     0.480     0.481     0.482     0.483     0.484     0.486     0.487     0.488     0.489     0.490     0.492     0.493     0.494     0.495     0.496     0.497     0.498     0.499     0.500     0.502     0.503     0.504     0.505     0.506     0.508     0.509     0.510     0.511     0.513     0.514     0.515     0.516     0.518     0.519     0.520     0.521     0.523     0.524     0.526     0.527     0.528     0.530     0.531     0.532     0.534     0.535     0.536     0.537     0.539     0.540     0.542     0.543     0.544     0.546     0.547     0.549     0.550     0.551     0.553     0.554     0.556     0.557     0.559     0.560     0.562     0.563     0.565     0.566     0.568     0.570     0.572     0.573     0.575     0.577     0.579     0.581     0.583     0.585     0.587     0.590     0.592     0.595     0.598     0.601     0.604     0.607     0.610     0.613     0.616     0.619     0.622     0.624     0.626     0.628     0.630     0.632     0.634     0.635     0.637     0.638     0.640     0.641     0.643     0.644     0.646     0.647     0.648     0.650     0.651     0.652     0.654     0.655     0.656     0.658     0.659     0.660     0.661     0.663     0.664     0.665     0.667     0.668     0.669     0.671     0.672     0.673     0.674     0.676     0.677     0.678     0.680     0.681     0.682     0.684     0.685     0.686     0.687     0.688     0.690     0.691     0.692     0.693     0.694     0.695     0.697     0.698     0.699     0.700     0.701     0.702     0.703     0.704     0.705     0.706     0.708     0.709     0.710     0.711     0.712     0.713     0.714     0.715     0.716     0.716     0.717     0.718     0.719     0.720     0.721     0.721     0.722     0.723     0.723     0.724     0.725     0.726     0.726     0.727     0.727     0.728     0.728     0.729     0.729     0.730     0.730     0.730     0.731     0.731     0.731     0.731     0.731     0.732     0.732     0.732     0.732     0.732     0.732     0.732     0.732     0.732     0.732     0.732     0.731     0.731     0.731     0.731     0.730     0.730     0.730     0.729     0.729     0.728     0.728     0.727     0.727     0.726     0.725     0.724     0.724     0.723     0.722     0.721     0.720     0.719     0.718     0.716     0.715     0.714     0.713     0.711     0.710     0.708     0.707     0.705     0.704     0.702     0.700     0.698     0.696     0.694     0.692     0.690     0.688     0.686     0.684     0.681     0.679     0.677     0.674     0.672     0.669     0.666     0.663     0.661     0.658     0.655     0.652     0.649     0.647     0.644     0.640     0.637     0.634     0.631     0.628     0.624     0.621     0.618     0.615     0.611     0.608     0.604     0.601     0.597     0.594     0.590     0.586     0.583     0.579     0.575     0.571     0.568     0.564     0.560     0.556     0.552     0.548     0.543     0.545     0.547     0.549     0.551     0.553     0.555     0.557     0.559     0.560     0.562     0.563     0.565     0.566     0.567     0.568     0.569     0.570     0.571     0.572     0.572     0.573     0.573     0.574     0.574     0.574     0.574     0.574     0.574     0.573     0.573     0.572     0.572     0.571     0.570     0.569     0.568     0.567     0.566     0.565     0.564     0.562     0.561     0.559     0.557     0.555     0.554     0.552     0.549     0.547     0.545     0.543     0.540     0.538     0.535     0.533     0.530     0.527     0.524     0.521     0.518     0.515     0.512     0.508     0.505     0.502     0.498     0.495     0.491     0.488     0.484     0.482     0.483     0.485     0.486     0.488     0.489     0.491     0.493     0.494     0.496     0.498     0.500     0.502     0.503     0.505     0.507     0.509     0.511     0.513     0.515     0.516     0.518     0.520     0.522     0.524     0.526     0.528     0.530     0.532     0.534     0.537     0.539     0.541     0.543     0.545     0.547     0.554     0.564     0.574     0.585     0.595     0.605     0.615     0.626     0.636     0.646     0.656     0.667     0.677     0.687     0.697     0.708     0.718     0.728     0.738     0.748     0.758     0.768     0.778     0.788     0.798     0.808     0.818     0.828     0.838     0.849     0.859     0.869     0.880     0.890     0.901     0.912     0.923     0.935     0.946     0.958     0.970     0.983     0.996     1.010     1.025     1.041     1.058     1.075     1.094     1.113     1.132     1.151     1.169     1.187     1.204     1.221     1.237     1.254     1.270     1.287     1.303     1.319     1.334     1.347     1.359     1.369     1.378     1.384     1.388     1.391     1.391     1.390     1.387     1.386     1.384     1.381     1.376     1.370     1.363     1.356     1.348     1.341     1.335     1.329     1.325     1.321     1.319     1.316     1.314     1.311     1.309     1.307     1.304     1.302     1.300     1.297     1.294     1.291     1.288     1.284     1.280     1.276     1.272     1.267     1.262     1.257     1.252     1.246     1.240     1.234     1.228     1.222     1.216     1.210     1.205     1.199     1.194     1.189     1.185     1.181     1.177     1.174     1.171     1.169     1.167     1.166     1.166     1.167     1.168     1.170     1.173     1.177     1.181     1.187     1.193     1.200     1.208     1.217     1.227     1.238     1.250     1.263     1.276     1.289     1.303     1.317     1.331     1.346     1.360     1.374     1.388     1.402     1.415     1.429     1.443     1.456     1.469     1.481     1.493     1.504     1.515     1.524     1.533     1.541     1.547     1.553     1.558     1.562     1.565     1.568     1.569     1.571     1.571     1.571     1.570     1.569     1.567     1.564     1.562     1.558     1.555     1.551     1.547     1.543     1.539     1.535     1.530     1.526     1.522     1.518     1.514     1.510     1.506     1.503     1.499     1.496     1.493     1.489     1.485     1.482     1.478     1.474     1.470     1.466     1.462     1.458     1.454     1.450     1.445     1.440     1.434     1.428     1.422     1.415     1.408     1.401     1.393     1.385     1.376     1.366     1.356     1.345     1.334     1.322     1.309     1.296     1.282     1.268     1.254     1.239     1.224     1.209     1.193     1.177     1.161     1.145     1.128     1.111     1.095     1.078     1.060     1.043     1.025     1.008     0.990     0.972     0.954     0.936     0.918     0.900     0.882     0.864     0.847     0.830     0.813     0.797     0.781     0.765     0.750     0.736     0.722     0.709     0.697     0.685     0.674     0.663     0.653     0.644     0.635     0.626     0.618     0.610     0.603     0.597     0.590     0.589     0.589     0.588     0.588     0.587     0.587     0.587     0.586     0.586     0.585     0.585     0.584     0.584     0.583     0.583     0.582     0.582     0.581     0.581     0.580     0.580     0.580     0.579     0.579     0.578     0.578     0.589     0.597     0.602     0.605     0.604     0.600     0.592     0.581     0.573     0.573     0.572     0.572     0.572     0.571     0.571     0.571     0.570     0.570     0.569     0.569     0.568     0.568     0.567     0.582     0.595     0.606     0.613     0.618     0.637     0.664     0.689     0.713     0.735     0.755     0.772     0.787     0.798     0.806     0.810     0.811     0.809     0.803     0.793     0.780     0.763     0.743     0.720     0.696     0.671     0.654     0.664     0.675     0.687     0.700     0.714     0.728     0.742     0.755     0.768     0.778     0.787     0.793     0.796     0.795     0.792     0.784     0.774     0.760     0.744     0.725     0.706     0.742     0.779     0.815     0.851     0.886     0.920     0.955     0.989     1.022     1.056     1.089     1.122     1.154     1.187     1.219     1.250     1.281     1.311     1.341     1.369     1.396     1.420     1.443     1.464     1.484     1.503     1.521     1.537     1.553     1.568     1.582     1.596     1.610     1.623     1.636     1.649     1.661     1.674     1.687     1.700     1.713     1.727     1.742     1.758     1.774     1.792     1.809     1.826     1.842     1.859     1.876     1.894     1.910     1.925     1.938     1.951     1.965     1.977     1.990     2.002     2.014     2.028     2.042     2.055     2.068     2.079     2.089     2.096     2.101     2.102     2.100     2.094     2.085     2.074     2.059     2.042     2.023     2.003     1.982     1.960     1.937     1.913     1.889     1.864     1.839     1.815     1.791     1.767     1.744     1.721     1.699     1.677     1.654     1.631     1.607     1.582     1.556     1.529     1.501     1.471     1.440     1.409     1.378     1.346     1.316     1.285     1.255     1.225     1.195     1.166     1.135     1.105     1.075     1.045     1.016     0.988     0.961     0.936     0.914     0.893     0.874     0.856     0.839     0.821     0.803     0.785     0.768     0.753     0.739     0.726     0.713     0.700     0.687     0.674     0.662     0.649     0.637     0.625     0.613     0.602     0.591     0.581     0.571     0.561     0.553     0.545     0.539     0.535     0.531     0.530     0.528     0.528     0.527     0.526     0.526     0.524     0.523     0.521     0.520     0.518     0.516     0.514     0.512     0.510     0.508     0.506     0.504     0.502     0.500     0.498     0.495     0.493     0.491     0.489     0.486     0.484     0.482     0.479     0.477     0.475     0.472     0.470     0.467     0.465     0.463     0.460     0.458     0.455     0.452     0.450     0.447     0.445     0.442     0.440     0.438     0.436     0.433     0.431     0.429     0.427     0.425     0.423     0.421     0.419     0.417     0.415     0.413     0.411     0.409     0.408     0.406     0.404     0.403     0.401     0.400     0.398     0.396     0.395     0.393     0.391     0.390     0.388     0.386     0.385     0.383     0.381     0.379     0.378     0.376     0.374     0.372     0.370     0.368     0.366     0.364     0.362     0.361     0.359     0.356     0.354     0.352     0.350     0.348     0.346     0.344     0.342     0.340     0.338     0.335     0.333     0.331     0.328     0.326     0.324     0.321     0.319     0.316     0.314     0.312     0.309     0.307     0.304     0.302     0.299     0.297     0.295     0.292     0.290     0.287     0.285     0.282     0.280     0.277     0.275     0.273     0.270     0.268     0.266     0.263     0.261     0.259     0.258     0.256     0.255     0.254     0.252     0.251     0.250     0.248     0.247     0.246     0.247     0.248     0.249     0.250     0.250     0.251     0.252     0.252     0.252     0.253     0.253     0.253     0.261     0.269     0.276     0.284     0.291     0.298     0.304     0.311     0.317     0.322     0.328     0.333     0.338     0.343     0.347     0.351     0.355     0.359     0.362     0.365     0.368     0.370     0.372     0.374     0.376     0.378     0.379     0.380     0.380     0.380     0.381     0.381     0.380     0.380     0.379     0.378     0.376     0.375     0.373     0.371     0.368     0.366     0.363     0.360     0.357     0.354     0.350     0.346     0.342     0.337     0.333     0.328
     0.384     0.387     0.388     0.391     0.392     0.395     0.395     0.397     0.397     0.400     0.400     0.403     0.402     0.406     0.405     0.408     0.407     0.410     0.410     0.413     0.413     0.416     0.416     0.419     0.418     0.422     0.421     0.425     0.424     0.427     0.426     0.430     0.429     0.431     0.431     0.433     0.432     0.435     0.434     0.436     0.436     0.437     0.437     0.438     0.501     0.439     0.635     0.446     0.768     0.520     0.886     0.581     0.971     0.618     1.011     0.627     0.998     0.605     0.934     0.555     0.828     0.486     0.696     0.448     0.552     0.449     0.449     0.450     0.451     0.451     0.452     0.453     0.453     0.453     0.454     0.454     0.454     0.455     0.455     0.456     0.457     0.457     0.458     0.458     0.458     0.458     0.459     0.459     0.459     0.459     0.459     0.460     0.460     0.460     0.460     0.460     0.461     0.461     0.461     0.461     0.461     0.462     0.462     0.462     0.463     0.463     0.463     0.463     0.463     0.463     0.464     0.464     0.464     0.464     0.464     0.464     0.465     0.464     0.464     0.464     0.465     0.464     0.464     0.464     0.464     0.464     0.464     0.464     0.464     0.463     0.464     0.463     0.463     0.463     0.463     0.462     0.462     0.462     0.462     0.461     0.461     0.461     0.460     0.460     0.460     0.459     0.459     0.458     0.458     0.458     0.457     0.457     0.457     0.456     0.456     0.455     0.455     0.454     0.454     0.453     0.453     0.452     0.452     0.451     0.451     0.450     0.450     0.449     0.449     0.448     0.448     0.447     0.446     0.446     0.445     0.445     0.444     0.443     0.442     0.442     0.441     0.440     0.439     0.438     0.438     0.437     0.436     0.435     0.434     0.433     0.432     0.431     0.430     0.430     0.429     0.428     0.427     0.426     0.425     0.424     0.423     0.422     0.421     0.420     0.419     0.418     0.417     0.416     0.415     0.414     0.413     0.412     0.411     0.410     0.408     0.407     0.406     0.405     0.404     0.403     0.401     0.400     0.399     0.398     0.397     0.395     0.394     0.393     0.392     0.390     0.389     0.388     0.386     0.385     0.384     0.382     0.381     0.380     0.378     0.377     0.375     0.374     0.373     0.371     0.370     0.368     0.367     0.365     0.364     0.362     0.361     0.359     0.358     0.356     0.354     0.353     0.351     0.350     0.348     0.347     0.345     0.344     0.342     0.340     0.339     0.337     0.336     0.334     0.333     0.331     0.329     0.328     0.326     0.325     0.323     0.321     0.320     0.318     0.317     0.315     0.313     0.312     0.310     0.308     0.307     0.305     0.303     0.302     0.300     0.299     0.297     0.295     0.294     0.292     0.290     0.289     0.287     0.285     0.284     0.282     0.280     0.279     0.277     0.275     0.274     0.272     0.271     0.269     0.267     0.266     0.264     0.262     0.261     0.259     0.258     0.256     0.255     0.254     0.252     0.251     0.251     0.251     0.252     0.253     0.253     0.254     0.255     0.255     0.256     0.257     0.257     0.258     0.258     0.259     0.260     0.260     0.261     0.262     0.262     0.263     0.264     0.264     0.265     0.265     0.266     0.267     0.267     0.268     0.268     0.269     0.270     0.270     0.271     0.271     0.272     0.273     0.273     0.274     0.274     0.275     0.276     0.276     0.277     0.277     0.278     0.278     0.279     0.280     0.280     0.281     0.281     0.282     0.282     0.283     0.283     0.284     0.284     0.285     0.285     0.286     0.286     0.287     0.287     0.288     0.288     0.289     0.289     0.289     0.290     0.290     0.291     0.291     0.291     0.292     0.292     0.292     0.292     0.293     0.293     0.293     0.293     0.294     0.294     0.294     0.294     0.294     0.295     0.295     0.295     0.295     0.295     0.296     0.296     0.296     0.296     0.296     0.296     0.296     0.296     0.296     0.296     0.296     0.296     0.296     0.297     0.296     0.296     0.296     0.296     0.296     0.296     0.296     0.296     0.296     0.296     0.296     0.296     0.295     0.295     0.295     0.295     0.295     0.295     0.295     0.294     0.294     0.294     0.294     0.294     0.294     0.293     0.293     0.293     0.293     0.293     0.293     0.293     0.293     0.292     0.292     0.292     0.292     0.292     0.292     0.292     0.292     0.291     0.291     0.291     0.291     0.291     0.291     0.291     0.291     0.291     0.290     0.290     0.290     0.290     0.290     0.290     0.290     0.290     0.290     0.290     0.290     0.290     0.290     0.290     0.289     0.290     0.290     0.290     0.290     0.290     0.290     0.290     0.290     0.290     0.290     0.291     0.291     0.291     0.291     0.292     0.292     0.293     0.294     0.295     0.296     0.297     0.298     0.299     0.300     0.301     0.302     0.303     0.304     0.305     0.306     0.307     0.308     0.309     0.310     0.311     0.312     0.313     0.314     0.315     0.316     0.317     0.318     0.319     0.320     0.321     0.322     0.323     0.325     0.326     0.327     0.328     0.329     0.330     0.331     0.332     0.333     0.334     0.335     0.336     0.337     0.338     0.339     0.340     0.341     0.342     0.343     0.344     0.345     0.346     0.347     0.349     0.350     0.351     0.352     0.353     0.354     0.355     0.356     0.357     0.358     0.359     0.360     0.362     0.363     0.364     0.365     0.366     0.367     0.368     0.369     0.370     0.371     0.372     0.373     0.374     0.375     0.376     0.377     0.379     0.380     0.381     0.382     0.383     0.384     0.385     0.386     0.388     0.389     0.390     0.391     0.392     0.393     0.394     0.396     0.397     0.398     0.399     0.400     0.401     0.402     0.403     0.404     0.405     0.406     0.407     0.409     0.410     0.411     0.412     0.413     0.414     0.415     0.416     0.417     0.419     0.420     0.421     0.422     0.423     0.424     0.425     0.426     0.427     0.428     0.430     0.431     0.432     0.433     0.434     0.435     0.436     0.437     0.438     0.439     0.440     0.442     0.443     0.444     0.445     0.446     0.447     0.448     0.449     0.451     0.452     0.453     0.454     0.455     0.456     0.457     0.458     0.459     0.461     0.462     0.463     0.464     0.465     0.466     0.467     0.468     0.469     0.470     0.471     0.472     0.474     0.475     0.476     0.477     0.478     0.479     0.481     0.482     0.483     0.484     0.485     0.487     0.488     0.489     0.490     0.491     0.492     0.493     0.495     0.496     0.497     0.498     0.499     0.500     0.501     0.503     0.504     0.505     0.506     0.507     0.509     0.510     0.511     0.512     0.514     0.515     0.516     0.517     0.519     0.520     0.521     0.523     0.524     0.526     0.527     0.528     0.529     0.531     0.532     0.533     0.535     0.536     0.537     0.539     0.540     0.541     0.543     0.544     0.546     0.547     0.549     0.550     0.551     0.553     0.554     0.556     0.557     0.559     0.560     0.562     0.563     0.565     0.567     0.569     0.570     0.572     0.574     0.576     0.578     0.580     0.582     0.584     0.586     0.588     0.591     0.593     0.596     0.599     0.602     0.604     0.608     0.611     0.614     0.617     0.620     0.622     0.625     0.627     0.629     0.631     0.633     0.634     0.636     0.637     0.639     0.640     0.642     0.643     0.645     0.646     0.648     0.649     0.650     0.652     0.653     0.654     0.656     0.657     0.658     0.659     0.661     0.662     0.663     0.665     0.666     0.667     0.668     0.670     0.671     0.672     0.674     0.675     0.676     0.678     0.679     0.680     0.681     0.683     0.684     0.685     0.687     0.688     0.689     0.690     0.691     0.693     0.694     0.695     0.696     0.697     0.698     0.699     0.700     0.702     0.703     0.704     0.705     0.706     0.707     0.708     0.709     0.710     0.711     0.712     0.713     0.714     0.715     0.716     0.717     0.717     0.718     0.719     0.720     0.721     0.721     0.722     0.723     0.724     0.724     0.725     0.726     0.726     0.727     0.727     0.728     0.728     0.728     0.729     0.729     0.730     0.730     0.730     0.731     0.731     0.731     0.731     0.731     0.731     0.731     0.731     0.731     0.731     0.731     0.731     0.731     0.731     0.731     0.731     0.730     0.730     0.730     0.729     0.729     0.729     0.728     0.728     0.727     0.727     0.726     0.725     0.725     0.724     0.723     0.722     0.721     0.720     0.719     0.719     0.717     0.716     0.715     0.714     0.713     0.711     0.710     0.708     0.707     0.705     0.703     0.702     0.700     0.698     0.696     0.694     0.692     0.690     0.688     0.686     0.684     0.682     0.679     0.677     0.674     0.672     0.669     0.666     0.664     0.661     0.658     0.655     0.653     0.650     0.647     0.644     0.641     0.638     0.634     0.631     0.628     0.625     0.622     0.618     0.615     0.611     0.608     0.604     0.601     0.598     0.594     0.590     0.587     0.583     0.579     0.576     0.572     0.568     0.564     0.560     0.556     0.552     0.548     0.544     0.544     0.546     0.548     0.550     0.552     0.554     0.556     0.558     0.559     0.561     0.562     0.564     0.565     0.567     0.568     0.569     0.570     0.570     0.571     0.572     0.572     0.573     0.573     0.573     0.574     0.573     0.573     0.573     0.573     0.573     0.572     0.572     0.571     0.570     0.569     0.568     0.567     0.566     0.565     0.564     0.562     0.561     0.559     0.557     0.555     0.554     0.552     0.550     0.547     0.545     0.543     0.541     0.538     0.536     0.533     0.530     0.527     0.524     0.521     0.518     0.515     0.512     0.509     0.506     0.502     0.499     0.495     0.492     0.488     0.484     0.481     0.483     0.484     0.486     0.487     0.489     0.490     0.492     0.494     0.496     0.497     0.499     0.501     0.503     0.505     0.506     0.508     0.510     0.512     0.514     0.516     0.518     0.520     0.522     0.524     0.526     0.528     0.530     0.532     0.534     0.536     0.538     0.540     0.542     0.544     0.546     0.549     0.559     0.570     0.580     0.590     0.600     0.610     0.620     0.631     0.641     0.651     0.661     0.672     0.682     0.692     0.703     0.713     0.723     0.733     0.743     0.753     0.763     0.773     0.783     0.793     0.803     0.813     0.823     0.833     0.843     0.853     0.863     0.874     0.884     0.895     0.906     0.917     0.929     0.940     0.952     0.964     0.977     0.990     1.003     1.017     1.032     1.048     1.065     1.083     1.102     1.121     1.140     1.159     1.176     1.194     1.211     1.227     1.243     1.260     1.276     1.292     1.307     1.322     1.336     1.349     1.360     1.369     1.376     1.382     1.385     1.386     1.385     1.384     1.382     1.381     1.378     1.375     1.369     1.362     1.355     1.348     1.341     1.334     1.328     1.323     1.320     1.317     1.315     1.313     1.311     1.309     1.307     1.305     1.303     1.302     1.300     1.297     1.295     1.292     1.289     1.286     1.282     1.278     1.274     1.270     1.265     1.261     1.256     1.250     1.245     1.239     1.234     1.228     1.223     1.217     1.212     1.206     1.201     1.196     1.192     1.188     1.184     1.181     1.178     1.176     1.174     1.173     1.173     1.173     1.174     1.176     1.178     1.182     1.186     1.190     1.196     1.202     1.210     1.218     1.228     1.238     1.250     1.262     1.275     1.288     1.302     1.316     1.330     1.345     1.359     1.373     1.388     1.402     1.416     1.430     1.444     1.458     1.471     1.484     1.496     1.507     1.518     1.527     1.536     1.544     1.551     1.557     1.562     1.567     1.570     1.573     1.575     1.576     1.577     1.577     1.576     1.575     1.573     1.571     1.569     1.566     1.562     1.559     1.555     1.551     1.547     1.543     1.539     1.534     1.530     1.526     1.523     1.519     1.515     1.512     1.508     1.505     1.502     1.498     1.494     1.491     1.487     1.483     1.479     1.475     1.472     1.468     1.464     1.460     1.456     1.451     1.446     1.441     1.436     1.430     1.424     1.417     1.410     1.403     1.394     1.385     1.375     1.365     1.354     1.342     1.329     1.316     1.303     1.289     1.275     1.260     1.246     1.230     1.215     1.199     1.183     1.167     1.150     1.133     1.117     1.099     1.082     1.065     1.047     1.029     1.011     0.993     0.974     0.956     0.937     0.919     0.901     0.882     0.865     0.847     0.830     0.813     0.797     0.781     0.766     0.751     0.737     0.724     0.711     0.700     0.688     0.678     0.668     0.658     0.649     0.640     0.632     0.625     0.618     0.611     0.604     0.598     0.592     0.591     0.590     0.590     0.589     0.589     0.588     0.588     0.587     0.587     0.586     0.586     0.585     0.585     0.584     0.584     0.583     0.583     0.582     0.582     0.581     0.580     0.580     0.579     0.579     0.589     0.596     0.601     0.602     0.600     0.595     0.587     0.576     0.574     0.574     0.573     0.573     0.573     0.572     0.572     0.571     0.571     0.570     0.570     0.569     0.569     0.568     0.575     0.589     0.601     0.610     0.616     0.619     0.637     0.664     0.689     0.714     0.736     0.756     0.774     0.788     0.800     0.809     0.814     0.815     0.814     0.808     0.798     0.785     0.768     0.748     0.725     0.701     0.675     0.649     0.655     0.663     0.673     0.684     0.696     0.708     0.721     0.733     0.744     0.754     0.763     0.769     0.773     0.774     0.772     0.767     0.759     0.748     0.735     0.719     0.701     0.724     0.759     0.795     0.830     0.865     0.899     0.932     0.966     0.999     1.032     1.064     1.096     1.128     1.160     1.192     1.223     1.254     1.285     1.315     1.344     1.371     1.397     1.421     1.443     1.464     1.484     1.502     1.520     1.537     1.553     1.569     1.583     1.598     1.612     1.626     1.639     1.653     1.666     1.680     1.694     1.709     1.724     1.741     1.758     1.775     1.793     1.811     1.828     1.846     1.864     1.881     1.898     1.914     1.928     1.942     1.955     1.969     1.983     1.995     2.007     2.018     2.029     2.039     2.047     2.055     2.062     2.068     2.072     2.073     2.072     2.067     2.058     2.046     2.032     2.015     1.996     1.975     1.954     1.931     1.908     1.883     1.858     1.833     1.808     1.782     1.758     1.733     1.709     1.685     1.662     1.639     1.616     1.592     1.567     1.541     1.515     1.487     1.459     1.430     1.400     1.368     1.336     1.303     1.271     1.240     1.209     1.177     1.146     1.114     1.083     1.053     1.023     0.994     0.967     0.940     0.916     0.892     0.871     0.851     0.832     0.815     0.799     0.784     0.771     0.758     0.744     0.731     0.719     0.708     0.696     0.685     0.673     0.661     0.650     0.638     0.627     0.615     0.604     0.593     0.583     0.572     0.562     0.553     0.544     0.535     0.527     0.520     0.515     0.510     0.507     0.505     0.504     0.503     0.503     0.503     0.502     0.501     0.500     0.499     0.498     0.497     0.495     0.494     0.492     0.490     0.489     0.487     0.486     0.484     0.482     0.480     0.478     0.476     0.475     0.473     0.470     0.468     0.467     0.465     0.463     0.461     0.459     0.456     0.454     0.452     0.450     0.448     0.445     0.443     0.441     0.438     0.436     0.434     0.432     0.430     0.428     0.426     0.424     0.421     0.420     0.418     0.416     0.414     0.412     0.410     0.409     0.407     0.405     0.404     0.402     0.400     0.399     0.397     0.396     0.394     0.393     0.391     0.389     0.388     0.386     0.385     0.383     0.382     0.380     0.378     0.377     0.375     0.373     0.371     0.370     0.368     0.366     0.364     0.362     0.361     0.359     0.357     0.355     0.353     0.351     0.349     0.347     0.345     0.343     0.341     0.339     0.336     0.334     0.332     0.330     0.328     0.325     0.323     0.321     0.318     0.316     0.314     0.311     0.309     0.307     0.304     0.302     0.299     0.297     0.294     0.292     0.290     0.287     0.285     0.282     0.280     0.278     0.275     0.273     0.271     0.268     0.266     0.264     0.261     0.259     0.258     0.257     0.256     0.254     0.253     0.252     0.251     0.249     0.248     0.246     0.246     0.247     0.248     0.249     0.249     0.250     0.251     0.251     0.252     0.252     0.252     0.252     0.257     0.265     0.273     0.280     0.287     0.294     0.301     0.307     0.314     0.320     0.325     0.331     0.336     0.341     0.345     0.350     0.354     0.357     0.361     0.364     0.367     0.370     0.372     0.375     0.376     0.378     0.379     0.380     0.381     0.382     0.382     0.382     0.382     0.382     0.381     0.380     0.379     0.378     0.376     0.374     0.372     0.370     0.367     0.365     0.362     0.358     0.355     0.351     0.347     0.343     0.339     0.334     0.329
     0.384     0.385     0.388     0.389     0.393     0.393     0.396     0.395     0.398     0.398     0.401     0.401     0.404     0.403     0.406     0.406     0.409     0.408     0.412     0.411     0.415     0.413     0.417     0.416     0.420     0.419     0.423     0.422     0.426     0.425     0.428     0.427     0.431     0.429     0.432     0.431     0.434     0.433     0.436     0.434     0.437     0.436     0.438     0.437     0.439     0.557     0.439     0.698     0.484     0.836     0.561     0.958     0.624     1.047     0.663     1.091     0.676     1.088     0.661     1.041     0.623     0.958     0.569     0.854     0.505     0.740     0.449     0.634     0.450     0.542     0.452     0.469     0.452     0.453     0.453     0.453     0.454     0.454     0.455     0.455     0.456     0.457     0.457     0.458     0.458     0.458     0.458     0.458     0.458     0.459     0.459     0.459     0.459     0.460     0.460     0.460     0.460     0.460     0.461     0.461     0.461     0.461     0.461     0.462     0.462     0.462     0.462     0.463     0.463     0.463     0.463     0.463     0.463     0.464     0.463     0.464     0.463     0.464     0.464     0.464     0.463     0.464     0.463     0.464     0.464     0.464     0.463     0.464     0.463     0.463     0.463     0.463     0.462     0.462     0.462     0.462     0.461     0.461     0.461     0.461     0.461     0.460     0.460     0.459     0.459     0.459     0.458     0.458     0.458     0.457     0.457     0.456     0.456     0.455     0.455     0.455     0.454     0.454     0.453     0.453     0.452     0.452     0.451     0.451     0.450     0.450     0.449     0.449     0.448     0.448     0.447     0.447     0.446     0.445     0.445     0.444     0.443     0.443     0.442     0.441     0.440     0.440     0.439     0.438     0.437     0.436     0.435     0.435     0.434     0.433     0.432     0.431     0.430     0.429     0.428     0.427     0.427     0.426     0.424     0.424     0.423     0.422     0.421     0.420     0.419     0.418     0.417     0.416     0.415     0.414     0.413     0.412     0.410     0.409     0.408     0.407     0.406     0.405     0.404     0.402     0.401     0.400     0.399     0.397     0.396     0.395     0.394     0.392     0.391     0.390     0.389     0.387     0.386     0.385     0.383     0.382     0.381     0.380     0.378     0.377     0.375     0.374     0.372     0.371     0.370     0.368     0.367     0.365     0.364     0.362     0.361     0.359     0.357     0.356     0.354     0.353     0.351     0.350     0.348     0.347     0.345     0.344     0.342     0.340     0.339     0.337     0.336     0.334     0.333     0.331     0.329     0.328     0.326     0.325     0.323     0.322     0.320     0.318     0.317     0.315     0.313     0.312     0.310     0.309     0.307     0.305     0.304     0.302     0.300     0.299     0.297     0.295     0.294     0.292     0.290     0.289     0.287     0.285     0.284     0.282     0.280     0.279     0.277     0.276     0.274     0.272     0.271     0.269     0.267     0.266     0.264     0.263     0.261     0.260     0.258     0.257     0.255     0.254     0.252     0.251     0.250     0.251     0.251     0.251     0.252     0.252     0.253     0.254     0.254     0.255     0.256     0.256     0.257     0.258     0.258     0.259     0.260     0.260     0.261     0.262     0.262     0.263     0.264     0.264     0.265     0.266     0.266     0.267     0.268     0.268     0.269     0.269     0.270     0.271     0.271     0.272     0.272     0.273     0.274     0.274     0.275     0.276     0.276     0.277     0.277     0.278     0.279     0.279     0.280     0.280     0.281     0.281     0.282     0.282     0.283     0.284     0.284     0.285     0.285     0.286     0.286     0.287     0.287     0.288     0.288     0.288     0.289     0.289     0.290     0.290     0.291     0.291     0.291     0.292     0.292     0.292     0.293     0.293     0.293     0.293     0.293     0.294     0.294     0.294     0.294     0.294     0.295     0.295     0.295     0.295     0.296     0.296     0.296     0.296     0.296     0.296     0.296     0.296     0.297     0.296     0.296     0.296     0.297     0.297     0.297     0.297     0.297     0.297     0.296     0.296     0.296     0.296     0.296     0.296     0.296     0.296     0.296     0.296     0.295     0.295     0.295     0.295     0.295     0.295     0.294     0.294     0.294     0.294     0.294     0.294     0.294     0.293     0.293     0.293     0.293     0.293     0.293     0.293     0.292     0.292     0.292     0.292     0.292     0.292     0.292     0.291     0.291     0.291     0.291     0.291     0.291     0.291     0.291     0.291     0.290     0.290     0.290     0.290     0.290     0.290     0.290     0.289     0.289     0.289     0.289     0.289     0.289     0.289     0.289     0.289     0.289     0.289     0.289     0.289     0.289     0.289     0.289     0.290     0.290     0.290     0.290     0.290     0.290     0.291     0.291     0.292     0.293     0.294     0.295     0.296     0.297     0.298     0.299     0.300     0.301     0.302     0.303     0.304     0.305     0.306     0.307     0.308     0.309     0.310     0.311     0.312     0.313     0.314     0.315     0.316     0.317     0.318     0.319     0.320     0.321     0.322     0.324     0.325     0.326     0.327     0.328     0.329     0.330     0.331     0.332     0.333     0.334     0.335     0.336     0.337     0.338     0.339     0.340     0.341     0.342     0.343     0.344     0.345     0.346     0.348     0.349     0.350     0.351     0.352     0.353     0.354     0.355     0.356     0.357     0.358     0.360     0.361     0.362     0.363     0.364     0.365     0.366     0.367     0.368     0.369     0.370     0.371     0.372     0.373     0.374     0.375     0.376     0.378     0.379     0.380     0.381     0.382     0.383     0.384     0.385     0.387     0.388     0.389     0.390     0.391     0.392     0.393     0.395     0.396     0.397     0.398     0.399     0.400     0.401     0.402     0.403     0.404     0.405     0.406     0.407     0.409     0.410     0.411     0.412     0.413     0.414     0.415     0.417     0.417     0.418     0.420     0.421     0.422     0.423     0.424     0.425     0.426     0.427     0.428     0.430     0.431     0.432     0.433     0.434     0.435     0.436     0.437     0.438     0.439     0.440     0.442     0.443     0.444     0.445     0.446     0.447     0.448     0.449     0.451     0.452     0.453     0.454     0.455     0.456     0.457     0.458     0.459     0.460     0.462     0.463     0.464     0.465     0.466     0.467     0.468     0.469     0.470     0.471     0.472     0.474     0.475     0.476     0.477     0.478     0.479     0.480     0.482     0.483     0.484     0.485     0.486     0.488     0.489     0.490     0.491     0.492     0.493     0.494     0.495     0.497     0.498     0.499     0.500     0.501     0.502     0.504     0.505     0.506     0.507     0.508     0.510     0.511     0.512     0.514     0.515     0.516     0.517     0.519     0.520     0.521     0.523     0.524     0.525     0.527     0.528     0.529     0.531     0.532     0.533     0.535     0.536     0.537     0.539     0.540     0.541     0.543     0.544     0.546     0.547     0.549     0.550     0.551     0.553     0.554     0.556     0.557     0.559     0.561     0.562     0.564     0.565     0.567     0.569     0.571     0.573     0.574     0.576     0.578     0.580     0.582     0.585     0.587     0.589     0.592     0.594     0.597     0.600     0.603     0.605     0.608     0.611     0.615     0.617     0.620     0.623     0.625     0.627     0.629     0.631     0.633     0.635     0.636     0.638     0.639     0.641     0.642     0.644     0.645     0.647     0.648     0.649     0.651     0.652     0.654     0.655     0.656     0.657     0.659     0.660     0.661     0.663     0.664     0.665     0.666     0.668     0.669     0.670     0.672     0.673     0.674     0.675     0.677     0.678     0.679     0.681     0.682     0.683     0.684     0.686     0.687     0.688     0.689     0.691     0.692     0.693     0.694     0.695     0.696     0.698     0.699     0.700     0.701     0.702     0.703     0.704     0.705     0.706     0.707     0.708     0.709     0.710     0.711     0.712     0.713     0.714     0.715     0.716     0.717     0.718     0.718     0.719     0.720     0.721     0.721     0.722     0.723     0.724     0.724     0.725     0.725     0.726     0.727     0.727     0.727     0.728     0.728     0.729     0.729     0.729     0.730     0.730     0.730     0.730     0.731     0.731     0.731     0.731     0.731     0.731     0.731     0.731     0.731     0.731     0.731     0.730     0.730     0.730     0.730     0.729     0.729     0.729     0.728     0.728     0.727     0.727     0.726     0.726     0.725     0.724     0.724     0.723     0.722     0.721     0.720     0.719     0.718     0.717     0.716     0.715     0.714     0.712     0.711     0.710     0.708     0.707     0.705     0.703     0.702     0.700     0.698     0.696     0.694     0.692     0.690     0.688     0.686     0.684     0.682     0.679     0.677     0.674     0.672     0.669     0.667     0.664     0.661     0.659     0.656     0.653     0.650     0.647     0.644     0.641     0.638     0.635     0.632     0.628     0.625     0.622     0.619     0.615     0.612     0.608     0.605     0.601     0.598     0.594     0.591     0.587     0.583     0.580     0.576     0.572     0.568     0.564     0.560     0.557     0.552     0.548     0.544     0.543     0.545     0.547     0.549     0.551     0.553     0.555     0.557     0.559     0.560     0.562     0.563     0.565     0.566     0.567     0.568     0.569     0.570     0.571     0.571     0.572     0.572     0.573     0.573     0.573     0.573     0.573     0.573     0.573     0.572     0.572     0.571     0.571     0.570     0.569     0.568     0.567     0.566     0.565     0.564     0.562     0.561     0.559     0.557     0.556     0.554     0.552     0.550     0.548     0.545     0.543     0.541     0.538     0.536     0.533     0.530     0.527     0.525     0.522     0.519     0.516     0.512     0.509     0.506     0.503     0.499     0.496     0.492     0.488     0.485     0.481     0.482     0.484     0.485     0.487     0.488     0.490     0.492     0.493     0.495     0.497     0.498     0.500     0.502     0.504     0.506     0.508     0.510     0.511     0.513     0.515     0.517     0.519     0.521     0.523     0.525     0.527     0.529     0.531     0.533     0.535     0.537     0.539     0.541     0.543     0.546     0.548     0.554     0.565     0.575     0.585     0.595     0.605     0.615     0.626     0.636     0.646     0.656     0.667     0.677     0.687     0.697     0.708     0.718     0.728     0.738     0.748     0.758     0.768     0.778     0.788     0.798     0.808     0.818     0.828     0.838     0.848     0.858     0.868     0.878     0.889     0.900     0.911     0.922     0.934     0.946     0.958     0.971     0.983     0.996     1.010     1.024     1.040     1.056     1.073     1.091     1.110     1.129     1.148     1.166     1.184     1.201     1.217     1.233     1.249     1.265     1.281     1.296     1.311     1.325     1.338     1.350     1.359     1.368     1.374     1.378     1.380     1.380     1.379     1.378     1.376     1.374     1.371     1.367     1.361     1.354     1.347     1.339     1.332     1.326     1.321     1.317     1.315     1.313     1.311     1.310     1.308     1.307     1.305     1.304     1.303     1.301     1.299     1.297     1.295     1.293     1.290     1.287     1.284     1.280     1.277     1.273     1.268     1.264     1.259     1.255     1.250     1.244     1.239     1.234     1.229     1.223     1.218     1.213     1.208     1.203     1.199     1.195     1.191     1.188     1.185     1.183     1.181     1.180     1.179     1.179     1.180     1.181     1.183     1.186     1.190     1.194     1.199     1.204     1.211     1.219     1.228     1.238     1.249     1.261     1.274     1.287     1.300     1.314     1.329     1.343     1.358     1.372     1.387     1.401     1.416     1.430     1.445     1.459     1.472     1.485     1.497     1.509     1.520     1.530     1.539     1.547     1.554     1.560     1.565     1.570     1.574     1.577     1.580     1.581     1.582     1.582     1.582     1.581     1.579     1.578     1.575     1.572     1.569     1.566     1.562     1.558     1.555     1.551     1.547     1.543     1.539     1.535     1.532     1.528     1.525     1.521     1.518     1.514     1.511     1.507     1.504     1.500     1.496     1.492     1.488     1.485     1.481     1.477     1.474     1.470     1.466     1.463     1.459     1.454     1.450     1.445     1.440     1.434     1.428     1.420     1.412     1.404     1.394     1.384     1.373     1.361     1.349     1.336     1.323     1.310     1.296     1.282     1.267     1.252     1.237     1.221     1.205     1.189     1.173     1.156     1.139     1.122     1.105     1.087     1.069     1.051     1.033     1.014     0.996     0.977     0.958     0.939     0.920     0.902     0.884     0.866     0.848     0.831     0.815     0.799     0.783     0.768     0.754     0.741     0.728     0.716     0.705     0.694     0.684     0.674     0.665     0.657     0.648     0.641     0.634     0.627     0.620     0.614     0.607     0.601     0.595     0.592     0.592     0.591     0.591     0.590     0.590     0.589     0.589     0.588     0.587     0.587     0.586     0.586     0.585     0.584     0.584     0.583     0.583     0.582     0.581     0.581     0.580     0.589     0.595     0.599     0.599     0.597     0.591     0.581     0.576     0.575     0.575     0.574     0.574     0.573     0.573     0.572     0.572     0.572     0.571     0.571     0.570     0.570     0.569     0.580     0.593     0.604     0.612     0.616     0.618     0.636     0.663     0.689     0.713     0.736     0.756     0.774     0.789     0.801     0.810     0.816     0.818     0.816     0.811     0.802     0.789     0.772     0.752     0.729     0.704     0.678     0.652     0.646     0.652     0.659     0.668     0.678     0.688     0.699     0.710     0.721     0.730     0.739     0.746     0.751     0.753     0.754     0.751     0.745     0.737     0.726     0.713     0.698     0.702     0.737     0.772     0.806     0.841     0.874     0.907     0.940     0.972     1.004     1.036     1.068     1.099     1.130     1.162     1.193     1.224     1.255     1.286     1.315     1.343     1.370     1.395     1.418     1.440     1.460     1.480     1.499     1.517     1.534     1.551     1.567     1.583     1.597     1.612     1.626     1.641     1.655     1.670     1.685     1.702     1.718     1.735     1.753     1.772     1.790     1.808     1.826     1.844     1.862     1.880     1.896     1.911     1.924     1.936     1.949     1.961     1.973     1.984     1.993     2.000     2.007     2.012     2.016     2.018     2.020     2.021     2.021     2.019     2.015     2.008     1.997     1.984     1.968     1.950     1.930     1.909     1.887     1.864     1.840     1.816     1.791     1.766     1.741     1.715     1.690     1.666     1.642     1.618     1.594     1.570     1.547     1.522     1.495     1.467     1.440     1.412     1.384     1.355     1.325     1.293     1.260     1.227     1.195     1.163     1.131     1.100     1.068     1.037     1.007     0.977     0.948     0.922     0.897     0.874     0.852     0.832     0.814     0.797     0.780     0.764     0.750     0.739     0.729     0.719     0.709     0.698     0.688     0.678     0.668     0.658     0.647     0.637     0.626     0.615     0.605     0.594     0.584     0.574     0.564     0.554     0.544     0.535     0.527     0.518     0.511     0.504     0.497     0.492     0.487     0.484     0.482     0.481     0.481     0.481     0.481     0.480     0.480     0.479     0.478     0.477     0.476     0.475     0.474     0.473     0.472     0.471     0.469     0.468     0.466     0.465     0.463     0.462     0.461     0.459     0.457     0.456     0.454     0.452     0.451     0.449     0.447     0.445     0.443     0.441     0.440     0.438     0.436     0.434     0.432     0.429     0.427     0.426     0.424     0.422     0.420     0.418     0.416     0.414     0.413     0.411     0.409     0.407     0.406     0.404     0.402     0.401     0.399     0.398     0.396     0.395     0.393     0.392     0.390     0.389     0.387     0.386     0.385     0.383     0.382     0.380     0.379     0.377     0.376     0.374     0.372     0.371     0.369     0.367     0.366     0.364     0.362     0.360     0.359     0.357     0.355     0.353     0.351     0.349     0.347     0.345     0.343     0.341     0.340     0.338     0.336     0.333     0.331     0.329     0.327     0.325     0.323     0.320     0.318     0.316     0.313     0.311     0.309     0.306     0.304     0.301     0.299     0.297     0.294     0.292     0.290     0.287     0.285     0.283     0.280     0.278     0.275     0.273     0.271     0.269     0.266     0.264     0.262     0.260     0.259     0.258     0.256     0.255     0.254     0.253     0.251     0.250     0.249     0.247     0.246     0.246     0.247     0.248     0.248     0.249     0.250     0.250     0.251     0.251     0.252     0.252     0.253     0.261     0.269     0.276     0.283     0.291     0.297     0.304     0.310     0.317     0.323     0.328     0.333     0.338     0.343     0.348     0.352     0.356     0.360     0.363     0.366     0.369     0.372     0.374     0.376     0.378     0.380     0.381     0.382     0.383     0.384     0.384     0.384     0.384     0.383     0.383     0.382     0.381     0.379     0.378     0.376     0.374     0.371     0.369     0.366     0.363     0.360     0.356     0.353     0.349     0.345     0.340     0.336     0.331
     0.383     0.385     0.387     0.390     0.391     0.394     0.394     0.397     0.396     0.399     0.399     0.402     0.402     0.405     0.404     0.407     0.406     0.410     0.409     0.413     0.412     0.416     0.414     0.419     0.417     0.421     0.420     0.424     0.422     0.427     0.425     0.429     0.427     0.432     0.430     0.433     0.432     0.435     0.433     0.436     0.435     0.437     0.436     0.438     0.470     0.439     0.608     0.440     0.754     0.518     0.898     0.597     1.023     0.662     1.115     0.704     1.166     0.723     1.177     0.718     1.149     0.693     1.091     0.653     1.014     0.606     0.929     0.558     0.847     0.512     0.773     0.473     0.713     0.452     0.667     0.453     0.632     0.454     0.604     0.455     0.580     0.456     0.555     0.457     0.528     0.457     0.497     0.458     0.462     0.458     0.459     0.458     0.459     0.459     0.459     0.459     0.460     0.460     0.460     0.460     0.461     0.461     0.461     0.461     0.462     0.462     0.462     0.462     0.462     0.462     0.463     0.462     0.463     0.462     0.463     0.463     0.463     0.463     0.463     0.463     0.463     0.463     0.463     0.463     0.463     0.463     0.463     0.463     0.463     0.462     0.462     0.462     0.462     0.462     0.461     0.461     0.461     0.461     0.460     0.460     0.460     0.460     0.459     0.459     0.458     0.458     0.458     0.457     0.457     0.457     0.456     0.456     0.456     0.455     0.455     0.454     0.454     0.453     0.453     0.452     0.452     0.451     0.451     0.450     0.450     0.449     0.449     0.448     0.448     0.447     0.447     0.446     0.446     0.445     0.444     0.444     0.443     0.442     0.441     0.441     0.440     0.439     0.438     0.438     0.437     0.436     0.435     0.434     0.433     0.432     0.431     0.430     0.430     0.429     0.428     0.427     0.426     0.425     0.424     0.423     0.422     0.421     0.420     0.419     0.419     0.417     0.417     0.415     0.414     0.413     0.412     0.411     0.410     0.409     0.408     0.407     0.406     0.404     0.403     0.402     0.401     0.400     0.398     0.397     0.396     0.395     0.394     0.392     0.391     0.390     0.388     0.387     0.386     0.385     0.383     0.382     0.381     0.379     0.378     0.377     0.375     0.374     0.372     0.371     0.370     0.368     0.366     0.365     0.364     0.362     0.360     0.359     0.357     0.356     0.354     0.353     0.351     0.350     0.348     0.347     0.345     0.344     0.342     0.340     0.339     0.337     0.336     0.334     0.333     0.331     0.330     0.328     0.326     0.325     0.323     0.322     0.320     0.318     0.317     0.315     0.314     0.312     0.310     0.309     0.307     0.305     0.304     0.302     0.300     0.299     0.297     0.296     0.294     0.292     0.291     0.289     0.287     0.286     0.284     0.282     0.281     0.279     0.277     0.276     0.274     0.272     0.271     0.269     0.268     0.266     0.265     0.263     0.262     0.260     0.259     0.257     0.256     0.254     0.253     0.251     0.250     0.250     0.251     0.251     0.251     0.251     0.252     0.252     0.253     0.254     0.254     0.255     0.256     0.256     0.257     0.258     0.259     0.259     0.260     0.260     0.261     0.262     0.263     0.263     0.264     0.265     0.265     0.266     0.267     0.267     0.268     0.268     0.269     0.270     0.271     0.271     0.272     0.272     0.273     0.274     0.274     0.275     0.276     0.276     0.277     0.277     0.278     0.279     0.279     0.280     0.281     0.281     0.282     0.282     0.283     0.284     0.284     0.285     0.285     0.286     0.286     0.287     0.287     0.288     0.288     0.288     0.289     0.289     0.290     0.290     0.291     0.291     0.291     0.292     0.292     0.292     0.292     0.293     0.293     0.293     0.294     0.294     0.294     0.294     0.294     0.295     0.295     0.295     0.295     0.295     0.296     0.296     0.296     0.296     0.296     0.296     0.296     0.297     0.297     0.297     0.297     0.297     0.297     0.297     0.297     0.297     0.297     0.297     0.297     0.297     0.297     0.297     0.296     0.296     0.296     0.296     0.296     0.296     0.296     0.295     0.295     0.295     0.295     0.295     0.295     0.294     0.294     0.294     0.294     0.294     0.294     0.293     0.293     0.293     0.293     0.293     0.293     0.293     0.292     0.292     0.292     0.292     0.292     0.292     0.292     0.292     0.291     0.291     0.291     0.291     0.291     0.291     0.290     0.290     0.290     0.290     0.290     0.290     0.290     0.289     0.289     0.289     0.289     0.289     0.289     0.289     0.289     0.289     0.289     0.289     0.289     0.289     0.289     0.289     0.289     0.289     0.289     0.289     0.289     0.289     0.290     0.290     0.290     0.290     0.291     0.292     0.293     0.294     0.295     0.296     0.297     0.298     0.299     0.300     0.301     0.302     0.303     0.304     0.305     0.306     0.307     0.308     0.309     0.310     0.311     0.312     0.313     0.314     0.315     0.316     0.317     0.318     0.319     0.320     0.322     0.323     0.324     0.325     0.326     0.327     0.328     0.329     0.330     0.331     0.332     0.333     0.334     0.335     0.336     0.337     0.338     0.339     0.340     0.341     0.342     0.343     0.344     0.346     0.347     0.348     0.349     0.350     0.351     0.352     0.353     0.354     0.355     0.356     0.357     0.358     0.359     0.361     0.362     0.363     0.364     0.365     0.366     0.367     0.368     0.369     0.370     0.371     0.372     0.373     0.374     0.375     0.376     0.378     0.379     0.380     0.381     0.382     0.383     0.385     0.386     0.387     0.388     0.389     0.390     0.391     0.392     0.394     0.395     0.396     0.397     0.398     0.399     0.400     0.401     0.402     0.403     0.404     0.405     0.406     0.408     0.409     0.410     0.411     0.412     0.413     0.414     0.415     0.417     0.417     0.419     0.420     0.421     0.422     0.423     0.424     0.425     0.426     0.427     0.428     0.430     0.431     0.432     0.433     0.434     0.435     0.436     0.437     0.438     0.439     0.440     0.442     0.443     0.444     0.445     0.446     0.447     0.448     0.449     0.451     0.452     0.453     0.454     0.455     0.456     0.457     0.458     0.459     0.460     0.461     0.463     0.464     0.465     0.466     0.467     0.468     0.469     0.470     0.471     0.472     0.474     0.475     0.476     0.477     0.478     0.479     0.480     0.482     0.483     0.484     0.485     0.486     0.487     0.488     0.490     0.491     0.492     0.493     0.494     0.495     0.496     0.498     0.499     0.500     0.501     0.502     0.503     0.505     0.506     0.507     0.508     0.510     0.511     0.512     0.513     0.515     0.516     0.517     0.518     0.520     0.521     0.522     0.524     0.525     0.526     0.528     0.529     0.531     0.532     0.533     0.535     0.536     0.537     0.539     0.540     0.541     0.543     0.544     0.546     0.547     0.549     0.550     0.552     0.553     0.555     0.556     0.558     0.559     0.561     0.562     0.564     0.566     0.568     0.569     0.571     0.573     0.575     0.577     0.579     0.581     0.583     0.585     0.588     0.590     0.593     0.595     0.598     0.601     0.604     0.606     0.609     0.612     0.615     0.618     0.620     0.623     0.625     0.628     0.630     0.631     0.633     0.635     0.637     0.638     0.640     0.641     0.643     0.644     0.646     0.647     0.649     0.650     0.651     0.653     0.654     0.655     0.657     0.658     0.659     0.660     0.662     0.663     0.664     0.666     0.667     0.668     0.670     0.671     0.672     0.673     0.675     0.676     0.677     0.678     0.680     0.681     0.682     0.684     0.685     0.686     0.687     0.689     0.690     0.691     0.692     0.693     0.695     0.696     0.697     0.698     0.699     0.700     0.701     0.702     0.703     0.704     0.706     0.706     0.708     0.708     0.709     0.711     0.711     0.712     0.713     0.714     0.715     0.716     0.717     0.718     0.719     0.719     0.720     0.721     0.722     0.722     0.723     0.724     0.724     0.725     0.725     0.726     0.727     0.727     0.727     0.728     0.728     0.729     0.729     0.729     0.729     0.730     0.730     0.730     0.730     0.730     0.730     0.731     0.731     0.731     0.730     0.730     0.730     0.730     0.730     0.730     0.730     0.729     0.729     0.729     0.728     0.728     0.727     0.727     0.727     0.726     0.725     0.725     0.724     0.723     0.722     0.722     0.721     0.720     0.719     0.718     0.717     0.716     0.715     0.713     0.712     0.711     0.709     0.708     0.706     0.705     0.703     0.702     0.700     0.698     0.696     0.694     0.692     0.690     0.688     0.686     0.684     0.682     0.680     0.677     0.675     0.672     0.670     0.667     0.664     0.662     0.659     0.656     0.653     0.650     0.647     0.644     0.641     0.638     0.635     0.632     0.629     0.625     0.622     0.619     0.615     0.612     0.609     0.605     0.602     0.598     0.595     0.591     0.587     0.584     0.580     0.576     0.572     0.569     0.565     0.561     0.557     0.553     0.549     0.545     0.542     0.544     0.546     0.548     0.550     0.552     0.554     0.556     0.558     0.559     0.561     0.562     0.564     0.565     0.566     0.567     0.568     0.569     0.570     0.571     0.571     0.572     0.572     0.572     0.573     0.573     0.573     0.573     0.572     0.572     0.572     0.571     0.570     0.570     0.569     0.568     0.567     0.566     0.565     0.563     0.562     0.561     0.559     0.557     0.556     0.554     0.552     0.550     0.548     0.546     0.543     0.541     0.538     0.536     0.533     0.531     0.528     0.525     0.522     0.519     0.516     0.513     0.509     0.506     0.503     0.499     0.496     0.492     0.489     0.485     0.481     0.482     0.483     0.485     0.486     0.488     0.490     0.491     0.493     0.494     0.496     0.498     0.500     0.501     0.503     0.505     0.507     0.509     0.511     0.513     0.515     0.516     0.518     0.520     0.522     0.524     0.526     0.528     0.530     0.532     0.534     0.536     0.538     0.541     0.543     0.545     0.547     0.549     0.560     0.570     0.580     0.590     0.600     0.610     0.621     0.631     0.641     0.651     0.662     0.672     0.682     0.692     0.702     0.712     0.723     0.733     0.743     0.753     0.763     0.773     0.783     0.793     0.803     0.813     0.822     0.832     0.842     0.852     0.862     0.872     0.883     0.893     0.904     0.916     0.927     0.940     0.952     0.964     0.977     0.990     1.003     1.017     1.032     1.047     1.063     1.081     1.099     1.118     1.137     1.155     1.173     1.190     1.207     1.223     1.239     1.254     1.270     1.285     1.299     1.313     1.327     1.339     1.349     1.358     1.365     1.370     1.373     1.374     1.374     1.372     1.371     1.369     1.366     1.362     1.357     1.351     1.344     1.337     1.331     1.324     1.319     1.315     1.312     1.310     1.309     1.308     1.307     1.306     1.305     1.304     1.303     1.302     1.301     1.299     1.297     1.296     1.293     1.291     1.288     1.286     1.282     1.279     1.275     1.271     1.268     1.263     1.259     1.254     1.249     1.244     1.239     1.234     1.229     1.224     1.219     1.214     1.210     1.206     1.202     1.198     1.195     1.192     1.190     1.188     1.186     1.185     1.185     1.185     1.186     1.188     1.190     1.193     1.197     1.201     1.207     1.213     1.220     1.229     1.238     1.248     1.260     1.272     1.285     1.298     1.312     1.327     1.341     1.356     1.370     1.385     1.400     1.415     1.430     1.444     1.459     1.472     1.485     1.498     1.509     1.520     1.530     1.540     1.548     1.555     1.561     1.567     1.572     1.577     1.580     1.583     1.585     1.586     1.587     1.587     1.586     1.585     1.583     1.581     1.578     1.576     1.572     1.569     1.566     1.562     1.558     1.555     1.551     1.547     1.544     1.541     1.537     1.534     1.530     1.527     1.524     1.520     1.517     1.513     1.509     1.505     1.501     1.498     1.494     1.491     1.487     1.484     1.481     1.477     1.474     1.471     1.467     1.464     1.460     1.455     1.450     1.444     1.438     1.430     1.421     1.412     1.401     1.391     1.379     1.367     1.355     1.343     1.330     1.317     1.303     1.289     1.274     1.259     1.244     1.228     1.212     1.195     1.179     1.162     1.145     1.128     1.110     1.092     1.074     1.056     1.037     1.018     0.999     0.980     0.960     0.941     0.922     0.904     0.886     0.868     0.850     0.834     0.817     0.802     0.787     0.772     0.759     0.746     0.734     0.723     0.712     0.702     0.692     0.683     0.675     0.667     0.659     0.652     0.645     0.638     0.631     0.625     0.618     0.611     0.605     0.598     0.594     0.593     0.593     0.592     0.592     0.591     0.590     0.590     0.589     0.588     0.587     0.587     0.586     0.585     0.585     0.584     0.584     0.583     0.582     0.582     0.588     0.594     0.596     0.596     0.592     0.585     0.577     0.577     0.576     0.576     0.575     0.575     0.574     0.574     0.573     0.573     0.572     0.572     0.571     0.571     0.570     0.570     0.583     0.595     0.604     0.611     0.614     0.624     0.643     0.662     0.688     0.713     0.735     0.756     0.774     0.789     0.802     0.811     0.817     0.819     0.818     0.813     0.804     0.791     0.774     0.754     0.731     0.706     0.680     0.654     0.638     0.642     0.647     0.653     0.661     0.669     0.678     0.688     0.698     0.707     0.716     0.723     0.729     0.733     0.735     0.735     0.732     0.727     0.719     0.709     0.697     0.683     0.711     0.745     0.780     0.813     0.846     0.879     0.910     0.942     0.973     1.004     1.035     1.066     1.097     1.128     1.159     1.190     1.221     1.252     1.282     1.311     1.338     1.363     1.387     1.410     1.432     1.453     1.472     1.491     1.510     1.528     1.545     1.561     1.577     1.593     1.608     1.623     1.639     1.654     1.671     1.687     1.704     1.722     1.740     1.758     1.777     1.795     1.813     1.831     1.848     1.865     1.881     1.893     1.905     1.915     1.924     1.933     1.941     1.947     1.952     1.956     1.958     1.959     1.958     1.956     1.953     1.950     1.946     1.941     1.934     1.925     1.914     1.901     1.884     1.866     1.846     1.826     1.805     1.782     1.759     1.736     1.712     1.688     1.663     1.639     1.615     1.591     1.567     1.542     1.518     1.494     1.470     1.444     1.417     1.389     1.362     1.334     1.307     1.278     1.248     1.216     1.183     1.150     1.117     1.086     1.056     1.025     0.995     0.966     0.937     0.910     0.883     0.859     0.836     0.815     0.797     0.780     0.765     0.750     0.736     0.723     0.711     0.701     0.692     0.684     0.676     0.667     0.659     0.650     0.641     0.632     0.622     0.612     0.602     0.593     0.583     0.573     0.564     0.554     0.545     0.536     0.527     0.518     0.510     0.502     0.495     0.488     0.481     0.476     0.470     0.466     0.463     0.461     0.460     0.459     0.460     0.460     0.460     0.460     0.459     0.459     0.458     0.458     0.457     0.456     0.455     0.454     0.453     0.453     0.451     0.450     0.449     0.448     0.447     0.446     0.445     0.443     0.442     0.440     0.439     0.438     0.436     0.435     0.433     0.431     0.430     0.428     0.426     0.425     0.423     0.421     0.419     0.417     0.416     0.414     0.412     0.411     0.409     0.407     0.406     0.404     0.402     0.401     0.399     0.398     0.396     0.395     0.393     0.392     0.391     0.389     0.388     0.386     0.385     0.384     0.382     0.381     0.380     0.378     0.377     0.375     0.374     0.373     0.371     0.370     0.368     0.367     0.365     0.363     0.362     0.360     0.358     0.357     0.355     0.353     0.351     0.350     0.348     0.346     0.344     0.342     0.340     0.338     0.336     0.334     0.332     0.330     0.328     0.326     0.324     0.322     0.320     0.317     0.315     0.313     0.310     0.308     0.306     0.304     0.301     0.299     0.297     0.294     0.292     0.289     0.287     0.285     0.283     0.280     0.278     0.276     0.273     0.271     0.269     0.266     0.264     0.262     0.260     0.259     0.258     0.257     0.256     0.255     0.253     0.252     0.251     0.250     0.248     0.247     0.245     0.245     0.246     0.247     0.248     0.249     0.250     0.250     0.251     0.251     0.251     0.252     0.256     0.264     0.272     0.280     0.287     0.294     0.301     0.307     0.314     0.320     0.325     0.331     0.336     0.341     0.346     0.350     0.355     0.359     0.362     0.366     0.369     0.372     0.374     0.376     0.378     0.380     0.382     0.383     0.384     0.385     0.385     0.385     0.385     0.385     0.385     0.384     0.383     0.382     0.381     0.379     0.377     0.375     0.373     0.370     0.367     0.364     0.361     0.358     0.354     0.350     0.346     0.341     0.337     0.332
     0.382     0.385     0.387     0.388     0.391     0.392     0.395     0.395     0.398     0.397     0.400     0.400     0.403     0.402     0.406     0.405     0.408     0.407     0.411     0.410     0.414     0.413     0.417     0.415     0.420     0.418     0.422     0.421     0.426     0.423     0.428     0.425     0.430     0.428     0.433     0.430     0.434     0.432     0.436     0.433     0.437     0.434     0.438     0.436     0.439     0.509     0.440     0.652     0.459     0.803     0.547     0.950     0.628     1.076     0.693     1.172     0.740     1.234     0.765     1.258     0.770     1.249     0.757     1.214     0.731     1.162     0.698     1.100     0.661     1.035     0.624     0.973     0.590     0.916     0.559     0.865     0.530     0.817     0.503     0.771     0.476     0.725     0.456     0.676     0.456     0.625     0.457     0.571     0.458     0.514     0.458     0.458     0.459     0.459     0.459     0.459     0.459     0.460     0.460     0.460     0.460     0.460     0.460     0.461     0.461     0.461     0.461     0.462     0.461     0.462     0.462     0.462     0.462     0.462     0.462     0.462     0.462     0.463     0.462     0.463     0.462     0.463     0.462     0.463     0.462     0.463     0.462     0.462     0.462     0.462     0.462     0.462     0.461     0.461     0.461     0.461     0.460     0.460     0.460     0.460     0.459     0.459     0.459     0.458     0.458     0.458     0.457     0.457     0.457     0.456     0.456     0.455     0.455     0.454     0.454     0.454     0.453     0.453     0.452     0.452     0.451     0.451     0.450     0.450     0.449     0.449     0.448     0.448     0.447     0.447     0.446     0.446     0.445     0.445     0.444     0.443     0.443     0.442     0.441     0.440     0.440     0.439     0.438     0.437     0.436     0.435     0.434     0.434     0.433     0.432     0.431     0.430     0.429     0.428     0.427     0.427     0.426     0.425     0.424     0.423     0.422     0.421     0.420     0.419     0.418     0.417     0.416     0.415     0.414     0.413     0.412     0.411     0.410     0.409     0.407     0.406     0.405     0.404     0.403     0.402     0.401     0.399     0.398     0.397     0.396     0.394     0.393     0.392     0.391     0.389     0.388     0.387     0.385     0.384     0.383     0.382     0.380     0.379     0.378     0.376     0.375     0.374     0.372     0.371     0.369     0.368     0.366     0.365     0.363     0.362     0.360     0.359     0.357     0.356     0.354     0.353     0.351     0.350     0.348     0.347     0.345     0.344     0.342     0.340     0.339     0.337     0.336     0.334     0.333     0.331     0.330     0.328     0.327     0.325     0.323     0.322     0.320     0.319     0.317     0.315     0.314     0.312     0.311     0.309     0.307     0.306     0.304     0.302     0.301     0.299     0.297     0.296     0.294     0.292     0.291     0.289     0.287     0.286     0.284     0.282     0.281     0.279     0.277     0.276     0.274     0.273     0.271     0.269     0.268     0.266     0.265     0.263     0.262     0.260     0.259     0.257     0.256     0.255     0.253     0.252     0.250     0.250     0.251     0.251     0.251     0.251     0.251     0.251     0.252     0.252     0.253     0.254     0.254     0.255     0.256     0.257     0.257     0.258     0.259     0.259     0.260     0.261     0.261     0.262     0.263     0.264     0.264     0.265     0.266     0.266     0.267     0.268     0.268     0.269     0.270     0.271     0.271     0.272     0.273     0.273     0.274     0.275     0.275     0.276     0.276     0.277     0.278     0.278     0.279     0.280     0.280     0.281     0.281     0.282     0.283     0.283     0.284     0.284     0.285     0.286     0.286     0.286     0.287     0.287     0.288     0.288     0.289     0.289     0.290     0.290     0.290     0.291     0.291     0.292     0.292     0.292     0.293     0.293     0.293     0.293     0.294     0.294     0.294     0.294     0.295     0.295     0.295     0.295     0.295     0.296     0.296     0.296     0.296     0.296     0.296     0.297     0.297     0.297     0.297     0.297     0.297     0.297     0.297     0.297     0.297     0.297     0.297     0.297     0.297     0.297     0.297     0.297     0.297     0.297     0.296     0.296     0.296     0.296     0.296     0.296     0.295     0.295     0.295     0.295     0.295     0.295     0.294     0.294     0.294     0.294     0.294     0.294     0.293     0.293     0.293     0.293     0.293     0.293     0.293     0.292     0.292     0.292     0.292     0.292     0.292     0.291     0.291     0.291     0.291     0.291     0.291     0.290     0.290     0.290     0.290     0.290     0.290     0.290     0.289     0.289     0.289     0.289     0.289     0.289     0.289     0.289     0.288     0.288     0.288     0.288     0.288     0.288     0.288     0.288     0.288     0.288     0.289     0.289     0.289     0.289     0.289     0.289     0.289     0.290     0.291     0.292     0.293     0.294     0.295     0.296     0.297     0.298     0.299     0.300     0.301     0.302     0.303     0.304     0.305     0.306     0.307     0.308     0.309     0.310     0.311     0.312     0.313     0.314     0.315     0.316     0.317     0.318     0.319     0.320     0.322     0.323     0.324     0.325     0.326     0.327     0.328     0.329     0.330     0.331     0.332     0.333     0.334     0.335     0.336     0.337     0.338     0.339     0.340     0.341     0.343     0.344     0.345     0.346     0.347     0.348     0.349     0.350     0.351     0.352     0.353     0.354     0.355     0.356     0.357     0.359     0.359     0.361     0.362     0.363     0.364     0.365     0.366     0.367     0.368     0.369     0.370     0.371     0.372     0.373     0.374     0.375     0.377     0.378     0.379     0.380     0.381     0.382     0.384     0.385     0.386     0.387     0.388     0.389     0.390     0.391     0.393     0.394     0.395     0.396     0.397     0.398     0.399     0.400     0.401     0.402     0.403     0.404     0.406     0.407     0.408     0.409     0.410     0.411     0.412     0.413     0.414     0.415     0.416     0.417     0.419     0.420     0.421     0.422     0.423     0.424     0.425     0.426     0.427     0.428     0.430     0.431     0.432     0.433     0.434     0.435     0.436     0.437     0.438     0.439     0.441     0.442     0.443     0.444     0.445     0.446     0.447     0.448     0.449     0.451     0.452     0.453     0.454     0.455     0.456     0.457     0.458     0.459     0.460     0.461     0.462     0.463     0.464     0.466     0.467     0.468     0.469     0.470     0.471     0.472     0.473     0.474     0.476     0.477     0.478     0.479     0.480     0.481     0.483     0.484     0.485     0.486     0.487     0.488     0.489     0.490     0.492     0.493     0.494     0.495     0.496     0.498     0.499     0.500     0.501     0.502     0.503     0.504     0.506     0.507     0.508     0.509     0.511     0.512     0.513     0.514     0.516     0.517     0.518     0.520     0.521     0.522     0.524     0.525     0.526     0.528     0.529     0.530     0.532     0.533     0.535     0.536     0.537     0.539     0.540     0.541     0.543     0.544     0.546     0.547     0.549     0.550     0.552     0.553     0.555     0.556     0.558     0.559     0.561     0.563     0.564     0.566     0.568     0.570     0.572     0.574     0.576     0.578     0.580     0.582     0.584     0.586     0.589     0.591     0.594     0.596     0.599     0.602     0.604     0.607     0.610     0.613     0.615     0.618     0.621     0.623     0.626     0.628     0.630     0.632     0.633     0.635     0.637     0.639     0.640     0.642     0.643     0.645     0.646     0.648     0.649     0.650     0.652     0.653     0.654     0.656     0.657     0.658     0.660     0.661     0.662     0.664     0.665     0.666     0.667     0.669     0.670     0.671     0.673     0.674     0.675     0.676     0.678     0.679     0.680     0.682     0.683     0.684     0.685     0.687     0.688     0.689     0.690     0.692     0.693     0.694     0.695     0.696     0.697     0.698     0.700     0.701     0.702     0.703     0.704     0.705     0.706     0.707     0.708     0.709     0.710     0.711     0.712     0.713     0.714     0.714     0.715     0.716     0.717     0.718     0.719     0.719     0.720     0.721     0.722     0.722     0.723     0.724     0.724     0.725     0.725     0.726     0.726     0.727     0.727     0.728     0.728     0.728     0.729     0.729     0.729     0.729     0.730     0.730     0.730     0.730     0.730     0.730     0.730     0.730     0.730     0.730     0.730     0.729     0.729     0.729     0.729     0.729     0.728     0.728     0.727     0.727     0.727     0.726     0.725     0.725     0.724     0.724     0.723     0.722     0.721     0.720     0.720     0.719     0.718     0.717     0.716     0.714     0.713     0.712     0.711     0.709     0.708     0.706     0.705     0.703     0.702     0.700     0.698     0.696     0.695     0.692     0.690     0.688     0.686     0.684     0.682     0.680     0.677     0.675     0.672     0.670     0.667     0.665     0.662     0.659     0.656     0.653     0.651     0.648     0.645     0.642     0.639     0.635     0.632     0.629     0.626     0.622     0.619     0.616     0.612     0.609     0.605     0.602     0.598     0.595     0.591     0.588     0.584     0.580     0.576     0.573     0.569     0.565     0.561     0.557     0.553     0.549     0.545     0.541     0.543     0.545     0.547     0.549     0.551     0.553     0.555     0.557     0.558     0.560     0.561     0.563     0.564     0.565     0.566     0.567     0.568     0.569     0.570     0.570     0.571     0.571     0.572     0.572     0.572     0.572     0.572     0.572     0.572     0.571     0.571     0.570     0.569     0.569     0.568     0.567     0.566     0.565     0.563     0.562     0.561     0.559     0.557     0.556     0.554     0.552     0.550     0.548     0.546     0.543     0.541     0.538     0.536     0.533     0.531     0.528     0.525     0.522     0.519     0.516     0.513     0.510     0.506     0.503     0.500     0.496     0.493     0.489     0.485     0.482     0.481     0.483     0.484     0.486     0.487     0.489     0.491     0.492     0.494     0.496     0.497     0.499     0.501     0.503     0.505     0.506     0.508     0.510     0.512     0.514     0.516     0.518     0.520     0.521     0.523     0.525     0.527     0.529     0.531     0.534     0.536     0.538     0.540     0.542     0.544     0.546     0.548     0.555     0.565     0.575     0.585     0.595     0.605     0.616     0.626     0.636     0.646     0.656     0.667     0.677     0.687     0.697     0.707     0.717     0.728     0.738     0.748     0.758     0.768     0.778     0.788     0.798     0.808     0.818     0.827     0.837     0.847     0.857     0.867     0.877     0.887     0.898     0.909     0.921     0.933     0.945     0.958     0.970     0.983     0.997     1.010     1.024     1.039     1.055     1.071     1.088     1.106     1.125     1.144     1.162     1.179     1.196     1.213     1.228     1.244     1.259     1.274     1.288     1.302     1.315     1.327     1.338     1.348     1.356     1.361     1.365     1.367     1.367     1.366     1.364     1.362     1.359     1.356     1.352     1.346     1.340     1.333     1.327     1.321     1.316     1.312     1.309     1.307     1.307     1.306     1.305     1.304     1.304     1.303     1.303     1.302     1.301     1.300     1.299     1.298     1.296     1.294     1.292     1.290     1.287     1.284     1.281     1.278     1.275     1.271     1.267     1.263     1.259     1.254     1.249     1.245     1.240     1.235     1.230     1.225     1.221     1.216     1.212     1.208     1.205     1.202     1.199     1.196     1.194     1.192     1.191     1.191     1.191     1.191     1.192     1.194     1.196     1.200     1.204     1.208     1.214     1.221     1.229     1.238     1.247     1.258     1.270     1.283     1.296     1.310     1.324     1.338     1.353     1.368     1.383     1.398     1.413     1.428     1.443     1.457     1.471     1.485     1.497     1.509     1.520     1.530     1.539     1.548     1.555     1.562     1.568     1.574     1.579     1.583     1.586     1.588     1.590     1.591     1.591     1.590     1.589     1.588     1.586     1.584     1.582     1.579     1.576     1.572     1.569     1.566     1.562     1.559     1.555     1.552     1.549     1.546     1.543     1.539     1.536     1.533     1.530     1.526     1.522     1.519     1.515     1.511     1.508     1.504     1.501     1.498     1.495     1.492     1.489     1.486     1.484     1.481     1.478     1.475     1.471     1.466     1.461     1.454     1.446     1.438     1.428     1.418     1.408     1.397     1.386     1.374     1.362     1.350     1.337     1.324     1.310     1.296     1.281     1.266     1.251     1.235     1.219     1.202     1.186     1.169     1.152     1.134     1.116     1.098     1.079     1.060     1.041     1.022     1.002     0.983     0.963     0.944     0.925     0.907     0.889     0.871     0.854     0.838     0.822     0.807     0.792     0.779     0.766     0.754     0.743     0.732     0.722     0.712     0.703     0.695     0.686     0.679     0.671     0.664     0.657     0.650     0.644     0.637     0.630     0.623     0.615     0.608     0.600     0.595     0.595     0.594     0.593     0.592     0.592     0.591     0.590     0.589     0.589     0.588     0.587     0.587     0.586     0.585     0.584     0.584     0.583     0.588     0.592     0.594     0.592     0.587     0.579     0.579     0.578     0.577     0.577     0.576     0.576     0.575     0.575     0.574     0.574     0.573     0.573     0.572     0.572     0.571     0.571     0.584     0.595     0.603     0.607     0.616     0.636     0.656     0.674     0.691     0.711     0.734     0.755     0.773     0.788     0.801     0.810     0.816     0.819     0.817     0.812     0.804     0.791     0.775     0.755     0.732     0.708     0.683     0.657     0.647     0.638     0.637     0.641     0.646     0.653     0.660     0.668     0.677     0.686     0.694     0.702     0.709     0.715     0.718     0.720     0.720     0.717     0.712     0.705     0.696     0.686     0.682     0.715     0.749     0.782     0.814     0.846     0.877     0.908     0.938     0.968     0.998     1.028     1.059     1.090     1.121     1.152     1.183     1.214     1.244     1.273     1.300     1.327     1.352     1.375     1.397     1.419     1.439     1.459     1.479     1.497     1.515     1.532     1.549     1.566     1.582     1.598     1.614     1.630     1.646     1.662     1.679     1.696     1.713     1.731     1.749     1.766     1.783     1.800     1.816     1.831     1.843     1.854     1.862     1.869     1.875     1.879     1.883     1.884     1.884     1.883     1.881     1.878     1.874     1.869     1.863     1.857     1.850     1.842     1.834     1.824     1.812     1.799     1.784     1.767     1.748     1.730     1.710     1.690     1.669     1.647     1.625     1.602     1.579     1.555     1.532     1.509     1.485     1.461     1.438     1.414     1.389     1.364     1.337     1.309     1.282     1.255     1.227     1.199     1.168     1.137     1.105     1.073     1.042     1.013     0.984     0.956     0.928     0.902     0.876     0.851     0.827     0.804     0.783     0.765     0.749     0.735     0.722     0.710     0.698     0.687     0.677     0.667     0.659     0.652     0.645     0.638     0.630     0.623     0.615     0.606     0.597     0.588     0.579     0.570     0.562     0.553     0.544     0.535     0.527     0.518     0.510     0.502     0.494     0.487     0.480     0.473     0.467     0.461     0.455     0.450     0.446     0.443     0.440     0.439     0.440     0.440     0.440     0.441     0.441     0.441     0.441     0.440     0.440     0.440     0.439     0.439     0.438     0.438     0.437     0.436     0.435     0.435     0.434     0.433     0.432     0.431     0.430     0.429     0.428     0.427     0.426     0.424     0.423     0.421     0.420     0.419     0.417     0.416     0.414     0.412     0.411     0.409     0.408     0.406     0.405     0.403     0.402     0.400     0.399     0.397     0.396     0.394     0.393     0.392     0.390     0.389     0.388     0.386     0.385     0.384     0.382     0.381     0.380     0.379     0.377     0.376     0.375     0.373     0.372     0.371     0.369     0.368     0.367     0.365     0.364     0.362     0.361     0.359     0.358     0.356     0.355     0.353     0.351     0.349     0.348     0.346     0.344     0.343     0.341     0.339     0.337     0.335     0.333     0.331     0.329     0.327     0.325     0.323     0.321     0.319     0.317     0.315     0.312     0.310     0.308     0.306     0.303     0.301     0.299     0.296     0.294     0.292     0.290     0.287     0.285     0.283     0.280     0.278     0.276     0.273     0.271     0.269     0.267     0.264     0.262     0.261     0.260     0.259     0.258     0.257     0.255     0.254     0.253     0.252     0.250     0.249     0.248     0.246     0.245     0.245     0.246     0.247     0.248     0.249     0.249     0.250     0.250     0.251     0.251     0.252     0.260     0.268     0.275     0.283     0.290     0.297     0.304     0.310     0.317     0.323     0.328     0.334     0.339     0.344     0.348     0.353     0.357     0.361     0.364     0.368     0.371     0.374     0.376     0.378     0.380     0.382     0.383     0.385     0.386     0.386     0.387     0.387     0.387     0.387     0.386     0.385     0.385     0.383     0.382     0.380     0.378     0.376     0.374     0.371     0.369     0.366     0.362     0.359     0.355     0.351     0.347     0.343     0.338     0.333
     0.382     0.384     0.386     0.388     0.390     0.392     0.393     0.396     0.396     0.398     0.398     0.401     0.401     0.404     0.403     0.406     0.405     0.409     0.408     0.411     0.411     0.414     0.413     0.418     0.416     0.421     0.419     0.424     0.422     0.426     0.424     0.429     0.426     0.431     0.428     0.433     0.430     0.435     0.432     0.436     0.433     0.437     0.435     0.438     0.436     0.440     0.543     0.440     0.689     0.481     0.842     0.570     0.989     0.650     1.116     0.717     1.217     0.768     1.287     0.799     1.324     0.813     1.332     0.810     1.317     0.796     1.284     0.773     1.237     0.744     1.183     0.711     1.125     0.677     1.066     0.643     1.005     0.607     0.943     0.570     0.880     0.532     0.813     0.493     0.745     0.456     0.674     0.457     0.602     0.457     0.531     0.458     0.462     0.458     0.458     0.459     0.459     0.459     0.459     0.459     0.460     0.460     0.460     0.460     0.461     0.460     0.461     0.461     0.461     0.461     0.461     0.461     0.461     0.461     0.461     0.461     0.462     0.462     0.462     0.462     0.462     0.462     0.462     0.462     0.462     0.462     0.462     0.461     0.461     0.461     0.461     0.461     0.461     0.460     0.460     0.460     0.460     0.459     0.459     0.459     0.459     0.458     0.458     0.458     0.457     0.457     0.457     0.456     0.456     0.456     0.455     0.455     0.454     0.454     0.453     0.453     0.453     0.452     0.452     0.451     0.451     0.450     0.450     0.449     0.449     0.449     0.448     0.447     0.447     0.446     0.446     0.445     0.445     0.444     0.443     0.443     0.442     0.441     0.441     0.440     0.439     0.438     0.437     0.437     0.436     0.435     0.434     0.433     0.432     0.432     0.431     0.430     0.429     0.428     0.427     0.426     0.425     0.424     0.423     0.423     0.422     0.421     0.420     0.419     0.418     0.417     0.416     0.415     0.414     0.413     0.412     0.411     0.409     0.408     0.407     0.406     0.405     0.404     0.403     0.401     0.400     0.399     0.398     0.397     0.396     0.394     0.393     0.392     0.390     0.389     0.388     0.387     0.385     0.384     0.383     0.382     0.380     0.379     0.378     0.376     0.375     0.373     0.372     0.370     0.369     0.368     0.366     0.365     0.363     0.362     0.360     0.359     0.357     0.356     0.354     0.353     0.351     0.350     0.348     0.347     0.345     0.344     0.342     0.341     0.339     0.338     0.336     0.335     0.333     0.332     0.330     0.328     0.327     0.325     0.323     0.322     0.320     0.319     0.317     0.316     0.314     0.312     0.311     0.309     0.307     0.306     0.304     0.302     0.301     0.299     0.298     0.296     0.294     0.293     0.291     0.289     0.288     0.286     0.284     0.283     0.281     0.279     0.278     0.276     0.275     0.273     0.271     0.270     0.268     0.267     0.265     0.264     0.262     0.261     0.259     0.258     0.256     0.255     0.254     0.252     0.251     0.250     0.250     0.251     0.251     0.251     0.251     0.251     0.251     0.251     0.252     0.252     0.253     0.254     0.255     0.255     0.256     0.257     0.258     0.258     0.259     0.260     0.260     0.261     0.262     0.263     0.263     0.264     0.265     0.266     0.266     0.267     0.268     0.269     0.269     0.270     0.271     0.271     0.272     0.273     0.273     0.274     0.275     0.275     0.276     0.277     0.277     0.278     0.279     0.279     0.280     0.281     0.281     0.282     0.282     0.283     0.284     0.284     0.285     0.285     0.286     0.286     0.287     0.287     0.288     0.288     0.289     0.289     0.290     0.290     0.290     0.291     0.291     0.292     0.292     0.292     0.293     0.293     0.293     0.293     0.294     0.294     0.294     0.294     0.295     0.295     0.295     0.295     0.296     0.296     0.296     0.296     0.296     0.297     0.297     0.297     0.297     0.297     0.297     0.297     0.297     0.297     0.297     0.297     0.297     0.297     0.297     0.297     0.297     0.297     0.297     0.297     0.297     0.297     0.297     0.297     0.296     0.296     0.296     0.296     0.296     0.296     0.295     0.295     0.295     0.295     0.295     0.294     0.294     0.294     0.294     0.294     0.294     0.293     0.293     0.293     0.293     0.293     0.293     0.293     0.292     0.292     0.292     0.292     0.292     0.292     0.291     0.291     0.291     0.291     0.291     0.290     0.290     0.290     0.290     0.290     0.289     0.289     0.289     0.289     0.289     0.289     0.289     0.289     0.288     0.288     0.288     0.288     0.288     0.288     0.288     0.288     0.288     0.288     0.288     0.288     0.288     0.288     0.288     0.288     0.288     0.289     0.289     0.290     0.291     0.292     0.293     0.294     0.295     0.296     0.297     0.298     0.299     0.300     0.301     0.302     0.303     0.304     0.305     0.306     0.307     0.308     0.309     0.310     0.311     0.312     0.313     0.314     0.315     0.316     0.317     0.318     0.319     0.321     0.322     0.323     0.324     0.325     0.326     0.327     0.328     0.329     0.330     0.331     0.332     0.333     0.334     0.335     0.336     0.337     0.338     0.339     0.341     0.342     0.343     0.344     0.345     0.346     0.347     0.348     0.349     0.350     0.351     0.352     0.353     0.354     0.355     0.356     0.357     0.358     0.360     0.361     0.362     0.363     0.364     0.365     0.366     0.367     0.368     0.369     0.370     0.371     0.372     0.373     0.375     0.376     0.377     0.378     0.379     0.380     0.381     0.382     0.384     0.385     0.386     0.387     0.388     0.389     0.390     0.391     0.392     0.394     0.395     0.396     0.397     0.398     0.399     0.400     0.401     0.402     0.403     0.405     0.406     0.407     0.408     0.409     0.410     0.411     0.412     0.413     0.414     0.415     0.417     0.417     0.419     0.420     0.421     0.422     0.423     0.424     0.425     0.426     0.428     0.429     0.430     0.431     0.432     0.433     0.434     0.435     0.436     0.437     0.438     0.440     0.441     0.442     0.443     0.444     0.445     0.446     0.447     0.448     0.449     0.450     0.452     0.453     0.453     0.455     0.456     0.457     0.458     0.459     0.460     0.461     0.462     0.463     0.464     0.466     0.467     0.468     0.469     0.470     0.471     0.472     0.473     0.474     0.476     0.477     0.478     0.479     0.480     0.481     0.482     0.484     0.485     0.486     0.487     0.488     0.489     0.490     0.491     0.493     0.494     0.495     0.496     0.497     0.498     0.499     0.500     0.502     0.503     0.504     0.505     0.507     0.508     0.509     0.510     0.512     0.513     0.514     0.515     0.517     0.518     0.519     0.521     0.522     0.523     0.525     0.526     0.528     0.529     0.531     0.532     0.533     0.534     0.536     0.537     0.539     0.540     0.541     0.543     0.544     0.546     0.547     0.549     0.550     0.552     0.553     0.555     0.557     0.558     0.560     0.561     0.563     0.565     0.567     0.568     0.570     0.572     0.574     0.576     0.578     0.580     0.583     0.585     0.587     0.589     0.592     0.595     0.597     0.600     0.602     0.605     0.608     0.611     0.613     0.616     0.619     0.621     0.624     0.626     0.628     0.630     0.632     0.634     0.635     0.637     0.639     0.640     0.642     0.643     0.645     0.646     0.648     0.649     0.651     0.652     0.654     0.655     0.656     0.658     0.659     0.660     0.661     0.663     0.664     0.665     0.667     0.668     0.669     0.670     0.672     0.673     0.674     0.676     0.677     0.678     0.679     0.681     0.682     0.683     0.685     0.686     0.687     0.688     0.690     0.691     0.692     0.693     0.694     0.695     0.697     0.698     0.699     0.700     0.701     0.702     0.703     0.704     0.705     0.706     0.707     0.708     0.709     0.710     0.711     0.712     0.713     0.714     0.715     0.715     0.716     0.717     0.718     0.719     0.719     0.720     0.721     0.722     0.722     0.723     0.724     0.724     0.725     0.725     0.726     0.726     0.727     0.727     0.727     0.728     0.728     0.728     0.729     0.729     0.729     0.729     0.729     0.730     0.730     0.730     0.730     0.730     0.730     0.729     0.729     0.729     0.729     0.729     0.728     0.728     0.728     0.727     0.727     0.727     0.726     0.726     0.725     0.724     0.724     0.723     0.722     0.722     0.721     0.720     0.719     0.718     0.717     0.716     0.715     0.714     0.713     0.712     0.710     0.709     0.708     0.706     0.705     0.703     0.702     0.700     0.698     0.696     0.694     0.693     0.691     0.689     0.686     0.684     0.682     0.680     0.678     0.675     0.673     0.670     0.668     0.665     0.662     0.660     0.657     0.654     0.651     0.648     0.645     0.642     0.639     0.636     0.633     0.629     0.626     0.623     0.620     0.616     0.613     0.609     0.606     0.602     0.599     0.595     0.592     0.588     0.584     0.580     0.577     0.573     0.569     0.565     0.562     0.558     0.554     0.550     0.545     0.541     0.542     0.544     0.546     0.548     0.550     0.552     0.554     0.556     0.557     0.559     0.560     0.562     0.563     0.564     0.566     0.567     0.568     0.568     0.569     0.570     0.570     0.571     0.571     0.571     0.572     0.572     0.572     0.571     0.571     0.571     0.570     0.570     0.569     0.568     0.568     0.567     0.566     0.564     0.563     0.562     0.560     0.559     0.557     0.555     0.554     0.552     0.550     0.548     0.546     0.543     0.541     0.539     0.536     0.533     0.531     0.528     0.525     0.522     0.519     0.516     0.513     0.510     0.507     0.503     0.500     0.496     0.493     0.489     0.486     0.482     0.481     0.482     0.484     0.485     0.487     0.488     0.490     0.492     0.493     0.495     0.497     0.499     0.500     0.502     0.504     0.506     0.508     0.509     0.511     0.513     0.515     0.517     0.519     0.521     0.523     0.525     0.527     0.529     0.531     0.533     0.535     0.537     0.539     0.541     0.543     0.545     0.547     0.550     0.560     0.570     0.580     0.590     0.600     0.611     0.621     0.631     0.641     0.651     0.662     0.672     0.682     0.692     0.702     0.712     0.722     0.732     0.743     0.753     0.763     0.773     0.783     0.793     0.803     0.813     0.822     0.832     0.842     0.852     0.862     0.871     0.881     0.892     0.903     0.914     0.926     0.938     0.951     0.964     0.977     0.990     1.003     1.017     1.032     1.047     1.062     1.079     1.096     1.114     1.132     1.150     1.168     1.185     1.202     1.218     1.234     1.249     1.264     1.278     1.292     1.304     1.317     1.328     1.337     1.346     1.352     1.357     1.359     1.360     1.359     1.357     1.355     1.352     1.349     1.345     1.340     1.334     1.328     1.322     1.317     1.312     1.308     1.305     1.304     1.303     1.303     1.303     1.303     1.302     1.302     1.302     1.302     1.301     1.301     1.300     1.299     1.298     1.297     1.295     1.294     1.292     1.289     1.287     1.284     1.281     1.278     1.274     1.271     1.267     1.263     1.258     1.254     1.249     1.245     1.240     1.235     1.231     1.226     1.222     1.218     1.215     1.211     1.208     1.205     1.203     1.200     1.198     1.197     1.196     1.195     1.196     1.196     1.197     1.199     1.202     1.206     1.210     1.215     1.221     1.228     1.237     1.246     1.256     1.268     1.280     1.293     1.307     1.321     1.335     1.350     1.365     1.380     1.395     1.410     1.425     1.440     1.455     1.469     1.482     1.495     1.507     1.518     1.528     1.538     1.547     1.555     1.562     1.568     1.574     1.579     1.584     1.588     1.590     1.592     1.594     1.594     1.594     1.593     1.592     1.591     1.589     1.587     1.584     1.582     1.579     1.576     1.572     1.569     1.566     1.563     1.560     1.557     1.554     1.551     1.548     1.545     1.542     1.539     1.535     1.532     1.528     1.525     1.522     1.518     1.515     1.512     1.509     1.506     1.504     1.501     1.499     1.497     1.495     1.492     1.489     1.486     1.481     1.476     1.470     1.462     1.453     1.444     1.434     1.424     1.414     1.403     1.392     1.381     1.370     1.358     1.345     1.332     1.318     1.304     1.289     1.274     1.258     1.242     1.226     1.210     1.193     1.176     1.159     1.141     1.122     1.104     1.084     1.065     1.046     1.026     1.006     0.986     0.967     0.948     0.929     0.911     0.893     0.876     0.859     0.843     0.828     0.814     0.800     0.788     0.776     0.764     0.753     0.743     0.734     0.725     0.716     0.708     0.700     0.693     0.686     0.678     0.671     0.664     0.657     0.649     0.642     0.634     0.625     0.617     0.609     0.600     0.596     0.596     0.595     0.594     0.593     0.592     0.591     0.591     0.590     0.589     0.588     0.588     0.587     0.586     0.585     0.585     0.587     0.590     0.591     0.588     0.582     0.580     0.580     0.579     0.579     0.578     0.577     0.577     0.576     0.576     0.575     0.575     0.574     0.574     0.573     0.573     0.572     0.572     0.584     0.593     0.600     0.609     0.629     0.649     0.668     0.686     0.703     0.718     0.732     0.752     0.770     0.786     0.798     0.808     0.814     0.816     0.815     0.811     0.802     0.790     0.774     0.755     0.733     0.709     0.685     0.670     0.661     0.652     0.643     0.634     0.636     0.641     0.646     0.653     0.661     0.669     0.677     0.685     0.693     0.700     0.705     0.709     0.711     0.711     0.709     0.705     0.699     0.692     0.683     0.681     0.714     0.747     0.778     0.809     0.839     0.869     0.898     0.928     0.957     0.986     1.016     1.047     1.077     1.109     1.140     1.170     1.200     1.229     1.257     1.283     1.308     1.332     1.355     1.376     1.398     1.418     1.438     1.457     1.476     1.494     1.511     1.528     1.544     1.560     1.576     1.591     1.607     1.622     1.637     1.652     1.667     1.683     1.699     1.715     1.730     1.745     1.759     1.771     1.780     1.787     1.791     1.795     1.798     1.799     1.798     1.794     1.790     1.784     1.779     1.773     1.767     1.761     1.754     1.747     1.738     1.729     1.719     1.709     1.698     1.686     1.672     1.658     1.642     1.626     1.609     1.591     1.572     1.553     1.532     1.511     1.489     1.466     1.445     1.422     1.399     1.377     1.354     1.330     1.307     1.282     1.255     1.228     1.201     1.175     1.147     1.119     1.089     1.058     1.028     0.999     0.971     0.944     0.918     0.893     0.868     0.845     0.822     0.799     0.777     0.756     0.737     0.721     0.708     0.696     0.685     0.674     0.664     0.655     0.646     0.637     0.630     0.623     0.616     0.610     0.603     0.596     0.589     0.581     0.573     0.565     0.557     0.549     0.541     0.533     0.525     0.517     0.509     0.501     0.494     0.486     0.479     0.472     0.465     0.459     0.453     0.447     0.441     0.436     0.431     0.427     0.424     0.421     0.420     0.421     0.422     0.423     0.423     0.423     0.424     0.424     0.424     0.424     0.424     0.424     0.423     0.423     0.423     0.423     0.422     0.422     0.421     0.421     0.420     0.419     0.418     0.418     0.417     0.416     0.415     0.414     0.413     0.412     0.411     0.409     0.408     0.407     0.406     0.404     0.403     0.401     0.400     0.399     0.397     0.396     0.395     0.393     0.392     0.391     0.389     0.388     0.387     0.385     0.384     0.383     0.382     0.381     0.379     0.378     0.377     0.376     0.375     0.374     0.372     0.371     0.370     0.369     0.367     0.366     0.365     0.364     0.362     0.361     0.360     0.358     0.357     0.355     0.354     0.352     0.351     0.349     0.348     0.346     0.344     0.342     0.341     0.339     0.337     0.336     0.334     0.332     0.330     0.328     0.326     0.324     0.322     0.320     0.318     0.316     0.314     0.312     0.310     0.307     0.305     0.303     0.301     0.298     0.296     0.294     0.292     0.289     0.287     0.285     0.283     0.280     0.278     0.276     0.274     0.271     0.269     0.267     0.265     0.262     0.262     0.260     0.259     0.258     0.257     0.256     0.255     0.254     0.252     0.251     0.250     0.249     0.247     0.246     0.244     0.245     0.246     0.247     0.248     0.248     0.249     0.250     0.250     0.251     0.251     0.256     0.264     0.271     0.279     0.286     0.293     0.300     0.307     0.313     0.320     0.325     0.331     0.336     0.342     0.346     0.351     0.355     0.359     0.363     0.367     0.370     0.373     0.376     0.378     0.380     0.382     0.384     0.385     0.386     0.387     0.388     0.388     0.389     0.389     0.388     0.388     0.387     0.386     0.385     0.383     0.382     0.380     0.377     0.375     0.373     0.370     0.367     0.364     0.360     0.356     0.352     0.348     0.344     0.339     0.335
     0.381     0.384     0.385     0.388     0.390     0.391     0.393     0.394     0.396     0.397     0.399     0.399     0.402     0.402     0.404     0.404     0.407     0.406     0.410     0.409     0.412     0.412     0.416     0.415     0.419     0.417     0.422     0.420     0.425     0.422     0.427     0.425     0.430     0.427     0.432     0.429     0.434     0.431     0.435     0.432     0.436     0.433     0.437     0.435     0.439     0.437     0.440     0.569     0.441     0.716     0.497     0.868     0.584     1.013     0.664     1.140     0.732     1.245     0.785     1.322     0.822     1.369     0.842     1.390     0.847     1.389     0.841     1.368     0.824     1.330     0.798     1.280     0.767     1.222     0.731     1.156     0.691     1.084     0.648     1.008     0.603     0.929     0.556     0.847     0.508     0.764     0.459     0.681     0.456     0.598     0.457     0.518     0.457     0.458     0.458     0.458     0.458     0.458     0.458     0.459     0.459     0.459     0.459     0.460     0.460     0.460     0.460     0.460     0.460     0.460     0.460     0.460     0.460     0.460     0.461     0.461     0.461     0.461     0.461     0.461     0.461     0.461     0.461     0.461     0.461     0.461     0.461     0.461     0.461     0.461     0.460     0.460     0.460     0.460     0.460     0.459     0.459     0.459     0.459     0.458     0.458     0.458     0.458     0.457     0.457     0.457     0.456     0.456     0.456     0.455     0.455     0.454     0.454     0.453     0.453     0.453     0.452     0.452     0.451     0.451     0.450     0.450     0.450     0.449     0.449     0.448     0.448     0.447     0.447     0.446     0.446     0.445     0.444     0.444     0.443     0.442     0.442     0.441     0.440     0.439     0.439     0.438     0.437     0.436     0.435     0.434     0.434     0.433     0.432     0.431     0.430     0.429     0.428     0.428     0.427     0.426     0.425     0.424     0.423     0.422     0.421     0.420     0.419     0.418     0.418     0.417     0.416     0.415     0.413     0.412     0.411     0.410     0.409     0.408     0.407     0.406     0.405     0.403     0.402     0.401     0.400     0.399     0.398     0.396     0.395     0.394     0.393     0.391     0.390     0.389     0.388     0.386     0.385     0.384     0.383     0.381     0.380     0.379     0.377     0.376     0.375     0.373     0.372     0.370     0.369     0.368     0.366     0.365     0.363     0.362     0.360     0.359     0.357     0.356     0.354     0.353     0.351     0.350     0.348     0.347     0.345     0.344     0.342     0.341     0.339     0.338     0.336     0.335     0.333     0.332     0.330     0.329     0.327     0.325     0.324     0.322     0.321     0.319     0.318     0.316     0.314     0.312     0.311     0.309     0.308     0.306     0.304     0.303     0.301     0.299     0.298     0.296     0.294     0.293     0.291     0.289     0.288     0.286     0.284     0.283     0.281     0.280     0.278     0.276     0.275     0.273     0.272     0.270     0.269     0.267     0.266     0.264     0.263     0.261     0.260     0.258     0.257     0.255     0.254     0.253     0.251     0.250     0.250     0.250     0.250     0.251     0.251     0.251     0.251     0.251     0.251     0.252     0.252     0.253     0.254     0.254     0.255     0.256     0.257     0.257     0.258     0.259     0.260     0.260     0.261     0.262     0.263     0.263     0.264     0.265     0.266     0.266     0.267     0.268     0.269     0.269     0.270     0.271     0.271     0.272     0.273     0.274     0.274     0.275     0.276     0.276     0.277     0.278     0.278     0.279     0.280     0.280     0.281     0.282     0.282     0.283     0.283     0.284     0.285     0.285     0.286     0.286     0.287     0.287     0.288     0.288     0.289     0.289     0.290     0.290     0.291     0.291     0.291     0.292     0.292     0.292     0.293     0.293     0.293     0.294     0.294     0.294     0.294     0.295     0.295     0.295     0.295     0.296     0.296     0.296     0.296     0.297     0.297     0.297     0.297     0.297     0.297     0.297     0.297     0.297     0.297     0.298     0.298     0.298     0.298     0.298     0.298     0.297     0.297     0.297     0.297     0.297     0.297     0.297     0.297     0.297     0.297     0.297     0.296     0.296     0.296     0.296     0.296     0.295     0.295     0.295     0.295     0.295     0.295     0.294     0.294     0.294     0.294     0.294     0.294     0.293     0.293     0.293     0.293     0.293     0.292     0.292     0.292     0.292     0.292     0.292     0.291     0.291     0.291     0.291     0.291     0.290     0.290     0.290     0.290     0.289     0.289     0.289     0.289     0.289     0.289     0.289     0.289     0.288     0.288     0.288     0.288     0.288     0.288     0.288     0.288     0.288     0.288     0.288     0.288     0.288     0.288     0.288     0.288     0.288     0.288     0.288     0.289     0.290     0.291     0.292     0.293     0.294     0.295     0.296     0.297     0.298     0.299     0.300     0.301     0.302     0.303     0.304     0.305     0.306     0.307     0.308     0.309     0.310     0.311     0.312     0.313     0.314     0.315     0.316     0.317     0.318     0.319     0.321     0.322     0.323     0.324     0.325     0.326     0.327     0.328     0.329     0.330     0.331     0.332     0.333     0.334     0.335     0.336     0.338     0.339     0.340     0.341     0.342     0.343     0.344     0.345     0.346     0.347     0.348     0.349     0.350     0.351     0.352     0.353     0.354     0.355     0.356     0.358     0.359     0.360     0.361     0.362     0.363     0.364     0.365     0.366     0.367     0.368     0.369     0.370     0.371     0.373     0.374     0.375     0.376     0.377     0.378     0.379     0.380     0.381     0.383     0.384     0.385     0.386     0.387     0.388     0.389     0.391     0.391     0.393     0.394     0.395     0.396     0.397     0.398     0.399     0.400     0.401     0.402     0.403     0.405     0.406     0.407     0.408     0.409     0.410     0.411     0.412     0.413     0.414     0.415     0.417     0.417     0.419     0.420     0.421     0.422     0.423     0.424     0.425     0.427     0.427     0.429     0.430     0.431     0.432     0.433     0.434     0.435     0.436     0.437     0.438     0.439     0.441     0.442     0.443     0.444     0.445     0.446     0.447     0.448     0.449     0.450     0.451     0.453     0.453     0.454     0.456     0.457     0.458     0.459     0.460     0.461     0.462     0.463     0.464     0.465     0.467     0.468     0.469     0.470     0.471     0.472     0.473     0.474     0.475     0.476     0.478     0.479     0.480     0.481     0.482     0.483     0.485     0.486     0.487     0.488     0.489     0.490     0.491     0.492     0.494     0.495     0.496     0.497     0.498     0.499     0.500     0.502     0.503     0.504     0.505     0.506     0.508     0.509     0.510     0.511     0.513     0.514     0.515     0.517     0.518     0.519     0.521     0.522     0.523     0.525     0.526     0.528     0.529     0.531     0.532     0.533     0.534     0.536     0.537     0.539     0.540     0.541     0.543     0.544     0.546     0.547     0.549     0.550     0.552     0.554     0.555     0.557     0.558     0.560     0.562     0.564     0.565     0.567     0.569     0.571     0.573     0.575     0.577     0.579     0.581     0.583     0.586     0.588     0.590     0.593     0.595     0.598     0.601     0.603     0.606     0.608     0.611     0.614     0.616     0.619     0.621     0.624     0.626     0.628     0.630     0.632     0.634     0.636     0.637     0.639     0.641     0.642     0.644     0.645     0.647     0.648     0.650     0.651     0.652     0.654     0.655     0.657     0.658     0.659     0.661     0.662     0.663     0.665     0.666     0.667     0.668     0.670     0.671     0.672     0.674     0.675     0.676     0.677     0.679     0.680     0.681     0.682     0.684     0.685     0.686     0.688     0.689     0.690     0.691     0.692     0.694     0.695     0.696     0.697     0.698     0.699     0.700     0.701     0.702     0.703     0.704     0.705     0.706     0.707     0.708     0.709     0.710     0.711     0.712     0.713     0.714     0.715     0.716     0.716     0.717     0.718     0.719     0.719     0.720     0.721     0.722     0.722     0.723     0.724     0.724     0.725     0.725     0.726     0.726     0.727     0.727     0.727     0.728     0.728     0.728     0.728     0.729     0.729     0.729     0.729     0.729     0.729     0.729     0.729     0.729     0.729     0.729     0.729     0.729     0.728     0.728     0.728     0.727     0.727     0.727     0.726     0.726     0.725     0.725     0.724     0.723     0.723     0.722     0.721     0.720     0.720     0.719     0.718     0.717     0.716     0.715     0.714     0.713     0.711     0.710     0.709     0.707     0.706     0.705     0.703     0.702     0.700     0.698     0.696     0.695     0.693     0.691     0.689     0.687     0.685     0.682     0.680     0.678     0.675     0.673     0.670     0.668     0.665     0.663     0.660     0.657     0.654     0.651     0.648     0.645     0.642     0.639     0.636     0.633     0.630     0.627     0.623     0.620     0.617     0.613     0.610     0.606     0.603     0.599     0.596     0.592     0.588     0.584     0.581     0.577     0.573     0.570     0.566     0.562     0.558     0.554     0.550     0.546     0.542     0.541     0.543     0.545     0.547     0.549     0.551     0.553     0.555     0.556     0.558     0.559     0.561     0.562     0.563     0.565     0.566     0.567     0.568     0.568     0.569     0.570     0.570     0.570     0.571     0.571     0.571     0.571     0.571     0.571     0.570     0.570     0.569     0.569     0.568     0.567     0.566     0.565     0.564     0.563     0.562     0.560     0.559     0.557     0.555     0.554     0.552     0.550     0.548     0.546     0.543     0.541     0.539     0.536     0.534     0.531     0.528     0.525     0.522     0.519     0.516     0.513     0.510     0.507     0.504     0.500     0.497     0.493     0.490     0.486     0.482     0.480     0.482     0.483     0.485     0.486     0.488     0.490     0.491     0.493     0.495     0.496     0.498     0.500     0.501     0.503     0.505     0.507     0.509     0.511     0.513     0.514     0.516     0.518     0.520     0.522     0.524     0.526     0.528     0.530     0.532     0.534     0.536     0.538     0.540     0.542     0.545     0.547     0.549     0.555     0.565     0.575     0.585     0.596     0.606     0.616     0.626     0.636     0.647     0.657     0.667     0.677     0.687     0.697     0.707     0.717     0.727     0.737     0.747     0.758     0.768     0.778     0.788     0.798     0.808     0.818     0.827     0.837     0.847     0.857     0.866     0.876     0.886     0.896     0.907     0.919     0.931     0.944     0.957     0.970     0.983     0.996     1.010     1.024     1.039     1.054     1.070     1.086     1.104     1.121     1.139     1.157     1.174     1.191     1.207     1.223     1.238     1.253     1.268     1.281     1.294     1.306     1.317     1.327     1.335     1.342     1.347     1.351     1.352     1.352     1.350     1.347     1.344     1.340     1.337     1.332     1.327     1.322     1.316     1.311     1.307     1.303     1.301     1.299     1.299     1.300     1.300     1.300     1.300     1.301     1.301     1.301     1.301     1.301     1.301     1.300     1.300     1.299     1.298     1.297     1.295     1.293     1.291     1.289     1.286     1.284     1.281     1.277     1.274     1.271     1.267     1.262     1.258     1.254     1.249     1.245     1.240     1.236     1.232     1.228     1.224     1.221     1.217     1.214     1.211     1.208     1.206     1.204     1.202     1.201     1.200     1.200     1.200     1.201     1.202     1.204     1.207     1.211     1.216     1.221     1.228     1.236     1.244     1.254     1.265     1.277     1.290     1.303     1.317     1.331     1.346     1.361     1.376     1.391     1.406     1.421     1.436     1.451     1.465     1.479     1.492     1.504     1.515     1.526     1.536     1.545     1.553     1.561     1.568     1.574     1.580     1.584     1.589     1.592     1.594     1.596     1.597     1.597     1.597     1.596     1.595     1.594     1.592     1.589     1.587     1.584     1.581     1.578     1.575     1.573     1.570     1.567     1.564     1.562     1.559     1.556     1.553     1.551     1.548     1.544     1.541     1.538     1.535     1.532     1.529     1.526     1.523     1.521     1.518     1.516     1.514     1.512     1.510     1.508     1.506     1.503     1.500     1.496     1.490     1.484     1.476     1.467     1.458     1.448     1.439     1.430     1.420     1.410     1.400     1.389     1.378     1.366     1.353     1.340     1.326     1.312     1.297     1.281     1.266     1.250     1.234     1.217     1.200     1.183     1.165     1.147     1.128     1.109     1.089     1.070     1.050     1.030     1.010     0.991     0.972     0.953     0.934     0.917     0.899     0.883     0.867     0.851     0.837     0.824     0.811     0.799     0.787     0.777     0.766     0.757     0.748     0.739     0.731     0.723     0.716     0.708     0.701     0.693     0.686     0.678     0.670     0.662     0.653     0.644     0.635     0.626     0.616     0.607     0.598     0.597     0.596     0.595     0.594     0.593     0.593     0.592     0.591     0.590     0.589     0.588     0.588     0.587     0.586     0.586     0.588     0.587     0.583     0.582     0.582     0.581     0.580     0.580     0.579     0.579     0.578     0.578     0.577     0.576     0.576     0.575     0.575     0.574     0.574     0.573     0.572     0.583     0.591     0.603     0.621     0.641     0.661     0.680     0.698     0.714     0.728     0.740     0.749     0.766     0.781     0.794     0.803     0.810     0.812     0.812     0.807     0.799     0.787     0.772     0.754     0.733     0.710     0.690     0.681     0.673     0.664     0.654     0.644     0.633     0.635     0.639     0.645     0.652     0.659     0.667     0.675     0.683     0.691     0.698     0.703     0.707     0.710     0.710     0.709     0.706     0.702     0.696     0.688     0.680     0.707     0.738     0.768     0.797     0.826     0.854     0.882     0.911     0.940     0.969     0.999     1.029     1.059     1.090     1.120     1.150     1.178     1.205     1.232     1.256     1.280     1.302     1.324     1.345     1.365     1.386     1.405     1.424     1.442     1.460     1.476     1.493     1.508     1.522     1.536     1.550     1.563     1.576     1.588     1.601     1.613     1.626     1.638     1.652     1.664     1.675     1.684     1.690     1.694     1.696     1.697     1.697     1.695     1.690     1.683     1.674     1.666     1.658     1.651     1.644     1.638     1.632     1.624     1.616     1.607     1.598     1.588     1.578     1.568     1.556     1.544     1.532     1.519     1.505     1.489     1.473     1.455     1.437     1.417     1.396     1.376     1.355     1.334     1.312     1.290     1.268     1.246     1.223     1.199     1.173     1.147     1.121     1.095     1.068     1.040     1.011     0.983     0.956     0.930     0.905     0.882     0.859     0.836     0.815     0.794     0.773     0.754     0.734     0.715     0.698     0.684     0.672     0.662     0.652     0.643     0.634     0.625     0.617     0.610     0.602     0.596     0.590     0.583     0.577     0.571     0.564     0.557     0.550     0.542     0.535     0.528     0.520     0.513     0.506     0.499     0.491     0.484     0.477     0.471     0.464     0.458     0.451     0.445     0.439     0.434     0.428     0.423     0.418     0.413     0.409     0.406     0.403     0.403     0.404     0.405     0.406     0.407     0.408     0.408     0.409     0.409     0.409     0.409     0.409     0.410     0.410     0.410     0.409     0.409     0.409     0.409     0.408     0.408     0.407     0.407     0.406     0.405     0.405     0.404     0.403     0.402     0.401     0.400     0.399     0.398     0.397     0.396     0.395     0.394     0.392     0.391     0.390     0.389     0.388     0.387     0.385     0.384     0.383     0.382     0.381     0.380     0.378     0.377     0.376     0.375     0.374     0.373     0.372     0.371     0.370     0.369     0.367     0.366     0.365     0.364     0.363     0.362     0.361     0.359     0.358     0.357     0.355     0.354     0.353     0.351     0.350     0.348     0.347     0.345     0.344     0.342     0.341     0.339     0.337     0.336     0.334     0.332     0.331     0.329     0.327     0.325     0.323     0.321     0.319     0.317     0.315     0.313     0.311     0.309     0.307     0.305     0.303     0.300     0.298     0.296     0.294     0.292     0.289     0.287     0.285     0.283     0.280     0.278     0.276     0.274     0.272     0.269     0.267     0.265     0.263     0.262     0.261     0.260     0.259     0.258     0.257     0.256     0.254     0.253     0.252     0.251     0.249     0.248     0.247     0.245     0.244     0.245     0.246     0.247     0.247     0.248     0.249     0.249     0.250     0.250     0.251     0.259     0.267     0.275     0.282     0.289     0.296     0.303     0.310     0.316     0.322     0.328     0.334     0.339     0.344     0.349     0.353     0.358     0.362     0.365     0.369     0.372     0.375     0.378     0.380     0.382     0.384     0.386     0.387     0.388     0.389     0.389     0.390     0.390     0.390     0.390     0.389     0.388     0.387     0.386     0.384     0.383     0.381     0.379     0.376     0.374     0.371     0.368     0.365     0.361     0.358     0.354     0.349     0.345     0.341     0.336
     0.381     0.382     0.385     0.387     0.389     0.391     0.392     0.394     0.395     0.397     0.398     0.400     0.400     0.403     0.403     0.405     0.405     0.408     0.408     0.411     0.411     0.414     0.413     0.417     0.416     0.420     0.418     0.423     0.421     0.425     0.423     0.428     0.425     0.430     0.427     0.432     0.429     0.434     0.431     0.436     0.432     0.437     0.433     0.438     0.435     0.439     0.454     0.440     0.586     0.441     0.731     0.504     0.879     0.589     1.020     0.667     1.146     0.735     1.252     0.790     1.333     0.829     1.387     0.854     1.417     0.864     1.423     0.862     1.407     0.847     1.372     0.822     1.321     0.789     1.258     0.749     1.185     0.704     1.104     0.656     1.017     0.604     0.927     0.551     0.835     0.497     0.744     0.455     0.653     0.456     0.565     0.457     0.483     0.457     0.457     0.457     0.458     0.458     0.458     0.458     0.458     0.458     0.459     0.459     0.459     0.459     0.459     0.459     0.459     0.459     0.459     0.459     0.460     0.460     0.460     0.460     0.460     0.460     0.460     0.460     0.461     0.460     0.460     0.460     0.461     0.461     0.460     0.460     0.460     0.460     0.460     0.460     0.459     0.459     0.459     0.459     0.459     0.458     0.458     0.458     0.458     0.457     0.457     0.457     0.456     0.456     0.456     0.455     0.455     0.455     0.454     0.454     0.453     0.453     0.453     0.452     0.452     0.451     0.451     0.450     0.450     0.450     0.449     0.449     0.448     0.448     0.447     0.447     0.446     0.445     0.445     0.444     0.444     0.443     0.443     0.442     0.441     0.440     0.440     0.439     0.438     0.437     0.436     0.436     0.435     0.434     0.433     0.432     0.431     0.431     0.430     0.429     0.428     0.427     0.426     0.425     0.424     0.424     0.423     0.422     0.421     0.420     0.419     0.418     0.417     0.416     0.415     0.414     0.413     0.412     0.411     0.410     0.409     0.408     0.406     0.405     0.404     0.403     0.402     0.401     0.400     0.398     0.397     0.396     0.395     0.394     0.392     0.391     0.390     0.389     0.387     0.386     0.385     0.384     0.382     0.381     0.380     0.379     0.377     0.376     0.374     0.373     0.372     0.370     0.369     0.367     0.366     0.365     0.363     0.362     0.360     0.359     0.357     0.356     0.354     0.353     0.351     0.350     0.348     0.347     0.345     0.344     0.342     0.341     0.339     0.338     0.336     0.335     0.333     0.332     0.330     0.329     0.327     0.326     0.324     0.322     0.321     0.319     0.318     0.316     0.314     0.313     0.311     0.310     0.308     0.306     0.305     0.303     0.301     0.300     0.298     0.296     0.295     0.293     0.291     0.290     0.288     0.286     0.285     0.283     0.281     0.280     0.278     0.277     0.275     0.274     0.272     0.271     0.269     0.267     0.266     0.265     0.263     0.262     0.260     0.259     0.257     0.256     0.255     0.253     0.251     0.250     0.250     0.250     0.250     0.250     0.251     0.251     0.251     0.251     0.251     0.251     0.252     0.252     0.252     0.253     0.254     0.255     0.255     0.256     0.257     0.258     0.259     0.260     0.260     0.261     0.262     0.263     0.263     0.264     0.265     0.266     0.266     0.267     0.268     0.269     0.270     0.270     0.271     0.272     0.272     0.273     0.274     0.275     0.275     0.276     0.277     0.277     0.278     0.279     0.280     0.280     0.281     0.281     0.282     0.283     0.283     0.284     0.285     0.285     0.286     0.286     0.287     0.287     0.288     0.288     0.289     0.289     0.290     0.290     0.291     0.291     0.291     0.292     0.292     0.293     0.293     0.293     0.294     0.294     0.294     0.294     0.295     0.295     0.295     0.295     0.296     0.296     0.296     0.296     0.297     0.297     0.297     0.297     0.297     0.297     0.297     0.298     0.298     0.298     0.298     0.298     0.298     0.298     0.298     0.298     0.298     0.298     0.298     0.298     0.298     0.298     0.297     0.297     0.297     0.297     0.297     0.297     0.297     0.297     0.296     0.296     0.296     0.296     0.296     0.295     0.295     0.295     0.295     0.295     0.294     0.294     0.294     0.294     0.294     0.293     0.293     0.293     0.293     0.293     0.292     0.292     0.292     0.292     0.292     0.292     0.291     0.291     0.291     0.291     0.291     0.290     0.290     0.290     0.290     0.289     0.289     0.289     0.289     0.289     0.289     0.289     0.288     0.288     0.288     0.288     0.288     0.288     0.287     0.287     0.287     0.287     0.287     0.287     0.287     0.287     0.287     0.287     0.287     0.287     0.287     0.288     0.289     0.290     0.291     0.292     0.293     0.294     0.295     0.296     0.297     0.298     0.299     0.300     0.301     0.302     0.303     0.304     0.305     0.306     0.307     0.308     0.309     0.310     0.311     0.312     0.313     0.314     0.315     0.316     0.317     0.318     0.320     0.321     0.322     0.323     0.324     0.325     0.326     0.327     0.328     0.329     0.330     0.331     0.332     0.333     0.334     0.335     0.337     0.338     0.339     0.340     0.341     0.342     0.343     0.344     0.345     0.346     0.347     0.348     0.349     0.350     0.351     0.352     0.353     0.354     0.355     0.356     0.358     0.359     0.360     0.361     0.362     0.363     0.364     0.365     0.366     0.367     0.368     0.369     0.370     0.371     0.373     0.374     0.375     0.376     0.377     0.378     0.379     0.380     0.382     0.383     0.384     0.385     0.386     0.387     0.388     0.389     0.390     0.391     0.393     0.394     0.395     0.396     0.397     0.398     0.399     0.400     0.401     0.402     0.403     0.405     0.406     0.407     0.408     0.409     0.410     0.411     0.412     0.413     0.414     0.415     0.417     0.418     0.419     0.420     0.421     0.422     0.423     0.424     0.425     0.427     0.428     0.429     0.430     0.431     0.432     0.433     0.434     0.435     0.436     0.437     0.438     0.440     0.441     0.442     0.443     0.444     0.445     0.446     0.447     0.448     0.449     0.450     0.451     0.452     0.453     0.454     0.456     0.457     0.458     0.459     0.460     0.461     0.462     0.463     0.464     0.465     0.466     0.468     0.469     0.470     0.471     0.472     0.473     0.474     0.475     0.476     0.477     0.479     0.480     0.481     0.482     0.483     0.484     0.485     0.487     0.488     0.489     0.490     0.491     0.492     0.493     0.495     0.496     0.497     0.498     0.499     0.500     0.501     0.503     0.504     0.505     0.506     0.507     0.509     0.510     0.511     0.513     0.514     0.515     0.516     0.518     0.519     0.521     0.522     0.523     0.525     0.526     0.527     0.529     0.530     0.532     0.533     0.534     0.536     0.537     0.539     0.540     0.542     0.543     0.544     0.546     0.547     0.549     0.551     0.552     0.554     0.555     0.557     0.559     0.560     0.562     0.564     0.566     0.568     0.570     0.572     0.574     0.576     0.578     0.580     0.582     0.584     0.586     0.589     0.591     0.594     0.596     0.599     0.601     0.604     0.606     0.609     0.612     0.614     0.617     0.619     0.622     0.624     0.626     0.628     0.630     0.632     0.634     0.636     0.637     0.639     0.641     0.642     0.644     0.645     0.647     0.648     0.650     0.651     0.653     0.654     0.656     0.657     0.658     0.660     0.661     0.662     0.664     0.665     0.666     0.668     0.669     0.670     0.671     0.673     0.674     0.675     0.677     0.678     0.679     0.680     0.682     0.683     0.684     0.686     0.687     0.688     0.689     0.690     0.692     0.693     0.694     0.695     0.696     0.697     0.698     0.700     0.701     0.702     0.703     0.704     0.705     0.706     0.707     0.708     0.709     0.710     0.711     0.711     0.712     0.713     0.714     0.715     0.716     0.717     0.717     0.718     0.719     0.720     0.720     0.721     0.722     0.722     0.723     0.723     0.724     0.725     0.725     0.725     0.726     0.726     0.727     0.727     0.727     0.728     0.728     0.728     0.728     0.729     0.729     0.729     0.729     0.729     0.729     0.729     0.729     0.729     0.728     0.728     0.728     0.728     0.727     0.727     0.727     0.726     0.726     0.725     0.725     0.724     0.724     0.723     0.722     0.722     0.721     0.720     0.719     0.718     0.718     0.717     0.716     0.715     0.713     0.712     0.711     0.710     0.709     0.707     0.706     0.705     0.703     0.701     0.700     0.698     0.696     0.695     0.693     0.691     0.689     0.687     0.685     0.682     0.680     0.678     0.676     0.673     0.671     0.668     0.665     0.663     0.660     0.657     0.655     0.652     0.649     0.646     0.643     0.640     0.637     0.633     0.630     0.627     0.624     0.620     0.617     0.614     0.610     0.607     0.603     0.599     0.596     0.592     0.589     0.585     0.581     0.577     0.574     0.570     0.566     0.562     0.558     0.554     0.550     0.546     0.542     0.540     0.542     0.544     0.546     0.548     0.550     0.552     0.554     0.555     0.557     0.558     0.560     0.561     0.562     0.564     0.565     0.566     0.567     0.568     0.568     0.569     0.569     0.570     0.570     0.570     0.570     0.571     0.570     0.570     0.570     0.569     0.569     0.568     0.568     0.567     0.566     0.565     0.564     0.563     0.561     0.560     0.559     0.557     0.555     0.553     0.552     0.550     0.548     0.546     0.543     0.541     0.539     0.536     0.534     0.531     0.528     0.525     0.523     0.520     0.516     0.513     0.510     0.507     0.504     0.500     0.497     0.493     0.490     0.486     0.482     0.480     0.481     0.483     0.484     0.486     0.487     0.489     0.491     0.492     0.494     0.496     0.497     0.499     0.501     0.503     0.504     0.506     0.508     0.510     0.512     0.514     0.516     0.518     0.519     0.521     0.523     0.525     0.527     0.529     0.531     0.533     0.535     0.538     0.540     0.542     0.544     0.546     0.548     0.550     0.560     0.570     0.581     0.591     0.601     0.611     0.621     0.631     0.642     0.652     0.662     0.672     0.682     0.692     0.702     0.712     0.722     0.732     0.742     0.752     0.763     0.773     0.783     0.793     0.803     0.813     0.823     0.832     0.842     0.852     0.861     0.871     0.881     0.891     0.901     0.912     0.924     0.936     0.949     0.962     0.975     0.989     1.002     1.016     1.031     1.046     1.061     1.077     1.094     1.111     1.128     1.146     1.163     1.180     1.197     1.212     1.228     1.243     1.257     1.271     1.284     1.296     1.307     1.317     1.325     1.333     1.338     1.342     1.344     1.344     1.342     1.339     1.335     1.331     1.328     1.324     1.320     1.315     1.310     1.305     1.300     1.297     1.295     1.294     1.294     1.295     1.296     1.297     1.298     1.299     1.299     1.300     1.300     1.300     1.301     1.301     1.301     1.300     1.300     1.299     1.298     1.297     1.295     1.294     1.291     1.289     1.286     1.284     1.281     1.277     1.274     1.270     1.266     1.262     1.258     1.254     1.250     1.245     1.241     1.237     1.234     1.230     1.226     1.223     1.220     1.217     1.214     1.211     1.209     1.207     1.205     1.204     1.203     1.203     1.204     1.205     1.206     1.209     1.212     1.216     1.221     1.227     1.234     1.242     1.252     1.262     1.273     1.286     1.299     1.312     1.326     1.341     1.356     1.371     1.386     1.401     1.416     1.431     1.446     1.460     1.474     1.487     1.499     1.511     1.522     1.532     1.542     1.551     1.559     1.566     1.573     1.579     1.584     1.589     1.592     1.595     1.597     1.599     1.599     1.599     1.599     1.598     1.597     1.596     1.594     1.592     1.589     1.586     1.584     1.581     1.578     1.576     1.573     1.571     1.569     1.566     1.564     1.561     1.559     1.556     1.553     1.551     1.548     1.545     1.542     1.540     1.537     1.535     1.533     1.531     1.529     1.528     1.526     1.524     1.522     1.519     1.517     1.513     1.509     1.503     1.496     1.489     1.480     1.471     1.462     1.454     1.445     1.437     1.428     1.419     1.409     1.398     1.387     1.374     1.362     1.348     1.334     1.319     1.304     1.289     1.274     1.258     1.241     1.225     1.207     1.190     1.171     1.153     1.133     1.114     1.094     1.074     1.054     1.035     1.015     0.996     0.977     0.959     0.941     0.924     0.907     0.891     0.876     0.862     0.848     0.836     0.824     0.812     0.801     0.791     0.781     0.772     0.763     0.755     0.747     0.739     0.732     0.724     0.716     0.708     0.700     0.691     0.682     0.673     0.663     0.654     0.644     0.634     0.624     0.615     0.605     0.598     0.597     0.596     0.596     0.595     0.594     0.593     0.592     0.591     0.590     0.589     0.589     0.588     0.587     0.586     0.585     0.585     0.584     0.583     0.582     0.582     0.581     0.581     0.580     0.579     0.579     0.578     0.578     0.577     0.577     0.576     0.575     0.575     0.574     0.573     0.585     0.599     0.616     0.634     0.654     0.673     0.692     0.710     0.725     0.739     0.750     0.758     0.764     0.776     0.788     0.798     0.804     0.807     0.806     0.802     0.794     0.783     0.769     0.752     0.732     0.711     0.699     0.691     0.683     0.674     0.663     0.652     0.640     0.636     0.640     0.645     0.651     0.658     0.666     0.674     0.683     0.691     0.699     0.705     0.711     0.715     0.718     0.719     0.718     0.716     0.711     0.705     0.697     0.687     0.695     0.724     0.752     0.779     0.806     0.833     0.862     0.888     0.916     0.945     0.974     1.004     1.034     1.063     1.092     1.119     1.146     1.171     1.195     1.218     1.239     1.259     1.280     1.300     1.320     1.340     1.359     1.377     1.393     1.409     1.424     1.438     1.451     1.463     1.474     1.485     1.495     1.505     1.514     1.523     1.532     1.541     1.551     1.561     1.570     1.576     1.580     1.580     1.580     1.579     1.577     1.573     1.566     1.557     1.547     1.537     1.529     1.521     1.515     1.510     1.504     1.498     1.491     1.483     1.475     1.467     1.459     1.450     1.441     1.432     1.422     1.412     1.401     1.388     1.374     1.358     1.341     1.323     1.304     1.284     1.265     1.245     1.224     1.203     1.183     1.162     1.140     1.117     1.093     1.068     1.042     1.017     0.991     0.964     0.939     0.914     0.891     0.868     0.847     0.826     0.806     0.786     0.767     0.749     0.731     0.713     0.697     0.681     0.666     0.652     0.641     0.631     0.622     0.614     0.606     0.598     0.591     0.583     0.577     0.570     0.564     0.558     0.552     0.547     0.540     0.534     0.527     0.521     0.514     0.507     0.500     0.494     0.487     0.481     0.474     0.468     0.462     0.455     0.449     0.443     0.437     0.432     0.426     0.421     0.415     0.410     0.405     0.401     0.396     0.393     0.389     0.386     0.387     0.389     0.390     0.391     0.392     0.393     0.394     0.395     0.395     0.395     0.396     0.396     0.397     0.397     0.397     0.397     0.397     0.397     0.397     0.397     0.397     0.396     0.396     0.395     0.395     0.394     0.394     0.393     0.392     0.392     0.391     0.390     0.389     0.388     0.387     0.386     0.385     0.384     0.383     0.382     0.381     0.380     0.379     0.378     0.377     0.376     0.375     0.374     0.373     0.372     0.371     0.370     0.369     0.368     0.367     0.366     0.365     0.364     0.363     0.362     0.360     0.359     0.358     0.357     0.356     0.355     0.354     0.353     0.351     0.350     0.349     0.348     0.346     0.345     0.343     0.342     0.340     0.339     0.337     0.336     0.334     0.333     0.331     0.329     0.328     0.326     0.324     0.322     0.320     0.318     0.316     0.315     0.313     0.311     0.309     0.307     0.305     0.302     0.300     0.298     0.296     0.294     0.291     0.289     0.287     0.285     0.283     0.281     0.278     0.276     0.274     0.272     0.269     0.267     0.265     0.263     0.262     0.262     0.261     0.260     0.259     0.257     0.256     0.255     0.254     0.253     0.252     0.250     0.249     0.248     0.246     0.245     0.244     0.245     0.246     0.247     0.247     0.248     0.249     0.249     0.250     0.250     0.255     0.263     0.270     0.278     0.285     0.293     0.300     0.306     0.313     0.319     0.325     0.331     0.337     0.342     0.347     0.351     0.356     0.360     0.364     0.368     0.371     0.374     0.377     0.380     0.382     0.384     0.386     0.387     0.389     0.390     0.390     0.391     0.391     0.391     0.391     0.391     0.390     0.389     0.388     0.387     0.386     0.384     0.382     0.380     0.377     0.375     0.372     0.369     0.366     0.362     0.359     0.355     0.351     0.346     0.342     0.337
     0.380     0.383     0.383     0.387     0.388     0.390     0.392     0.393     0.395     0.396     0.398     0.399     0.401     0.402     0.404     0.404     0.406     0.407     0.409     0.410     0.412     0.412     0.415     0.415     0.418     0.418     0.421     0.420     0.424     0.422     0.426     0.424     0.428     0.426     0.431     0.428     0.432     0.430     0.434     0.431     0.435     0.432     0.437     0.434     0.438     0.436     0.439     0.464     0.440     0.594     0.441     0.733     0.503     0.874     0.584     1.009     0.659     1.133     0.726     1.237     0.780     1.318     0.821     1.374     0.847     1.407     0.859     1.415     0.857     1.400     0.842     1.363     0.815     1.308     0.779     1.240     0.736     1.160     0.687     1.073     0.634     0.979     0.579     0.883     0.523     0.787     0.468     0.692     0.455     0.600     0.455     0.513     0.456     0.456     0.456     0.457     0.457     0.457     0.457     0.457     0.458     0.458     0.458     0.458     0.458     0.458     0.458     0.459     0.459     0.459     0.459     0.459     0.459     0.459     0.459     0.459     0.459     0.460     0.460     0.460     0.460     0.460     0.460     0.460     0.460     0.460     0.460     0.460     0.460     0.460     0.459     0.459     0.459     0.459     0.458     0.458     0.458     0.458     0.458     0.457     0.457     0.457     0.456     0.456     0.456     0.456     0.455     0.455     0.454     0.454     0.454     0.453     0.453     0.453     0.452     0.452     0.451     0.451     0.450     0.450     0.450     0.449     0.449     0.448     0.448     0.447     0.447     0.446     0.446     0.445     0.444     0.444     0.443     0.443     0.442     0.441     0.441     0.440     0.439     0.438     0.438     0.437     0.436     0.435     0.434     0.433     0.433     0.432     0.431     0.430     0.429     0.428     0.428     0.427     0.426     0.425     0.424     0.423     0.422     0.421     0.421     0.420     0.419     0.418     0.417     0.416     0.415     0.414     0.413     0.412     0.411     0.410     0.408     0.407     0.406     0.405     0.404     0.403     0.402     0.400     0.399     0.398     0.397     0.396     0.395     0.393     0.392     0.391     0.390     0.388     0.387     0.386     0.385     0.384     0.382     0.381     0.380     0.378     0.377     0.376     0.374     0.373     0.371     0.370     0.369     0.367     0.366     0.364     0.363     0.361     0.360     0.359     0.357     0.356     0.354     0.353     0.351     0.350     0.348     0.347     0.345     0.344     0.342     0.341     0.339     0.338     0.336     0.335     0.333     0.332     0.330     0.329     0.327     0.326     0.324     0.323     0.321     0.319     0.318     0.316     0.314     0.313     0.311     0.310     0.308     0.306     0.305     0.303     0.301     0.300     0.298     0.297     0.295     0.293     0.291     0.290     0.288     0.286     0.285     0.283     0.282     0.280     0.279     0.277     0.275     0.274     0.272     0.271     0.269     0.268     0.266     0.265     0.263     0.262     0.261     0.259     0.258     0.256     0.255     0.254     0.252     0.251     0.250     0.250     0.250     0.250     0.251     0.251     0.251     0.251     0.251     0.251     0.251     0.252     0.252     0.252     0.253     0.254     0.255     0.255     0.256     0.257     0.258     0.259     0.260     0.260     0.261     0.262     0.263     0.263     0.264     0.265     0.266     0.267     0.267     0.268     0.269     0.270     0.271     0.271     0.272     0.273     0.274     0.274     0.275     0.276     0.276     0.277     0.278     0.278     0.279     0.280     0.281     0.281     0.282     0.283     0.283     0.284     0.284     0.285     0.286     0.286     0.287     0.287     0.288     0.288     0.289     0.289     0.290     0.290     0.291     0.291     0.292     0.292     0.292     0.293     0.293     0.293     0.294     0.294     0.295     0.295     0.295     0.295     0.296     0.296     0.296     0.296     0.297     0.297     0.297     0.297     0.297     0.297     0.297     0.298     0.298     0.298     0.298     0.298     0.298     0.298     0.298     0.298     0.298     0.298     0.298     0.298     0.298     0.298     0.298     0.298     0.298     0.298     0.298     0.297     0.297     0.297     0.297     0.297     0.297     0.297     0.296     0.296     0.296     0.296     0.295     0.295     0.295     0.295     0.295     0.294     0.294     0.294     0.294     0.294     0.294     0.293     0.293     0.293     0.292     0.292     0.292     0.292     0.292     0.292     0.291     0.291     0.291     0.291     0.291     0.290     0.290     0.290     0.290     0.289     0.289     0.289     0.289     0.289     0.288     0.288     0.288     0.288     0.288     0.288     0.288     0.287     0.287     0.287     0.287     0.287     0.287     0.287     0.287     0.287     0.287     0.287     0.287     0.287     0.287     0.288     0.289     0.290     0.291     0.292     0.293     0.294     0.295     0.296     0.297     0.298     0.299     0.300     0.301     0.302     0.303     0.304     0.305     0.306     0.307     0.308     0.309     0.310     0.311     0.312     0.313     0.314     0.315     0.316     0.318     0.319     0.320     0.321     0.322     0.323     0.324     0.325     0.326     0.327     0.328     0.329     0.330     0.331     0.333     0.333     0.335     0.336     0.337     0.338     0.339     0.340     0.341     0.342     0.343     0.344     0.345     0.346     0.347     0.348     0.349     0.350     0.351     0.352     0.353     0.354     0.355     0.356     0.358     0.359     0.360     0.361     0.362     0.363     0.364     0.365     0.366     0.367     0.369     0.370     0.371     0.372     0.373     0.374     0.375     0.376     0.377     0.378     0.380     0.381     0.382     0.383     0.384     0.385     0.386     0.387     0.388     0.389     0.391     0.391     0.393     0.394     0.395     0.396     0.397     0.398     0.399     0.400     0.401     0.402     0.403     0.405     0.406     0.407     0.408     0.409     0.410     0.411     0.412     0.413     0.414     0.415     0.417     0.418     0.419     0.420     0.421     0.422     0.423     0.424     0.425     0.427     0.428     0.429     0.430     0.431     0.432     0.433     0.434     0.435     0.436     0.437     0.438     0.440     0.441     0.442     0.443     0.444     0.445     0.446     0.447     0.448     0.449     0.450     0.451     0.452     0.453     0.454     0.456     0.457     0.458     0.459     0.460     0.461     0.462     0.463     0.464     0.465     0.466     0.467     0.469     0.470     0.471     0.472     0.473     0.474     0.475     0.476     0.477     0.479     0.480     0.481     0.482     0.483     0.484     0.485     0.487     0.488     0.489     0.490     0.491     0.492     0.493     0.494     0.495     0.497     0.498     0.499     0.500     0.501     0.503     0.504     0.505     0.506     0.507     0.509     0.510     0.511     0.513     0.514     0.515     0.516     0.518     0.519     0.521     0.522     0.523     0.525     0.526     0.528     0.529     0.530     0.532     0.533     0.534     0.536     0.537     0.539     0.540     0.542     0.543     0.545     0.546     0.548     0.549     0.551     0.553     0.554     0.556     0.557     0.559     0.561     0.563     0.565     0.566     0.568     0.570     0.572     0.574     0.576     0.578     0.580     0.583     0.585     0.587     0.590     0.592     0.595     0.597     0.599     0.602     0.604     0.607     0.609     0.612     0.615     0.617     0.619     0.622     0.624     0.626     0.628     0.630     0.632     0.634     0.636     0.638     0.639     0.641     0.643     0.644     0.646     0.647     0.649     0.650     0.652     0.653     0.655     0.656     0.657     0.659     0.660     0.661     0.663     0.664     0.665     0.667     0.668     0.669     0.671     0.672     0.673     0.674     0.676     0.677     0.678     0.680     0.681     0.682     0.683     0.685     0.686     0.687     0.688     0.690     0.691     0.692     0.693     0.694     0.695     0.697     0.698     0.699     0.700     0.701     0.702     0.703     0.704     0.705     0.706     0.707     0.708     0.709     0.710     0.711     0.712     0.713     0.714     0.714     0.715     0.716     0.717     0.717     0.718     0.719     0.720     0.720     0.721     0.722     0.722     0.723     0.723     0.724     0.724     0.725     0.725     0.726     0.726     0.727     0.727     0.727     0.727     0.728     0.728     0.728     0.728     0.728     0.728     0.728     0.728     0.728     0.728     0.728     0.728     0.728     0.728     0.727     0.727     0.727     0.726     0.726     0.725     0.725     0.725     0.724     0.723     0.723     0.722     0.721     0.721     0.720     0.719     0.718     0.717     0.716     0.715     0.714     0.713     0.712     0.711     0.710     0.708     0.707     0.706     0.704     0.703     0.701     0.700     0.698     0.696     0.695     0.693     0.691     0.689     0.687     0.685     0.683     0.680     0.678     0.676     0.673     0.671     0.668     0.666     0.663     0.660     0.658     0.655     0.652     0.649     0.646     0.643     0.640     0.637     0.634     0.631     0.627     0.624     0.621     0.617     0.614     0.610     0.607     0.603     0.600     0.596     0.593     0.589     0.585     0.582     0.578     0.574     0.570     0.566     0.563     0.559     0.555     0.551     0.547     0.543     0.539     0.541     0.543     0.545     0.547     0.549     0.551     0.553     0.554     0.556     0.557     0.559     0.560     0.562     0.563     0.564     0.565     0.566     0.567     0.568     0.568     0.569     0.569     0.569     0.570     0.570     0.570     0.570     0.570     0.569     0.569     0.568     0.568     0.567     0.566     0.565     0.565     0.564     0.562     0.561     0.560     0.558     0.557     0.555     0.553     0.552     0.550     0.548     0.545     0.543     0.541     0.539     0.536     0.534     0.531     0.528     0.525     0.523     0.520     0.517     0.513     0.510     0.507     0.504     0.500     0.497     0.494     0.490     0.486     0.483     0.479     0.481     0.482     0.484     0.485     0.487     0.489     0.490     0.492     0.493     0.495     0.497     0.499     0.500     0.502     0.504     0.506     0.507     0.509     0.511     0.513     0.515     0.517     0.519     0.521     0.523     0.525     0.527     0.529     0.531     0.533     0.535     0.537     0.539     0.541     0.543     0.545     0.547     0.549     0.555     0.565     0.576     0.586     0.596     0.606     0.616     0.626     0.637     0.647     0.657     0.667     0.677     0.687     0.697     0.707     0.717     0.727     0.737     0.748     0.758     0.768     0.778     0.788     0.798     0.808     0.818     0.828     0.837     0.847     0.857     0.866     0.876     0.886     0.896     0.906     0.917     0.929     0.941     0.954     0.967     0.981     0.994     1.008     1.023     1.037     1.052     1.068     1.084     1.101     1.118     1.135     1.152     1.169     1.186     1.202     1.217     1.232     1.246     1.260     1.274     1.286     1.297     1.307     1.316     1.323     1.329     1.333     1.335     1.335     1.334     1.331     1.327     1.322     1.319     1.315     1.311     1.306     1.302     1.297     1.293     1.290     1.288     1.288     1.289     1.290     1.292     1.293     1.295     1.296     1.297     1.298     1.299     1.299     1.300     1.301     1.301     1.301     1.301     1.301     1.300     1.300     1.299     1.297     1.296     1.294     1.291     1.289     1.286     1.284     1.280     1.277     1.273     1.270     1.266     1.262     1.258     1.254     1.250     1.246     1.242     1.239     1.235     1.232     1.228     1.225     1.222     1.219     1.216     1.213     1.211     1.209     1.208     1.207     1.206     1.206     1.207     1.208     1.210     1.212     1.216     1.221     1.226     1.233     1.240     1.249     1.259     1.270     1.281     1.294     1.307     1.321     1.335     1.350     1.365     1.380     1.395     1.410     1.425     1.440     1.454     1.468     1.481     1.494     1.505     1.517     1.527     1.538     1.547     1.556     1.564     1.571     1.578     1.583     1.588     1.592     1.596     1.598     1.600     1.601     1.601     1.601     1.600     1.600     1.599     1.597     1.595     1.593     1.591     1.588     1.586     1.584     1.581     1.579     1.577     1.575     1.573     1.571     1.569     1.567     1.564     1.562     1.560     1.557     1.555     1.553     1.551     1.549     1.547     1.546     1.544     1.543     1.541     1.539     1.537     1.535     1.532     1.529     1.525     1.520     1.515     1.508     1.500     1.492     1.484     1.476     1.468     1.461     1.454     1.446     1.437     1.428     1.418     1.407     1.395     1.383     1.369     1.356     1.341     1.327     1.312     1.296     1.281     1.265     1.248     1.231     1.213     1.195     1.177     1.158     1.138     1.119     1.099     1.079     1.059     1.040     1.021     1.002     0.984     0.966     0.949     0.932     0.916     0.901     0.887     0.874     0.861     0.849     0.838     0.827     0.816     0.806     0.797     0.788     0.780     0.772     0.764     0.756     0.748     0.740     0.731     0.722     0.713     0.703     0.694     0.683     0.673     0.663     0.652     0.642     0.632     0.622     0.612     0.602     0.599     0.598     0.597     0.596     0.595     0.594     0.593     0.592     0.591     0.590     0.589     0.589     0.588     0.587     0.586     0.585     0.585     0.584     0.583     0.583     0.582     0.581     0.581     0.580     0.580     0.579     0.578     0.578     0.577     0.576     0.576     0.575     0.585     0.598     0.612     0.629     0.647     0.667     0.686     0.704     0.721     0.736     0.749     0.759     0.767     0.771     0.773     0.781     0.790     0.796     0.799     0.799     0.796     0.789     0.779     0.765     0.749     0.731     0.713     0.707     0.699     0.691     0.681     0.671     0.659     0.645     0.646     0.650     0.655     0.661     0.668     0.676     0.684     0.692     0.701     0.709     0.716     0.723     0.728     0.732     0.734     0.734     0.732     0.728     0.722     0.713     0.702     0.690     0.708     0.740     0.772     0.804     0.834     0.863     0.888     0.911     0.930     0.945     0.955     0.971     0.999     1.027     1.053     1.078     1.101     1.124     1.145     1.165     1.184     1.203     1.223     1.242     1.262     1.280     1.297     1.313     1.327     1.339     1.351     1.362     1.373     1.382     1.390     1.397     1.404     1.411     1.417     1.424     1.430     1.436     1.443     1.449     1.453     1.455     1.454     1.452     1.450     1.447     1.442     1.435     1.426     1.417     1.408     1.401     1.395     1.389     1.385     1.381     1.376     1.371     1.364     1.358     1.351     1.344     1.337     1.330     1.323     1.316     1.308     1.299     1.288     1.276     1.261     1.246     1.229     1.211     1.193     1.175     1.157     1.138     1.118     1.099     1.080     1.060     1.039     1.016     0.992     0.968     0.944     0.920     0.896     0.874     0.853     0.833     0.814     0.795     0.777     0.760     0.742     0.725     0.709     0.693     0.678     0.664     0.650     0.637     0.625     0.614     0.605     0.596     0.588     0.580     0.573     0.566     0.559     0.553     0.547     0.541     0.535     0.529     0.523     0.518     0.512     0.506     0.500     0.494     0.488     0.481     0.475     0.469     0.464     0.458     0.452     0.446     0.440     0.435     0.429     0.424     0.418     0.413     0.408     0.403     0.398     0.393     0.389     0.385     0.380     0.377     0.373     0.371     0.373     0.375     0.376     0.378     0.379     0.380     0.381     0.382     0.382     0.383     0.384     0.384     0.385     0.385     0.386     0.386     0.386     0.386     0.386     0.386     0.386     0.386     0.386     0.385     0.385     0.385     0.384     0.384     0.383     0.382     0.382     0.381     0.380     0.380     0.379     0.378     0.377     0.376     0.375     0.374     0.373     0.373     0.372     0.371     0.370     0.369     0.368     0.367     0.366     0.365     0.364     0.363     0.362     0.362     0.361     0.360     0.359     0.358     0.357     0.356     0.355     0.354     0.353     0.352     0.351     0.350     0.349     0.347     0.346     0.345     0.344     0.342     0.341     0.340     0.338     0.337     0.335     0.334     0.332     0.331     0.329     0.328     0.326     0.325     0.323     0.321     0.319     0.317     0.315     0.314     0.312     0.310     0.308     0.306     0.304     0.302     0.300     0.298     0.296     0.293     0.291     0.289     0.287     0.285     0.283     0.281     0.279     0.276     0.274     0.272     0.270     0.267     0.265     0.264     0.263     0.262     0.261     0.260     0.259     0.258     0.257     0.256     0.255     0.254     0.252     0.251     0.250     0.249     0.247     0.246     0.245     0.244     0.245     0.245     0.246     0.247     0.248     0.248     0.249     0.249     0.250     0.258     0.266     0.274     0.281     0.289     0.296     0.303     0.309     0.316     0.322     0.328     0.334     0.339     0.344     0.349     0.354     0.358     0.362     0.366     0.370     0.373     0.376     0.379     0.381     0.384     0.386     0.387     0.389     0.390     0.391     0.392     0.392     0.393     0.393     0.393     0.392     0.392     0.391     0.389     0.388     0.387     0.385     0.383     0.381     0.378     0.376     0.373     0.370     0.367     0.363     0.360     0.356     0.352     0.347     0.343     0.338
     0.380     0.381     0.384     0.385     0.388     0.389     0.392     0.393     0.395     0.396     0.398     0.399     0.400     0.402     0.403     0.405     0.406     0.408     0.409     0.411     0.412     0.414     0.414     0.417     0.417     0.420     0.419     0.422     0.421     0.425     0.423     0.427     0.425     0.429     0.427     0.431     0.429     0.433     0.430     0.434     0.431     0.435     0.433     0.437     0.434     0.438     0.436     0.440     0.466     0.440     0.590     0.441     0.721     0.493     0.853     0.569     0.981     0.641     1.099     0.704     1.197     0.756     1.276     0.795     1.331     0.820     1.361     0.831     1.366     0.827     1.347     0.809     1.306     0.781     1.248     0.742     1.175     0.697     1.092     0.646     1.000     0.591     0.904     0.535     0.807     0.479     0.712     0.454     0.620     0.455     0.532     0.455     0.455     0.456     0.456     0.456     0.456     0.456     0.457     0.457     0.457     0.457     0.457     0.457     0.458     0.458     0.458     0.458     0.458     0.458     0.458     0.458     0.458     0.459     0.459     0.459     0.459     0.459     0.459     0.460     0.459     0.460     0.459     0.460     0.460     0.460     0.460     0.460     0.459     0.459     0.459     0.459     0.458     0.458     0.458     0.458     0.458     0.457     0.457     0.457     0.457     0.456     0.456     0.456     0.455     0.455     0.455     0.455     0.454     0.454     0.453     0.453     0.452     0.452     0.452     0.451     0.451     0.450     0.450     0.449     0.449     0.449     0.448     0.448     0.447     0.447     0.446     0.446     0.445     0.444     0.444     0.443     0.443     0.442     0.442     0.441     0.440     0.439     0.438     0.438     0.437     0.436     0.435     0.435     0.434     0.433     0.432     0.431     0.431     0.430     0.429     0.428     0.427     0.426     0.426     0.425     0.424     0.423     0.422     0.421     0.420     0.419     0.418     0.417     0.417     0.416     0.414     0.413     0.412     0.411     0.410     0.409     0.408     0.407     0.406     0.405     0.404     0.402     0.401     0.400     0.399     0.398     0.397     0.396     0.394     0.393     0.392     0.391     0.390     0.388     0.387     0.386     0.385     0.383     0.382     0.381     0.379     0.378     0.377     0.375     0.374     0.373     0.371     0.370     0.369     0.367     0.366     0.364     0.363     0.361     0.360     0.358     0.357     0.355     0.354     0.353     0.351     0.350     0.348     0.347     0.345     0.344     0.342     0.341     0.339     0.338     0.336     0.335     0.333     0.332     0.330     0.329     0.327     0.326     0.324     0.323     0.321     0.319     0.318     0.316     0.315     0.313     0.311     0.310     0.308     0.307     0.305     0.303     0.302     0.300     0.298     0.297     0.295     0.293     0.292     0.290     0.288     0.287     0.285     0.284     0.282     0.280     0.279     0.277     0.276     0.274     0.273     0.271     0.270     0.268     0.267     0.265     0.264     0.262     0.261     0.260     0.258     0.257     0.255     0.254     0.252     0.251     0.250     0.250     0.250     0.250     0.250     0.250     0.251     0.251     0.251     0.251     0.251     0.252     0.252     0.252     0.252     0.253     0.254     0.254     0.255     0.256     0.257     0.258     0.259     0.260     0.260     0.261     0.262     0.263     0.264     0.265     0.265     0.266     0.267     0.268     0.269     0.269     0.270     0.271     0.272     0.272     0.273     0.274     0.275     0.275     0.276     0.277     0.278     0.278     0.279     0.280     0.281     0.281     0.282     0.282     0.283     0.284     0.285     0.285     0.286     0.286     0.287     0.287     0.288     0.288     0.289     0.289     0.290     0.290     0.291     0.291     0.292     0.292     0.293     0.293     0.293     0.294     0.294     0.294     0.295     0.295     0.295     0.296     0.296     0.296     0.297     0.297     0.297     0.297     0.297     0.297     0.298     0.298     0.298     0.298     0.298     0.298     0.298     0.299     0.299     0.299     0.299     0.299     0.299     0.299     0.299     0.299     0.299     0.299     0.299     0.298     0.298     0.298     0.298     0.298     0.298     0.298     0.297     0.297     0.297     0.297     0.297     0.297     0.296     0.296     0.296     0.296     0.295     0.295     0.295     0.295     0.295     0.294     0.294     0.294     0.294     0.294     0.293     0.293     0.293     0.293     0.292     0.292     0.292     0.292     0.292     0.291     0.291     0.291     0.291     0.290     0.290     0.290     0.290     0.289     0.289     0.289     0.289     0.288     0.288     0.288     0.288     0.288     0.288     0.287     0.287     0.287     0.287     0.287     0.287     0.287     0.286     0.286     0.286     0.286     0.286     0.286     0.286     0.286     0.287     0.288     0.289     0.290     0.291     0.292     0.293     0.294     0.295     0.296     0.297     0.298     0.299     0.300     0.301     0.302     0.303     0.304     0.305     0.306     0.307     0.308     0.309     0.310     0.311     0.312     0.313     0.314     0.316     0.317     0.318     0.319     0.320     0.321     0.322     0.323     0.324     0.325     0.326     0.327     0.328     0.329     0.330     0.332     0.333     0.334     0.335     0.336     0.337     0.338     0.339     0.340     0.341     0.342     0.343     0.344     0.345     0.346     0.347     0.348     0.349     0.350     0.351     0.352     0.353     0.354     0.355     0.357     0.358     0.359     0.360     0.361     0.362     0.363     0.364     0.365     0.367     0.368     0.369     0.370     0.371     0.372     0.373     0.374     0.375     0.376     0.377     0.378     0.380     0.381     0.382     0.383     0.384     0.385     0.386     0.387     0.388     0.389     0.391     0.391     0.393     0.394     0.395     0.396     0.397     0.398     0.399     0.400     0.401     0.402     0.403     0.405     0.406     0.407     0.408     0.409     0.410     0.411     0.412     0.413     0.415     0.416     0.417     0.418     0.419     0.420     0.421     0.422     0.423     0.424     0.425     0.427     0.428     0.429     0.430     0.431     0.432     0.433     0.434     0.435     0.436     0.437     0.438     0.440     0.441     0.442     0.443     0.444     0.445     0.446     0.447     0.448     0.449     0.450     0.451     0.452     0.453     0.454     0.456     0.457     0.458     0.459     0.460     0.461     0.462     0.463     0.464     0.465     0.466     0.467     0.469     0.470     0.471     0.472     0.473     0.474     0.475     0.476     0.477     0.478     0.480     0.481     0.482     0.483     0.484     0.485     0.486     0.487     0.489     0.490     0.491     0.492     0.493     0.494     0.495     0.496     0.498     0.499     0.500     0.501     0.502     0.504     0.505     0.506     0.507     0.509     0.510     0.511     0.512     0.514     0.515     0.516     0.518     0.519     0.521     0.522     0.523     0.525     0.526     0.527     0.529     0.530     0.532     0.533     0.535     0.536     0.537     0.539     0.540     0.542     0.543     0.545     0.546     0.548     0.550     0.551     0.553     0.555     0.556     0.558     0.560     0.561     0.563     0.565     0.567     0.569     0.571     0.573     0.575     0.577     0.579     0.581     0.583     0.586     0.588     0.590     0.593     0.595     0.598     0.600     0.603     0.605     0.607     0.610     0.612     0.615     0.617     0.620     0.622     0.624     0.626     0.628     0.630     0.632     0.634     0.636     0.638     0.639     0.641     0.643     0.644     0.646     0.648     0.649     0.651     0.652     0.653     0.655     0.656     0.658     0.659     0.661     0.662     0.663     0.664     0.666     0.667     0.668     0.670     0.671     0.672     0.674     0.675     0.676     0.678     0.679     0.680     0.681     0.683     0.684     0.685     0.686     0.688     0.689     0.690     0.691     0.692     0.694     0.695     0.696     0.697     0.698     0.699     0.700     0.701     0.702     0.703     0.704     0.705     0.706     0.707     0.708     0.709     0.710     0.711     0.712     0.713     0.714     0.714     0.715     0.716     0.717     0.718     0.718     0.719     0.720     0.720     0.721     0.721     0.722     0.723     0.723     0.724     0.724     0.725     0.725     0.726     0.726     0.726     0.727     0.727     0.727     0.727     0.728     0.728     0.728     0.728     0.728     0.728     0.728     0.728     0.728     0.727     0.727     0.727     0.727     0.727     0.726     0.726     0.726     0.725     0.725     0.724     0.724     0.723     0.722     0.722     0.721     0.720     0.720     0.719     0.718     0.717     0.716     0.715     0.714     0.713     0.712     0.711     0.709     0.708     0.707     0.706     0.704     0.703     0.701     0.700     0.698     0.696     0.695     0.693     0.691     0.689     0.687     0.685     0.683     0.680     0.678     0.676     0.674     0.671     0.669     0.666     0.663     0.661     0.658     0.655     0.652     0.650     0.647     0.643     0.640     0.637     0.634     0.631     0.628     0.624     0.621     0.618     0.614     0.611     0.607     0.604     0.600     0.597     0.593     0.589     0.586     0.582     0.578     0.574     0.571     0.567     0.563     0.559     0.555     0.551     0.547     0.543     0.539     0.540     0.542     0.544     0.546     0.548     0.550     0.552     0.553     0.555     0.557     0.558     0.559     0.561     0.562     0.563     0.564     0.565     0.566     0.567     0.567     0.568     0.568     0.569     0.569     0.569     0.569     0.569     0.569     0.569     0.568     0.568     0.567     0.567     0.566     0.565     0.564     0.563     0.562     0.561     0.559     0.558     0.556     0.555     0.553     0.551     0.549     0.547     0.545     0.543     0.541     0.539     0.536     0.534     0.531     0.528     0.526     0.523     0.520     0.517     0.514     0.510     0.507     0.504     0.501     0.497     0.494     0.490     0.486     0.483     0.479     0.480     0.482     0.483     0.485     0.486     0.488     0.490     0.491     0.493     0.495     0.496     0.498     0.500     0.501     0.503     0.505     0.507     0.509     0.511     0.512     0.514     0.516     0.518     0.520     0.522     0.524     0.526     0.528     0.530     0.532     0.534     0.536     0.538     0.540     0.542     0.544     0.547     0.549     0.551     0.561     0.571     0.581     0.591     0.601     0.611     0.622     0.632     0.642     0.652     0.662     0.672     0.682     0.693     0.703     0.713     0.723     0.733     0.743     0.753     0.763     0.773     0.783     0.793     0.803     0.813     0.823     0.833     0.842     0.852     0.861     0.871     0.881     0.890     0.900     0.911     0.922     0.934     0.946     0.959     0.972     0.986     1.000     1.014     1.029     1.043     1.059     1.075     1.091     1.108     1.125     1.142     1.158     1.175     1.191     1.207     1.222     1.236     1.250     1.263     1.276     1.287     1.297     1.307     1.314     1.320     1.325     1.327     1.327     1.326     1.323     1.319     1.314     1.310     1.306     1.302     1.298     1.293     1.289     1.285     1.282     1.281     1.281     1.282     1.283     1.286     1.288     1.290     1.292     1.294     1.295     1.297     1.298     1.299     1.300     1.301     1.302     1.302     1.302     1.302     1.302     1.301     1.300     1.299     1.298     1.296     1.294     1.292     1.289     1.286     1.283     1.280     1.276     1.273     1.269     1.265     1.262     1.258     1.254     1.251     1.247     1.243     1.240     1.237     1.233     1.230     1.227     1.223     1.220     1.217     1.215     1.213     1.211     1.209     1.208     1.208     1.208     1.209     1.211     1.213     1.216     1.220     1.225     1.231     1.238     1.246     1.255     1.266     1.277     1.289     1.302     1.315     1.329     1.343     1.358     1.373     1.388     1.403     1.418     1.432     1.447     1.460     1.474     1.487     1.499     1.511     1.522     1.532     1.543     1.552     1.561     1.568     1.575     1.582     1.587     1.591     1.595     1.598     1.600     1.601     1.602     1.602     1.602     1.602     1.601     1.600     1.598     1.597     1.595     1.592     1.590     1.588     1.587     1.585     1.583     1.581     1.580     1.578     1.576     1.574     1.572     1.570     1.569     1.567     1.565     1.563     1.562     1.561     1.560     1.559     1.557     1.556     1.555     1.553     1.551     1.548     1.545     1.541     1.536     1.531     1.525     1.518     1.511     1.504     1.496     1.489     1.483     1.477     1.470     1.464     1.456     1.447     1.437     1.426     1.415     1.403     1.390     1.376     1.362     1.348     1.333     1.318     1.303     1.287     1.271     1.254     1.236     1.218     1.200     1.181     1.162     1.143     1.123     1.103     1.084     1.065     1.046     1.027     1.009     0.991     0.975     0.958     0.943     0.928     0.914     0.900     0.888     0.875     0.864     0.853     0.842     0.832     0.822     0.813     0.805     0.796     0.788     0.780     0.771     0.763     0.754     0.745     0.735     0.725     0.715     0.704     0.693     0.682     0.671     0.661     0.650     0.639     0.629     0.618     0.608     0.600     0.599     0.598     0.597     0.596     0.595     0.594     0.593     0.592     0.591     0.590     0.589     0.589     0.588     0.587     0.586     0.585     0.585     0.584     0.583     0.583     0.582     0.581     0.581     0.580     0.580     0.579     0.578     0.578     0.577     0.586     0.597     0.610     0.625     0.642     0.660     0.679     0.698     0.716     0.733     0.747     0.759     0.768     0.775     0.778     0.779     0.777     0.781     0.787     0.791     0.791     0.788     0.782     0.773     0.761     0.747     0.730     0.718     0.712     0.705     0.697     0.687     0.676     0.663     0.661     0.665     0.670     0.675     0.681     0.688     0.695     0.703     0.711     0.719     0.727     0.734     0.741     0.746     0.750     0.751     0.751     0.748     0.743     0.736     0.726     0.715     0.701     0.706     0.739     0.771     0.803     0.832     0.859     0.883     0.904     0.922     0.935     0.944     0.948     0.948     0.956     0.980     1.003     1.025     1.046     1.066     1.085     1.103     1.121     1.139     1.158     1.176     1.193     1.208     1.222     1.234     1.245     1.255     1.264     1.273     1.280     1.286     1.291     1.296     1.301     1.305     1.309     1.313     1.317     1.321     1.325     1.326     1.327     1.326     1.324     1.323     1.320     1.315     1.309     1.302     1.295     1.288     1.282     1.277     1.273     1.270     1.267     1.263     1.259     1.254     1.249     1.243     1.237     1.232     1.227     1.221     1.216     1.210     1.202     1.192     1.181     1.168     1.154     1.138     1.122     1.105     1.088     1.071     1.054     1.037     1.020     1.003     0.985     0.966     0.945     0.923     0.901     0.879     0.858     0.837     0.818     0.800     0.782     0.766     0.750     0.734     0.719     0.704     0.689     0.674     0.660     0.647     0.635     0.623     0.611     0.600     0.590     0.580     0.572     0.564     0.557     0.550     0.543     0.537     0.530     0.524     0.518     0.513     0.507     0.502     0.497     0.491     0.486     0.480     0.474     0.469     0.463     0.458     0.452     0.447     0.442     0.436     0.431     0.426     0.421     0.415     0.410     0.405     0.400     0.396     0.391     0.386     0.382     0.378     0.373     0.369     0.365     0.362     0.358     0.358     0.360     0.362     0.364     0.365     0.367     0.368     0.369     0.370     0.371     0.372     0.373     0.373     0.374     0.375     0.375     0.375     0.376     0.376     0.376     0.376     0.376     0.376     0.376     0.376     0.376     0.376     0.375     0.375     0.374     0.374     0.373     0.373     0.372     0.372     0.371     0.370     0.369     0.368     0.368     0.367     0.366     0.366     0.365     0.364     0.363     0.362     0.362     0.361     0.360     0.359     0.358     0.357     0.357     0.356     0.355     0.354     0.353     0.352     0.352     0.351     0.350     0.349     0.348     0.347     0.346     0.345     0.344     0.342     0.341     0.340     0.339     0.338     0.336     0.335     0.333     0.332     0.331     0.329     0.328     0.326     0.325     0.323     0.322     0.320     0.318     0.316     0.315     0.313     0.311     0.309     0.307     0.305     0.303     0.301     0.299     0.297     0.295     0.293     0.291     0.289     0.287     0.285     0.283     0.281     0.279     0.276     0.274     0.272     0.270     0.268     0.265     0.264     0.263     0.262     0.261     0.261     0.260     0.259     0.258     0.257     0.256     0.254     0.253     0.252     0.251     0.250     0.248     0.247     0.246     0.244     0.243     0.244     0.245     0.246     0.247     0.248     0.248     0.249     0.249     0.253     0.261     0.269     0.277     0.284     0.292     0.299     0.306     0.312     0.319     0.325     0.331     0.336     0.342     0.347     0.352     0.356     0.361     0.365     0.369     0.372     0.375     0.378     0.381     0.383     0.385     0.387     0.389     0.390     0.392     0.393     0.393     0.394     0.394     0.394     0.394     0.393     0.393     0.392     0.391     0.389     0.388     0.386     0.384     0.382     0.379     0.377     0.374     0.371     0.368     0.364     0.361     0.357     0.353     0.348     0.344     0.339
     0.379     0.381     0.383     0.385     0.386     0.390     0.390     0.393     0.393     0.396     0.397     0.399     0.400     0.402     0.403     0.405     0.406     0.408     0.410     0.411     0.413     0.413     0.416     0.416     0.418     0.419     0.421     0.421     0.423     0.422     0.425     0.424     0.427     0.426     0.429     0.428     0.431     0.429     0.433     0.430     0.434     0.432     0.435     0.433     0.437     0.435     0.438     0.436     0.440     0.460     0.440     0.575     0.440     0.695     0.475     0.818     0.545     0.936     0.612     1.044     0.670     1.136     0.718     1.208     0.754     1.258     0.776     1.282     0.782     1.281     0.775     1.256     0.755     1.212     0.724     1.150     0.684     1.076     0.638     0.991     0.587     0.900     0.533     0.806     0.478     0.714     0.453     0.624     0.454     0.539     0.454     0.457     0.455     0.455     0.455     0.456     0.456     0.456     0.456     0.456     0.456     0.456     0.457     0.457     0.457     0.457     0.457     0.458     0.458     0.458     0.458     0.458     0.458     0.458     0.458     0.458     0.459     0.458     0.459     0.459     0.459     0.459     0.459     0.459     0.459     0.459     0.459     0.459     0.459     0.459     0.459     0.458     0.458     0.458     0.458     0.457     0.457     0.457     0.457     0.456     0.456     0.456     0.455     0.455     0.455     0.455     0.454     0.454     0.454     0.453     0.453     0.452     0.452     0.451     0.451     0.451     0.450     0.450     0.449     0.449     0.448     0.448     0.448     0.447     0.447     0.446     0.446     0.445     0.445     0.444     0.443     0.443     0.442     0.442     0.441     0.440     0.439     0.439     0.438     0.437     0.437     0.436     0.435     0.434     0.433     0.433     0.432     0.431     0.430     0.429     0.428     0.428     0.427     0.426     0.425     0.424     0.423     0.423     0.422     0.421     0.420     0.419     0.418     0.417     0.416     0.415     0.414     0.413     0.412     0.411     0.410     0.409     0.408     0.407     0.406     0.404     0.403     0.402     0.401     0.400     0.399     0.398     0.396     0.395     0.394     0.393     0.392     0.391     0.389     0.388     0.387     0.385     0.384     0.383     0.382     0.380     0.379     0.378     0.377     0.375     0.374     0.372     0.371     0.370     0.368     0.367     0.365     0.364     0.363     0.361     0.360     0.358     0.357     0.355     0.354     0.353     0.351     0.350     0.348     0.347     0.345     0.344     0.342     0.341     0.339     0.338     0.336     0.335     0.333     0.332     0.330     0.329     0.328     0.326     0.324     0.323     0.321     0.319     0.318     0.316     0.315     0.313     0.312     0.310     0.308     0.307     0.305     0.303     0.302     0.300     0.298     0.297     0.295     0.293     0.292     0.290     0.289     0.287     0.285     0.284     0.282     0.281     0.279     0.278     0.276     0.275     0.273     0.272     0.270     0.269     0.267     0.266     0.264     0.263     0.261     0.260     0.259     0.257     0.256     0.254     0.253     0.251     0.250     0.250     0.250     0.250     0.250     0.250     0.251     0.251     0.251     0.251     0.251     0.251     0.252     0.252     0.252     0.252     0.253     0.254     0.254     0.255     0.256     0.257     0.258     0.259     0.260     0.260     0.261     0.262     0.263     0.264     0.265     0.266     0.266     0.267     0.268     0.269     0.270     0.271     0.271     0.272     0.273     0.274     0.274     0.275     0.276     0.277     0.277     0.278     0.279     0.280     0.280     0.281     0.282     0.282     0.283     0.284     0.284     0.285     0.286     0.286     0.287     0.287     0.288     0.289     0.289     0.290     0.290     0.291     0.291     0.292     0.292     0.292     0.293     0.293     0.294     0.294     0.294     0.295     0.295     0.296     0.296     0.296     0.296     0.297     0.297     0.297     0.297     0.297     0.298     0.298     0.298     0.298     0.298     0.299     0.299     0.299     0.299     0.299     0.299     0.299     0.299     0.299     0.299     0.299     0.299     0.299     0.299     0.299     0.299     0.299     0.299     0.299     0.299     0.298     0.298     0.298     0.298     0.298     0.297     0.297     0.297     0.297     0.297     0.297     0.296     0.296     0.296     0.296     0.295     0.295     0.295     0.295     0.294     0.294     0.294     0.294     0.293     0.293     0.293     0.293     0.292     0.292     0.292     0.292     0.292     0.291     0.291     0.291     0.291     0.290     0.290     0.290     0.290     0.289     0.289     0.289     0.289     0.288     0.288     0.288     0.288     0.287     0.287     0.287     0.287     0.287     0.287     0.287     0.286     0.286     0.286     0.286     0.286     0.286     0.286     0.286     0.286     0.286     0.287     0.288     0.289     0.290     0.291     0.292     0.293     0.294     0.295     0.296     0.297     0.298     0.299     0.300     0.301     0.302     0.303     0.304     0.305     0.306     0.307     0.308     0.309     0.310     0.311     0.312     0.313     0.314     0.316     0.317     0.318     0.319     0.320     0.321     0.322     0.323     0.324     0.325     0.326     0.327     0.329     0.330     0.331     0.332     0.333     0.334     0.335     0.336     0.337     0.338     0.339     0.340     0.341     0.342     0.343     0.344     0.345     0.346     0.347     0.348     0.349     0.350     0.351     0.352     0.353     0.354     0.356     0.357     0.358     0.359     0.360     0.361     0.362     0.363     0.364     0.365     0.367     0.368     0.369     0.370     0.371     0.372     0.373     0.374     0.375     0.376     0.377     0.379     0.380     0.381     0.382     0.383     0.384     0.385     0.386     0.387     0.388     0.390     0.391     0.392     0.393     0.394     0.395     0.396     0.397     0.398     0.399     0.400     0.401     0.402     0.404     0.405     0.406     0.407     0.408     0.409     0.410     0.411     0.412     0.413     0.415     0.416     0.417     0.418     0.419     0.420     0.421     0.422     0.423     0.424     0.425     0.427     0.428     0.429     0.430     0.431     0.432     0.433     0.434     0.435     0.436     0.437     0.438     0.440     0.441     0.442     0.443     0.444     0.445     0.446     0.447     0.448     0.449     0.450     0.451     0.452     0.453     0.454     0.456     0.457     0.458     0.459     0.460     0.461     0.462     0.463     0.464     0.465     0.466     0.467     0.469     0.469     0.470     0.472     0.473     0.474     0.475     0.476     0.477     0.478     0.480     0.481     0.482     0.483     0.484     0.485     0.486     0.487     0.488     0.490     0.491     0.492     0.493     0.494     0.495     0.496     0.497     0.499     0.500     0.501     0.502     0.504     0.505     0.506     0.507     0.509     0.510     0.511     0.512     0.514     0.515     0.516     0.518     0.519     0.520     0.522     0.523     0.525     0.526     0.527     0.529     0.530     0.532     0.533     0.535     0.536     0.538     0.539     0.540     0.542     0.544     0.545     0.547     0.548     0.550     0.552     0.553     0.555     0.557     0.558     0.560     0.562     0.564     0.566     0.568     0.570     0.572     0.573     0.576     0.578     0.580     0.582     0.584     0.586     0.589     0.591     0.594     0.596     0.598     0.601     0.603     0.606     0.608     0.610     0.613     0.615     0.618     0.620     0.622     0.624     0.626     0.628     0.630     0.632     0.634     0.636     0.638     0.640     0.641     0.643     0.645     0.646     0.648     0.649     0.651     0.652     0.654     0.655     0.657     0.658     0.660     0.661     0.662     0.664     0.665     0.666     0.668     0.669     0.670     0.672     0.673     0.674     0.675     0.677     0.678     0.679     0.681     0.682     0.683     0.684     0.686     0.687     0.688     0.689     0.690     0.692     0.693     0.694     0.695     0.696     0.697     0.698     0.700     0.701     0.702     0.703     0.704     0.705     0.706     0.707     0.708     0.708     0.709     0.710     0.711     0.712     0.713     0.714     0.715     0.715     0.716     0.717     0.718     0.718     0.719     0.720     0.720     0.721     0.721     0.722     0.723     0.723     0.724     0.724     0.725     0.725     0.725     0.726     0.726     0.726     0.727     0.727     0.727     0.727     0.727     0.727     0.728     0.728     0.727     0.727     0.727     0.727     0.727     0.727     0.727     0.726     0.726     0.726     0.725     0.725     0.724     0.724     0.723     0.723     0.722     0.721     0.721     0.720     0.719     0.718     0.717     0.717     0.716     0.715     0.714     0.713     0.712     0.710     0.709     0.708     0.707     0.705     0.704     0.703     0.701     0.699     0.698     0.696     0.695     0.693     0.691     0.689     0.687     0.685     0.683     0.681     0.678     0.676     0.674     0.671     0.669     0.666     0.664     0.661     0.658     0.656     0.653     0.650     0.647     0.644     0.641     0.638     0.635     0.631     0.628     0.625     0.621     0.618     0.615     0.611     0.608     0.604     0.601     0.597     0.594     0.590     0.586     0.582     0.579     0.575     0.571     0.567     0.563     0.559     0.555     0.552     0.547     0.543     0.539     0.539     0.541     0.543     0.545     0.547     0.549     0.551     0.552     0.554     0.556     0.557     0.558     0.560     0.561     0.562     0.563     0.564     0.565     0.566     0.567     0.567     0.568     0.568     0.568     0.568     0.569     0.569     0.568     0.568     0.568     0.567     0.567     0.566     0.565     0.565     0.564     0.563     0.562     0.560     0.559     0.558     0.556     0.555     0.553     0.551     0.549     0.547     0.545     0.543     0.541     0.538     0.536     0.534     0.531     0.528     0.526     0.523     0.520     0.517     0.514     0.510     0.507     0.504     0.501     0.497     0.494     0.490     0.487     0.483     0.479     0.480     0.481     0.483     0.484     0.486     0.488     0.489     0.491     0.492     0.494     0.496     0.498     0.499     0.501     0.503     0.504     0.506     0.508     0.510     0.512     0.514     0.516     0.517     0.519     0.521     0.523     0.525     0.527     0.529     0.531     0.533     0.535     0.537     0.539     0.542     0.544     0.546     0.548     0.550     0.556     0.566     0.576     0.586     0.597     0.607     0.617     0.627     0.637     0.647     0.657     0.668     0.678     0.688     0.698     0.708     0.718     0.728     0.738     0.748     0.758     0.768     0.778     0.788     0.798     0.808     0.818     0.828     0.838     0.847     0.857     0.866     0.876     0.885     0.895     0.905     0.915     0.927     0.938     0.951     0.964     0.977     0.991     1.005     1.019     1.034     1.049     1.065     1.081     1.098     1.114     1.131     1.148     1.164     1.180     1.196     1.211     1.226     1.240     1.253     1.265     1.277     1.288     1.297     1.305     1.312     1.316     1.319     1.320     1.318     1.315     1.311     1.306     1.301     1.296     1.292     1.288     1.284     1.279     1.276     1.273     1.272     1.272     1.274     1.276     1.279     1.282     1.285     1.288     1.290     1.292     1.294     1.296     1.297     1.299     1.300     1.301     1.302     1.303     1.303     1.304     1.303     1.303     1.302     1.301     1.300     1.298     1.296     1.294     1.291     1.289     1.286     1.282     1.279     1.276     1.272     1.269     1.265     1.262     1.258     1.255     1.251     1.248     1.244     1.241     1.238     1.234     1.231     1.227     1.224     1.221     1.218     1.216     1.214     1.212     1.211     1.210     1.210     1.210     1.211     1.213     1.215     1.219     1.223     1.229     1.235     1.242     1.251     1.261     1.272     1.283     1.295     1.308     1.322     1.336     1.350     1.365     1.380     1.395     1.409     1.424     1.438     1.452     1.465     1.479     1.491     1.503     1.515     1.526     1.537     1.547     1.556     1.565     1.572     1.579     1.585     1.590     1.594     1.597     1.599     1.601     1.602     1.602     1.603     1.603     1.602     1.602     1.601     1.599     1.598     1.596     1.594     1.593     1.591     1.590     1.588     1.587     1.586     1.585     1.583     1.582     1.580     1.579     1.577     1.576     1.575     1.574     1.573     1.572     1.572     1.571     1.570     1.569     1.568     1.566     1.563     1.560     1.557     1.552     1.547     1.541     1.535     1.529     1.522     1.516     1.509     1.503     1.498     1.493     1.487     1.481     1.473     1.464     1.455     1.445     1.434     1.422     1.409     1.396     1.383     1.369     1.354     1.339     1.324     1.308     1.292     1.275     1.258     1.241     1.222     1.204     1.185     1.166     1.147     1.128     1.108     1.089     1.071     1.052     1.034     1.017     1.000     0.984     0.969     0.955     0.941     0.927     0.914     0.902     0.890     0.879     0.868     0.857     0.848     0.838     0.829     0.821     0.812     0.804     0.795     0.786     0.777     0.767     0.757     0.747     0.736     0.725     0.714     0.702     0.691     0.680     0.668     0.657     0.646     0.635     0.624     0.614     0.604     0.600     0.599     0.598     0.597     0.596     0.595     0.594     0.593     0.592     0.591     0.590     0.589     0.589     0.588     0.587     0.586     0.586     0.585     0.584     0.584     0.583     0.582     0.582     0.581     0.580     0.580     0.579     0.587     0.596     0.608     0.621     0.637     0.654     0.673     0.692     0.711     0.728     0.744     0.758     0.769     0.777     0.783     0.785     0.784     0.781     0.775     0.778     0.782     0.783     0.781     0.776     0.768     0.757     0.744     0.728     0.720     0.715     0.709     0.701     0.691     0.679     0.682     0.686     0.692     0.697     0.703     0.709     0.715     0.722     0.729     0.736     0.743     0.750     0.756     0.761     0.765     0.767     0.768     0.766     0.762     0.756     0.747     0.736     0.724     0.710     0.700     0.734     0.766     0.797     0.825     0.851     0.873     0.892     0.908     0.919     0.925     0.928     0.926     0.919     0.909     0.926     0.946     0.966     0.985     1.004     1.022     1.039     1.056     1.073     1.090     1.105     1.119     1.131     1.141     1.151     1.159     1.166     1.173     1.179     1.184     1.187     1.191     1.194     1.197     1.200     1.202     1.205     1.207     1.209     1.209     1.209     1.209     1.208     1.207     1.204     1.201     1.196     1.191     1.186     1.181     1.176     1.172     1.169     1.167     1.164     1.161     1.158     1.154     1.149     1.145     1.140     1.136     1.132     1.128     1.123     1.118     1.111     1.102     1.092     1.080     1.066     1.052     1.037     1.021     1.006     0.991     0.976     0.962     0.947     0.933     0.917     0.900     0.881     0.861     0.841     0.822     0.803     0.786     0.769     0.753     0.738     0.724     0.710     0.696     0.683     0.670     0.656     0.643     0.631     0.619     0.608     0.598     0.587     0.577     0.567     0.558     0.550     0.542     0.535     0.528     0.522     0.515     0.509     0.503     0.498     0.492     0.487     0.482     0.477     0.472     0.466     0.461     0.456     0.451     0.446     0.441     0.436     0.431     0.426     0.421     0.416     0.412     0.407     0.402     0.397     0.393     0.388     0.384     0.379     0.375     0.371     0.366     0.362     0.358     0.355     0.351     0.347     0.345     0.347     0.349     0.351     0.353     0.354     0.356     0.357     0.358     0.359     0.360     0.361     0.362     0.363     0.364     0.365     0.365     0.366     0.366     0.367     0.367     0.367     0.367     0.367     0.367     0.367     0.367     0.367     0.367     0.367     0.366     0.366     0.366     0.365     0.365     0.364     0.363     0.363     0.362     0.361     0.361     0.360     0.360     0.359     0.358     0.357     0.357     0.356     0.355     0.355     0.354     0.353     0.352     0.352     0.351     0.350     0.350     0.349     0.348     0.347     0.346     0.345     0.344     0.344     0.343     0.342     0.341     0.340     0.339     0.337     0.336     0.335     0.334     0.333     0.331     0.330     0.329     0.327     0.326     0.325     0.323     0.322     0.320     0.319     0.317     0.315     0.314     0.312     0.310     0.308     0.306     0.305     0.303     0.301     0.299     0.297     0.295     0.293     0.291     0.289     0.287     0.285     0.283     0.280     0.278     0.276     0.274     0.272     0.270     0.268     0.266     0.264     0.264     0.263     0.262     0.261     0.260     0.259     0.258     0.257     0.256     0.255     0.254     0.253     0.252     0.250     0.249     0.248     0.247     0.245     0.244     0.243     0.244     0.245     0.246     0.247     0.247     0.248     0.248     0.249     0.257     0.265     0.272     0.280     0.288     0.295     0.302     0.309     0.315     0.322     0.328     0.333     0.339     0.344     0.349     0.354     0.359     0.363     0.367     0.371     0.374     0.377     0.380     0.383     0.385     0.387     0.389     0.391     0.392     0.393     0.394     0.395     0.395     0.395     0.395     0.395     0.394     0.394     0.393     0.392     0.390     0.389     0.387     0.385     0.383     0.380     0.378     0.375     0.372     0.369     0.365     0.362     0.358     0.354     0.349     0.345     0.340
     0.379     0.380     0.383     0.384     0.387     0.387     0.391     0.391     0.395     0.395     0.398     0.398     0.401     0.401     0.404     0.405     0.407     0.408     0.410     0.411     0.413     0.415     0.416     0.417     0.418     0.419     0.420     0.422     0.422     0.423     0.423     0.425     0.425     0.427     0.427     0.429     0.429     0.431     0.430     0.432     0.431     0.433     0.432     0.435     0.434     0.437     0.435     0.438     0.436     0.439     0.444     0.440     0.548     0.440     0.658     0.449     0.769     0.513     0.876     0.573     0.973     0.625     1.055     0.668     1.118     0.699     1.158     0.715     1.174     0.717     1.167     0.706     1.137     0.684     1.089     0.652     1.027     0.612     0.953     0.567     0.871     0.517     0.784     0.467     0.697     0.452     0.612     0.453     0.531     0.453     0.455     0.454     0.454     0.454     0.455     0.455     0.455     0.455     0.456     0.456     0.456     0.456     0.456     0.456     0.456     0.457     0.457     0.457     0.457     0.457     0.457     0.457     0.458     0.458     0.458     0.458     0.458     0.458     0.458     0.459     0.458     0.458     0.458     0.459     0.458     0.459     0.458     0.459     0.458     0.459     0.458     0.458     0.458     0.458     0.457     0.457     0.457     0.456     0.456     0.456     0.456     0.455     0.455     0.455     0.454     0.454     0.454     0.454     0.453     0.453     0.452     0.452     0.451     0.451     0.450     0.450     0.450     0.449     0.449     0.448     0.448     0.448     0.447     0.447     0.446     0.446     0.445     0.444     0.444     0.443     0.443     0.442     0.442     0.441     0.440     0.440     0.439     0.438     0.438     0.437     0.436     0.435     0.434     0.434     0.433     0.432     0.431     0.430     0.430     0.429     0.428     0.427     0.427     0.426     0.425     0.424     0.423     0.422     0.422     0.421     0.420     0.419     0.418     0.417     0.416     0.415     0.414     0.413     0.412     0.411     0.410     0.408     0.407     0.406     0.405     0.404     0.403     0.402     0.401     0.400     0.399     0.397     0.396     0.395     0.394     0.393     0.392     0.390     0.389     0.388     0.387     0.385     0.384     0.383     0.382     0.380     0.379     0.378     0.376     0.375     0.374     0.372     0.371     0.370     0.368     0.367     0.365     0.364     0.363     0.361     0.360     0.358     0.357     0.355     0.354     0.353     0.351     0.350     0.348     0.347     0.345     0.344     0.342     0.341     0.339     0.338     0.337     0.335     0.334     0.332     0.330     0.329     0.327     0.326     0.324     0.323     0.321     0.320     0.318     0.317     0.315     0.313     0.312     0.310     0.308     0.307     0.305     0.304     0.302     0.300     0.299     0.297     0.295     0.294     0.292     0.291     0.289     0.287     0.286     0.284     0.282     0.281     0.279     0.278     0.276     0.275     0.273     0.272     0.270     0.269     0.268     0.266     0.265     0.263     0.262     0.260     0.259     0.257     0.256     0.255     0.253     0.252     0.250     0.250     0.250     0.250     0.250     0.250     0.250     0.251     0.251     0.251     0.251     0.251     0.251     0.251     0.252     0.252     0.252     0.253     0.254     0.255     0.255     0.256     0.257     0.258     0.259     0.260     0.261     0.262     0.263     0.264     0.264     0.265     0.266     0.267     0.268     0.269     0.269     0.270     0.271     0.272     0.273     0.273     0.274     0.275     0.276     0.277     0.277     0.278     0.279     0.280     0.280     0.281     0.282     0.282     0.283     0.284     0.285     0.285     0.286     0.286     0.287     0.288     0.288     0.289     0.289     0.290     0.290     0.291     0.291     0.292     0.292     0.293     0.293     0.294     0.294     0.294     0.295     0.295     0.295     0.296     0.296     0.296     0.297     0.297     0.297     0.297     0.298     0.298     0.298     0.298     0.299     0.299     0.299     0.299     0.299     0.299     0.299     0.299     0.299     0.300     0.300     0.300     0.300     0.300     0.300     0.300     0.299     0.300     0.299     0.299     0.299     0.299     0.299     0.299     0.299     0.298     0.298     0.298     0.298     0.298     0.298     0.297     0.297     0.297     0.297     0.296     0.296     0.296     0.296     0.295     0.295     0.295     0.295     0.294     0.294     0.294     0.294     0.293     0.293     0.293     0.293     0.292     0.292     0.292     0.292     0.291     0.291     0.291     0.291     0.290     0.290     0.290     0.290     0.289     0.289     0.289     0.288     0.288     0.288     0.288     0.288     0.287     0.287     0.287     0.287     0.287     0.286     0.286     0.286     0.286     0.286     0.286     0.286     0.286     0.286     0.285     0.285     0.286     0.287     0.288     0.289     0.290     0.291     0.292     0.293     0.294     0.295     0.296     0.297     0.298     0.299     0.300     0.301     0.302     0.303     0.304     0.305     0.306     0.307     0.308     0.309     0.310     0.312     0.312     0.313     0.315     0.316     0.317     0.318     0.319     0.320     0.321     0.322     0.323     0.324     0.326     0.327     0.328     0.329     0.330     0.331     0.332     0.333     0.334     0.335     0.336     0.337     0.338     0.339     0.340     0.341     0.342     0.343     0.344     0.345     0.346     0.347     0.348     0.349     0.350     0.351     0.353     0.354     0.355     0.356     0.357     0.358     0.359     0.360     0.361     0.362     0.363     0.365     0.366     0.367     0.368     0.369     0.370     0.371     0.372     0.373     0.374     0.375     0.376     0.377     0.379     0.380     0.381     0.382     0.383     0.384     0.385     0.386     0.387     0.389     0.390     0.391     0.392     0.393     0.394     0.395     0.396     0.397     0.398     0.399     0.401     0.402     0.402     0.404     0.405     0.406     0.407     0.408     0.409     0.410     0.411     0.412     0.414     0.415     0.416     0.417     0.418     0.419     0.420     0.421     0.422     0.423     0.424     0.426     0.427     0.428     0.429     0.430     0.431     0.432     0.433     0.434     0.435     0.436     0.437     0.438     0.440     0.441     0.442     0.443     0.444     0.445     0.446     0.447     0.448     0.449     0.450     0.451     0.452     0.453     0.454     0.456     0.457     0.458     0.459     0.460     0.461     0.462     0.463     0.464     0.465     0.466     0.467     0.468     0.469     0.470     0.472     0.473     0.474     0.475     0.476     0.477     0.478     0.479     0.481     0.482     0.483     0.484     0.485     0.486     0.487     0.489     0.490     0.491     0.492     0.493     0.494     0.495     0.496     0.497     0.499     0.500     0.501     0.502     0.503     0.505     0.506     0.507     0.508     0.510     0.511     0.512     0.514     0.515     0.516     0.518     0.519     0.521     0.522     0.523     0.525     0.526     0.527     0.529     0.530     0.532     0.533     0.535     0.536     0.538     0.539     0.541     0.542     0.544     0.545     0.547     0.549     0.550     0.552     0.554     0.555     0.557     0.559     0.561     0.563     0.564     0.566     0.568     0.570     0.572     0.574     0.576     0.578     0.580     0.583     0.585     0.587     0.589     0.592     0.594     0.597     0.599     0.601     0.604     0.606     0.608     0.611     0.613     0.615     0.618     0.620     0.622     0.624     0.626     0.629     0.630     0.632     0.634     0.636     0.638     0.640     0.641     0.643     0.645     0.646     0.648     0.650     0.651     0.653     0.654     0.656     0.657     0.658     0.660     0.661     0.663     0.664     0.665     0.667     0.668     0.669     0.671     0.672     0.673     0.675     0.676     0.677     0.678     0.680     0.681     0.682     0.684     0.685     0.686     0.687     0.688     0.690     0.691     0.692     0.693     0.694     0.695     0.697     0.698     0.699     0.700     0.701     0.702     0.703     0.704     0.705     0.706     0.707     0.708     0.709     0.710     0.711     0.711     0.712     0.713     0.714     0.715     0.715     0.716     0.717     0.718     0.718     0.719     0.720     0.720     0.721     0.721     0.722     0.723     0.723     0.724     0.724     0.724     0.725     0.725     0.726     0.726     0.726     0.726     0.727     0.727     0.727     0.727     0.727     0.727     0.727     0.727     0.727     0.727     0.727     0.726     0.726     0.726     0.726     0.725     0.725     0.725     0.724     0.724     0.723     0.722     0.722     0.721     0.720     0.720     0.719     0.718     0.717     0.716     0.715     0.714     0.713     0.712     0.711     0.710     0.709     0.708     0.706     0.705     0.704     0.702     0.701     0.699     0.698     0.696     0.694     0.693     0.691     0.689     0.687     0.685     0.683     0.681     0.678     0.676     0.674     0.671     0.669     0.667     0.664     0.661     0.659     0.656     0.653     0.650     0.647     0.644     0.641     0.638     0.635     0.632     0.629     0.625     0.622     0.619     0.615     0.612     0.608     0.605     0.601     0.598     0.594     0.590     0.587     0.583     0.579     0.575     0.571     0.568     0.564     0.560     0.556     0.552     0.548     0.544     0.540     0.538     0.540     0.542     0.544     0.546     0.548     0.550     0.551     0.553     0.555     0.556     0.557     0.559     0.560     0.561     0.562     0.563     0.564     0.565     0.566     0.566     0.567     0.567     0.568     0.568     0.568     0.568     0.568     0.568     0.567     0.567     0.566     0.566     0.565     0.564     0.563     0.562     0.561     0.560     0.559     0.557     0.556     0.554     0.552     0.551     0.549     0.547     0.545     0.543     0.541     0.538     0.536     0.533     0.531     0.528     0.525     0.523     0.520     0.517     0.514     0.511     0.507     0.504     0.501     0.497     0.494     0.490     0.487     0.483     0.479     0.480     0.481     0.483     0.484     0.486     0.487     0.489     0.490     0.492     0.494     0.495     0.497     0.499     0.500     0.502     0.504     0.505     0.507     0.509     0.511     0.513     0.515     0.517     0.519     0.521     0.523     0.525     0.526     0.529     0.531     0.533     0.535     0.537     0.539     0.541     0.543     0.545     0.547     0.549     0.552     0.561     0.572     0.582     0.592     0.602     0.612     0.622     0.632     0.643     0.653     0.663     0.673     0.683     0.693     0.703     0.713     0.723     0.733     0.743     0.753     0.763     0.773     0.783     0.793     0.803     0.813     0.823     0.833     0.843     0.852     0.861     0.871     0.880     0.890     0.900     0.910     0.920     0.931     0.943     0.956     0.969     0.982     0.996     1.010     1.024     1.040     1.055     1.071     1.087     1.104     1.121     1.137     1.153     1.169     1.185     1.201     1.216     1.230     1.243     1.256     1.267     1.278     1.288     1.296     1.303     1.308     1.311     1.312     1.311     1.308     1.304     1.299     1.293     1.288     1.283     1.278     1.274     1.270     1.266     1.264     1.263     1.263     1.265     1.267     1.271     1.274     1.278     1.282     1.285     1.288     1.291     1.293     1.295     1.297     1.299     1.300     1.302     1.303     1.304     1.304     1.305     1.305     1.304     1.304     1.303     1.302     1.300     1.298     1.296     1.293     1.291     1.288     1.285     1.282     1.278     1.275     1.272     1.268     1.265     1.262     1.258     1.255     1.252     1.248     1.245     1.241     1.238     1.234     1.231     1.227     1.224     1.221     1.218     1.216     1.214     1.212     1.211     1.211     1.211     1.211     1.213     1.215     1.218     1.222     1.226     1.232     1.239     1.247     1.256     1.266     1.277     1.288     1.301     1.314     1.327     1.341     1.356     1.370     1.385     1.400     1.414     1.428     1.442     1.456     1.469     1.482     1.495     1.507     1.519     1.531     1.541     1.551     1.560     1.568     1.575     1.581     1.587     1.591     1.594     1.597     1.599     1.601     1.602     1.603     1.603     1.603     1.603     1.602     1.602     1.600     1.599     1.598     1.597     1.595     1.594     1.594     1.593     1.592     1.591     1.590     1.589     1.588     1.587     1.586     1.585     1.584     1.584     1.584     1.584     1.584     1.583     1.583     1.582     1.580     1.578     1.576     1.573     1.569     1.564     1.558     1.552     1.546     1.540     1.534     1.529     1.523     1.519     1.514     1.510     1.504     1.497     1.490     1.482     1.472     1.463     1.452     1.440     1.428     1.415     1.402     1.388     1.374     1.359     1.344     1.329     1.313     1.296     1.279     1.262     1.244     1.226     1.207     1.189     1.170     1.151     1.132     1.114     1.095     1.077     1.060     1.043     1.026     1.010     0.995     0.981     0.967     0.954     0.941     0.928     0.916     0.904     0.893     0.882     0.872     0.863     0.854     0.845     0.836     0.827     0.818     0.809     0.799     0.789     0.779     0.768     0.757     0.746     0.734     0.722     0.711     0.699     0.687     0.675     0.663     0.652     0.641     0.630     0.620     0.610     0.601     0.600     0.599     0.598     0.597     0.596     0.595     0.594     0.593     0.592     0.591     0.590     0.590     0.589     0.588     0.587     0.587     0.586     0.585     0.585     0.584     0.583     0.582     0.582     0.581     0.586     0.595     0.606     0.618     0.632     0.649     0.666     0.685     0.704     0.723     0.740     0.755     0.768     0.779     0.786     0.790     0.791     0.789     0.784     0.777     0.768     0.771     0.773     0.772     0.768     0.761     0.752     0.740     0.725     0.721     0.716     0.710     0.702     0.697     0.703     0.710     0.716     0.722     0.728     0.734     0.740     0.745     0.751     0.757     0.762     0.768     0.773     0.777     0.781     0.783     0.783     0.782     0.778     0.772     0.764     0.754     0.742     0.729     0.715     0.701     0.725     0.757     0.786     0.813     0.837     0.858     0.875     0.888     0.897     0.901     0.902     0.897     0.889     0.877     0.862     0.869     0.889     0.907     0.926     0.944     0.961     0.977     0.993     1.008     1.022     1.034     1.045     1.054     1.062     1.069     1.076     1.081     1.086     1.090     1.094     1.096     1.099     1.101     1.103     1.105     1.106     1.108     1.109     1.109     1.109     1.110     1.110     1.109     1.106     1.103     1.099     1.096     1.092     1.087     1.083     1.080     1.077     1.075     1.073     1.070     1.067     1.063     1.060     1.056     1.053     1.049     1.046     1.043     1.040     1.035     1.028     1.020     1.010     0.999     0.986     0.973     0.959     0.946     0.933     0.919     0.906     0.894     0.882     0.869     0.855     0.839     0.822     0.804     0.787     0.770     0.755     0.740     0.726     0.713     0.699     0.687     0.674     0.663     0.651     0.639     0.627     0.616     0.605     0.594     0.584     0.574     0.564     0.555     0.546     0.538     0.530     0.522     0.515     0.509     0.502     0.496     0.490     0.484     0.479     0.473     0.468     0.463     0.458     0.453     0.449     0.444     0.439     0.434     0.429     0.425     0.420     0.416     0.411     0.407     0.402     0.398     0.393     0.389     0.385     0.380     0.376     0.372     0.368     0.364     0.360     0.356     0.352     0.348     0.344     0.341     0.337     0.334     0.334     0.336     0.339     0.340     0.342     0.344     0.345     0.347     0.348     0.349     0.351     0.352     0.353     0.354     0.355     0.355     0.356     0.357     0.357     0.358     0.358     0.358     0.359     0.359     0.359     0.359     0.359     0.359     0.359     0.359     0.359     0.358     0.358     0.358     0.357     0.357     0.356     0.356     0.355     0.355     0.354     0.354     0.353     0.353     0.352     0.351     0.351     0.350     0.350     0.349     0.348     0.348     0.347     0.346     0.346     0.345     0.344     0.344     0.343     0.342     0.341     0.340     0.340     0.339     0.338     0.337     0.336     0.335     0.334     0.333     0.332     0.331     0.329     0.328     0.327     0.326     0.324     0.323     0.322     0.320     0.319     0.317     0.316     0.314     0.313     0.311     0.309     0.307     0.306     0.304     0.302     0.300     0.298     0.296     0.295     0.293     0.291     0.289     0.287     0.285     0.283     0.280     0.278     0.276     0.274     0.272     0.270     0.268     0.266     0.265     0.264     0.263     0.262     0.261     0.261     0.260     0.259     0.258     0.257     0.256     0.255     0.254     0.252     0.251     0.250     0.249     0.248     0.246     0.245     0.243     0.243     0.244     0.245     0.246     0.247     0.247     0.248     0.248     0.252     0.260     0.268     0.276     0.283     0.291     0.298     0.305     0.312     0.318     0.324     0.330     0.336     0.342     0.347     0.352     0.357     0.361     0.365     0.369     0.373     0.376     0.379     0.382     0.385     0.387     0.389     0.391     0.392     0.393     0.394     0.395     0.396     0.396     0.396     0.396     0.396     0.395     0.395     0.394     0.392     0.391     0.390     0.388     0.386     0.384     0.381     0.379     0.376     0.373     0.370     0.366     0.363     0.359     0.355     0.350     0.346     0.341
[truncated: 22,285,239 more chars]
