# Supplementary material for: The near-field tsunami generated by the 15 January 2022 eruption of the Hunga Tonga-Hunga Ha’apai volcano and its impact on Tongatapu, Tonga
Source: Sci Rep. 2022 Sep 7;12:15187. doi: 10.1038/s41598-022-19486-w (PMC9452557; doi:10.1038/s41598-022-19486-w)
Supplement: Supplementary file 3 — Supplementary Information 3. [file 41598_2022_19486_MOESM3_ESM.zip › Z025R3max.asc]

ncols                      1800
nrows                      1260
xllcorner              -175.500
yllcorner               -21.300
cellsize      0.000277777784504
NODATA_value  -9999
     0.357     0.359     0.360     0.362     0.363     0.364     0.366     0.367     0.368     0.370     0.371     0.372     0.373     0.374     0.375     0.377     0.378     0.379     0.380     0.381     0.382     0.383     0.384     0.385     0.387     0.387     0.388     0.389     0.390     0.391     0.392     0.393     0.394     0.395     0.396     0.396     0.397     0.398     0.398     0.400     0.400     0.401     0.402     0.402     0.403     0.404     0.405     0.406     0.407     0.407     0.408     0.408     0.409     0.409     0.410     0.411     0.411     0.412     0.412     0.413     0.414     0.414     0.415     0.415     0.416     0.416     0.417     0.417     0.417     0.418     0.418     0.419     0.419     0.420     0.420     0.421     0.421     0.421     0.422     0.422     0.422     0.422     0.422     0.423     0.423     0.423     0.424     0.424     0.424     0.424     0.425     0.425     0.425     0.425     0.425     0.425     0.426     0.426     0.426     0.426     0.426     0.426     0.426     0.426     0.426     0.427     0.427     0.427     0.427     0.426     0.427     0.427     0.427     0.427     0.426     0.426     0.426     0.426     0.426     0.426     0.426     0.426     0.426     0.426     0.426     0.425     0.425     0.425     0.425     0.425     0.425     0.424     0.424     0.424     0.424     0.423     0.423     0.423     0.422     0.422     0.422     0.421     0.421     0.421     0.420     0.420     0.420     0.419     0.419     0.419     0.419     0.418     0.418     0.417     0.417     0.417     0.416     0.416     0.416     0.415     0.415     0.414     0.413     0.413     0.412     0.412     0.411     0.411     0.410     0.409     0.409     0.408     0.407     0.407     0.406     0.406     0.405     0.404     0.403     0.403     0.402     0.401     0.401     0.400     0.399     0.398     0.397     0.396     0.396     0.394     0.393     0.393     0.391     0.391     0.390     0.388     0.388     0.387     0.386     0.385     0.384     0.383     0.382     0.381     0.380     0.379     0.378     0.377     0.376     0.375     0.374     0.373     0.372     0.371     0.370     0.369     0.368     0.367     0.366     0.364     0.363     0.362     0.361     0.360     0.359     0.358     0.357     0.356     0.354     0.353     0.353     0.351     0.350     0.349     0.347     0.346     0.345     0.344     0.343     0.342     0.340     0.339     0.338     0.336     0.335     0.334     0.333     0.332     0.330     0.328     0.328     0.326     0.324     0.323     0.322     0.320     0.320     0.321     0.321     0.321     0.322     0.322     0.322     0.322     0.323     0.323     0.323     0.323     0.323     0.324     0.324     0.324     0.324     0.325     0.325     0.325     0.326     0.326     0.326     0.326     0.327     0.327     0.327     0.327     0.328     0.328     0.328     0.328     0.329     0.329     0.329     0.330     0.330     0.330     0.330     0.330     0.330     0.331     0.331     0.331     0.331     0.331     0.331     0.332     0.332     0.332     0.332     0.333     0.333     0.333     0.333     0.333     0.333     0.334     0.334     0.334     0.334     0.334     0.335     0.335     0.335     0.335     0.336     0.336     0.336     0.336     0.336     0.336     0.337     0.337     0.337     0.337     0.337     0.338     0.338     0.338     0.338     0.338     0.338     0.339     0.339     0.339     0.339     0.339     0.340     0.340     0.340     0.340     0.340     0.340     0.341     0.341     0.341     0.341     0.341     0.342     0.342     0.342     0.342     0.342     0.342     0.343     0.343     0.343     0.343     0.343     0.344     0.344     0.344     0.344     0.344     0.344     0.345     0.345     0.345     0.345     0.345     0.345     0.346     0.346     0.346     0.346     0.346     0.346     0.347     0.347     0.347     0.347     0.347     0.347     0.348     0.348     0.348     0.348     0.348     0.349     0.349     0.349     0.349     0.349     0.349     0.350     0.350     0.350     0.350     0.350     0.351     0.351     0.351     0.351     0.351     0.351     0.352     0.352     0.352     0.352     0.352     0.353     0.353     0.353     0.353     0.353     0.354     0.354     0.354     0.354     0.354     0.355     0.355     0.355     0.355     0.355     0.356     0.356     0.356     0.356     0.356     0.357     0.357     0.357     0.357     0.358     0.358     0.358     0.358     0.359     0.359     0.359     0.359     0.359     0.360     0.360     0.360     0.360     0.360     0.361     0.361     0.361     0.361     0.362     0.362     0.362     0.362     0.362     0.363     0.363     0.363     0.363     0.364     0.364     0.364     0.364     0.365     0.365     0.365     0.365     0.365     0.366     0.366     0.366     0.366     0.367     0.367     0.367     0.367     0.367     0.368     0.368     0.368     0.369     0.369     0.369     0.369     0.369     0.370     0.370     0.370     0.370     0.371     0.371     0.371     0.372     0.372     0.372     0.373     0.373     0.373     0.373     0.374     0.374     0.374     0.374     0.375     0.375     0.375     0.375     0.376     0.376     0.376     0.376     0.377     0.377     0.377     0.378     0.378     0.378     0.378     0.379     0.379     0.379     0.379     0.380     0.380     0.380     0.380     0.381     0.381     0.381     0.381     0.382     0.382     0.382     0.383     0.383     0.383     0.384     0.384     0.384     0.385     0.385     0.385     0.385     0.386     0.386     0.386     0.387     0.387     0.387     0.388     0.388     0.388     0.388     0.389     0.389     0.389     0.390     0.390     0.390     0.390     0.391     0.391     0.391     0.391     0.392     0.392     0.392     0.393     0.393     0.393     0.394     0.394     0.394     0.394     0.395     0.395     0.395     0.395     0.396     0.396     0.396     0.396     0.397     0.397     0.397     0.398     0.398     0.399     0.399     0.399     0.400     0.400     0.400     0.401     0.401     0.401     0.402     0.402     0.402     0.403     0.403     0.403     0.404     0.404     0.405     0.405     0.405     0.406     0.406     0.406     0.406     0.407     0.407     0.407     0.408     0.408     0.408     0.409     0.409     0.409     0.410     0.410     0.410     0.411     0.411     0.411     0.412     0.412     0.412     0.413     0.413     0.414     0.414     0.414     0.415     0.415     0.416     0.416     0.416     0.417     0.417     0.417     0.418     0.418     0.419     0.419     0.419     0.420     0.420     0.420     0.420     0.421     0.421     0.422     0.422     0.422     0.423     0.423     0.424     0.424     0.425     0.425     0.425     0.426     0.426     0.426     0.427     0.427     0.428     0.428     0.428     0.429     0.429     0.430     0.430     0.430     0.431     0.431     0.432     0.432     0.432     0.432     0.433     0.433     0.433     0.434     0.434     0.434     0.435     0.435     0.436     0.436     0.437     0.437     0.438     0.438     0.438     0.439     0.439     0.440     0.440     0.440     0.441     0.442     0.443     0.444     0.445     0.446     0.448     0.449     0.450     0.452     0.452     0.453     0.455     0.456     0.457     0.459     0.460     0.460     0.462     0.463     0.464     0.466     0.467     0.468     0.469     0.470     0.471     0.473     0.474     0.475     0.477     0.478     0.479     0.481     0.482     0.483     0.485     0.486     0.487     0.489     0.490     0.492     0.494     0.495     0.497     0.499     0.500     0.502     0.504     0.506     0.507     0.510     0.512     0.514     0.517     0.518     0.520     0.523     0.525     0.526     0.529     0.531     0.532     0.535     0.536     0.538     0.540     0.541     0.543     0.545     0.546     0.548     0.550     0.551     0.552     0.554     0.555     0.556     0.558     0.559     0.560     0.562     0.563     0.564     0.565     0.566     0.567     0.569     0.570     0.571     0.572     0.573     0.574     0.576     0.577     0.578     0.579     0.580     0.581     0.583     0.584     0.585     0.586     0.587     0.588     0.590     0.591     0.592     0.593     0.594     0.595     0.596     0.597     0.598     0.599     0.600     0.601     0.602     0.603     0.604     0.605     0.606     0.607     0.608     0.609     0.609     0.611     0.611     0.612     0.613     0.614     0.614     0.615     0.616     0.616     0.617     0.618     0.618     0.619     0.619     0.620     0.620     0.621     0.621     0.622     0.622     0.623     0.623     0.623     0.624     0.624     0.624     0.624     0.625     0.625     0.625     0.625     0.625     0.625     0.625     0.625     0.625     0.625     0.625     0.625     0.625     0.624     0.624     0.624     0.623     0.623     0.623     0.622     0.622     0.621     0.621     0.620     0.619     0.619     0.618     0.617     0.616     0.616     0.615     0.614     0.613     0.612     0.611     0.610     0.608     0.607     0.606     0.604     0.603     0.602     0.600     0.599     0.597     0.595     0.594     0.592     0.589     0.588     0.586     0.584     0.582     0.580     0.577     0.575     0.573     0.570     0.568     0.566     0.562     0.560     0.558     0.554     0.551     0.549     0.545     0.542     0.540     0.536     0.533     0.530     0.531     0.531     0.532     0.533     0.533     0.533     0.534     0.535     0.535     0.536     0.536     0.536     0.537     0.537     0.538     0.539     0.539     0.539     0.540     0.541     0.541     0.542     0.542     0.543     0.544     0.544     0.545     0.546     0.546     0.546     0.547     0.548     0.548     0.549     0.549     0.550     0.551     0.551     0.552     0.552     0.553     0.554     0.555     0.555     0.556     0.557     0.557     0.558     0.559     0.559     0.560     0.561     0.562     0.562     0.563     0.564     0.565     0.566     0.567     0.567     0.568     0.569     0.570     0.571     0.572     0.573     0.574     0.575     0.575     0.577     0.578     0.579     0.580     0.581     0.582     0.583     0.585     0.586     0.587     0.588     0.590     0.592     0.593     0.594     0.596     0.598     0.599     0.600     0.601     0.602     0.604     0.605     0.606     0.608     0.609     0.611     0.613     0.614     0.616     0.618     0.619     0.621     0.623     0.625     0.627     0.629     0.631     0.632     0.635     0.637     0.638     0.641     0.643     0.645     0.648     0.650     0.652     0.655     0.657     0.659     0.662     0.664     0.666     0.669     0.671     0.673     0.677     0.679     0.681     0.684     0.686     0.688     0.692     0.694     0.696     0.700     0.702     0.704     0.708     0.710     0.712     0.716     0.718     0.721     0.724     0.726     0.729     0.732     0.735     0.737     0.741     0.743     0.745     0.749     0.751     0.753     0.757     0.759     0.761     0.765     0.767     0.769     0.772     0.774     0.776     0.780     0.782     0.784     0.788     0.790     0.792     0.795     0.797     0.799     0.802     0.804     0.806     0.810     0.812     0.814     0.818     0.820     0.822     0.826     0.828     0.831     0.835     0.837     0.840     0.845     0.847     0.850     0.855     0.857     0.860     0.865     0.867     0.872     0.896     0.910     0.922     0.944     0.956     0.967     0.986     0.996     1.003     1.017     1.024     1.028     1.037     1.040     1.042     1.047     1.047     1.045     1.046     1.044     1.040     1.036     1.033     1.027     1.020     1.014     1.007     0.999     0.993     0.986     0.979     0.973     0.966     0.958     0.952     0.944     0.934     0.928     0.919     0.908     0.900     0.891     0.879     0.871     0.862     0.851     0.844     0.836     0.835     0.834     0.833     0.832     0.831     0.830     0.830     0.829     0.829     0.829     0.828     0.828     0.828     0.828     0.828     0.829     0.829     0.829     0.830     0.830     0.830     0.832     0.835     0.843     0.860     0.870     0.880     0.900     0.911     0.921     0.942     0.953     0.963     0.982     0.993     1.002     1.020     1.030     1.038     1.055     1.063     1.071     1.085     1.092     1.099     1.111     1.117     1.121     1.131     1.135     1.139     1.146     1.150     1.152     1.157     1.159     1.160     1.162     1.163     1.162     1.163     1.162     1.160     1.159     1.157     1.154     1.151     1.148     1.145     1.142     1.139     1.136     1.133     1.130     1.128     1.125     1.123     1.120     1.117     1.114     1.111     1.108     1.104     1.100     1.094     1.090     1.085     1.077     1.072     1.065     1.056     1.050     1.043     1.033     1.027     1.019     1.007     1.000     0.991     0.978     0.970     0.960     0.946     0.937     0.927     0.911     0.901     0.890     0.874     0.863     0.851     0.835     0.833     0.831     0.828     0.826     0.824     0.822     0.820     0.818     0.815     0.814     0.812     0.809     0.807     0.805     0.803     0.801     0.799     0.796     0.795     0.793     0.790     0.789     0.787     0.784     0.783     0.781     0.779     0.777     0.775     0.773     0.771     0.770     0.767     0.766     0.764     0.762     0.761     0.759     0.758     0.757     0.755     0.754     0.753     0.752     0.751     0.750     0.749     0.748     0.748     0.747     0.746     0.746     0.745     0.745     0.745     0.744     0.744     0.744     0.743     0.744     0.743     0.743     0.743     0.743     0.743     0.743     0.743     0.743     0.744     0.744     0.743     0.744     0.744     0.744     0.744     0.744     0.744     0.744     0.744     0.744     0.744     0.744     0.744     0.744     0.744     0.744     0.744     0.744     0.744     0.744     0.744     0.744     0.744     0.743     0.743     0.747     0.759     0.768     0.786     0.794     0.799     0.809     0.812     0.812     0.813     0.812     0.807     0.800     0.793     0.782     0.765     0.753     0.766     0.792     0.808     0.823     0.849     0.862     0.873     0.890     0.898     0.902     0.905     0.903     0.897     0.882     0.897     0.919     0.952     0.969     0.981     0.997     1.003     1.005     1.004     1.001     0.994     1.000     1.001     0.993     0.969     0.951     0.924     0.885     0.869     0.852     0.821     0.803     0.796     0.809     0.821     0.837     0.869     0.890     0.911     0.951     0.974     0.997     1.035     1.056     1.075     1.108     1.124     1.138     1.162     1.174     1.183     1.200     1.207     1.212     1.223     1.226     1.227     1.233     1.233     1.230     1.229     1.226     1.219     1.238     1.245     1.247     1.266     1.271     1.271     1.288     1.293     1.291     1.307     1.312     1.308     1.321     1.324     1.317     1.324     1.324     1.313     1.313     1.311     1.300     1.301     1.301     1.293     1.298     1.302     1.297     1.304     1.308     1.304     1.309     1.312     1.306     1.303     1.300     1.286     1.271     1.263     1.248     1.251     1.274     1.294     1.323     1.338     1.348     1.358     1.362     1.359     1.347     1.337     1.337     1.357     1.372     1.381     1.396     1.409     1.416     1.425     1.435     1.441     1.447     1.457     1.461     1.465     1.473     1.476     1.476     1.481     1.481     1.476     1.479     1.477     1.469     1.469     1.466     1.454     1.449     1.442     1.425     1.416     1.405     1.385     1.373     1.359     1.333     1.319     1.301     1.270     1.252     1.231     1.193     1.173     1.150     1.110     1.091     1.070     1.033     1.016     0.997     0.963     0.947     0.928     0.895     0.879     0.862     0.831     0.816     0.798     0.768     0.753     0.737     0.712     0.699     0.686     0.666     0.656     0.645     0.629     0.621     0.613     0.601     0.596     0.589     0.580     0.575     0.570     0.562     0.558     0.553     0.546     0.542     0.537     0.528     0.524     0.519     0.511     0.506     0.501     0.493     0.489     0.484     0.476     0.472     0.467     0.459     0.455     0.450     0.443     0.438     0.434     0.427     0.423     0.418     0.412     0.412     0.411     0.410     0.409     0.408     0.407     0.407     0.406     0.405     0.405     0.404     0.403     0.403     0.402     0.401     0.401     0.400     0.400     0.399     0.399     0.398     0.398     0.398     0.397     0.397     0.396     0.396     0.396     0.395     0.395     0.394     0.394     0.394     0.393     0.393     0.392     0.392     0.392     0.391     0.391     0.391     0.390     0.390     0.390     0.389     0.389     0.389     0.388     0.388     0.387     0.387     0.387     0.386     0.386     0.386     0.386     0.385     0.385     0.385     0.384     0.384     0.384     0.384     0.383     0.383     0.383     0.382     0.382     0.381     0.381     0.381     0.380     0.380     0.379     0.378     0.378     0.377     0.376     0.376     0.375     0.374     0.374     0.373     0.372     0.371     0.370     0.369     0.368     0.367     0.366     0.365     0.364     0.363     0.362     0.361     0.359     0.358     0.357     0.355     0.354     0.352     0.350     0.349     0.347     0.345     0.344     0.343     0.340     0.338     0.337     0.334     0.333     0.331     0.328     0.327     0.325     0.322     0.320     0.319     0.316     0.314     0.312     0.309     0.307     0.305     0.302     0.300     0.299     0.295     0.294     0.292     0.289     0.287     0.285     0.282     0.280     0.278     0.275     0.273     0.272     0.269     0.270     0.272     0.276     0.277     0.279     0.280     0.281     0.282     0.283     0.283     0.283     0.283     0.283     0.282     0.281     0.280     0.279     0.277     0.276     0.274     0.271     0.269     0.267     0.263     0.261     0.259     0.254     0.251     0.248     0.243     0.240     0.237
     0.357     0.358     0.360     0.361     0.363     0.364     0.366     0.367     0.368     0.369     0.370     0.371     0.373     0.374     0.375     0.376     0.377     0.378     0.379     0.380     0.381     0.382     0.384     0.385     0.386     0.387     0.388     0.389     0.390     0.391     0.391     0.392     0.393     0.394     0.395     0.396     0.397     0.397     0.398     0.399     0.400     0.400     0.401     0.402     0.403     0.509     0.404     0.604     0.406     0.582     0.407     0.445     0.408     0.409     0.410     0.410     0.411     0.411     0.412     0.413     0.413     0.414     0.414     0.415     0.415     0.416     0.416     0.417     0.417     0.418     0.418     0.419     0.419     0.419     0.420     0.420     0.421     0.421     0.421     0.422     0.422     0.422     0.422     0.422     0.423     0.423     0.423     0.424     0.424     0.424     0.424     0.468     0.425     0.538     0.425     0.567     0.425     0.560     0.426     0.511     0.426     0.426     0.426     0.426     0.426     0.426     0.426     0.426     0.426     0.426     0.426     0.426     0.426     0.426     0.426     0.426     0.426     0.426     0.426     0.426     0.426     0.426     0.426     0.425     0.425     0.425     0.425     0.425     0.425     0.424     0.424     0.424     0.424     0.424     0.423     0.423     0.423     0.422     0.422     0.422     0.421     0.421     0.421     0.420     0.420     0.420     0.419     0.419     0.419     0.419     0.418     0.418     0.417     0.417     0.417     0.416     0.416     0.416     0.415     0.415     0.414     0.414     0.413     0.413     0.412     0.411     0.411     0.410     0.409     0.409     0.408     0.408     0.407     0.406     0.406     0.405     0.404     0.404     0.403     0.402     0.402     0.401     0.400     0.399     0.399     0.398     0.397     0.396     0.395     0.394     0.393     0.392     0.391     0.390     0.389     0.388     0.388     0.387     0.386     0.385     0.384     0.383     0.382     0.381     0.380     0.379     0.378     0.377     0.376     0.375     0.374     0.373     0.372     0.371     0.370     0.369     0.368     0.367     0.366     0.364     0.363     0.362     0.361     0.360     0.359     0.358     0.357     0.356     0.354     0.354     0.352     0.351     0.350     0.349     0.348     0.346     0.345     0.344     0.343     0.341     0.340     0.339     0.338     0.337     0.335     0.334     0.333     0.332     0.330     0.329     0.328     0.326     0.325     0.324     0.322     0.321     0.320     0.321     0.321     0.321     0.322     0.322     0.322     0.322     0.322     0.323     0.323     0.323     0.323     0.323     0.324     0.324     0.324     0.324     0.325     0.325     0.325     0.326     0.326     0.326     0.327     0.327     0.327     0.327     0.327     0.328     0.328     0.328     0.329     0.329     0.329     0.329     0.330     0.330     0.330     0.330     0.330     0.331     0.331     0.331     0.331     0.331     0.331     0.332     0.332     0.332     0.332     0.332     0.333     0.333     0.333     0.333     0.333     0.334     0.334     0.334     0.334     0.334     0.334     0.335     0.335     0.335     0.335     0.336     0.336     0.336     0.336     0.336     0.336     0.337     0.337     0.337     0.337     0.337     0.338     0.338     0.338     0.338     0.338     0.339     0.339     0.339     0.339     0.339     0.339     0.340     0.340     0.340     0.340     0.340     0.340     0.341     0.341     0.341     0.341     0.341     0.342     0.342     0.342     0.342     0.342     0.343     0.343     0.343     0.343     0.343     0.343     0.344     0.344     0.344     0.344     0.344     0.344     0.345     0.345     0.345     0.345     0.345     0.345     0.346     0.346     0.346     0.346     0.346     0.346     0.347     0.347     0.347     0.347     0.347     0.348     0.348     0.348     0.348     0.348     0.348     0.349     0.349     0.349     0.349     0.349     0.349     0.350     0.350     0.350     0.350     0.350     0.351     0.351     0.351     0.351     0.351     0.352     0.352     0.352     0.352     0.352     0.352     0.353     0.353     0.353     0.353     0.353     0.354     0.354     0.354     0.354     0.355     0.355     0.355     0.355     0.355     0.355     0.356     0.356     0.356     0.356     0.357     0.357     0.357     0.357     0.358     0.358     0.358     0.358     0.358     0.359     0.359     0.359     0.359     0.359     0.360     0.360     0.360     0.360     0.360     0.361     0.361     0.361     0.362     0.362     0.362     0.362     0.362     0.362     0.363     0.363     0.363     0.363     0.364     0.364     0.364     0.364     0.364     0.365     0.365     0.365     0.365     0.366     0.366     0.366     0.366     0.367     0.367     0.367     0.367     0.367     0.368     0.368     0.368     0.369     0.369     0.369     0.369     0.370     0.370     0.370     0.370     0.371     0.371     0.371     0.371     0.372     0.372     0.372     0.373     0.373     0.373     0.373     0.374     0.374     0.374     0.375     0.375     0.375     0.375     0.375     0.376     0.376     0.376     0.377     0.377     0.377     0.377     0.378     0.378     0.378     0.378     0.379     0.379     0.379     0.379     0.380     0.380     0.380     0.380     0.381     0.381     0.381     0.382     0.382     0.382     0.383     0.383     0.383     0.384     0.384     0.384     0.385     0.385     0.385     0.385     0.386     0.386     0.386     0.387     0.387     0.387     0.387     0.388     0.388     0.388     0.389     0.389     0.389     0.389     0.390     0.390     0.390     0.391     0.391     0.391     0.391     0.391     0.392     0.392     0.393     0.393     0.393     0.393     0.394     0.394     0.394     0.395     0.395     0.395     0.395     0.396     0.396     0.396     0.396     0.397     0.397     0.397     0.398     0.398     0.399     0.399     0.399     0.400     0.400     0.400     0.401     0.401     0.401     0.402     0.402     0.402     0.403     0.403     0.403     0.404     0.404     0.405     0.405     0.405     0.405     0.406     0.406     0.406     0.407     0.407     0.407     0.408     0.408     0.408     0.409     0.409     0.409     0.410     0.410     0.410     0.410     0.411     0.411     0.412     0.412     0.412     0.413     0.413     0.413     0.414     0.414     0.415     0.415     0.415     0.416     0.416     0.417     0.417     0.417     0.418     0.418     0.418     0.419     0.419     0.419     0.420     0.420     0.420     0.421     0.421     0.421     0.422     0.422     0.423     0.423     0.423     0.424     0.424     0.425     0.425     0.426     0.426     0.426     0.427     0.427     0.427     0.428     0.428     0.428     0.429     0.429     0.430     0.430     0.430     0.431     0.431     0.432     0.432     0.432     0.432     0.433     0.433     0.433     0.434     0.434     0.435     0.435     0.436     0.436     0.436     0.437     0.437     0.438     0.438     0.438     0.439     0.439     0.440     0.440     0.441     0.442     0.443     0.444     0.446     0.447     0.448     0.449     0.450     0.451     0.453     0.454     0.455     0.456     0.458     0.459     0.460     0.461     0.462     0.464     0.465     0.466     0.467     0.468     0.469     0.471     0.472     0.473     0.474     0.475     0.477     0.478     0.479     0.481     0.482     0.484     0.485     0.486     0.488     0.489     0.491     0.492     0.494     0.496     0.497     0.499     0.501     0.502     0.505     0.506     0.508     0.511     0.513     0.515     0.517     0.520     0.522     0.524     0.526     0.528     0.531     0.533     0.534     0.536     0.538     0.540     0.541     0.543     0.544     0.546     0.548     0.549     0.551     0.552     0.554     0.555     0.556     0.558     0.559     0.560     0.561     0.563     0.564     0.565     0.566     0.567     0.568     0.570     0.571     0.572     0.573     0.574     0.575     0.577     0.578     0.579     0.580     0.581     0.582     0.584     0.585     0.586     0.587     0.588     0.589     0.590     0.592     0.593     0.594     0.595     0.596     0.597     0.598     0.599     0.600     0.601     0.602     0.603     0.604     0.605     0.606     0.607     0.608     0.609     0.609     0.610     0.611     0.612     0.613     0.613     0.614     0.615     0.615     0.616     0.617     0.617     0.618     0.619     0.619     0.620     0.620     0.621     0.621     0.622     0.622     0.623     0.623     0.623     0.624     0.624     0.624     0.625     0.625     0.625     0.625     0.625     0.625     0.625     0.625     0.625     0.625     0.625     0.625     0.625     0.625     0.624     0.624     0.624     0.624     0.623     0.623     0.622     0.622     0.621     0.621     0.620     0.620     0.619     0.618     0.617     0.617     0.616     0.615     0.614     0.613     0.612     0.611     0.610     0.609     0.608     0.606     0.605     0.604     0.602     0.601     0.599     0.597     0.596     0.594     0.592     0.590     0.588     0.586     0.584     0.582     0.580     0.578     0.576     0.573     0.571     0.568     0.566     0.563     0.560     0.558     0.555     0.552     0.549     0.546     0.543     0.540     0.537     0.534     0.531     0.531     0.531     0.531     0.532     0.533     0.533     0.534     0.534     0.535     0.535     0.536     0.536     0.537     0.537     0.538     0.538     0.539     0.539     0.540     0.540     0.541     0.541     0.542     0.543     0.543     0.544     0.545     0.545     0.546     0.546     0.547     0.547     0.548     0.548     0.549     0.550     0.550     0.551     0.551     0.552     0.553     0.553     0.554     0.555     0.555     0.556     0.557     0.558     0.558     0.559     0.560     0.560     0.561     0.562     0.563     0.564     0.564     0.565     0.566     0.567     0.568     0.569     0.570     0.570     0.572     0.573     0.573     0.574     0.575     0.576     0.577     0.579     0.580     0.581     0.582     0.583     0.584     0.585     0.586     0.588     0.590     0.591     0.593     0.594     0.596     0.597     0.599     0.600     0.601     0.602     0.603     0.604     0.606     0.607     0.609     0.610     0.612     0.614     0.615     0.617     0.619     0.620     0.622     0.624     0.626     0.628     0.630     0.632     0.634     0.636     0.638     0.640     0.642     0.644     0.647     0.649     0.651     0.653     0.656     0.658     0.660     0.663     0.665     0.668     0.670     0.673     0.675     0.678     0.680     0.683     0.685     0.688     0.690     0.693     0.696     0.698     0.701     0.704     0.706     0.709     0.712     0.715     0.718     0.720     0.723     0.726     0.728     0.731     0.734     0.736     0.739     0.742     0.745     0.747     0.750     0.753     0.755     0.758     0.761     0.763     0.766     0.769     0.771     0.774     0.776     0.779     0.781     0.784     0.786     0.789     0.791     0.794     0.796     0.799     0.801     0.804     0.806     0.808     0.811     0.813     0.816     0.819     0.821     0.824     0.827     0.830     0.833     0.836     0.840     0.843     0.846     0.850     0.853     0.857     0.860     0.863     0.867     0.870     0.885     0.904     0.920     0.935     0.952     0.966     0.979     0.993     1.004     1.013     1.023     1.030     1.035     1.041     1.044     1.046     1.048     1.048     1.046     1.045     1.042     1.038     1.034     1.029     1.023     1.017     1.011     1.004     0.997     0.990     0.984     0.977     0.971     0.964     0.958     0.951     0.944     0.937     0.929     0.921     0.912     0.904     0.895     0.886     0.877     0.868     0.859     0.851     0.843     0.836     0.835     0.834     0.833     0.832     0.831     0.831     0.830     0.829     0.829     0.829     0.829     0.829     0.829     0.828     0.829     0.829     0.829     0.830     0.831     0.831     0.832     0.839     0.849     0.861     0.873     0.885     0.900     0.913     0.927     0.942     0.955     0.968     0.983     0.996     1.008     1.022     1.034     1.045     1.057     1.068     1.078     1.089     1.098     1.106     1.116     1.123     1.130     1.137     1.143     1.148     1.154     1.158     1.162     1.166     1.168     1.170     1.172     1.173     1.173     1.173     1.172     1.170     1.169     1.166     1.164     1.161     1.158     1.154     1.151     1.148     1.144     1.141     1.138     1.135     1.132     1.129     1.126     1.124     1.120     1.117     1.114     1.110     1.106     1.101     1.096     1.091     1.085     1.079     1.072     1.066     1.059     1.051     1.044     1.036     1.028     1.019     1.011     1.001     0.992     0.982     0.972     0.961     0.950     0.939     0.927     0.915     0.903     0.890     0.877     0.864     0.851     0.838     0.834     0.832     0.830     0.828     0.826     0.824     0.821     0.819     0.817     0.815     0.813     0.811     0.808     0.806     0.804     0.802     0.800     0.798     0.796     0.794     0.792     0.789     0.788     0.786     0.784     0.782     0.780     0.778     0.776     0.774     0.772     0.770     0.769     0.767     0.765     0.764     0.762     0.761     0.759     0.758     0.757     0.755     0.754     0.753     0.752     0.751     0.751     0.750     0.749     0.749     0.748     0.747     0.747     0.747     0.746     0.746     0.746     0.746     0.746     0.745     0.745     0.745     0.745     0.745     0.745     0.745     0.745     0.745     0.745     0.745     0.745     0.745     0.745     0.745     0.745     0.745     0.745     0.745     0.745     0.745     0.745     0.745     0.745     0.745     0.745     0.745     0.745     0.744     0.745     0.744     0.744     0.744     0.744     0.743     0.756     0.768     0.779     0.790     0.798     0.804     0.809     0.812     0.812     0.812     0.809     0.804     0.797     0.787     0.775     0.760     0.752     0.769     0.789     0.808     0.826     0.845     0.861     0.875     0.887     0.895     0.899     0.900     0.897     0.889     0.877     0.885     0.913     0.939     0.959     0.975     0.988     0.996     1.000     1.001     0.998     0.992     0.982     0.981     0.972     0.954     0.930     0.914     0.895     0.877     0.858     0.836     0.815     0.793     0.793     0.803     0.818     0.840     0.862     0.886     0.915     0.942     0.969     0.999     1.025     1.049     1.075     1.095     1.113     1.133     1.147     1.159     1.173     1.182     1.189     1.197     1.201     1.203     1.207     1.207     1.207     1.207     1.210     1.219     1.233     1.242     1.250     1.262     1.270     1.275     1.287     1.294     1.299     1.311     1.317     1.322     1.331     1.336     1.337     1.342     1.342     1.338     1.337     1.335     1.331     1.332     1.334     1.333     1.338     1.343     1.345     1.350     1.355     1.355     1.358     1.361     1.358     1.355     1.352     1.341     1.327     1.316     1.304     1.298     1.317     1.339     1.360     1.376     1.386     1.393     1.394     1.390     1.379     1.388     1.399     1.410     1.422     1.430     1.436     1.443     1.447     1.449     1.452     1.453     1.452     1.454     1.453     1.452     1.454     1.455     1.454     1.457     1.458     1.456     1.457     1.456     1.453     1.452     1.450     1.444     1.439     1.432     1.421     1.410     1.397     1.380     1.365     1.346     1.323     1.302     1.277     1.248     1.221     1.192     1.158     1.128     1.096     1.061     1.033     1.005     0.975     0.951     0.927     0.901     0.879     0.857     0.833     0.814     0.795     0.774     0.756     0.738     0.718     0.702     0.686     0.670     0.656     0.644     0.631     0.621     0.611     0.601     0.594     0.587     0.579     0.573     0.567     0.561     0.556     0.550     0.545     0.540     0.535     0.529     0.524     0.519     0.513     0.508     0.502     0.496     0.491     0.486     0.480     0.475     0.469     0.464     0.459     0.453     0.448     0.443     0.437     0.432     0.427     0.422     0.417     0.413     0.412     0.411     0.410     0.409     0.408     0.408     0.407     0.406     0.405     0.405     0.404     0.403     0.403     0.402     0.401     0.401     0.400     0.400     0.399     0.398     0.398     0.398     0.397     0.397     0.396     0.396     0.396     0.395     0.395     0.394     0.394     0.394     0.393     0.393     0.392     0.392     0.392     0.391     0.391     0.391     0.390     0.390     0.390     0.389     0.389     0.389     0.388     0.388     0.387     0.387     0.387     0.386     0.386     0.386     0.385     0.385     0.385     0.384     0.384     0.384     0.384     0.383     0.383     0.383     0.382     0.382     0.382     0.382     0.381     0.381     0.380     0.380     0.379     0.379     0.379     0.378     0.377     0.377     0.376     0.375     0.375     0.374     0.373     0.372     0.372     0.371     0.370     0.369     0.368     0.367     0.366     0.365     0.364     0.363     0.362     0.361     0.360     0.358     0.357     0.355     0.354     0.353     0.351     0.349     0.348     0.346     0.345     0.343     0.341     0.339     0.338     0.336     0.334     0.332     0.330     0.328     0.326     0.324     0.322     0.320     0.317     0.315     0.313     0.311     0.309     0.306     0.304     0.302     0.300     0.297     0.295     0.293     0.291     0.288     0.286     0.284     0.281     0.279     0.277     0.275     0.273     0.271     0.268     0.270     0.272     0.275     0.277     0.278     0.280     0.281     0.282     0.282     0.283     0.283     0.283     0.282     0.282     0.281     0.280     0.279     0.277     0.275     0.274     0.271     0.269     0.267     0.264     0.261     0.258     0.255     0.252     0.248     0.244     0.240     0.236
     0.356     0.358     0.359     0.361     0.362     0.364     0.365     0.366     0.367     0.369     0.370     0.371     0.372     0.373     0.374     0.375     0.377     0.378     0.379     0.380     0.381     0.382     0.383     0.384     0.385     0.386     0.387     0.388     0.389     0.390     0.391     0.392     0.393     0.394     0.394     0.395     0.396     0.397     0.398     0.399     0.399     0.400     0.401     0.401     0.570     0.403     0.765     0.420     0.829     0.411     0.720     0.407     0.467     0.409     0.409     0.410     0.410     0.411     0.411     0.486     0.413     0.546     0.414     0.478     0.415     0.415     0.416     0.416     0.417     0.417     0.418     0.418     0.419     0.419     0.419     0.420     0.420     0.457     0.421     0.531     0.421     0.451     0.422     0.422     0.422     0.423     0.423     0.423     0.424     0.424     0.554     0.424     0.677     0.425     0.749     0.425     0.772     0.425     0.738     0.426     0.633     0.426     0.466     0.426     0.426     0.426     0.426     0.426     0.426     0.426     0.426     0.426     0.426     0.426     0.426     0.426     0.426     0.426     0.426     0.426     0.426     0.426     0.425     0.425     0.425     0.425     0.425     0.424     0.424     0.424     0.424     0.424     0.423     0.423     0.423     0.422     0.422     0.422     0.422     0.421     0.421     0.421     0.420     0.420     0.420     0.420     0.419     0.419     0.419     0.418     0.418     0.418     0.417     0.417     0.416     0.416     0.416     0.415     0.415     0.414     0.414     0.413     0.413     0.412     0.412     0.411     0.410     0.410     0.409     0.408     0.408     0.407     0.406     0.406     0.405     0.405     0.404     0.403     0.403     0.402     0.401     0.401     0.400     0.399     0.398     0.398     0.397     0.396     0.395     0.394     0.393     0.392     0.391     0.390     0.389     0.388     0.387     0.386     0.385     0.385     0.384     0.383     0.382     0.381     0.380     0.379     0.378     0.377     0.376     0.375     0.374     0.373     0.372     0.371     0.370     0.369     0.368     0.366     0.365     0.364     0.363     0.362     0.361     0.360     0.359     0.358     0.357     0.356     0.354     0.354     0.352     0.351     0.350     0.349     0.348     0.346     0.345     0.344     0.343     0.341     0.340     0.339     0.338     0.337     0.335     0.334     0.333     0.332     0.330     0.329     0.328     0.326     0.325     0.324     0.322     0.321     0.320     0.320     0.321     0.321     0.321     0.321     0.322     0.322     0.322     0.323     0.323     0.323     0.323     0.323     0.324     0.324     0.324     0.324     0.325     0.325     0.325     0.325     0.326     0.326     0.326     0.326     0.327     0.327     0.327     0.328     0.328     0.328     0.328     0.329     0.329     0.329     0.329     0.330     0.330     0.330     0.330     0.330     0.331     0.331     0.331     0.331     0.331     0.331     0.332     0.332     0.332     0.332     0.332     0.332     0.333     0.333     0.333     0.333     0.333     0.334     0.334     0.334     0.334     0.334     0.335     0.335     0.335     0.335     0.336     0.336     0.336     0.336     0.336     0.336     0.337     0.337     0.337     0.337     0.337     0.338     0.338     0.338     0.338     0.338     0.339     0.339     0.339     0.339     0.339     0.339     0.339     0.340     0.340     0.340     0.340     0.340     0.341     0.341     0.341     0.341     0.342     0.342     0.342     0.342     0.342     0.342     0.343     0.343     0.343     0.343     0.343     0.343     0.344     0.344     0.344     0.344     0.344     0.344     0.344     0.345     0.345     0.345     0.345     0.345     0.346     0.346     0.346     0.346     0.346     0.346     0.347     0.347     0.347     0.347     0.347     0.347     0.348     0.348     0.348     0.348     0.348     0.349     0.349     0.349     0.349     0.349     0.350     0.350     0.350     0.350     0.350     0.350     0.351     0.351     0.351     0.351     0.351     0.352     0.352     0.352     0.352     0.352     0.353     0.353     0.353     0.353     0.353     0.354     0.354     0.354     0.354     0.354     0.355     0.355     0.355     0.355     0.355     0.356     0.356     0.356     0.356     0.356     0.357     0.357     0.357     0.357     0.358     0.358     0.358     0.358     0.358     0.359     0.359     0.359     0.359     0.359     0.360     0.360     0.360     0.360     0.361     0.361     0.361     0.361     0.362     0.362     0.362     0.362     0.362     0.363     0.363     0.363     0.363     0.363     0.364     0.364     0.364     0.364     0.365     0.365     0.365     0.365     0.365     0.366     0.366     0.366     0.366     0.367     0.367     0.367     0.367     0.368     0.368     0.368     0.368     0.369     0.369     0.369     0.369     0.370     0.370     0.370     0.370     0.371     0.371     0.371     0.371     0.372     0.372     0.372     0.373     0.373     0.373     0.374     0.374     0.374     0.374     0.375     0.375     0.375     0.375     0.375     0.376     0.376     0.376     0.377     0.377     0.377     0.377     0.378     0.378     0.378     0.378     0.379     0.379     0.379     0.380     0.380     0.380     0.380     0.381     0.381     0.381     0.382     0.382     0.382     0.383     0.383     0.383     0.383     0.384     0.384     0.384     0.385     0.385     0.385     0.385     0.386     0.386     0.386     0.387     0.387     0.387     0.388     0.388     0.388     0.388     0.389     0.389     0.389     0.390     0.390     0.390     0.390     0.391     0.391     0.391     0.391     0.392     0.392     0.392     0.393     0.393     0.393     0.394     0.394     0.394     0.394     0.395     0.395     0.395     0.396     0.396     0.396     0.396     0.397     0.397     0.398     0.398     0.398     0.399     0.399     0.399     0.399     0.400     0.400     0.401     0.401     0.401     0.402     0.402     0.402     0.403     0.403     0.403     0.404     0.404     0.404     0.405     0.405     0.405     0.406     0.406     0.406     0.406     0.407     0.407     0.407     0.408     0.408     0.408     0.409     0.409     0.409     0.410     0.410     0.410     0.411     0.411     0.411     0.412     0.412     0.412     0.413     0.413     0.414     0.414     0.414     0.415     0.415     0.416     0.416     0.417     0.417     0.417     0.418     0.418     0.418     0.419     0.419     0.419     0.419     0.420     0.420     0.420     0.421     0.421     0.422     0.422     0.422     0.423     0.423     0.424     0.424     0.425     0.425     0.425     0.426     0.426     0.427     0.427     0.427     0.428     0.428     0.428     0.429     0.429     0.429     0.430     0.430     0.431     0.431     0.431     0.432     0.432     0.432     0.432     0.433     0.433     0.434     0.434     0.434     0.435     0.435     0.436     0.436     0.437     0.437     0.437     0.438     0.438     0.439     0.439     0.440     0.440     0.441     0.442     0.443     0.445     0.446     0.447     0.448     0.449     0.450     0.452     0.453     0.454     0.455     0.457     0.458     0.459     0.460     0.461     0.463     0.464     0.465     0.466     0.467     0.469     0.470     0.471     0.472     0.473     0.474     0.476     0.477     0.478     0.480     0.481     0.483     0.484     0.485     0.487     0.488     0.490     0.491     0.493     0.495     0.496     0.498     0.500     0.501     0.503     0.505     0.507     0.509     0.511     0.514     0.516     0.518     0.521     0.523     0.526     0.528     0.530     0.532     0.534     0.536     0.538     0.540     0.541     0.543     0.544     0.546     0.548     0.549     0.551     0.552     0.554     0.555     0.556     0.558     0.559     0.560     0.561     0.563     0.564     0.565     0.566     0.567     0.568     0.570     0.571     0.572     0.573     0.574     0.575     0.576     0.578     0.579     0.580     0.581     0.582     0.583     0.585     0.586     0.587     0.588     0.589     0.590     0.591     0.593     0.594     0.595     0.596     0.597     0.598     0.599     0.600     0.601     0.602     0.603     0.604     0.605     0.606     0.607     0.607     0.608     0.609     0.610     0.611     0.612     0.613     0.613     0.614     0.615     0.615     0.616     0.617     0.617     0.618     0.619     0.619     0.620     0.620     0.621     0.621     0.622     0.622     0.623     0.623     0.623     0.624     0.624     0.624     0.625     0.625     0.625     0.625     0.625     0.625     0.625     0.625     0.625     0.625     0.625     0.625     0.625     0.625     0.624     0.624     0.624     0.624     0.623     0.623     0.622     0.622     0.621     0.621     0.620     0.620     0.619     0.618     0.618     0.617     0.616     0.615     0.614     0.613     0.612     0.611     0.610     0.609     0.608     0.607     0.605     0.604     0.603     0.601     0.599     0.598     0.596     0.594     0.593     0.591     0.589     0.587     0.585     0.583     0.581     0.578     0.576     0.574     0.571     0.569     0.567     0.564     0.561     0.559     0.556     0.553     0.550     0.547     0.544     0.541     0.538     0.535     0.531     0.530     0.531     0.531     0.532     0.532     0.533     0.533     0.534     0.534     0.535     0.535     0.536     0.536     0.537     0.538     0.538     0.539     0.539     0.540     0.540     0.541     0.541     0.542     0.542     0.543     0.543     0.544     0.545     0.545     0.546     0.546     0.547     0.547     0.548     0.549     0.549     0.550     0.551     0.551     0.552     0.552     0.553     0.554     0.554     0.555     0.556     0.557     0.557     0.558     0.559     0.559     0.560     0.561     0.562     0.562     0.563     0.564     0.565     0.566     0.567     0.568     0.568     0.569     0.570     0.571     0.572     0.573     0.574     0.575     0.576     0.577     0.578     0.579     0.580     0.581     0.582     0.584     0.585     0.586     0.587     0.589     0.591     0.592     0.594     0.595     0.597     0.598     0.599     0.601     0.602     0.603     0.604     0.605     0.607     0.608     0.610     0.612     0.613     0.615     0.617     0.618     0.620     0.622     0.624     0.625     0.627     0.629     0.631     0.633     0.635     0.637     0.639     0.642     0.644     0.646     0.648     0.650     0.653     0.655     0.657     0.660     0.662     0.664     0.667     0.669     0.672     0.674     0.677     0.679     0.682     0.684     0.687     0.689     0.692     0.695     0.697     0.700     0.703     0.705     0.708     0.711     0.714     0.716     0.719     0.722     0.725     0.727     0.730     0.733     0.735     0.738     0.741     0.744     0.746     0.749     0.752     0.754     0.757     0.760     0.762     0.765     0.768     0.770     0.773     0.775     0.778     0.780     0.783     0.785     0.788     0.790     0.793     0.795     0.798     0.800     0.803     0.805     0.808     0.810     0.812     0.815     0.817     0.820     0.823     0.826     0.829     0.832     0.835     0.838     0.842     0.845     0.848     0.852     0.855     0.859     0.862     0.865     0.869     0.879     0.896     0.913     0.929     0.945     0.960     0.974     0.988     1.000     1.011     1.020     1.028     1.035     1.040     1.043     1.046     1.048     1.048     1.047     1.046     1.043     1.039     1.036     1.030     1.025     1.020     1.013     1.007     1.001     0.994     0.988     0.982     0.975     0.969     0.964     0.957     0.951     0.945     0.938     0.931     0.924     0.916     0.908     0.900     0.891     0.883     0.875     0.866     0.858     0.850     0.842     0.836     0.835     0.834     0.833     0.832     0.831     0.831     0.831     0.830     0.830     0.830     0.829     0.829     0.830     0.829     0.830     0.830     0.830     0.831     0.832     0.833     0.842     0.853     0.864     0.876     0.889     0.902     0.916     0.930     0.944     0.958     0.972     0.986     0.999     1.012     1.025     1.038     1.050     1.061     1.073     1.083     1.093     1.103     1.113     1.121     1.130     1.137     1.144     1.151     1.157     1.162     1.167     1.171     1.175     1.178     1.180     1.182     1.183     1.183     1.183     1.182     1.181     1.179     1.177     1.174     1.171     1.168     1.165     1.161     1.158     1.154     1.150     1.147     1.144     1.140     1.137     1.134     1.130     1.127     1.123     1.119     1.116     1.112     1.107     1.102     1.097     1.091     1.086     1.080     1.073     1.067     1.060     1.053     1.046     1.038     1.030     1.022     1.013     1.004     0.994     0.984     0.974     0.963     0.952     0.941     0.929     0.917     0.905     0.892     0.879     0.866     0.853     0.840     0.835     0.833     0.831     0.829     0.827     0.825     0.823     0.821     0.819     0.816     0.814     0.812     0.810     0.808     0.806     0.803     0.801     0.799     0.797     0.795     0.793     0.791     0.789     0.787     0.785     0.783     0.781     0.779     0.777     0.775     0.773     0.771     0.770     0.768     0.766     0.765     0.763     0.762     0.760     0.759     0.758     0.757     0.756     0.755     0.754     0.753     0.752     0.752     0.751     0.751     0.750     0.749     0.749     0.749     0.748     0.748     0.748     0.748     0.747     0.747     0.747     0.747     0.747     0.747     0.747     0.747     0.747     0.747     0.747     0.746     0.746     0.747     0.746     0.746     0.746     0.746     0.746     0.746     0.746     0.746     0.746     0.746     0.746     0.746     0.745     0.745     0.745     0.745     0.745     0.744     0.744     0.744     0.752     0.764     0.775     0.785     0.793     0.800     0.805     0.809     0.811     0.811     0.809     0.805     0.799     0.791     0.780     0.767     0.751     0.751     0.769     0.788     0.808     0.826     0.844     0.860     0.873     0.884     0.891     0.895     0.895     0.891     0.882     0.870     0.872     0.901     0.927     0.948     0.965     0.979     0.988     0.994     0.995     0.994     0.989     0.982     0.972     0.961     0.948     0.934     0.918     0.902     0.885     0.867     0.848     0.828     0.806     0.787     0.791     0.803     0.820     0.840     0.864     0.890     0.917     0.944     0.972     0.999     1.024     1.049     1.070     1.090     1.108     1.124     1.138     1.150     1.160     1.168     1.174     1.179     1.183     1.186     1.188     1.190     1.197     1.208     1.219     1.230     1.240     1.250     1.260     1.269     1.278     1.286     1.295     1.304     1.313     1.322     1.330     1.338     1.344     1.350     1.354     1.356     1.356     1.355     1.356     1.357     1.359     1.363     1.368     1.374     1.380     1.387     1.393     1.397     1.401     1.403     1.405     1.405     1.403     1.399     1.392     1.380     1.368     1.361     1.359     1.362     1.377     1.395     1.408     1.417     1.421     1.420     1.423     1.432     1.442     1.451     1.458     1.464     1.469     1.471     1.473     1.472     1.469     1.466     1.462     1.456     1.451     1.447     1.441     1.438     1.436     1.433     1.432     1.432     1.430     1.430     1.430     1.428     1.427     1.425     1.421     1.416     1.409     1.399     1.387     1.373     1.356     1.338     1.317     1.294     1.269     1.241     1.212     1.181     1.149     1.115     1.081     1.048     1.015     0.984     0.954     0.925     0.898     0.872     0.846     0.822     0.799     0.777     0.756     0.737     0.717     0.700     0.682     0.666     0.651     0.638     0.626     0.615     0.606     0.597     0.588     0.581     0.573     0.567     0.562     0.556     0.551     0.546     0.541     0.536     0.531     0.526     0.521     0.516     0.511     0.506     0.501     0.496     0.491     0.486     0.481     0.475     0.470     0.465     0.460     0.455     0.450     0.445     0.440     0.435     0.430     0.425     0.420     0.416     0.413     0.412     0.411     0.410     0.409     0.409     0.408     0.407     0.406     0.405     0.404     0.404     0.403     0.403     0.402     0.401     0.401     0.400     0.399     0.399     0.398     0.398     0.397     0.397     0.396     0.396     0.396     0.395     0.395     0.394     0.394     0.394     0.393     0.393     0.392     0.392     0.392     0.391     0.391     0.391     0.390     0.390     0.390     0.389     0.389     0.389     0.388     0.388     0.388     0.387     0.387     0.386     0.386     0.386     0.385     0.385     0.384     0.384     0.384     0.384     0.384     0.383     0.383     0.383     0.382     0.382     0.382     0.381     0.381     0.381     0.380     0.380     0.380     0.379     0.379     0.378     0.378     0.377     0.377     0.376     0.376     0.375     0.374     0.374     0.373     0.372     0.371     0.371     0.370     0.369     0.368     0.367     0.366     0.365     0.364     0.363     0.362     0.361     0.360     0.359     0.357     0.356     0.355     0.353     0.352     0.350     0.349     0.347     0.345     0.344     0.342     0.340     0.339     0.337     0.335     0.333     0.331     0.329     0.327     0.325     0.323     0.321     0.319     0.317     0.314     0.312     0.310     0.308     0.306     0.303     0.301     0.299     0.297     0.294     0.292     0.290     0.288     0.285     0.283     0.281     0.279     0.276     0.274     0.272     0.270     0.268     0.270     0.272     0.275     0.276     0.278     0.280     0.281     0.281     0.282     0.282     0.283     0.282     0.282     0.281     0.281     0.280     0.278     0.277     0.275     0.274     0.271     0.269     0.267     0.264     0.261     0.258     0.255     0.252     0.248     0.245     0.241     0.236
     0.355     0.357     0.358     0.360     0.361     0.363     0.364     0.365     0.367     0.368     0.369     0.370     0.371     0.373     0.374     0.375     0.376     0.377     0.378     0.379     0.380     0.381     0.382     0.383     0.385     0.385     0.386     0.387     0.388     0.390     0.390     0.391     0.392     0.393     0.394     0.395     0.396     0.400     0.397     0.406     0.399     0.407     0.400     0.490     0.402     0.760     0.439     0.933     0.487     0.917     0.427     0.699     0.408     0.408     0.409     0.409     0.410     0.410     0.474     0.411     0.606     0.413     0.596     0.414     0.469     0.415     0.415     0.416     0.416     0.417     0.417     0.418     0.418     0.419     0.419     0.419     0.434     0.420     0.606     0.421     0.607     0.421     0.422     0.422     0.422     0.422     0.423     0.423     0.423     0.533     0.424     0.695     0.424     0.807     0.429     0.872     0.449     0.876     0.433     0.795     0.425     0.626     0.425     0.425     0.425     0.426     0.426     0.426     0.426     0.426     0.426     0.426     0.426     0.426     0.426     0.425     0.425     0.426     0.426     0.426     0.425     0.425     0.425     0.425     0.424     0.424     0.424     0.424     0.424     0.424     0.424     0.423     0.423     0.423     0.422     0.422     0.422     0.422     0.421     0.421     0.421     0.420     0.420     0.420     0.420     0.419     0.419     0.418     0.418     0.418     0.417     0.417     0.417     0.417     0.416     0.416     0.415     0.415     0.414     0.414     0.413     0.413     0.412     0.412     0.411     0.411     0.410     0.409     0.409     0.408     0.407     0.407     0.406     0.406     0.405     0.404     0.404     0.403     0.402     0.402     0.401     0.400     0.400     0.399     0.398     0.397     0.396     0.395     0.395     0.394     0.393     0.392     0.391     0.390     0.389     0.388     0.387     0.386     0.385     0.384     0.383     0.382     0.381     0.381     0.380     0.379     0.378     0.377     0.376     0.375     0.374     0.373     0.372     0.371     0.370     0.369     0.368     0.366     0.365     0.364     0.363     0.362     0.361     0.360     0.359     0.358     0.357     0.356     0.354     0.353     0.352     0.351     0.350     0.349     0.348     0.346     0.345     0.344     0.343     0.341     0.340     0.339     0.338     0.337     0.335     0.334     0.333     0.332     0.330     0.329     0.328     0.327     0.325     0.324     0.323     0.321     0.320     0.320     0.321     0.321     0.321     0.321     0.322     0.322     0.322     0.322     0.323     0.323     0.323     0.323     0.323     0.324     0.324     0.324     0.324     0.325     0.325     0.325     0.325     0.326     0.326     0.326     0.327     0.327     0.327     0.327     0.328     0.328     0.328     0.328     0.329     0.329     0.329     0.329     0.330     0.330     0.330     0.330     0.330     0.331     0.331     0.331     0.331     0.331     0.331     0.332     0.332     0.332     0.332     0.332     0.332     0.333     0.333     0.333     0.333     0.333     0.334     0.334     0.334     0.334     0.334     0.335     0.335     0.335     0.335     0.335     0.336     0.336     0.336     0.336     0.336     0.337     0.337     0.337     0.337     0.337     0.337     0.338     0.338     0.338     0.338     0.338     0.339     0.339     0.339     0.339     0.339     0.339     0.340     0.340     0.340     0.340     0.341     0.341     0.341     0.341     0.341     0.341     0.342     0.342     0.342     0.342     0.342     0.343     0.343     0.343     0.343     0.343     0.343     0.344     0.344     0.344     0.344     0.344     0.344     0.344     0.345     0.345     0.345     0.345     0.345     0.345     0.346     0.346     0.346     0.346     0.346     0.347     0.347     0.347     0.347     0.347     0.348     0.348     0.348     0.348     0.348     0.349     0.349     0.349     0.349     0.349     0.349     0.350     0.350     0.350     0.350     0.350     0.350     0.351     0.351     0.351     0.351     0.351     0.352     0.352     0.352     0.352     0.352     0.353     0.353     0.353     0.353     0.353     0.354     0.354     0.354     0.354     0.354     0.355     0.355     0.355     0.355     0.355     0.356     0.356     0.356     0.356     0.357     0.357     0.357     0.357     0.358     0.358     0.358     0.358     0.358     0.359     0.359     0.359     0.359     0.359     0.359     0.360     0.360     0.360     0.360     0.361     0.361     0.361     0.361     0.362     0.362     0.362     0.362     0.362     0.363     0.363     0.363     0.363     0.364     0.364     0.364     0.364     0.364     0.365     0.365     0.365     0.365     0.365     0.366     0.366     0.366     0.366     0.367     0.367     0.367     0.368     0.368     0.368     0.368     0.369     0.369     0.369     0.369     0.370     0.370     0.370     0.370     0.371     0.371     0.371     0.371     0.372     0.372     0.372     0.373     0.373     0.373     0.373     0.374     0.374     0.374     0.374     0.375     0.375     0.375     0.375     0.376     0.376     0.376     0.376     0.377     0.377     0.377     0.377     0.378     0.378     0.378     0.378     0.379     0.379     0.379     0.380     0.380     0.380     0.380     0.381     0.381     0.382     0.382     0.382     0.383     0.383     0.383     0.383     0.384     0.384     0.384     0.384     0.385     0.385     0.385     0.386     0.386     0.386     0.386     0.387     0.387     0.387     0.388     0.388     0.388     0.388     0.389     0.389     0.389     0.390     0.390     0.390     0.391     0.391     0.391     0.391     0.392     0.392     0.392     0.393     0.393     0.393     0.393     0.394     0.394     0.394     0.395     0.395     0.395     0.395     0.396     0.396     0.396     0.397     0.397     0.397     0.398     0.398     0.398     0.399     0.399     0.399     0.400     0.400     0.400     0.401     0.401     0.401     0.402     0.402     0.402     0.403     0.403     0.404     0.404     0.404     0.404     0.405     0.405     0.405     0.406     0.406     0.406     0.407     0.407     0.407     0.408     0.408     0.408     0.408     0.409     0.409     0.410     0.410     0.410     0.411     0.411     0.411     0.412     0.412     0.412     0.413     0.413     0.413     0.414     0.414     0.415     0.415     0.416     0.416     0.416     0.417     0.417     0.417     0.418     0.418     0.418     0.418     0.419     0.419     0.419     0.420     0.420     0.421     0.421     0.422     0.422     0.422     0.423     0.423     0.424     0.424     0.424     0.425     0.425     0.426     0.426     0.426     0.427     0.427     0.427     0.428     0.428     0.429     0.429     0.429     0.430     0.430     0.430     0.431     0.431     0.431     0.432     0.432     0.432     0.433     0.433     0.433     0.434     0.434     0.435     0.435     0.436     0.436     0.436     0.437     0.437     0.438     0.438     0.438     0.439     0.439     0.440     0.441     0.442     0.444     0.445     0.446     0.447     0.448     0.449     0.451     0.452     0.453     0.454     0.456     0.457     0.458     0.459     0.460     0.462     0.463     0.464     0.465     0.467     0.468     0.469     0.470     0.471     0.473     0.474     0.475     0.476     0.478     0.479     0.480     0.482     0.483     0.484     0.486     0.487     0.489     0.490     0.492     0.493     0.495     0.497     0.498     0.500     0.502     0.504     0.506     0.508     0.510     0.512     0.515     0.517     0.520     0.522     0.525     0.527     0.530     0.532     0.534     0.536     0.538     0.540     0.541     0.543     0.545     0.546     0.548     0.549     0.551     0.552     0.554     0.555     0.556     0.558     0.559     0.560     0.561     0.563     0.564     0.565     0.566     0.567     0.568     0.570     0.571     0.572     0.573     0.574     0.575     0.576     0.578     0.579     0.580     0.581     0.582     0.583     0.584     0.586     0.587     0.588     0.589     0.590     0.591     0.592     0.594     0.595     0.596     0.597     0.598     0.599     0.600     0.601     0.602     0.603     0.604     0.605     0.605     0.606     0.607     0.608     0.609     0.610     0.611     0.612     0.612     0.613     0.614     0.615     0.615     0.616     0.617     0.617     0.618     0.619     0.619     0.620     0.620     0.621     0.621     0.622     0.622     0.623     0.623     0.623     0.624     0.624     0.624     0.625     0.625     0.625     0.625     0.625     0.625     0.625     0.625     0.625     0.625     0.625     0.625     0.625     0.625     0.625     0.624     0.624     0.624     0.623     0.623     0.622     0.622     0.622     0.621     0.620     0.620     0.619     0.618     0.618     0.617     0.616     0.615     0.614     0.613     0.612     0.611     0.610     0.609     0.608     0.607     0.606     0.604     0.603     0.601     0.600     0.598     0.597     0.595     0.593     0.591     0.589     0.587     0.585     0.583     0.581     0.579     0.577     0.574     0.572     0.570     0.567     0.565     0.562     0.559     0.557     0.554     0.551     0.548     0.545     0.542     0.539     0.535     0.532     0.530     0.530     0.531     0.531     0.532     0.532     0.533     0.533     0.534     0.534     0.535     0.536     0.536     0.537     0.537     0.538     0.538     0.539     0.539     0.540     0.540     0.541     0.541     0.542     0.543     0.543     0.544     0.544     0.545     0.545     0.546     0.547     0.547     0.548     0.548     0.549     0.550     0.550     0.551     0.551     0.552     0.553     0.553     0.554     0.555     0.556     0.556     0.557     0.558     0.558     0.559     0.560     0.561     0.561     0.562     0.563     0.564     0.565     0.566     0.567     0.567     0.568     0.569     0.570     0.571     0.572     0.573     0.574     0.575     0.576     0.577     0.578     0.579     0.580     0.581     0.582     0.583     0.584     0.586     0.587     0.588     0.590     0.592     0.593     0.595     0.596     0.598     0.599     0.600     0.601     0.602     0.603     0.605     0.606     0.608     0.609     0.611     0.613     0.614     0.616     0.618     0.620     0.621     0.623     0.625     0.627     0.629     0.630     0.632     0.634     0.637     0.639     0.641     0.643     0.645     0.647     0.649     0.652     0.654     0.656     0.659     0.661     0.664     0.666     0.668     0.671     0.673     0.676     0.678     0.681     0.683     0.686     0.688     0.691     0.694     0.696     0.699     0.702     0.704     0.707     0.710     0.713     0.715     0.718     0.721     0.724     0.726     0.729     0.732     0.734     0.737     0.740     0.743     0.745     0.748     0.751     0.754     0.756     0.759     0.761     0.764     0.767     0.769     0.772     0.775     0.777     0.780     0.782     0.785     0.787     0.790     0.792     0.795     0.797     0.800     0.802     0.804     0.807     0.809     0.811     0.814     0.816     0.819     0.822     0.825     0.828     0.831     0.834     0.837     0.840     0.844     0.847     0.851     0.854     0.857     0.861     0.864     0.867     0.871     0.888     0.905     0.922     0.938     0.954     0.968     0.982     0.995     1.007     1.017     1.026     1.033     1.039     1.043     1.046     1.047     1.048     1.047     1.045     1.043     1.040     1.036     1.032     1.026     1.021     1.015     1.009     1.003     0.997     0.991     0.985     0.980     0.974     0.968     0.963     0.957     0.951     0.946     0.939     0.933     0.926     0.919     0.911     0.904     0.896     0.888     0.881     0.872     0.865     0.857     0.849     0.842     0.836     0.835     0.834     0.833     0.832     0.832     0.831     0.831     0.831     0.830     0.830     0.830     0.830     0.830     0.830     0.831     0.831     0.831     0.832     0.837     0.846     0.856     0.867     0.879     0.892     0.905     0.918     0.932     0.946     0.960     0.975     0.988     1.002     1.015     1.028     1.041     1.053     1.065     1.077     1.088     1.098     1.108     1.118     1.127     1.136     1.144     1.151     1.158     1.165     1.170     1.176     1.180     1.184     1.187     1.190     1.192     1.193     1.193     1.193     1.192     1.191     1.189     1.187     1.185     1.181     1.179     1.175     1.172     1.168     1.164     1.160     1.157     1.153     1.149     1.145     1.141     1.137     1.133     1.130     1.125     1.121     1.117     1.113     1.108     1.103     1.098     1.093     1.087     1.081     1.076     1.069     1.063     1.056     1.049     1.041     1.033     1.025     1.016     1.006     0.997     0.987     0.976     0.966     0.955     0.943     0.932     0.920     0.907     0.895     0.882     0.869     0.856     0.843     0.837     0.835     0.834     0.834     0.833     0.830     0.825     0.822     0.820     0.818     0.815     0.813     0.811     0.809     0.807     0.804     0.802     0.800     0.798     0.796     0.794     0.792     0.790     0.788     0.786     0.784     0.782     0.780     0.778     0.776     0.774     0.772     0.770     0.769     0.767     0.766     0.764     0.763     0.761     0.760     0.759     0.758     0.757     0.757     0.756     0.755     0.754     0.754     0.753     0.753     0.752     0.752     0.751     0.751     0.750     0.750     0.750     0.750     0.749     0.749     0.749     0.749     0.749     0.749     0.749     0.749     0.748     0.748     0.748     0.748     0.748     0.748     0.748     0.748     0.747     0.747     0.747     0.747     0.747     0.747     0.747     0.746     0.746     0.746     0.746     0.746     0.745     0.745     0.745     0.744     0.751     0.761     0.771     0.780     0.788     0.795     0.801     0.804     0.807     0.808     0.807     0.804     0.799     0.792     0.783     0.771     0.758     0.741     0.750     0.768     0.788     0.807     0.825     0.843     0.858     0.871     0.881     0.887     0.890     0.889     0.885     0.875     0.863     0.857     0.886     0.913     0.935     0.953     0.968     0.978     0.985     0.988     0.988     0.985     0.979     0.971     0.961     0.949     0.936     0.923     0.908     0.893     0.876     0.859     0.840     0.820     0.798     0.790     0.796     0.809     0.827     0.848     0.872     0.898     0.924     0.951     0.978     1.003     1.027     1.049     1.069     1.088     1.104     1.119     1.131     1.142     1.150     1.157     1.163     1.168     1.172     1.176     1.184     1.196     1.207     1.218     1.229     1.239     1.249     1.259     1.268     1.277     1.286     1.295     1.305     1.314     1.324     1.333     1.342     1.350     1.357     1.362     1.365     1.367     1.370     1.373     1.377     1.383     1.390     1.398     1.406     1.415     1.423     1.431     1.436     1.439     1.442     1.444     1.445     1.444     1.444     1.440     1.432     1.423     1.419     1.421     1.427     1.434     1.442     1.451     1.458     1.465     1.471     1.477     1.483     1.488     1.493     1.496     1.498     1.499     1.497     1.494     1.490     1.483     1.475     1.467     1.457     1.448     1.439     1.430     1.422     1.416     1.411     1.407     1.404     1.401     1.399     1.398     1.396     1.393     1.390     1.385     1.379     1.371     1.360     1.346     1.331     1.313     1.293     1.271     1.246     1.220     1.192     1.161     1.130     1.098     1.064     1.030     0.997     0.965     0.934     0.906     0.877     0.850     0.823     0.798     0.773     0.750     0.727     0.706     0.685     0.665     0.647     0.631     0.615     0.603     0.593     0.584     0.577     0.571     0.564     0.558     0.552     0.546     0.542     0.537     0.533     0.529     0.524     0.520     0.515     0.511     0.506     0.502     0.497     0.493     0.488     0.483     0.479     0.474     0.470     0.465     0.460     0.455     0.451     0.446     0.441     0.437     0.432     0.427     0.423     0.418     0.414     0.413     0.413     0.412     0.411     0.410     0.409     0.408     0.407     0.406     0.406     0.405     0.404     0.403     0.402     0.402     0.401     0.400     0.400     0.399     0.399     0.398     0.398     0.397     0.396     0.396     0.396     0.395     0.395     0.394     0.394     0.394     0.393     0.393     0.392     0.392     0.392     0.391     0.391     0.391     0.390     0.390     0.389     0.389     0.389     0.388     0.388     0.388     0.387     0.387     0.387     0.386     0.386     0.386     0.385     0.385     0.385     0.384     0.384     0.383     0.383     0.383     0.383     0.382     0.382     0.382     0.382     0.381     0.381     0.381     0.380     0.380     0.380     0.379     0.379     0.379     0.378     0.378     0.377     0.377     0.376     0.376     0.375     0.375     0.374     0.373     0.373     0.372     0.371     0.370     0.370     0.369     0.368     0.367     0.366     0.365     0.364     0.363     0.362     0.361     0.360     0.359     0.358     0.357     0.355     0.354     0.352     0.351     0.349     0.348     0.346     0.344     0.343     0.341     0.339     0.338     0.336     0.334     0.332     0.330     0.328     0.326     0.324     0.322     0.320     0.318     0.316     0.314     0.312     0.309     0.307     0.305     0.303     0.300     0.298     0.296     0.294     0.292     0.289     0.287     0.285     0.282     0.280     0.278     0.276     0.274     0.271     0.269     0.267     0.269     0.272     0.274     0.276     0.278     0.279     0.280     0.281     0.282     0.282     0.282     0.282     0.282     0.281     0.280     0.279     0.278     0.277     0.275     0.273     0.271     0.269     0.267     0.264     0.261     0.258     0.255     0.252     0.249     0.245     0.241     0.238
     0.355     0.356     0.358     0.359     0.361     0.362     0.363     0.365     0.366     0.367     0.369     0.370     0.371     0.372     0.373     0.375     0.376     0.377     0.378     0.379     0.380     0.381     0.382     0.383     0.389     0.385     0.398     0.392     0.404     0.396     0.406     0.397     0.408     0.397     0.411     0.396     0.426     0.396     0.437     0.404     0.441     0.406     0.438     0.404     0.607     0.402     0.859     0.479     0.962     0.472     0.844     0.407     0.533     0.408     0.408     0.409     0.409     0.410     0.411     0.564     0.412     0.616     0.413     0.546     0.414     0.414     0.415     0.415     0.416     0.416     0.417     0.417     0.418     0.418     0.419     0.419     0.420     0.557     0.420     0.665     0.421     0.558     0.421     0.422     0.422     0.422     0.422     0.422     0.437     0.423     0.611     0.423     0.742     0.424     0.839     0.448     0.889     0.450     0.856     0.425     0.720     0.425     0.508     0.425     0.425     0.425     0.425     0.425     0.425     0.425     0.425     0.425     0.425     0.425     0.425     0.425     0.425     0.425     0.425     0.425     0.425     0.425     0.425     0.424     0.424     0.424     0.424     0.424     0.424     0.423     0.423     0.423     0.423     0.422     0.422     0.422     0.422     0.421     0.421     0.421     0.420     0.420     0.420     0.419     0.419     0.419     0.418     0.418     0.418     0.417     0.417     0.417     0.417     0.416     0.416     0.415     0.415     0.415     0.414     0.413     0.413     0.412     0.412     0.411     0.411     0.410     0.409     0.409     0.408     0.408     0.407     0.406     0.406     0.405     0.405     0.404     0.403     0.403     0.402     0.401     0.401     0.400     0.399     0.399     0.398     0.397     0.396     0.395     0.394     0.394     0.393     0.392     0.391     0.390     0.389     0.388     0.387     0.386     0.385     0.384     0.383     0.382     0.381     0.380     0.379     0.379     0.378     0.377     0.376     0.375     0.374     0.373     0.372     0.371     0.370     0.369     0.368     0.366     0.365     0.364     0.363     0.362     0.361     0.360     0.359     0.358     0.357     0.356     0.354     0.353     0.352     0.351     0.350     0.349     0.348     0.346     0.345     0.344     0.343     0.342     0.340     0.339     0.338     0.337     0.335     0.334     0.333     0.332     0.330     0.329     0.328     0.327     0.325     0.324     0.323     0.321     0.320     0.320     0.320     0.321     0.321     0.321     0.321     0.322     0.322     0.322     0.323     0.323     0.323     0.323     0.323     0.324     0.324     0.324     0.324     0.325     0.325     0.325     0.325     0.325     0.326     0.326     0.326     0.327     0.327     0.327     0.328     0.328     0.328     0.328     0.328     0.329     0.329     0.329     0.329     0.330     0.330     0.330     0.330     0.330     0.331     0.331     0.331     0.331     0.331     0.331     0.332     0.332     0.332     0.332     0.332     0.332     0.333     0.333     0.333     0.333     0.333     0.334     0.334     0.334     0.334     0.335     0.335     0.335     0.335     0.335     0.335     0.336     0.336     0.336     0.336     0.336     0.337     0.337     0.337     0.337     0.337     0.338     0.338     0.338     0.338     0.338     0.338     0.339     0.339     0.339     0.339     0.339     0.339     0.340     0.340     0.340     0.340     0.340     0.341     0.341     0.341     0.341     0.341     0.342     0.342     0.342     0.342     0.342     0.343     0.343     0.343     0.343     0.343     0.343     0.343     0.344     0.344     0.344     0.344     0.344     0.344     0.345     0.345     0.345     0.345     0.345     0.345     0.346     0.346     0.346     0.346     0.346     0.347     0.347     0.347     0.347     0.347     0.348     0.348     0.348     0.348     0.348     0.349     0.349     0.349     0.349     0.349     0.349     0.350     0.350     0.350     0.350     0.350     0.350     0.351     0.351     0.351     0.351     0.351     0.352     0.352     0.352     0.352     0.352     0.353     0.353     0.353     0.353     0.354     0.354     0.354     0.354     0.354     0.354     0.355     0.355     0.355     0.355     0.355     0.356     0.356     0.356     0.356     0.357     0.357     0.357     0.357     0.358     0.358     0.358     0.358     0.358     0.359     0.359     0.359     0.359     0.359     0.359     0.360     0.360     0.360     0.361     0.361     0.361     0.361     0.361     0.362     0.362     0.362     0.362     0.362     0.363     0.363     0.363     0.363     0.363     0.364     0.364     0.364     0.364     0.365     0.365     0.365     0.365     0.366     0.366     0.366     0.366     0.367     0.367     0.367     0.367     0.368     0.368     0.368     0.369     0.369     0.369     0.369     0.369     0.370     0.370     0.370     0.370     0.371     0.371     0.371     0.371     0.372     0.372     0.372     0.373     0.373     0.373     0.373     0.374     0.374     0.374     0.374     0.375     0.375     0.375     0.375     0.376     0.376     0.376     0.376     0.377     0.377     0.377     0.377     0.378     0.378     0.378     0.379     0.379     0.379     0.379     0.380     0.380     0.380     0.381     0.381     0.381     0.382     0.382     0.382     0.383     0.383     0.383     0.383     0.384     0.384     0.384     0.385     0.385     0.385     0.386     0.386     0.386     0.386     0.387     0.387     0.387     0.388     0.388     0.388     0.388     0.389     0.389     0.389     0.389     0.390     0.390     0.390     0.391     0.391     0.391     0.392     0.392     0.392     0.393     0.393     0.393     0.393     0.394     0.394     0.394     0.394     0.395     0.395     0.395     0.396     0.396     0.396     0.396     0.397     0.397     0.398     0.398     0.398     0.399     0.399     0.399     0.399     0.400     0.400     0.400     0.401     0.401     0.401     0.402     0.402     0.403     0.403     0.403     0.404     0.404     0.404     0.405     0.405     0.405     0.406     0.406     0.406     0.407     0.407     0.407     0.407     0.408     0.408     0.408     0.409     0.409     0.409     0.410     0.410     0.411     0.411     0.411     0.412     0.412     0.412     0.413     0.413     0.413     0.414     0.414     0.415     0.415     0.415     0.416     0.416     0.417     0.417     0.417     0.417     0.418     0.418     0.418     0.419     0.419     0.420     0.420     0.420     0.421     0.421     0.422     0.422     0.422     0.423     0.423     0.423     0.424     0.424     0.425     0.425     0.425     0.426     0.426     0.427     0.427     0.427     0.428     0.428     0.428     0.429     0.429     0.429     0.430     0.430     0.430     0.431     0.431     0.431     0.432     0.432     0.432     0.433     0.433     0.434     0.434     0.435     0.435     0.435     0.436     0.436     0.437     0.437     0.437     0.438     0.438     0.438     0.439     0.440     0.442     0.443     0.444     0.445     0.446     0.448     0.449     0.450     0.451     0.452     0.453     0.455     0.456     0.457     0.458     0.460     0.461     0.462     0.463     0.464     0.466     0.467     0.468     0.469     0.470     0.472     0.473     0.474     0.475     0.477     0.478     0.479     0.481     0.482     0.483     0.485     0.486     0.488     0.489     0.491     0.492     0.494     0.496     0.497     0.499     0.501     0.503     0.505     0.507     0.509     0.511     0.513     0.516     0.518     0.521     0.524     0.527     0.529     0.532     0.534     0.536     0.538     0.540     0.541     0.543     0.545     0.546     0.548     0.549     0.551     0.552     0.554     0.555     0.556     0.558     0.559     0.560     0.561     0.563     0.564     0.565     0.566     0.567     0.568     0.569     0.571     0.572     0.573     0.574     0.575     0.576     0.577     0.579     0.580     0.581     0.582     0.583     0.584     0.586     0.587     0.588     0.589     0.590     0.591     0.592     0.593     0.594     0.596     0.597     0.598     0.599     0.600     0.601     0.602     0.602     0.603     0.604     0.605     0.606     0.607     0.608     0.609     0.610     0.611     0.611     0.612     0.613     0.614     0.615     0.615     0.616     0.617     0.617     0.618     0.619     0.619     0.620     0.620     0.621     0.621     0.622     0.622     0.623     0.623     0.623     0.624     0.624     0.624     0.625     0.625     0.625     0.625     0.625     0.625     0.625     0.625     0.625     0.625     0.625     0.625     0.625     0.625     0.625     0.624     0.624     0.624     0.623     0.623     0.623     0.622     0.622     0.621     0.620     0.620     0.619     0.619     0.618     0.617     0.616     0.616     0.615     0.614     0.613     0.612     0.611     0.609     0.608     0.607     0.606     0.604     0.603     0.602     0.600     0.599     0.597     0.595     0.594     0.592     0.590     0.588     0.586     0.584     0.582     0.580     0.577     0.575     0.573     0.570     0.568     0.565     0.563     0.560     0.557     0.554     0.552     0.549     0.546     0.543     0.539     0.536     0.533     0.530     0.530     0.530     0.531     0.532     0.532     0.533     0.533     0.534     0.534     0.535     0.535     0.536     0.536     0.537     0.537     0.538     0.538     0.539     0.540     0.540     0.541     0.541     0.542     0.542     0.543     0.543     0.544     0.545     0.545     0.546     0.546     0.547     0.547     0.548     0.549     0.549     0.550     0.551     0.551     0.552     0.552     0.553     0.554     0.555     0.555     0.556     0.557     0.557     0.558     0.559     0.560     0.560     0.561     0.562     0.563     0.564     0.564     0.565     0.566     0.567     0.568     0.569     0.570     0.571     0.571     0.572     0.573     0.574     0.575     0.576     0.577     0.578     0.580     0.581     0.582     0.583     0.584     0.585     0.586     0.588     0.589     0.591     0.593     0.594     0.596     0.597     0.598     0.600     0.601     0.602     0.603     0.604     0.606     0.607     0.609     0.610     0.612     0.614     0.615     0.617     0.619     0.621     0.622     0.624     0.626     0.628     0.630     0.632     0.634     0.636     0.638     0.640     0.642     0.644     0.647     0.649     0.651     0.653     0.656     0.658     0.660     0.663     0.665     0.667     0.670     0.672     0.675     0.678     0.680     0.683     0.685     0.688     0.690     0.693     0.695     0.698     0.701     0.703     0.706     0.709     0.711     0.714     0.717     0.720     0.723     0.725     0.728     0.731     0.734     0.736     0.739     0.742     0.744     0.747     0.750     0.753     0.755     0.758     0.761     0.763     0.766     0.768     0.771     0.774     0.776     0.779     0.781     0.784     0.786     0.789     0.791     0.794     0.796     0.799     0.801     0.804     0.806     0.808     0.811     0.813     0.815     0.818     0.821     0.824     0.826     0.829     0.833     0.836     0.839     0.842     0.846     0.849     0.853     0.856     0.860     0.863     0.866     0.869     0.880     0.897     0.914     0.930     0.946     0.962     0.976     0.989     1.002     1.013     1.022     1.030     1.037     1.042     1.045     1.047     1.047     1.047     1.045     1.043     1.040     1.036     1.032     1.027     1.022     1.016     1.010     1.004     0.999     0.993     0.987     0.982     0.977     0.972     0.967     0.962     0.957     0.952     0.946     0.940     0.934     0.928     0.921     0.914     0.908     0.900     0.893     0.886     0.878     0.871     0.864     0.856     0.849     0.842     0.836     0.835     0.834     0.833     0.833     0.832     0.832     0.831     0.831     0.831     0.831     0.831     0.831     0.831     0.831     0.831     0.832     0.833     0.841     0.850     0.860     0.870     0.882     0.894     0.907     0.921     0.935     0.948     0.963     0.977     0.991     1.004     1.018     1.031     1.044     1.057     1.069     1.080     1.092     1.103     1.113     1.123     1.132     1.141     1.150     1.158     1.165     1.172     1.179     1.184     1.189     1.193     1.197     1.200     1.201     1.203     1.203     1.203     1.202     1.201     1.199     1.197     1.195     1.192     1.189     1.186     1.182     1.178     1.174     1.170     1.166     1.162     1.158     1.153     1.149     1.145     1.140     1.136     1.132     1.127     1.123     1.119     1.114     1.110     1.105     1.100     1.095     1.090     1.084     1.078     1.072     1.066     1.059     1.052     1.044     1.036     1.028     1.019     1.010     1.000     0.990     0.980     0.969     0.958     0.947     0.935     0.923     0.911     0.899     0.886     0.873     0.860     0.847     0.842     0.843     0.843     0.841     0.838     0.834     0.827     0.823     0.821     0.819     0.817     0.814     0.812     0.810     0.808     0.806     0.804     0.801     0.799     0.797     0.795     0.793     0.791     0.789     0.787     0.785     0.783     0.781     0.779     0.777     0.775     0.773     0.772     0.770     0.768     0.767     0.766     0.764     0.763     0.762     0.761     0.760     0.759     0.758     0.758     0.757     0.756     0.756     0.755     0.755     0.754     0.754     0.753     0.753     0.753     0.752     0.752     0.752     0.751     0.751     0.751     0.751     0.751     0.751     0.750     0.750     0.750     0.750     0.750     0.749     0.749     0.749     0.749     0.749     0.749     0.748     0.748     0.748     0.748     0.748     0.747     0.747     0.747     0.746     0.746     0.746     0.745     0.745     0.750     0.759     0.767     0.776     0.783     0.790     0.795     0.800     0.802     0.803     0.803     0.801     0.797     0.791     0.783     0.773     0.761     0.747     0.734     0.750     0.768     0.787     0.806     0.824     0.841     0.856     0.868     0.877     0.883     0.885     0.884     0.879     0.870     0.856     0.840     0.869     0.896     0.919     0.939     0.955     0.967     0.975     0.979     0.980     0.978     0.974     0.967     0.959     0.949     0.937     0.925     0.912     0.899     0.884     0.869     0.851     0.832     0.812     0.798     0.797     0.806     0.820     0.839     0.860     0.884     0.909     0.935     0.961     0.986     1.009     1.032     1.053     1.072     1.089     1.104     1.118     1.129     1.138     1.145     1.152     1.158     1.164     1.170     1.182     1.195     1.206     1.217     1.228     1.238     1.248     1.258     1.267     1.277     1.286     1.295     1.305     1.315     1.325     1.335     1.344     1.353     1.361     1.367     1.372     1.376     1.381     1.388     1.395     1.403     1.412     1.423     1.434     1.445     1.454     1.463     1.469     1.472     1.474     1.476     1.478     1.480     1.483     1.485     1.482     1.478     1.477     1.481     1.487     1.495     1.501     1.507     1.512     1.516     1.519     1.522     1.523     1.525     1.525     1.525     1.522     1.519     1.513     1.506     1.498     1.488     1.477     1.464     1.452     1.439     1.427     1.416     1.405     1.396     1.388     1.381     1.375     1.370     1.365     1.361     1.356     1.351     1.346     1.339     1.330     1.319     1.306     1.290     1.273     1.254     1.233     1.210     1.186     1.159     1.131     1.101     1.070     1.038     1.006     0.974     0.942     0.912     0.883     0.855     0.829     0.803     0.777     0.752     0.728     0.704     0.681     0.660     0.639     0.620     0.602     0.585     0.571     0.561     0.553     0.547     0.542     0.538     0.533     0.528     0.524     0.520     0.516     0.513     0.509     0.506     0.502     0.499     0.495     0.491     0.487     0.483     0.479     0.475     0.470     0.466     0.462     0.458     0.453     0.449     0.445     0.440     0.436     0.432     0.427     0.423     0.419     0.416     0.415     0.414     0.413     0.412     0.411     0.410     0.409     0.408     0.407     0.406     0.406     0.405     0.404     0.403     0.403     0.402     0.401     0.400     0.400     0.399     0.399     0.398     0.397     0.397     0.396     0.396     0.395     0.395     0.394     0.394     0.394     0.393     0.393     0.392     0.392     0.392     0.391     0.391     0.391     0.390     0.390     0.389     0.389     0.389     0.388     0.388     0.388     0.387     0.387     0.387     0.386     0.386     0.386     0.385     0.385     0.385     0.384     0.384     0.384     0.383     0.383     0.382     0.382     0.382     0.382     0.382     0.381     0.381     0.381     0.380     0.380     0.380     0.379     0.379     0.379     0.378     0.378     0.378     0.377     0.377     0.376     0.376     0.375     0.375     0.374     0.374     0.373     0.372     0.372     0.371     0.370     0.370     0.369     0.368     0.367     0.366     0.365     0.364     0.363     0.362     0.361     0.360     0.359     0.358     0.357     0.356     0.354     0.353     0.351     0.350     0.349     0.347     0.345     0.344     0.342     0.340     0.339     0.337     0.335     0.333     0.331     0.330     0.328     0.326     0.324     0.322     0.320     0.317     0.315     0.313     0.311     0.309     0.306     0.304     0.302     0.300     0.297     0.295     0.293     0.291     0.289     0.286     0.284     0.282     0.280     0.277     0.275     0.273     0.271     0.269     0.266     0.269     0.272     0.274     0.276     0.277     0.279     0.280     0.281     0.281     0.282     0.282     0.282     0.281     0.281     0.280     0.279     0.278     0.277     0.275     0.273     0.271     0.269     0.267     0.264     0.262     0.259     0.256     0.252     0.249     0.246     0.242     0.238
     0.354     0.356     0.357     0.359     0.360     0.361     0.363     0.364     0.365     0.367     0.368     0.369     0.370     0.372     0.373     0.374     0.375     0.376     0.377     0.378     0.379     0.390     0.391     0.407     0.407     0.420     0.418     0.429     0.424     0.434     0.428     0.436     0.428     0.436     0.426     0.446     0.422     0.461     0.424     0.470     0.429     0.470     0.429     0.464     0.423     0.647     0.411     0.835     0.451     0.843     0.406     0.639     0.407     0.407     0.408     0.408     0.409     0.409     0.449     0.411     0.542     0.412     0.529     0.413     0.427     0.414     0.414     0.415     0.415     0.416     0.417     0.417     0.417     0.418     0.418     0.419     0.419     0.419     0.597     0.420     0.602     0.421     0.421     0.421     0.421     0.422     0.422     0.422     0.422     0.471     0.423     0.592     0.423     0.695     0.424     0.777     0.424     0.797     0.424     0.718     0.424     0.546     0.425     0.425     0.425     0.425     0.425     0.425     0.425     0.425     0.425     0.425     0.425     0.425     0.425     0.425     0.425     0.425     0.425     0.424     0.424     0.424     0.424     0.424     0.424     0.424     0.423     0.423     0.423     0.423     0.423     0.423     0.422     0.422     0.422     0.422     0.421     0.421     0.421     0.420     0.420     0.420     0.419     0.419     0.419     0.418     0.418     0.418     0.417     0.417     0.417     0.416     0.416     0.416     0.416     0.415     0.415     0.414     0.414     0.413     0.412     0.412     0.411     0.411     0.410     0.410     0.409     0.408     0.408     0.407     0.407     0.406     0.406     0.405     0.404     0.404     0.403     0.402     0.402     0.401     0.400     0.400     0.399     0.398     0.397     0.397     0.396     0.395     0.394     0.393     0.392     0.391     0.391     0.390     0.389     0.388     0.387     0.386     0.385     0.384     0.383     0.382     0.381     0.380     0.379     0.378     0.377     0.376     0.375     0.375     0.374     0.373     0.372     0.371     0.370     0.368     0.367     0.366     0.365     0.364     0.363     0.362     0.361     0.360     0.359     0.358     0.356     0.355     0.354     0.353     0.352     0.351     0.350     0.349     0.347     0.346     0.345     0.344     0.343     0.341     0.340     0.339     0.338     0.337     0.335     0.334     0.333     0.332     0.331     0.329     0.328     0.327     0.325     0.324     0.323     0.321     0.320     0.320     0.320     0.320     0.321     0.321     0.321     0.321     0.322     0.322     0.322     0.322     0.323     0.323     0.323     0.323     0.324     0.324     0.324     0.324     0.325     0.325     0.325     0.325     0.325     0.326     0.326     0.326     0.327     0.327     0.327     0.328     0.328     0.328     0.328     0.328     0.329     0.329     0.329     0.329     0.330     0.330     0.330     0.330     0.330     0.331     0.331     0.331     0.331     0.331     0.331     0.332     0.332     0.332     0.332     0.332     0.333     0.333     0.333     0.333     0.333     0.333     0.334     0.334     0.334     0.334     0.335     0.335     0.335     0.335     0.335     0.335     0.336     0.336     0.336     0.336     0.336     0.337     0.337     0.337     0.337     0.337     0.338     0.338     0.338     0.338     0.338     0.338     0.339     0.339     0.339     0.339     0.339     0.340     0.340     0.340     0.340     0.340     0.340     0.341     0.341     0.341     0.341     0.341     0.342     0.342     0.342     0.342     0.342     0.342     0.343     0.343     0.343     0.343     0.343     0.343     0.344     0.344     0.344     0.344     0.344     0.345     0.345     0.345     0.345     0.345     0.345     0.345     0.346     0.346     0.346     0.346     0.347     0.347     0.347     0.347     0.347     0.348     0.348     0.348     0.348     0.348     0.348     0.349     0.349     0.349     0.349     0.349     0.349     0.350     0.350     0.350     0.350     0.350     0.351     0.351     0.351     0.351     0.351     0.352     0.352     0.352     0.352     0.352     0.352     0.353     0.353     0.353     0.353     0.354     0.354     0.354     0.354     0.354     0.354     0.355     0.355     0.355     0.355     0.355     0.356     0.356     0.356     0.356     0.357     0.357     0.357     0.357     0.357     0.358     0.358     0.358     0.358     0.359     0.359     0.359     0.359     0.359     0.360     0.360     0.360     0.360     0.361     0.361     0.361     0.361     0.361     0.362     0.362     0.362     0.362     0.362     0.363     0.363     0.363     0.363     0.364     0.364     0.364     0.364     0.365     0.365     0.365     0.365     0.365     0.366     0.366     0.366     0.366     0.367     0.367     0.367     0.368     0.368     0.368     0.368     0.369     0.369     0.369     0.369     0.370     0.370     0.370     0.370     0.370     0.371     0.371     0.371     0.372     0.372     0.372     0.372     0.373     0.373     0.373     0.373     0.374     0.374     0.374     0.374     0.375     0.375     0.375     0.375     0.376     0.376     0.376     0.376     0.377     0.377     0.377     0.378     0.378     0.378     0.378     0.379     0.379     0.379     0.380     0.380     0.380     0.381     0.381     0.381     0.382     0.382     0.382     0.382     0.383     0.383     0.383     0.384     0.384     0.384     0.385     0.385     0.385     0.385     0.386     0.386     0.386     0.386     0.387     0.387     0.387     0.388     0.388     0.388     0.388     0.389     0.389     0.389     0.390     0.390     0.390     0.390     0.391     0.391     0.391     0.392     0.392     0.392     0.393     0.393     0.393     0.394     0.394     0.394     0.394     0.395     0.395     0.395     0.395     0.396     0.396     0.396     0.397     0.397     0.397     0.398     0.398     0.398     0.399     0.399     0.399     0.400     0.400     0.400     0.401     0.401     0.401     0.402     0.402     0.402     0.403     0.403     0.403     0.404     0.404     0.404     0.405     0.405     0.406     0.406     0.406     0.406     0.407     0.407     0.407     0.408     0.408     0.408     0.409     0.409     0.409     0.410     0.410     0.410     0.411     0.411     0.411     0.412     0.412     0.412     0.413     0.413     0.414     0.414     0.414     0.415     0.415     0.416     0.416     0.416     0.417     0.417     0.417     0.417     0.418     0.418     0.418     0.419     0.419     0.420     0.420     0.421     0.421     0.421     0.422     0.422     0.422     0.423     0.423     0.424     0.424     0.424     0.425     0.425     0.426     0.426     0.426     0.427     0.427     0.427     0.428     0.428     0.428     0.429     0.429     0.429     0.430     0.430     0.431     0.431     0.431     0.432     0.432     0.432     0.433     0.433     0.434     0.434     0.434     0.435     0.435     0.436     0.436     0.436     0.437     0.437     0.438     0.438     0.438     0.439     0.441     0.442     0.443     0.444     0.445     0.446     0.448     0.449     0.450     0.451     0.453     0.454     0.455     0.456     0.457     0.458     0.460     0.461     0.462     0.464     0.465     0.466     0.467     0.469     0.470     0.471     0.472     0.473     0.475     0.476     0.477     0.478     0.480     0.481     0.482     0.484     0.485     0.487     0.488     0.490     0.491     0.493     0.495     0.496     0.498     0.500     0.502     0.504     0.506     0.508     0.510     0.512     0.515     0.517     0.520     0.523     0.526     0.529     0.531     0.534     0.536     0.538     0.540     0.542     0.543     0.545     0.546     0.548     0.549     0.551     0.552     0.554     0.555     0.556     0.558     0.559     0.560     0.561     0.563     0.564     0.565     0.566     0.567     0.568     0.569     0.570     0.572     0.573     0.574     0.575     0.576     0.577     0.578     0.580     0.581     0.582     0.583     0.584     0.585     0.586     0.588     0.589     0.590     0.591     0.592     0.593     0.594     0.595     0.596     0.597     0.598     0.599     0.600     0.601     0.602     0.603     0.604     0.605     0.606     0.607     0.608     0.609     0.610     0.611     0.611     0.612     0.613     0.614     0.614     0.615     0.616     0.616     0.617     0.618     0.618     0.619     0.620     0.620     0.621     0.621     0.622     0.622     0.623     0.623     0.623     0.624     0.624     0.624     0.625     0.625     0.625     0.625     0.625     0.625     0.625     0.625     0.625     0.625     0.625     0.625     0.625     0.625     0.625     0.625     0.624     0.624     0.624     0.623     0.623     0.622     0.622     0.621     0.621     0.620     0.619     0.619     0.618     0.617     0.616     0.616     0.615     0.614     0.613     0.612     0.611     0.610     0.609     0.607     0.606     0.605     0.603     0.602     0.601     0.599     0.597     0.596     0.594     0.592     0.590     0.588     0.586     0.584     0.582     0.580     0.578     0.576     0.573     0.571     0.568     0.566     0.563     0.561     0.558     0.555     0.552     0.549     0.546     0.543     0.540     0.537     0.534     0.531     0.529     0.530     0.531     0.531     0.532     0.532     0.533     0.533     0.534     0.534     0.535     0.535     0.536     0.536     0.537     0.538     0.538     0.539     0.539     0.540     0.540     0.541     0.541     0.542     0.542     0.543     0.544     0.544     0.545     0.545     0.546     0.547     0.547     0.548     0.548     0.549     0.550     0.550     0.551     0.552     0.552     0.553     0.554     0.554     0.555     0.556     0.556     0.557     0.558     0.559     0.559     0.560     0.561     0.562     0.562     0.563     0.564     0.565     0.566     0.567     0.568     0.569     0.569     0.570     0.571     0.572     0.573     0.574     0.575     0.576     0.577     0.578     0.579     0.580     0.581     0.583     0.584     0.585     0.586     0.587     0.589     0.590     0.592     0.594     0.595     0.597     0.598     0.599     0.600     0.602     0.603     0.604     0.605     0.607     0.608     0.610     0.612     0.613     0.615     0.617     0.618     0.620     0.622     0.624     0.625     0.627     0.629     0.631     0.633     0.635     0.637     0.639     0.641     0.644     0.646     0.648     0.650     0.653     0.655     0.657     0.659     0.662     0.664     0.667     0.669     0.672     0.674     0.677     0.679     0.682     0.684     0.687     0.689     0.692     0.694     0.697     0.700     0.702     0.705     0.708     0.711     0.713     0.716     0.719     0.722     0.724     0.727     0.730     0.733     0.735     0.738     0.741     0.743     0.746     0.749     0.752     0.754     0.757     0.760     0.762     0.765     0.768     0.770     0.773     0.775     0.778     0.780     0.783     0.785     0.788     0.790     0.793     0.795     0.798     0.800     0.803     0.805     0.808     0.810     0.812     0.815     0.817     0.820     0.822     0.825     0.828     0.831     0.834     0.838     0.841     0.844     0.848     0.851     0.855     0.858     0.862     0.865     0.868     0.872     0.888     0.905     0.922     0.938     0.954     0.969     0.983     0.995     1.007     1.018     1.026     1.034     1.039     1.044     1.046     1.047     1.046     1.045     1.042     1.039     1.036     1.032     1.027     1.022     1.017     1.011     1.005     1.000     0.994     0.989     0.984     0.980     0.975     0.970     0.966     0.961     0.957     0.952     0.947     0.941     0.936     0.930     0.924     0.918     0.911     0.904     0.898     0.891     0.884     0.877     0.870     0.863     0.856     0.849     0.843     0.837     0.835     0.834     0.833     0.833     0.832     0.832     0.832     0.831     0.831     0.831     0.831     0.831     0.831     0.832     0.832     0.837     0.845     0.854     0.863     0.873     0.885     0.897     0.909     0.923     0.936     0.950     0.964     0.979     0.993     1.006     1.020     1.033     1.046     1.059     1.072     1.084     1.095     1.106     1.117     1.127     1.137     1.147     1.156     1.164     1.172     1.180     1.186     1.192     1.198     1.202     1.206     1.209     1.211     1.212     1.213     1.213     1.212     1.211     1.210     1.208     1.205     1.203     1.200     1.196     1.192     1.188     1.184     1.180     1.176     1.171     1.166     1.162     1.157     1.152     1.148     1.143     1.138     1.134     1.129     1.125     1.120     1.116     1.112     1.107     1.103     1.098     1.093     1.087     1.081     1.075     1.069     1.062     1.055     1.048     1.040     1.031     1.022     1.013     1.004     0.994     0.984     0.973     0.962     0.951     0.939     0.928     0.916     0.903     0.891     0.878     0.865     0.852     0.851     0.851     0.849     0.846     0.841     0.834     0.827     0.825     0.822     0.820     0.818     0.816     0.814     0.811     0.809     0.807     0.805     0.803     0.800     0.798     0.796     0.794     0.792     0.790     0.788     0.786     0.784     0.782     0.780     0.778     0.776     0.774     0.773     0.771     0.770     0.768     0.767     0.766     0.765     0.764     0.763     0.762     0.761     0.760     0.760     0.759     0.758     0.758     0.757     0.757     0.756     0.756     0.755     0.755     0.755     0.754     0.754     0.754     0.754     0.753     0.753     0.753     0.753     0.752     0.752     0.752     0.752     0.751     0.751     0.751     0.751     0.750     0.750     0.750     0.750     0.749     0.749     0.749     0.749     0.748     0.748     0.747     0.747     0.747     0.746     0.746     0.751     0.758     0.765     0.772     0.779     0.785     0.790     0.794     0.797     0.798     0.798     0.797     0.794     0.789     0.782     0.773     0.762     0.750     0.735     0.734     0.748     0.767     0.786     0.805     0.822     0.839     0.853     0.865     0.873     0.879     0.881     0.880     0.874     0.865     0.852     0.851     0.849     0.877     0.901     0.922     0.939     0.952     0.962     0.967     0.970     0.969     0.966     0.961     0.954     0.946     0.936     0.926     0.915     0.904     0.891     0.877     0.861     0.844     0.826     0.810     0.805     0.808     0.819     0.834     0.854     0.875     0.899     0.923     0.948     0.972     0.996     1.019     1.040     1.060     1.078     1.093     1.107     1.119     1.130     1.139     1.147     1.155     1.162     1.169     1.180     1.193     1.205     1.216     1.227     1.237     1.247     1.257     1.266     1.276     1.285     1.295     1.305     1.315     1.325     1.335     1.344     1.354     1.362     1.370     1.376     1.383     1.390     1.400     1.410     1.420     1.431     1.443     1.456     1.469     1.480     1.489     1.495     1.499     1.501     1.503     1.505     1.509     1.516     1.524     1.528     1.528     1.530     1.534     1.539     1.545     1.550     1.554     1.556     1.556     1.556     1.555     1.553     1.550     1.547     1.542     1.535     1.527     1.518     1.508     1.496     1.484     1.470     1.455     1.440     1.425     1.411     1.398     1.385     1.373     1.362     1.353     1.343     1.335     1.327     1.320     1.311     1.303     1.293     1.283     1.271     1.257     1.241     1.224     1.205     1.185     1.164     1.141     1.116     1.090     1.063     1.034     1.004     0.974     0.944     0.914     0.885     0.856     0.829     0.804     0.779     0.755     0.731     0.707     0.684     0.660     0.638     0.617     0.598     0.581     0.564     0.548     0.536     0.527     0.520     0.514     0.510     0.507     0.504     0.500     0.497     0.494     0.491     0.489     0.486     0.483     0.481     0.478     0.474     0.471     0.467     0.464     0.460     0.456     0.453     0.449     0.445     0.441     0.437     0.433     0.430     0.426     0.422     0.418     0.417     0.416     0.415     0.414     0.413     0.412     0.411     0.410     0.409     0.408     0.407     0.407     0.406     0.405     0.404     0.403     0.403     0.402     0.401     0.400     0.400     0.399     0.398     0.398     0.397     0.397     0.396     0.396     0.395     0.395     0.394     0.394     0.393     0.393     0.392     0.392     0.392     0.391     0.391     0.391     0.390     0.390     0.389     0.389     0.389     0.388     0.388     0.388     0.387     0.387     0.387     0.386     0.386     0.386     0.385     0.385     0.385     0.384     0.384     0.384     0.383     0.383     0.383     0.382     0.382     0.381     0.381     0.381     0.381     0.380     0.380     0.380     0.380     0.379     0.379     0.379     0.378     0.378     0.378     0.377     0.377     0.377     0.376     0.376     0.375     0.375     0.374     0.374     0.373     0.373     0.372     0.372     0.371     0.370     0.369     0.369     0.368     0.367     0.366     0.365     0.365     0.364     0.363     0.361     0.360     0.359     0.358     0.357     0.356     0.355     0.353     0.352     0.351     0.349     0.348     0.346     0.345     0.343     0.341     0.340     0.338     0.336     0.334     0.333     0.331     0.329     0.327     0.325     0.323     0.321     0.319     0.317     0.315     0.312     0.310     0.308     0.306     0.304     0.301     0.299     0.297     0.295     0.292     0.290     0.288     0.286     0.283     0.281     0.279     0.277     0.275     0.273     0.270     0.268     0.266     0.269     0.272     0.274     0.276     0.277     0.279     0.280     0.281     0.281     0.282     0.282     0.282     0.281     0.281     0.280     0.279     0.278     0.276     0.275     0.273     0.271     0.269     0.267     0.264     0.262     0.259     0.256     0.253     0.249     0.246     0.243     0.239
     0.354     0.355     0.357     0.358     0.359     0.361     0.362     0.363     0.365     0.366     0.367     0.368     0.370     0.371     0.372     0.374     0.375     0.376     0.377     0.380     0.398     0.404     0.421     0.425     0.439     0.441     0.452     0.451     0.460     0.457     0.464     0.459     0.464     0.465     0.463     0.476     0.480     0.465     0.493     0.448     0.498     0.449     0.495     0.446     0.484     0.436     0.596     0.420     0.695     0.404     0.619     0.406     0.406     0.407     0.408     0.408     0.409     0.409     0.410     0.413     0.411     0.434     0.412     0.413     0.413     0.413     0.414     0.414     0.415     0.416     0.416     0.416     0.417     0.417     0.418     0.418     0.419     0.430     0.419     0.531     0.420     0.441     0.421     0.421     0.421     0.421     0.422     0.422     0.422     0.422     0.423     0.423     0.512     0.423     0.581     0.423     0.637     0.424     0.619     0.424     0.508     0.424     0.424     0.424     0.424     0.424     0.424     0.425     0.424     0.425     0.425     0.425     0.424     0.424     0.424     0.424     0.424     0.424     0.424     0.424     0.424     0.424     0.424     0.424     0.424     0.423     0.423     0.423     0.423     0.423     0.422     0.422     0.422     0.422     0.421     0.421     0.421     0.421     0.420     0.420     0.420     0.419     0.419     0.419     0.418     0.418     0.418     0.417     0.417     0.417     0.417     0.416     0.416     0.415     0.415     0.415     0.414     0.414     0.413     0.413     0.412     0.412     0.411     0.411     0.410     0.409     0.409     0.408     0.408     0.407     0.406     0.406     0.405     0.405     0.404     0.403     0.403     0.402     0.401     0.401     0.400     0.399     0.399     0.398     0.397     0.396     0.396     0.395     0.394     0.393     0.392     0.391     0.390     0.389     0.388     0.388     0.387     0.386     0.385     0.384     0.383     0.382     0.381     0.380     0.379     0.378     0.377     0.376     0.375     0.374     0.373     0.372     0.371     0.370     0.369     0.368     0.367     0.366     0.365     0.364     0.363     0.362     0.361     0.360     0.359     0.358     0.356     0.355     0.354     0.353     0.352     0.351     0.350     0.349     0.347     0.346     0.345     0.344     0.343     0.341     0.340     0.339     0.338     0.337     0.335     0.334     0.333     0.332     0.331     0.329     0.328     0.327     0.325     0.324     0.323     0.322     0.320     0.320     0.320     0.320     0.321     0.321     0.321     0.321     0.322     0.322     0.322     0.322     0.323     0.323     0.323     0.323     0.323     0.324     0.324     0.324     0.324     0.325     0.325     0.325     0.325     0.326     0.326     0.326     0.326     0.327     0.327     0.327     0.328     0.328     0.328     0.328     0.328     0.329     0.329     0.329     0.329     0.330     0.330     0.330     0.330     0.330     0.330     0.331     0.331     0.331     0.331     0.331     0.332     0.332     0.332     0.332     0.332     0.333     0.333     0.333     0.333     0.333     0.333     0.334     0.334     0.334     0.334     0.335     0.335     0.335     0.335     0.335     0.335     0.336     0.336     0.336     0.336     0.336     0.337     0.337     0.337     0.337     0.337     0.337     0.338     0.338     0.338     0.338     0.338     0.339     0.339     0.339     0.339     0.339     0.339     0.340     0.340     0.340     0.340     0.340     0.341     0.341     0.341     0.341     0.341     0.341     0.342     0.342     0.342     0.342     0.342     0.343     0.343     0.343     0.343     0.343     0.344     0.344     0.344     0.344     0.344     0.344     0.344     0.345     0.345     0.345     0.345     0.345     0.346     0.346     0.346     0.346     0.346     0.346     0.347     0.347     0.347     0.347     0.348     0.348     0.348     0.348     0.348     0.349     0.349     0.349     0.349     0.349     0.349     0.349     0.350     0.350     0.350     0.350     0.350     0.351     0.351     0.351     0.351     0.351     0.352     0.352     0.352     0.352     0.352     0.352     0.353     0.353     0.353     0.353     0.354     0.354     0.354     0.354     0.354     0.355     0.355     0.355     0.355     0.355     0.356     0.356     0.356     0.356     0.356     0.357     0.357     0.357     0.357     0.357     0.358     0.358     0.358     0.358     0.359     0.359     0.359     0.359     0.359     0.360     0.360     0.360     0.361     0.361     0.361     0.361     0.361     0.362     0.362     0.362     0.362     0.362     0.363     0.363     0.363     0.363     0.363     0.364     0.364     0.364     0.364     0.365     0.365     0.365     0.365     0.365     0.366     0.366     0.366     0.367     0.367     0.367     0.367     0.368     0.368     0.368     0.368     0.369     0.369     0.369     0.369     0.370     0.370     0.370     0.370     0.371     0.371     0.371     0.371     0.372     0.372     0.372     0.372     0.373     0.373     0.373     0.373     0.374     0.374     0.374     0.374     0.375     0.375     0.375     0.375     0.376     0.376     0.376     0.377     0.377     0.377     0.377     0.378     0.378     0.378     0.379     0.379     0.379     0.380     0.380     0.380     0.380     0.381     0.381     0.381     0.382     0.382     0.382     0.383     0.383     0.383     0.383     0.384     0.384     0.384     0.385     0.385     0.385     0.385     0.386     0.386     0.386     0.387     0.387     0.387     0.387     0.388     0.388     0.388     0.389     0.389     0.389     0.389     0.390     0.390     0.390     0.391     0.391     0.391     0.392     0.392     0.392     0.392     0.393     0.393     0.393     0.394     0.394     0.394     0.395     0.395     0.395     0.395     0.396     0.396     0.396     0.396     0.397     0.397     0.397     0.398     0.398     0.399     0.399     0.399     0.400     0.400     0.400     0.401     0.401     0.401     0.402     0.402     0.402     0.403     0.403     0.403     0.404     0.404     0.404     0.405     0.405     0.405     0.406     0.406     0.406     0.407     0.407     0.407     0.408     0.408     0.408     0.409     0.409     0.409     0.410     0.410     0.410     0.411     0.411     0.411     0.412     0.412     0.412     0.413     0.413     0.413     0.414     0.414     0.415     0.415     0.415     0.416     0.416     0.416     0.417     0.417     0.417     0.418     0.418     0.418     0.419     0.419     0.420     0.420     0.420     0.421     0.421     0.422     0.422     0.422     0.423     0.423     0.423     0.424     0.424     0.425     0.425     0.425     0.426     0.426     0.426     0.427     0.427     0.427     0.428     0.428     0.429     0.429     0.429     0.430     0.430     0.430     0.431     0.431     0.431     0.432     0.432     0.432     0.433     0.433     0.434     0.434     0.435     0.435     0.435     0.436     0.436     0.436     0.437     0.437     0.438     0.438     0.440     0.441     0.442     0.443     0.444     0.445     0.447     0.448     0.449     0.450     0.452     0.453     0.454     0.455     0.456     0.458     0.459     0.460     0.461     0.463     0.464     0.465     0.466     0.468     0.469     0.470     0.471     0.473     0.474     0.475     0.476     0.478     0.479     0.480     0.482     0.483     0.484     0.486     0.488     0.489     0.491     0.492     0.494     0.496     0.497     0.499     0.501     0.503     0.505     0.507     0.509     0.511     0.514     0.516     0.519     0.521     0.524     0.527     0.531     0.533     0.536     0.538     0.540     0.542     0.543     0.545     0.546     0.548     0.549     0.551     0.552     0.554     0.555     0.556     0.558     0.559     0.560     0.561     0.562     0.564     0.565     0.566     0.567     0.568     0.569     0.570     0.571     0.573     0.574     0.575     0.576     0.577     0.578     0.580     0.581     0.582     0.583     0.584     0.585     0.586     0.588     0.589     0.590     0.591     0.592     0.593     0.594     0.595     0.596     0.597     0.598     0.599     0.600     0.601     0.602     0.603     0.604     0.605     0.606     0.607     0.608     0.609     0.609     0.610     0.611     0.612     0.613     0.614     0.614     0.615     0.616     0.616     0.617     0.618     0.618     0.619     0.620     0.620     0.621     0.621     0.622     0.622     0.623     0.623     0.623     0.624     0.624     0.624     0.625     0.625     0.625     0.625     0.625     0.625     0.625     0.626     0.625     0.625     0.625     0.625     0.625     0.625     0.625     0.625     0.624     0.624     0.624     0.623     0.623     0.622     0.622     0.621     0.621     0.620     0.620     0.619     0.618     0.617     0.617     0.616     0.615     0.614     0.613     0.612     0.611     0.610     0.609     0.608     0.606     0.605     0.604     0.602     0.601     0.599     0.598     0.596     0.594     0.593     0.591     0.589     0.587     0.585     0.583     0.581     0.578     0.576     0.574     0.571     0.569     0.567     0.564     0.561     0.559     0.556     0.553     0.550     0.547     0.544     0.541     0.538     0.535     0.531     0.529     0.530     0.530     0.531     0.531     0.532     0.532     0.533     0.533     0.534     0.534     0.535     0.536     0.536     0.537     0.537     0.538     0.538     0.539     0.540     0.540     0.541     0.541     0.542     0.542     0.543     0.543     0.544     0.544     0.545     0.546     0.546     0.547     0.547     0.548     0.549     0.549     0.550     0.551     0.551     0.552     0.553     0.553     0.554     0.555     0.555     0.556     0.557     0.558     0.558     0.559     0.560     0.561     0.561     0.562     0.563     0.564     0.565     0.566     0.566     0.567     0.568     0.569     0.570     0.571     0.572     0.573     0.574     0.575     0.576     0.577     0.578     0.579     0.580     0.581     0.582     0.583     0.584     0.586     0.587     0.588     0.590     0.591     0.593     0.594     0.596     0.597     0.599     0.600     0.601     0.602     0.603     0.605     0.606     0.608     0.609     0.611     0.613     0.614     0.616     0.618     0.620     0.621     0.623     0.625     0.627     0.628     0.630     0.632     0.634     0.637     0.639     0.641     0.643     0.645     0.647     0.649     0.652     0.654     0.656     0.659     0.661     0.663     0.666     0.668     0.671     0.673     0.676     0.678     0.681     0.683     0.686     0.688     0.691     0.694     0.696     0.699     0.701     0.704     0.707     0.710     0.712     0.715     0.718     0.721     0.723     0.726     0.729     0.732     0.734     0.737     0.740     0.742     0.745     0.748     0.751     0.753     0.756     0.759     0.761     0.764     0.767     0.769     0.772     0.774     0.777     0.780     0.782     0.785     0.787     0.790     0.792     0.794     0.797     0.799     0.802     0.804     0.807     0.809     0.811     0.814     0.816     0.819     0.821     0.824     0.827     0.830     0.833     0.836     0.840     0.843     0.846     0.850     0.853     0.857     0.860     0.863     0.867     0.870     0.880     0.896     0.913     0.929     0.945     0.961     0.975     0.988     1.001     1.012     1.021     1.029     1.036     1.041     1.044     1.046     1.045     1.044     1.042     1.039     1.036     1.032     1.027     1.022     1.017     1.011     1.005     1.000     0.995     0.990     0.986     0.981     0.977     0.973     0.969     0.965     0.961     0.956     0.952     0.947     0.943     0.937     0.932     0.926     0.920     0.915     0.908     0.902     0.896     0.889     0.882     0.876     0.869     0.862     0.856     0.850     0.845     0.840     0.835     0.834     0.833     0.833     0.833     0.832     0.832     0.832     0.832     0.832     0.832     0.832     0.832     0.836     0.842     0.849     0.857     0.866     0.877     0.887     0.899     0.911     0.924     0.938     0.952     0.966     0.980     0.994     1.008     1.022     1.035     1.049     1.062     1.074     1.086     1.098     1.110     1.121     1.131     1.142     1.152     1.161     1.170     1.179     1.187     1.194     1.200     1.206     1.210     1.214     1.218     1.220     1.221     1.222     1.222     1.222     1.221     1.219     1.218     1.215     1.213     1.209     1.206     1.202     1.198     1.194     1.189     1.185     1.180     1.175     1.170     1.165     1.160     1.155     1.151     1.146     1.141     1.136     1.132     1.128     1.124     1.119     1.115     1.111     1.106     1.101     1.096     1.091     1.085     1.079     1.073     1.066     1.059     1.052     1.044     1.035     1.027     1.017     1.008     0.998     0.988     0.977     0.967     0.956     0.945     0.933     0.921     0.909     0.896     0.883     0.870     0.858     0.857     0.855     0.852     0.847     0.841     0.833     0.828     0.826     0.824     0.822     0.819     0.817     0.815     0.813     0.810     0.808     0.806     0.804     0.802     0.800     0.797     0.795     0.793     0.791     0.789     0.787     0.785     0.783     0.781     0.779     0.777     0.776     0.774     0.773     0.771     0.770     0.769     0.768     0.767     0.766     0.765     0.764     0.763     0.763     0.762     0.761     0.761     0.760     0.760     0.759     0.759     0.758     0.758     0.757     0.757     0.757     0.756     0.756     0.756     0.756     0.755     0.755     0.754     0.754     0.754     0.753     0.753     0.753     0.753     0.752     0.752     0.752     0.751     0.751     0.751     0.750     0.750     0.750     0.749     0.749     0.748     0.748     0.748     0.750     0.754     0.758     0.763     0.769     0.774     0.780     0.785     0.789     0.791     0.793     0.793     0.792     0.789     0.784     0.778     0.771     0.761     0.750     0.737     0.735     0.734     0.747     0.765     0.784     0.803     0.820     0.836     0.850     0.862     0.870     0.876     0.878     0.877     0.872     0.863     0.864     0.863     0.860     0.854     0.880     0.902     0.920     0.934     0.944     0.951     0.955     0.956     0.954     0.951     0.946     0.940     0.933     0.925     0.916     0.907     0.896     0.884     0.870     0.854     0.837     0.822     0.814     0.814     0.821     0.834     0.850     0.869     0.891     0.914     0.938     0.962     0.985     1.008     1.030     1.050     1.068     1.085     1.100     1.113     1.125     1.135     1.145     1.154     1.162     1.169     1.177     1.190     1.202     1.214     1.225     1.235     1.246     1.255     1.265     1.275     1.284     1.294     1.304     1.314     1.324     1.334     1.344     1.353     1.362     1.371     1.380     1.389     1.399     1.411     1.422     1.434     1.447     1.460     1.473     1.487     1.499     1.508     1.515     1.519     1.522     1.525     1.528     1.535     1.544     1.555     1.563     1.568     1.571     1.575     1.580     1.583     1.586     1.588     1.587     1.585     1.581     1.576     1.570     1.564     1.556     1.547     1.537     1.526     1.514     1.500     1.486     1.471     1.455     1.438     1.422     1.405     1.389     1.374     1.360     1.346     1.333     1.321     1.309     1.297     1.285     1.274     1.262     1.249     1.235     1.220     1.205     1.188     1.171     1.152     1.132     1.112     1.090     1.067     1.043     1.018     0.991     0.964     0.936     0.908     0.880     0.853     0.826     0.800     0.775     0.752     0.730     0.708     0.685     0.662     0.640     0.618     0.597     0.579     0.564     0.549     0.534     0.521     0.509     0.500     0.493     0.487     0.482     0.479     0.476     0.473     0.471     0.468     0.467     0.465     0.463     0.461     0.459     0.457     0.454     0.451     0.448     0.445     0.442     0.439     0.435     0.432     0.429     0.425     0.422     0.421     0.420     0.419     0.418     0.417     0.416     0.414     0.413     0.412     0.411     0.410     0.409     0.409     0.408     0.407     0.406     0.405     0.404     0.403     0.403     0.402     0.401     0.401     0.400     0.399     0.399     0.398     0.397     0.397     0.396     0.395     0.395     0.395     0.394     0.394     0.393     0.393     0.392     0.392     0.391     0.391     0.390     0.390     0.390     0.389     0.389     0.389     0.388     0.388     0.388     0.387     0.387     0.387     0.386     0.386     0.385     0.385     0.385     0.385     0.384     0.384     0.384     0.383     0.383     0.383     0.382     0.382     0.382     0.381     0.381     0.380     0.380     0.380     0.380     0.379     0.379     0.379     0.379     0.378     0.378     0.378     0.378     0.377     0.377     0.377     0.376     0.376     0.375     0.375     0.374     0.374     0.373     0.373     0.372     0.372     0.371     0.371     0.370     0.369     0.368     0.368     0.367     0.366     0.365     0.365     0.364     0.363     0.362     0.361     0.360     0.359     0.358     0.356     0.355     0.354     0.353     0.351     0.350     0.349     0.347     0.345     0.344     0.342     0.340     0.339     0.337     0.335     0.334     0.332     0.330     0.328     0.326     0.324     0.322     0.320     0.318     0.316     0.314     0.312     0.310     0.307     0.305     0.303     0.301     0.299     0.296     0.294     0.292     0.289     0.287     0.285     0.283     0.281     0.278     0.276     0.274     0.272     0.270     0.268     0.266     0.269     0.271     0.273     0.275     0.277     0.278     0.280     0.280     0.281     0.281     0.281     0.281     0.281     0.280     0.280     0.279     0.278     0.276     0.275     0.273     0.271     0.269     0.267     0.264     0.262     0.259     0.256     0.253     0.250     0.247     0.243     0.240
     0.353     0.355     0.356     0.358     0.359     0.360     0.362     0.363     0.364     0.365     0.367     0.368     0.369     0.370     0.372     0.373     0.374     0.375     0.382     0.401     0.411     0.430     0.438     0.453     0.460     0.472     0.475     0.484     0.484     0.490     0.488     0.492     0.490     0.490     0.517     0.491     0.522     0.510     0.503     0.520     0.467     0.520     0.465     0.513     0.457     0.497     0.443     0.495     0.422     0.499     0.405     0.418     0.406     0.406     0.407     0.408     0.408     0.409     0.409     0.410     0.410     0.411     0.411     0.412     0.413     0.413     0.414     0.414     0.415     0.415     0.416     0.416     0.416     0.417     0.417     0.418     0.418     0.418     0.419     0.419     0.420     0.420     0.420     0.421     0.421     0.421     0.421     0.422     0.422     0.422     0.422     0.423     0.422     0.423     0.423     0.460     0.423     0.472     0.423     0.425     0.424     0.424     0.424     0.424     0.424     0.424     0.424     0.424     0.424     0.424     0.424     0.424     0.424     0.424     0.424     0.424     0.424     0.424     0.424     0.424     0.424     0.423     0.423     0.423     0.423     0.423     0.423     0.423     0.423     0.422     0.422     0.422     0.422     0.421     0.421     0.421     0.421     0.420     0.420     0.420     0.419     0.419     0.419     0.418     0.418     0.418     0.417     0.417     0.417     0.417     0.416     0.416     0.415     0.415     0.415     0.414     0.414     0.413     0.413     0.412     0.412     0.411     0.411     0.410     0.410     0.409     0.409     0.408     0.407     0.407     0.406     0.406     0.405     0.404     0.404     0.403     0.403     0.402     0.401     0.400     0.400     0.399     0.398     0.398     0.397     0.396     0.395     0.394     0.394     0.393     0.392     0.391     0.390     0.389     0.388     0.387     0.386     0.385     0.385     0.384     0.383     0.382     0.381     0.380     0.379     0.378     0.377     0.376     0.375     0.374     0.373     0.372     0.371     0.370     0.369     0.368     0.367     0.366     0.365     0.364     0.363     0.362     0.361     0.359     0.359     0.357     0.356     0.355     0.354     0.353     0.352     0.351     0.350     0.348     0.347     0.346     0.345     0.344     0.343     0.341     0.340     0.339     0.338     0.337     0.335     0.334     0.333     0.332     0.331     0.329     0.328     0.327     0.326     0.324     0.323     0.322     0.320     0.319     0.320     0.320     0.320     0.321     0.321     0.321     0.321     0.322     0.322     0.322     0.322     0.322     0.323     0.323     0.323     0.323     0.324     0.324     0.324     0.324     0.325     0.325     0.325     0.325     0.326     0.326     0.326     0.327     0.327     0.327     0.327     0.328     0.328     0.328     0.328     0.328     0.329     0.329     0.329     0.329     0.329     0.330     0.330     0.330     0.330     0.330     0.331     0.331     0.331     0.331     0.331     0.332     0.332     0.332     0.332     0.332     0.332     0.333     0.333     0.333     0.333     0.333     0.334     0.334     0.334     0.334     0.334     0.335     0.335     0.335     0.335     0.335     0.336     0.336     0.336     0.336     0.336     0.337     0.337     0.337     0.337     0.337     0.338     0.338     0.338     0.338     0.338     0.338     0.339     0.339     0.339     0.339     0.339     0.339     0.340     0.340     0.340     0.340     0.340     0.341     0.341     0.341     0.341     0.341     0.342     0.342     0.342     0.342     0.342     0.342     0.343     0.343     0.343     0.343     0.343     0.344     0.344     0.344     0.344     0.344     0.344     0.345     0.345     0.345     0.345     0.345     0.345     0.346     0.346     0.346     0.346     0.346     0.347     0.347     0.347     0.347     0.347     0.348     0.348     0.348     0.348     0.348     0.349     0.349     0.349     0.349     0.349     0.349     0.349     0.350     0.350     0.350     0.350     0.351     0.351     0.351     0.351     0.351     0.351     0.352     0.352     0.352     0.352     0.352     0.353     0.353     0.353     0.353     0.354     0.354     0.354     0.354     0.354     0.354     0.354     0.355     0.355     0.355     0.355     0.356     0.356     0.356     0.356     0.357     0.357     0.357     0.357     0.357     0.357     0.358     0.358     0.358     0.358     0.359     0.359     0.359     0.359     0.360     0.360     0.360     0.360     0.361     0.361     0.361     0.361     0.361     0.362     0.362     0.362     0.362     0.362     0.363     0.363     0.363     0.363     0.364     0.364     0.364     0.364     0.364     0.365     0.365     0.365     0.365     0.366     0.366     0.366     0.366     0.367     0.367     0.367     0.367     0.368     0.368     0.368     0.369     0.369     0.369     0.369     0.369     0.370     0.370     0.370     0.370     0.371     0.371     0.371     0.371     0.372     0.372     0.372     0.372     0.373     0.373     0.373     0.373     0.374     0.374     0.374     0.374     0.375     0.375     0.375     0.376     0.376     0.376     0.376     0.377     0.377     0.377     0.378     0.378     0.378     0.379     0.379     0.379     0.379     0.380     0.380     0.380     0.381     0.381     0.381     0.382     0.382     0.382     0.383     0.383     0.383     0.383     0.384     0.384     0.384     0.384     0.385     0.385     0.385     0.386     0.386     0.386     0.387     0.387     0.387     0.387     0.388     0.388     0.388     0.388     0.389     0.389     0.389     0.390     0.390     0.390     0.391     0.391     0.391     0.391     0.392     0.392     0.392     0.393     0.393     0.393     0.394     0.394     0.394     0.394     0.395     0.395     0.395     0.396     0.396     0.396     0.396     0.397     0.397     0.397     0.398     0.398     0.398     0.399     0.399     0.399     0.400     0.400     0.400     0.401     0.401     0.401     0.402     0.402     0.402     0.403     0.403     0.404     0.404     0.404     0.405     0.405     0.405     0.406     0.406     0.406     0.407     0.407     0.407     0.408     0.408     0.408     0.409     0.409     0.409     0.410     0.410     0.410     0.411     0.411     0.411     0.412     0.412     0.412     0.413     0.413     0.413     0.414     0.414     0.414     0.415     0.415     0.415     0.416     0.416     0.417     0.417     0.417     0.417     0.418     0.418     0.419     0.419     0.419     0.420     0.420     0.421     0.421     0.421     0.422     0.422     0.422     0.423     0.423     0.424     0.424     0.424     0.425     0.425     0.425     0.426     0.426     0.426     0.427     0.427     0.427     0.428     0.428     0.429     0.429     0.429     0.430     0.430     0.430     0.431     0.431     0.432     0.432     0.432     0.433     0.433     0.434     0.434     0.434     0.435     0.435     0.435     0.436     0.436     0.437     0.437     0.438     0.439     0.440     0.441     0.442     0.443     0.444     0.446     0.447     0.448     0.449     0.450     0.452     0.453     0.454     0.455     0.457     0.458     0.459     0.460     0.462     0.463     0.464     0.465     0.467     0.468     0.469     0.470     0.472     0.473     0.474     0.476     0.477     0.478     0.479     0.481     0.482     0.484     0.485     0.487     0.488     0.490     0.491     0.493     0.495     0.497     0.498     0.500     0.502     0.504     0.506     0.508     0.510     0.513     0.515     0.517     0.520     0.523     0.526     0.529     0.533     0.535     0.538     0.540     0.542     0.543     0.545     0.546     0.548     0.549     0.551     0.552     0.554     0.555     0.556     0.558     0.559     0.560     0.561     0.562     0.564     0.565     0.566     0.567     0.568     0.569     0.570     0.571     0.573     0.574     0.575     0.576     0.577     0.578     0.580     0.581     0.582     0.583     0.584     0.585     0.586     0.587     0.589     0.590     0.591     0.592     0.593     0.594     0.595     0.596     0.597     0.598     0.599     0.600     0.601     0.602     0.603     0.604     0.605     0.606     0.607     0.608     0.609     0.609     0.610     0.611     0.612     0.613     0.613     0.614     0.615     0.616     0.616     0.617     0.617     0.618     0.619     0.619     0.620     0.621     0.621     0.622     0.622     0.622     0.623     0.623     0.624     0.624     0.624     0.625     0.625     0.625     0.625     0.625     0.625     0.626     0.626     0.626     0.626     0.626     0.625     0.625     0.625     0.625     0.625     0.624     0.624     0.624     0.623     0.623     0.622     0.622     0.622     0.621     0.620     0.620     0.619     0.618     0.617     0.617     0.616     0.615     0.614     0.613     0.612     0.611     0.610     0.609     0.608     0.607     0.605     0.604     0.603     0.601     0.600     0.598     0.596     0.595     0.593     0.591     0.589     0.587     0.585     0.583     0.581     0.579     0.577     0.575     0.572     0.570     0.567     0.565     0.562     0.559     0.557     0.554     0.551     0.548     0.545     0.542     0.539     0.536     0.532     0.529     0.529     0.530     0.530     0.531     0.532     0.532     0.533     0.533     0.534     0.534     0.535     0.535     0.536     0.536     0.537     0.538     0.538     0.539     0.539     0.540     0.540     0.541     0.541     0.542     0.542     0.543     0.544     0.544     0.545     0.545     0.546     0.546     0.547     0.548     0.548     0.549     0.550     0.550     0.551     0.552     0.552     0.553     0.554     0.554     0.555     0.556     0.556     0.557     0.558     0.559     0.560     0.560     0.561     0.562     0.563     0.564     0.564     0.565     0.566     0.567     0.568     0.569     0.570     0.571     0.571     0.572     0.573     0.574     0.575     0.576     0.577     0.578     0.580     0.581     0.582     0.583     0.584     0.585     0.586     0.588     0.589     0.591     0.592     0.594     0.595     0.597     0.598     0.599     0.600     0.602     0.603     0.604     0.606     0.607     0.609     0.610     0.612     0.614     0.616     0.617     0.619     0.621     0.623     0.624     0.626     0.628     0.630     0.632     0.634     0.636     0.638     0.640     0.642     0.644     0.647     0.649     0.651     0.653     0.655     0.658     0.660     0.662     0.665     0.667     0.670     0.672     0.675     0.677     0.680     0.683     0.685     0.688     0.690     0.693     0.695     0.698     0.701     0.703     0.706     0.709     0.711     0.714     0.717     0.720     0.722     0.725     0.728     0.731     0.733     0.736     0.739     0.742     0.744     0.747     0.750     0.752     0.755     0.758     0.760     0.763     0.766     0.768     0.771     0.774     0.776     0.779     0.781     0.784     0.786     0.789     0.791     0.794     0.796     0.799     0.801     0.803     0.806     0.808     0.811     0.813     0.816     0.818     0.820     0.823     0.826     0.829     0.832     0.835     0.838     0.841     0.845     0.848     0.852     0.855     0.859     0.862     0.865     0.868     0.871     0.887     0.903     0.920     0.936     0.951     0.966     0.980     0.993     1.005     1.015     1.024     1.031     1.037     1.041     1.044     1.044     1.043     1.041     1.038     1.035     1.032     1.027     1.022     1.016     1.011     1.005     1.000     0.995     0.990     0.986     0.982     0.978     0.974     0.971     0.967     0.964     0.960     0.956     0.952     0.948     0.944     0.939     0.934     0.929     0.923     0.918     0.912     0.906     0.900     0.894     0.888     0.882     0.875     0.869     0.863     0.857     0.852     0.847     0.842     0.838     0.835     0.833     0.833     0.833     0.832     0.832     0.832     0.832     0.832     0.832     0.836     0.841     0.846     0.853     0.861     0.870     0.879     0.890     0.901     0.913     0.926     0.939     0.953     0.967     0.981     0.995     1.009     1.023     1.037     1.050     1.063     1.076     1.088     1.101     1.112     1.124     1.135     1.146     1.156     1.166     1.176     1.185     1.193     1.200     1.207     1.213     1.218     1.222     1.226     1.228     1.230     1.231     1.231     1.231     1.230     1.229     1.227     1.225     1.222     1.219     1.215     1.211     1.207     1.203     1.198     1.194     1.189     1.184     1.179     1.174     1.169     1.164     1.159     1.154     1.149     1.144     1.140     1.136     1.132     1.128     1.124     1.119     1.115     1.110     1.105     1.100     1.095     1.089     1.083     1.077     1.070     1.064     1.056     1.048     1.040     1.031     1.022     1.013     1.003     0.993     0.983     0.973     0.962     0.951     0.939     0.927     0.915     0.902     0.889     0.876     0.862     0.860     0.857     0.852     0.845     0.838     0.832     0.830     0.827     0.825     0.823     0.821     0.818     0.816     0.814     0.812     0.809     0.807     0.805     0.803     0.801     0.798     0.796     0.794     0.792     0.790     0.788     0.786     0.784     0.782     0.780     0.778     0.777     0.776     0.774     0.773     0.772     0.771     0.770     0.769     0.768     0.767     0.766     0.766     0.765     0.764     0.763     0.763     0.762     0.762     0.761     0.761     0.761     0.760     0.760     0.759     0.759     0.759     0.758     0.758     0.757     0.757     0.757     0.756     0.756     0.755     0.755     0.755     0.754     0.754     0.754     0.753     0.753     0.752     0.752     0.751     0.751     0.751     0.750     0.750     0.752     0.754     0.756     0.758     0.760     0.763     0.766     0.771     0.775     0.780     0.783     0.786     0.787     0.787     0.786     0.783     0.779     0.774     0.767     0.758     0.748     0.737     0.736     0.735     0.734     0.746     0.764     0.783     0.801     0.819     0.834     0.848     0.860     0.868     0.874     0.877     0.876     0.871     0.873     0.875     0.875     0.872     0.866     0.857     0.877     0.896     0.911     0.923     0.931     0.936     0.939     0.940     0.938     0.936     0.932     0.927     0.922     0.916     0.909     0.900     0.889     0.876     0.862     0.846     0.832     0.823     0.820     0.824     0.834     0.848     0.865     0.885     0.906     0.929     0.953     0.976     0.998     1.020     1.041     1.060     1.077     1.094     1.108     1.122     1.134     1.145     1.155     1.163     1.169     1.173     1.186     1.199     1.211     1.222     1.233     1.243     1.253     1.263     1.273     1.283     1.293     1.303     1.313     1.323     1.333     1.343     1.353     1.363     1.373     1.383     1.395     1.407     1.420     1.433     1.446     1.459     1.473     1.486     1.500     1.512     1.522     1.529     1.534     1.538     1.542     1.547     1.556     1.566     1.577     1.587     1.593     1.597     1.602     1.606     1.608     1.609     1.608     1.605     1.599     1.592     1.584     1.574     1.564     1.553     1.541     1.528     1.513     1.498     1.482     1.466     1.449     1.431     1.413     1.396     1.378     1.361     1.345     1.329     1.314     1.299     1.284     1.270     1.254     1.239     1.223     1.207     1.190     1.173     1.155     1.136     1.117     1.098     1.078     1.057     1.037     1.015     0.993     0.969     0.944     0.918     0.892     0.866     0.840     0.815     0.791     0.767     0.745     0.723     0.703     0.682     0.661     0.640     0.618     0.598     0.579     0.562     0.548     0.535     0.522     0.509     0.497     0.487     0.478     0.470     0.463     0.457     0.453     0.450     0.447     0.446     0.444     0.443     0.442     0.441     0.439     0.438     0.436     0.434     0.432     0.430     0.428     0.427     0.426     0.425     0.424     0.423     0.421     0.420     0.419     0.418     0.417     0.416     0.415     0.414     0.413     0.412     0.411     0.410     0.409     0.408     0.407     0.406     0.405     0.404     0.404     0.403     0.402     0.401     0.401     0.400     0.399     0.398     0.398     0.397     0.397     0.396     0.395     0.395     0.394     0.394     0.393     0.393     0.393     0.392     0.392     0.391     0.391     0.390     0.390     0.389     0.389     0.389     0.388     0.388     0.388     0.387     0.387     0.387     0.386     0.386     0.386     0.385     0.385     0.384     0.384     0.384     0.384     0.383     0.383     0.383     0.382     0.382     0.382     0.381     0.381     0.381     0.380     0.380     0.380     0.379     0.379     0.379     0.379     0.378     0.378     0.378     0.378     0.377     0.377     0.377     0.376     0.376     0.376     0.375     0.375     0.375     0.374     0.374     0.373     0.373     0.372     0.371     0.371     0.370     0.370     0.369     0.368     0.368     0.367     0.366     0.365     0.364     0.364     0.363     0.362     0.361     0.360     0.359     0.358     0.357     0.356     0.354     0.353     0.352     0.351     0.349     0.348     0.346     0.345     0.343     0.341     0.340     0.338     0.336     0.335     0.333     0.331     0.329     0.327     0.325     0.323     0.321     0.319     0.317     0.315     0.313     0.311     0.309     0.307     0.304     0.302     0.300     0.298     0.296     0.293     0.291     0.289     0.287     0.284     0.282     0.280     0.278     0.276     0.274     0.271     0.269     0.267     0.266     0.269     0.271     0.273     0.275     0.277     0.278     0.279     0.280     0.281     0.281     0.281     0.281     0.281     0.280     0.279     0.279     0.277     0.276     0.275     0.273     0.271     0.269     0.267     0.265     0.262     0.259     0.257     0.254     0.250     0.247     0.244     0.240
     0.353     0.354     0.356     0.357     0.359     0.360     0.361     0.362     0.364     0.365     0.366     0.367     0.369     0.370     0.371     0.373     0.374     0.379     0.398     0.413     0.432     0.445     0.462     0.473     0.486     0.494     0.504     0.508     0.514     0.515     0.519     0.517     0.518     0.542     0.514     0.564     0.520     0.561     0.535     0.534     0.541     0.489     0.537     0.475     0.524     0.462     0.504     0.444     0.477     0.419     0.447     0.405     0.415     0.406     0.406     0.407     0.408     0.408     0.409     0.409     0.410     0.410     0.411     0.411     0.412     0.413     0.413     0.414     0.414     0.415     0.415     0.415     0.416     0.416     0.417     0.417     0.418     0.418     0.418     0.419     0.419     0.419     0.420     0.420     0.420     0.421     0.421     0.421     0.422     0.422     0.422     0.422     0.422     0.422     0.422     0.423     0.423     0.423     0.423     0.423     0.423     0.423     0.424     0.423     0.424     0.424     0.424     0.424     0.424     0.424     0.424     0.424     0.424     0.424     0.424     0.424     0.424     0.423     0.423     0.423     0.423     0.423     0.423     0.423     0.423     0.423     0.423     0.422     0.422     0.422     0.422     0.422     0.421     0.421     0.421     0.421     0.420     0.420     0.420     0.420     0.419     0.419     0.418     0.418     0.418     0.418     0.417     0.417     0.417     0.416     0.416     0.416     0.415     0.415     0.414     0.414     0.414     0.413     0.412     0.412     0.411     0.411     0.410     0.410     0.409     0.409     0.408     0.408     0.407     0.406     0.406     0.406     0.405     0.404     0.404     0.403     0.402     0.402     0.401     0.400     0.400     0.399     0.398     0.397     0.396     0.396     0.395     0.394     0.393     0.392     0.392     0.391     0.390     0.389     0.388     0.387     0.386     0.385     0.384     0.383     0.383     0.381     0.381     0.380     0.379     0.378     0.377     0.376     0.375     0.374     0.373     0.372     0.371     0.370     0.369     0.368     0.367     0.366     0.365     0.364     0.363     0.362     0.360     0.359     0.358     0.357     0.356     0.355     0.354     0.353     0.352     0.351     0.349     0.348     0.347     0.346     0.345     0.344     0.343     0.341     0.340     0.339     0.338     0.337     0.335     0.334     0.333     0.332     0.331     0.329     0.328     0.327     0.326     0.324     0.323     0.322     0.321     0.319     0.320     0.320     0.320     0.320     0.321     0.321     0.321     0.321     0.322     0.322     0.322     0.322     0.323     0.323     0.323     0.323     0.323     0.324     0.324     0.324     0.324     0.325     0.325     0.325     0.326     0.326     0.326     0.326     0.327     0.327     0.327     0.327     0.328     0.328     0.328     0.328     0.328     0.329     0.329     0.329     0.329     0.330     0.330     0.330     0.330     0.330     0.331     0.331     0.331     0.331     0.331     0.331     0.332     0.332     0.332     0.332     0.332     0.333     0.333     0.333     0.333     0.333     0.333     0.334     0.334     0.334     0.334     0.334     0.335     0.335     0.335     0.335     0.335     0.336     0.336     0.336     0.336     0.336     0.337     0.337     0.337     0.337     0.337     0.337     0.338     0.338     0.338     0.338     0.339     0.339     0.339     0.339     0.339     0.339     0.340     0.340     0.340     0.340     0.340     0.340     0.341     0.341     0.341     0.341     0.341     0.342     0.342     0.342     0.342     0.342     0.342     0.343     0.343     0.343     0.343     0.344     0.344     0.344     0.344     0.344     0.344     0.345     0.345     0.345     0.345     0.345     0.345     0.345     0.346     0.346     0.346     0.346     0.346     0.347     0.347     0.347     0.347     0.347     0.348     0.348     0.348     0.348     0.348     0.349     0.349     0.349     0.349     0.349     0.349     0.350     0.350     0.350     0.350     0.350     0.351     0.351     0.351     0.351     0.351     0.352     0.352     0.352     0.352     0.352     0.352     0.353     0.353     0.353     0.353     0.354     0.354     0.354     0.354     0.354     0.354     0.354     0.355     0.355     0.355     0.355     0.356     0.356     0.356     0.356     0.357     0.357     0.357     0.357     0.357     0.357     0.358     0.358     0.358     0.359     0.359     0.359     0.359     0.359     0.360     0.360     0.360     0.361     0.361     0.361     0.361     0.361     0.361     0.362     0.362     0.362     0.362     0.363     0.363     0.363     0.363     0.363     0.364     0.364     0.364     0.364     0.365     0.365     0.365     0.365     0.366     0.366     0.366     0.366     0.367     0.367     0.367     0.367     0.367     0.368     0.368     0.368     0.368     0.369     0.369     0.369     0.369     0.370     0.370     0.370     0.370     0.371     0.371     0.371     0.371     0.372     0.372     0.372     0.373     0.373     0.373     0.373     0.373     0.374     0.374     0.374     0.375     0.375     0.375     0.375     0.376     0.376     0.376     0.377     0.377     0.377     0.378     0.378     0.378     0.379     0.379     0.379     0.379     0.380     0.380     0.380     0.381     0.381     0.381     0.381     0.382     0.382     0.382     0.383     0.383     0.383     0.384     0.384     0.384     0.384     0.385     0.385     0.385     0.385     0.386     0.386     0.386     0.387     0.387     0.387     0.388     0.388     0.388     0.388     0.388     0.389     0.389     0.389     0.390     0.390     0.390     0.391     0.391     0.391     0.392     0.392     0.392     0.393     0.393     0.393     0.394     0.394     0.394     0.394     0.395     0.395     0.395     0.395     0.396     0.396     0.396     0.397     0.397     0.397     0.398     0.398     0.398     0.399     0.399     0.399     0.400     0.400     0.400     0.401     0.401     0.401     0.402     0.402     0.402     0.403     0.403     0.403     0.404     0.404     0.404     0.405     0.405     0.406     0.406     0.406     0.407     0.407     0.407     0.407     0.408     0.408     0.408     0.409     0.409     0.409     0.410     0.410     0.411     0.411     0.411     0.411     0.412     0.412     0.412     0.413     0.413     0.413     0.414     0.414     0.415     0.415     0.415     0.416     0.416     0.416     0.417     0.417     0.417     0.418     0.418     0.419     0.419     0.419     0.420     0.420     0.420     0.421     0.421     0.422     0.422     0.422     0.423     0.423     0.423     0.424     0.424     0.424     0.425     0.425     0.426     0.426     0.426     0.427     0.427     0.427     0.428     0.428     0.428     0.429     0.429     0.429     0.430     0.430     0.431     0.431     0.431     0.432     0.432     0.432     0.433     0.433     0.434     0.434     0.435     0.435     0.435     0.436     0.436     0.437     0.437     0.438     0.439     0.440     0.441     0.442     0.443     0.445     0.446     0.447     0.448     0.449     0.451     0.452     0.453     0.455     0.456     0.457     0.458     0.459     0.461     0.462     0.463     0.465     0.466     0.467     0.468     0.470     0.471     0.472     0.473     0.475     0.476     0.477     0.479     0.480     0.482     0.483     0.484     0.486     0.487     0.489     0.491     0.492     0.494     0.496     0.497     0.499     0.501     0.503     0.505     0.507     0.509     0.512     0.514     0.516     0.519     0.522     0.525     0.528     0.531     0.535     0.537     0.540     0.542     0.543     0.545     0.546     0.548     0.549     0.551     0.552     0.554     0.555     0.556     0.557     0.559     0.560     0.561     0.562     0.563     0.565     0.566     0.567     0.568     0.569     0.570     0.571     0.572     0.573     0.575     0.576     0.577     0.578     0.579     0.581     0.582     0.583     0.584     0.585     0.586     0.587     0.588     0.589     0.591     0.592     0.593     0.594     0.595     0.596     0.597     0.598     0.599     0.600     0.601     0.602     0.603     0.604     0.605     0.606     0.607     0.607     0.608     0.609     0.610     0.611     0.612     0.612     0.613     0.614     0.615     0.615     0.616     0.617     0.617     0.618     0.619     0.619     0.620     0.620     0.621     0.622     0.622     0.622     0.623     0.623     0.624     0.624     0.624     0.625     0.625     0.625     0.625     0.625     0.625     0.626     0.626     0.626     0.626     0.626     0.626     0.625     0.625     0.625     0.625     0.625     0.624     0.624     0.624     0.623     0.623     0.622     0.622     0.621     0.621     0.620     0.619     0.618     0.618     0.617     0.616     0.615     0.614     0.614     0.612     0.611     0.610     0.609     0.608     0.607     0.606     0.604     0.603     0.601     0.600     0.598     0.597     0.595     0.593     0.592     0.590     0.588     0.586     0.584     0.582     0.580     0.577     0.575     0.573     0.570     0.568     0.565     0.563     0.560     0.557     0.555     0.552     0.549     0.546     0.543     0.540     0.536     0.533     0.530     0.529     0.530     0.530     0.531     0.531     0.532     0.532     0.533     0.533     0.534     0.534     0.535     0.536     0.536     0.537     0.537     0.538     0.538     0.539     0.540     0.540     0.541     0.541     0.542     0.542     0.543     0.543     0.544     0.544     0.545     0.546     0.546     0.547     0.547     0.548     0.549     0.549     0.550     0.551     0.551     0.552     0.553     0.553     0.554     0.555     0.555     0.556     0.557     0.558     0.558     0.559     0.560     0.561     0.561     0.562     0.563     0.564     0.565     0.566     0.567     0.568     0.569     0.569     0.570     0.571     0.572     0.573     0.574     0.575     0.576     0.577     0.578     0.579     0.580     0.582     0.583     0.584     0.585     0.586     0.587     0.589     0.590     0.591     0.593     0.594     0.596     0.597     0.599     0.600     0.601     0.602     0.604     0.605     0.607     0.608     0.610     0.612     0.613     0.615     0.617     0.618     0.620     0.622     0.624     0.626     0.627     0.629     0.631     0.633     0.635     0.637     0.639     0.642     0.644     0.646     0.648     0.650     0.653     0.655     0.657     0.659     0.662     0.664     0.666     0.669     0.671     0.674     0.676     0.679     0.682     0.684     0.687     0.689     0.692     0.694     0.697     0.700     0.702     0.705     0.708     0.710     0.713     0.716     0.718     0.721     0.724     0.727     0.730     0.732     0.735     0.738     0.741     0.743     0.746     0.749     0.752     0.754     0.757     0.760     0.762     0.765     0.767     0.770     0.773     0.775     0.778     0.780     0.783     0.785     0.788     0.790     0.793     0.795     0.798     0.800     0.803     0.805     0.807     0.810     0.812     0.815     0.817     0.820     0.822     0.825     0.828     0.831     0.834     0.837     0.840     0.843     0.847     0.850     0.854     0.857     0.860     0.864     0.867     0.870     0.878     0.894     0.910     0.926     0.942     0.957     0.971     0.985     0.997     1.008     1.017     1.025     1.032     1.037     1.040     1.041     1.041     1.039     1.037     1.035     1.031     1.027     1.022     1.016     1.011     1.005     0.999     0.994     0.989     0.985     0.981     0.978     0.975     0.972     0.969     0.966     0.962     0.959     0.956     0.952     0.949     0.945     0.941     0.936     0.932     0.926     0.921     0.916     0.910     0.905     0.899     0.893     0.887     0.881     0.875     0.870     0.864     0.859     0.854     0.850     0.846     0.842     0.839     0.836     0.834     0.833     0.833     0.832     0.833     0.835     0.838     0.841     0.846     0.851     0.858     0.865     0.873     0.882     0.892     0.903     0.914     0.927     0.940     0.953     0.967     0.981     0.995     1.009     1.024     1.037     1.051     1.064     1.077     1.090     1.103     1.115     1.126     1.138     1.149     1.160     1.171     1.181     1.190     1.198     1.206     1.213     1.220     1.225     1.230     1.233     1.236     1.237     1.239     1.239     1.239     1.238     1.237     1.236     1.233     1.231     1.228     1.224     1.220     1.216     1.212     1.207     1.202     1.198     1.193     1.187     1.182     1.177     1.172     1.167     1.162     1.158     1.153     1.149     1.145     1.141     1.136     1.132     1.128     1.124     1.119     1.114     1.109     1.104     1.099     1.094     1.088     1.082     1.075     1.069     1.061     1.054     1.045     1.037     1.028     1.019     1.010     1.000     0.990     0.980     0.969     0.958     0.946     0.934     0.921     0.908     0.895     0.881     0.868     0.861     0.856     0.849     0.841     0.836     0.833     0.831     0.829     0.827     0.824     0.822     0.820     0.817     0.815     0.813     0.811     0.808     0.806     0.804     0.802     0.799     0.797     0.795     0.793     0.791     0.789     0.787     0.785     0.783     0.782     0.780     0.779     0.777     0.776     0.775     0.774     0.773     0.772     0.771     0.770     0.769     0.769     0.768     0.767     0.767     0.766     0.765     0.765     0.764     0.764     0.763     0.763     0.763     0.762     0.762     0.761     0.761     0.760     0.760     0.759     0.759     0.758     0.758     0.757     0.757     0.757     0.756     0.756     0.755     0.755     0.754     0.754     0.753     0.753     0.752     0.753     0.758     0.760     0.762     0.762     0.762     0.763     0.763     0.765     0.768     0.771     0.775     0.778     0.780     0.782     0.782     0.780     0.777     0.773     0.768     0.761     0.754     0.745     0.739     0.738     0.737     0.736     0.734     0.744     0.762     0.781     0.800     0.817     0.833     0.847     0.859     0.868     0.874     0.877     0.876     0.877     0.883     0.885     0.885     0.882     0.877     0.868     0.857     0.868     0.884     0.897     0.907     0.914     0.919     0.922     0.923     0.923     0.922     0.920     0.918     0.914     0.909     0.902     0.892     0.880     0.866     0.852     0.838     0.828     0.824     0.826     0.833     0.845     0.860     0.878     0.899     0.920     0.943     0.966     0.989     1.011     1.032     1.052     1.071     1.088     1.104     1.119     1.133     1.144     1.154     1.162     1.167     1.171     1.180     1.193     1.206     1.217     1.228     1.239     1.249     1.260     1.270     1.281     1.291     1.301     1.312     1.322     1.332     1.342     1.353     1.363     1.375     1.387     1.400     1.414     1.427     1.441     1.454     1.468     1.482     1.495     1.508     1.520     1.530     1.538     1.544     1.550     1.555     1.562     1.570     1.581     1.590     1.599     1.606     1.610     1.614     1.617     1.617     1.616     1.612     1.607     1.599     1.589     1.578     1.565     1.552     1.538     1.523     1.507     1.490     1.473     1.455     1.437     1.418     1.399     1.381     1.362     1.344     1.326     1.309     1.292     1.275     1.259     1.242     1.225     1.207     1.188     1.169     1.149     1.129     1.109     1.088     1.067     1.047     1.026     1.005     0.985     0.964     0.942     0.920     0.896     0.872     0.847     0.822     0.797     0.774     0.752     0.731     0.711     0.692     0.674     0.655     0.637     0.618     0.598     0.579     0.562     0.547     0.533     0.521     0.510     0.498     0.487     0.476     0.467     0.458     0.450     0.448     0.446     0.444     0.443     0.441     0.440     0.438     0.437     0.436     0.435     0.433     0.432     0.431     0.430     0.428     0.427     0.426     0.425     0.424     0.423     0.421     0.420     0.419     0.418     0.417     0.416     0.415     0.414     0.413     0.412     0.411     0.410     0.409     0.408     0.407     0.406     0.405     0.404     0.404     0.403     0.402     0.401     0.401     0.400     0.399     0.399     0.398     0.397     0.396     0.396     0.395     0.395     0.394     0.394     0.393     0.393     0.392     0.392     0.391     0.391     0.390     0.390     0.389     0.389     0.389     0.388     0.388     0.387     0.387     0.387     0.387     0.386     0.386     0.386     0.385     0.385     0.385     0.384     0.384     0.383     0.383     0.383     0.383     0.382     0.382     0.382     0.381     0.381     0.381     0.380     0.380     0.380     0.379     0.379     0.379     0.378     0.378     0.378     0.378     0.377     0.377     0.377     0.377     0.376     0.376     0.376     0.375     0.375     0.375     0.374     0.374     0.374     0.373     0.373     0.372     0.372     0.371     0.371     0.370     0.369     0.369     0.368     0.367     0.367     0.366     0.365     0.364     0.363     0.363     0.362     0.361     0.360     0.359     0.358     0.357     0.356     0.355     0.354     0.352     0.351     0.350     0.349     0.347     0.346     0.344     0.342     0.341     0.339     0.337     0.336     0.334     0.332     0.330     0.329     0.327     0.325     0.323     0.321     0.319     0.317     0.315     0.312     0.310     0.308     0.306     0.304     0.302     0.299     0.297     0.295     0.293     0.290     0.288     0.286     0.284     0.282     0.279     0.277     0.275     0.273     0.271     0.269     0.266     0.266     0.269     0.271     0.273     0.275     0.277     0.278     0.279     0.280     0.280     0.281     0.281     0.281     0.280     0.280     0.279     0.278     0.277     0.276     0.275     0.273     0.271     0.269     0.267     0.265     0.262     0.260     0.257     0.254     0.251     0.248     0.244     0.241
     0.352     0.354     0.355     0.357     0.358     0.359     0.361     0.362     0.363     0.365     0.366     0.367     0.368     0.370     0.371     0.372     0.373     0.389     0.409     0.427     0.446     0.464     0.479     0.495     0.507     0.518     0.527     0.534     0.539     0.542     0.544     0.544     0.549     0.541     0.589     0.533     0.604     0.544     0.593     0.555     0.558     0.556     0.509     0.547     0.478     0.529     0.462     0.504     0.439     0.474     0.412     0.441     0.405     0.408     0.406     0.407     0.407     0.408     0.408     0.409     0.409     0.410     0.411     0.411     0.412     0.412     0.413     0.413     0.414     0.414     0.415     0.415     0.415     0.416     0.416     0.417     0.417     0.418     0.418     0.418     0.419     0.419     0.419     0.420     0.420     0.420     0.421     0.421     0.421     0.421     0.422     0.422     0.422     0.422     0.422     0.422     0.422     0.422     0.423     0.423     0.423     0.423     0.423     0.423     0.423     0.423     0.423     0.423     0.423     0.423     0.423     0.424     0.423     0.423     0.423     0.423     0.423     0.423     0.423     0.423     0.423     0.423     0.423     0.423     0.422     0.422     0.422     0.422     0.422     0.422     0.422     0.421     0.421     0.421     0.421     0.420     0.420     0.420     0.419     0.419     0.419     0.418     0.418     0.418     0.418     0.417     0.417     0.417     0.416     0.416     0.416     0.415     0.415     0.414     0.414     0.414     0.413     0.413     0.412     0.412     0.411     0.411     0.410     0.410     0.409     0.409     0.408     0.407     0.407     0.406     0.406     0.405     0.405     0.404     0.403     0.403     0.402     0.401     0.401     0.400     0.399     0.398     0.398     0.397     0.396     0.396     0.395     0.394     0.393     0.392     0.391     0.391     0.390     0.389     0.388     0.387     0.386     0.385     0.384     0.383     0.382     0.381     0.380     0.380     0.379     0.378     0.377     0.376     0.375     0.374     0.373     0.372     0.371     0.370     0.369     0.368     0.367     0.366     0.365     0.364     0.363     0.361     0.360     0.359     0.358     0.357     0.356     0.355     0.354     0.353     0.352     0.351     0.349     0.348     0.347     0.346     0.345     0.344     0.343     0.341     0.340     0.339     0.338     0.337     0.335     0.334     0.333     0.332     0.331     0.329     0.328     0.327     0.326     0.324     0.323     0.322     0.321     0.319     0.319     0.320     0.320     0.320     0.320     0.321     0.321     0.321     0.322     0.322     0.322     0.322     0.322     0.323     0.323     0.323     0.323     0.324     0.324     0.324     0.324     0.325     0.325     0.325     0.325     0.326     0.326     0.326     0.327     0.327     0.327     0.327     0.327     0.328     0.328     0.328     0.328     0.328     0.329     0.329     0.329     0.329     0.329     0.330     0.330     0.330     0.330     0.330     0.331     0.331     0.331     0.331     0.332     0.332     0.332     0.332     0.332     0.332     0.333     0.333     0.333     0.333     0.333     0.334     0.334     0.334     0.334     0.334     0.334     0.335     0.335     0.335     0.335     0.335     0.336     0.336     0.336     0.336     0.336     0.337     0.337     0.337     0.337     0.337     0.338     0.338     0.338     0.338     0.338     0.339     0.339     0.339     0.339     0.339     0.339     0.340     0.340     0.340     0.340     0.340     0.341     0.341     0.341     0.341     0.341     0.341     0.342     0.342     0.342     0.342     0.342     0.343     0.343     0.343     0.343     0.344     0.344     0.344     0.344     0.344     0.344     0.344     0.344     0.345     0.345     0.345     0.345     0.345     0.345     0.346     0.346     0.346     0.346     0.346     0.347     0.347     0.347     0.347     0.347     0.348     0.348     0.348     0.348     0.348     0.349     0.349     0.349     0.349     0.349     0.349     0.350     0.350     0.350     0.350     0.351     0.351     0.351     0.351     0.351     0.351     0.351     0.352     0.352     0.352     0.352     0.353     0.353     0.353     0.353     0.353     0.354     0.354     0.354     0.354     0.354     0.354     0.355     0.355     0.355     0.355     0.356     0.356     0.356     0.356     0.357     0.357     0.357     0.357     0.357     0.357     0.358     0.358     0.358     0.358     0.359     0.359     0.359     0.359     0.360     0.360     0.360     0.360     0.361     0.361     0.361     0.361     0.361     0.362     0.362     0.362     0.362     0.362     0.363     0.363     0.363     0.363     0.363     0.364     0.364     0.364     0.364     0.365     0.365     0.365     0.365     0.366     0.366     0.366     0.366     0.367     0.367     0.367     0.367     0.368     0.368     0.368     0.368     0.369     0.369     0.369     0.369     0.370     0.370     0.370     0.370     0.370     0.371     0.371     0.371     0.372     0.372     0.372     0.372     0.373     0.373     0.373     0.373     0.374     0.374     0.374     0.375     0.375     0.375     0.375     0.376     0.376     0.376     0.377     0.377     0.377     0.377     0.378     0.378     0.378     0.379     0.379     0.379     0.380     0.380     0.380     0.380     0.381     0.381     0.381     0.382     0.382     0.382     0.382     0.383     0.383     0.383     0.384     0.384     0.384     0.385     0.385     0.385     0.385     0.386     0.386     0.386     0.386     0.387     0.387     0.387     0.388     0.388     0.388     0.388     0.389     0.389     0.389     0.390     0.390     0.390     0.391     0.391     0.391     0.391     0.392     0.392     0.392     0.393     0.393     0.393     0.394     0.394     0.394     0.395     0.395     0.395     0.395     0.396     0.396     0.396     0.396     0.397     0.397     0.397     0.398     0.398     0.399     0.399     0.399     0.399     0.400     0.400     0.401     0.401     0.401     0.402     0.402     0.402     0.403     0.403     0.403     0.404     0.404     0.404     0.405     0.405     0.405     0.406     0.406     0.406     0.407     0.407     0.407     0.408     0.408     0.408     0.409     0.409     0.409     0.410     0.410     0.410     0.411     0.411     0.411     0.412     0.412     0.412     0.413     0.413     0.413     0.414     0.414     0.414     0.415     0.415     0.415     0.416     0.416     0.417     0.417     0.417     0.418     0.418     0.418     0.419     0.419     0.420     0.420     0.420     0.421     0.421     0.422     0.422     0.422     0.422     0.423     0.423     0.424     0.424     0.424     0.425     0.425     0.425     0.426     0.426     0.426     0.427     0.427     0.427     0.428     0.428     0.429     0.429     0.429     0.430     0.430     0.430     0.431     0.431     0.431     0.432     0.432     0.433     0.433     0.433     0.434     0.434     0.435     0.435     0.436     0.436     0.437     0.437     0.438     0.439     0.440     0.441     0.443     0.444     0.445     0.446     0.447     0.449     0.450     0.451     0.452     0.454     0.455     0.456     0.457     0.459     0.460     0.461     0.463     0.464     0.465     0.466     0.468     0.469     0.470     0.471     0.473     0.474     0.475     0.477     0.478     0.480     0.481     0.482     0.484     0.485     0.487     0.488     0.490     0.492     0.493     0.495     0.497     0.499     0.500     0.502     0.504     0.506     0.509     0.511     0.513     0.515     0.518     0.521     0.523     0.526     0.530     0.533     0.536     0.539     0.541     0.543     0.545     0.546     0.548     0.549     0.551     0.552     0.553     0.555     0.556     0.557     0.559     0.560     0.561     0.562     0.563     0.565     0.566     0.567     0.568     0.569     0.570     0.571     0.572     0.573     0.575     0.576     0.577     0.578     0.579     0.580     0.582     0.583     0.584     0.585     0.586     0.587     0.588     0.589     0.590     0.591     0.593     0.594     0.595     0.596     0.597     0.598     0.599     0.600     0.601     0.602     0.603     0.604     0.605     0.606     0.606     0.607     0.608     0.609     0.610     0.611     0.612     0.612     0.613     0.614     0.615     0.615     0.616     0.617     0.617     0.618     0.618     0.619     0.620     0.620     0.621     0.621     0.622     0.622     0.623     0.623     0.624     0.624     0.624     0.625     0.625     0.625     0.625     0.625     0.625     0.626     0.626     0.626     0.626     0.626     0.626     0.625     0.625     0.625     0.625     0.625     0.625     0.624     0.624     0.623     0.623     0.622     0.622     0.621     0.621     0.620     0.619     0.619     0.618     0.617     0.616     0.615     0.615     0.614     0.613     0.612     0.611     0.609     0.608     0.607     0.606     0.604     0.603     0.602     0.600     0.599     0.597     0.596     0.594     0.592     0.590     0.588     0.586     0.584     0.582     0.580     0.578     0.576     0.573     0.571     0.568     0.566     0.563     0.561     0.558     0.555     0.552     0.549     0.547     0.543     0.540     0.537     0.534     0.531     0.529     0.529     0.530     0.530     0.531     0.531     0.532     0.532     0.533     0.534     0.534     0.535     0.535     0.536     0.536     0.537     0.537     0.538     0.539     0.539     0.540     0.540     0.541     0.541     0.542     0.542     0.543     0.543     0.544     0.545     0.545     0.546     0.546     0.547     0.548     0.548     0.549     0.549     0.550     0.551     0.552     0.552     0.553     0.554     0.554     0.555     0.556     0.557     0.557     0.558     0.559     0.560     0.560     0.561     0.562     0.563     0.564     0.565     0.565     0.566     0.567     0.568     0.569     0.570     0.571     0.572     0.573     0.574     0.575     0.576     0.577     0.578     0.579     0.580     0.581     0.582     0.583     0.585     0.586     0.587     0.588     0.590     0.591     0.592     0.594     0.595     0.597     0.598     0.599     0.600     0.602     0.603     0.605     0.606     0.608     0.609     0.611     0.613     0.614     0.616     0.618     0.620     0.621     0.623     0.625     0.627     0.629     0.631     0.633     0.635     0.637     0.639     0.641     0.643     0.645     0.647     0.650     0.652     0.654     0.656     0.659     0.661     0.663     0.666     0.668     0.671     0.673     0.675     0.678     0.681     0.683     0.686     0.688     0.691     0.694     0.696     0.699     0.701     0.704     0.707     0.709     0.712     0.715     0.717     0.720     0.723     0.726     0.729     0.731     0.734     0.737     0.740     0.742     0.745     0.748     0.751     0.753     0.756     0.759     0.761     0.764     0.767     0.769     0.772     0.774     0.777     0.779     0.782     0.784     0.787     0.789     0.792     0.794     0.797     0.799     0.802     0.804     0.807     0.809     0.812     0.814     0.816     0.819     0.821     0.824     0.827     0.829     0.832     0.835     0.838     0.842     0.845     0.849     0.852     0.855     0.859     0.862     0.865     0.868     0.871     0.885     0.901     0.916     0.932     0.947     0.962     0.975     0.988     1.000     1.010     1.018     1.026     1.031     1.035     1.037     1.038     1.037     1.035     1.033     1.030     1.027     1.022     1.016     1.010     1.004     0.999     0.993     0.988     0.984     0.981     0.977     0.975     0.972     0.970     0.967     0.964     0.962     0.959     0.956     0.953     0.950     0.946     0.943     0.939     0.934     0.930     0.925     0.920     0.915     0.909     0.904     0.898     0.893     0.887     0.882     0.876     0.871     0.866     0.861     0.857     0.853     0.850     0.846     0.844     0.842     0.840     0.839     0.839     0.840     0.841     0.844     0.847     0.851     0.856     0.862     0.869     0.876     0.885     0.894     0.904     0.916     0.927     0.940     0.954     0.967     0.981     0.995     1.009     1.023     1.037     1.051     1.065     1.078     1.091     1.104     1.116     1.129     1.141     1.152     1.164     1.174     1.185     1.194     1.203     1.211     1.219     1.225     1.231     1.236     1.239     1.242     1.244     1.246     1.246     1.247     1.246     1.245     1.244     1.241     1.239     1.236     1.232     1.229     1.225     1.220     1.216     1.211     1.206     1.201     1.196     1.191     1.186     1.181     1.176     1.171     1.167     1.163     1.158     1.154     1.150     1.146     1.142     1.137     1.133     1.128     1.124     1.119     1.114     1.109     1.104     1.099     1.093     1.087     1.081     1.074     1.067     1.060     1.052     1.044     1.036     1.027     1.018     1.008     0.998     0.988     0.977     0.965     0.953     0.941     0.928     0.915     0.901     0.887     0.873     0.859     0.851     0.843     0.839     0.837     0.835     0.833     0.830     0.828     0.826     0.823     0.821     0.819     0.816     0.814     0.812     0.810     0.807     0.805     0.803     0.801     0.798     0.796     0.794     0.792     0.790     0.788     0.786     0.785     0.783     0.782     0.781     0.779     0.778     0.777     0.776     0.775     0.774     0.774     0.773     0.772     0.771     0.770     0.770     0.769     0.769     0.768     0.767     0.767     0.766     0.766     0.766     0.765     0.765     0.764     0.763     0.763     0.762     0.762     0.761     0.761     0.760     0.760     0.759     0.759     0.758     0.758     0.757     0.756     0.756     0.755     0.755     0.754     0.759     0.764     0.767     0.769     0.769     0.768     0.766     0.765     0.765     0.766     0.767     0.770     0.773     0.775     0.776     0.776     0.774     0.771     0.767     0.762     0.755     0.748     0.741     0.740     0.739     0.738     0.737     0.736     0.735     0.742     0.760     0.779     0.798     0.816     0.832     0.846     0.858     0.868     0.875     0.878     0.877     0.886     0.892     0.895     0.895     0.892     0.887     0.879     0.868     0.854     0.853     0.868     0.881     0.890     0.898     0.903     0.907     0.910     0.912     0.913     0.913     0.911     0.908     0.902     0.893     0.881     0.868     0.854     0.841     0.830     0.825     0.824     0.830     0.840     0.853     0.870     0.889     0.910     0.932     0.955     0.978     1.000     1.022     1.043     1.063     1.082     1.099     1.115     1.129     1.141     1.151     1.158     1.164     1.168     1.171     1.185     1.198     1.210     1.222     1.233     1.244     1.255     1.266     1.277     1.287     1.298     1.309     1.319     1.330     1.341     1.352     1.364     1.377     1.390     1.404     1.418     1.432     1.446     1.459     1.473     1.487     1.500     1.512     1.523     1.532     1.541     1.548     1.555     1.561     1.568     1.576     1.584     1.592     1.598     1.604     1.607     1.610     1.611     1.610     1.607     1.601     1.593     1.583     1.570     1.557     1.542     1.526     1.510     1.493     1.475     1.457     1.438     1.418     1.399     1.379     1.359     1.340     1.321     1.302     1.284     1.266     1.248     1.230     1.212     1.193     1.174     1.154     1.132     1.111     1.089     1.066     1.044     1.022     1.000     0.978     0.957     0.936     0.915     0.893     0.871     0.849     0.825     0.801     0.778     0.754     0.732     0.711     0.691     0.673     0.657     0.642     0.626     0.610     0.593     0.577     0.560     0.545     0.532     0.520     0.509     0.498     0.488     0.477     0.467     0.457     0.449     0.448     0.446     0.445     0.443     0.442     0.440     0.439     0.437     0.436     0.435     0.433     0.432     0.431     0.430     0.428     0.427     0.426     0.425     0.424     0.423     0.422     0.420     0.419     0.418     0.417     0.416     0.415     0.414     0.413     0.412     0.411     0.410     0.409     0.408     0.407     0.406     0.406     0.405     0.404     0.403     0.402     0.401     0.401     0.400     0.399     0.398     0.398     0.397     0.397     0.396     0.395     0.395     0.394     0.394     0.393     0.392     0.392     0.391     0.391     0.391     0.390     0.390     0.389     0.389     0.388     0.388     0.388     0.387     0.387     0.386     0.386     0.386     0.385     0.385     0.385     0.385     0.384     0.384     0.384     0.383     0.383     0.382     0.382     0.382     0.382     0.381     0.381     0.381     0.380     0.380     0.380     0.379     0.379     0.379     0.378     0.378     0.378     0.377     0.377     0.377     0.377     0.376     0.376     0.376     0.376     0.375     0.375     0.375     0.375     0.374     0.374     0.373     0.373     0.373     0.372     0.372     0.371     0.371     0.370     0.370     0.369     0.369     0.368     0.367     0.367     0.366     0.365     0.364     0.363     0.363     0.362     0.361     0.360     0.359     0.358     0.357     0.356     0.355     0.354     0.353     0.352     0.350     0.349     0.348     0.346     0.345     0.343     0.342     0.340     0.338     0.337     0.335     0.333     0.331     0.330     0.328     0.326     0.324     0.322     0.320     0.318     0.316     0.314     0.312     0.310     0.307     0.305     0.303     0.301     0.299     0.297     0.294     0.292     0.290     0.288     0.285     0.283     0.281     0.279     0.277     0.275     0.272     0.270     0.268     0.266     0.266     0.269     0.271     0.273     0.275     0.277     0.278     0.279     0.280     0.280     0.281     0.281     0.281     0.280     0.280     0.279     0.278     0.277     0.276     0.275     0.273     0.271     0.269     0.267     0.265     0.263     0.260     0.257     0.254     0.251     0.248     0.245     0.242
     0.352     0.353     0.355     0.357     0.358     0.360     0.361     0.362     0.363     0.365     0.365     0.366     0.368     0.369     0.370     0.375     0.375     0.399     0.417     0.440     0.458     0.480     0.496     0.514     0.527     0.541     0.549     0.558     0.563     0.568     0.568     0.569     0.567     0.594     0.559     0.628     0.549     0.635     0.561     0.617     0.567     0.577     0.563     0.524     0.549     0.476     0.527     0.456     0.499     0.431     0.467     0.405     0.432     0.406     0.406     0.406     0.407     0.407     0.408     0.409     0.409     0.410     0.410     0.411     0.411     0.412     0.412     0.413     0.413     0.414     0.414     0.415     0.415     0.416     0.416     0.416     0.417     0.417     0.418     0.418     0.418     0.419     0.419     0.419     0.420     0.420     0.420     0.420     0.421     0.421     0.421     0.421     0.422     0.422     0.422     0.422     0.422     0.422     0.422     0.422     0.423     0.423     0.423     0.423     0.423     0.423     0.423     0.423     0.423     0.423     0.423     0.423     0.423     0.423     0.423     0.423     0.423     0.423     0.423     0.423     0.422     0.422     0.422     0.422     0.422     0.422     0.422     0.422     0.422     0.421     0.421     0.421     0.421     0.421     0.420     0.420     0.420     0.420     0.419     0.419     0.418     0.418     0.418     0.418     0.417     0.417     0.417     0.416     0.416     0.416     0.415     0.415     0.415     0.414     0.414     0.413     0.413     0.412     0.412     0.411     0.411     0.410     0.410     0.409     0.409     0.408     0.408     0.407     0.406     0.406     0.405     0.405     0.404     0.404     0.403     0.402     0.402     0.401     0.400     0.400     0.399     0.398     0.398     0.397     0.396     0.395     0.395     0.394     0.393     0.392     0.391     0.390     0.389     0.389     0.388     0.387     0.386     0.385     0.384     0.383     0.382     0.381     0.380     0.379     0.378     0.377     0.376     0.376     0.375     0.374     0.373     0.372     0.371     0.370     0.369     0.368     0.367     0.366     0.365     0.364     0.363     0.361     0.360     0.359     0.358     0.357     0.356     0.355     0.354     0.353     0.352     0.351     0.349     0.348     0.347     0.346     0.345     0.344     0.343     0.341     0.340     0.339     0.338     0.337     0.336     0.334     0.333     0.332     0.331     0.329     0.328     0.327     0.326     0.324     0.323     0.322     0.321     0.319     0.319     0.319     0.320     0.320     0.320     0.320     0.321     0.321     0.321     0.322     0.322     0.322     0.322     0.322     0.323     0.323     0.323     0.323     0.324     0.324     0.324     0.325     0.325     0.325     0.325     0.326     0.326     0.326     0.326     0.327     0.327     0.327     0.327     0.328     0.328     0.328     0.328     0.328     0.329     0.329     0.329     0.329     0.329     0.330     0.330     0.330     0.330     0.330     0.331     0.331     0.331     0.331     0.331     0.332     0.332     0.332     0.332     0.332     0.333     0.333     0.333     0.333     0.333     0.333     0.333     0.334     0.334     0.334     0.334     0.335     0.335     0.335     0.335     0.335     0.335     0.336     0.336     0.336     0.336     0.337     0.337     0.337     0.337     0.337     0.337     0.338     0.338     0.338     0.338     0.338     0.339     0.339     0.339     0.339     0.339     0.339     0.340     0.340     0.340     0.340     0.340     0.341     0.341     0.341     0.341     0.341     0.341     0.342     0.342     0.342     0.342     0.342     0.343     0.343     0.343     0.343     0.344     0.344     0.344     0.344     0.344     0.344     0.344     0.344     0.345     0.345     0.345     0.345     0.345     0.345     0.346     0.346     0.346     0.346     0.347     0.347     0.347     0.347     0.347     0.347     0.348     0.348     0.348     0.348     0.348     0.349     0.349     0.349     0.349     0.349     0.349     0.350     0.350     0.350     0.350     0.351     0.351     0.351     0.351     0.351     0.351     0.352     0.352     0.352     0.352     0.352     0.353     0.353     0.353     0.353     0.353     0.353     0.354     0.354     0.354     0.354     0.355     0.355     0.355     0.355     0.355     0.356     0.356     0.356     0.356     0.357     0.357     0.357     0.357     0.357     0.358     0.358     0.358     0.358     0.359     0.359     0.359     0.359     0.359     0.360     0.360     0.360     0.360     0.361     0.361     0.361     0.361     0.361     0.362     0.362     0.362     0.362     0.362     0.363     0.363     0.363     0.363     0.364     0.364     0.364     0.364     0.364     0.365     0.365     0.365     0.365     0.366     0.366     0.366     0.366     0.366     0.367     0.367     0.367     0.367     0.368     0.368     0.368     0.369     0.369     0.369     0.369     0.370     0.370     0.370     0.370     0.371     0.371     0.371     0.371     0.372     0.372     0.372     0.373     0.373     0.373     0.373     0.374     0.374     0.374     0.374     0.375     0.375     0.375     0.376     0.376     0.376     0.376     0.377     0.377     0.377     0.378     0.378     0.378     0.379     0.379     0.379     0.379     0.380     0.380     0.380     0.381     0.381     0.381     0.381     0.382     0.382     0.382     0.383     0.383     0.383     0.383     0.384     0.384     0.384     0.385     0.385     0.385     0.385     0.386     0.386     0.386     0.387     0.387     0.387     0.388     0.388     0.388     0.388     0.388     0.389     0.389     0.389     0.390     0.390     0.390     0.391     0.391     0.391     0.392     0.392     0.392     0.393     0.393     0.393     0.394     0.394     0.394     0.394     0.395     0.395     0.395     0.396     0.396     0.396     0.396     0.397     0.397     0.397     0.398     0.398     0.398     0.399     0.399     0.399     0.400     0.400     0.401     0.401     0.401     0.401     0.402     0.402     0.403     0.403     0.403     0.404     0.404     0.404     0.405     0.405     0.405     0.406     0.406     0.406     0.407     0.407     0.407     0.408     0.408     0.408     0.409     0.409     0.409     0.410     0.410     0.410     0.411     0.411     0.411     0.411     0.412     0.412     0.412     0.413     0.413     0.414     0.414     0.414     0.415     0.415     0.415     0.416     0.416     0.417     0.417     0.417     0.418     0.418     0.418     0.419     0.419     0.419     0.420     0.420     0.420     0.421     0.421     0.422     0.422     0.422     0.423     0.423     0.423     0.424     0.424     0.425     0.425     0.425     0.426     0.426     0.426     0.427     0.427     0.427     0.428     0.428     0.428     0.429     0.429     0.429     0.430     0.430     0.431     0.431     0.431     0.432     0.432     0.433     0.433     0.433     0.434     0.434     0.435     0.435     0.435     0.436     0.436     0.437     0.438     0.439     0.440     0.442     0.443     0.444     0.445     0.446     0.448     0.449     0.450     0.451     0.453     0.454     0.455     0.456     0.458     0.459     0.460     0.462     0.463     0.464     0.466     0.467     0.468     0.469     0.471     0.472     0.473     0.475     0.476     0.477     0.479     0.480     0.482     0.483     0.485     0.486     0.488     0.489     0.491     0.493     0.494     0.496     0.498     0.500     0.502     0.504     0.506     0.508     0.510     0.512     0.515     0.517     0.520     0.522     0.525     0.528     0.531     0.534     0.537     0.540     0.542     0.544     0.546     0.547     0.549     0.550     0.552     0.553     0.555     0.556     0.557     0.558     0.560     0.561     0.562     0.563     0.564     0.566     0.567     0.568     0.569     0.570     0.571     0.572     0.573     0.574     0.576     0.577     0.578     0.579     0.580     0.581     0.583     0.584     0.585     0.586     0.587     0.588     0.589     0.590     0.591     0.592     0.593     0.594     0.596     0.597     0.598     0.599     0.600     0.601     0.602     0.603     0.604     0.604     0.605     0.606     0.607     0.608     0.609     0.610     0.611     0.611     0.612     0.613     0.614     0.615     0.615     0.616     0.617     0.617     0.618     0.618     0.619     0.620     0.620     0.621     0.621     0.622     0.622     0.623     0.623     0.623     0.624     0.624     0.624     0.625     0.625     0.625     0.625     0.625     0.626     0.626     0.626     0.626     0.626     0.626     0.626     0.625     0.625     0.625     0.625     0.625     0.624     0.624     0.624     0.623     0.623     0.622     0.622     0.621     0.620     0.620     0.619     0.618     0.617     0.617     0.616     0.615     0.614     0.613     0.612     0.611     0.610     0.609     0.607     0.606     0.605     0.603     0.602     0.601     0.599     0.598     0.596     0.594     0.592     0.591     0.589     0.587     0.585     0.583     0.581     0.578     0.576     0.574     0.571     0.569     0.566     0.564     0.561     0.559     0.556     0.553     0.550     0.547     0.544     0.541     0.538     0.535     0.532     0.528     0.529     0.529     0.530     0.531     0.531     0.532     0.532     0.533     0.533     0.534     0.534     0.535     0.535     0.536     0.536     0.537     0.538     0.538     0.539     0.539     0.540     0.540     0.541     0.542     0.542     0.543     0.543     0.544     0.544     0.545     0.545     0.546     0.547     0.547     0.548     0.549     0.549     0.550     0.551     0.551     0.552     0.553     0.553     0.554     0.555     0.555     0.556     0.557     0.558     0.559     0.559     0.560     0.561     0.562     0.562     0.563     0.564     0.565     0.566     0.567     0.568     0.569     0.570     0.571     0.572     0.572     0.573     0.574     0.575     0.576     0.577     0.578     0.580     0.581     0.582     0.583     0.584     0.585     0.587     0.588     0.589     0.590     0.592     0.593     0.594     0.596     0.597     0.599     0.600     0.601     0.603     0.604     0.606     0.607     0.609     0.610     0.612     0.614     0.616     0.617     0.619     0.621     0.623     0.625     0.626     0.628     0.630     0.632     0.634     0.636     0.638     0.640     0.642     0.644     0.647     0.649     0.651     0.653     0.656     0.658     0.660     0.662     0.665     0.667     0.670     0.672     0.675     0.677     0.680     0.682     0.685     0.687     0.690     0.693     0.695     0.698     0.700     0.703     0.706     0.708     0.711     0.714     0.717     0.719     0.722     0.725     0.728     0.730     0.733     0.736     0.739     0.741     0.744     0.747     0.750     0.752     0.755     0.758     0.760     0.763     0.766     0.768     0.771     0.773     0.776     0.779     0.781     0.784     0.786     0.789     0.791     0.793     0.796     0.798     0.801     0.803     0.806     0.808     0.811     0.813     0.816     0.818     0.821     0.823     0.826     0.828     0.831     0.834     0.837     0.840     0.843     0.847     0.850     0.854     0.857     0.861     0.864     0.867     0.870     0.876     0.891     0.906     0.922     0.937     0.951     0.965     0.979     0.991     1.001     1.011     1.018     1.025     1.029     1.032     1.033     1.033     1.032     1.030     1.028     1.025     1.021     1.016     1.010     1.004     0.998     0.992     0.987     0.983     0.979     0.976     0.974     0.972     0.970     0.967     0.965     0.963     0.961     0.959     0.956     0.954     0.951     0.948     0.944     0.941     0.937     0.933     0.928     0.924     0.919     0.914     0.909     0.904     0.898     0.893     0.888     0.883     0.878     0.873     0.868     0.864     0.860     0.857     0.854     0.851     0.849     0.847     0.846     0.846     0.846     0.848     0.850     0.852     0.856     0.861     0.866     0.872     0.879     0.887     0.896     0.906     0.916     0.928     0.940     0.953     0.967     0.980     0.994     1.008     1.022     1.037     1.051     1.064     1.078     1.091     1.104     1.117     1.130     1.143     1.155     1.166     1.177     1.188     1.198     1.207     1.215     1.223     1.230     1.236     1.240     1.244     1.248     1.250     1.252     1.253     1.253     1.253     1.252     1.251     1.249     1.246     1.243     1.240     1.236     1.232     1.228     1.224     1.219     1.214     1.209     1.204     1.199     1.195     1.190     1.185     1.181     1.177     1.172     1.168     1.164     1.160     1.155     1.151     1.147     1.142     1.138     1.133     1.129     1.124     1.119     1.115     1.110     1.104     1.099     1.093     1.087     1.081     1.074     1.067     1.060     1.052     1.044     1.035     1.026     1.017     1.006     0.996     0.984     0.972     0.960     0.947     0.934     0.920     0.907     0.893     0.878     0.864     0.849     0.843     0.841     0.839     0.836     0.834     0.832     0.829     0.827     0.825     0.822     0.820     0.818     0.815     0.813     0.811     0.808     0.806     0.804     0.802     0.800     0.798     0.795     0.794     0.792     0.790     0.788     0.787     0.785     0.784     0.783     0.782     0.781     0.780     0.779     0.778     0.777     0.776     0.775     0.774     0.774     0.773     0.772     0.772     0.771     0.771     0.770     0.770     0.769     0.769     0.768     0.767     0.767     0.766     0.766     0.765     0.764     0.764     0.763     0.762     0.762     0.761     0.761     0.760     0.759     0.759     0.758     0.757     0.757     0.756     0.762     0.768     0.772     0.774     0.774     0.773     0.770     0.768     0.766     0.765     0.765     0.766     0.768     0.770     0.771     0.770     0.769     0.766     0.761     0.756     0.749     0.743     0.742     0.742     0.741     0.740     0.739     0.738     0.736     0.735     0.739     0.758     0.778     0.797     0.815     0.831     0.846     0.858     0.868     0.875     0.878     0.884     0.893     0.899     0.903     0.903     0.901     0.896     0.888     0.877     0.864     0.848     0.839     0.854     0.866     0.877     0.885     0.892     0.897     0.901     0.905     0.907     0.907     0.904     0.899     0.890     0.879     0.867     0.853     0.840     0.829     0.822     0.820     0.823     0.832     0.844     0.860     0.878     0.898     0.920     0.943     0.966     0.989     1.011     1.033     1.054     1.073     1.091     1.108     1.122     1.134     1.144     1.152     1.158     1.162     1.165     1.174     1.188     1.201     1.213     1.225     1.236     1.248     1.259     1.270     1.281     1.292     1.303     1.314     1.326     1.337     1.349     1.363     1.376     1.391     1.405     1.419     1.433     1.447     1.461     1.474     1.487     1.499     1.510     1.520     1.529     1.537     1.544     1.551     1.557     1.563     1.569     1.574     1.579     1.583     1.586     1.588     1.589     1.589     1.586     1.581     1.573     1.563     1.551     1.537     1.521     1.505     1.488     1.470     1.451     1.432     1.412     1.392     1.372     1.352     1.332     1.312     1.292     1.272     1.253     1.235     1.217     1.198     1.178     1.158     1.138     1.117     1.095     1.073     1.050     1.027     1.004     0.980     0.957     0.935     0.912     0.890     0.868     0.846     0.824     0.802     0.779     0.757     0.735     0.713     0.692     0.672     0.654     0.637     0.621     0.607     0.594     0.581     0.567     0.554     0.541     0.528     0.516     0.506     0.496     0.486     0.476     0.467     0.459     0.453     0.448     0.447     0.445     0.443     0.442     0.440     0.439     0.437     0.436     0.435     0.433     0.432     0.431     0.430     0.428     0.427     0.426     0.425     0.424     0.423     0.422     0.421     0.420     0.418     0.417     0.416     0.415     0.414     0.413     0.412     0.411     0.410     0.409     0.408     0.407     0.406     0.406     0.405     0.404     0.403     0.402     0.401     0.401     0.400     0.399     0.399     0.398     0.397     0.396     0.396     0.395     0.395     0.394     0.393     0.393     0.392     0.392     0.391     0.391     0.390     0.390     0.389     0.389     0.389     0.388     0.388     0.387     0.387     0.387     0.386     0.386     0.385     0.385     0.385     0.384     0.384     0.384     0.384     0.383     0.383     0.383     0.382     0.382     0.381     0.381     0.381     0.381     0.380     0.380     0.380     0.379     0.379     0.379     0.378     0.378     0.378     0.377     0.377     0.377     0.377     0.376     0.376     0.376     0.376     0.375     0.375     0.375     0.375     0.374     0.374     0.374     0.373     0.373     0.373     0.372     0.372     0.372     0.371     0.370     0.370     0.370     0.369     0.368     0.368     0.367     0.367     0.366     0.365     0.364     0.363     0.363     0.362     0.361     0.360     0.359     0.358     0.357     0.357     0.356     0.354     0.353     0.352     0.351     0.350     0.348     0.347     0.346     0.344     0.343     0.341     0.339     0.338     0.336     0.334     0.332     0.331     0.329     0.327     0.325     0.323     0.322     0.319     0.317     0.315     0.313     0.311     0.309     0.307     0.305     0.302     0.300     0.298     0.296     0.294     0.292     0.289     0.287     0.285     0.283     0.280     0.278     0.276     0.274     0.272     0.270     0.267     0.265     0.266     0.269     0.271     0.273     0.275     0.277     0.278     0.279     0.280     0.280     0.280     0.281     0.280     0.280     0.280     0.279     0.278     0.277     0.276     0.275     0.273     0.271     0.269     0.267     0.265     0.263     0.260     0.258     0.255     0.252     0.249     0.246     0.242
     0.352     0.353     0.354     0.356     0.358     0.359     0.361     0.362     0.364     0.364     0.365     0.366     0.369     0.368     0.383     0.371     0.387     0.401     0.429     0.446     0.473     0.490     0.514     0.528     0.547     0.557     0.572     0.578     0.587     0.589     0.593     0.591     0.591     0.585     0.632     0.575     0.658     0.560     0.659     0.572     0.634     0.573     0.589     0.565     0.535     0.547     0.477     0.521     0.447     0.490     0.420     0.455     0.405     0.420     0.406     0.406     0.406     0.407     0.407     0.408     0.409     0.409     0.410     0.411     0.411     0.412     0.412     0.413     0.413     0.413     0.414     0.414     0.415     0.415     0.416     0.416     0.416     0.417     0.417     0.417     0.418     0.419     0.419     0.419     0.419     0.420     0.420     0.420     0.420     0.421     0.421     0.421     0.421     0.421     0.422     0.422     0.422     0.422     0.422     0.422     0.422     0.422     0.422     0.422     0.422     0.422     0.422     0.423     0.423     0.423     0.423     0.423     0.423     0.423     0.423     0.423     0.422     0.422     0.422     0.422     0.422     0.422     0.422     0.422     0.422     0.422     0.422     0.421     0.421     0.421     0.421     0.421     0.421     0.420     0.420     0.420     0.419     0.419     0.419     0.419     0.418     0.418     0.418     0.417     0.417     0.417     0.417     0.416     0.416     0.415     0.415     0.415     0.414     0.414     0.413     0.413     0.412     0.412     0.411     0.411     0.411     0.410     0.409     0.409     0.408     0.408     0.407     0.407     0.406     0.406     0.405     0.405     0.404     0.403     0.403     0.402     0.401     0.401     0.400     0.399     0.399     0.398     0.397     0.396     0.396     0.395     0.394     0.393     0.393     0.392     0.391     0.390     0.389     0.388     0.387     0.386     0.385     0.385     0.384     0.383     0.382     0.381     0.380     0.379     0.378     0.377     0.376     0.375     0.374     0.373     0.372     0.371     0.370     0.370     0.369     0.368     0.367     0.365     0.364     0.363     0.362     0.361     0.360     0.359     0.358     0.357     0.356     0.355     0.354     0.353     0.351     0.350     0.349     0.348     0.347     0.346     0.345     0.344     0.343     0.341     0.340     0.339     0.338     0.337     0.336     0.334     0.333     0.332     0.331     0.330     0.328     0.327     0.326     0.325     0.323     0.322     0.321     0.320     0.319     0.319     0.320     0.320     0.320     0.320     0.321     0.321     0.321     0.321     0.321     0.322     0.322     0.322     0.322     0.323     0.323     0.323     0.324     0.324     0.324     0.324     0.325     0.325     0.325     0.325     0.326     0.326     0.326     0.326     0.327     0.327     0.327     0.327     0.328     0.328     0.328     0.328     0.328     0.329     0.329     0.329     0.329     0.329     0.330     0.330     0.330     0.330     0.330     0.331     0.331     0.331     0.331     0.331     0.332     0.332     0.332     0.332     0.332     0.333     0.333     0.333     0.333     0.333     0.333     0.334     0.334     0.334     0.334     0.335     0.335     0.335     0.335     0.335     0.335     0.336     0.336     0.336     0.336     0.336     0.337     0.337     0.337     0.337     0.337     0.338     0.338     0.338     0.338     0.338     0.338     0.339     0.339     0.339     0.339     0.339     0.339     0.340     0.340     0.340     0.340     0.340     0.341     0.341     0.341     0.341     0.341     0.341     0.342     0.342     0.342     0.342     0.343     0.343     0.343     0.343     0.343     0.344     0.344     0.344     0.344     0.344     0.344     0.344     0.344     0.345     0.345     0.345     0.345     0.345     0.345     0.346     0.346     0.346     0.346     0.347     0.347     0.347     0.347     0.347     0.348     0.348     0.348     0.348     0.348     0.348     0.349     0.349     0.349     0.349     0.349     0.349     0.350     0.350     0.350     0.350     0.351     0.351     0.351     0.351     0.351     0.351     0.352     0.352     0.352     0.352     0.352     0.352     0.353     0.353     0.353     0.353     0.354     0.354     0.354     0.354     0.354     0.355     0.355     0.355     0.355     0.356     0.356     0.356     0.356     0.356     0.357     0.357     0.357     0.357     0.358     0.358     0.358     0.358     0.358     0.359     0.359     0.359     0.359     0.360     0.360     0.360     0.360     0.360     0.361     0.361     0.361     0.361     0.362     0.362     0.362     0.362     0.362     0.362     0.363     0.363     0.363     0.363     0.364     0.364     0.364     0.364     0.364     0.365     0.365     0.365     0.365     0.366     0.366     0.366     0.366     0.367     0.367     0.367     0.367     0.368     0.368     0.368     0.368     0.369     0.369     0.369     0.369     0.370     0.370     0.370     0.370     0.371     0.371     0.371     0.372     0.372     0.372     0.372     0.373     0.373     0.373     0.374     0.374     0.374     0.374     0.375     0.375     0.375     0.375     0.376     0.376     0.376     0.377     0.377     0.377     0.378     0.378     0.378     0.379     0.379     0.379     0.379     0.380     0.380     0.380     0.380     0.381     0.381     0.381     0.382     0.382     0.382     0.382     0.383     0.383     0.383     0.384     0.384     0.384     0.385     0.385     0.385     0.385     0.386     0.386     0.386     0.386     0.387     0.387     0.387     0.388     0.388     0.388     0.388     0.389     0.389     0.389     0.390     0.390     0.390     0.391     0.391     0.391     0.392     0.392     0.392     0.393     0.393     0.393     0.393     0.394     0.394     0.394     0.395     0.395     0.395     0.395     0.396     0.396     0.396     0.396     0.397     0.397     0.397     0.398     0.398     0.399     0.399     0.399     0.400     0.400     0.401     0.401     0.401     0.401     0.402     0.402     0.402     0.403     0.403     0.403     0.404     0.404     0.405     0.405     0.405     0.406     0.406     0.406     0.407     0.407     0.407     0.408     0.408     0.408     0.409     0.409     0.409     0.409     0.410     0.410     0.410     0.411     0.411     0.411     0.412     0.412     0.412     0.413     0.413     0.413     0.414     0.414     0.415     0.415     0.415     0.416     0.416     0.416     0.417     0.417     0.417     0.418     0.418     0.419     0.419     0.419     0.420     0.420     0.420     0.421     0.421     0.422     0.422     0.422     0.422     0.423     0.423     0.424     0.424     0.424     0.425     0.425     0.425     0.426     0.426     0.426     0.427     0.427     0.427     0.428     0.428     0.428     0.429     0.429     0.430     0.430     0.431     0.431     0.431     0.432     0.432     0.433     0.433     0.433     0.434     0.434     0.434     0.435     0.435     0.436     0.436     0.438     0.439     0.440     0.441     0.442     0.443     0.444     0.446     0.447     0.448     0.449     0.450     0.452     0.453     0.454     0.456     0.457     0.458     0.459     0.461     0.462     0.464     0.465     0.466     0.467     0.469     0.470     0.471     0.473     0.474     0.475     0.477     0.478     0.480     0.481     0.482     0.484     0.485     0.487     0.489     0.490     0.492     0.494     0.495     0.497     0.499     0.501     0.503     0.505     0.507     0.509     0.511     0.514     0.516     0.519     0.521     0.524     0.527     0.530     0.533     0.536     0.538     0.541     0.543     0.545     0.547     0.548     0.550     0.551     0.553     0.554     0.556     0.557     0.558     0.560     0.561     0.562     0.563     0.564     0.565     0.566     0.568     0.569     0.570     0.571     0.572     0.573     0.574     0.576     0.577     0.578     0.579     0.580     0.581     0.582     0.583     0.585     0.586     0.587     0.588     0.589     0.590     0.591     0.592     0.593     0.594     0.595     0.596     0.598     0.599     0.599     0.601     0.602     0.602     0.603     0.604     0.605     0.606     0.607     0.608     0.609     0.610     0.611     0.611     0.612     0.613     0.614     0.614     0.615     0.616     0.616     0.617     0.618     0.618     0.619     0.620     0.620     0.621     0.621     0.622     0.622     0.623     0.623     0.623     0.624     0.624     0.624     0.625     0.625     0.625     0.625     0.625     0.626     0.626     0.626     0.626     0.626     0.626     0.626     0.625     0.625     0.625     0.625     0.625     0.624     0.624     0.624     0.623     0.623     0.622     0.622     0.621     0.620     0.620     0.619     0.618     0.618     0.617     0.616     0.615     0.614     0.613     0.612     0.611     0.610     0.609     0.608     0.606     0.605     0.604     0.602     0.601     0.599     0.598     0.596     0.595     0.593     0.591     0.589     0.587     0.585     0.583     0.581     0.579     0.577     0.574     0.572     0.570     0.567     0.564     0.562     0.559     0.556     0.554     0.551     0.548     0.545     0.542     0.539     0.536     0.532     0.529     0.528     0.529     0.530     0.530     0.531     0.531     0.532     0.532     0.533     0.533     0.534     0.534     0.535     0.536     0.536     0.537     0.537     0.538     0.539     0.539     0.540     0.540     0.541     0.541     0.542     0.542     0.543     0.543     0.544     0.544     0.545     0.546     0.546     0.547     0.548     0.548     0.549     0.549     0.550     0.551     0.552     0.552     0.553     0.554     0.554     0.555     0.556     0.557     0.557     0.558     0.559     0.560     0.561     0.561     0.562     0.563     0.564     0.565     0.566     0.567     0.567     0.568     0.569     0.570     0.571     0.572     0.573     0.574     0.575     0.576     0.577     0.578     0.579     0.580     0.582     0.583     0.584     0.585     0.586     0.587     0.589     0.590     0.591     0.593     0.594     0.595     0.597     0.598     0.600     0.601     0.602     0.604     0.605     0.607     0.608     0.610     0.612     0.613     0.615     0.617     0.619     0.620     0.622     0.624     0.626     0.628     0.630     0.631     0.633     0.635     0.637     0.640     0.642     0.644     0.646     0.648     0.650     0.653     0.655     0.657     0.659     0.662     0.664     0.667     0.669     0.671     0.674     0.676     0.679     0.681     0.684     0.687     0.689     0.692     0.694     0.697     0.700     0.702     0.705     0.708     0.710     0.713     0.716     0.718     0.721     0.724     0.727     0.729     0.732     0.735     0.738     0.740     0.743     0.746     0.749     0.751     0.754     0.757     0.759     0.762     0.765     0.767     0.770     0.773     0.775     0.778     0.780     0.783     0.785     0.788     0.790     0.793     0.795     0.798     0.800     0.802     0.805     0.807     0.810     0.812     0.815     0.817     0.820     0.822     0.825     0.828     0.830     0.833     0.836     0.839     0.842     0.845     0.849     0.852     0.856     0.859     0.862     0.865     0.868     0.871     0.882     0.897     0.912     0.926     0.941     0.955     0.968     0.981     0.992     1.002     1.011     1.017     1.022     1.026     1.028     1.029     1.028     1.027     1.025     1.023     1.019     1.014     1.009     1.003     0.997     0.991     0.986     0.981     0.977     0.974     0.972     0.970     0.969     0.967     0.966     0.964     0.962     0.961     0.959     0.957     0.954     0.952     0.949     0.946     0.943     0.940     0.936     0.932     0.927     0.923     0.918     0.914     0.909     0.904     0.899     0.894     0.889     0.884     0.880     0.875     0.871     0.867     0.864     0.861     0.858     0.856     0.854     0.853     0.853     0.853     0.854     0.855     0.858     0.861     0.865     0.870     0.876     0.882     0.889     0.898     0.907     0.917     0.928     0.940     0.952     0.965     0.979     0.993     1.007     1.021     1.035     1.049     1.063     1.077     1.091     1.104     1.118     1.131     1.144     1.156     1.168     1.179     1.190     1.200     1.210     1.218     1.226     1.233     1.239     1.244     1.248     1.252     1.255     1.257     1.258     1.259     1.259     1.258     1.257     1.255     1.253     1.250     1.247     1.243     1.240     1.236     1.231     1.227     1.222     1.217     1.213     1.208     1.203     1.199     1.194     1.190     1.186     1.182     1.178     1.174     1.169     1.165     1.161     1.157     1.152     1.148     1.143     1.139     1.134     1.130     1.125     1.121     1.116     1.111     1.106     1.100     1.095     1.089     1.082     1.076     1.069     1.061     1.053     1.044     1.035     1.025     1.014     1.003     0.991     0.979     0.966     0.953     0.940     0.926     0.912     0.898     0.884     0.869     0.854     0.845     0.842     0.840     0.838     0.835     0.833     0.831     0.828     0.826     0.824     0.821     0.819     0.817     0.814     0.812     0.810     0.807     0.805     0.803     0.801     0.799     0.797     0.795     0.793     0.792     0.790     0.789     0.787     0.786     0.785     0.784     0.783     0.782     0.781     0.780     0.779     0.778     0.778     0.777     0.776     0.776     0.775     0.775     0.774     0.773     0.773     0.772     0.772     0.771     0.770     0.770     0.769     0.768     0.768     0.767     0.766     0.766     0.765     0.764     0.763     0.763     0.762     0.761     0.761     0.760     0.759     0.759     0.762     0.770     0.775     0.778     0.778     0.777     0.774     0.771     0.768     0.765     0.763     0.763     0.763     0.764     0.765     0.765     0.764     0.760     0.756     0.750     0.745     0.745     0.744     0.743     0.742     0.741     0.740     0.739     0.738     0.737     0.735     0.737     0.756     0.775     0.795     0.813     0.830     0.845     0.858     0.868     0.875     0.878     0.890     0.900     0.906     0.910     0.910     0.908     0.903     0.895     0.884     0.871     0.856     0.838     0.828     0.843     0.856     0.867     0.877     0.885     0.891     0.896     0.900     0.901     0.899     0.894     0.886     0.875     0.863     0.850     0.837     0.825     0.817     0.813     0.815     0.822     0.833     0.847     0.865     0.885     0.906     0.929     0.952     0.975     0.998     1.020     1.042     1.062     1.080     1.096     1.111     1.123     1.134     1.142     1.149     1.155     1.159     1.161     1.174     1.187     1.200     1.213     1.225     1.237     1.248     1.260     1.271     1.283     1.295     1.306     1.318     1.330     1.344     1.357     1.371     1.386     1.401     1.415     1.429     1.442     1.455     1.468     1.480     1.490     1.500     1.508     1.515     1.522     1.529     1.534     1.539     1.543     1.547     1.550     1.552     1.552     1.553     1.552     1.551     1.549     1.544     1.538     1.528     1.517     1.503     1.488     1.472     1.454     1.436     1.418     1.398     1.378     1.358     1.338     1.317     1.297     1.277     1.257     1.237     1.217     1.198     1.179     1.160     1.141     1.120     1.099     1.078     1.056     1.034     1.011     0.988     0.965     0.941     0.917     0.893     0.870     0.848     0.825     0.802     0.780     0.758     0.736     0.714     0.693     0.673     0.654     0.636     0.619     0.603     0.589     0.575     0.562     0.551     0.540     0.531     0.522     0.514     0.505     0.498     0.491     0.484     0.477     0.471     0.465     0.459     0.453     0.447     0.444     0.442     0.441     0.439     0.438     0.436     0.435     0.433     0.432     0.431     0.430     0.428     0.427     0.426     0.425     0.424     0.423     0.421     0.420     0.419     0.419     0.417     0.416     0.415     0.414     0.413     0.412     0.411     0.410     0.409     0.408     0.407     0.407     0.406     0.405     0.404     0.403     0.402     0.402     0.401     0.400     0.399     0.399     0.398     0.397     0.396     0.396     0.395     0.395     0.394     0.393     0.393     0.392     0.392     0.391     0.391     0.390     0.390     0.389     0.389     0.388     0.388     0.387     0.387     0.387     0.386     0.386     0.386     0.385     0.385     0.384     0.384     0.384     0.383     0.383     0.383     0.383     0.382     0.382     0.382     0.381     0.381     0.381     0.380     0.380     0.380     0.380     0.379     0.379     0.379     0.378     0.378     0.377     0.377     0.377     0.377     0.376     0.376     0.376     0.375     0.375     0.375     0.375     0.374     0.374     0.374     0.374     0.374     0.373     0.373     0.373     0.372     0.372     0.371     0.371     0.371     0.370     0.370     0.369     0.369     0.368     0.368     0.367     0.366     0.366     0.365     0.364     0.363     0.363     0.362     0.361     0.360     0.359     0.359     0.358     0.357     0.356     0.355     0.354     0.353     0.351     0.350     0.349     0.348     0.346     0.345     0.343     0.342     0.340     0.339     0.337     0.335     0.334     0.332     0.330     0.328     0.327     0.325     0.323     0.321     0.319     0.317     0.315     0.313     0.311     0.308     0.306     0.304     0.302     0.300     0.298     0.296     0.293     0.291     0.289     0.287     0.284     0.282     0.280     0.278     0.275     0.273     0.271     0.269     0.267     0.265     0.266     0.269     0.271     0.273     0.275     0.276     0.278     0.279     0.280     0.280     0.280     0.281     0.280     0.280     0.280     0.279     0.278     0.277     0.276     0.275     0.273     0.271     0.270     0.268     0.265     0.263     0.261     0.258     0.255     0.252     0.249     0.246     0.243
     0.351     0.353     0.354     0.356     0.357     0.359     0.360     0.363     0.363     0.365     0.365     0.367     0.367     0.386     0.369     0.397     0.381     0.411     0.429     0.459     0.476     0.505     0.521     0.546     0.558     0.578     0.586     0.601     0.604     0.613     0.611     0.615     0.612     0.615     0.611     0.660     0.598     0.679     0.575     0.673     0.577     0.642     0.574     0.595     0.561     0.539     0.539     0.482     0.510     0.436     0.477     0.407     0.441     0.405     0.406     0.406     0.406     0.406     0.407     0.408     0.408     0.409     0.409     0.410     0.411     0.411     0.412     0.412     0.412     0.413     0.414     0.414     0.414     0.415     0.415     0.416     0.416     0.416     0.417     0.417     0.418     0.418     0.418     0.419     0.419     0.419     0.419     0.420     0.420     0.420     0.420     0.420     0.421     0.421     0.421     0.421     0.421     0.422     0.422     0.422     0.422     0.422     0.422     0.422     0.422     0.422     0.422     0.422     0.422     0.422     0.422     0.422     0.422     0.422     0.422     0.422     0.422     0.422     0.422     0.422     0.422     0.422     0.422     0.422     0.422     0.421     0.421     0.421     0.421     0.421     0.421     0.420     0.420     0.420     0.420     0.419     0.419     0.419     0.419     0.418     0.418     0.418     0.417     0.417     0.417     0.416     0.416     0.416     0.415     0.415     0.415     0.414     0.414     0.413     0.413     0.413     0.412     0.412     0.411     0.411     0.410     0.410     0.409     0.409     0.408     0.407     0.407     0.406     0.406     0.405     0.405     0.404     0.404     0.403     0.402     0.402     0.401     0.400     0.400     0.399     0.398     0.398     0.397     0.396     0.396     0.395     0.394     0.393     0.392     0.391     0.391     0.390     0.389     0.388     0.387     0.386     0.385     0.385     0.384     0.383     0.382     0.381     0.380     0.379     0.378     0.377     0.376     0.375     0.374     0.373     0.372     0.371     0.370     0.369     0.368     0.367     0.366     0.365     0.364     0.363     0.362     0.361     0.360     0.359     0.358     0.357     0.356     0.355     0.354     0.353     0.351     0.350     0.349     0.348     0.347     0.346     0.345     0.344     0.343     0.341     0.340     0.339     0.338     0.337     0.336     0.334     0.333     0.332     0.331     0.330     0.328     0.327     0.326     0.325     0.323     0.322     0.321     0.320     0.319     0.319     0.319     0.320     0.320     0.320     0.320     0.320     0.321     0.321     0.321     0.321     0.322     0.322     0.322     0.323     0.323     0.323     0.323     0.324     0.324     0.324     0.325     0.325     0.325     0.325     0.326     0.326     0.326     0.326     0.327     0.327     0.327     0.327     0.327     0.328     0.328     0.328     0.328     0.328     0.329     0.329     0.329     0.329     0.329     0.330     0.330     0.330     0.330     0.330     0.331     0.331     0.331     0.331     0.331     0.332     0.332     0.332     0.332     0.332     0.333     0.333     0.333     0.333     0.333     0.333     0.334     0.334     0.334     0.334     0.335     0.335     0.335     0.335     0.335     0.335     0.336     0.336     0.336     0.336     0.336     0.337     0.337     0.337     0.337     0.337     0.338     0.338     0.338     0.338     0.338     0.338     0.339     0.339     0.339     0.339     0.339     0.339     0.340     0.340     0.340     0.340     0.340     0.341     0.341     0.341     0.341     0.341     0.342     0.342     0.342     0.342     0.342     0.343     0.343     0.343     0.343     0.343     0.344     0.344     0.344     0.344     0.344     0.344     0.344     0.345     0.345     0.345     0.345     0.345     0.345     0.346     0.346     0.346     0.346     0.346     0.347     0.347     0.347     0.347     0.347     0.348     0.348     0.348     0.348     0.348     0.348     0.349     0.349     0.349     0.349     0.349     0.350     0.350     0.350     0.350     0.350     0.350     0.351     0.351     0.351     0.351     0.351     0.352     0.352     0.352     0.352     0.352     0.353     0.353     0.353     0.353     0.353     0.354     0.354     0.354     0.354     0.355     0.355     0.355     0.355     0.356     0.356     0.356     0.356     0.356     0.357     0.357     0.357     0.357     0.358     0.358     0.358     0.358     0.358     0.359     0.359     0.359     0.359     0.359     0.360     0.360     0.360     0.360     0.361     0.361     0.361     0.361     0.361     0.362     0.362     0.362     0.362     0.362     0.363     0.363     0.363     0.363     0.363     0.364     0.364     0.364     0.364     0.364     0.365     0.365     0.365     0.365     0.366     0.366     0.366     0.366     0.367     0.367     0.367     0.367     0.368     0.368     0.368     0.368     0.369     0.369     0.369     0.369     0.370     0.370     0.370     0.371     0.371     0.371     0.371     0.372     0.372     0.372     0.373     0.373     0.373     0.373     0.374     0.374     0.374     0.375     0.375     0.375     0.375     0.376     0.376     0.376     0.377     0.377     0.377     0.377     0.378     0.378     0.378     0.379     0.379     0.379     0.380     0.380     0.380     0.380     0.380     0.381     0.381     0.381     0.382     0.382     0.382     0.383     0.383     0.383     0.384     0.384     0.384     0.384     0.385     0.385     0.385     0.385     0.386     0.386     0.386     0.386     0.387     0.387     0.387     0.388     0.388     0.388     0.389     0.389     0.389     0.390     0.390     0.390     0.391     0.391     0.391     0.392     0.392     0.392     0.392     0.393     0.393     0.393     0.394     0.394     0.394     0.394     0.395     0.395     0.395     0.396     0.396     0.396     0.396     0.397     0.397     0.397     0.398     0.398     0.399     0.399     0.399     0.400     0.400     0.400     0.401     0.401     0.401     0.402     0.402     0.402     0.403     0.403     0.403     0.404     0.404     0.405     0.405     0.405     0.406     0.406     0.406     0.406     0.407     0.407     0.408     0.408     0.408     0.408     0.409     0.409     0.409     0.410     0.410     0.410     0.410     0.411     0.411     0.411     0.412     0.412     0.413     0.413     0.413     0.414     0.414     0.414     0.415     0.415     0.416     0.416     0.416     0.417     0.417     0.417     0.418     0.418     0.418     0.419     0.419     0.419     0.420     0.420     0.421     0.421     0.421     0.422     0.422     0.422     0.423     0.423     0.424     0.424     0.424     0.425     0.425     0.425     0.426     0.426     0.426     0.427     0.427     0.427     0.428     0.428     0.428     0.429     0.429     0.430     0.430     0.430     0.431     0.431     0.432     0.432     0.432     0.433     0.433     0.434     0.434     0.434     0.435     0.435     0.436     0.437     0.438     0.439     0.440     0.441     0.442     0.443     0.445     0.446     0.447     0.448     0.450     0.451     0.452     0.453     0.455     0.456     0.457     0.459     0.460     0.461     0.463     0.464     0.465     0.466     0.468     0.469     0.471     0.472     0.473     0.475     0.476     0.477     0.479     0.480     0.482     0.483     0.485     0.486     0.488     0.490     0.491     0.493     0.495     0.497     0.498     0.500     0.502     0.504     0.506     0.508     0.511     0.513     0.515     0.518     0.520     0.523     0.526     0.528     0.531     0.534     0.537     0.539     0.542     0.544     0.546     0.547     0.549     0.551     0.552     0.554     0.555     0.557     0.558     0.559     0.560     0.562     0.563     0.564     0.565     0.566     0.567     0.568     0.570     0.571     0.572     0.573     0.574     0.575     0.576     0.578     0.579     0.580     0.581     0.582     0.583     0.584     0.585     0.587     0.588     0.589     0.590     0.591     0.592     0.593     0.594     0.595     0.596     0.597     0.598     0.599     0.600     0.601     0.602     0.603     0.604     0.605     0.606     0.607     0.608     0.609     0.609     0.610     0.611     0.612     0.613     0.614     0.614     0.615     0.616     0.616     0.617     0.618     0.618     0.619     0.619     0.620     0.621     0.621     0.622     0.622     0.622     0.623     0.623     0.624     0.624     0.624     0.625     0.625     0.625     0.625     0.625     0.626     0.626     0.626     0.626     0.626     0.626     0.626     0.626     0.625     0.625     0.625     0.625     0.625     0.624     0.624     0.623     0.623     0.623     0.622     0.621     0.621     0.620     0.619     0.619     0.618     0.617     0.616     0.615     0.614     0.613     0.612     0.611     0.610     0.609     0.608     0.607     0.605     0.604     0.603     0.601     0.600     0.598     0.597     0.595     0.593     0.591     0.590     0.588     0.586     0.584     0.582     0.579     0.577     0.575     0.573     0.570     0.568     0.565     0.562     0.560     0.557     0.554     0.552     0.549     0.546     0.543     0.540     0.536     0.533     0.530     0.528     0.529     0.529     0.530     0.530     0.531     0.531     0.532     0.533     0.533     0.534     0.534     0.535     0.535     0.536     0.536     0.537     0.538     0.538     0.539     0.539     0.540     0.540     0.541     0.541     0.542     0.543     0.543     0.544     0.544     0.545     0.545     0.546     0.547     0.547     0.548     0.549     0.549     0.550     0.551     0.551     0.552     0.553     0.553     0.554     0.555     0.556     0.556     0.557     0.558     0.559     0.559     0.560     0.561     0.562     0.563     0.564     0.564     0.565     0.566     0.567     0.568     0.569     0.570     0.571     0.572     0.573     0.574     0.575     0.576     0.577     0.578     0.579     0.580     0.581     0.582     0.584     0.585     0.586     0.587     0.588     0.590     0.591     0.592     0.594     0.595     0.596     0.598     0.599     0.601     0.602     0.604     0.605     0.606     0.608     0.609     0.611     0.613     0.614     0.616     0.618     0.620     0.622     0.623     0.625     0.627     0.629     0.631     0.633     0.635     0.637     0.639     0.641     0.643     0.645     0.647     0.650     0.652     0.654     0.656     0.659     0.661     0.663     0.666     0.668     0.671     0.673     0.675     0.678     0.681     0.683     0.686     0.688     0.691     0.693     0.696     0.699     0.701     0.704     0.707     0.709     0.712     0.715     0.717     0.720     0.723     0.726     0.728     0.731     0.734     0.737     0.739     0.742     0.745     0.748     0.750     0.753     0.756     0.758     0.761     0.764     0.766     0.769     0.772     0.774     0.777     0.779     0.782     0.784     0.787     0.789     0.792     0.794     0.797     0.799     0.802     0.804     0.806     0.809     0.811     0.814     0.816     0.819     0.822     0.824     0.827     0.829     0.832     0.835     0.838     0.841     0.844     0.847     0.850     0.854     0.857     0.861     0.864     0.867     0.870     0.873     0.888     0.902     0.916     0.931     0.944     0.958     0.971     0.982     0.993     1.002     1.009     1.015     1.019     1.022     1.023     1.023     1.022     1.021     1.019     1.016     1.012     1.007     1.001     0.995     0.990     0.984     0.979     0.975     0.972     0.970     0.969     0.968     0.966     0.965     0.964     0.963     0.962     0.961     0.959     0.957     0.955     0.953     0.951     0.948     0.945     0.942     0.939     0.935     0.931     0.927     0.923     0.918     0.914     0.909     0.904     0.900     0.895     0.891     0.886     0.882     0.878     0.874     0.871     0.868     0.865     0.863     0.861     0.860     0.859     0.859     0.860     0.861     0.863     0.866     0.869     0.874     0.879     0.885     0.891     0.899     0.908     0.917     0.927     0.939     0.951     0.964     0.977     0.991     1.005     1.019     1.033     1.047     1.062     1.076     1.090     1.103     1.117     1.130     1.144     1.156     1.169     1.180     1.191     1.202     1.211     1.220     1.228     1.235     1.241     1.247     1.251     1.255     1.258     1.260     1.262     1.263     1.264     1.263     1.262     1.261     1.259     1.256     1.253     1.250     1.246     1.242     1.238     1.234     1.230     1.225     1.221     1.216     1.212     1.208     1.204     1.199     1.195     1.191     1.187     1.183     1.179     1.175     1.171     1.167     1.162     1.158     1.154     1.149     1.145     1.141     1.136     1.132     1.128     1.123     1.118     1.114     1.109     1.103     1.098     1.092     1.085     1.078     1.070     1.062     1.053     1.043     1.032     1.021     1.009     0.997     0.985     0.972     0.959     0.946     0.932     0.918     0.904     0.890     0.875     0.860     0.846     0.844     0.841     0.839     0.837     0.834     0.832     0.830     0.827     0.825     0.822     0.820     0.818     0.815     0.813     0.811     0.809     0.807     0.804     0.802     0.800     0.799     0.797     0.795     0.794     0.792     0.791     0.790     0.789     0.788     0.787     0.786     0.785     0.784     0.783     0.782     0.781     0.780     0.780     0.779     0.779     0.778     0.777     0.777     0.776     0.776     0.775     0.774     0.774     0.773     0.772     0.771     0.770     0.770     0.769     0.768     0.767     0.766     0.766     0.765     0.764     0.763     0.763     0.762     0.761     0.760     0.768     0.775     0.779     0.780     0.780     0.777     0.774     0.769     0.766     0.762     0.761     0.760     0.760     0.760     0.760     0.758     0.755     0.751     0.748     0.747     0.746     0.746     0.745     0.744     0.743     0.742     0.741     0.740     0.739     0.737     0.736     0.734     0.753     0.773     0.793     0.811     0.828     0.843     0.856     0.866     0.872     0.883     0.895     0.904     0.911     0.915     0.916     0.913     0.908     0.901     0.890     0.877     0.862     0.845     0.826     0.822     0.838     0.851     0.863     0.873     0.881     0.887     0.891     0.893     0.891     0.887     0.880     0.870     0.858     0.846     0.833     0.821     0.811     0.806     0.805     0.810     0.820     0.833     0.850     0.869     0.890     0.912     0.935     0.959     0.982     1.004     1.025     1.045     1.064     1.080     1.095     1.108     1.119     1.129     1.137     1.144     1.149     1.153     1.155     1.169     1.183     1.196     1.209     1.221     1.233     1.245     1.257     1.269     1.280     1.292     1.305     1.318     1.331     1.345     1.359     1.374     1.388     1.402     1.415     1.428     1.440     1.451     1.462     1.471     1.478     1.484     1.489     1.494     1.499     1.503     1.505     1.507     1.508     1.508     1.507     1.505     1.503     1.499     1.496     1.492     1.485     1.478     1.467     1.455     1.441     1.425     1.409     1.391     1.373     1.354     1.335     1.315     1.295     1.275     1.255     1.235     1.215     1.195     1.176     1.156     1.137     1.118     1.098     1.078     1.057     1.036     1.015     0.993     0.971     0.949     0.926     0.903     0.878     0.854     0.831     0.807     0.784     0.762     0.739     0.717     0.695     0.675     0.655     0.636     0.618     0.609     0.600     0.591     0.581     0.572     0.563     0.554     0.545     0.536     0.527     0.519     0.511     0.504     0.496     0.490     0.483     0.477     0.470     0.464     0.459     0.453     0.447     0.442     0.439     0.438     0.436     0.435     0.433     0.432     0.431     0.430     0.428     0.427     0.426     0.425     0.424     0.422     0.421     0.420     0.419     0.418     0.417     0.416     0.415     0.414     0.413     0.412     0.411     0.410     0.409     0.409     0.408     0.407     0.406     0.405     0.404     0.403     0.402     0.402     0.401     0.400     0.399     0.399     0.398     0.397     0.397     0.396     0.395     0.394     0.394     0.393     0.393     0.392     0.391     0.391     0.390     0.390     0.390     0.389     0.388     0.388     0.388     0.387     0.387     0.386     0.386     0.386     0.385     0.385     0.385     0.384     0.384     0.383     0.383     0.383     0.382     0.382     0.382     0.382     0.381     0.381     0.381     0.380     0.380     0.380     0.379     0.379     0.379     0.379     0.378     0.378     0.378     0.377     0.377     0.377     0.376     0.376     0.376     0.375     0.375     0.375     0.375     0.374     0.374     0.374     0.374     0.373     0.373     0.373     0.373     0.372     0.372     0.372     0.372     0.371     0.371     0.370     0.370     0.369     0.369     0.369     0.368     0.367     0.367     0.366     0.366     0.365     0.364     0.363     0.363     0.362     0.361     0.360     0.360     0.359     0.358     0.357     0.356     0.355     0.354     0.353     0.352     0.351     0.349     0.348     0.347     0.346     0.344     0.343     0.341     0.340     0.338     0.336     0.335     0.333     0.331     0.330     0.328     0.326     0.324     0.322     0.320     0.318     0.316     0.314     0.312     0.310     0.308     0.306     0.303     0.301     0.299     0.297     0.295     0.293     0.291     0.288     0.286     0.284     0.282     0.279     0.277     0.275     0.273     0.271     0.268     0.266     0.264     0.266     0.269     0.271     0.273     0.275     0.276     0.278     0.279     0.279     0.280     0.280     0.280     0.280     0.280     0.280     0.279     0.278     0.277     0.276     0.275     0.273     0.271     0.270     0.268     0.266     0.263     0.261     0.258     0.256     0.253     0.250     0.247     0.244
     0.351     0.352     0.354     0.355     0.358     0.359     0.361     0.361     0.364     0.364     0.366     0.366     0.385     0.368     0.402     0.370     0.410     0.406     0.440     0.457     0.490     0.506     0.537     0.551     0.577     0.587     0.607     0.612     0.626     0.626     0.634     0.635     0.632     0.642     0.640     0.633     0.678     0.612     0.691     0.581     0.677     0.576     0.643     0.569     0.593     0.552     0.537     0.526     0.480     0.495     0.427     0.460     0.405     0.424     0.405     0.405     0.406     0.406     0.407     0.407     0.408     0.408     0.409     0.410     0.410     0.411     0.412     0.412     0.412     0.413     0.413     0.413     0.414     0.414     0.415     0.415     0.416     0.416     0.416     0.417     0.417     0.417     0.418     0.418     0.419     0.419     0.419     0.419     0.420     0.420     0.420     0.420     0.420     0.421     0.421     0.421     0.421     0.421     0.421     0.421     0.421     0.422     0.422     0.422     0.422     0.422     0.422     0.422     0.422     0.422     0.422     0.422     0.422     0.422     0.422     0.422     0.422     0.422     0.422     0.422     0.422     0.421     0.421     0.421     0.421     0.421     0.421     0.421     0.421     0.421     0.420     0.420     0.420     0.420     0.419     0.419     0.419     0.419     0.418     0.418     0.418     0.417     0.417     0.417     0.416     0.416     0.416     0.415     0.415     0.415     0.414     0.414     0.413     0.413     0.413     0.412     0.412     0.411     0.411     0.410     0.410     0.409     0.409     0.408     0.408     0.407     0.407     0.406     0.406     0.405     0.405     0.404     0.403     0.403     0.402     0.401     0.401     0.400     0.399     0.399     0.398     0.397     0.397     0.396     0.395     0.394     0.394     0.393     0.392     0.391     0.390     0.390     0.389     0.388     0.387     0.386     0.385     0.384     0.383     0.382     0.381     0.381     0.380     0.379     0.378     0.377     0.376     0.375     0.374     0.373     0.372     0.371     0.370     0.369     0.368     0.367     0.366     0.365     0.364     0.363     0.362     0.361     0.360     0.359     0.358     0.357     0.356     0.355     0.354     0.352     0.351     0.350     0.349     0.348     0.347     0.346     0.345     0.344     0.342     0.341     0.340     0.339     0.338     0.337     0.335     0.334     0.333     0.332     0.331     0.330     0.328     0.327     0.326     0.325     0.323     0.322     0.321     0.320     0.319     0.319     0.319     0.319     0.320     0.320     0.320     0.320     0.321     0.321     0.321     0.321     0.322     0.322     0.322     0.323     0.323     0.323     0.323     0.324     0.324     0.324     0.324     0.325     0.325     0.325     0.325     0.326     0.326     0.326     0.326     0.327     0.327     0.327     0.327     0.327     0.328     0.328     0.328     0.328     0.329     0.329     0.329     0.329     0.329     0.329     0.330     0.330     0.330     0.330     0.330     0.331     0.331     0.331     0.331     0.332     0.332     0.332     0.332     0.332     0.333     0.333     0.333     0.333     0.333     0.333     0.334     0.334     0.334     0.334     0.334     0.335     0.335     0.335     0.335     0.335     0.336     0.336     0.336     0.336     0.336     0.337     0.337     0.337     0.337     0.337     0.337     0.338     0.338     0.338     0.338     0.338     0.339     0.339     0.339     0.339     0.339     0.339     0.340     0.340     0.340     0.340     0.340     0.340     0.341     0.341     0.341     0.341     0.342     0.342     0.342     0.342     0.342     0.342     0.343     0.343     0.343     0.343     0.343     0.344     0.344     0.344     0.344     0.344     0.344     0.344     0.345     0.345     0.345     0.345     0.345     0.345     0.346     0.346     0.346     0.346     0.346     0.347     0.347     0.347     0.347     0.347     0.348     0.348     0.348     0.348     0.348     0.348     0.349     0.349     0.349     0.349     0.349     0.350     0.350     0.350     0.350     0.350     0.350     0.351     0.351     0.351     0.351     0.351     0.352     0.352     0.352     0.352     0.353     0.353     0.353     0.353     0.353     0.354     0.354     0.354     0.354     0.354     0.355     0.355     0.355     0.355     0.356     0.356     0.356     0.356     0.356     0.357     0.357     0.357     0.358     0.358     0.358     0.358     0.358     0.358     0.359     0.359     0.359     0.359     0.360     0.360     0.360     0.360     0.360     0.361     0.361     0.361     0.361     0.361     0.362     0.362     0.362     0.362     0.362     0.363     0.363     0.363     0.363     0.363     0.364     0.364     0.364     0.364     0.365     0.365     0.365     0.365     0.365     0.366     0.366     0.366     0.367     0.367     0.367     0.367     0.367     0.368     0.368     0.368     0.368     0.369     0.369     0.369     0.370     0.370     0.370     0.370     0.371     0.371     0.371     0.372     0.372     0.372     0.372     0.373     0.373     0.373     0.374     0.374     0.374     0.374     0.375     0.375     0.375     0.376     0.376     0.376     0.377     0.377     0.377     0.377     0.378     0.378     0.378     0.379     0.379     0.379     0.379     0.380     0.380     0.380     0.380     0.381     0.381     0.381     0.382     0.382     0.382     0.382     0.383     0.383     0.383     0.384     0.384     0.384     0.384     0.385     0.385     0.385     0.386     0.386     0.386     0.386     0.387     0.387     0.387     0.387     0.388     0.388     0.388     0.389     0.389     0.389     0.390     0.390     0.390     0.391     0.391     0.391     0.392     0.392     0.392     0.393     0.393     0.393     0.394     0.394     0.394     0.394     0.395     0.395     0.395     0.395     0.396     0.396     0.396     0.397     0.397     0.397     0.398     0.398     0.399     0.399     0.399     0.400     0.400     0.400     0.401     0.401     0.401     0.402     0.402     0.402     0.403     0.403     0.403     0.404     0.404     0.404     0.405     0.405     0.405     0.406     0.406     0.406     0.407     0.407     0.407     0.408     0.408     0.408     0.409     0.409     0.409     0.409     0.410     0.410     0.410     0.411     0.411     0.411     0.412     0.412     0.413     0.413     0.413     0.414     0.414     0.414     0.415     0.415     0.416     0.416     0.416     0.417     0.417     0.417     0.418     0.418     0.418     0.419     0.419     0.419     0.420     0.420     0.420     0.421     0.421     0.422     0.422     0.422     0.423     0.423     0.423     0.424     0.424     0.424     0.425     0.425     0.426     0.426     0.426     0.427     0.427     0.427     0.427     0.428     0.428     0.429     0.429     0.429     0.430     0.430     0.431     0.431     0.432     0.432     0.432     0.433     0.433     0.433     0.434     0.434     0.435     0.435     0.436     0.437     0.438     0.439     0.440     0.441     0.443     0.444     0.445     0.446     0.448     0.449     0.450     0.451     0.453     0.454     0.455     0.456     0.458     0.459     0.460     0.462     0.463     0.465     0.466     0.467     0.468     0.470     0.471     0.473     0.474     0.475     0.477     0.478     0.480     0.481     0.483     0.484     0.486     0.487     0.489     0.491     0.492     0.494     0.496     0.498     0.500     0.502     0.504     0.506     0.508     0.510     0.512     0.515     0.517     0.519     0.522     0.524     0.527     0.530     0.533     0.535     0.538     0.540     0.543     0.545     0.547     0.548     0.550     0.552     0.553     0.555     0.556     0.557     0.559     0.560     0.561     0.563     0.564     0.565     0.566     0.567     0.568     0.569     0.571     0.572     0.573     0.574     0.575     0.576     0.577     0.578     0.580     0.581     0.582     0.583     0.584     0.585     0.586     0.587     0.589     0.590     0.591     0.592     0.593     0.594     0.595     0.596     0.597     0.598     0.599     0.600     0.601     0.602     0.603     0.604     0.605     0.606     0.607     0.608     0.609     0.609     0.610     0.611     0.612     0.613     0.613     0.614     0.615     0.616     0.616     0.617     0.618     0.618     0.619     0.619     0.620     0.620     0.621     0.621     0.622     0.622     0.623     0.623     0.624     0.624     0.624     0.625     0.625     0.625     0.625     0.625     0.626     0.626     0.626     0.626     0.626     0.626     0.626     0.626     0.626     0.625     0.625     0.625     0.625     0.624     0.624     0.624     0.623     0.623     0.622     0.622     0.621     0.620     0.620     0.619     0.618     0.617     0.616     0.615     0.615     0.614     0.613     0.612     0.610     0.609     0.608     0.607     0.606     0.604     0.603     0.601     0.600     0.598     0.597     0.595     0.594     0.592     0.590     0.588     0.586     0.584     0.582     0.580     0.578     0.576     0.573     0.571     0.568     0.566     0.563     0.560     0.558     0.555     0.552     0.549     0.546     0.543     0.540     0.537     0.534     0.531     0.528     0.528     0.529     0.529     0.530     0.531     0.531     0.532     0.532     0.533     0.533     0.534     0.534     0.535     0.536     0.536     0.537     0.537     0.538     0.538     0.539     0.540     0.540     0.541     0.541     0.542     0.542     0.543     0.543     0.544     0.544     0.545     0.546     0.546     0.547     0.548     0.548     0.549     0.550     0.550     0.551     0.552     0.552     0.553     0.554     0.555     0.555     0.556     0.557     0.557     0.558     0.559     0.560     0.561     0.561     0.562     0.563     0.564     0.565     0.566     0.567     0.568     0.569     0.570     0.570     0.571     0.572     0.573     0.574     0.575     0.576     0.578     0.579     0.580     0.581     0.582     0.583     0.584     0.586     0.587     0.588     0.589     0.591     0.592     0.593     0.595     0.596     0.597     0.599     0.600     0.602     0.603     0.605     0.606     0.607     0.609     0.611     0.612     0.614     0.616     0.617     0.619     0.621     0.623     0.625     0.627     0.628     0.630     0.632     0.634     0.636     0.638     0.640     0.642     0.645     0.647     0.649     0.651     0.653     0.656     0.658     0.660     0.663     0.665     0.667     0.670     0.672     0.675     0.677     0.680     0.682     0.685     0.687     0.690     0.693     0.695     0.698     0.701     0.703     0.706     0.708     0.711     0.714     0.717     0.719     0.722     0.725     0.727     0.730     0.733     0.736     0.738     0.741     0.744     0.747     0.749     0.752     0.755     0.757     0.760     0.763     0.766     0.768     0.771     0.773     0.776     0.778     0.781     0.784     0.786     0.789     0.791     0.793     0.796     0.798     0.801     0.803     0.806     0.808     0.810     0.813     0.815     0.818     0.821     0.823     0.826     0.829     0.831     0.834     0.837     0.840     0.842     0.846     0.849     0.852     0.855     0.859     0.862     0.865     0.868     0.871     0.878     0.893     0.907     0.921     0.934     0.948     0.960     0.972     0.983     0.992     1.000     1.007     1.012     1.015     1.017     1.017     1.017     1.015     1.013     1.011     1.008     1.003     0.998     0.993     0.987     0.982     0.977     0.973     0.970     0.968     0.967     0.966     0.965     0.964     0.964     0.963     0.962     0.962     0.961     0.959     0.958     0.957     0.955     0.953     0.950     0.948     0.945     0.942     0.939     0.935     0.931     0.927     0.923     0.919     0.915     0.910     0.906     0.901     0.897     0.893     0.888     0.885     0.881     0.878     0.875     0.872     0.870     0.868     0.866     0.866     0.865     0.866     0.866     0.868     0.870     0.873     0.877     0.882     0.887     0.893     0.900     0.908     0.917     0.927     0.937     0.949     0.961     0.974     0.988     1.002     1.016     1.030     1.045     1.059     1.073     1.087     1.102     1.115     1.129     1.143     1.156     1.168     1.180     1.191     1.202     1.212     1.220     1.229     1.236     1.242     1.248     1.253     1.257     1.261     1.263     1.265     1.267     1.267     1.267     1.267     1.266     1.264     1.261     1.259     1.256     1.252     1.249     1.245     1.241     1.237     1.233     1.228     1.224     1.220     1.216     1.212     1.208     1.204     1.201     1.197     1.193     1.189     1.185     1.181     1.177     1.173     1.168     1.164     1.160     1.156     1.152     1.148     1.144     1.140     1.136     1.131     1.127     1.123     1.118     1.113     1.108     1.102     1.095     1.087     1.079     1.070     1.060     1.050     1.039     1.027     1.015     1.003     0.991     0.978     0.965     0.952     0.938     0.924     0.910     0.896     0.881     0.866     0.850     0.845     0.843     0.840     0.838     0.836     0.833     0.831     0.828     0.826     0.824     0.821     0.819     0.817     0.815     0.812     0.810     0.808     0.806     0.804     0.802     0.800     0.799     0.797     0.796     0.794     0.793     0.792     0.791     0.790     0.789     0.788     0.787     0.786     0.786     0.785     0.784     0.783     0.783     0.782     0.782     0.781     0.780     0.780     0.779     0.778     0.777     0.777     0.776     0.775     0.774     0.773     0.772     0.772     0.771     0.770     0.769     0.768     0.767     0.766     0.765     0.765     0.764     0.763     0.763     0.771     0.777     0.780     0.780     0.779     0.775     0.771     0.767     0.763     0.759     0.757     0.756     0.755     0.754     0.753     0.751     0.750     0.749     0.749     0.748     0.747     0.746     0.746     0.745     0.744     0.743     0.742     0.741     0.739     0.738     0.736     0.735     0.749     0.769     0.789     0.808     0.825     0.840     0.852     0.862     0.871     0.886     0.898     0.908     0.914     0.918     0.919     0.917     0.912     0.904     0.894     0.881     0.867     0.850     0.831     0.810     0.820     0.835     0.848     0.860     0.869     0.876     0.881     0.883     0.883     0.879     0.873     0.864     0.854     0.842     0.830     0.818     0.807     0.799     0.796     0.799     0.806     0.818     0.833     0.851     0.871     0.893     0.915     0.938     0.961     0.983     1.004     1.023     1.042     1.058     1.074     1.087     1.100     1.111     1.121     1.129     1.136     1.141     1.144     1.146     1.160     1.174     1.187     1.199     1.212     1.224     1.235     1.247     1.259     1.271     1.284     1.296     1.309     1.322     1.336     1.350     1.363     1.377     1.389     1.400     1.411     1.421     1.430     1.437     1.442     1.445     1.449     1.451     1.453     1.454     1.454     1.453     1.451     1.449     1.446     1.442     1.437     1.432     1.426     1.420     1.412     1.403     1.393     1.380     1.366     1.351     1.334     1.317     1.300     1.282     1.263     1.245     1.225     1.206     1.187     1.167     1.148     1.129     1.110     1.091     1.072     1.052     1.033     1.013     0.992     0.971     0.950     0.929     0.908     0.887     0.864     0.840     0.816     0.792     0.769     0.746     0.724     0.702     0.681     0.660     0.640     0.628     0.621     0.613     0.605     0.597     0.589     0.581     0.573     0.564     0.556     0.548     0.539     0.531     0.524     0.516     0.509     0.501     0.495     0.488     0.482     0.475     0.469     0.464     0.458     0.452     0.447     0.442     0.437     0.435     0.433     0.432     0.431     0.429     0.428     0.427     0.426     0.425     0.423     0.422     0.421     0.420     0.419     0.418     0.417     0.416     0.415     0.414     0.413     0.412     0.411     0.410     0.409     0.408     0.408     0.407     0.406     0.405     0.404     0.403     0.402     0.401     0.401     0.400     0.399     0.399     0.398     0.397     0.396     0.396     0.395     0.394     0.394     0.393     0.393     0.392     0.391     0.391     0.390     0.390     0.389     0.389     0.388     0.388     0.387     0.387     0.387     0.386     0.386     0.385     0.385     0.385     0.384     0.384     0.384     0.383     0.383     0.382     0.382     0.382     0.381     0.381     0.381     0.381     0.380     0.380     0.380     0.379     0.379     0.379     0.378     0.378     0.378     0.378     0.377     0.377     0.377     0.376     0.376     0.376     0.375     0.375     0.375     0.375     0.374     0.374     0.374     0.373     0.373     0.373     0.373     0.373     0.372     0.372     0.372     0.372     0.371     0.371     0.371     0.370     0.370     0.369     0.369     0.369     0.368     0.368     0.367     0.367     0.366     0.365     0.365     0.364     0.363     0.363     0.362     0.361     0.360     0.360     0.359     0.358     0.357     0.356     0.355     0.354     0.353     0.352     0.351     0.350     0.349     0.347     0.346     0.345     0.343     0.342     0.340     0.339     0.337     0.336     0.334     0.332     0.331     0.329     0.327     0.325     0.323     0.322     0.320     0.318     0.316     0.314     0.312     0.309     0.307     0.305     0.303     0.301     0.298     0.296     0.294     0.292     0.290     0.288     0.286     0.283     0.281     0.279     0.277     0.274     0.272     0.270     0.268     0.266     0.264     0.266     0.269     0.271     0.273     0.275     0.276     0.278     0.279     0.279     0.280     0.280     0.280     0.280     0.280     0.280     0.279     0.278     0.277     0.276     0.275     0.273     0.272     0.270     0.268     0.266     0.263     0.261     0.259     0.256     0.253     0.250     0.247     0.244
     0.351     0.353     0.354     0.356     0.357     0.360     0.360     0.363     0.363     0.366     0.365     0.379     0.367     0.401     0.369     0.416     0.380     0.421     0.432     0.469     0.485     0.520     0.535     0.567     0.579     0.605     0.613     0.632     0.635     0.647     0.648     0.651     0.666     0.644     0.663     0.655     0.646     0.686     0.617     0.692     0.580     0.673     0.569     0.635     0.558     0.584     0.537     0.527     0.509     0.470     0.476     0.416     0.441     0.404     0.407     0.405     0.405     0.406     0.406     0.407     0.407     0.408     0.409     0.410     0.410     0.411     0.411     0.412     0.412     0.412     0.413     0.413     0.414     0.414     0.414     0.415     0.415     0.416     0.416     0.417     0.417     0.417     0.417     0.418     0.418     0.419     0.419     0.419     0.419     0.420     0.420     0.420     0.420     0.420     0.420     0.420     0.421     0.421     0.421     0.421     0.421     0.421     0.421     0.421     0.421     0.421     0.421     0.421     0.422     0.422     0.422     0.422     0.422     0.422     0.422     0.422     0.422     0.422     0.421     0.421     0.421     0.421     0.421     0.421     0.421     0.421     0.421     0.420     0.420     0.420     0.420     0.420     0.420     0.419     0.419     0.419     0.419     0.418     0.418     0.418     0.417     0.417     0.417     0.416     0.416     0.416     0.415     0.415     0.415     0.414     0.414     0.413     0.413     0.413     0.412     0.412     0.411     0.411     0.411     0.410     0.410     0.409     0.409     0.408     0.407     0.407     0.406     0.406     0.405     0.405     0.404     0.404     0.403     0.403     0.402     0.401     0.401     0.400     0.399     0.399     0.398     0.397     0.396     0.396     0.395     0.394     0.393     0.392     0.392     0.391     0.390     0.389     0.388     0.388     0.387     0.386     0.385     0.384     0.383     0.382     0.381     0.380     0.380     0.379     0.378     0.377     0.376     0.375     0.374     0.373     0.372     0.371     0.370     0.369     0.368     0.367     0.366     0.365     0.364     0.363     0.362     0.361     0.360     0.359     0.358     0.357     0.356     0.355     0.354     0.352     0.351     0.350     0.349     0.348     0.347     0.346     0.345     0.344     0.342     0.341     0.340     0.339     0.338     0.337     0.336     0.334     0.333     0.332     0.331     0.330     0.328     0.327     0.326     0.325     0.323     0.322     0.321     0.320     0.319     0.319     0.319     0.319     0.320     0.320     0.320     0.320     0.320     0.321     0.321     0.321     0.321     0.322     0.322     0.322     0.323     0.323     0.323     0.323     0.324     0.324     0.324     0.325     0.325     0.325     0.325     0.325     0.326     0.326     0.326     0.327     0.327     0.327     0.327     0.327     0.328     0.328     0.328     0.328     0.328     0.329     0.329     0.329     0.329     0.329     0.329     0.330     0.330     0.330     0.330     0.330     0.331     0.331     0.331     0.331     0.332     0.332     0.332     0.332     0.332     0.333     0.333     0.333     0.333     0.333     0.333     0.334     0.334     0.334     0.334     0.334     0.335     0.335     0.335     0.335     0.335     0.335     0.336     0.336     0.336     0.336     0.337     0.337     0.337     0.337     0.337     0.337     0.338     0.338     0.338     0.338     0.338     0.339     0.339     0.339     0.339     0.339     0.339     0.340     0.340     0.340     0.340     0.340     0.341     0.341     0.341     0.341     0.341     0.341     0.342     0.342     0.342     0.342     0.343     0.343     0.343     0.343     0.343     0.343     0.343     0.344     0.344     0.344     0.344     0.344     0.344     0.345     0.345     0.345     0.345     0.345     0.345     0.346     0.346     0.346     0.346     0.346     0.347     0.347     0.347     0.347     0.347     0.347     0.348     0.348     0.348     0.348     0.348     0.349     0.349     0.349     0.349     0.349     0.349     0.350     0.350     0.350     0.350     0.350     0.351     0.351     0.351     0.351     0.351     0.352     0.352     0.352     0.352     0.353     0.353     0.353     0.353     0.353     0.354     0.354     0.354     0.354     0.355     0.355     0.355     0.355     0.356     0.356     0.356     0.356     0.356     0.357     0.357     0.357     0.357     0.358     0.358     0.358     0.358     0.358     0.359     0.359     0.359     0.359     0.359     0.360     0.360     0.360     0.360     0.361     0.361     0.361     0.361     0.361     0.361     0.362     0.362     0.362     0.362     0.362     0.363     0.363     0.363     0.363     0.363     0.364     0.364     0.364     0.364     0.365     0.365     0.365     0.365     0.365     0.366     0.366     0.366     0.367     0.367     0.367     0.367     0.368     0.368     0.368     0.368     0.369     0.369     0.369     0.369     0.370     0.370     0.370     0.371     0.371     0.371     0.371     0.372     0.372     0.372     0.373     0.373     0.373     0.374     0.374     0.374     0.375     0.375     0.375     0.375     0.375     0.376     0.376     0.376     0.377     0.377     0.377     0.378     0.378     0.378     0.379     0.379     0.379     0.379     0.380     0.380     0.380     0.380     0.381     0.381     0.381     0.381     0.382     0.382     0.382     0.383     0.383     0.383     0.383     0.384     0.384     0.384     0.385     0.385     0.385     0.385     0.386     0.386     0.386     0.386     0.387     0.387     0.387     0.388     0.388     0.388     0.389     0.389     0.389     0.390     0.390     0.390     0.391     0.391     0.391     0.392     0.392     0.392     0.392     0.393     0.393     0.393     0.394     0.394     0.394     0.394     0.395     0.395     0.395     0.396     0.396     0.396     0.396     0.397     0.397     0.398     0.398     0.399     0.399     0.399     0.400     0.400     0.400     0.400     0.401     0.401     0.401     0.402     0.402     0.403     0.403     0.403     0.404     0.404     0.404     0.405     0.405     0.405     0.406     0.406     0.406     0.406     0.407     0.407     0.408     0.408     0.408     0.408     0.409     0.409     0.409     0.409     0.410     0.410     0.411     0.411     0.411     0.412     0.412     0.413     0.413     0.413     0.414     0.414     0.414     0.415     0.415     0.415     0.416     0.416     0.417     0.417     0.417     0.417     0.418     0.418     0.418     0.419     0.419     0.420     0.420     0.420     0.421     0.421     0.422     0.422     0.422     0.423     0.423     0.423     0.424     0.424     0.424     0.425     0.425     0.426     0.426     0.426     0.426     0.427     0.427     0.427     0.428     0.428     0.428     0.429     0.429     0.430     0.430     0.430     0.431     0.431     0.432     0.432     0.432     0.433     0.433     0.434     0.434     0.434     0.435     0.436     0.437     0.438     0.439     0.441     0.442     0.443     0.444     0.445     0.447     0.448     0.449     0.450     0.452     0.453     0.454     0.456     0.457     0.458     0.460     0.461     0.462     0.464     0.465     0.466     0.468     0.469     0.470     0.472     0.473     0.475     0.476     0.477     0.479     0.481     0.482     0.484     0.485     0.487     0.488     0.490     0.492     0.494     0.495     0.497     0.499     0.501     0.503     0.505     0.507     0.509     0.511     0.514     0.516     0.518     0.521     0.523     0.526     0.528     0.531     0.534     0.536     0.539     0.541     0.543     0.545     0.547     0.549     0.551     0.552     0.554     0.555     0.557     0.558     0.560     0.561     0.562     0.563     0.565     0.566     0.567     0.568     0.569     0.570     0.571     0.573     0.574     0.575     0.576     0.577     0.578     0.579     0.581     0.582     0.583     0.584     0.585     0.586     0.587     0.588     0.589     0.591     0.592     0.593     0.594     0.595     0.596     0.597     0.598     0.599     0.600     0.601     0.602     0.603     0.604     0.605     0.606     0.607     0.607     0.608     0.609     0.610     0.611     0.612     0.612     0.613     0.614     0.615     0.616     0.616     0.617     0.617     0.618     0.619     0.619     0.620     0.620     0.621     0.621     0.622     0.622     0.623     0.623     0.624     0.624     0.624     0.625     0.625     0.625     0.625     0.625     0.625     0.626     0.626     0.626     0.626     0.626     0.626     0.626     0.626     0.625     0.625     0.625     0.625     0.624     0.624     0.624     0.623     0.623     0.622     0.622     0.621     0.621     0.620     0.619     0.618     0.617     0.617     0.616     0.615     0.614     0.613     0.612     0.611     0.610     0.608     0.607     0.606     0.605     0.603     0.602     0.600     0.599     0.597     0.595     0.594     0.592     0.590     0.588     0.586     0.584     0.583     0.580     0.578     0.576     0.574     0.571     0.569     0.566     0.564     0.561     0.558     0.556     0.553     0.550     0.547     0.544     0.541     0.538     0.535     0.531     0.528     0.528     0.528     0.529     0.530     0.530     0.531     0.531     0.532     0.532     0.533     0.534     0.534     0.535     0.535     0.536     0.536     0.537     0.538     0.538     0.539     0.539     0.540     0.540     0.541     0.541     0.542     0.542     0.543     0.544     0.544     0.545     0.545     0.546     0.547     0.547     0.548     0.549     0.549     0.550     0.551     0.551     0.552     0.553     0.553     0.554     0.555     0.556     0.556     0.557     0.558     0.559     0.559     0.560     0.561     0.562     0.563     0.564     0.565     0.565     0.566     0.567     0.568     0.569     0.570     0.571     0.572     0.573     0.574     0.575     0.576     0.577     0.578     0.579     0.581     0.582     0.583     0.584     0.585     0.586     0.588     0.589     0.590     0.591     0.593     0.594     0.596     0.597     0.598     0.600     0.601     0.603     0.604     0.606     0.607     0.609     0.610     0.612     0.613     0.615     0.617     0.619     0.620     0.622     0.624     0.626     0.628     0.630     0.632     0.634     0.636     0.638     0.640     0.642     0.644     0.646     0.648     0.650     0.653     0.655     0.657     0.660     0.662     0.664     0.667     0.669     0.671     0.674     0.676     0.679     0.681     0.684     0.687     0.689     0.692     0.694     0.697     0.700     0.702     0.705     0.708     0.710     0.713     0.716     0.718     0.721     0.724     0.727     0.729     0.732     0.735     0.737     0.740     0.743     0.746     0.748     0.751     0.754     0.757     0.759     0.762     0.765     0.767     0.770     0.772     0.775     0.777     0.780     0.783     0.785     0.788     0.790     0.793     0.795     0.797     0.800     0.802     0.805     0.807     0.810     0.812     0.815     0.817     0.820     0.822     0.825     0.828     0.830     0.833     0.836     0.839     0.841     0.844     0.847     0.850     0.854     0.857     0.860     0.864     0.867     0.869     0.872     0.883     0.897     0.911     0.925     0.938     0.950     0.962     0.973     0.982     0.991     0.998     1.004     1.008     1.010     1.011     1.010     1.009     1.007     1.005     1.002     0.998     0.994     0.989     0.984     0.979     0.974     0.971     0.967     0.965     0.964     0.964     0.963     0.963     0.963     0.962     0.962     0.962     0.962     0.961     0.960     0.959     0.958     0.956     0.955     0.953     0.950     0.948     0.945     0.942     0.939     0.935     0.932     0.928     0.924     0.920     0.916     0.911     0.907     0.903     0.899     0.895     0.891     0.887     0.884     0.881     0.878     0.876     0.874     0.873     0.872     0.871     0.871     0.872     0.873     0.875     0.877     0.880     0.884     0.889     0.894     0.901     0.908     0.916     0.926     0.936     0.947     0.959     0.971     0.985     0.998     1.012     1.027     1.041     1.055     1.070     1.084     1.099     1.113     1.127     1.140     1.154     1.166     1.179     1.190     1.201     1.211     1.220     1.228     1.235     1.242     1.248     1.253     1.258     1.262     1.265     1.268     1.269     1.270     1.271     1.270     1.269     1.268     1.266     1.264     1.261     1.258     1.254     1.251     1.247     1.243     1.239     1.235     1.231     1.228     1.224     1.220     1.217     1.213     1.209     1.206     1.202     1.198     1.195     1.191     1.187     1.183     1.179     1.175     1.171     1.167     1.163     1.159     1.156     1.152     1.148     1.145     1.141     1.137     1.133     1.129     1.124     1.118     1.111     1.104     1.095     1.086     1.076     1.066     1.055     1.044     1.033     1.021     1.010     0.997     0.985     0.972     0.959     0.945     0.931     0.917     0.902     0.887     0.872     0.857     0.846     0.844     0.842     0.839     0.837     0.835     0.832     0.830     0.827     0.825     0.823     0.820     0.818     0.816     0.814     0.812     0.810     0.808     0.806     0.804     0.802     0.801     0.799     0.798     0.797     0.796     0.795     0.794     0.793     0.792     0.791     0.790     0.789     0.789     0.788     0.787     0.786     0.786     0.785     0.784     0.784     0.783     0.782     0.782     0.781     0.780     0.779     0.778     0.777     0.776     0.775     0.774     0.773     0.772     0.771     0.770     0.769     0.768     0.768     0.767     0.766     0.765     0.765     0.772     0.777     0.779     0.778     0.776     0.772     0.767     0.763     0.759     0.756     0.755     0.755     0.754     0.753     0.753     0.752     0.751     0.751     0.750     0.749     0.748     0.748     0.747     0.746     0.745     0.744     0.742     0.741     0.740     0.738     0.737     0.735     0.745     0.765     0.784     0.803     0.820     0.834     0.847     0.856     0.872     0.887     0.899     0.909     0.916     0.920     0.921     0.919     0.914     0.906     0.896     0.884     0.869     0.852     0.834     0.813     0.802     0.818     0.833     0.845     0.855     0.864     0.870     0.873     0.874     0.871     0.866     0.859     0.850     0.840     0.828     0.816     0.804     0.795     0.789     0.788     0.792     0.801     0.814     0.830     0.849     0.869     0.890     0.912     0.934     0.955     0.976     0.995     1.014     1.031     1.046     1.061     1.075     1.088     1.099     1.109     1.117     1.123     1.127     1.129     1.130     1.143     1.157     1.170     1.182     1.194     1.206     1.217     1.228     1.240     1.252     1.263     1.275     1.287     1.299     1.311     1.324     1.336     1.347     1.357     1.366     1.374     1.381     1.386     1.389     1.390     1.391     1.391     1.390     1.388     1.385     1.382     1.378     1.374     1.369     1.363     1.357     1.351     1.344     1.336     1.327     1.318     1.307     1.295     1.281     1.267     1.252     1.236     1.220     1.204     1.186     1.169     1.151     1.133     1.115     1.096     1.078     1.060     1.041     1.023     1.004     0.986     0.967     0.947     0.927     0.906     0.886     0.866     0.845     0.824     0.802     0.778     0.755     0.732     0.709     0.688     0.668     0.648     0.633     0.626     0.620     0.613     0.607     0.600     0.593     0.586     0.579     0.572     0.564     0.557     0.550     0.542     0.535     0.527     0.520     0.513     0.506     0.499     0.492     0.486     0.480     0.474     0.468     0.462     0.457     0.451     0.446     0.441     0.436     0.432     0.431     0.429     0.428     0.427     0.426     0.425     0.423     0.422     0.421     0.420     0.419     0.418     0.417     0.416     0.415     0.414     0.413     0.412     0.411     0.410     0.409     0.408     0.407     0.407     0.406     0.405     0.404     0.403     0.402     0.401     0.401     0.400     0.399     0.399     0.398     0.397     0.396     0.396     0.395     0.394     0.394     0.393     0.393     0.392     0.391     0.391     0.390     0.390     0.389     0.389     0.388     0.388     0.387     0.387     0.386     0.386     0.385     0.385     0.385     0.384     0.384     0.384     0.383     0.383     0.383     0.382     0.382     0.381     0.381     0.381     0.380     0.380     0.380     0.380     0.379     0.379     0.379     0.378     0.378     0.378     0.378     0.377     0.377     0.377     0.377     0.376     0.376     0.376     0.375     0.375     0.375     0.374     0.374     0.374     0.374     0.373     0.373     0.373     0.372     0.372     0.372     0.372     0.372     0.371     0.371     0.371     0.371     0.370     0.370     0.370     0.369     0.369     0.368     0.368     0.368     0.367     0.367     0.366     0.365     0.365     0.364     0.363     0.363     0.362     0.361     0.361     0.360     0.359     0.358     0.357     0.356     0.355     0.355     0.354     0.353     0.351     0.350     0.349     0.348     0.347     0.345     0.344     0.343     0.341     0.340     0.338     0.337     0.335     0.333     0.332     0.330     0.328     0.326     0.325     0.323     0.321     0.319     0.317     0.315     0.313     0.311     0.309     0.307     0.305     0.302     0.300     0.298     0.296     0.294     0.292     0.289     0.287     0.285     0.283     0.280     0.278     0.276     0.274     0.272     0.270     0.267     0.265     0.264     0.266     0.269     0.271     0.273     0.275     0.277     0.278     0.279     0.279     0.280     0.280     0.280     0.280     0.280     0.280     0.279     0.278     0.277     0.276     0.275     0.273     0.272     0.270     0.268     0.266     0.263     0.261     0.259     0.256     0.254     0.251     0.248     0.245
     0.350     0.352     0.354     0.355     0.358     0.359     0.362     0.362     0.365     0.364     0.369     0.366     0.396     0.369     0.417     0.371     0.430     0.402     0.442     0.457     0.497     0.511     0.549     0.561     0.594     0.604     0.630     0.635     0.653     0.653     0.664     0.678     0.663     0.686     0.652     0.675     0.660     0.650     0.684     0.615     0.683     0.573     0.659     0.557     0.618     0.542     0.566     0.518     0.509     0.488     0.451     0.454     0.404     0.420     0.404     0.406     0.405     0.405     0.406     0.406     0.407     0.408     0.408     0.409     0.410     0.410     0.411     0.411     0.411     0.412     0.412     0.413     0.413     0.414     0.414     0.415     0.415     0.416     0.416     0.416     0.417     0.417     0.417     0.418     0.418     0.418     0.419     0.419     0.419     0.419     0.420     0.420     0.420     0.420     0.420     0.420     0.420     0.420     0.420     0.421     0.421     0.421     0.421     0.421     0.421     0.421     0.421     0.421     0.421     0.421     0.421     0.421     0.421     0.421     0.421     0.421     0.421     0.421     0.421     0.421     0.421     0.421     0.421     0.421     0.421     0.420     0.420     0.420     0.420     0.420     0.420     0.420     0.419     0.419     0.419     0.418     0.418     0.418     0.418     0.417     0.417     0.417     0.417     0.416     0.416     0.416     0.415     0.415     0.414     0.414     0.414     0.413     0.413     0.412     0.412     0.412     0.411     0.411     0.410     0.410     0.409     0.409     0.408     0.408     0.407     0.407     0.406     0.406     0.405     0.405     0.404     0.403     0.403     0.402     0.402     0.401     0.400     0.400     0.399     0.398     0.398     0.397     0.396     0.395     0.395     0.394     0.393     0.392     0.392     0.391     0.390     0.389     0.388     0.387     0.387     0.386     0.385     0.384     0.383     0.382     0.381     0.380     0.379     0.379     0.377     0.377     0.376     0.375     0.374     0.373     0.372     0.371     0.370     0.369     0.368     0.367     0.366     0.365     0.364     0.363     0.362     0.361     0.360     0.359     0.358     0.357     0.356     0.354     0.354     0.352     0.351     0.350     0.349     0.348     0.347     0.346     0.345     0.344     0.342     0.341     0.340     0.339     0.338     0.337     0.335     0.334     0.333     0.332     0.331     0.330     0.328     0.327     0.326     0.325     0.323     0.322     0.321     0.320     0.319     0.319     0.319     0.319     0.319     0.320     0.320     0.320     0.320     0.321     0.321     0.321     0.321     0.321     0.322     0.322     0.322     0.323     0.323     0.323     0.323     0.324     0.324     0.324     0.325     0.325     0.325     0.325     0.325     0.326     0.326     0.326     0.327     0.327     0.327     0.327     0.327     0.328     0.328     0.328     0.328     0.328     0.328     0.329     0.329     0.329     0.329     0.330     0.330     0.330     0.330     0.330     0.331     0.331     0.331     0.331     0.331     0.331     0.332     0.332     0.332     0.332     0.332     0.333     0.333     0.333     0.333     0.333     0.334     0.334     0.334     0.334     0.334     0.335     0.335     0.335     0.335     0.335     0.336     0.336     0.336     0.336     0.336     0.336     0.337     0.337     0.337     0.337     0.337     0.338     0.338     0.338     0.338     0.338     0.339     0.339     0.339     0.339     0.339     0.339     0.340     0.340     0.340     0.340     0.340     0.341     0.341     0.341     0.341     0.341     0.341     0.342     0.342     0.342     0.342     0.343     0.343     0.343     0.343     0.343     0.343     0.344     0.344     0.344     0.344     0.344     0.344     0.344     0.344     0.345     0.345     0.345     0.345     0.345     0.346     0.346     0.346     0.346     0.346     0.347     0.347     0.347     0.347     0.347     0.347     0.348     0.348     0.348     0.348     0.348     0.349     0.349     0.349     0.349     0.349     0.349     0.350     0.350     0.350     0.350     0.350     0.351     0.351     0.351     0.351     0.352     0.352     0.352     0.352     0.352     0.353     0.353     0.353     0.353     0.354     0.354     0.354     0.354     0.354     0.355     0.355     0.355     0.355     0.356     0.356     0.356     0.356     0.356     0.357     0.357     0.357     0.357     0.358     0.358     0.358     0.358     0.359     0.359     0.359     0.359     0.359     0.359     0.360     0.360     0.360     0.360     0.360     0.361     0.361     0.361     0.361     0.361     0.362     0.362     0.362     0.362     0.362     0.363     0.363     0.363     0.363     0.364     0.364     0.364     0.364     0.365     0.365     0.365     0.365     0.365     0.366     0.366     0.366     0.366     0.367     0.367     0.367     0.367     0.368     0.368     0.368     0.369     0.369     0.369     0.369     0.370     0.370     0.370     0.370     0.371     0.371     0.371     0.372     0.372     0.372     0.372     0.373     0.373     0.374     0.374     0.374     0.374     0.375     0.375     0.375     0.375     0.376     0.376     0.376     0.377     0.377     0.377     0.378     0.378     0.378     0.378     0.379     0.379     0.379     0.379     0.380     0.380     0.380     0.380     0.381     0.381     0.381     0.382     0.382     0.382     0.382     0.383     0.383     0.383     0.384     0.384     0.384     0.384     0.385     0.385     0.385     0.385     0.386     0.386     0.386     0.387     0.387     0.387     0.388     0.388     0.388     0.389     0.389     0.389     0.389     0.390     0.390     0.391     0.391     0.391     0.391     0.392     0.392     0.392     0.393     0.393     0.393     0.393     0.394     0.394     0.394     0.395     0.395     0.395     0.395     0.396     0.396     0.396     0.397     0.397     0.398     0.398     0.398     0.399     0.399     0.399     0.400     0.400     0.400     0.401     0.401     0.401     0.402     0.402     0.402     0.403     0.403     0.403     0.404     0.404     0.404     0.405     0.405     0.405     0.406     0.406     0.406     0.407     0.407     0.407     0.408     0.408     0.408     0.408     0.409     0.409     0.409     0.410     0.410     0.410     0.411     0.411     0.412     0.412     0.412     0.413     0.413     0.413     0.414     0.414     0.414     0.415     0.415     0.416     0.416     0.416     0.417     0.417     0.417     0.418     0.418     0.418     0.419     0.419     0.419     0.420     0.420     0.421     0.421     0.421     0.422     0.422     0.423     0.423     0.423     0.424     0.424     0.424     0.425     0.425     0.425     0.426     0.426     0.426     0.427     0.427     0.427     0.428     0.428     0.428     0.429     0.429     0.430     0.430     0.430     0.431     0.431     0.432     0.432     0.432     0.433     0.433     0.433     0.434     0.434     0.436     0.437     0.438     0.439     0.440     0.441     0.442     0.443     0.445     0.446     0.447     0.448     0.449     0.451     0.452     0.453     0.455     0.456     0.457     0.459     0.460     0.461     0.463     0.464     0.465     0.467     0.468     0.470     0.471     0.472     0.474     0.475     0.477     0.478     0.480     0.481     0.483     0.484     0.486     0.488     0.489     0.491     0.493     0.495     0.496     0.498     0.500     0.502     0.504     0.506     0.508     0.511     0.513     0.515     0.517     0.520     0.522     0.524     0.527     0.530     0.532     0.535     0.537     0.540     0.542     0.544     0.546     0.548     0.550     0.551     0.553     0.555     0.556     0.558     0.559     0.560     0.562     0.563     0.564     0.565     0.567     0.568     0.569     0.570     0.571     0.572     0.573     0.574     0.576     0.577     0.578     0.579     0.580     0.581     0.582     0.583     0.585     0.586     0.587     0.588     0.589     0.590     0.591     0.593     0.594     0.595     0.596     0.597     0.598     0.599     0.600     0.601     0.602     0.603     0.604     0.605     0.606     0.606     0.607     0.608     0.609     0.610     0.611     0.612     0.612     0.613     0.614     0.615     0.615     0.616     0.617     0.617     0.618     0.619     0.619     0.620     0.620     0.621     0.621     0.622     0.622     0.623     0.623     0.624     0.624     0.624     0.625     0.625     0.625     0.625     0.625     0.625     0.626     0.626     0.626     0.626     0.626     0.626     0.626     0.626     0.625     0.625     0.625     0.625     0.625     0.624     0.624     0.623     0.623     0.622     0.622     0.621     0.621     0.620     0.619     0.619     0.618     0.617     0.616     0.615     0.614     0.613     0.612     0.611     0.610     0.609     0.607     0.606     0.605     0.603     0.602     0.601     0.599     0.598     0.596     0.594     0.592     0.591     0.589     0.587     0.585     0.583     0.581     0.579     0.576     0.574     0.572     0.569     0.567     0.564     0.562     0.559     0.556     0.554     0.551     0.548     0.545     0.542     0.539     0.536     0.532     0.529     0.528     0.528     0.529     0.529     0.530     0.530     0.531     0.532     0.532     0.533     0.533     0.534     0.534     0.535     0.535     0.536     0.537     0.537     0.538     0.538     0.539     0.540     0.540     0.541     0.541     0.542     0.542     0.543     0.543     0.544     0.544     0.545     0.546     0.546     0.547     0.548     0.548     0.549     0.550     0.550     0.551     0.552     0.552     0.553     0.554     0.555     0.555     0.556     0.557     0.558     0.558     0.559     0.560     0.561     0.562     0.562     0.563     0.564     0.565     0.566     0.567     0.568     0.569     0.570     0.571     0.572     0.573     0.574     0.575     0.576     0.577     0.578     0.579     0.580     0.581     0.583     0.584     0.585     0.586     0.587     0.589     0.590     0.591     0.592     0.594     0.595     0.597     0.598     0.599     0.601     0.602     0.604     0.605     0.607     0.608     0.610     0.611     0.613     0.615     0.616     0.618     0.620     0.622     0.624     0.625     0.627     0.629     0.631     0.633     0.635     0.637     0.639     0.641     0.643     0.645     0.648     0.650     0.652     0.654     0.656     0.659     0.661     0.663     0.666     0.668     0.671     0.673     0.675     0.678     0.680     0.683     0.686     0.688     0.691     0.693     0.696     0.699     0.701     0.704     0.707     0.709     0.712     0.715     0.717     0.720     0.723     0.726     0.728     0.731     0.734     0.736     0.739     0.742     0.745     0.747     0.750     0.753     0.756     0.758     0.761     0.764     0.766     0.769     0.771     0.774     0.777     0.779     0.782     0.784     0.787     0.789     0.792     0.794     0.797     0.799     0.802     0.804     0.806     0.809     0.811     0.814     0.816     0.819     0.822     0.824     0.827     0.830     0.832     0.835     0.838     0.840     0.843     0.846     0.849     0.852     0.855     0.859     0.862     0.865     0.868     0.870     0.873     0.888     0.902     0.915     0.928     0.940     0.952     0.963     0.973     0.981     0.989     0.995     0.999     1.002     1.003     1.003     1.002     1.000     0.998     0.995     0.992     0.988     0.984     0.979     0.974     0.970     0.967     0.964     0.962     0.961     0.961     0.961     0.961     0.961     0.961     0.962     0.962     0.962     0.962     0.962     0.961     0.960     0.959     0.958     0.957     0.955     0.953     0.951     0.949     0.946     0.943     0.939     0.936     0.932     0.929     0.925     0.921     0.917     0.912     0.908     0.904     0.901     0.897     0.894     0.890     0.887     0.885     0.882     0.880     0.879     0.878     0.877     0.876     0.876     0.877     0.879     0.881     0.883     0.886     0.890     0.895     0.901     0.908     0.915     0.924     0.934     0.944     0.956     0.968     0.981     0.994     1.008     1.022     1.037     1.051     1.066     1.080     1.095     1.109     1.123     1.137     1.150     1.163     1.176     1.187     1.198     1.208     1.218     1.226     1.234     1.241     1.247     1.253     1.258     1.262     1.266     1.269     1.271     1.272     1.273     1.273     1.272     1.271     1.270     1.268     1.265     1.262     1.259     1.256     1.253     1.249     1.246     1.242     1.238     1.234     1.231     1.228     1.224     1.221     1.218     1.214     1.211     1.207     1.204     1.200     1.196     1.193     1.189     1.186     1.182     1.178     1.175     1.171     1.168     1.165     1.162     1.159     1.155     1.152     1.148     1.144     1.139     1.134     1.127     1.119     1.111     1.102     1.092     1.082     1.071     1.061     1.050     1.039     1.028     1.017     1.004     0.992     0.979     0.966     0.952     0.938     0.923     0.908     0.894     0.878     0.863     0.848     0.845     0.843     0.841     0.838     0.836     0.833     0.831     0.829     0.826     0.824     0.822     0.820     0.817     0.815     0.813     0.811     0.810     0.808     0.806     0.805     0.803     0.802     0.801     0.800     0.798     0.797     0.796     0.795     0.795     0.794     0.793     0.792     0.792     0.791     0.790     0.789     0.789     0.788     0.787     0.787     0.786     0.785     0.784     0.783     0.782     0.781     0.780     0.779     0.778     0.777     0.776     0.775     0.774     0.773     0.772     0.771     0.770     0.769     0.768     0.767     0.766     0.770     0.774     0.775     0.774     0.771     0.767     0.763     0.759     0.758     0.757     0.757     0.756     0.755     0.755     0.754     0.753     0.753     0.752     0.751     0.750     0.750     0.749     0.748     0.747     0.746     0.744     0.743     0.742     0.741     0.739     0.737     0.736     0.756     0.775     0.792     0.804     0.814     0.827     0.839     0.854     0.871     0.886     0.898     0.908     0.915     0.919     0.920     0.918     0.914     0.907     0.897     0.885     0.870     0.854     0.835     0.816     0.794     0.799     0.815     0.828     0.840     0.850     0.857     0.862     0.865     0.864     0.861     0.856     0.849     0.839     0.828     0.816     0.803     0.791     0.782     0.777     0.778     0.783     0.793     0.806     0.822     0.840     0.860     0.880     0.901     0.921     0.941     0.960     0.979     0.996     1.013     1.029     1.044     1.058     1.071     1.082     1.091     1.098     1.103     1.107     1.110     1.111     1.118     1.131     1.143     1.154     1.165     1.176     1.187     1.197     1.208     1.218     1.228     1.238     1.248     1.258     1.269     1.279     1.288     1.297     1.304     1.311     1.315     1.318     1.319     1.319     1.318     1.316     1.313     1.308     1.302     1.296     1.290     1.284     1.279     1.273     1.266     1.260     1.252     1.244     1.235     1.225     1.215     1.203     1.191     1.179     1.165     1.151     1.137     1.122     1.107     1.091     1.074     1.058     1.040     1.023     1.006     0.989     0.971     0.954     0.936     0.918     0.900     0.882     0.862     0.842     0.823     0.803     0.782     0.761     0.740     0.717     0.695     0.674     0.654     0.635     0.627     0.622     0.616     0.611     0.605     0.600     0.594     0.588     0.582     0.576     0.570     0.563     0.557     0.550     0.543     0.536     0.530     0.523     0.516     0.509     0.503     0.496     0.490     0.484     0.478     0.472     0.466     0.461     0.455     0.450     0.445     0.440     0.435     0.431     0.428     0.427     0.426     0.424     0.423     0.422     0.421     0.420     0.419     0.418     0.417     0.416     0.415     0.414     0.413     0.412     0.411     0.410     0.409     0.408     0.407     0.406     0.406     0.405     0.404     0.403     0.402     0.402     0.401     0.400     0.399     0.398     0.398     0.397     0.396     0.396     0.395     0.394     0.394     0.393     0.392     0.392     0.391     0.391     0.390     0.390     0.389     0.388     0.388     0.387     0.387     0.386     0.386     0.386     0.385     0.385     0.384     0.384     0.384     0.383     0.383     0.383     0.382     0.382     0.382     0.381     0.381     0.380     0.380     0.380     0.379     0.379     0.379     0.379     0.379     0.378     0.378     0.378     0.377     0.377     0.377     0.376     0.376     0.376     0.376     0.375     0.375     0.375     0.374     0.374     0.374     0.373     0.373     0.373     0.373     0.372     0.372     0.372     0.372     0.371     0.371     0.371     0.371     0.371     0.370     0.370     0.370     0.370     0.369     0.369     0.368     0.368     0.368     0.367     0.367     0.366     0.366     0.365     0.365     0.364     0.363     0.363     0.362     0.361     0.361     0.360     0.359     0.358     0.357     0.357     0.356     0.355     0.354     0.353     0.352     0.351     0.350     0.348     0.347     0.346     0.345     0.343     0.342     0.341     0.339     0.338     0.336     0.334     0.333     0.331     0.329     0.328     0.326     0.324     0.322     0.320     0.318     0.317     0.315     0.313     0.310     0.308     0.306     0.304     0.302     0.299     0.297     0.295     0.293     0.291     0.289     0.287     0.284     0.282     0.280     0.278     0.276     0.273     0.271     0.269     0.267     0.265     0.264     0.267     0.269     0.271     0.273     0.275     0.277     0.278     0.279     0.280     0.280     0.280     0.280     0.280     0.280     0.280     0.279     0.278     0.277     0.276     0.275     0.273     0.272     0.270     0.268     0.266     0.264     0.261     0.259     0.257     0.254     0.251     0.248     0.245
     0.350     0.352     0.353     0.356     0.357     0.361     0.360     0.365     0.363     0.367     0.366     0.385     0.368     0.411     0.370     0.431     0.373     0.442     0.425     0.468     0.482     0.524     0.536     0.574     0.585     0.618     0.625     0.650     0.652     0.669     0.676     0.675     0.698     0.670     0.698     0.655     0.679     0.655     0.648     0.671     0.607     0.663     0.562     0.636     0.540     0.593     0.522     0.540     0.496     0.482     0.464     0.423     0.431     0.404     0.406     0.404     0.405     0.405     0.405     0.406     0.406     0.407     0.408     0.409     0.409     0.410     0.410     0.411     0.411     0.411     0.412     0.413     0.413     0.414     0.414     0.414     0.415     0.415     0.416     0.416     0.416     0.416     0.417     0.417     0.418     0.418     0.418     0.418     0.419     0.419     0.419     0.420     0.420     0.420     0.420     0.420     0.420     0.420     0.420     0.420     0.420     0.420     0.420     0.420     0.421     0.421     0.421     0.421     0.421     0.421     0.421     0.421     0.421     0.421     0.421     0.421     0.421     0.421     0.421     0.421     0.421     0.420     0.420     0.420     0.420     0.420     0.420     0.420     0.420     0.420     0.419     0.419     0.419     0.419     0.418     0.418     0.418     0.418     0.418     0.417     0.417     0.417     0.417     0.417     0.416     0.416     0.415     0.415     0.414     0.414     0.413     0.413     0.412     0.412     0.412     0.411     0.411     0.410     0.410     0.409     0.409     0.409     0.408     0.408     0.407     0.406     0.406     0.405     0.405     0.404     0.404     0.403     0.403     0.402     0.401     0.401     0.400     0.399     0.399     0.398     0.397     0.396     0.396     0.395     0.394     0.394     0.393     0.392     0.391     0.390     0.390     0.389     0.388     0.387     0.386     0.386     0.385     0.384     0.383     0.382     0.381     0.380     0.379     0.378     0.377     0.376     0.375     0.375     0.374     0.373     0.372     0.371     0.370     0.369     0.369     0.367     0.367     0.365     0.364     0.363     0.362     0.361     0.360     0.359     0.358     0.357     0.356     0.354     0.353     0.352     0.351     0.350     0.349     0.348     0.347     0.346     0.345     0.344     0.342     0.341     0.340     0.339     0.338     0.337     0.336     0.334     0.333     0.332     0.331     0.330     0.328     0.327     0.326     0.325     0.324     0.322     0.321     0.320     0.319     0.319     0.319     0.319     0.319     0.319     0.320     0.320     0.320     0.320     0.321     0.321     0.321     0.321     0.322     0.322     0.322     0.322     0.323     0.323     0.323     0.323     0.324     0.324     0.324     0.325     0.325     0.325     0.325     0.326     0.326     0.326     0.326     0.327     0.327     0.327     0.327     0.327     0.328     0.328     0.328     0.328     0.328     0.328     0.329     0.329     0.329     0.329     0.330     0.330     0.330     0.330     0.330     0.331     0.331     0.331     0.331     0.331     0.332     0.332     0.332     0.332     0.332     0.333     0.333     0.333     0.333     0.333     0.333     0.334     0.334     0.334     0.334     0.334     0.335     0.335     0.335     0.335     0.335     0.335     0.336     0.336     0.336     0.336     0.336     0.337     0.337     0.337     0.337     0.337     0.338     0.338     0.338     0.338     0.338     0.339     0.339     0.339     0.339     0.339     0.339     0.340     0.340     0.340     0.340     0.340     0.341     0.341     0.341     0.341     0.341     0.341     0.342     0.342     0.342     0.342     0.342     0.343     0.343     0.343     0.343     0.343     0.343     0.344     0.344     0.344     0.344     0.344     0.344     0.344     0.345     0.345     0.345     0.345     0.345     0.346     0.346     0.346     0.346     0.346     0.347     0.347     0.347     0.347     0.347     0.348     0.348     0.348     0.348     0.348     0.348     0.349     0.349     0.349     0.349     0.349     0.350     0.350     0.350     0.350     0.350     0.351     0.351     0.351     0.351     0.352     0.352     0.352     0.352     0.352     0.353     0.353     0.353     0.353     0.354     0.354     0.354     0.354     0.354     0.355     0.355     0.355     0.355     0.356     0.356     0.356     0.356     0.356     0.357     0.357     0.357     0.357     0.358     0.358     0.358     0.358     0.358     0.359     0.359     0.359     0.359     0.359     0.359     0.360     0.360     0.360     0.360     0.360     0.361     0.361     0.361     0.361     0.361     0.362     0.362     0.362     0.362     0.362     0.363     0.363     0.363     0.363     0.364     0.364     0.364     0.364     0.365     0.365     0.365     0.365     0.366     0.366     0.366     0.366     0.366     0.367     0.367     0.367     0.368     0.368     0.368     0.368     0.369     0.369     0.369     0.370     0.370     0.370     0.370     0.371     0.371     0.371     0.371     0.372     0.372     0.372     0.373     0.373     0.373     0.374     0.374     0.374     0.375     0.375     0.375     0.375     0.376     0.376     0.376     0.377     0.377     0.377     0.377     0.378     0.378     0.378     0.379     0.379     0.379     0.379     0.380     0.380     0.380     0.380     0.381     0.381     0.381     0.381     0.382     0.382     0.382     0.382     0.383     0.383     0.383     0.384     0.384     0.384     0.385     0.385     0.385     0.385     0.386     0.386     0.386     0.387     0.387     0.387     0.387     0.388     0.388     0.388     0.389     0.389     0.389     0.390     0.390     0.390     0.391     0.391     0.391     0.392     0.392     0.392     0.392     0.393     0.393     0.393     0.394     0.394     0.394     0.394     0.395     0.395     0.395     0.396     0.396     0.396     0.397     0.397     0.398     0.398     0.398     0.399     0.399     0.399     0.400     0.400     0.400     0.401     0.401     0.401     0.401     0.402     0.402     0.403     0.403     0.403     0.404     0.404     0.404     0.405     0.405     0.405     0.406     0.406     0.406     0.406     0.407     0.407     0.407     0.408     0.408     0.408     0.408     0.409     0.409     0.410     0.410     0.410     0.411     0.411     0.412     0.412     0.412     0.413     0.413     0.413     0.414     0.414     0.414     0.415     0.415     0.415     0.416     0.416     0.417     0.417     0.417     0.417     0.418     0.418     0.419     0.419     0.419     0.420     0.420     0.421     0.421     0.421     0.422     0.422     0.422     0.423     0.423     0.423     0.424     0.424     0.424     0.425     0.425     0.425     0.426     0.426     0.427     0.427     0.427     0.427     0.428     0.428     0.429     0.429     0.430     0.430     0.430     0.431     0.431     0.431     0.432     0.432     0.432     0.433     0.433     0.434     0.435     0.436     0.437     0.438     0.439     0.440     0.441     0.443     0.444     0.445     0.446     0.447     0.449     0.450     0.451     0.453     0.454     0.455     0.457     0.458     0.459     0.460     0.462     0.463     0.465     0.466     0.467     0.469     0.470     0.472     0.473     0.475     0.476     0.478     0.479     0.481     0.482     0.484     0.485     0.487     0.489     0.490     0.492     0.494     0.496     0.498     0.499     0.501     0.503     0.505     0.508     0.510     0.512     0.514     0.516     0.519     0.521     0.523     0.526     0.528     0.531     0.533     0.536     0.538     0.540     0.543     0.545     0.547     0.549     0.550     0.552     0.554     0.555     0.557     0.558     0.560     0.561     0.562     0.564     0.565     0.566     0.567     0.569     0.570     0.571     0.572     0.573     0.574     0.575     0.577     0.578     0.579     0.580     0.581     0.582     0.583     0.584     0.585     0.587     0.588     0.589     0.590     0.591     0.592     0.593     0.594     0.595     0.596     0.598     0.599     0.600     0.601     0.602     0.603     0.604     0.604     0.605     0.606     0.607     0.608     0.609     0.610     0.611     0.612     0.612     0.613     0.614     0.615     0.615     0.616     0.617     0.617     0.618     0.618     0.619     0.620     0.620     0.621     0.621     0.622     0.622     0.623     0.623     0.623     0.624     0.624     0.625     0.625     0.625     0.625     0.625     0.626     0.626     0.626     0.626     0.626     0.626     0.626     0.626     0.626     0.626     0.625     0.625     0.625     0.625     0.624     0.624     0.624     0.623     0.623     0.622     0.622     0.621     0.620     0.620     0.619     0.618     0.617     0.616     0.615     0.614     0.613     0.612     0.611     0.610     0.609     0.608     0.606     0.605     0.604     0.602     0.601     0.599     0.598     0.596     0.595     0.593     0.591     0.589     0.587     0.585     0.583     0.581     0.579     0.577     0.575     0.572     0.570     0.568     0.565     0.562     0.560     0.557     0.554     0.551     0.549     0.546     0.543     0.539     0.536     0.533     0.530     0.527     0.528     0.528     0.529     0.529     0.530     0.531     0.531     0.532     0.532     0.533     0.533     0.534     0.535     0.535     0.536     0.536     0.537     0.538     0.538     0.539     0.539     0.540     0.540     0.541     0.541     0.542     0.543     0.543     0.544     0.544     0.545     0.545     0.546     0.547     0.547     0.548     0.549     0.549     0.550     0.551     0.551     0.552     0.553     0.553     0.554     0.555     0.556     0.556     0.557     0.558     0.559     0.560     0.560     0.561     0.562     0.563     0.564     0.565     0.566     0.567     0.568     0.568     0.570     0.570     0.571     0.573     0.574     0.575     0.576     0.577     0.578     0.579     0.580     0.581     0.582     0.583     0.585     0.586     0.587     0.588     0.589     0.591     0.592     0.593     0.595     0.596     0.598     0.599     0.600     0.602     0.603     0.605     0.606     0.608     0.609     0.611     0.612     0.614     0.616     0.618     0.619     0.621     0.623     0.625     0.627     0.629     0.631     0.633     0.635     0.637     0.639     0.641     0.643     0.645     0.647     0.649     0.651     0.654     0.656     0.658     0.660     0.663     0.665     0.667     0.670     0.672     0.675     0.677     0.680     0.682     0.685     0.687     0.690     0.693     0.695     0.698     0.701     0.703     0.706     0.708     0.711     0.714     0.716     0.719     0.722     0.725     0.727     0.730     0.733     0.736     0.738     0.741     0.744     0.746     0.749     0.752     0.755     0.757     0.760     0.763     0.765     0.768     0.771     0.773     0.776     0.778     0.781     0.783     0.786     0.789     0.791     0.793     0.796     0.798     0.801     0.803     0.806     0.808     0.810     0.813     0.815     0.818     0.820     0.823     0.826     0.829     0.831     0.834     0.837     0.840     0.842     0.845     0.848     0.851     0.854     0.857     0.860     0.863     0.866     0.869     0.871     0.878     0.892     0.905     0.918     0.931     0.942     0.953     0.963     0.972     0.979     0.986     0.991     0.994     0.996     0.996     0.995     0.993     0.990     0.988     0.985     0.981     0.977     0.973     0.969     0.965     0.962     0.960     0.958     0.957     0.958     0.958     0.959     0.959     0.960     0.961     0.961     0.962     0.962     0.962     0.962     0.962     0.962     0.961     0.960     0.959     0.958     0.956     0.954     0.952     0.949     0.946     0.943     0.940     0.937     0.933     0.929     0.926     0.922     0.918     0.914     0.910     0.906     0.903     0.900     0.896     0.894     0.891     0.888     0.886     0.884     0.883     0.882     0.881     0.881     0.881     0.882     0.884     0.886     0.888     0.892     0.896     0.901     0.907     0.914     0.922     0.931     0.941     0.952     0.964     0.976     0.989     1.003     1.017     1.032     1.046     1.060     1.075     1.090     1.104     1.118     1.132     1.146     1.159     1.171     1.183     1.194     1.205     1.214     1.223     1.231     1.239     1.245     1.251     1.257     1.262     1.266     1.269     1.271     1.273     1.274     1.275     1.274     1.274     1.273     1.271     1.269     1.267     1.264     1.261     1.258     1.255     1.251     1.248     1.244     1.241     1.238     1.234     1.231     1.228     1.225     1.222     1.219     1.216     1.213     1.209     1.206     1.203     1.199     1.196     1.193     1.190     1.187     1.184     1.181     1.178     1.175     1.172     1.169     1.166     1.163     1.159     1.154     1.148     1.142     1.134     1.126     1.116     1.106     1.097     1.087     1.077     1.067     1.057     1.047     1.036     1.024     1.012     0.999     0.986     0.973     0.959     0.944     0.930     0.915     0.900     0.885     0.870     0.854     0.847     0.844     0.842     0.839     0.837     0.835     0.832     0.830     0.828     0.826     0.823     0.821     0.819     0.817     0.815     0.813     0.812     0.810     0.808     0.807     0.806     0.804     0.803     0.802     0.801     0.800     0.799     0.798     0.798     0.797     0.796     0.795     0.795     0.794     0.793     0.793     0.792     0.791     0.790     0.789     0.789     0.788     0.787     0.786     0.785     0.783     0.782     0.781     0.780     0.779     0.778     0.776     0.775     0.774     0.773     0.772     0.771     0.770     0.769     0.768     0.767     0.769     0.770     0.768     0.765     0.762     0.761     0.761     0.760     0.759     0.758     0.758     0.757     0.756     0.755     0.755     0.754     0.753     0.753     0.752     0.751     0.750     0.749     0.748     0.747     0.745     0.744     0.743     0.741     0.740     0.738     0.755     0.777     0.796     0.811     0.823     0.831     0.836     0.835     0.852     0.869     0.883     0.895     0.905     0.912     0.917     0.918     0.916     0.912     0.905     0.896     0.884     0.870     0.854     0.836     0.817     0.796     0.783     0.794     0.810     0.823     0.835     0.845     0.853     0.857     0.859     0.858     0.854     0.848     0.840     0.829     0.816     0.802     0.788     0.776     0.767     0.762     0.763     0.768     0.778     0.790     0.806     0.823     0.841     0.860     0.880     0.899     0.918     0.937     0.955     0.973     0.990     1.006     1.021     1.035     1.047     1.057     1.065     1.072     1.078     1.082     1.086     1.089     1.091     1.094     1.104     1.115     1.125     1.134     1.143     1.151     1.160     1.168     1.176     1.183     1.191     1.199     1.206     1.214     1.222     1.228     1.233     1.235     1.236     1.235     1.234     1.231     1.228     1.222     1.215     1.207     1.200     1.193     1.186     1.180     1.175     1.169     1.162     1.155     1.147     1.138     1.129     1.120     1.110     1.099     1.089     1.077     1.066     1.054     1.040     1.027     1.012     0.997     0.982     0.966     0.950     0.934     0.918     0.901     0.885     0.868     0.852     0.835     0.817     0.798     0.779     0.760     0.741     0.721     0.701     0.680     0.660     0.640     0.622     0.614     0.612     0.608     0.605     0.601     0.596     0.592     0.587     0.582     0.577     0.572     0.566     0.561     0.555     0.550     0.544     0.537     0.531     0.525     0.518     0.512     0.505     0.499     0.493     0.487     0.481     0.475     0.469     0.464     0.458     0.453     0.448     0.443     0.439     0.434     0.429     0.426     0.424     0.423     0.422     0.421     0.420     0.419     0.418     0.417     0.415     0.414     0.413     0.412     0.412     0.411     0.410     0.409     0.408     0.407     0.406     0.405     0.405     0.404     0.403     0.402     0.401     0.401     0.400     0.399     0.398     0.398     0.397     0.396     0.395     0.395     0.394     0.394     0.393     0.392     0.392     0.391     0.391     0.390     0.389     0.389     0.388     0.388     0.387     0.387     0.386     0.386     0.385     0.385     0.385     0.384     0.384     0.383     0.383     0.383     0.382     0.382     0.382     0.381     0.381     0.381     0.380     0.380     0.379     0.379     0.379     0.379     0.378     0.378     0.378     0.378     0.377     0.377     0.377     0.376     0.376     0.376     0.375     0.375     0.375     0.375     0.374     0.374     0.374     0.374     0.373     0.373     0.373     0.372     0.372     0.372     0.372     0.371     0.371     0.371     0.371     0.370     0.370     0.370     0.370     0.370     0.369     0.369     0.369     0.368     0.368     0.368     0.367     0.367     0.367     0.366     0.366     0.365     0.365     0.364     0.363     0.363     0.362     0.361     0.361     0.360     0.359     0.358     0.358     0.357     0.356     0.355     0.354     0.353     0.352     0.351     0.350     0.349     0.348     0.347     0.345     0.344     0.343     0.341     0.340     0.339     0.337     0.335     0.334     0.332     0.330     0.329     0.327     0.325     0.323     0.322     0.320     0.318     0.316     0.314     0.312     0.310     0.308     0.306     0.303     0.301     0.299     0.297     0.295     0.292     0.290     0.288     0.286     0.284     0.282     0.279     0.277     0.275     0.273     0.271     0.268     0.266     0.264     0.264     0.267     0.269     0.271     0.273     0.275     0.277     0.278     0.279     0.280     0.280     0.280     0.281     0.280     0.280     0.280     0.279     0.278     0.277     0.276     0.275     0.273     0.272     0.270     0.268     0.266     0.264     0.262     0.259     0.257     0.254     0.252     0.249     0.246
     0.350     0.351     0.354     0.355     0.359     0.359     0.364     0.362     0.367     0.365     0.371     0.368     0.401     0.371     0.427     0.373     0.445     0.392     0.452     0.447     0.492     0.504     0.548     0.558     0.597     0.605     0.637     0.642     0.665     0.665     0.680     0.696     0.682     0.709     0.672     0.700     0.653     0.676     0.639     0.639     0.648     0.594     0.635     0.547     0.604     0.519     0.559     0.498     0.505     0.470     0.447     0.439     0.411     0.408     0.404     0.406     0.404     0.405     0.405     0.405     0.406     0.407     0.407     0.408     0.408     0.409     0.410     0.410     0.411     0.411     0.412     0.412     0.413     0.413     0.414     0.414     0.415     0.415     0.415     0.416     0.416     0.416     0.416     0.417     0.417     0.418     0.418     0.418     0.418     0.419     0.419     0.419     0.420     0.419     0.419     0.419     0.419     0.419     0.420     0.420     0.420     0.420     0.420     0.420     0.420     0.420     0.420     0.420     0.421     0.420     0.420     0.421     0.421     0.421     0.421     0.421     0.420     0.420     0.420     0.420     0.420     0.420     0.420     0.420     0.420     0.420     0.420     0.420     0.419     0.419     0.419     0.419     0.419     0.418     0.418     0.418     0.418     0.418     0.418     0.417     0.419     0.417     0.419     0.417     0.418     0.416     0.416     0.414     0.415     0.414     0.413     0.413     0.412     0.412     0.411     0.411     0.411     0.410     0.410     0.409     0.409     0.408     0.408     0.407     0.407     0.406     0.406     0.405     0.405     0.404     0.403     0.403     0.402     0.402     0.401     0.400     0.400     0.399     0.398     0.398     0.397     0.396     0.396     0.395     0.394     0.393     0.392     0.392     0.391     0.390     0.389     0.389     0.388     0.387     0.386     0.385     0.384     0.383     0.383     0.382     0.381     0.380     0.379     0.378     0.377     0.376     0.375     0.374     0.374     0.372     0.371     0.370     0.370     0.369     0.368     0.367     0.366     0.365     0.364     0.363     0.362     0.361     0.360     0.359     0.358     0.356     0.355     0.354     0.353     0.352     0.351     0.350     0.349     0.348     0.347     0.346     0.344     0.343     0.342     0.341     0.340     0.339     0.338     0.337     0.335     0.334     0.333     0.332     0.331     0.330     0.328     0.327     0.326     0.325     0.324     0.322     0.321     0.320     0.319     0.318     0.319     0.319     0.319     0.319     0.320     0.320     0.320     0.320     0.320     0.321     0.321     0.321     0.321     0.322     0.322     0.322     0.323     0.323     0.323     0.323     0.323     0.324     0.324     0.324     0.325     0.325     0.325     0.325     0.326     0.326     0.326     0.326     0.327     0.327     0.327     0.327     0.327     0.328     0.328     0.328     0.328     0.328     0.329     0.329     0.329     0.329     0.329     0.329     0.330     0.330     0.330     0.330     0.330     0.331     0.331     0.331     0.331     0.332     0.332     0.332     0.332     0.332     0.333     0.333     0.333     0.333     0.333     0.333     0.334     0.334     0.334     0.334     0.334     0.335     0.335     0.335     0.335     0.335     0.335     0.336     0.336     0.336     0.336     0.336     0.337     0.337     0.337     0.337     0.337     0.338     0.338     0.338     0.338     0.338     0.339     0.339     0.339     0.339     0.339     0.339     0.340     0.340     0.340     0.340     0.340     0.340     0.341     0.341     0.341     0.341     0.342     0.342     0.342     0.342     0.342     0.342     0.343     0.343     0.343     0.343     0.343     0.343     0.344     0.344     0.344     0.344     0.344     0.344     0.345     0.345     0.345     0.345     0.345     0.345     0.346     0.346     0.346     0.346     0.346     0.347     0.347     0.347     0.347     0.347     0.348     0.348     0.348     0.348     0.348     0.349     0.349     0.349     0.349     0.349     0.349     0.350     0.350     0.350     0.350     0.350     0.351     0.351     0.351     0.351     0.352     0.352     0.352     0.352     0.353     0.353     0.353     0.353     0.353     0.354     0.354     0.354     0.354     0.354     0.355     0.355     0.355     0.355     0.356     0.356     0.356     0.356     0.356     0.357     0.357     0.357     0.357     0.358     0.358     0.358     0.358     0.358     0.359     0.359     0.359     0.359     0.359     0.360     0.360     0.360     0.360     0.360     0.360     0.361     0.361     0.361     0.361     0.361     0.362     0.362     0.362     0.362     0.362     0.363     0.363     0.363     0.364     0.364     0.364     0.364     0.364     0.365     0.365     0.365     0.365     0.366     0.366     0.366     0.366     0.367     0.367     0.367     0.368     0.368     0.368     0.368     0.369     0.369     0.369     0.370     0.370     0.370     0.370     0.371     0.371     0.371     0.371     0.372     0.372     0.372     0.373     0.373     0.373     0.374     0.374     0.374     0.375     0.375     0.375     0.375     0.376     0.376     0.376     0.376     0.377     0.377     0.377     0.377     0.378     0.378     0.378     0.379     0.379     0.379     0.379     0.380     0.380     0.380     0.380     0.381     0.381     0.381     0.382     0.382     0.382     0.382     0.383     0.383     0.383     0.384     0.384     0.384     0.384     0.385     0.385     0.385     0.385     0.386     0.386     0.386     0.387     0.387     0.387     0.388     0.388     0.388     0.389     0.389     0.389     0.390     0.390     0.390     0.391     0.391     0.391     0.391     0.392     0.392     0.392     0.392     0.393     0.393     0.393     0.394     0.394     0.394     0.395     0.395     0.395     0.396     0.396     0.396     0.397     0.397     0.397     0.398     0.398     0.399     0.399     0.399     0.400     0.400     0.400     0.400     0.401     0.401     0.401     0.402     0.402     0.402     0.403     0.403     0.403     0.404     0.404     0.404     0.405     0.405     0.405     0.406     0.406     0.406     0.406     0.407     0.407     0.407     0.408     0.408     0.408     0.409     0.409     0.409     0.410     0.410     0.411     0.411     0.411     0.412     0.412     0.412     0.413     0.413     0.413     0.414     0.414     0.415     0.415     0.415     0.416     0.416     0.416     0.417     0.417     0.417     0.418     0.418     0.418     0.419     0.419     0.420     0.420     0.420     0.421     0.421     0.422     0.422     0.422     0.423     0.423     0.423     0.424     0.424     0.424     0.425     0.425     0.425     0.426     0.426     0.426     0.427     0.427     0.427     0.428     0.428     0.429     0.429     0.429     0.430     0.430     0.431     0.431     0.431     0.432     0.432     0.432     0.433     0.433     0.434     0.435     0.436     0.437     0.438     0.439     0.441     0.442     0.443     0.444     0.445     0.447     0.448     0.449     0.450     0.452     0.453     0.454     0.456     0.457     0.458     0.460     0.461     0.462     0.464     0.465     0.466     0.468     0.469     0.471     0.472     0.474     0.475     0.477     0.478     0.480     0.481     0.483     0.485     0.486     0.488     0.490     0.491     0.493     0.495     0.497     0.499     0.501     0.503     0.505     0.507     0.509     0.511     0.513     0.515     0.518     0.520     0.522     0.525     0.527     0.529     0.532     0.534     0.537     0.539     0.541     0.543     0.545     0.547     0.549     0.551     0.553     0.554     0.556     0.557     0.559     0.560     0.562     0.563     0.564     0.566     0.567     0.568     0.569     0.571     0.572     0.573     0.574     0.575     0.576     0.577     0.578     0.580     0.581     0.582     0.583     0.584     0.585     0.586     0.588     0.589     0.590     0.591     0.592     0.593     0.594     0.595     0.596     0.597     0.598     0.599     0.600     0.601     0.602     0.603     0.604     0.605     0.606     0.607     0.608     0.609     0.610     0.611     0.611     0.612     0.613     0.614     0.614     0.615     0.616     0.617     0.617     0.618     0.618     0.619     0.620     0.620     0.621     0.621     0.622     0.622     0.622     0.623     0.623     0.624     0.624     0.624     0.625     0.625     0.625     0.625     0.626     0.626     0.626     0.626     0.626     0.626     0.626     0.626     0.626     0.626     0.625     0.625     0.625     0.625     0.624     0.624     0.624     0.623     0.623     0.622     0.622     0.621     0.620     0.620     0.619     0.618     0.617     0.616     0.615     0.614     0.613     0.612     0.611     0.610     0.609     0.608     0.607     0.605     0.604     0.603     0.601     0.600     0.598     0.597     0.595     0.593     0.591     0.590     0.588     0.586     0.584     0.582     0.580     0.577     0.575     0.573     0.571     0.568     0.566     0.563     0.560     0.558     0.555     0.552     0.549     0.546     0.543     0.540     0.537     0.534     0.531     0.527     0.527     0.528     0.529     0.529     0.530     0.530     0.531     0.531     0.532     0.532     0.533     0.534     0.534     0.535     0.535     0.536     0.537     0.537     0.538     0.538     0.539     0.540     0.540     0.541     0.541     0.542     0.542     0.543     0.543     0.544     0.544     0.545     0.546     0.546     0.547     0.548     0.548     0.549     0.549     0.550     0.551     0.552     0.552     0.553     0.554     0.555     0.555     0.556     0.557     0.558     0.558     0.559     0.560     0.561     0.562     0.563     0.564     0.564     0.565     0.566     0.567     0.568     0.569     0.570     0.571     0.572     0.573     0.574     0.575     0.576     0.577     0.578     0.580     0.581     0.582     0.583     0.584     0.585     0.587     0.588     0.589     0.590     0.592     0.593     0.594     0.596     0.597     0.599     0.600     0.602     0.603     0.604     0.606     0.607     0.609     0.610     0.612     0.614     0.615     0.617     0.619     0.621     0.623     0.624     0.626     0.628     0.630     0.632     0.634     0.636     0.638     0.640     0.642     0.644     0.646     0.648     0.651     0.653     0.655     0.657     0.660     0.662     0.664     0.667     0.669     0.671     0.674     0.676     0.679     0.681     0.684     0.686     0.689     0.692     0.694     0.697     0.700     0.702     0.705     0.708     0.710     0.713     0.716     0.718     0.721     0.724     0.726     0.729     0.732     0.735     0.737     0.740     0.743     0.745     0.748     0.751     0.754     0.756     0.759     0.762     0.764     0.767     0.770     0.772     0.775     0.777     0.780     0.783     0.785     0.788     0.790     0.793     0.795     0.798     0.800     0.802     0.805     0.807     0.809     0.812     0.814     0.817     0.819     0.822     0.825     0.828     0.830     0.833     0.836     0.839     0.841     0.844     0.847     0.850     0.853     0.856     0.859     0.862     0.864     0.867     0.870     0.872     0.882     0.896     0.909     0.921     0.933     0.944     0.954     0.963     0.970     0.977     0.982     0.985     0.988     0.988     0.987     0.985     0.983     0.980     0.977     0.973     0.970     0.966     0.962     0.959     0.956     0.954     0.953     0.953     0.953     0.955     0.956     0.957     0.958     0.959     0.960     0.961     0.962     0.963     0.963     0.964     0.964     0.964     0.963     0.963     0.962     0.961     0.959     0.957     0.955     0.953     0.950     0.947     0.944     0.941     0.938     0.934     0.930     0.926     0.923     0.919     0.915     0.912     0.908     0.905     0.902     0.899     0.897     0.894     0.892     0.890     0.888     0.887     0.886     0.885     0.885     0.885     0.886     0.888     0.890     0.893     0.896     0.901     0.906     0.913     0.920     0.928     0.938     0.948     0.959     0.971     0.984     0.998     1.011     1.026     1.040     1.054     1.069     1.083     1.098     1.112     1.126     1.140     1.153     1.166     1.178     1.189     1.200     1.210     1.219     1.227     1.235     1.242     1.249     1.255     1.260     1.265     1.268     1.271     1.273     1.275     1.276     1.276     1.275     1.275     1.273     1.272     1.270     1.267     1.265     1.262     1.259     1.256     1.253     1.250     1.246     1.243     1.241     1.238     1.235     1.233     1.230     1.227     1.224     1.221     1.218     1.215     1.212     1.210     1.207     1.204     1.201     1.199     1.196     1.194     1.191     1.189     1.186     1.183     1.180     1.177     1.172     1.168     1.162     1.155     1.148     1.139     1.130     1.120     1.111     1.102     1.093     1.084     1.075     1.065     1.055     1.044     1.032     1.020     1.007     0.994     0.980     0.966     0.951     0.937     0.922     0.907     0.891     0.876     0.860     0.848     0.845     0.843     0.841     0.838     0.836     0.834     0.831     0.829     0.827     0.825     0.823     0.821     0.819     0.817     0.815     0.814     0.812     0.811     0.810     0.808     0.807     0.806     0.805     0.804     0.803     0.802     0.801     0.801     0.800     0.799     0.798     0.798     0.797     0.796     0.795     0.795     0.794     0.793     0.792     0.791     0.790     0.789     0.788     0.787     0.785     0.784     0.783     0.782     0.780     0.779     0.778     0.777     0.776     0.774     0.773     0.772     0.771     0.770     0.769     0.768     0.767     0.766     0.765     0.764     0.763     0.762     0.762     0.761     0.760     0.759     0.758     0.758     0.757     0.756     0.756     0.755     0.754     0.753     0.752     0.751     0.750     0.749     0.748     0.746     0.745     0.744     0.742     0.740     0.752     0.775     0.797     0.815     0.830     0.841     0.848     0.850     0.849     0.848     0.864     0.878     0.891     0.900     0.908     0.912     0.914     0.913     0.909     0.903     0.894     0.883     0.870     0.854     0.837     0.819     0.798     0.790     0.801     0.810     0.815     0.822     0.834     0.844     0.851     0.854     0.855     0.853     0.848     0.840     0.829     0.816     0.801     0.785     0.769     0.756     0.746     0.741     0.742     0.746     0.755     0.766     0.780     0.796     0.814     0.832     0.851     0.870     0.888     0.907     0.926     0.944     0.961     0.976     0.991     1.004     1.015     1.025     1.033     1.041     1.047     1.053     1.058     1.063     1.067     1.071     1.074     1.077     1.081     1.084     1.088     1.092     1.097     1.102     1.108     1.113     1.118     1.124     1.130     1.135     1.140     1.143     1.144     1.143     1.140     1.138     1.134     1.130     1.123     1.115     1.107     1.099     1.091     1.085     1.079     1.074     1.069     1.063     1.057     1.050     1.042     1.034     1.026     1.018     1.009     1.000     0.991     0.982     0.971     0.960     0.948     0.935     0.921     0.907     0.893     0.878     0.863     0.848     0.833     0.817     0.802     0.786     0.770     0.754     0.736     0.718     0.700     0.681     0.662     0.643     0.625     0.607     0.596     0.596     0.595     0.593     0.591     0.588     0.585     0.582     0.578     0.575     0.571     0.566     0.562     0.557     0.553     0.548     0.543     0.537     0.531     0.525     0.520     0.513     0.507     0.501     0.495     0.490     0.484     0.478     0.472     0.467     0.461     0.456     0.451     0.446     0.441     0.437     0.432     0.428     0.424     0.422     0.421     0.420     0.418     0.417     0.416     0.415     0.414     0.413     0.412     0.411     0.410     0.409     0.409     0.408     0.407     0.406     0.405     0.404     0.404     0.403     0.402     0.401     0.400     0.400     0.399     0.398     0.397     0.397     0.396     0.395     0.395     0.394     0.393     0.393     0.392     0.392     0.391     0.390     0.390     0.389     0.389     0.388     0.388     0.387     0.387     0.386     0.386     0.385     0.385     0.384     0.384     0.383     0.383     0.383     0.382     0.382     0.382     0.381     0.381     0.381     0.380     0.380     0.380     0.379     0.379     0.379     0.378     0.378     0.378     0.377     0.377     0.377     0.377     0.377     0.376     0.376     0.376     0.375     0.375     0.375     0.374     0.374     0.374     0.374     0.373     0.373     0.373     0.372     0.372     0.372     0.372     0.371     0.371     0.371     0.371     0.371     0.370     0.370     0.370     0.370     0.369     0.369     0.369     0.369     0.368     0.368     0.368     0.367     0.367     0.367     0.366     0.366     0.365     0.365     0.364     0.364     0.363     0.363     0.362     0.361     0.361     0.360     0.359     0.359     0.358     0.357     0.356     0.355     0.354     0.353     0.353     0.352     0.351     0.350     0.348     0.347     0.346     0.345     0.344     0.342     0.341     0.339     0.338     0.336     0.335     0.333     0.332     0.330     0.328     0.326     0.325     0.323     0.321     0.319     0.317     0.315     0.313     0.311     0.309     0.307     0.305     0.303     0.301     0.298     0.296     0.294     0.292     0.290     0.288     0.286     0.283     0.281     0.279     0.277     0.275     0.272     0.270     0.268     0.266     0.264     0.264     0.267     0.269     0.272     0.274     0.275     0.277     0.278     0.279     0.280     0.280     0.280     0.281     0.280     0.280     0.280     0.279     0.278     0.277     0.276     0.275     0.274     0.272     0.270     0.268     0.266     0.264     0.262     0.260     0.257     0.255     0.252     0.249     0.246
     0.349     0.352     0.353     0.357     0.357     0.362     0.361     0.366     0.364     0.371     0.368     0.386     0.370     0.416     0.373     0.440     0.374     0.456     0.411     0.459     0.468     0.514     0.524     0.568     0.577     0.616     0.621     0.652     0.654     0.676     0.676     0.686     0.706     0.683     0.711     0.670     0.696     0.647     0.666     0.619     0.625     0.616     0.578     0.598     0.534     0.564     0.503     0.518     0.473     0.463     0.445     0.428     0.421     0.404     0.406     0.404     0.405     0.404     0.406     0.405     0.406     0.406     0.407     0.407     0.408     0.409     0.409     0.410     0.410     0.411     0.411     0.412     0.412     0.413     0.413     0.414     0.414     0.415     0.415     0.415     0.415     0.416     0.416     0.416     0.417     0.417     0.417     0.418     0.418     0.419     0.419     0.419     0.419     0.419     0.419     0.419     0.419     0.419     0.419     0.419     0.420     0.420     0.420     0.420     0.420     0.420     0.420     0.420     0.420     0.420     0.420     0.420     0.420     0.420     0.420     0.420     0.420     0.420     0.420     0.420     0.420     0.420     0.420     0.420     0.419     0.420     0.419     0.419     0.419     0.419     0.419     0.418     0.418     0.418     0.418     0.418     0.417     0.418     0.417     0.419     0.417     0.420     0.417     0.419     0.416     0.418     0.415     0.416     0.414     0.414     0.413     0.413     0.412     0.411     0.411     0.411     0.410     0.410     0.409     0.409     0.408     0.408     0.407     0.407     0.406     0.406     0.405     0.405     0.404     0.404     0.403     0.403     0.402     0.401     0.401     0.400     0.399     0.399     0.398     0.397     0.397     0.396     0.395     0.395     0.394     0.393     0.392     0.391     0.391     0.390     0.389     0.388     0.388     0.387     0.386     0.385     0.384     0.383     0.383     0.382     0.381     0.380     0.379     0.378     0.377     0.376     0.375     0.374     0.373     0.372     0.371     0.370     0.370     0.369     0.368     0.367     0.366     0.365     0.364     0.363     0.362     0.361     0.359     0.359     0.357     0.356     0.355     0.354     0.353     0.352     0.351     0.350     0.349     0.348     0.347     0.345     0.344     0.343     0.342     0.341     0.340     0.339     0.338     0.337     0.335     0.334     0.333     0.332     0.331     0.330     0.328     0.327     0.326     0.325     0.324     0.323     0.321     0.320     0.319     0.318     0.318     0.319     0.319     0.319     0.319     0.320     0.320     0.320     0.320     0.321     0.321     0.321     0.321     0.322     0.322     0.322     0.322     0.323     0.323     0.323     0.323     0.324     0.324     0.324     0.324     0.325     0.325     0.325     0.325     0.326     0.326     0.326     0.326     0.327     0.327     0.327     0.327     0.327     0.328     0.328     0.328     0.328     0.328     0.328     0.329     0.329     0.329     0.329     0.329     0.330     0.330     0.330     0.330     0.331     0.331     0.331     0.331     0.331     0.332     0.332     0.332     0.332     0.332     0.333     0.333     0.333     0.333     0.333     0.333     0.334     0.334     0.334     0.334     0.334     0.334     0.335     0.335     0.335     0.335     0.335     0.336     0.336     0.336     0.336     0.336     0.337     0.337     0.337     0.337     0.337     0.337     0.338     0.338     0.338     0.338     0.338     0.339     0.339     0.339     0.339     0.339     0.340     0.340     0.340     0.340     0.340     0.340     0.341     0.341     0.341     0.341     0.341     0.342     0.342     0.342     0.342     0.342     0.342     0.343     0.343     0.343     0.343     0.343     0.344     0.344     0.344     0.344     0.344     0.344     0.344     0.345     0.345     0.345     0.345     0.345     0.346     0.346     0.346     0.346     0.346     0.347     0.347     0.347     0.347     0.348     0.348     0.348     0.348     0.348     0.349     0.349     0.349     0.349     0.349     0.349     0.350     0.350     0.350     0.350     0.350     0.351     0.351     0.351     0.351     0.352     0.352     0.352     0.352     0.353     0.353     0.353     0.353     0.353     0.354     0.354     0.354     0.354     0.354     0.355     0.355     0.355     0.355     0.355     0.356     0.356     0.356     0.356     0.356     0.357     0.357     0.357     0.357     0.358     0.358     0.358     0.358     0.358     0.359     0.359     0.359     0.359     0.359     0.359     0.360     0.360     0.360     0.360     0.360     0.361     0.361     0.361     0.361     0.361     0.362     0.362     0.362     0.362     0.363     0.363     0.363     0.363     0.364     0.364     0.364     0.364     0.365     0.365     0.365     0.365     0.366     0.366     0.366     0.366     0.367     0.367     0.367     0.367     0.368     0.368     0.368     0.369     0.369     0.369     0.369     0.370     0.370     0.370     0.370     0.371     0.371     0.371     0.372     0.372     0.372     0.372     0.373     0.373     0.373     0.374     0.374     0.374     0.375     0.375     0.375     0.376     0.376     0.376     0.376     0.376     0.377     0.377     0.377     0.378     0.378     0.378     0.378     0.379     0.379     0.379     0.380     0.380     0.380     0.380     0.381     0.381     0.381     0.381     0.382     0.382     0.382     0.383     0.383     0.383     0.384     0.384     0.384     0.384     0.385     0.385     0.385     0.385     0.386     0.386     0.386     0.387     0.387     0.387     0.387     0.388     0.388     0.388     0.389     0.389     0.390     0.390     0.390     0.390     0.391     0.391     0.391     0.391     0.392     0.392     0.392     0.393     0.393     0.393     0.394     0.394     0.394     0.395     0.395     0.395     0.396     0.396     0.396     0.397     0.397     0.397     0.398     0.398     0.398     0.399     0.399     0.399     0.400     0.400     0.400     0.401     0.401     0.401     0.402     0.402     0.402     0.402     0.403     0.403     0.404     0.404     0.404     0.404     0.405     0.405     0.405     0.406     0.406     0.406     0.406     0.407     0.407     0.407     0.408     0.408     0.409     0.409     0.409     0.410     0.410     0.411     0.411     0.411     0.412     0.412     0.412     0.413     0.413     0.413     0.414     0.414     0.415     0.415     0.415     0.415     0.416     0.416     0.417     0.417     0.417     0.418     0.418     0.418     0.419     0.419     0.419     0.420     0.420     0.421     0.421     0.421     0.422     0.422     0.422     0.423     0.423     0.423     0.424     0.424     0.425     0.425     0.425     0.426     0.426     0.426     0.427     0.427     0.427     0.428     0.428     0.429     0.429     0.429     0.430     0.430     0.430     0.431     0.431     0.432     0.432     0.432     0.433     0.433     0.434     0.435     0.437     0.438     0.439     0.440     0.441     0.442     0.443     0.444     0.446     0.447     0.448     0.449     0.451     0.452     0.453     0.455     0.456     0.457     0.459     0.460     0.462     0.463     0.464     0.466     0.467     0.469     0.470     0.472     0.473     0.475     0.476     0.478     0.479     0.481     0.482     0.484     0.486     0.487     0.489     0.491     0.492     0.494     0.496     0.498     0.500     0.502     0.504     0.506     0.508     0.510     0.512     0.514     0.517     0.519     0.521     0.523     0.526     0.528     0.530     0.533     0.535     0.537     0.540     0.542     0.544     0.546     0.548     0.550     0.551     0.553     0.555     0.556     0.558     0.559     0.561     0.562     0.564     0.565     0.566     0.568     0.569     0.570     0.571     0.572     0.573     0.575     0.576     0.577     0.578     0.579     0.581     0.582     0.583     0.584     0.585     0.586     0.587     0.588     0.590     0.591     0.592     0.593     0.594     0.595     0.596     0.597     0.598     0.599     0.600     0.601     0.602     0.603     0.604     0.605     0.606     0.607     0.608     0.609     0.609     0.610     0.611     0.612     0.613     0.614     0.614     0.615     0.616     0.616     0.617     0.618     0.618     0.619     0.620     0.620     0.621     0.621     0.622     0.622     0.622     0.623     0.623     0.624     0.624     0.624     0.625     0.625     0.625     0.625     0.626     0.626     0.626     0.626     0.626     0.626     0.626     0.626     0.626     0.626     0.625     0.625     0.625     0.625     0.625     0.624     0.624     0.623     0.623     0.622     0.622     0.621     0.621     0.620     0.619     0.618     0.618     0.617     0.616     0.615     0.614     0.613     0.612     0.611     0.609     0.608     0.607     0.606     0.604     0.603     0.602     0.600     0.598     0.597     0.595     0.594     0.592     0.590     0.588     0.586     0.584     0.582     0.580     0.578     0.576     0.573     0.571     0.569     0.566     0.564     0.561     0.558     0.556     0.553     0.550     0.547     0.544     0.541     0.538     0.535     0.531     0.528     0.527     0.528     0.528     0.529     0.529     0.530     0.530     0.531     0.532     0.532     0.533     0.533     0.534     0.535     0.535     0.536     0.536     0.537     0.537     0.538     0.539     0.539     0.540     0.540     0.541     0.541     0.542     0.543     0.543     0.544     0.544     0.545     0.545     0.546     0.547     0.547     0.548     0.549     0.549     0.550     0.551     0.551     0.552     0.553     0.554     0.554     0.555     0.556     0.557     0.557     0.558     0.559     0.560     0.561     0.562     0.562     0.563     0.564     0.565     0.566     0.567     0.568     0.569     0.570     0.571     0.572     0.573     0.574     0.575     0.576     0.577     0.578     0.579     0.580     0.581     0.583     0.584     0.585     0.586     0.587     0.589     0.590     0.591     0.593     0.594     0.595     0.597     0.598     0.600     0.601     0.603     0.604     0.605     0.607     0.609     0.610     0.612     0.613     0.615     0.617     0.618     0.620     0.622     0.624     0.626     0.628     0.630     0.632     0.634     0.636     0.638     0.640     0.641     0.644     0.646     0.648     0.650     0.652     0.654     0.657     0.659     0.661     0.664     0.666     0.668     0.671     0.673     0.675     0.678     0.680     0.683     0.686     0.688     0.691     0.693     0.696     0.699     0.701     0.704     0.707     0.709     0.712     0.715     0.717     0.720     0.723     0.725     0.728     0.731     0.734     0.736     0.739     0.742     0.745     0.747     0.750     0.753     0.755     0.758     0.761     0.763     0.766     0.769     0.771     0.774     0.776     0.779     0.782     0.784     0.787     0.789     0.792     0.794     0.797     0.799     0.802     0.804     0.806     0.809     0.811     0.813     0.816     0.818     0.821     0.824     0.827     0.829     0.832     0.835     0.838     0.840     0.843     0.846     0.849     0.852     0.854     0.857     0.860     0.863     0.866     0.868     0.871     0.873     0.886     0.899     0.912     0.923     0.935     0.945     0.954     0.962     0.968     0.973     0.977     0.979     0.980     0.979     0.977     0.975     0.971     0.968     0.965     0.962     0.959     0.955     0.952     0.949     0.948     0.947     0.947     0.948     0.950     0.952     0.954     0.955     0.957     0.958     0.960     0.961     0.962     0.964     0.964     0.965     0.965     0.966     0.965     0.965     0.964     0.963     0.962     0.960     0.959     0.956     0.954     0.951     0.948     0.945     0.942     0.938     0.935     0.931     0.927     0.924     0.920     0.917     0.914     0.910     0.907     0.905     0.902     0.899     0.897     0.895     0.893     0.891     0.890     0.888     0.888     0.888     0.888     0.889     0.891     0.894     0.897     0.900     0.905     0.911     0.918     0.925     0.934     0.944     0.954     0.966     0.978     0.991     1.005     1.019     1.033     1.047     1.062     1.076     1.091     1.105     1.119     1.133     1.146     1.159     1.171     1.183     1.194     1.204     1.213     1.222     1.231     1.238     1.246     1.252     1.258     1.263     1.267     1.270     1.273     1.274     1.276     1.276     1.276     1.276     1.275     1.274     1.272     1.270     1.268     1.265     1.263     1.260     1.257     1.254     1.251     1.249     1.246     1.244     1.242     1.239     1.237     1.235     1.232     1.229     1.227     1.224     1.222     1.220     1.217     1.215     1.213     1.211     1.209     1.207     1.205     1.202     1.200     1.197     1.194     1.190     1.186     1.180     1.175     1.168     1.160     1.152     1.143     1.134     1.126     1.117     1.109     1.101     1.093     1.083     1.073     1.063     1.051     1.040     1.027     1.014     1.000     0.986     0.972     0.958     0.943     0.928     0.913     0.897     0.881     0.865     0.849     0.847     0.844     0.842     0.840     0.837     0.835     0.833     0.831     0.829     0.827     0.825     0.823     0.821     0.819     0.818     0.816     0.815     0.814     0.812     0.811     0.810     0.809     0.808     0.807     0.806     0.805     0.805     0.804     0.803     0.802     0.801     0.801     0.800     0.799     0.798     0.797     0.797     0.796     0.795     0.793     0.792     0.791     0.790     0.788     0.787     0.786     0.784     0.783     0.782     0.781     0.779     0.778     0.777     0.776     0.775     0.774     0.772     0.771     0.770     0.769     0.768     0.767     0.766     0.765     0.764     0.763     0.763     0.762     0.761     0.760     0.759     0.759     0.758     0.757     0.756     0.755     0.754     0.753     0.752     0.751     0.750     0.749     0.747     0.746     0.744     0.743     0.746     0.771     0.795     0.815     0.833     0.846     0.856     0.862     0.863     0.860     0.852     0.858     0.872     0.884     0.894     0.901     0.906     0.908     0.908     0.905     0.900     0.892     0.881     0.869     0.854     0.838     0.821     0.801     0.803     0.814     0.823     0.829     0.832     0.831     0.836     0.845     0.851     0.853     0.852     0.847     0.839     0.828     0.814     0.797     0.780     0.761     0.744     0.730     0.720     0.714     0.713     0.717     0.724     0.734     0.747     0.762     0.779     0.797     0.815     0.834     0.853     0.872     0.890     0.907     0.924     0.939     0.953     0.966     0.977     0.987     0.996     1.004     1.012     1.020     1.026     1.032     1.037     1.042     1.047     1.052     1.056     1.061     1.066     1.070     1.073     1.076     1.076     1.075     1.071     1.065     1.057     1.047     1.046     1.046     1.043     1.040     1.037     1.033     1.028     1.021     1.014     1.006     0.998     0.992     0.986     0.981     0.977     0.973     0.968     0.962     0.956     0.950     0.943     0.937     0.930     0.923     0.916     0.908     0.901     0.892     0.882     0.872     0.860     0.848     0.834     0.821     0.807     0.794     0.780     0.766     0.752     0.738     0.724     0.709     0.694     0.678     0.661     0.644     0.626     0.609     0.592     0.576     0.576     0.577     0.577     0.577     0.576     0.575     0.573     0.571     0.569     0.566     0.563     0.560     0.556     0.553     0.549     0.545     0.540     0.536     0.531     0.525     0.520     0.514     0.509     0.503     0.497     0.491     0.486     0.480     0.475     0.469     0.464     0.458     0.453     0.448     0.444     0.439     0.435     0.430     0.426     0.422     0.419     0.418     0.417     0.416     0.415     0.414     0.413     0.412     0.411     0.410     0.409     0.408     0.407     0.407     0.406     0.405     0.404     0.403     0.403     0.402     0.401     0.400     0.399     0.399     0.398     0.397     0.397     0.396     0.395     0.395     0.394     0.393     0.393     0.392     0.391     0.391     0.390     0.390     0.389     0.389     0.388     0.388     0.387     0.386     0.386     0.385     0.385     0.385     0.384     0.384     0.383     0.383     0.382     0.382     0.382     0.381     0.381     0.381     0.380     0.380     0.380     0.379     0.379     0.379     0.378     0.378     0.378     0.377     0.377     0.377     0.377     0.376     0.376     0.376     0.376     0.375     0.375     0.375     0.374     0.374     0.374     0.374     0.373     0.373     0.373     0.372     0.372     0.372     0.372     0.371     0.371     0.371     0.371     0.371     0.370     0.370     0.370     0.370     0.369     0.369     0.369     0.369     0.368     0.368     0.368     0.368     0.367     0.367     0.367     0.366     0.366     0.366     0.365     0.365     0.364     0.364     0.363     0.363     0.362     0.361     0.361     0.360     0.359     0.359     0.358     0.357     0.356     0.356     0.355     0.354     0.353     0.352     0.351     0.350     0.349     0.348     0.347     0.345     0.344     0.343     0.342     0.340     0.339     0.337     0.336     0.334     0.333     0.331     0.329     0.328     0.326     0.324     0.322     0.320     0.319     0.317     0.315     0.313     0.311     0.309     0.307     0.304     0.302     0.300     0.298     0.296     0.294     0.292     0.289     0.287     0.285     0.283     0.281     0.278     0.276     0.274     0.272     0.270     0.267     0.265     0.263     0.265     0.267     0.270     0.272     0.274     0.275     0.277     0.278     0.279     0.280     0.280     0.280     0.281     0.281     0.280     0.280     0.279     0.278     0.277     0.276     0.275     0.274     0.272     0.270     0.268     0.266     0.264     0.262     0.260     0.257     0.255     0.252     0.249     0.247
     0.349     0.351     0.355     0.355     0.361     0.360     0.366     0.363     0.370     0.367     0.375     0.370     0.400     0.373     0.429     0.374     0.453     0.379     0.466     0.428     0.477     0.486     0.534     0.542     0.586     0.592     0.629     0.633     0.661     0.661     0.681     0.685     0.687     0.707     0.680     0.705     0.663     0.685     0.638     0.650     0.608     0.606     0.577     0.558     0.555     0.522     0.518     0.491     0.474     0.462     0.445     0.436     0.419     0.413     0.403     0.405     0.404     0.405     0.404     0.406     0.406     0.408     0.407     0.408     0.408     0.409     0.409     0.409     0.410     0.411     0.411     0.411     0.412     0.412     0.413     0.413     0.414     0.414     0.414     0.415     0.415     0.415     0.416     0.416     0.417     0.417     0.418     0.417     0.419     0.418     0.419     0.418     0.419     0.418     0.418     0.418     0.419     0.419     0.419     0.419     0.419     0.420     0.419     0.419     0.420     0.419     0.420     0.420     0.420     0.420     0.420     0.420     0.420     0.420     0.420     0.420     0.420     0.420     0.420     0.420     0.420     0.419     0.419     0.419     0.419     0.419     0.419     0.419     0.419     0.419     0.418     0.418     0.418     0.417     0.417     0.417     0.418     0.417     0.419     0.418     0.420     0.417     0.420     0.417     0.419     0.416     0.417     0.415     0.415     0.413     0.414     0.412     0.412     0.411     0.411     0.411     0.410     0.410     0.409     0.409     0.408     0.408     0.408     0.407     0.406     0.406     0.405     0.405     0.405     0.404     0.404     0.403     0.402     0.401     0.400     0.400     0.399     0.399     0.398     0.397     0.396     0.396     0.395     0.394     0.394     0.393     0.392     0.391     0.390     0.390     0.389     0.388     0.388     0.387     0.386     0.385     0.384     0.383     0.383     0.381     0.381     0.380     0.379     0.378     0.377     0.376     0.375     0.374     0.373     0.372     0.371     0.370     0.369     0.368     0.367     0.366     0.365     0.364     0.364     0.363     0.361     0.360     0.359     0.358     0.357     0.356     0.355     0.354     0.353     0.352     0.351     0.350     0.349     0.348     0.347     0.345     0.344     0.343     0.342     0.341     0.340     0.339     0.338     0.337     0.335     0.334     0.333     0.332     0.331     0.330     0.328     0.327     0.326     0.325     0.324     0.323     0.321     0.320     0.319     0.318     0.318     0.318     0.319     0.319     0.319     0.319     0.320     0.320     0.320     0.320     0.321     0.321     0.321     0.321     0.322     0.322     0.322     0.322     0.323     0.323     0.323     0.323     0.324     0.324     0.324     0.324     0.325     0.325     0.325     0.325     0.326     0.326     0.326     0.326     0.327     0.327     0.327     0.327     0.327     0.328     0.328     0.328     0.328     0.328     0.329     0.329     0.329     0.329     0.329     0.329     0.330     0.330     0.330     0.330     0.330     0.331     0.331     0.331     0.331     0.332     0.332     0.332     0.332     0.332     0.333     0.333     0.333     0.333     0.333     0.333     0.334     0.334     0.334     0.334     0.334     0.335     0.335     0.335     0.335     0.335     0.336     0.336     0.336     0.336     0.336     0.336     0.337     0.337     0.337     0.337     0.337     0.338     0.338     0.338     0.338     0.338     0.339     0.339     0.339     0.339     0.339     0.339     0.340     0.340     0.340     0.340     0.340     0.341     0.341     0.341     0.341     0.341     0.342     0.342     0.342     0.342     0.342     0.342     0.342     0.343     0.343     0.343     0.343     0.343     0.344     0.344     0.344     0.344     0.344     0.344     0.345     0.345     0.345     0.345     0.345     0.346     0.346     0.346     0.346     0.346     0.346     0.347     0.347     0.347     0.347     0.347     0.348     0.348     0.348     0.348     0.349     0.349     0.349     0.349     0.349     0.349     0.350     0.350     0.350     0.350     0.350     0.351     0.351     0.351     0.352     0.352     0.352     0.352     0.352     0.353     0.353     0.353     0.353     0.353     0.354     0.354     0.354     0.354     0.354     0.355     0.355     0.355     0.355     0.355     0.356     0.356     0.356     0.356     0.357     0.357     0.357     0.357     0.358     0.358     0.358     0.358     0.358     0.358     0.359     0.359     0.359     0.359     0.359     0.360     0.360     0.360     0.360     0.360     0.360     0.361     0.361     0.361     0.361     0.362     0.362     0.362     0.362     0.362     0.363     0.363     0.363     0.363     0.364     0.364     0.364     0.365     0.365     0.365     0.365     0.365     0.366     0.366     0.366     0.366     0.367     0.367     0.367     0.368     0.368     0.368     0.369     0.369     0.369     0.369     0.370     0.370     0.370     0.370     0.371     0.371     0.371     0.371     0.372     0.372     0.372     0.373     0.373     0.373     0.374     0.374     0.374     0.375     0.375     0.375     0.375     0.376     0.376     0.376     0.376     0.377     0.377     0.377     0.377     0.378     0.378     0.378     0.379     0.379     0.379     0.379     0.380     0.380     0.380     0.380     0.381     0.381     0.381     0.382     0.382     0.382     0.382     0.383     0.383     0.383     0.384     0.384     0.384     0.384     0.385     0.385     0.385     0.386     0.386     0.386     0.386     0.387     0.387     0.387     0.388     0.388     0.388     0.389     0.389     0.389     0.390     0.390     0.390     0.391     0.391     0.391     0.391     0.392     0.392     0.392     0.393     0.393     0.393     0.394     0.394     0.394     0.395     0.395     0.395     0.396     0.396     0.396     0.396     0.397     0.397     0.398     0.398     0.398     0.399     0.399     0.399     0.400     0.400     0.400     0.401     0.401     0.401     0.401     0.402     0.402     0.402     0.403     0.403     0.403     0.404     0.404     0.404     0.405     0.405     0.405     0.405     0.406     0.406     0.406     0.407     0.407     0.407     0.408     0.408     0.408     0.409     0.409     0.410     0.410     0.410     0.411     0.411     0.411     0.412     0.412     0.412     0.413     0.413     0.414     0.414     0.414     0.415     0.415     0.415     0.416     0.416     0.416     0.417     0.417     0.417     0.418     0.418     0.419     0.419     0.419     0.420     0.420     0.421     0.421     0.421     0.422     0.422     0.422     0.423     0.423     0.423     0.424     0.424     0.424     0.425     0.425     0.425     0.426     0.426     0.427     0.427     0.427     0.428     0.428     0.428     0.429     0.429     0.429     0.430     0.430     0.431     0.431     0.431     0.432     0.432     0.432     0.433     0.435     0.436     0.437     0.438     0.439     0.440     0.441     0.443     0.444     0.445     0.446     0.448     0.449     0.450     0.451     0.453     0.454     0.455     0.457     0.458     0.459     0.461     0.462     0.463     0.465     0.466     0.468     0.469     0.471     0.472     0.474     0.475     0.477     0.478     0.480     0.482     0.483     0.485     0.486     0.488     0.490     0.492     0.494     0.495     0.497     0.499     0.501     0.503     0.505     0.507     0.509     0.511     0.513     0.516     0.518     0.520     0.522     0.524     0.527     0.529     0.531     0.534     0.536     0.538     0.540     0.543     0.545     0.547     0.548     0.550     0.552     0.554     0.555     0.557     0.558     0.560     0.561     0.563     0.564     0.566     0.567     0.568     0.569     0.571     0.572     0.573     0.574     0.576     0.577     0.578     0.579     0.580     0.581     0.583     0.584     0.585     0.586     0.587     0.588     0.589     0.590     0.591     0.593     0.594     0.595     0.596     0.597     0.598     0.599     0.600     0.601     0.602     0.603     0.604     0.605     0.606     0.607     0.608     0.609     0.609     0.610     0.611     0.612     0.613     0.613     0.614     0.615     0.616     0.616     0.617     0.618     0.618     0.619     0.619     0.620     0.620     0.621     0.621     0.622     0.622     0.623     0.623     0.624     0.624     0.624     0.625     0.625     0.625     0.625     0.626     0.626     0.626     0.626     0.626     0.626     0.626     0.626     0.626     0.626     0.626     0.625     0.625     0.625     0.625     0.624     0.624     0.624     0.623     0.623     0.622     0.621     0.621     0.620     0.619     0.619     0.618     0.617     0.616     0.615     0.614     0.613     0.612     0.611     0.610     0.609     0.607     0.606     0.605     0.603     0.602     0.600     0.599     0.597     0.596     0.594     0.592     0.590     0.589     0.587     0.585     0.583     0.581     0.578     0.576     0.574     0.572     0.569     0.567     0.564     0.562     0.559     0.556     0.554     0.551     0.548     0.545     0.542     0.539     0.536     0.532     0.529     0.527     0.527     0.528     0.528     0.529     0.529     0.530     0.531     0.531     0.532     0.532     0.533     0.534     0.534     0.535     0.536     0.536     0.537     0.537     0.538     0.538     0.539     0.539     0.540     0.541     0.541     0.542     0.542     0.543     0.543     0.544     0.544     0.545     0.546     0.546     0.547     0.548     0.548     0.549     0.550     0.550     0.551     0.552     0.552     0.553     0.554     0.555     0.555     0.556     0.557     0.558     0.559     0.559     0.560     0.561     0.562     0.563     0.564     0.565     0.566     0.566     0.567     0.568     0.569     0.570     0.571     0.573     0.574     0.575     0.576     0.577     0.578     0.579     0.580     0.581     0.582     0.583     0.585     0.586     0.587     0.588     0.590     0.591     0.592     0.594     0.595     0.596     0.598     0.599     0.601     0.602     0.604     0.605     0.607     0.608     0.610     0.611     0.613     0.615     0.616     0.618     0.620     0.622     0.623     0.625     0.627     0.629     0.631     0.633     0.635     0.637     0.639     0.641     0.643     0.645     0.647     0.649     0.652     0.654     0.656     0.658     0.661     0.663     0.665     0.668     0.670     0.672     0.675     0.677     0.680     0.682     0.685     0.687     0.690     0.692     0.695     0.698     0.700     0.703     0.706     0.708     0.711     0.714     0.716     0.719     0.722     0.725     0.727     0.730     0.733     0.736     0.738     0.741     0.744     0.746     0.749     0.752     0.754     0.757     0.760     0.762     0.765     0.768     0.770     0.773     0.776     0.778     0.781     0.783     0.786     0.788     0.791     0.794     0.796     0.799     0.801     0.803     0.806     0.808     0.810     0.813     0.815     0.817     0.820     0.823     0.825     0.828     0.831     0.834     0.837     0.839     0.842     0.845     0.848     0.850     0.853     0.856     0.859     0.862     0.864     0.867     0.869     0.872     0.877     0.890     0.902     0.914     0.925     0.935     0.945     0.953     0.960     0.965     0.969     0.972     0.972     0.972     0.970     0.967     0.963     0.960     0.957     0.954     0.950     0.947     0.944     0.942     0.940     0.940     0.941     0.942     0.944     0.947     0.949     0.952     0.954     0.956     0.958     0.960     0.961     0.963     0.964     0.966     0.966     0.967     0.967     0.968     0.967     0.967     0.966     0.965     0.963     0.962     0.960     0.957     0.955     0.952     0.949     0.946     0.942     0.939     0.935     0.932     0.928     0.925     0.922     0.918     0.915     0.912     0.910     0.907     0.904     0.901     0.899     0.897     0.895     0.893     0.892     0.891     0.890     0.890     0.891     0.892     0.894     0.896     0.900     0.904     0.909     0.915     0.922     0.930     0.939     0.949     0.960     0.972     0.984     0.997     1.011     1.025     1.039     1.053     1.068     1.082     1.096     1.111     1.124     1.138     1.151     1.163     1.175     1.186     1.197     1.207     1.216     1.225     1.234     1.241     1.248     1.254     1.260     1.264     1.268     1.271     1.273     1.275     1.276     1.276     1.276     1.275     1.275     1.273     1.272     1.270     1.268     1.266     1.263     1.261     1.258     1.256     1.254     1.251     1.249     1.247     1.246     1.244     1.242     1.240     1.237     1.235     1.233     1.231     1.229     1.228     1.226     1.224     1.223     1.221     1.220     1.218     1.215     1.213     1.210     1.206     1.203     1.198     1.193     1.186     1.180     1.172     1.165     1.156     1.148     1.140     1.133     1.126     1.118     1.110     1.101     1.092     1.081     1.070     1.059     1.047     1.034     1.020     1.007     0.992     0.978     0.963     0.949     0.933     0.918     0.902     0.886     0.869     0.852     0.848     0.846     0.843     0.841     0.839     0.837     0.835     0.832     0.830     0.829     0.827     0.825     0.823     0.822     0.820     0.819     0.818     0.816     0.815     0.814     0.813     0.812     0.811     0.810     0.809     0.808     0.808     0.807     0.806     0.805     0.804     0.804     0.803     0.802     0.801     0.800     0.799     0.798     0.797     0.795     0.794     0.793     0.791     0.790     0.789     0.787     0.786     0.785     0.783     0.782     0.781     0.779     0.778     0.777     0.776     0.775     0.773     0.772     0.771     0.770     0.769     0.768     0.767     0.766     0.765     0.764     0.764     0.763     0.762     0.761     0.761     0.760     0.759     0.758     0.757     0.756     0.755     0.754     0.752     0.751     0.750     0.748     0.747     0.745     0.743     0.765     0.790     0.812     0.832     0.849     0.862     0.870     0.875     0.874     0.869     0.859     0.850     0.864     0.876     0.886     0.893     0.899     0.901     0.902     0.900     0.895     0.889     0.880     0.868     0.855     0.840     0.823     0.806     0.821     0.832     0.840     0.845     0.847     0.844     0.838     0.839     0.846     0.849     0.848     0.844     0.835     0.824     0.809     0.792     0.773     0.753     0.732     0.714     0.699     0.688     0.681     0.680     0.682     0.688     0.697     0.709     0.724     0.740     0.757     0.775     0.794     0.813     0.831     0.848     0.865     0.881     0.896     0.910     0.922     0.934     0.944     0.954     0.964     0.973     0.981     0.988     0.995     1.001     1.007     1.013     1.019     1.025     1.030     1.035     1.038     1.041     1.041     1.039     1.035     1.029     1.020     1.009     0.996     0.982     0.965     0.948     0.938     0.934     0.929     0.923     0.917     0.911     0.904     0.899     0.894     0.890     0.887     0.883     0.879     0.875     0.870     0.866     0.864     0.858     0.849     0.842     0.837     0.831     0.824     0.817     0.808     0.799     0.788     0.777     0.765     0.752     0.740     0.727     0.715     0.703     0.690     0.678     0.666     0.653     0.639     0.624     0.609     0.593     0.577     0.562     0.553     0.555     0.557     0.559     0.560     0.560     0.560     0.560     0.559     0.558     0.556     0.554     0.552     0.549     0.547     0.544     0.540     0.537     0.533     0.529     0.524     0.519     0.514     0.509     0.504     0.498     0.493     0.487     0.482     0.476     0.471     0.466     0.461     0.455     0.450     0.446     0.441     0.436     0.432     0.428     0.424     0.420     0.417     0.416     0.415     0.414     0.413     0.412     0.411     0.410     0.409     0.408     0.407     0.406     0.405     0.405     0.404     0.403     0.402     0.401     0.401     0.400     0.399     0.398     0.398     0.397     0.396     0.396     0.395     0.394     0.394     0.393     0.392     0.392     0.391     0.391     0.390     0.389     0.389     0.388     0.388     0.387     0.387     0.386     0.386     0.385     0.385     0.384     0.384     0.383     0.383     0.383     0.382     0.382     0.381     0.381     0.381     0.380     0.380     0.380     0.379     0.379     0.379     0.378     0.378     0.378     0.378     0.377     0.377     0.376     0.376     0.376     0.376     0.375     0.375     0.375     0.375     0.375     0.374     0.374     0.374     0.373     0.373     0.373     0.372     0.372     0.372     0.372     0.371     0.371     0.371     0.371     0.370     0.370     0.370     0.370     0.370     0.369     0.369     0.369     0.369     0.368     0.368     0.368     0.368     0.367     0.367     0.367     0.367     0.366     0.366     0.366     0.365     0.365     0.365     0.364     0.364     0.363     0.363     0.362     0.361     0.361     0.360     0.359     0.359     0.358     0.357     0.357     0.356     0.355     0.354     0.353     0.352     0.351     0.350     0.349     0.348     0.347     0.346     0.345     0.344     0.342     0.341     0.340     0.338     0.337     0.335     0.334     0.332     0.330     0.329     0.327     0.325     0.324     0.322     0.320     0.318     0.316     0.314     0.312     0.310     0.308     0.306     0.304     0.302     0.300     0.297     0.295     0.293     0.291     0.289     0.287     0.284     0.282     0.280     0.278     0.276     0.273     0.271     0.269     0.267     0.265     0.263     0.265     0.268     0.270     0.272     0.274     0.276     0.277     0.278     0.279     0.280     0.280     0.281     0.281     0.281     0.280     0.280     0.279     0.278     0.277     0.276     0.275     0.274     0.272     0.270     0.268     0.267     0.264     0.262     0.260     0.258     0.255     0.252     0.250     0.247
     0.348     0.352     0.353     0.359     0.358     0.365     0.362     0.370     0.366     0.375     0.370     0.381     0.372     0.413     0.374     0.442     0.376     0.463     0.390     0.473     0.444     0.494     0.501     0.549     0.555     0.598     0.602     0.638     0.639     0.666     0.662     0.681     0.685     0.682     0.700     0.672     0.692     0.652     0.667     0.625     0.630     0.594     0.584     0.561     0.541     0.526     0.509     0.493     0.478     0.462     0.450     0.434     0.426     0.410     0.405     0.403     0.404     0.403     0.405     0.405     0.408     0.407     0.410     0.408     0.410     0.409     0.410     0.409     0.410     0.410     0.411     0.411     0.411     0.412     0.412     0.413     0.413     0.413     0.414     0.414     0.415     0.415     0.415     0.416     0.416     0.417     0.417     0.418     0.418     0.419     0.418     0.418     0.418     0.418     0.418     0.418     0.418     0.418     0.419     0.419     0.420     0.419     0.420     0.419     0.419     0.419     0.419     0.419     0.419     0.419     0.420     0.420     0.419     0.419     0.420     0.420     0.420     0.420     0.420     0.420     0.420     0.419     0.419     0.419     0.419     0.419     0.419     0.419     0.419     0.419     0.418     0.418     0.417     0.417     0.417     0.418     0.417     0.419     0.417     0.420     0.418     0.421     0.418     0.420     0.417     0.419     0.415     0.417     0.414     0.414     0.413     0.413     0.412     0.412     0.411     0.411     0.410     0.410     0.409     0.408     0.408     0.408     0.407     0.407     0.406     0.406     0.405     0.405     0.404     0.404     0.403     0.403     0.402     0.401     0.400     0.399     0.399     0.398     0.398     0.397     0.396     0.395     0.395     0.395     0.394     0.393     0.392     0.391     0.390     0.389     0.389     0.388     0.388     0.386     0.386     0.385     0.384     0.383     0.382     0.382     0.380     0.379     0.378     0.378     0.377     0.376     0.375     0.374     0.373     0.372     0.371     0.370     0.369     0.368     0.367     0.366     0.365     0.364     0.363     0.362     0.361     0.360     0.359     0.358     0.357     0.356     0.355     0.354     0.353     0.352     0.351     0.350     0.349     0.348     0.346     0.346     0.344     0.343     0.342     0.341     0.340     0.339     0.338     0.337     0.335     0.334     0.333     0.332     0.331     0.330     0.328     0.327     0.326     0.325     0.324     0.323     0.321     0.320     0.319     0.318     0.318     0.318     0.319     0.319     0.319     0.319     0.320     0.320     0.320     0.320     0.320     0.321     0.321     0.321     0.321     0.322     0.322     0.322     0.322     0.323     0.323     0.323     0.323     0.324     0.324     0.324     0.324     0.325     0.325     0.325     0.325     0.326     0.326     0.326     0.326     0.326     0.327     0.327     0.327     0.327     0.327     0.328     0.328     0.328     0.328     0.328     0.329     0.329     0.329     0.329     0.329     0.330     0.330     0.330     0.330     0.330     0.331     0.331     0.331     0.331     0.332     0.332     0.332     0.332     0.332     0.333     0.333     0.333     0.333     0.333     0.333     0.334     0.334     0.334     0.334     0.334     0.335     0.335     0.335     0.335     0.335     0.336     0.336     0.336     0.336     0.336     0.336     0.337     0.337     0.337     0.337     0.337     0.338     0.338     0.338     0.338     0.338     0.339     0.339     0.339     0.339     0.339     0.339     0.340     0.340     0.340     0.340     0.340     0.341     0.341     0.341     0.341     0.341     0.341     0.342     0.342     0.342     0.342     0.342     0.343     0.343     0.343     0.343     0.343     0.343     0.344     0.344     0.344     0.344     0.344     0.344     0.345     0.345     0.345     0.345     0.345     0.346     0.346     0.346     0.346     0.346     0.347     0.347     0.347     0.347     0.347     0.348     0.348     0.348     0.348     0.348     0.349     0.349     0.349     0.349     0.349     0.349     0.350     0.350     0.350     0.350     0.351     0.351     0.351     0.352     0.352     0.352     0.352     0.352     0.352     0.353     0.353     0.353     0.353     0.354     0.354     0.354     0.354     0.354     0.354     0.355     0.355     0.355     0.355     0.356     0.356     0.356     0.356     0.356     0.357     0.357     0.357     0.357     0.358     0.358     0.358     0.358     0.358     0.359     0.359     0.359     0.359     0.359     0.359     0.360     0.360     0.360     0.360     0.360     0.361     0.361     0.361     0.361     0.361     0.362     0.362     0.362     0.362     0.363     0.363     0.363     0.363     0.364     0.364     0.364     0.364     0.365     0.365     0.365     0.365     0.366     0.366     0.366     0.366     0.367     0.367     0.367     0.368     0.368     0.368     0.368     0.369     0.369     0.369     0.370     0.370     0.370     0.370     0.370     0.371     0.371     0.371     0.372     0.372     0.372     0.373     0.373     0.373     0.374     0.374     0.374     0.374     0.375     0.375     0.375     0.375     0.376     0.376     0.376     0.376     0.377     0.377     0.377     0.378     0.378     0.378     0.378     0.379     0.379     0.379     0.380     0.380     0.380     0.380     0.381     0.381     0.381     0.381     0.382     0.382     0.382     0.383     0.383     0.383     0.383     0.384     0.384     0.384     0.385     0.385     0.385     0.385     0.386     0.386     0.386     0.387     0.387     0.387     0.388     0.388     0.388     0.389     0.389     0.389     0.390     0.390     0.390     0.390     0.391     0.391     0.391     0.392     0.392     0.392     0.393     0.393     0.393     0.393     0.394     0.394     0.394     0.395     0.395     0.395     0.396     0.396     0.396     0.397     0.397     0.397     0.398     0.398     0.399     0.399     0.399     0.399     0.400     0.400     0.400     0.401     0.401     0.401     0.401     0.402     0.402     0.402     0.403     0.403     0.403     0.404     0.404     0.404     0.405     0.405     0.405     0.406     0.406     0.406     0.406     0.407     0.407     0.408     0.408     0.408     0.409     0.409     0.410     0.410     0.410     0.411     0.411     0.411     0.412     0.412     0.412     0.413     0.413     0.413     0.414     0.414     0.415     0.415     0.415     0.416     0.416     0.416     0.417     0.417     0.417     0.418     0.418     0.419     0.419     0.419     0.420     0.420     0.420     0.421     0.421     0.422     0.422     0.422     0.422     0.423     0.423     0.424     0.424     0.424     0.425     0.425     0.425     0.426     0.426     0.427     0.427     0.427     0.428     0.428     0.428     0.429     0.429     0.429     0.430     0.430     0.431     0.431     0.431     0.432     0.432     0.433     0.434     0.435     0.436     0.437     0.438     0.439     0.441     0.442     0.443     0.444     0.446     0.447     0.448     0.449     0.450     0.452     0.453     0.454     0.456     0.457     0.458     0.460     0.461     0.463     0.464     0.465     0.467     0.468     0.470     0.471     0.473     0.474     0.476     0.478     0.479     0.481     0.482     0.484     0.486     0.487     0.489     0.491     0.493     0.495     0.496     0.498     0.500     0.502     0.504     0.506     0.508     0.510     0.512     0.515     0.517     0.519     0.521     0.523     0.525     0.528     0.530     0.532     0.534     0.537     0.539     0.541     0.543     0.545     0.547     0.549     0.551     0.553     0.554     0.556     0.557     0.559     0.561     0.562     0.563     0.565     0.566     0.568     0.569     0.570     0.571     0.573     0.574     0.575     0.576     0.578     0.579     0.580     0.581     0.582     0.583     0.585     0.586     0.587     0.588     0.589     0.590     0.591     0.592     0.593     0.594     0.596     0.597     0.598     0.599     0.600     0.601     0.602     0.603     0.604     0.605     0.606     0.607     0.607     0.608     0.609     0.610     0.611     0.612     0.613     0.613     0.614     0.615     0.616     0.616     0.617     0.618     0.618     0.619     0.619     0.620     0.620     0.621     0.621     0.622     0.622     0.623     0.623     0.624     0.624     0.624     0.625     0.625     0.625     0.625     0.626     0.626     0.626     0.626     0.626     0.626     0.626     0.626     0.626     0.626     0.626     0.625     0.625     0.625     0.625     0.624     0.624     0.624     0.623     0.623     0.622     0.622     0.621     0.620     0.620     0.619     0.618     0.617     0.616     0.615     0.614     0.613     0.612     0.611     0.610     0.609     0.607     0.606     0.605     0.604     0.602     0.601     0.599     0.598     0.596     0.594     0.592     0.591     0.589     0.587     0.585     0.583     0.581     0.579     0.577     0.574     0.572     0.570     0.567     0.565     0.562     0.560     0.557     0.554     0.551     0.549     0.545     0.543     0.539     0.536     0.533     0.530     0.526     0.527     0.527     0.528     0.529     0.529     0.530     0.530     0.531     0.531     0.532     0.533     0.533     0.534     0.535     0.535     0.536     0.536     0.537     0.537     0.538     0.539     0.539     0.540     0.540     0.541     0.541     0.542     0.543     0.543     0.544     0.544     0.545     0.545     0.546     0.547     0.547     0.548     0.549     0.549     0.550     0.551     0.551     0.552     0.553     0.554     0.554     0.555     0.556     0.557     0.557     0.558     0.559     0.560     0.561     0.562     0.563     0.563     0.564     0.565     0.566     0.567     0.568     0.569     0.570     0.571     0.572     0.573     0.574     0.575     0.576     0.578     0.579     0.580     0.581     0.582     0.583     0.584     0.585     0.587     0.588     0.589     0.591     0.592     0.593     0.594     0.596     0.597     0.599     0.600     0.602     0.603     0.605     0.606     0.608     0.609     0.611     0.612     0.614     0.616     0.617     0.619     0.621     0.623     0.625     0.627     0.629     0.631     0.633     0.635     0.636     0.638     0.640     0.642     0.644     0.647     0.649     0.651     0.653     0.655     0.658     0.660     0.662     0.664     0.667     0.669     0.672     0.674     0.676     0.679     0.681     0.684     0.686     0.689     0.692     0.694     0.697     0.699     0.702     0.705     0.707     0.710     0.713     0.716     0.718     0.721     0.724     0.726     0.729     0.732     0.735     0.737     0.740     0.743     0.745     0.748     0.751     0.753     0.756     0.759     0.761     0.764     0.767     0.769     0.772     0.775     0.777     0.780     0.782     0.785     0.788     0.790     0.793     0.795     0.798     0.800     0.803     0.805     0.807     0.810     0.812     0.814     0.816     0.819     0.821     0.824     0.827     0.830     0.832     0.835     0.838     0.841     0.844     0.846     0.849     0.852     0.855     0.858     0.860     0.863     0.866     0.868     0.870     0.873     0.880     0.893     0.905     0.916     0.926     0.936     0.944     0.951     0.957     0.961     0.964     0.965     0.964     0.962     0.959     0.956     0.952     0.948     0.945     0.942     0.939     0.936     0.933     0.932     0.932     0.933     0.935     0.938     0.941     0.944     0.947     0.950     0.953     0.955     0.958     0.960     0.962     0.964     0.965     0.967     0.968     0.969     0.969     0.970     0.970     0.969     0.969     0.968     0.966     0.965     0.963     0.960     0.958     0.955     0.952     0.949     0.946     0.943     0.939     0.936     0.933     0.929     0.926     0.923     0.920     0.917     0.914     0.911     0.908     0.905     0.903     0.900     0.898     0.896     0.894     0.893     0.892     0.892     0.892     0.893     0.894     0.896     0.899     0.902     0.907     0.912     0.918     0.926     0.934     0.943     0.954     0.965     0.977     0.989     1.002     1.016     1.030     1.044     1.058     1.073     1.087     1.101     1.115     1.128     1.141     1.154     1.166     1.177     1.189     1.199     1.209     1.219     1.228     1.236     1.243     1.250     1.256     1.261     1.265     1.268     1.271     1.273     1.274     1.275     1.275     1.275     1.275     1.274     1.273     1.271     1.270     1.268     1.266     1.264     1.262     1.260     1.258     1.256     1.255     1.253     1.252     1.250     1.248     1.247     1.245     1.243     1.242     1.240     1.239     1.238     1.237     1.236     1.235     1.233     1.232     1.230     1.228     1.226     1.223     1.219     1.215     1.210     1.204     1.198     1.191     1.184     1.177     1.170     1.163     1.156     1.149     1.143     1.136     1.128     1.119     1.110     1.100     1.089     1.077     1.065     1.053     1.040     1.026     1.012     0.998     0.983     0.968     0.953     0.938     0.922     0.906     0.889     0.873     0.856     0.849     0.847     0.845     0.843     0.840     0.838     0.836     0.834     0.832     0.831     0.829     0.827     0.826     0.824     0.823     0.822     0.820     0.819     0.818     0.817     0.816     0.815     0.814     0.813     0.812     0.811     0.811     0.810     0.809     0.808     0.807     0.806     0.806     0.805     0.804     0.802     0.801     0.800     0.799     0.797     0.796     0.794     0.793     0.792     0.790     0.789     0.787     0.786     0.785     0.783     0.782     0.781     0.780     0.778     0.777     0.776     0.775     0.773     0.772     0.771     0.770     0.769     0.768     0.767     0.767     0.766     0.765     0.764     0.763     0.762     0.762     0.761     0.760     0.759     0.757     0.756     0.755     0.754     0.752     0.751     0.749     0.748     0.746     0.756     0.783     0.807     0.829     0.848     0.864     0.876     0.883     0.885     0.883     0.875     0.863     0.846     0.854     0.866     0.876     0.884     0.890     0.893     0.895     0.894     0.891     0.885     0.877     0.867     0.855     0.841     0.825     0.828     0.842     0.852     0.859     0.863     0.862     0.857     0.847     0.832     0.839     0.843     0.842     0.838     0.829     0.817     0.802     0.785     0.765     0.743     0.721     0.699     0.681     0.665     0.654     0.647     0.645     0.648     0.660     0.668     0.672     0.684     0.699     0.715     0.733     0.750     0.768     0.785     0.802     0.819     0.834     0.849     0.863     0.876     0.888     0.899     0.909     0.919     0.929     0.937     0.945     0.952     0.960     0.967     0.973     0.980     0.986     0.991     0.995     0.997     0.998     0.996     0.992     0.985     0.977     0.966     0.953     0.938     0.923     0.907     0.891     0.874     0.856     0.838     0.830     0.825     0.820     0.815     0.811     0.808     0.805     0.806     0.812     0.817     0.819     0.819     0.816     0.811     0.803     0.793     0.780     0.765     0.754     0.747     0.740     0.731     0.721     0.711     0.700     0.688     0.677     0.666     0.655     0.644     0.633     0.623     0.613     0.601     0.589     0.576     0.562     0.548     0.534     0.533     0.536     0.538     0.540     0.542     0.544     0.545     0.546     0.546     0.545     0.545     0.544     0.542     0.541     0.539     0.537     0.535     0.532     0.529     0.525     0.521     0.517     0.513     0.508     0.504     0.498     0.493     0.488     0.483     0.478     0.473     0.467     0.462     0.457     0.452     0.447     0.443     0.438     0.434     0.430     0.426     0.422     0.418     0.415     0.414     0.413     0.412     0.411     0.410     0.409     0.408     0.407     0.406     0.405     0.404     0.403     0.403     0.402     0.401     0.400     0.400     0.399     0.398     0.398     0.397     0.396     0.395     0.395     0.394     0.393     0.393     0.392     0.392     0.391     0.390     0.390     0.389     0.389     0.388     0.388     0.387     0.387     0.386     0.386     0.385     0.385     0.384     0.384     0.383     0.383     0.382     0.382     0.381     0.381     0.381     0.380     0.380     0.380     0.379     0.379     0.379     0.378     0.378     0.378     0.378     0.377     0.377     0.377     0.376     0.376     0.376     0.375     0.375     0.375     0.375     0.374     0.374     0.374     0.374     0.373     0.373     0.373     0.373     0.372     0.372     0.372     0.371     0.371     0.371     0.371     0.370     0.370     0.370     0.370     0.370     0.369     0.369     0.369     0.369     0.369     0.368     0.368     0.368     0.368     0.367     0.367     0.367     0.367     0.366     0.366     0.366     0.366     0.365     0.365     0.364     0.364     0.363     0.363     0.362     0.362     0.361     0.361     0.360     0.359     0.359     0.358     0.357     0.357     0.356     0.355     0.354     0.354     0.353     0.352     0.351     0.350     0.349     0.348     0.347     0.346     0.344     0.343     0.342     0.340     0.339     0.338     0.336     0.335     0.333     0.331     0.330     0.328     0.326     0.325     0.323     0.321     0.319     0.318     0.316     0.314     0.312     0.310     0.308     0.306     0.303     0.301     0.299     0.297     0.295     0.293     0.290     0.288     0.286     0.284     0.282     0.280     0.277     0.275     0.273     0.271     0.269     0.266     0.264     0.262     0.265     0.268     0.270     0.272     0.274     0.276     0.277     0.278     0.279     0.280     0.280     0.281     0.281     0.281     0.280     0.280     0.279     0.278     0.278     0.276     0.275     0.274     0.272     0.270     0.269     0.267     0.265     0.263     0.260     0.258     0.255     0.253     0.250     0.247
     0.349     0.351     0.356     0.356     0.363     0.361     0.369     0.365     0.374     0.369     0.378     0.372     0.394     0.374     0.426     0.376     0.452     0.379     0.471     0.403     0.477     0.458     0.508     0.513     0.561     0.564     0.606     0.608     0.642     0.640     0.665     0.659     0.675     0.678     0.673     0.686     0.660     0.673     0.638     0.645     0.610     0.606     0.578     0.559     0.545     0.526     0.511     0.495     0.479     0.465     0.450     0.439     0.423     0.416     0.402     0.403     0.402     0.404     0.404     0.406     0.406     0.409     0.408     0.411     0.409     0.411     0.409     0.411     0.410     0.411     0.410     0.410     0.411     0.411     0.412     0.412     0.413     0.413     0.413     0.414     0.414     0.415     0.416     0.415     0.417     0.416     0.417     0.417     0.418     0.417     0.418     0.417     0.417     0.417     0.418     0.418     0.418     0.419     0.419     0.420     0.419     0.421     0.419     0.420     0.419     0.419     0.419     0.419     0.419     0.419     0.419     0.419     0.419     0.420     0.420     0.421     0.420     0.421     0.420     0.420     0.419     0.420     0.419     0.420     0.419     0.420     0.419     0.419     0.419     0.419     0.418     0.418     0.417     0.417     0.417     0.417     0.418     0.417     0.420     0.418     0.421     0.418     0.421     0.417     0.420     0.416     0.418     0.415     0.416     0.413     0.414     0.412     0.412     0.411     0.411     0.410     0.410     0.409     0.409     0.408     0.408     0.407     0.407     0.406     0.406     0.405     0.406     0.405     0.405     0.403     0.404     0.402     0.402     0.401     0.400     0.399     0.398     0.398     0.397     0.397     0.396     0.395     0.395     0.394     0.394     0.393     0.392     0.391     0.390     0.389     0.388     0.388     0.387     0.386     0.385     0.384     0.384     0.383     0.382     0.381     0.380     0.379     0.378     0.377     0.376     0.375     0.375     0.374     0.373     0.372     0.371     0.370     0.369     0.368     0.367     0.366     0.365     0.364     0.363     0.362     0.361     0.360     0.359     0.358     0.357     0.356     0.355     0.354     0.353     0.352     0.351     0.350     0.349     0.348     0.347     0.345     0.344     0.343     0.342     0.341     0.340     0.339     0.338     0.337     0.335     0.334     0.333     0.332     0.331     0.330     0.328     0.327     0.326     0.325     0.324     0.323     0.322     0.320     0.319     0.318     0.318     0.318     0.318     0.319     0.319     0.319     0.319     0.320     0.320     0.320     0.320     0.321     0.321     0.321     0.321     0.321     0.322     0.322     0.322     0.323     0.323     0.323     0.323     0.324     0.324     0.324     0.324     0.325     0.325     0.325     0.325     0.325     0.326     0.326     0.326     0.326     0.326     0.327     0.327     0.327     0.327     0.327     0.328     0.328     0.328     0.328     0.328     0.329     0.329     0.329     0.329     0.330     0.330     0.330     0.330     0.330     0.330     0.331     0.331     0.331     0.331     0.332     0.332     0.332     0.332     0.332     0.333     0.333     0.333     0.333     0.333     0.333     0.334     0.334     0.334     0.334     0.334     0.335     0.335     0.335     0.335     0.335     0.336     0.336     0.336     0.336     0.336     0.336     0.337     0.337     0.337     0.337     0.338     0.338     0.338     0.338     0.338     0.338     0.339     0.339     0.339     0.339     0.339     0.339     0.340     0.340     0.340     0.340     0.340     0.341     0.341     0.341     0.341     0.341     0.341     0.342     0.342     0.342     0.342     0.342     0.343     0.343     0.343     0.343     0.343     0.344     0.344     0.344     0.344     0.344     0.344     0.345     0.345     0.345     0.345     0.345     0.345     0.346     0.346     0.346     0.346     0.346     0.347     0.347     0.347     0.347     0.347     0.348     0.348     0.348     0.348     0.349     0.349     0.349     0.349     0.349     0.349     0.350     0.350     0.350     0.350     0.351     0.351     0.351     0.351     0.352     0.352     0.352     0.352     0.352     0.353     0.353     0.353     0.353     0.353     0.354     0.354     0.354     0.354     0.354     0.355     0.355     0.355     0.355     0.355     0.356     0.356     0.356     0.356     0.357     0.357     0.357     0.357     0.357     0.358     0.358     0.358     0.358     0.358     0.359     0.359     0.359     0.359     0.359     0.359     0.360     0.360     0.360     0.360     0.360     0.361     0.361     0.361     0.361     0.361     0.362     0.362     0.362     0.363     0.363     0.363     0.363     0.364     0.364     0.364     0.364     0.365     0.365     0.365     0.365     0.365     0.366     0.366     0.366     0.367     0.367     0.367     0.367     0.368     0.368     0.368     0.369     0.369     0.369     0.369     0.370     0.370     0.370     0.370     0.371     0.371     0.371     0.372     0.372     0.372     0.373     0.373     0.373     0.373     0.374     0.374     0.374     0.374     0.375     0.375     0.375     0.376     0.376     0.376     0.376     0.377     0.377     0.377     0.377     0.378     0.378     0.378     0.379     0.379     0.379     0.379     0.380     0.380     0.380     0.380     0.381     0.381     0.381     0.382     0.382     0.382     0.383     0.383     0.383     0.383     0.384     0.384     0.384     0.385     0.385     0.385     0.385     0.386     0.386     0.386     0.386     0.387     0.387     0.387     0.388     0.388     0.388     0.389     0.389     0.389     0.390     0.390     0.390     0.391     0.391     0.391     0.392     0.392     0.392     0.392     0.393     0.393     0.394     0.394     0.394     0.394     0.395     0.395     0.395     0.396     0.396     0.396     0.397     0.397     0.397     0.398     0.398     0.398     0.399     0.399     0.399     0.400     0.400     0.400     0.400     0.401     0.401     0.401     0.401     0.402     0.402     0.402     0.403     0.403     0.403     0.404     0.404     0.404     0.405     0.405     0.405     0.406     0.406     0.406     0.407     0.407     0.408     0.408     0.408     0.409     0.409     0.409     0.410     0.410     0.411     0.411     0.411     0.411     0.412     0.412     0.413     0.413     0.413     0.414     0.414     0.414     0.415     0.415     0.416     0.416     0.416     0.417     0.417     0.417     0.418     0.418     0.418     0.419     0.419     0.419     0.420     0.420     0.421     0.421     0.421     0.422     0.422     0.422     0.423     0.423     0.424     0.424     0.424     0.425     0.425     0.425     0.426     0.426     0.426     0.427     0.427     0.427     0.428     0.428     0.429     0.429     0.429     0.430     0.430     0.430     0.431     0.431     0.431     0.432     0.433     0.434     0.435     0.436     0.438     0.439     0.440     0.441     0.442     0.443     0.445     0.446     0.447     0.448     0.450     0.451     0.452     0.453     0.455     0.456     0.458     0.459     0.460     0.462     0.463     0.465     0.466     0.468     0.469     0.471     0.472     0.474     0.475     0.477     0.478     0.480     0.482     0.483     0.485     0.487     0.488     0.490     0.492     0.494     0.495     0.497     0.499     0.501     0.503     0.505     0.507     0.509     0.511     0.513     0.516     0.518     0.520     0.522     0.524     0.526     0.529     0.531     0.533     0.535     0.537     0.540     0.542     0.544     0.546     0.548     0.549     0.551     0.553     0.555     0.556     0.558     0.560     0.561     0.563     0.564     0.565     0.567     0.568     0.570     0.571     0.572     0.573     0.575     0.576     0.577     0.578     0.580     0.581     0.582     0.583     0.584     0.585     0.587     0.588     0.589     0.590     0.591     0.592     0.593     0.594     0.595     0.596     0.597     0.598     0.599     0.600     0.602     0.603     0.604     0.604     0.606     0.606     0.607     0.608     0.609     0.610     0.611     0.612     0.612     0.613     0.614     0.615     0.615     0.616     0.617     0.617     0.618     0.619     0.619     0.620     0.620     0.621     0.621     0.622     0.622     0.623     0.623     0.624     0.624     0.624     0.625     0.625     0.625     0.625     0.625     0.626     0.626     0.626     0.626     0.626     0.626     0.626     0.626     0.626     0.626     0.625     0.625     0.625     0.625     0.624     0.624     0.624     0.623     0.623     0.622     0.622     0.621     0.621     0.620     0.619     0.618     0.617     0.617     0.616     0.615     0.614     0.613     0.611     0.610     0.609     0.608     0.607     0.605     0.604     0.602     0.601     0.599     0.598     0.596     0.595     0.593     0.591     0.589     0.587     0.585     0.583     0.581     0.579     0.577     0.575     0.573     0.570     0.568     0.566     0.563     0.560     0.558     0.555     0.552     0.549     0.546     0.543     0.540     0.537     0.534     0.531     0.527     0.527     0.527     0.528     0.528     0.529     0.529     0.530     0.531     0.531     0.532     0.532     0.533     0.534     0.534     0.535     0.535     0.536     0.537     0.537     0.538     0.538     0.539     0.540     0.540     0.541     0.541     0.542     0.542     0.543     0.544     0.544     0.545     0.545     0.546     0.547     0.547     0.548     0.548     0.549     0.550     0.550     0.551     0.552     0.553     0.553     0.554     0.555     0.556     0.556     0.557     0.558     0.559     0.560     0.560     0.561     0.562     0.563     0.564     0.565     0.566     0.567     0.568     0.569     0.570     0.571     0.572     0.573     0.574     0.575     0.576     0.577     0.578     0.579     0.580     0.582     0.583     0.584     0.585     0.586     0.588     0.589     0.590     0.591     0.593     0.594     0.596     0.597     0.598     0.600     0.601     0.603     0.604     0.606     0.607     0.609     0.610     0.612     0.614     0.615     0.617     0.619     0.621     0.622     0.624     0.626     0.628     0.630     0.632     0.634     0.636     0.638     0.640     0.642     0.644     0.646     0.648     0.650     0.652     0.655     0.657     0.659     0.661     0.664     0.666     0.668     0.671     0.673     0.676     0.678     0.681     0.683     0.685     0.688     0.691     0.693     0.696     0.698     0.701     0.704     0.706     0.709     0.712     0.715     0.717     0.720     0.723     0.725     0.728     0.731     0.734     0.736     0.739     0.742     0.745     0.747     0.750     0.753     0.755     0.758     0.761     0.763     0.766     0.769     0.771     0.774     0.776     0.779     0.782     0.784     0.787     0.789     0.792     0.794     0.797     0.799     0.802     0.804     0.806     0.809     0.811     0.813     0.816     0.818     0.820     0.823     0.826     0.828     0.831     0.834     0.837     0.839     0.842     0.845     0.848     0.851     0.854     0.856     0.859     0.862     0.864     0.867     0.869     0.871     0.873     0.883     0.895     0.907     0.917     0.927     0.935     0.942     0.949     0.953     0.956     0.958     0.957     0.956     0.952     0.948     0.944     0.940     0.936     0.933     0.930     0.927     0.925     0.924     0.924     0.925     0.927     0.930     0.934     0.938     0.941     0.945     0.949     0.952     0.955     0.957     0.960     0.962     0.964     0.966     0.968     0.969     0.971     0.971     0.972     0.972     0.971     0.971     0.970     0.969     0.967     0.965     0.963     0.961     0.958     0.955     0.953     0.949     0.946     0.943     0.940     0.936     0.933     0.930     0.927     0.924     0.921     0.918     0.915     0.912     0.909     0.906     0.903     0.901     0.899     0.897     0.895     0.894     0.893     0.893     0.893     0.894     0.895     0.897     0.900     0.904     0.909     0.914     0.921     0.929     0.937     0.947     0.957     0.969     0.981     0.993     1.006     1.020     1.034     1.048     1.062     1.076     1.090     1.104     1.117     1.130     1.143     1.156     1.168     1.179     1.190     1.201     1.211     1.221     1.229     1.237     1.244     1.251     1.256     1.261     1.265     1.268     1.270     1.271     1.273     1.273     1.274     1.274     1.274     1.273     1.272     1.271     1.270     1.268     1.267     1.265     1.264     1.262     1.261     1.259     1.258     1.257     1.256     1.255     1.254     1.253     1.251     1.250     1.249     1.248     1.248     1.247     1.247     1.246     1.245     1.244     1.242     1.240     1.238     1.235     1.231     1.227     1.222     1.216     1.210     1.203     1.197     1.190     1.184     1.178     1.172     1.166     1.160     1.153     1.145     1.136     1.127     1.117     1.107     1.095     1.084     1.071     1.058     1.045     1.031     1.017     1.002     0.987     0.972     0.957     0.941     0.925     0.909     0.892     0.876     0.859     0.851     0.848     0.846     0.844     0.842     0.840     0.838     0.836     0.835     0.833     0.831     0.830     0.828     0.827     0.826     0.825     0.823     0.822     0.821     0.820     0.819     0.818     0.817     0.816     0.815     0.814     0.813     0.813     0.812     0.811     0.810     0.809     0.808     0.807     0.806     0.805     0.803     0.802     0.800     0.799     0.797     0.796     0.794     0.793     0.792     0.790     0.789     0.787     0.786     0.785     0.783     0.782     0.781     0.779     0.778     0.777     0.776     0.775     0.774     0.773     0.771     0.771     0.770     0.769     0.768     0.767     0.766     0.765     0.764     0.763     0.762     0.761     0.760     0.759     0.758     0.756     0.755     0.754     0.752     0.750     0.748     0.748     0.775     0.801     0.824     0.845     0.863     0.878     0.888     0.894     0.894     0.890     0.880     0.865     0.845     0.843     0.855     0.866     0.874     0.880     0.885     0.887     0.887     0.885     0.881     0.874     0.866     0.855     0.842     0.835     0.851     0.864     0.873     0.878     0.879     0.875     0.866     0.852     0.833     0.830     0.833     0.833     0.828     0.820     0.808     0.794     0.776     0.757     0.734     0.711     0.688     0.667     0.648     0.633     0.622     0.620     0.634     0.645     0.652     0.655     0.654     0.650     0.658     0.673     0.689     0.705     0.722     0.739     0.755     0.771     0.787     0.802     0.815     0.828     0.840     0.851     0.861     0.871     0.880     0.889     0.898     0.906     0.914     0.922     0.929     0.936     0.941     0.946     0.948     0.949     0.947     0.943     0.937     0.928     0.918     0.906     0.893     0.879     0.865     0.850     0.834     0.818     0.802     0.786     0.771     0.755     0.741     0.738     0.746     0.755     0.762     0.768     0.772     0.774     0.773     0.771     0.766     0.759     0.749     0.738     0.724     0.709     0.691     0.678     0.669     0.660     0.651     0.641     0.630     0.620     0.611     0.601     0.592     0.583     0.574     0.565     0.555     0.544     0.532     0.519     0.509     0.513     0.516     0.519     0.522     0.525     0.527     0.529     0.530     0.532     0.532     0.533     0.532     0.532     0.531     0.530     0.529     0.527     0.525     0.523     0.520     0.518     0.514     0.511     0.507     0.502     0.498     0.493     0.488     0.484     0.479     0.474     0.469     0.464     0.459     0.454     0.449     0.444     0.440     0.435     0.431     0.427     0.423     0.419     0.415     0.412     0.411     0.410     0.409     0.408     0.408     0.407     0.406     0.405     0.404     0.403     0.402     0.401     0.401     0.400     0.399     0.399     0.398     0.397     0.396     0.396     0.395     0.394     0.394     0.393     0.393     0.392     0.391     0.391     0.390     0.390     0.389     0.388     0.388     0.387     0.387     0.386     0.386     0.385     0.385     0.384     0.384     0.383     0.383     0.383     0.382     0.382     0.381     0.381     0.380     0.380     0.380     0.379     0.379     0.379     0.378     0.378     0.378     0.378     0.377     0.377     0.377     0.376     0.376     0.376     0.375     0.375     0.375     0.375     0.374     0.374     0.374     0.374     0.373     0.373     0.373     0.373     0.372     0.372     0.372     0.372     0.371     0.371     0.371     0.371     0.370     0.370     0.370     0.369     0.369     0.369     0.369     0.369     0.368     0.368     0.368     0.368     0.368     0.367     0.367     0.367     0.367     0.366     0.366     0.366     0.366     0.365     0.365     0.365     0.365     0.364     0.364     0.363     0.363     0.362     0.362     0.361     0.361     0.360     0.360     0.359     0.358     0.358     0.357     0.356     0.355     0.355     0.354     0.353     0.352     0.351     0.350     0.349     0.348     0.347     0.346     0.345     0.344     0.343     0.341     0.340     0.339     0.337     0.336     0.334     0.332     0.331     0.329     0.328     0.326     0.324     0.323     0.321     0.319     0.317     0.315     0.313     0.311     0.309     0.307     0.305     0.303     0.301     0.299     0.296     0.294     0.292     0.290     0.288     0.286     0.283     0.281     0.279     0.277     0.275     0.272     0.270     0.268     0.266     0.264     0.263     0.266     0.268     0.270     0.273     0.274     0.276     0.277     0.279     0.279     0.280     0.281     0.281     0.281     0.281     0.281     0.280     0.279     0.279     0.278     0.276     0.275     0.274     0.272     0.271     0.269     0.267     0.265     0.263     0.260     0.258     0.255     0.253     0.250     0.248
[truncated: 22,285,239 more chars]
