# Supplementary material for: The near-field tsunami generated by the 15 January 2022 eruption of the Hunga Tonga-Hunga Ha’apai volcano and its impact on Tongatapu, Tonga
Source: Sci Rep. 2022 Sep 7;12:15187. doi: 10.1038/s41598-022-19486-w (PMC9452557; doi:10.1038/s41598-022-19486-w)
Supplement: Supplementary file 3 — Supplementary Information 3. [file 41598_2022_19486_MOESM3_ESM.zip › Z050R3max.asc]

ncols                      1800
nrows                      1260
xllcorner              -175.500
yllcorner               -21.300
cellsize      0.000277777784504
NODATA_value  -9999
     0.500     0.501     0.501     0.503     0.503     0.504     0.505     0.505     0.506     0.507     0.507     0.508     0.508     0.509     0.509     0.510     0.510     0.510     0.511     0.511     0.511     0.511     0.512     0.512     0.512     0.512     0.512     0.512     0.512     0.512     0.512     0.512     0.512     0.511     0.511     0.511     0.511     0.511     0.511     0.510     0.510     0.510     0.510     0.509     0.509     0.508     0.508     0.507     0.507     0.506     0.506     0.505     0.505     0.504     0.503     0.503     0.502     0.501     0.500     0.500     0.499     0.499     0.498     0.497     0.496     0.495     0.494     0.494     0.493     0.492     0.491     0.491     0.489     0.488     0.488     0.486     0.485     0.484     0.483     0.482     0.481     0.480     0.479     0.478     0.476     0.475     0.474     0.473     0.472     0.471     0.470     0.469     0.468     0.466     0.465     0.464     0.463     0.462     0.460     0.459     0.458     0.457     0.456     0.456     0.455     0.455     0.454     0.454     0.453     0.453     0.452     0.452     0.451     0.451     0.450     0.450     0.449     0.448     0.448     0.448     0.447     0.447     0.446     0.446     0.445     0.445     0.444     0.444     0.443     0.443     0.442     0.442     0.441     0.441     0.440     0.439     0.439     0.438     0.438     0.437     0.437     0.436     0.436     0.435     0.434     0.434     0.433     0.432     0.432     0.431     0.431     0.431     0.431     0.431     0.431     0.431     0.431     0.431     0.431     0.431     0.431     0.431     0.431     0.432     0.433     0.436     0.437     0.438     0.440     0.441     0.443     0.445     0.446     0.447     0.449     0.450     0.451     0.453     0.454     0.455     0.456     0.457     0.458     0.460     0.461     0.461     0.463     0.464     0.464     0.465     0.466     0.467     0.468     0.468     0.469     0.470     0.470     0.471     0.471     0.472     0.472     0.473     0.473     0.473     0.474     0.474     0.474     0.474     0.474     0.474     0.474     0.474     0.474     0.474     0.474     0.473     0.473     0.473     0.473     0.472     0.472     0.471     0.470     0.470     0.469     0.469     0.468     0.468     0.466     0.466     0.465     0.464     0.463     0.463     0.464     0.465     0.466     0.467     0.468     0.469     0.470     0.470     0.471     0.472     0.472     0.473     0.473     0.474     0.474     0.474     0.474     0.475     0.475     0.475     0.475     0.475     0.475     0.474     0.474     0.474     0.473     0.473     0.472     0.472     0.471     0.470     0.470     0.469     0.468     0.467     0.466     0.465     0.464     0.463     0.461     0.460     0.459     0.458     0.456     0.454     0.453     0.452     0.449     0.448     0.448     0.448     0.448     0.449     0.449     0.449     0.449     0.450     0.450     0.450     0.450     0.451     0.451     0.451     0.451     0.451     0.452     0.452     0.452     0.452     0.453     0.453     0.453     0.453     0.453     0.453     0.454     0.454     0.454     0.454     0.454     0.455     0.455     0.455     0.455     0.455     0.456     0.456     0.456     0.456     0.456     0.457     0.457     0.457     0.457     0.457     0.458     0.458     0.458     0.458     0.458     0.458     0.459     0.459     0.459     0.459     0.460     0.460     0.460     0.460     0.460     0.461     0.461     0.461     0.461     0.462     0.462     0.462     0.462     0.462     0.463     0.463     0.463     0.464     0.464     0.464     0.464     0.464     0.464     0.465     0.465     0.465     0.465     0.466     0.466     0.466     0.466     0.466     0.467     0.467     0.467     0.467     0.467     0.467     0.468     0.468     0.468     0.468     0.468     0.469     0.469     0.469     0.469     0.469     0.469     0.470     0.470     0.470     0.470     0.470     0.471     0.471     0.471     0.471     0.471     0.472     0.472     0.472     0.472     0.472     0.472     0.473     0.473     0.473     0.473     0.473     0.474     0.474     0.474     0.474     0.474     0.475     0.475     0.475     0.475     0.475     0.476     0.476     0.476     0.476     0.476     0.477     0.477     0.477     0.477     0.477     0.478     0.478     0.478     0.478     0.478     0.479     0.479     0.479     0.479     0.479     0.479     0.480     0.480     0.480     0.480     0.480     0.481     0.481     0.481     0.481     0.482     0.482     0.482     0.482     0.483     0.483     0.483     0.483     0.484     0.484     0.484     0.484     0.485     0.485     0.485     0.485     0.485     0.486     0.486     0.486     0.486     0.487     0.487     0.487     0.487     0.488     0.488     0.488     0.488     0.489     0.489     0.489     0.489     0.490     0.490     0.490     0.491     0.491     0.491     0.491     0.492     0.492     0.493     0.493     0.493     0.493     0.494     0.494     0.494     0.495     0.495     0.495     0.495     0.496     0.496     0.496     0.497     0.497     0.497     0.497     0.498     0.498     0.498     0.499     0.499     0.499     0.500     0.500     0.500     0.501     0.501     0.501     0.502     0.502     0.502     0.502     0.503     0.503     0.503     0.504     0.504     0.504     0.505     0.505     0.505     0.506     0.506     0.506     0.506     0.507     0.507     0.508     0.508     0.508     0.509     0.509     0.509     0.510     0.510     0.510     0.511     0.511     0.511     0.512     0.512     0.512     0.513     0.513     0.513     0.514     0.514     0.514     0.515     0.515     0.515     0.516     0.516     0.516     0.517     0.517     0.517     0.518     0.518     0.518     0.519     0.519     0.520     0.520     0.520     0.521     0.521     0.521     0.522     0.522     0.522     0.523     0.523     0.524     0.524     0.525     0.525     0.526     0.526     0.526     0.527     0.527     0.527     0.528     0.528     0.529     0.529     0.529     0.530     0.530     0.531     0.531     0.531     0.532     0.532     0.533     0.533     0.533     0.534     0.534     0.535     0.535     0.536     0.536     0.536     0.537     0.537     0.538     0.538     0.539     0.541     0.542     0.544     0.546     0.547     0.548     0.551     0.552     0.553     0.555     0.556     0.558     0.560     0.561     0.562     0.564     0.566     0.567     0.569     0.571     0.572     0.574     0.576     0.577     0.579     0.580     0.581     0.583     0.585     0.586     0.588     0.589     0.591     0.593     0.594     0.595     0.598     0.599     0.600     0.602     0.603     0.604     0.606     0.608     0.609     0.611     0.612     0.613     0.616     0.617     0.618     0.620     0.621     0.622     0.624     0.625     0.627     0.629     0.630     0.631     0.633     0.634     0.635     0.638     0.639     0.640     0.642     0.643     0.644     0.646     0.646     0.647     0.649     0.650     0.651     0.653     0.654     0.655     0.656     0.657     0.658     0.660     0.661     0.661     0.663     0.664     0.665     0.666     0.667     0.668     0.669     0.670     0.671     0.672     0.673     0.674     0.675     0.676     0.677     0.678     0.678     0.679     0.680     0.681     0.681     0.682     0.682     0.683     0.684     0.684     0.685     0.685     0.686     0.686     0.687     0.687     0.687     0.688     0.688     0.688     0.689     0.689     0.689     0.689     0.689     0.689     0.690     0.690     0.689     0.689     0.689     0.689     0.689     0.689     0.689     0.688     0.688     0.688     0.686     0.686     0.685     0.683     0.681     0.680     0.677     0.675     0.672     0.669     0.667     0.665     0.662     0.660     0.657     0.654     0.652     0.651     0.647     0.645     0.644     0.641     0.639     0.637     0.634     0.632     0.630     0.627     0.626     0.624     0.621     0.620     0.619     0.620     0.620     0.620     0.621     0.621     0.621     0.622     0.622     0.622     0.623     0.623     0.624     0.624     0.625     0.625     0.625     0.626     0.626     0.627     0.627     0.627     0.628     0.628     0.628     0.629     0.629     0.630     0.630     0.631     0.631     0.632     0.632     0.632     0.633     0.633     0.634     0.634     0.635     0.635     0.636     0.636     0.636     0.637     0.637     0.638     0.638     0.639     0.639     0.639     0.640     0.640     0.641     0.641     0.641     0.642     0.642     0.643     0.644     0.644     0.644     0.645     0.645     0.646     0.646     0.647     0.647     0.647     0.648     0.648     0.649     0.649     0.649     0.650     0.650     0.651     0.651     0.651     0.652     0.652     0.653     0.653     0.654     0.654     0.654     0.655     0.655     0.656     0.657     0.657     0.657     0.658     0.658     0.658     0.659     0.660     0.660     0.661     0.661     0.661     0.662     0.662     0.663     0.663     0.664     0.664     0.665     0.665     0.666     0.666     0.667     0.667     0.668     0.668     0.669     0.669     0.670     0.670     0.671     0.671     0.672     0.672     0.673     0.673     0.674     0.674     0.675     0.676     0.676     0.677     0.677     0.678     0.678     0.679     0.680     0.680     0.681     0.681     0.682     0.683     0.683     0.684     0.685     0.685     0.685     0.686     0.687     0.688     0.688     0.689     0.689     0.690     0.691     0.691     0.692     0.693     0.693     0.694     0.695     0.695     0.696     0.696     0.697     0.698     0.698     0.699     0.700     0.700     0.701     0.702     0.703     0.703     0.704     0.705     0.705     0.706     0.707     0.708     0.709     0.709     0.710     0.711     0.711     0.712     0.713     0.714     0.715     0.716     0.717     0.717     0.719     0.719     0.720     0.721     0.722     0.723     0.724     0.725     0.726     0.728     0.729     0.730     0.731     0.732     0.733     0.735     0.736     0.737     0.738     0.739     0.740     0.742     0.743     0.744     0.746     0.747     0.749     0.751     0.752     0.753     0.755     0.757     0.758     0.760     0.761     0.763     0.765     0.766     0.768     0.771     0.774     0.777     0.782     0.786     0.789     0.794     0.797     0.800     0.805     0.808     0.811     0.816     0.819     0.822     0.827     0.830     0.833     0.837     0.840     0.843     0.848     0.850     0.853     0.858     0.861     0.863     0.868     0.871     0.873     0.878     0.881     0.884     0.888     0.891     0.894     0.899     0.902     0.905     0.910     0.913     0.915     0.921     0.924     0.927     0.932     0.935     0.938     0.944     0.947     0.950     0.956     0.959     0.963     0.968     0.972     0.975     0.981     0.985     0.988     0.995     0.998     1.002     1.008     1.012     1.016     1.022     1.026     1.030     1.036     1.040     1.044     1.050     1.054     1.057     1.064     1.067     1.071     1.077     1.081     1.084     1.091     1.094     1.097     1.103     1.107     1.110     1.116     1.119     1.122     1.127     1.130     1.133     1.139     1.143     1.146     1.152     1.155     1.158     1.163     1.167     1.169     1.175     1.179     1.182     1.189     1.192     1.196     1.203     1.208     1.211     1.219     1.224     1.227     1.246     1.262     1.275     1.305     1.320     1.333     1.361     1.374     1.384     1.408     1.419     1.425     1.445     1.453     1.456     1.472     1.477     1.478     1.488     1.489     1.485     1.489     1.487     1.481     1.484     1.482     1.477     1.483     1.484     1.481     1.490     1.493     1.492     1.502     1.505     1.503     1.510     1.510     1.506     1.508     1.507     1.501     1.500     1.497     1.489     1.485     1.480     1.469     1.461     1.453     1.441     1.428     1.418     1.405     1.389     1.378     1.363     1.345     1.331     1.315     1.293     1.278     1.260     1.237     1.222     1.205     1.201     1.197     1.192     1.188     1.185     1.181     1.177     1.175     1.171     1.168     1.166     1.162     1.160     1.158     1.154     1.161     1.162     1.159     1.156     1.161     1.176     1.211     1.230     1.248     1.287     1.307     1.327     1.367     1.388     1.407     1.448     1.469     1.487     1.528     1.548     1.565     1.606     1.624     1.638     1.677     1.693     1.703     1.737     1.750     1.755     1.783     1.791     1.792     1.813     1.818     1.814     1.830     1.833     1.826     1.838     1.839     1.832     1.840     1.840     1.831     1.836     1.833     1.822     1.821     1.814     1.800     1.791     1.780     1.761     1.745     1.731     1.710     1.689     1.672     1.651     1.626     1.609     1.587     1.562     1.546     1.526     1.503     1.489     1.472     1.453     1.441     1.425     1.407     1.395     1.380     1.362     1.350     1.336     1.318     1.307     1.294     1.279     1.269     1.258     1.243     1.233     1.221     1.204     1.191     1.176     1.154     1.139     1.122     1.096     1.080     1.063     1.036     1.020     1.006     0.999     0.997     0.995     0.992     0.990     0.988     0.985     0.983     0.981     0.978     0.976     0.974     0.972     0.970     0.968     0.966     0.965     0.963     0.961     0.961     0.967     0.975     0.977     0.976     0.973     0.969     0.962     0.952     0.951     0.951     0.950     0.950     0.949     0.949     0.949     0.948     0.948     0.948     0.948     0.948     0.948     0.948     0.948     0.948     0.948     0.948     0.948     0.948     0.948     0.948     0.948     0.949     0.949     0.948     0.949     0.949     0.949     0.949     0.949     0.949     0.949     0.949     0.949     0.949     0.949     0.948     0.948     0.948     0.948     0.965     0.977     0.986     1.000     1.019     1.039     1.074     1.090     1.103     1.122     1.130     1.133     1.137     1.135     1.129     1.116     1.105     1.090     1.061     1.041     1.018     0.998     0.987     0.985     1.007     1.021     1.038     1.084     1.116     1.154     1.233     1.281     1.329     1.411     1.456     1.494     1.554     1.582     1.598     1.619     1.620     1.606     1.582     1.560     1.526     1.483     1.457     1.424     1.393     1.376     1.354     1.336     1.324     1.303     1.282     1.267     1.243     1.216     1.200     1.174     1.144     1.128     1.103     1.079     1.090     1.142     1.237     1.285     1.330     1.412     1.453     1.489     1.560     1.594     1.623     1.682     1.710     1.733     1.784     1.807     1.826     1.870     1.889     1.903     1.941     1.955     1.962     1.989     1.996     1.994     2.010     2.011     2.002     2.007     2.003     1.987     1.984     1.976     1.955     1.942     1.927     1.898     1.869     1.845     1.808     1.767     1.738     1.701     1.660     1.634     1.601     1.565     1.543     1.513     1.474     1.449     1.413     1.356     1.317     1.269     1.186     1.131     1.068     0.974     1.003     1.040     1.098     1.131     1.159     1.203     1.227     1.246     1.272     1.286     1.295     1.303     1.308     1.348     1.394     1.429     1.450     1.460     1.475     1.478     1.457     1.458     1.449     1.413     1.407     1.397     1.366     1.367     1.364     1.338     1.338     1.329     1.291     1.278     1.257     1.200     1.174     1.145     1.083     1.068     1.060     1.043     1.034     1.023     1.003     0.992     0.979     0.955     0.943     0.928     0.901     0.887     0.871     0.841     0.825     0.808     0.778     0.764     0.748     0.721     0.708     0.694     0.676     0.670     0.665     0.657     0.653     0.648     0.641     0.637     0.632     0.625     0.622     0.618     0.612     0.610     0.607     0.602     0.599     0.597     0.593     0.591     0.589     0.586     0.584     0.582     0.580     0.578     0.577     0.574     0.573     0.571     0.569     0.567     0.566     0.563     0.562     0.560     0.558     0.556     0.555     0.552     0.551     0.549     0.547     0.546     0.545     0.542     0.541     0.540     0.538     0.537     0.536     0.534     0.533     0.532     0.530     0.529     0.528     0.526     0.525     0.525     0.523     0.522     0.521     0.520     0.519     0.519     0.518     0.517     0.516     0.515     0.515     0.514     0.513     0.513     0.512     0.511     0.511     0.510     0.509     0.509     0.508     0.507     0.507     0.506     0.506     0.505     0.505     0.504     0.503     0.503     0.502     0.502     0.501     0.501     0.500     0.500     0.499     0.499     0.498     0.497     0.497     0.496     0.496     0.496     0.495     0.495     0.494     0.494     0.494     0.493     0.493     0.492     0.492     0.492     0.491     0.491     0.491     0.490     0.490     0.490     0.489     0.489     0.488     0.488     0.487     0.487     0.486     0.486     0.485     0.485     0.484     0.484     0.483     0.482     0.482     0.481     0.480     0.479     0.478     0.477     0.476     0.475     0.474     0.473     0.472     0.471     0.470     0.468     0.467     0.466     0.464     0.463     0.462     0.460     0.458     0.457     0.455     0.453     0.452     0.449     0.448     0.446     0.443     0.442     0.440     0.437     0.435     0.433     0.430     0.428     0.427     0.423     0.421     0.419     0.416     0.414     0.412     0.408     0.406     0.404     0.401     0.398     0.396     0.393     0.391     0.388     0.385     0.383     0.380     0.377     0.374     0.372     0.369     0.366     0.364     0.361     0.358     0.356     0.353     0.350     0.348     0.345     0.343     0.341     0.338     0.336     0.335     0.332     0.330     0.328     0.325     0.324     0.322     0.319     0.318     0.316     0.313     0.312     0.311     0.308     0.307     0.306     0.303     0.302     0.300     0.298     0.297     0.295
     0.498     0.499     0.500     0.501     0.502     0.503     0.504     0.504     0.505     0.506     0.506     0.507     0.508     0.508     0.508     0.509     0.509     0.509     0.510     0.510     0.510     0.510     0.511     0.511     0.511     0.511     0.511     0.511     0.511     0.511     0.511     0.511     0.511     0.511     0.510     0.510     0.510     0.510     0.510     0.510     0.510     0.509     0.509     0.508     0.508     0.507     0.507     0.506     0.506     0.505     0.505     0.504     0.504     0.503     0.503     0.502     0.501     0.500     0.500     0.499     0.498     0.498     0.497     0.496     0.495     0.495     0.494     0.493     0.492     0.491     0.490     0.490     0.489     0.488     0.487     0.486     0.485     0.484     0.483     0.482     0.480     0.479     0.478     0.477     0.476     0.475     0.474     0.472     0.471     0.470     0.469     0.468     0.467     0.465     0.464     0.463     0.462     0.461     0.460     0.458     0.458     0.457     0.457     0.456     0.455     0.455     0.455     0.454     0.453     0.453     0.453     0.452     0.451     0.451     0.450     0.450     0.449     0.449     0.448     0.448     0.447     0.447     0.446     0.446     0.445     0.445     0.444     0.444     0.443     0.443     0.442     0.442     0.441     0.441     0.440     0.440     0.439     0.439     0.438     0.438     0.437     0.437     0.436     0.435     0.434     0.434     0.433     0.433     0.432     0.432     0.431     0.431     0.431     0.431     0.431     0.431     0.431     0.431     0.431     0.431     0.431     0.431     0.431     0.432     0.433     0.435     0.437     0.438     0.440     0.441     0.443     0.444     0.446     0.447     0.448     0.450     0.451     0.452     0.453     0.455     0.456     0.457     0.458     0.460     0.461     0.461     0.463     0.463     0.464     0.465     0.466     0.467     0.467     0.468     0.469     0.469     0.470     0.471     0.471     0.472     0.472     0.473     0.473     0.473     0.474     0.474     0.474     0.474     0.474     0.474     0.474     0.474     0.474     0.474     0.474     0.474     0.473     0.473     0.473     0.472     0.472     0.471     0.471     0.470     0.470     0.469     0.468     0.468     0.467     0.466     0.465     0.464     0.463     0.463     0.464     0.465     0.466     0.467     0.468     0.469     0.469     0.470     0.471     0.472     0.472     0.472     0.473     0.473     0.474     0.474     0.474     0.474     0.474     0.475     0.475     0.474     0.474     0.474     0.474     0.474     0.473     0.473     0.472     0.471     0.471     0.470     0.469     0.469     0.468     0.467     0.466     0.465     0.464     0.462     0.461     0.460     0.459     0.457     0.456     0.454     0.453     0.451     0.449     0.448     0.448     0.448     0.448     0.448     0.449     0.449     0.449     0.450     0.450     0.450     0.450     0.450     0.451     0.451     0.451     0.451     0.451     0.452     0.452     0.452     0.452     0.453     0.453     0.453     0.453     0.453     0.453     0.454     0.454     0.454     0.454     0.454     0.455     0.455     0.455     0.455     0.456     0.456     0.456     0.456     0.456     0.456     0.456     0.457     0.457     0.457     0.457     0.457     0.458     0.458     0.458     0.458     0.458     0.459     0.459     0.459     0.459     0.459     0.460     0.460     0.460     0.460     0.461     0.461     0.461     0.461     0.462     0.462     0.462     0.462     0.463     0.463     0.463     0.463     0.463     0.464     0.464     0.464     0.464     0.464     0.465     0.465     0.465     0.465     0.466     0.466     0.466     0.466     0.466     0.467     0.467     0.467     0.467     0.467     0.467     0.468     0.468     0.468     0.468     0.468     0.468     0.469     0.469     0.469     0.469     0.469     0.470     0.470     0.470     0.470     0.470     0.471     0.471     0.471     0.471     0.471     0.471     0.472     0.472     0.472     0.472     0.472     0.473     0.473     0.473     0.473     0.473     0.474     0.474     0.474     0.474     0.474     0.474     0.475     0.475     0.475     0.475     0.476     0.476     0.476     0.476     0.476     0.477     0.477     0.477     0.477     0.477     0.478     0.478     0.478     0.478     0.478     0.479     0.479     0.479     0.479     0.479     0.479     0.480     0.480     0.480     0.480     0.480     0.481     0.481     0.481     0.481     0.482     0.482     0.482     0.482     0.483     0.483     0.483     0.484     0.484     0.484     0.484     0.484     0.484     0.485     0.485     0.485     0.485     0.486     0.486     0.486     0.486     0.487     0.487     0.487     0.487     0.488     0.488     0.488     0.488     0.489     0.489     0.489     0.490     0.490     0.490     0.490     0.491     0.491     0.491     0.492     0.492     0.492     0.493     0.493     0.493     0.493     0.494     0.494     0.494     0.495     0.495     0.495     0.495     0.496     0.496     0.496     0.497     0.497     0.497     0.498     0.498     0.498     0.499     0.499     0.499     0.500     0.500     0.500     0.500     0.501     0.501     0.501     0.501     0.502     0.502     0.502     0.503     0.503     0.503     0.504     0.504     0.504     0.505     0.505     0.505     0.506     0.506     0.506     0.507     0.507     0.507     0.508     0.508     0.509     0.509     0.509     0.510     0.510     0.510     0.510     0.511     0.511     0.511     0.512     0.512     0.512     0.513     0.513     0.513     0.514     0.514     0.515     0.515     0.515     0.516     0.516     0.516     0.517     0.517     0.517     0.518     0.518     0.518     0.519     0.519     0.519     0.520     0.520     0.520     0.521     0.521     0.522     0.522     0.522     0.523     0.523     0.524     0.524     0.524     0.525     0.525     0.526     0.526     0.527     0.527     0.527     0.528     0.528     0.529     0.529     0.529     0.530     0.530     0.530     0.531     0.531     0.532     0.532     0.532     0.533     0.533     0.534     0.534     0.535     0.535     0.536     0.536     0.536     0.537     0.537     0.537     0.538     0.539     0.541     0.542     0.544     0.545     0.547     0.548     0.550     0.552     0.553     0.555     0.556     0.557     0.559     0.561     0.562     0.564     0.566     0.567     0.569     0.571     0.572     0.574     0.575     0.577     0.578     0.580     0.581     0.583     0.584     0.586     0.587     0.589     0.591     0.592     0.594     0.595     0.597     0.598     0.600     0.601     0.603     0.604     0.606     0.607     0.609     0.610     0.612     0.613     0.615     0.616     0.618     0.619     0.621     0.622     0.623     0.625     0.626     0.628     0.629     0.631     0.632     0.634     0.635     0.636     0.638     0.639     0.641     0.642     0.643     0.644     0.646     0.647     0.648     0.649     0.650     0.652     0.653     0.654     0.655     0.656     0.657     0.658     0.659     0.661     0.662     0.663     0.664     0.665     0.666     0.667     0.668     0.669     0.670     0.671     0.672     0.673     0.674     0.675     0.676     0.676     0.677     0.677     0.678     0.679     0.680     0.680     0.681     0.682     0.682     0.682     0.683     0.684     0.684     0.684     0.685     0.685     0.685     0.685     0.686     0.686     0.686     0.686     0.686     0.687     0.687     0.687     0.687     0.687     0.687     0.686     0.686     0.686     0.686     0.686     0.685     0.685     0.685     0.684     0.683     0.682     0.681     0.679     0.678     0.676     0.673     0.671     0.668     0.665     0.663     0.660     0.658     0.655     0.653     0.650     0.648     0.646     0.644     0.641     0.639     0.637     0.635     0.633     0.630     0.628     0.626     0.624     0.622     0.620     0.618     0.619     0.619     0.620     0.620     0.620     0.621     0.621     0.621     0.622     0.622     0.622     0.623     0.623     0.624     0.624     0.625     0.625     0.625     0.626     0.626     0.627     0.627     0.627     0.628     0.628     0.628     0.629     0.629     0.630     0.630     0.631     0.631     0.632     0.632     0.632     0.633     0.633     0.634     0.634     0.635     0.635     0.636     0.636     0.636     0.637     0.637     0.638     0.638     0.639     0.639     0.639     0.640     0.640     0.641     0.641     0.641     0.642     0.642     0.643     0.643     0.644     0.644     0.645     0.645     0.646     0.646     0.647     0.647     0.647     0.648     0.648     0.649     0.649     0.650     0.650     0.650     0.651     0.651     0.651     0.652     0.652     0.653     0.653     0.654     0.654     0.654     0.655     0.655     0.656     0.656     0.657     0.657     0.658     0.658     0.658     0.659     0.659     0.660     0.661     0.661     0.661     0.662     0.662     0.663     0.663     0.664     0.664     0.665     0.665     0.666     0.666     0.667     0.667     0.668     0.668     0.669     0.669     0.670     0.670     0.671     0.671     0.672     0.672     0.673     0.673     0.674     0.675     0.675     0.676     0.676     0.677     0.677     0.678     0.679     0.679     0.680     0.680     0.681     0.682     0.682     0.683     0.683     0.684     0.685     0.685     0.686     0.686     0.687     0.688     0.688     0.689     0.690     0.690     0.691     0.692     0.692     0.693     0.694     0.694     0.695     0.695     0.696     0.697     0.697     0.698     0.699     0.699     0.700     0.701     0.701     0.702     0.703     0.704     0.704     0.705     0.706     0.707     0.707     0.708     0.709     0.710     0.710     0.711     0.712     0.713     0.714     0.715     0.716     0.717     0.717     0.718     0.719     0.720     0.721     0.722     0.723     0.724     0.725     0.726     0.727     0.728     0.729     0.731     0.732     0.733     0.734     0.735     0.736     0.738     0.739     0.740     0.741     0.743     0.744     0.745     0.747     0.748     0.750     0.752     0.753     0.755     0.756     0.758     0.759     0.761     0.762     0.764     0.766     0.768     0.769     0.772     0.776     0.780     0.784     0.788     0.791     0.795     0.799     0.803     0.806     0.810     0.813     0.817     0.821     0.824     0.828     0.831     0.835     0.839     0.842     0.845     0.849     0.852     0.855     0.859     0.862     0.866     0.869     0.873     0.876     0.880     0.883     0.886     0.890     0.893     0.897     0.901     0.904     0.907     0.911     0.915     0.918     0.922     0.926     0.930     0.934     0.938     0.941     0.946     0.950     0.954     0.958     0.962     0.966     0.971     0.975     0.979     0.984     0.988     0.992     0.997     1.002     1.006     1.011     1.016     1.020     1.025     1.030     1.034     1.039     1.044     1.048     1.053     1.057     1.062     1.067     1.071     1.076     1.080     1.085     1.089     1.094     1.098     1.102     1.106     1.110     1.114     1.118     1.122     1.126     1.130     1.134     1.137     1.142     1.146     1.150     1.154     1.158     1.162     1.166     1.170     1.174     1.179     1.183     1.188     1.193     1.198     1.202     1.209     1.214     1.219     1.226     1.231     1.236     1.245     1.264     1.282     1.305     1.324     1.341     1.362     1.378     1.391     1.408     1.420     1.430     1.443     1.451     1.457     1.467     1.472     1.475     1.480     1.480     1.477     1.477     1.474     1.470     1.470     1.468     1.465     1.468     1.470     1.470     1.476     1.480     1.483     1.489     1.492     1.493     1.498     1.498     1.497     1.499     1.498     1.495     1.494     1.491     1.485     1.482     1.475     1.466     1.458     1.449     1.437     1.426     1.414     1.400     1.388     1.374     1.358     1.343     1.327     1.308     1.290     1.271     1.251     1.232     1.213     1.207     1.203     1.198     1.193     1.189     1.185     1.180     1.176     1.172     1.168     1.165     1.161     1.157     1.154     1.150     1.152     1.156     1.157     1.154     1.150     1.142     1.157     1.181     1.203     1.225     1.252     1.276     1.300     1.329     1.353     1.377     1.407     1.431     1.455     1.485     1.509     1.533     1.563     1.586     1.608     1.636     1.656     1.674     1.699     1.716     1.730     1.751     1.764     1.774     1.791     1.800     1.806     1.820     1.827     1.830     1.840     1.844     1.845     1.851     1.852     1.850     1.853     1.851     1.845     1.843     1.836     1.825     1.817     1.805     1.789     1.775     1.758     1.739     1.722     1.702     1.681     1.660     1.640     1.617     1.596     1.576     1.556     1.538     1.521     1.504     1.489     1.474     1.458     1.443     1.428     1.412     1.396     1.382     1.366     1.352     1.339     1.325     1.313     1.302     1.290     1.278     1.265     1.251     1.236     1.221     1.204     1.185     1.166     1.146     1.124     1.103     1.082     1.059     1.038     1.018     1.003     1.001     0.998     0.996     0.994     0.991     0.989     0.987     0.984     0.982     0.980     0.977     0.975     0.973     0.971     0.970     0.968     0.966     0.965     0.963     0.961     0.964     0.967     0.968     0.966     0.961     0.955     0.955     0.954     0.953     0.953     0.953     0.952     0.952     0.951     0.951     0.951     0.951     0.950     0.950     0.951     0.950     0.950     0.950     0.950     0.950     0.950     0.950     0.950     0.950     0.950     0.950     0.950     0.950     0.950     0.950     0.950     0.950     0.950     0.950     0.950     0.950     0.949     0.950     0.949     0.949     0.949     0.949     0.948     0.962     0.977     0.989     1.001     1.016     1.039     1.062     1.080     1.094     1.107     1.114     1.118     1.119     1.116     1.110     1.099     1.085     1.068     1.046     1.027     1.017     1.008     0.996     0.981     0.993     1.007     1.027     1.058     1.094     1.139     1.200     1.258     1.317     1.381     1.434     1.482     1.530     1.564     1.588     1.606     1.610     1.601     1.584     1.559     1.525     1.491     1.458     1.425     1.399     1.378     1.359     1.346     1.332     1.315     1.301     1.283     1.262     1.242     1.220     1.194     1.168     1.141     1.111     1.083     1.060     1.091     1.161     1.220     1.277     1.342     1.394     1.443     1.499     1.544     1.584     1.632     1.668     1.700     1.740     1.768     1.794     1.826     1.849     1.869     1.896     1.913     1.927     1.947     1.957     1.965     1.979     1.984     1.985     1.993     1.993     1.988     1.990     1.985     1.975     1.970     1.956     1.936     1.917     1.891     1.858     1.827     1.794     1.759     1.727     1.698     1.666     1.639     1.613     1.583     1.551     1.518     1.478     1.429     1.378     1.320     1.252     1.183     1.108     1.024     1.010     1.054     1.099     1.136     1.169     1.201     1.226     1.247     1.265     1.279     1.287     1.294     1.350     1.399     1.440     1.475     1.499     1.511     1.518     1.516     1.500     1.485     1.463     1.429     1.402     1.372     1.339     1.321     1.308     1.294     1.289     1.282     1.265     1.251     1.230     1.195     1.164     1.129     1.085     1.048     1.025     1.012     1.001     0.987     0.970     0.955     0.938     0.917     0.899     0.879     0.854     0.836     0.821     0.805     0.791     0.778     0.763     0.749     0.736     0.722     0.709     0.697     0.683     0.671     0.660     0.649     0.644     0.639     0.634     0.629     0.624     0.619     0.615     0.611     0.607     0.604     0.601     0.598     0.595     0.592     0.589     0.587     0.585     0.583     0.581     0.579     0.577     0.575     0.573     0.571     0.570     0.568     0.566     0.564     0.563     0.561     0.559     0.557     0.555     0.554     0.552     0.550     0.548     0.547     0.545     0.544     0.542     0.540     0.539     0.538     0.536     0.535     0.533     0.532     0.531     0.529     0.528     0.527     0.526     0.525     0.524     0.522     0.521     0.520     0.519     0.518     0.518     0.517     0.516     0.515     0.514     0.514     0.513     0.512     0.512     0.511     0.510     0.510     0.509     0.508     0.508     0.507     0.506     0.506     0.505     0.505     0.504     0.504     0.503     0.503     0.502     0.501     0.501     0.500     0.500     0.499     0.499     0.498     0.498     0.497     0.497     0.496     0.496     0.495     0.495     0.494     0.494     0.493     0.493     0.493     0.492     0.492     0.492     0.491     0.491     0.490     0.490     0.490     0.489     0.489     0.488     0.488     0.488     0.487     0.487     0.486     0.486     0.485     0.485     0.484     0.484     0.483     0.483     0.482     0.481     0.481     0.480     0.479     0.479     0.478     0.477     0.476     0.475     0.474     0.473     0.472     0.470     0.469     0.468     0.467     0.466     0.465     0.463     0.462     0.460     0.459     0.457     0.456     0.454     0.452     0.450     0.448     0.446     0.444     0.442     0.440     0.438     0.436     0.434     0.432     0.430     0.427     0.425     0.423     0.420     0.418     0.415     0.413     0.411     0.408     0.405     0.403     0.400     0.398     0.395     0.392     0.390     0.387     0.384     0.382     0.379     0.376     0.374     0.371     0.368     0.366     0.363     0.360     0.358     0.355     0.352     0.350     0.347     0.345     0.342     0.340     0.338     0.336     0.333     0.331     0.329     0.327     0.325     0.323     0.321     0.319     0.317     0.315     0.313     0.311     0.309     0.308     0.306     0.304     0.303     0.301     0.299     0.297     0.296     0.294
     0.497     0.498     0.499     0.500     0.501     0.502     0.503     0.503     0.504     0.505     0.505     0.506     0.506     0.507     0.507     0.508     0.508     0.508     0.509     0.509     0.509     0.510     0.510     0.510     0.510     0.510     0.510     0.510     0.510     0.510     0.510     0.510     0.510     0.510     0.510     0.510     0.510     0.510     0.509     0.509     0.509     0.508     0.508     0.508     0.507     0.507     0.506     0.506     0.505     0.505     0.504     0.504     0.503     0.503     0.502     0.501     0.500     0.500     0.499     0.498     0.498     0.497     0.496     0.495     0.495     0.494     0.493     0.492     0.491     0.491     0.490     0.489     0.488     0.487     0.486     0.485     0.484     0.483     0.482     0.481     0.480     0.479     0.478     0.476     0.475     0.474     0.473     0.472     0.470     0.469     0.468     0.467     0.466     0.465     0.464     0.462     0.461     0.460     0.459     0.458     0.458     0.457     0.457     0.456     0.456     0.456     0.455     0.455     0.454     0.453     0.453     0.452     0.452     0.451     0.451     0.450     0.450     0.449     0.449     0.448     0.448     0.447     0.447     0.446     0.446     0.445     0.445     0.444     0.444     0.443     0.443     0.442     0.442     0.441     0.441     0.440     0.439     0.439     0.438     0.438     0.437     0.437     0.436     0.436     0.435     0.434     0.434     0.433     0.432     0.432     0.431     0.430     0.430     0.430     0.430     0.430     0.430     0.430     0.431     0.431     0.430     0.430     0.430     0.432     0.433     0.435     0.436     0.438     0.439     0.441     0.443     0.444     0.445     0.447     0.448     0.450     0.451     0.452     0.453     0.455     0.456     0.457     0.458     0.459     0.460     0.461     0.462     0.463     0.464     0.465     0.466     0.467     0.467     0.468     0.469     0.469     0.470     0.471     0.471     0.472     0.472     0.473     0.473     0.473     0.474     0.474     0.474     0.474     0.474     0.474     0.474     0.474     0.474     0.474     0.474     0.474     0.474     0.473     0.473     0.472     0.472     0.471     0.471     0.470     0.470     0.469     0.469     0.468     0.467     0.466     0.465     0.464     0.464     0.463     0.464     0.464     0.466     0.467     0.467     0.468     0.469     0.470     0.471     0.471     0.472     0.472     0.473     0.473     0.473     0.474     0.474     0.474     0.474     0.474     0.474     0.474     0.474     0.474     0.474     0.473     0.473     0.472     0.472     0.471     0.471     0.470     0.469     0.468     0.467     0.466     0.466     0.464     0.463     0.462     0.461     0.460     0.458     0.457     0.456     0.454     0.453     0.451     0.449     0.448     0.447     0.448     0.448     0.448     0.448     0.449     0.449     0.449     0.449     0.450     0.450     0.450     0.450     0.450     0.451     0.451     0.451     0.451     0.452     0.452     0.452     0.452     0.452     0.453     0.453     0.453     0.453     0.453     0.453     0.454     0.454     0.454     0.454     0.455     0.455     0.455     0.455     0.455     0.456     0.456     0.456     0.456     0.456     0.456     0.457     0.457     0.457     0.457     0.457     0.458     0.458     0.458     0.458     0.458     0.458     0.459     0.459     0.459     0.459     0.460     0.460     0.460     0.460     0.460     0.461     0.461     0.461     0.461     0.462     0.462     0.462     0.462     0.463     0.463     0.463     0.463     0.464     0.464     0.464     0.464     0.464     0.465     0.465     0.465     0.465     0.465     0.466     0.466     0.466     0.466     0.466     0.467     0.467     0.467     0.467     0.467     0.468     0.468     0.468     0.468     0.468     0.468     0.469     0.469     0.469     0.469     0.469     0.469     0.470     0.470     0.470     0.470     0.470     0.471     0.471     0.471     0.471     0.471     0.471     0.472     0.472     0.472     0.472     0.472     0.473     0.473     0.473     0.473     0.473     0.474     0.474     0.474     0.474     0.474     0.475     0.475     0.475     0.475     0.475     0.476     0.476     0.476     0.476     0.477     0.477     0.477     0.477     0.477     0.478     0.478     0.478     0.478     0.478     0.478     0.479     0.479     0.479     0.479     0.479     0.480     0.480     0.480     0.480     0.481     0.481     0.481     0.481     0.481     0.482     0.482     0.482     0.482     0.483     0.483     0.483     0.483     0.484     0.484     0.484     0.484     0.484     0.485     0.485     0.485     0.485     0.486     0.486     0.486     0.486     0.487     0.487     0.487     0.487     0.488     0.488     0.488     0.488     0.489     0.489     0.489     0.490     0.490     0.490     0.490     0.491     0.491     0.491     0.492     0.492     0.492     0.493     0.493     0.493     0.494     0.494     0.494     0.495     0.495     0.495     0.495     0.496     0.496     0.496     0.496     0.497     0.497     0.498     0.498     0.498     0.498     0.499     0.499     0.499     0.500     0.500     0.500     0.500     0.501     0.501     0.501     0.502     0.502     0.502     0.503     0.503     0.503     0.504     0.504     0.504     0.505     0.505     0.505     0.505     0.506     0.506     0.507     0.507     0.507     0.508     0.508     0.508     0.509     0.509     0.509     0.510     0.510     0.510     0.511     0.511     0.511     0.511     0.512     0.512     0.513     0.513     0.513     0.514     0.514     0.514     0.515     0.515     0.515     0.516     0.516     0.516     0.517     0.517     0.517     0.518     0.518     0.519     0.519     0.519     0.520     0.520     0.520     0.521     0.521     0.521     0.522     0.522     0.523     0.523     0.523     0.524     0.524     0.525     0.525     0.526     0.526     0.526     0.527     0.527     0.528     0.528     0.528     0.529     0.529     0.530     0.530     0.530     0.531     0.531     0.532     0.532     0.532     0.533     0.533     0.534     0.534     0.535     0.535     0.535     0.536     0.536     0.537     0.537     0.537     0.538     0.539     0.540     0.542     0.543     0.545     0.547     0.548     0.550     0.551     0.553     0.554     0.556     0.557     0.559     0.560     0.562     0.563     0.565     0.567     0.568     0.570     0.572     0.573     0.575     0.576     0.578     0.579     0.581     0.582     0.584     0.585     0.587     0.588     0.590     0.592     0.593     0.595     0.596     0.598     0.599     0.601     0.602     0.604     0.605     0.607     0.608     0.610     0.611     0.613     0.614     0.616     0.617     0.619     0.620     0.621     0.623     0.624     0.626     0.627     0.629     0.630     0.631     0.633     0.634     0.636     0.637     0.639     0.640     0.641     0.642     0.644     0.645     0.646     0.647     0.648     0.649     0.651     0.652     0.653     0.654     0.655     0.656     0.657     0.658     0.659     0.660     0.661     0.662     0.664     0.665     0.666     0.667     0.667     0.668     0.670     0.670     0.671     0.672     0.673     0.674     0.675     0.675     0.676     0.677     0.678     0.678     0.679     0.679     0.680     0.680     0.681     0.681     0.682     0.682     0.682     0.682     0.683     0.683     0.683     0.683     0.683     0.684     0.684     0.684     0.684     0.684     0.684     0.684     0.684     0.683     0.683     0.683     0.683     0.683     0.682     0.682     0.681     0.681     0.680     0.679     0.678     0.677     0.676     0.674     0.672     0.669     0.666     0.664     0.661     0.658     0.656     0.653     0.651     0.648     0.646     0.644     0.642     0.639     0.637     0.635     0.633     0.631     0.629     0.627     0.624     0.622     0.620     0.618     0.618     0.618     0.619     0.619     0.619     0.620     0.620     0.621     0.621     0.621     0.622     0.622     0.622     0.623     0.623     0.624     0.624     0.625     0.625     0.625     0.626     0.626     0.626     0.627     0.627     0.628     0.628     0.628     0.629     0.629     0.630     0.630     0.631     0.631     0.632     0.632     0.632     0.633     0.633     0.634     0.634     0.635     0.635     0.636     0.636     0.636     0.637     0.637     0.638     0.638     0.639     0.639     0.639     0.640     0.640     0.641     0.641     0.641     0.642     0.642     0.643     0.643     0.644     0.644     0.645     0.645     0.646     0.646     0.646     0.647     0.647     0.648     0.648     0.648     0.649     0.649     0.650     0.650     0.651     0.651     0.651     0.652     0.652     0.653     0.653     0.654     0.654     0.654     0.655     0.655     0.656     0.656     0.657     0.657     0.658     0.658     0.658     0.659     0.660     0.660     0.661     0.661     0.661     0.662     0.662     0.663     0.663     0.664     0.664     0.665     0.665     0.666     0.666     0.667     0.667     0.668     0.668     0.669     0.669     0.670     0.670     0.671     0.671     0.672     0.673     0.673     0.674     0.674     0.675     0.675     0.676     0.677     0.677     0.678     0.678     0.679     0.679     0.680     0.681     0.681     0.682     0.682     0.683     0.684     0.684     0.685     0.685     0.686     0.687     0.687     0.688     0.689     0.689     0.690     0.691     0.691     0.692     0.693     0.693     0.694     0.695     0.695     0.696     0.696     0.697     0.698     0.698     0.699     0.700     0.700     0.701     0.702     0.702     0.703     0.704     0.705     0.705     0.706     0.707     0.708     0.709     0.709     0.710     0.711     0.712     0.713     0.713     0.714     0.715     0.716     0.717     0.718     0.719     0.720     0.720     0.721     0.722     0.723     0.724     0.726     0.727     0.728     0.729     0.730     0.731     0.732     0.734     0.735     0.736     0.737     0.739     0.740     0.741     0.742     0.744     0.745     0.746     0.748     0.749     0.751     0.753     0.754     0.756     0.757     0.759     0.760     0.762     0.764     0.765     0.767     0.769     0.771     0.774     0.778     0.782     0.786     0.790     0.793     0.797     0.801     0.805     0.808     0.812     0.815     0.819     0.823     0.826     0.830     0.833     0.837     0.840     0.844     0.847     0.851     0.854     0.857     0.861     0.864     0.868     0.871     0.875     0.878     0.881     0.885     0.888     0.892     0.895     0.899     0.902     0.906     0.910     0.913     0.917     0.921     0.925     0.928     0.932     0.936     0.940     0.944     0.948     0.952     0.956     0.961     0.965     0.969     0.974     0.978     0.982     0.987     0.991     0.996     1.000     1.005     1.010     1.014     1.019     1.024     1.028     1.033     1.038     1.043     1.047     1.052     1.057     1.061     1.066     1.070     1.075     1.079     1.084     1.088     1.093     1.097     1.101     1.106     1.110     1.114     1.118     1.122     1.126     1.129     1.133     1.137     1.141     1.145     1.149     1.153     1.157     1.161     1.165     1.170     1.174     1.178     1.183     1.188     1.193     1.198     1.203     1.209     1.214     1.220     1.226     1.233     1.239     1.245     1.251     1.266     1.287     1.308     1.328     1.347     1.365     1.381     1.396     1.409     1.421     1.432     1.442     1.450     1.458     1.464     1.469     1.472     1.473     1.473     1.471     1.467     1.464     1.461     1.458     1.456     1.456     1.456     1.458     1.461     1.464     1.469     1.473     1.477     1.482     1.485     1.487     1.489     1.490     1.490     1.491     1.491     1.489     1.487     1.483     1.477     1.471     1.463     1.454     1.444     1.434     1.421     1.410     1.397     1.383     1.370     1.355     1.339     1.322     1.304     1.284     1.265     1.245     1.224     1.215     1.210     1.204     1.199     1.194     1.189     1.184     1.180     1.174     1.170     1.165     1.160     1.156     1.152     1.147     1.148     1.152     1.155     1.154     1.150     1.144     1.136     1.137     1.156     1.178     1.201     1.223     1.247     1.273     1.297     1.322     1.347     1.372     1.397     1.424     1.449     1.475     1.501     1.526     1.551     1.576     1.599     1.621     1.643     1.664     1.683     1.702     1.720     1.737     1.754     1.769     1.782     1.796     1.808     1.819     1.830     1.839     1.846     1.853     1.857     1.862     1.864     1.865     1.865     1.864     1.860     1.854     1.847     1.837     1.827     1.814     1.799     1.784     1.768     1.749     1.731     1.711     1.690     1.669     1.648     1.626     1.607     1.588     1.570     1.554     1.539     1.523     1.508     1.492     1.476     1.461     1.445     1.429     1.414     1.399     1.384     1.371     1.359     1.346     1.335     1.323     1.310     1.297     1.283     1.267     1.251     1.233     1.213     1.194     1.173     1.151     1.129     1.106     1.083     1.060     1.037     1.014     1.005     1.003     1.000     0.998     0.995     0.992     0.990     0.988     0.985     0.983     0.981     0.979     0.977     0.975     0.973     0.971     0.969     0.967     0.966     0.965     0.963     0.962     0.962     0.960     0.959     0.959     0.958     0.957     0.957     0.956     0.956     0.955     0.955     0.954     0.954     0.953     0.953     0.962     0.970     0.972     0.969     0.962     0.953     0.953     0.952     0.952     0.952     0.952     0.952     0.952     0.952     0.952     0.952     0.951     0.951     0.952     0.951     0.951     0.951     0.951     0.951     0.951     0.950     0.950     0.950     0.949     0.949     0.949     0.962     0.978     0.992     1.004     1.013     1.033     1.052     1.068     1.081     1.091     1.097     1.100     1.101     1.097     1.090     1.079     1.065     1.048     1.041     1.034     1.026     1.016     1.004     0.991     0.980     0.992     1.011     1.040     1.071     1.118     1.174     1.233     1.294     1.354     1.410     1.461     1.506     1.544     1.572     1.590     1.597     1.593     1.578     1.555     1.526     1.493     1.460     1.429     1.403     1.382     1.366     1.352     1.340     1.327     1.312     1.297     1.279     1.259     1.238     1.213     1.185     1.154     1.121     1.086     1.055     1.036     1.101     1.163     1.224     1.285     1.342     1.398     1.452     1.503     1.550     1.596     1.638     1.675     1.710     1.742     1.771     1.798     1.822     1.845     1.865     1.884     1.902     1.917     1.932     1.945     1.958     1.969     1.979     1.987     1.994     1.998     2.001     2.002     2.001     1.997     1.989     1.976     1.958     1.936     1.907     1.876     1.845     1.815     1.785     1.757     1.730     1.704     1.679     1.652     1.621     1.586     1.544     1.493     1.439     1.378     1.310     1.241     1.168     1.093     1.025     1.054     1.096     1.132     1.164     1.192     1.217     1.237     1.253     1.265     1.281     1.339     1.393     1.442     1.482     1.515     1.537     1.549     1.552     1.546     1.530     1.508     1.480     1.445     1.408     1.369     1.331     1.298     1.273     1.255     1.245     1.237     1.227     1.214     1.196     1.171     1.142     1.108     1.070     1.031     1.006     0.994     0.981     0.967     0.951     0.935     0.918     0.899     0.882     0.864     0.847     0.832     0.817     0.802     0.789     0.775     0.762     0.750     0.737     0.725     0.713     0.701     0.689     0.678     0.667     0.657     0.648     0.639     0.630     0.622     0.617     0.613     0.609     0.606     0.602     0.599     0.596     0.594     0.591     0.588     0.586     0.583     0.581     0.579     0.577     0.576     0.574     0.572     0.571     0.569     0.567     0.565     0.563     0.561     0.560     0.558     0.556     0.555     0.553     0.551     0.549     0.548     0.546     0.544     0.543     0.541     0.540     0.538     0.537     0.535     0.534     0.532     0.531     0.530     0.529     0.527     0.526     0.525     0.524     0.523     0.522     0.521     0.520     0.519     0.518     0.517     0.516     0.515     0.514     0.513     0.513     0.512     0.511     0.511     0.510     0.509     0.509     0.508     0.507     0.507     0.506     0.506     0.505     0.504     0.504     0.503     0.503     0.502     0.502     0.501     0.501     0.500     0.499     0.499     0.499     0.498     0.497     0.497     0.496     0.496     0.495     0.495     0.494     0.494     0.493     0.493     0.493     0.492     0.492     0.491     0.491     0.490     0.490     0.490     0.490     0.489     0.489     0.488     0.488     0.488     0.487     0.487     0.486     0.486     0.486     0.485     0.485     0.484     0.484     0.483     0.483     0.482     0.481     0.481     0.480     0.479     0.479     0.478     0.477     0.477     0.476     0.475     0.474     0.473     0.471     0.470     0.469     0.468     0.467     0.466     0.465     0.463     0.462     0.461     0.459     0.458     0.456     0.454     0.453     0.451     0.449     0.447     0.445     0.443     0.441     0.439     0.437     0.435     0.433     0.431     0.429     0.426     0.424     0.422     0.419     0.417     0.414     0.412     0.410     0.407     0.404     0.402     0.399     0.397     0.394     0.391     0.389     0.386     0.383     0.381     0.378     0.375     0.373     0.370     0.367     0.365     0.362     0.359     0.357     0.354     0.352     0.349     0.346     0.344     0.342     0.339     0.337     0.335     0.333     0.330     0.328     0.326     0.324     0.322     0.320     0.318     0.316     0.314     0.312     0.310     0.308     0.307     0.305     0.303     0.302     0.300     0.298     0.296     0.295     0.293
     0.496     0.497     0.498     0.499     0.500     0.501     0.502     0.502     0.503     0.504     0.504     0.505     0.505     0.506     0.506     0.507     0.507     0.508     0.508     0.508     0.508     0.509     0.509     0.509     0.509     0.509     0.510     0.509     0.509     0.510     0.510     0.510     0.509     0.509     0.509     0.509     0.509     0.509     0.508     0.508     0.508     0.507     0.507     0.507     0.506     0.506     0.505     0.505     0.505     0.504     0.503     0.503     0.502     0.502     0.501     0.500     0.500     0.499     0.498     0.498     0.497     0.496     0.495     0.510     0.494     0.523     0.493     0.529     0.491     0.529     0.489     0.524     0.487     0.515     0.485     0.502     0.483     0.486     0.481     0.480     0.479     0.478     0.477     0.476     0.474     0.473     0.472     0.471     0.470     0.469     0.468     0.467     0.465     0.464     0.463     0.462     0.460     0.460     0.459     0.459     0.458     0.458     0.457     0.457     0.456     0.456     0.456     0.455     0.454     0.454     0.453     0.453     0.452     0.452     0.451     0.450     0.450     0.450     0.449     0.449     0.448     0.448     0.447     0.446     0.446     0.445     0.445     0.444     0.444     0.443     0.443     0.443     0.442     0.441     0.441     0.440     0.439     0.439     0.438     0.438     0.437     0.437     0.436     0.436     0.435     0.434     0.434     0.433     0.432     0.432     0.431     0.431     0.430     0.430     0.430     0.430     0.430     0.430     0.430     0.430     0.430     0.430     0.430     0.431     0.433     0.434     0.436     0.438     0.439     0.441     0.442     0.444     0.445     0.447     0.448     0.449     0.451     0.452     0.453     0.454     0.456     0.457     0.458     0.459     0.460     0.461     0.462     0.463     0.464     0.465     0.466     0.466     0.467     0.468     0.469     0.469     0.470     0.470     0.471     0.472     0.472     0.473     0.473     0.473     0.474     0.474     0.474     0.474     0.474     0.474     0.474     0.474     0.474     0.474     0.474     0.474     0.474     0.473     0.473     0.473     0.472     0.472     0.471     0.471     0.470     0.469     0.469     0.468     0.467     0.467     0.466     0.465     0.464     0.463     0.463     0.464     0.465     0.466     0.467     0.468     0.469     0.469     0.470     0.471     0.471     0.472     0.472     0.473     0.473     0.473     0.473     0.474     0.474     0.474     0.474     0.474     0.474     0.474     0.473     0.473     0.473     0.472     0.472     0.471     0.470     0.470     0.469     0.468     0.467     0.466     0.465     0.464     0.463     0.462     0.461     0.459     0.458     0.457     0.455     0.454     0.452     0.451     0.449     0.447     0.447     0.447     0.448     0.448     0.448     0.448     0.449     0.449     0.449     0.449     0.450     0.450     0.450     0.450     0.451     0.451     0.451     0.451     0.451     0.452     0.452     0.452     0.452     0.452     0.453     0.453     0.453     0.453     0.453     0.454     0.454     0.454     0.454     0.455     0.455     0.455     0.455     0.455     0.455     0.455     0.456     0.456     0.456     0.456     0.456     0.456     0.457     0.457     0.457     0.457     0.458     0.458     0.458     0.458     0.458     0.459     0.459     0.459     0.459     0.459     0.460     0.460     0.460     0.460     0.460     0.461     0.461     0.461     0.461     0.462     0.462     0.462     0.462     0.463     0.463     0.463     0.463     0.464     0.464     0.464     0.464     0.464     0.465     0.465     0.465     0.465     0.465     0.466     0.466     0.466     0.466     0.466     0.467     0.467     0.467     0.467     0.467     0.467     0.468     0.468     0.468     0.468     0.468     0.469     0.469     0.469     0.469     0.469     0.469     0.470     0.470     0.470     0.470     0.470     0.470     0.471     0.471     0.471     0.471     0.471     0.472     0.472     0.472     0.472     0.472     0.473     0.473     0.473     0.473     0.474     0.474     0.474     0.474     0.474     0.474     0.475     0.475     0.475     0.475     0.475     0.476     0.476     0.476     0.476     0.476     0.477     0.477     0.477     0.477     0.478     0.478     0.478     0.478     0.478     0.478     0.479     0.479     0.479     0.479     0.479     0.480     0.480     0.480     0.480     0.481     0.481     0.481     0.481     0.482     0.482     0.482     0.482     0.482     0.483     0.483     0.483     0.483     0.484     0.484     0.484     0.484     0.484     0.485     0.485     0.485     0.485     0.486     0.486     0.486     0.486     0.487     0.487     0.487     0.487     0.488     0.488     0.488     0.489     0.489     0.489     0.489     0.490     0.490     0.490     0.491     0.491     0.491     0.492     0.492     0.492     0.493     0.493     0.493     0.493     0.494     0.494     0.494     0.495     0.495     0.495     0.495     0.496     0.496     0.496     0.497     0.497     0.497     0.498     0.498     0.498     0.498     0.499     0.499     0.499     0.500     0.500     0.500     0.500     0.501     0.501     0.501     0.502     0.502     0.502     0.503     0.503     0.503     0.504     0.504     0.504     0.505     0.505     0.505     0.506     0.506     0.506     0.507     0.507     0.508     0.508     0.508     0.509     0.509     0.509     0.509     0.510     0.510     0.510     0.511     0.511     0.511     0.512     0.512     0.512     0.513     0.513     0.514     0.514     0.514     0.515     0.515     0.515     0.516     0.516     0.516     0.517     0.517     0.517     0.518     0.518     0.518     0.519     0.519     0.519     0.520     0.520     0.520     0.521     0.521     0.522     0.522     0.522     0.523     0.523     0.524     0.524     0.525     0.525     0.526     0.526     0.526     0.527     0.527     0.528     0.528     0.528     0.529     0.529     0.530     0.530     0.530     0.531     0.531     0.531     0.532     0.532     0.533     0.533     0.534     0.534     0.534     0.535     0.536     0.536     0.536     0.536     0.537     0.537     0.538     0.538     0.540     0.541     0.543     0.545     0.546     0.548     0.549     0.551     0.552     0.554     0.555     0.557     0.558     0.560     0.562     0.563     0.565     0.566     0.568     0.570     0.571     0.573     0.574     0.576     0.578     0.579     0.581     0.582     0.583     0.585     0.586     0.588     0.590     0.591     0.593     0.594     0.596     0.597     0.599     0.600     0.602     0.603     0.605     0.606     0.608     0.609     0.611     0.612     0.614     0.615     0.617     0.618     0.619     0.621     0.622     0.623     0.625     0.626     0.628     0.629     0.631     0.632     0.633     0.635     0.636     0.638     0.639     0.640     0.641     0.643     0.644     0.645     0.646     0.647     0.648     0.650     0.651     0.652     0.653     0.654     0.655     0.656     0.657     0.658     0.659     0.660     0.661     0.662     0.663     0.664     0.665     0.666     0.667     0.668     0.669     0.670     0.671     0.672     0.672     0.673     0.674     0.675     0.675     0.676     0.676     0.677     0.678     0.678     0.679     0.679     0.679     0.680     0.680     0.680     0.680     0.681     0.681     0.681     0.681     0.681     0.681     0.681     0.681     0.681     0.681     0.681     0.681     0.681     0.680     0.680     0.680     0.679     0.679     0.679     0.678     0.678     0.677     0.676     0.675     0.674     0.673     0.671     0.669     0.667     0.664     0.662     0.659     0.656     0.653     0.651     0.648     0.646     0.644     0.642     0.640     0.637     0.635     0.633     0.631     0.629     0.627     0.625     0.623     0.621     0.618     0.617     0.618     0.618     0.618     0.619     0.619     0.619     0.620     0.620     0.621     0.621     0.621     0.622     0.622     0.622     0.623     0.623     0.624     0.624     0.625     0.625     0.625     0.626     0.626     0.626     0.627     0.627     0.628     0.628     0.629     0.629     0.629     0.630     0.630     0.631     0.631     0.632     0.632     0.633     0.633     0.633     0.634     0.634     0.635     0.635     0.636     0.636     0.636     0.637     0.637     0.638     0.638     0.639     0.639     0.639     0.640     0.640     0.641     0.641     0.641     0.642     0.642     0.643     0.643     0.644     0.644     0.645     0.645     0.646     0.646     0.646     0.647     0.647     0.648     0.648     0.648     0.649     0.649     0.650     0.650     0.651     0.651     0.651     0.652     0.652     0.653     0.653     0.654     0.654     0.654     0.655     0.655     0.656     0.656     0.657     0.657     0.658     0.658     0.659     0.659     0.660     0.660     0.660     0.661     0.661     0.662     0.662     0.663     0.663     0.664     0.664     0.665     0.665     0.666     0.666     0.667     0.667     0.668     0.669     0.669     0.669     0.670     0.670     0.671     0.672     0.672     0.673     0.673     0.674     0.674     0.675     0.676     0.676     0.677     0.677     0.678     0.678     0.679     0.680     0.680     0.681     0.681     0.682     0.683     0.683     0.684     0.684     0.685     0.685     0.686     0.687     0.688     0.688     0.689     0.689     0.690     0.691     0.692     0.692     0.693     0.694     0.694     0.695     0.695     0.696     0.697     0.697     0.698     0.699     0.699     0.700     0.701     0.701     0.702     0.703     0.703     0.704     0.705     0.706     0.707     0.707     0.708     0.709     0.710     0.711     0.711     0.712     0.713     0.714     0.715     0.716     0.717     0.718     0.718     0.719     0.720     0.721     0.722     0.723     0.724     0.725     0.726     0.728     0.729     0.730     0.731     0.732     0.733     0.734     0.736     0.737     0.738     0.739     0.741     0.742     0.743     0.745     0.746     0.747     0.749     0.750     0.752     0.754     0.755     0.757     0.758     0.760     0.761     0.763     0.765     0.767     0.768     0.770     0.772     0.776     0.780     0.784     0.788     0.792     0.795     0.799     0.803     0.807     0.810     0.814     0.817     0.821     0.824     0.828     0.831     0.835     0.839     0.842     0.846     0.849     0.852     0.856     0.859     0.863     0.866     0.869     0.873     0.876     0.880     0.883     0.887     0.890     0.894     0.897     0.901     0.904     0.908     0.912     0.916     0.919     0.923     0.927     0.931     0.935     0.939     0.943     0.947     0.951     0.955     0.959     0.964     0.968     0.972     0.977     0.981     0.985     0.990     0.994     0.999     1.004     1.008     1.013     1.018     1.022     1.027     1.032     1.037     1.041     1.046     1.051     1.056     1.060     1.065     1.069     1.074     1.078     1.083     1.088     1.092     1.096     1.101     1.105     1.109     1.113     1.117     1.121     1.125     1.129     1.133     1.136     1.140     1.144     1.148     1.152     1.156     1.160     1.164     1.169     1.173     1.178     1.183     1.187     1.193     1.198     1.203     1.209     1.215     1.221     1.227     1.233     1.240     1.247     1.253     1.260     1.270     1.292     1.313     1.333     1.352     1.369     1.385     1.400     1.412     1.424     1.435     1.443     1.451     1.458     1.463     1.467     1.469     1.469     1.467     1.464     1.460     1.456     1.452     1.449     1.447     1.446     1.446     1.448     1.451     1.454     1.459     1.464     1.468     1.472     1.475     1.478     1.480     1.483     1.484     1.485     1.486     1.485     1.483     1.479     1.473     1.466     1.459     1.449     1.439     1.429     1.417     1.405     1.393     1.380     1.366     1.351     1.334     1.317     1.299     1.279     1.259     1.238     1.222     1.217     1.211     1.205     1.200     1.195     1.189     1.184     1.178     1.173     1.167     1.162     1.156     1.151     1.146     1.145     1.151     1.154     1.155     1.152     1.147     1.140     1.130     1.118     1.135     1.155     1.176     1.198     1.221     1.245     1.268     1.293     1.318     1.342     1.367     1.393     1.418     1.444     1.469     1.494     1.519     1.543     1.566     1.589     1.611     1.631     1.652     1.672     1.692     1.712     1.731     1.748     1.765     1.782     1.796     1.811     1.825     1.835     1.846     1.855     1.861     1.867     1.872     1.874     1.876     1.876     1.874     1.870     1.865     1.856     1.847     1.836     1.822     1.809     1.793     1.776     1.758     1.739     1.718     1.698     1.678     1.657     1.638     1.620     1.603     1.587     1.572     1.557     1.541     1.526     1.510     1.494     1.478     1.462     1.446     1.432     1.417     1.404     1.391     1.379     1.367     1.355     1.342     1.329     1.314     1.298     1.281     1.262     1.243     1.222     1.201     1.179     1.156     1.133     1.109     1.085     1.060     1.035     1.011     1.007     1.004     1.001     0.999     0.996     0.994     0.992     0.989     0.987     0.984     0.982     0.980     0.978     0.976     0.974     0.973     0.971     0.969     0.968     0.967     0.966     0.965     0.964     0.963     0.962     0.961     0.960     0.960     0.959     0.959     0.958     0.958     0.957     0.957     0.956     0.971     0.983     0.989     0.990     0.987     0.979     0.968     0.955     0.955     0.955     0.955     0.954     0.954     0.954     0.954     0.953     0.953     0.953     0.953     0.953     0.953     0.952     0.952     0.952     0.952     0.952     0.951     0.951     0.950     0.950     0.950     0.949     0.964     0.980     0.995     1.008     1.019     1.028     1.039     1.053     1.065     1.073     1.079     1.081     1.081     1.077     1.069     1.059     1.051     1.050     1.047     1.042     1.034     1.024     1.012     0.999     0.985     0.977     0.993     1.022     1.055     1.093     1.147     1.207     1.267     1.327     1.384     1.436     1.482     1.521     1.552     1.572     1.583     1.582     1.571     1.551     1.525     1.494     1.463     1.434     1.408     1.388     1.371     1.358     1.346     1.334     1.321     1.307     1.291     1.272     1.251     1.226     1.197     1.165     1.129     1.091     1.055     1.024     1.049     1.113     1.176     1.238     1.298     1.357     1.415     1.470     1.522     1.570     1.616     1.656     1.693     1.726     1.756     1.783     1.808     1.830     1.850     1.869     1.887     1.904     1.920     1.937     1.952     1.968     1.982     1.993     2.004     2.013     2.019     2.024     2.027     2.025     2.021     2.011     1.996     1.975     1.949     1.920     1.892     1.865     1.839     1.814     1.790     1.767     1.744     1.719     1.689     1.654     1.610     1.559     1.502     1.441     1.376     1.311     1.247     1.183     1.126     1.082     1.076     1.111     1.142     1.170     1.193     1.212     1.246     1.294     1.343     1.391     1.436     1.477     1.511     1.538     1.556     1.564     1.563     1.553     1.535     1.509     1.478     1.442     1.403     1.362     1.320     1.283     1.249     1.223     1.204     1.191     1.179     1.167     1.151     1.130     1.104     1.073     1.038     1.000     0.988     0.978     0.967     0.954     0.940     0.924     0.908     0.891     0.874     0.858     0.841     0.826     0.811     0.798     0.785     0.772     0.760     0.749     0.738     0.726     0.715     0.704     0.693     0.682     0.672     0.662     0.653     0.645     0.637     0.628     0.621     0.613     0.607     0.602     0.597     0.594     0.592     0.589     0.587     0.584     0.582     0.580     0.578     0.576     0.574     0.573     0.571     0.569     0.567     0.566     0.564     0.562     0.560     0.559     0.557     0.555     0.553     0.552     0.550     0.548     0.547     0.545     0.543     0.542     0.540     0.539     0.537     0.536     0.534     0.533     0.532     0.530     0.529     0.528     0.527     0.525     0.524     0.523     0.522     0.521     0.520     0.519     0.518     0.517     0.516     0.515     0.514     0.513     0.513     0.512     0.511     0.510     0.510     0.509     0.508     0.508     0.507     0.507     0.506     0.505     0.505     0.504     0.504     0.503     0.502     0.502     0.501     0.501     0.500     0.500     0.499     0.499     0.498     0.498     0.497     0.497     0.496     0.495     0.495     0.494     0.494     0.493     0.493     0.492     0.492     0.492     0.491     0.491     0.490     0.490     0.489     0.489     0.489     0.489     0.488     0.488     0.487     0.487     0.487     0.486     0.486     0.485     0.485     0.485     0.484     0.484     0.483     0.483     0.482     0.482     0.481     0.481     0.480     0.480     0.479     0.478     0.478     0.477     0.476     0.475     0.474     0.473     0.472     0.471     0.470     0.469     0.468     0.467     0.466     0.465     0.463     0.462     0.461     0.459     0.458     0.456     0.455     0.453     0.452     0.450     0.448     0.446     0.444     0.442     0.440     0.438     0.436     0.434     0.432     0.430     0.428     0.425     0.423     0.421     0.418     0.416     0.413     0.411     0.409     0.406     0.403     0.401     0.398     0.396     0.393     0.390     0.388     0.385     0.383     0.380     0.377     0.374     0.372     0.369     0.366     0.364     0.361     0.359     0.356     0.353     0.351     0.348     0.346     0.343     0.341     0.338     0.336     0.334     0.332     0.330     0.327     0.325     0.323     0.321     0.319     0.317     0.315     0.313     0.311     0.309     0.307     0.306     0.304     0.302     0.301     0.299     0.297     0.296     0.294     0.292
     0.495     0.496     0.497     0.498     0.499     0.500     0.501     0.501     0.502     0.503     0.503     0.504     0.504     0.505     0.505     0.506     0.506     0.507     0.507     0.507     0.507     0.508     0.508     0.508     0.508     0.508     0.508     0.509     0.509     0.509     0.509     0.509     0.508     0.509     0.508     0.508     0.508     0.508     0.508     0.507     0.507     0.507     0.506     0.506     0.506     0.505     0.505     0.504     0.504     0.503     0.503     0.502     0.501     0.501     0.500     0.500     0.499     0.498     0.497     0.497     0.505     0.495     0.531     0.496     0.550     0.508     0.562     0.514     0.566     0.514     0.588     0.509     0.590     0.501     0.558     0.489     0.522     0.481     0.502     0.479     0.480     0.477     0.476     0.475     0.474     0.473     0.471     0.470     0.469     0.468     0.467     0.466     0.465     0.463     0.462     0.461     0.460     0.460     0.459     0.459     0.458     0.458     0.457     0.457     0.456     0.456     0.456     0.455     0.454     0.454     0.454     0.453     0.453     0.452     0.451     0.451     0.450     0.450     0.450     0.449     0.449     0.448     0.448     0.447     0.446     0.446     0.445     0.445     0.444     0.444     0.443     0.443     0.442     0.441     0.441     0.440     0.440     0.439     0.439     0.438     0.438     0.437     0.436     0.436     0.435     0.435     0.434     0.433     0.433     0.432     0.432     0.431     0.430     0.430     0.430     0.430     0.430     0.430     0.430     0.430     0.430     0.430     0.430     0.431     0.432     0.434     0.436     0.437     0.439     0.441     0.442     0.443     0.445     0.446     0.448     0.449     0.450     0.452     0.453     0.454     0.455     0.457     0.458     0.459     0.460     0.461     0.462     0.463     0.464     0.465     0.466     0.466     0.467     0.468     0.469     0.469     0.470     0.470     0.471     0.472     0.472     0.473     0.473     0.473     0.474     0.474     0.474     0.474     0.474     0.474     0.474     0.474     0.474     0.474     0.474     0.474     0.474     0.474     0.473     0.473     0.472     0.472     0.471     0.471     0.470     0.470     0.469     0.469     0.468     0.467     0.466     0.465     0.464     0.463     0.463     0.464     0.465     0.466     0.467     0.468     0.469     0.469     0.470     0.470     0.471     0.471     0.472     0.472     0.473     0.473     0.473     0.473     0.474     0.474     0.474     0.474     0.474     0.473     0.473     0.473     0.472     0.472     0.471     0.471     0.470     0.469     0.469     0.468     0.467     0.466     0.465     0.464     0.463     0.462     0.460     0.459     0.458     0.456     0.455     0.453     0.452     0.450     0.449     0.447     0.447     0.447     0.447     0.448     0.448     0.448     0.449     0.449     0.449     0.449     0.450     0.450     0.450     0.450     0.450     0.450     0.451     0.451     0.451     0.451     0.452     0.452     0.452     0.452     0.452     0.453     0.453     0.453     0.453     0.453     0.454     0.454     0.454     0.454     0.455     0.455     0.455     0.455     0.455     0.455     0.455     0.456     0.456     0.456     0.456     0.456     0.457     0.457     0.457     0.457     0.457     0.457     0.458     0.458     0.458     0.458     0.458     0.459     0.459     0.459     0.459     0.459     0.460     0.460     0.460     0.460     0.461     0.461     0.461     0.461     0.462     0.462     0.462     0.462     0.463     0.463     0.463     0.463     0.464     0.464     0.464     0.464     0.464     0.465     0.465     0.465     0.465     0.465     0.466     0.466     0.466     0.466     0.466     0.466     0.467     0.467     0.467     0.467     0.467     0.468     0.468     0.468     0.468     0.468     0.469     0.469     0.469     0.469     0.469     0.469     0.469     0.470     0.470     0.470     0.470     0.470     0.471     0.471     0.471     0.471     0.471     0.472     0.472     0.472     0.472     0.472     0.473     0.473     0.473     0.473     0.473     0.474     0.474     0.474     0.474     0.474     0.475     0.475     0.475     0.475     0.475     0.476     0.476     0.476     0.476     0.476     0.477     0.477     0.477     0.477     0.477     0.478     0.478     0.478     0.478     0.479     0.479     0.479     0.479     0.479     0.479     0.480     0.480     0.480     0.480     0.481     0.481     0.481     0.481     0.481     0.482     0.482     0.482     0.482     0.483     0.483     0.483     0.483     0.484     0.484     0.484     0.484     0.484     0.485     0.485     0.485     0.485     0.486     0.486     0.486     0.486     0.487     0.487     0.487     0.487     0.488     0.488     0.488     0.489     0.489     0.489     0.489     0.490     0.490     0.490     0.491     0.491     0.491     0.492     0.492     0.492     0.493     0.493     0.493     0.494     0.494     0.494     0.494     0.495     0.495     0.495     0.496     0.496     0.496     0.496     0.497     0.497     0.497     0.498     0.498     0.498     0.499     0.499     0.499     0.499     0.500     0.500     0.500     0.501     0.501     0.501     0.502     0.502     0.502     0.503     0.503     0.503     0.504     0.504     0.504     0.505     0.505     0.505     0.506     0.506     0.506     0.507     0.507     0.507     0.508     0.508     0.508     0.509     0.509     0.509     0.510     0.510     0.510     0.511     0.511     0.511     0.512     0.512     0.512     0.513     0.513     0.513     0.514     0.514     0.514     0.515     0.515     0.516     0.516     0.516     0.516     0.517     0.517     0.517     0.518     0.518     0.518     0.519     0.519     0.520     0.520     0.520     0.521     0.521     0.521     0.522     0.522     0.523     0.523     0.524     0.524     0.525     0.525     0.525     0.526     0.526     0.527     0.527     0.527     0.528     0.528     0.529     0.529     0.529     0.530     0.530     0.531     0.531     0.531     0.532     0.532     0.533     0.533     0.533     0.534     0.534     0.535     0.535     0.536     0.536     0.536     0.537     0.537     0.538     0.538     0.540     0.541     0.543     0.544     0.546     0.547     0.549     0.550     0.552     0.553     0.555     0.556     0.558     0.559     0.561     0.563     0.564     0.566     0.568     0.569     0.571     0.573     0.574     0.576     0.577     0.579     0.580     0.581     0.583     0.585     0.586     0.588     0.589     0.591     0.592     0.594     0.595     0.597     0.598     0.600     0.601     0.603     0.604     0.606     0.607     0.609     0.610     0.612     0.613     0.614     0.616     0.617     0.619     0.620     0.621     0.623     0.624     0.626     0.627     0.628     0.630     0.631     0.633     0.634     0.635     0.637     0.638     0.639     0.640     0.642     0.643     0.644     0.645     0.646     0.647     0.648     0.649     0.651     0.651     0.653     0.654     0.655     0.656     0.657     0.658     0.659     0.660     0.661     0.662     0.663     0.664     0.665     0.666     0.667     0.667     0.668     0.669     0.670     0.671     0.672     0.672     0.673     0.674     0.674     0.675     0.675     0.676     0.676     0.677     0.677     0.677     0.677     0.678     0.678     0.678     0.678     0.678     0.678     0.678     0.678     0.678     0.678     0.678     0.678     0.678     0.678     0.678     0.677     0.677     0.677     0.676     0.676     0.675     0.675     0.674     0.674     0.673     0.672     0.671     0.670     0.669     0.667     0.665     0.662     0.660     0.657     0.654     0.651     0.649     0.646     0.644     0.642     0.640     0.637     0.635     0.633     0.631     0.629     0.627     0.625     0.623     0.621     0.619     0.617     0.617     0.617     0.618     0.618     0.618     0.619     0.619     0.619     0.620     0.620     0.621     0.621     0.621     0.622     0.622     0.622     0.623     0.623     0.624     0.624     0.625     0.625     0.625     0.626     0.626     0.626     0.627     0.627     0.628     0.628     0.629     0.629     0.630     0.630     0.630     0.631     0.631     0.632     0.632     0.633     0.633     0.633     0.634     0.634     0.635     0.635     0.636     0.636     0.636     0.637     0.637     0.638     0.638     0.639     0.639     0.639     0.640     0.640     0.641     0.641     0.642     0.642     0.642     0.643     0.643     0.644     0.644     0.645     0.645     0.646     0.646     0.646     0.647     0.647     0.647     0.648     0.648     0.649     0.649     0.650     0.650     0.651     0.651     0.651     0.652     0.652     0.653     0.653     0.654     0.654     0.654     0.655     0.655     0.656     0.656     0.657     0.657     0.658     0.658     0.659     0.659     0.660     0.660     0.661     0.661     0.661     0.662     0.662     0.663     0.663     0.664     0.664     0.665     0.665     0.666     0.666     0.667     0.667     0.668     0.669     0.669     0.669     0.670     0.671     0.671     0.672     0.672     0.673     0.674     0.674     0.675     0.675     0.676     0.676     0.677     0.677     0.678     0.679     0.679     0.680     0.680     0.681     0.682     0.682     0.683     0.683     0.684     0.685     0.685     0.686     0.686     0.687     0.688     0.688     0.689     0.690     0.690     0.691     0.692     0.693     0.693     0.694     0.694     0.695     0.696     0.696     0.697     0.698     0.698     0.699     0.700     0.700     0.701     0.702     0.702     0.703     0.704     0.705     0.705     0.706     0.707     0.708     0.709     0.709     0.710     0.711     0.712     0.713     0.714     0.715     0.715     0.716     0.717     0.718     0.719     0.720     0.721     0.722     0.723     0.724     0.725     0.726     0.727     0.728     0.729     0.731     0.732     0.733     0.734     0.735     0.737     0.738     0.739     0.740     0.742     0.743     0.744     0.746     0.747     0.748     0.750     0.751     0.753     0.755     0.756     0.758     0.759     0.761     0.763     0.764     0.766     0.768     0.770     0.771     0.774     0.778     0.782     0.786     0.790     0.793     0.797     0.801     0.805     0.808     0.812     0.815     0.819     0.823     0.826     0.830     0.833     0.837     0.840     0.844     0.847     0.851     0.854     0.857     0.861     0.864     0.868     0.871     0.875     0.878     0.881     0.885     0.888     0.892     0.896     0.899     0.903     0.906     0.910     0.914     0.918     0.921     0.925     0.929     0.933     0.937     0.941     0.945     0.949     0.953     0.958     0.962     0.966     0.971     0.975     0.979     0.984     0.988     0.993     0.997     1.002     1.007     1.011     1.016     1.021     1.026     1.030     1.035     1.040     1.045     1.050     1.054     1.059     1.064     1.068     1.073     1.077     1.082     1.087     1.091     1.095     1.100     1.104     1.108     1.113     1.117     1.121     1.125     1.128     1.132     1.136     1.139     1.143     1.147     1.151     1.155     1.159     1.163     1.168     1.172     1.177     1.182     1.187     1.192     1.197     1.203     1.209     1.215     1.221     1.227     1.234     1.241     1.248     1.255     1.262     1.269     1.275     1.297     1.319     1.339     1.358     1.375     1.391     1.405     1.417     1.428     1.437     1.445     1.453     1.460     1.464     1.467     1.468     1.466     1.463     1.459     1.454     1.449     1.445     1.441     1.438     1.437     1.437     1.439     1.442     1.446     1.451     1.455     1.459     1.463     1.467     1.470     1.474     1.476     1.479     1.481     1.481     1.480     1.478     1.474     1.469     1.462     1.454     1.445     1.435     1.424     1.413     1.401     1.389     1.376     1.362     1.347     1.330     1.313     1.294     1.273     1.253     1.232     1.224     1.219     1.213     1.207     1.201     1.195     1.189     1.183     1.177     1.170     1.164     1.158     1.152     1.146     1.144     1.151     1.156     1.157     1.156     1.152     1.146     1.137     1.126     1.113     1.115     1.133     1.153     1.174     1.196     1.219     1.243     1.267     1.291     1.315     1.341     1.366     1.391     1.416     1.441     1.465     1.489     1.513     1.535     1.558     1.580     1.601     1.623     1.645     1.666     1.688     1.709     1.729     1.749     1.767     1.785     1.801     1.817     1.830     1.842     1.853     1.862     1.870     1.876     1.880     1.883     1.885     1.884     1.882     1.879     1.872     1.865     1.855     1.844     1.831     1.817     1.801     1.784     1.765     1.746     1.726     1.707     1.688     1.669     1.652     1.636     1.621     1.606     1.591     1.575     1.559     1.543     1.527     1.511     1.495     1.479     1.465     1.450     1.437     1.424     1.411     1.399     1.387     1.374     1.360     1.345     1.328     1.311     1.292     1.272     1.252     1.231     1.209     1.186     1.162     1.137     1.112     1.086     1.060     1.033     1.011     1.008     1.005     1.003     1.000     0.998     0.995     0.993     0.990     0.988     0.986     0.983     0.981     0.979     0.978     0.976     0.974     0.973     0.972     0.970     0.969     0.968     0.967     0.966     0.965     0.965     0.964     0.963     0.963     0.962     0.962     0.961     0.960     0.960     0.973     0.989     1.000     1.005     1.006     1.001     0.993     0.981     0.966     0.957     0.957     0.957     0.956     0.956     0.956     0.956     0.955     0.955     0.955     0.955     0.954     0.954     0.954     0.954     0.953     0.953     0.952     0.952     0.952     0.951     0.951     0.950     0.950     0.965     0.983     0.999     1.013     1.025     1.035     1.043     1.050     1.054     1.057     1.059     1.061     1.060     1.056     1.050     1.054     1.056     1.056     1.054     1.049     1.041     1.031     1.020     1.007     0.993     0.978     0.974     1.005     1.039     1.071     1.119     1.177     1.237     1.297     1.354     1.407     1.454     1.495     1.529     1.552     1.566     1.568     1.561     1.545     1.523     1.496     1.468     1.440     1.414     1.393     1.376     1.362     1.349     1.337     1.325     1.312     1.297     1.280     1.260     1.235     1.206     1.173     1.136     1.097     1.059     1.024     1.003     1.068     1.133     1.197     1.261     1.324     1.384     1.443     1.499     1.551     1.599     1.643     1.683     1.718     1.749     1.776     1.802     1.825     1.845     1.865     1.884     1.903     1.921     1.940     1.958     1.975     1.991     2.005     2.018     2.029     2.038     2.044     2.048     2.049     2.046     2.038     2.025     2.006     1.983     1.957     1.933     1.909     1.887     1.866     1.846     1.826     1.807     1.784     1.756     1.720     1.676     1.625     1.568     1.509     1.451     1.394     1.341     1.290     1.251     1.259     1.266     1.270     1.279     1.292     1.310     1.333     1.359     1.388     1.420     1.452     1.483     1.511     1.534     1.551     1.561     1.563     1.556     1.541     1.518     1.489     1.456     1.419     1.381     1.341     1.300     1.262     1.225     1.193     1.166     1.145     1.128     1.112     1.095     1.076     1.051     1.023     0.990     0.972     0.965     0.957     0.947     0.936     0.923     0.910     0.895     0.880     0.864     0.848     0.833     0.818     0.805     0.792     0.779     0.768     0.757     0.747     0.736     0.726     0.716     0.706     0.696     0.686     0.675     0.666     0.657     0.649     0.641     0.634     0.625     0.618     0.612     0.606     0.601     0.596     0.591     0.587     0.583     0.581     0.579     0.577     0.575     0.573     0.571     0.569     0.568     0.566     0.564     0.563     0.561     0.559     0.558     0.556     0.554     0.552     0.551     0.549     0.547     0.546     0.544     0.543     0.541     0.539     0.538     0.537     0.535     0.534     0.532     0.531     0.530     0.528     0.527     0.526     0.525     0.523     0.522     0.521     0.520     0.519     0.518     0.517     0.516     0.515     0.514     0.513     0.513     0.512     0.511     0.510     0.509     0.509     0.508     0.508     0.507     0.506     0.506     0.505     0.504     0.504     0.503     0.503     0.502     0.502     0.501     0.500     0.500     0.499     0.499     0.498     0.498     0.497     0.497     0.496     0.496     0.495     0.495     0.494     0.493     0.493     0.492     0.492     0.492     0.491     0.491     0.490     0.490     0.489     0.489     0.489     0.488     0.488     0.488     0.487     0.487     0.487     0.486     0.486     0.485     0.485     0.485     0.484     0.484     0.483     0.483     0.483     0.482     0.482     0.481     0.481     0.480     0.480     0.479     0.478     0.478     0.477     0.476     0.476     0.475     0.474     0.473     0.472     0.471     0.470     0.469     0.468     0.467     0.466     0.465     0.464     0.462     0.461     0.460     0.458     0.457     0.455     0.454     0.452     0.450     0.449     0.447     0.445     0.443     0.441     0.439     0.437     0.435     0.433     0.431     0.429     0.427     0.424     0.422     0.420     0.417     0.415     0.412     0.410     0.408     0.405     0.403     0.400     0.397     0.395     0.392     0.390     0.387     0.384     0.382     0.379     0.376     0.374     0.371     0.368     0.366     0.363     0.360     0.358     0.355     0.353     0.350     0.347     0.345     0.342     0.340     0.338     0.335     0.333     0.331     0.329     0.327     0.324     0.322     0.320     0.318     0.316     0.314     0.312     0.310     0.309     0.307     0.305     0.303     0.302     0.300     0.298     0.296     0.295     0.293     0.291
     0.494     0.495     0.496     0.497     0.498     0.499     0.500     0.500     0.501     0.502     0.502     0.503     0.504     0.504     0.505     0.505     0.505     0.506     0.506     0.506     0.507     0.507     0.507     0.507     0.507     0.507     0.508     0.508     0.508     0.508     0.508     0.508     0.508     0.508     0.507     0.507     0.507     0.507     0.507     0.506     0.506     0.506     0.506     0.505     0.505     0.504     0.504     0.503     0.503     0.502     0.502     0.501     0.501     0.500     0.499     0.499     0.498     0.497     0.497     0.510     0.495     0.542     0.507     0.569     0.524     0.588     0.535     0.597     0.539     0.643     0.537     0.669     0.529     0.653     0.517     0.601     0.501     0.536     0.483     0.511     0.478     0.484     0.475     0.474     0.473     0.472     0.471     0.469     0.468     0.467     0.466     0.465     0.464     0.463     0.462     0.462     0.461     0.460     0.460     0.459     0.461     0.458     0.459     0.457     0.457     0.456     0.456     0.455     0.455     0.454     0.455     0.454     0.454     0.453     0.452     0.451     0.450     0.450     0.450     0.450     0.449     0.449     0.448     0.447     0.447     0.446     0.445     0.445     0.444     0.444     0.443     0.443     0.442     0.442     0.441     0.440     0.440     0.439     0.439     0.438     0.438     0.437     0.437     0.436     0.435     0.435     0.434     0.434     0.433     0.432     0.432     0.431     0.431     0.430     0.430     0.430     0.430     0.430     0.430     0.430     0.430     0.430     0.430     0.431     0.432     0.434     0.435     0.437     0.438     0.440     0.442     0.443     0.444     0.446     0.447     0.449     0.450     0.451     0.453     0.454     0.455     0.456     0.457     0.459     0.460     0.461     0.462     0.463     0.464     0.464     0.465     0.466     0.467     0.468     0.468     0.469     0.470     0.470     0.471     0.471     0.472     0.472     0.473     0.473     0.473     0.474     0.474     0.474     0.474     0.474     0.474     0.475     0.474     0.474     0.474     0.474     0.474     0.474     0.473     0.473     0.473     0.472     0.472     0.471     0.470     0.470     0.469     0.469     0.468     0.467     0.466     0.465     0.465     0.464     0.463     0.463     0.464     0.465     0.466     0.467     0.468     0.469     0.469     0.470     0.471     0.471     0.472     0.472     0.472     0.472     0.473     0.473     0.473     0.473     0.473     0.473     0.473     0.473     0.473     0.472     0.472     0.472     0.471     0.470     0.470     0.469     0.468     0.467     0.466     0.465     0.464     0.464     0.462     0.461     0.460     0.459     0.457     0.456     0.454     0.453     0.452     0.450     0.448     0.447     0.447     0.447     0.447     0.447     0.448     0.448     0.448     0.448     0.449     0.449     0.449     0.450     0.450     0.450     0.450     0.450     0.451     0.451     0.451     0.451     0.451     0.451     0.452     0.452     0.452     0.452     0.453     0.453     0.453     0.453     0.453     0.454     0.454     0.454     0.454     0.454     0.455     0.455     0.455     0.455     0.455     0.455     0.455     0.456     0.456     0.456     0.456     0.456     0.457     0.457     0.457     0.457     0.457     0.458     0.458     0.458     0.458     0.458     0.459     0.459     0.459     0.459     0.459     0.460     0.460     0.460     0.461     0.461     0.461     0.461     0.461     0.462     0.462     0.462     0.462     0.463     0.463     0.463     0.463     0.464     0.464     0.464     0.464     0.464     0.464     0.465     0.465     0.465     0.465     0.466     0.466     0.466     0.466     0.466     0.466     0.467     0.467     0.467     0.467     0.467     0.467     0.468     0.468     0.468     0.468     0.468     0.469     0.469     0.469     0.469     0.469     0.469     0.470     0.470     0.470     0.470     0.470     0.470     0.471     0.471     0.471     0.471     0.472     0.472     0.472     0.472     0.472     0.473     0.473     0.473     0.473     0.473     0.474     0.474     0.474     0.474     0.474     0.475     0.475     0.475     0.475     0.475     0.476     0.476     0.476     0.476     0.476     0.477     0.477     0.477     0.477     0.477     0.478     0.478     0.478     0.478     0.479     0.479     0.479     0.479     0.479     0.480     0.480     0.480     0.480     0.480     0.481     0.481     0.481     0.481     0.482     0.482     0.482     0.482     0.482     0.483     0.483     0.483     0.483     0.483     0.484     0.484     0.484     0.484     0.485     0.485     0.485     0.485     0.485     0.486     0.486     0.486     0.487     0.487     0.487     0.487     0.488     0.488     0.488     0.489     0.489     0.489     0.490     0.490     0.490     0.491     0.491     0.491     0.492     0.492     0.492     0.492     0.493     0.493     0.493     0.494     0.494     0.494     0.495     0.495     0.495     0.495     0.496     0.496     0.496     0.496     0.497     0.497     0.497     0.498     0.498     0.498     0.499     0.499     0.499     0.500     0.500     0.500     0.500     0.501     0.501     0.502     0.502     0.502     0.503     0.503     0.503     0.503     0.504     0.504     0.505     0.505     0.505     0.505     0.506     0.506     0.507     0.507     0.507     0.508     0.508     0.508     0.509     0.509     0.509     0.510     0.510     0.510     0.510     0.511     0.511     0.511     0.512     0.512     0.512     0.513     0.513     0.514     0.514     0.514     0.515     0.515     0.515     0.516     0.516     0.516     0.517     0.517     0.517     0.518     0.518     0.518     0.519     0.519     0.519     0.520     0.520     0.521     0.521     0.521     0.522     0.522     0.523     0.523     0.523     0.524     0.524     0.525     0.525     0.526     0.526     0.526     0.527     0.527     0.528     0.528     0.529     0.529     0.529     0.530     0.530     0.531     0.531     0.531     0.532     0.532     0.533     0.533     0.533     0.534     0.534     0.535     0.535     0.536     0.536     0.536     0.537     0.537     0.537     0.538     0.539     0.541     0.542     0.544     0.545     0.547     0.548     0.550     0.551     0.553     0.554     0.556     0.557     0.559     0.561     0.562     0.564     0.566     0.567     0.569     0.570     0.572     0.574     0.575     0.577     0.578     0.580     0.581     0.583     0.584     0.586     0.587     0.589     0.590     0.592     0.593     0.595     0.596     0.598     0.599     0.601     0.602     0.604     0.605     0.606     0.608     0.609     0.611     0.612     0.614     0.615     0.616     0.618     0.619     0.620     0.622     0.623     0.625     0.626     0.628     0.629     0.630     0.632     0.633     0.634     0.636     0.637     0.638     0.640     0.641     0.642     0.643     0.644     0.645     0.646     0.647     0.648     0.649     0.650     0.651     0.653     0.654     0.655     0.656     0.657     0.658     0.659     0.660     0.661     0.661     0.662     0.663     0.664     0.665     0.666     0.667     0.668     0.668     0.669     0.670     0.671     0.671     0.672     0.672     0.673     0.673     0.674     0.674     0.675     0.675     0.675     0.675     0.676     0.676     0.676     0.676     0.676     0.676     0.676     0.676     0.676     0.676     0.676     0.675     0.675     0.675     0.675     0.674     0.674     0.673     0.673     0.672     0.672     0.671     0.670     0.669     0.668     0.667     0.666     0.665     0.664     0.662     0.660     0.657     0.654     0.651     0.649     0.646     0.644     0.641     0.639     0.637     0.635     0.633     0.631     0.629     0.627     0.625     0.623     0.621     0.619     0.617     0.616     0.617     0.617     0.617     0.618     0.618     0.618     0.619     0.619     0.619     0.620     0.620     0.620     0.621     0.621     0.622     0.622     0.622     0.623     0.623     0.624     0.624     0.625     0.625     0.625     0.626     0.626     0.626     0.627     0.627     0.628     0.628     0.629     0.629     0.629     0.630     0.630     0.631     0.631     0.632     0.632     0.633     0.633     0.634     0.634     0.634     0.635     0.635     0.635     0.636     0.636     0.637     0.637     0.638     0.638     0.639     0.639     0.639     0.640     0.640     0.641     0.641     0.642     0.642     0.642     0.643     0.643     0.644     0.644     0.645     0.645     0.645     0.646     0.646     0.647     0.647     0.647     0.648     0.648     0.649     0.649     0.650     0.650     0.651     0.651     0.651     0.652     0.652     0.653     0.653     0.654     0.654     0.654     0.655     0.655     0.656     0.656     0.657     0.657     0.658     0.658     0.659     0.659     0.660     0.660     0.661     0.661     0.662     0.662     0.662     0.663     0.663     0.664     0.664     0.665     0.665     0.666     0.666     0.667     0.667     0.668     0.669     0.669     0.670     0.670     0.671     0.671     0.672     0.673     0.673     0.674     0.674     0.675     0.675     0.676     0.676     0.677     0.678     0.678     0.679     0.679     0.680     0.681     0.681     0.682     0.682     0.683     0.684     0.684     0.685     0.685     0.686     0.687     0.687     0.688     0.689     0.689     0.690     0.691     0.691     0.692     0.693     0.693     0.694     0.695     0.695     0.696     0.697     0.697     0.698     0.699     0.699     0.700     0.701     0.701     0.702     0.703     0.704     0.704     0.705     0.706     0.707     0.708     0.708     0.709     0.710     0.711     0.711     0.712     0.713     0.714     0.715     0.716     0.717     0.718     0.719     0.720     0.721     0.721     0.722     0.724     0.725     0.726     0.727     0.728     0.729     0.730     0.732     0.733     0.734     0.735     0.736     0.737     0.739     0.740     0.741     0.742     0.744     0.745     0.747     0.748     0.749     0.751     0.753     0.754     0.756     0.757     0.759     0.760     0.762     0.764     0.766     0.767     0.769     0.771     0.773     0.776     0.780     0.784     0.788     0.792     0.795     0.799     0.803     0.806     0.810     0.814     0.817     0.821     0.824     0.828     0.831     0.835     0.839     0.842     0.846     0.849     0.852     0.856     0.859     0.863     0.866     0.869     0.873     0.876     0.880     0.883     0.887     0.890     0.894     0.898     0.901     0.905     0.908     0.912     0.916     0.920     0.924     0.927     0.931     0.935     0.939     0.943     0.948     0.952     0.956     0.960     0.965     0.969     0.973     0.978     0.982     0.987     0.991     0.996     1.001     1.005     1.010     1.015     1.019     1.024     1.029     1.034     1.039     1.043     1.048     1.053     1.058     1.062     1.067     1.072     1.076     1.081     1.085     1.090     1.094     1.099     1.103     1.108     1.112     1.116     1.120     1.124     1.128     1.132     1.135     1.139     1.143     1.146     1.150     1.154     1.158     1.163     1.167     1.171     1.176     1.181     1.186     1.191     1.197     1.202     1.208     1.215     1.221     1.227     1.234     1.241     1.248     1.255     1.263     1.270     1.277     1.284     1.303     1.325     1.345     1.364     1.381     1.396     1.410     1.422     1.432     1.441     1.449     1.457     1.463     1.467     1.468     1.467     1.465     1.460     1.455     1.449     1.443     1.438     1.434     1.431     1.430     1.430     1.432     1.435     1.439     1.444     1.448     1.452     1.456     1.460     1.464     1.468     1.471     1.474     1.476     1.477     1.476     1.474     1.470     1.464     1.457     1.449     1.441     1.431     1.421     1.410     1.398     1.386     1.373     1.359     1.344     1.327     1.309     1.289     1.268     1.247     1.233     1.226     1.220     1.214     1.207     1.201     1.194     1.188     1.181     1.175     1.168     1.161     1.154     1.147     1.145     1.154     1.160     1.162     1.162     1.158     1.153     1.145     1.135     1.123     1.108     1.097     1.114     1.133     1.153     1.174     1.196     1.219     1.243     1.267     1.292     1.317     1.342     1.367     1.391     1.415     1.439     1.462     1.485     1.508     1.530     1.552     1.574     1.597     1.620     1.642     1.666     1.689     1.711     1.732     1.753     1.772     1.790     1.807     1.822     1.836     1.848     1.859     1.868     1.876     1.882     1.887     1.890     1.892     1.892     1.890     1.886     1.880     1.872     1.863     1.852     1.838     1.823     1.807     1.790     1.772     1.753     1.735     1.717     1.701     1.684     1.669     1.654     1.639     1.624     1.608     1.592     1.576     1.560     1.544     1.528     1.512     1.497     1.483     1.469     1.456     1.443     1.430     1.418     1.404     1.390     1.375     1.358     1.341     1.322     1.302     1.282     1.261     1.239     1.216     1.192     1.167     1.141     1.114     1.087     1.059     1.030     1.012     1.009     1.006     1.004     1.001     0.999     0.996     0.994     0.992     0.989     0.987     0.985     0.983     0.981     0.980     0.978     0.977     0.975     0.974     0.973     0.972     0.971     0.970     0.969     0.968     0.967     0.967     0.966     0.965     0.965     0.964     0.964     0.967     0.988     1.004     1.014     1.018     1.018     1.012     1.003     0.990     0.974     0.960     0.959     0.959     0.959     0.958     0.958     0.958     0.957     0.957     0.957     0.956     0.956     0.956     0.955     0.955     0.954     0.954     0.954     0.953     0.952     0.952     0.951     0.951     0.950     0.967     0.986     1.003     1.018     1.031     1.042     1.051     1.059     1.065     1.069     1.070     1.069     1.066     1.060     1.054     1.059     1.061     1.062     1.060     1.055     1.048     1.038     1.026     1.013     0.999     0.985     0.970     0.990     1.025     1.057     1.089     1.145     1.204     1.263     1.320     1.374     1.423     1.466     1.502     1.529     1.546     1.553     1.550     1.539     1.520     1.498     1.472     1.446     1.421     1.399     1.380     1.363     1.349     1.336     1.325     1.313     1.300     1.284     1.265     1.241     1.212     1.179     1.142     1.103     1.065     1.029     0.997     1.029     1.095     1.162     1.228     1.294     1.357     1.419     1.479     1.534     1.586     1.633     1.675     1.712     1.746     1.775     1.801     1.826     1.848     1.869     1.890     1.910     1.930     1.950     1.969     1.987     2.003     2.018     2.031     2.043     2.052     2.058     2.063     2.064     2.061     2.055     2.044     2.028     2.008     1.987     1.968     1.949     1.931     1.914     1.898     1.882     1.866     1.846     1.820     1.785     1.742     1.692     1.639     1.584     1.533     1.486     1.446     1.410     1.428     1.438     1.444     1.446     1.448     1.452     1.457     1.465     1.476     1.489     1.504     1.519     1.534     1.547     1.556     1.560     1.558     1.550     1.535     1.514     1.487     1.454     1.418     1.380     1.343     1.305     1.268     1.230     1.194     1.159     1.127     1.100     1.076     1.054     1.033     1.011     0.987     0.960     0.948     0.943     0.937     0.931     0.923     0.913     0.903     0.891     0.878     0.865     0.851     0.837     0.822     0.809     0.796     0.784     0.773     0.762     0.752     0.743     0.734     0.725     0.715     0.706     0.697     0.687     0.677     0.668     0.660     0.652     0.645     0.637     0.629     0.622     0.616     0.610     0.604     0.599     0.594     0.589     0.585     0.581     0.577     0.574     0.571     0.570     0.568     0.566     0.565     0.563     0.561     0.560     0.558     0.556     0.555     0.553     0.551     0.550     0.548     0.546     0.545     0.543     0.542     0.540     0.539     0.537     0.536     0.534     0.533     0.531     0.530     0.529     0.527     0.526     0.525     0.524     0.523     0.521     0.520     0.519     0.518     0.517     0.516     0.515     0.514     0.514     0.513     0.512     0.511     0.510     0.509     0.509     0.508     0.507     0.507     0.506     0.505     0.505     0.504     0.504     0.503     0.502     0.502     0.501     0.501     0.500     0.500     0.499     0.498     0.498     0.497     0.497     0.496     0.496     0.495     0.495     0.494     0.494     0.493     0.493     0.492     0.492     0.491     0.491     0.490     0.490     0.489     0.489     0.489     0.488     0.488     0.487     0.487     0.487     0.486     0.486     0.486     0.485     0.485     0.484     0.484     0.484     0.483     0.483     0.483     0.482     0.482     0.481     0.481     0.480     0.480     0.479     0.479     0.478     0.478     0.477     0.477     0.476     0.475     0.474     0.474     0.473     0.472     0.471     0.470     0.469     0.468     0.467     0.466     0.465     0.464     0.462     0.461     0.460     0.459     0.457     0.456     0.454     0.453     0.451     0.449     0.448     0.446     0.444     0.442     0.440     0.438     0.436     0.434     0.432     0.430     0.428     0.426     0.423     0.421     0.419     0.416     0.414     0.411     0.409     0.407     0.404     0.402     0.399     0.397     0.394     0.391     0.389     0.386     0.384     0.381     0.378     0.375     0.373     0.370     0.367     0.365     0.362     0.359     0.357     0.354     0.352     0.349     0.347     0.344     0.342     0.339     0.337     0.335     0.332     0.330     0.328     0.326     0.324     0.322     0.319     0.317     0.315     0.313     0.312     0.310     0.308     0.306     0.304     0.302     0.301     0.299     0.297     0.296     0.294     0.292     0.291
     0.493     0.494     0.495     0.496     0.497     0.498     0.499     0.499     0.500     0.501     0.501     0.502     0.503     0.503     0.504     0.504     0.504     0.505     0.505     0.505     0.506     0.506     0.506     0.506     0.506     0.507     0.507     0.507     0.507     0.507     0.507     0.507     0.507     0.507     0.507     0.506     0.506     0.506     0.506     0.506     0.505     0.505     0.505     0.504     0.504     0.504     0.503     0.503     0.502     0.502     0.501     0.500     0.500     0.499     0.499     0.498     0.497     0.497     0.507     0.495     0.546     0.510     0.578     0.534     0.605     0.551     0.622     0.560     0.661     0.561     0.715     0.555     0.723     0.544     0.687     0.528     0.611     0.508     0.543     0.486     0.513     0.475     0.481     0.473     0.472     0.471     0.470     0.469     0.468     0.466     0.465     0.464     0.463     0.463     0.462     0.462     0.461     0.468     0.460     0.473     0.459     0.473     0.458     0.466     0.457     0.456     0.456     0.455     0.455     0.455     0.454     0.455     0.453     0.453     0.452     0.452     0.451     0.450     0.450     0.449     0.449     0.448     0.448     0.447     0.447     0.446     0.446     0.445     0.444     0.444     0.443     0.443     0.443     0.442     0.441     0.441     0.440     0.440     0.439     0.439     0.438     0.438     0.437     0.436     0.436     0.435     0.435     0.434     0.433     0.433     0.432     0.432     0.431     0.430     0.430     0.429     0.430     0.429     0.429     0.429     0.429     0.429     0.429     0.430     0.432     0.433     0.435     0.437     0.438     0.440     0.441     0.443     0.444     0.445     0.447     0.448     0.450     0.451     0.452     0.453     0.455     0.456     0.457     0.458     0.459     0.460     0.461     0.462     0.463     0.464     0.465     0.466     0.467     0.467     0.468     0.469     0.469     0.470     0.471     0.471     0.472     0.472     0.473     0.473     0.473     0.474     0.474     0.474     0.474     0.474     0.474     0.474     0.474     0.474     0.474     0.474     0.474     0.474     0.473     0.473     0.473     0.472     0.472     0.471     0.471     0.470     0.469     0.469     0.468     0.467     0.467     0.466     0.465     0.464     0.463     0.463     0.464     0.465     0.466     0.467     0.468     0.468     0.469     0.470     0.470     0.471     0.471     0.472     0.472     0.472     0.472     0.473     0.473     0.473     0.473     0.473     0.473     0.473     0.472     0.472     0.472     0.471     0.471     0.470     0.469     0.469     0.468     0.467     0.466     0.465     0.464     0.463     0.462     0.461     0.460     0.458     0.457     0.456     0.454     0.453     0.451     0.450     0.448     0.446     0.446     0.447     0.447     0.447     0.448     0.448     0.448     0.448     0.448     0.449     0.449     0.449     0.449     0.450     0.450     0.450     0.450     0.451     0.451     0.451     0.451     0.451     0.451     0.452     0.452     0.452     0.452     0.453     0.453     0.453     0.453     0.453     0.454     0.454     0.454     0.454     0.454     0.455     0.455     0.455     0.455     0.455     0.455     0.455     0.456     0.456     0.456     0.456     0.456     0.457     0.457     0.457     0.457     0.457     0.458     0.458     0.458     0.458     0.458     0.459     0.459     0.459     0.459     0.459     0.460     0.460     0.460     0.460     0.461     0.461     0.461     0.461     0.462     0.462     0.462     0.462     0.463     0.463     0.463     0.463     0.464     0.464     0.464     0.464     0.464     0.465     0.465     0.465     0.465     0.465     0.465     0.466     0.466     0.466     0.466     0.466     0.466     0.467     0.467     0.467     0.467     0.467     0.468     0.468     0.468     0.468     0.468     0.468     0.469     0.469     0.469     0.469     0.469     0.470     0.470     0.470     0.470     0.470     0.471     0.471     0.471     0.471     0.471     0.472     0.472     0.472     0.472     0.472     0.473     0.473     0.473     0.473     0.473     0.474     0.474     0.474     0.474     0.474     0.475     0.475     0.475     0.475     0.475     0.476     0.476     0.476     0.476     0.476     0.477     0.477     0.477     0.477     0.477     0.478     0.478     0.478     0.478     0.478     0.479     0.479     0.479     0.479     0.480     0.480     0.480     0.480     0.480     0.481     0.481     0.481     0.481     0.482     0.482     0.482     0.482     0.482     0.483     0.483     0.483     0.483     0.484     0.484     0.484     0.484     0.484     0.485     0.485     0.485     0.485     0.486     0.486     0.486     0.486     0.487     0.487     0.487     0.488     0.488     0.488     0.489     0.489     0.489     0.489     0.490     0.490     0.490     0.491     0.491     0.491     0.492     0.492     0.492     0.493     0.493     0.493     0.494     0.494     0.494     0.494     0.495     0.495     0.495     0.496     0.496     0.496     0.496     0.497     0.497     0.497     0.497     0.498     0.498     0.498     0.499     0.499     0.499     0.500     0.500     0.500     0.501     0.501     0.501     0.502     0.502     0.502     0.503     0.503     0.503     0.504     0.504     0.504     0.505     0.505     0.505     0.506     0.506     0.506     0.507     0.507     0.507     0.508     0.508     0.508     0.509     0.509     0.509     0.510     0.510     0.510     0.511     0.511     0.511     0.512     0.512     0.512     0.513     0.513     0.513     0.514     0.514     0.515     0.515     0.515     0.516     0.516     0.516     0.517     0.517     0.517     0.518     0.518     0.518     0.519     0.519     0.519     0.520     0.520     0.520     0.521     0.521     0.521     0.522     0.522     0.523     0.523     0.524     0.524     0.525     0.525     0.526     0.526     0.526     0.527     0.527     0.528     0.528     0.528     0.529     0.529     0.530     0.530     0.530     0.531     0.531     0.532     0.532     0.532     0.533     0.533     0.534     0.534     0.535     0.535     0.535     0.536     0.536     0.536     0.537     0.537     0.538     0.539     0.540     0.542     0.543     0.545     0.547     0.548     0.550     0.551     0.553     0.554     0.556     0.557     0.559     0.560     0.562     0.564     0.565     0.567     0.568     0.570     0.572     0.573     0.575     0.576     0.578     0.579     0.580     0.582     0.584     0.585     0.587     0.588     0.590     0.591     0.593     0.594     0.596     0.597     0.599     0.600     0.602     0.603     0.604     0.606     0.607     0.609     0.610     0.612     0.613     0.614     0.616     0.617     0.618     0.620     0.621     0.623     0.624     0.625     0.627     0.628     0.629     0.631     0.632     0.633     0.635     0.636     0.637     0.638     0.640     0.641     0.642     0.643     0.644     0.645     0.646     0.647     0.648     0.649     0.650     0.651     0.652     0.653     0.654     0.655     0.656     0.657     0.658     0.659     0.660     0.661     0.662     0.663     0.664     0.665     0.665     0.666     0.667     0.667     0.668     0.669     0.669     0.670     0.671     0.671     0.672     0.672     0.672     0.673     0.673     0.673     0.673     0.673     0.674     0.674     0.674     0.674     0.673     0.673     0.673     0.673     0.673     0.673     0.672     0.672     0.672     0.671     0.671     0.670     0.670     0.669     0.668     0.668     0.667     0.666     0.665     0.664     0.662     0.661     0.660     0.658     0.656     0.654     0.651     0.648     0.646     0.643     0.641     0.639     0.637     0.635     0.633     0.631     0.629     0.627     0.625     0.623     0.621     0.619     0.617     0.616     0.616     0.616     0.617     0.617     0.617     0.618     0.618     0.618     0.619     0.619     0.620     0.620     0.620     0.620     0.621     0.621     0.622     0.622     0.622     0.623     0.623     0.624     0.624     0.624     0.625     0.625     0.626     0.626     0.626     0.627     0.627     0.628     0.628     0.629     0.629     0.629     0.630     0.630     0.631     0.631     0.632     0.632     0.633     0.633     0.633     0.634     0.634     0.635     0.635     0.636     0.636     0.636     0.637     0.637     0.638     0.638     0.639     0.639     0.640     0.640     0.640     0.641     0.641     0.642     0.642     0.642     0.643     0.643     0.644     0.644     0.645     0.645     0.645     0.646     0.646     0.647     0.647     0.647     0.648     0.648     0.649     0.649     0.650     0.650     0.650     0.651     0.651     0.652     0.652     0.653     0.653     0.654     0.654     0.654     0.655     0.655     0.656     0.656     0.657     0.657     0.658     0.658     0.659     0.659     0.660     0.660     0.661     0.661     0.661     0.662     0.662     0.663     0.663     0.664     0.664     0.665     0.665     0.666     0.666     0.667     0.668     0.668     0.669     0.669     0.670     0.670     0.671     0.672     0.672     0.673     0.673     0.674     0.674     0.675     0.676     0.676     0.677     0.677     0.678     0.678     0.679     0.680     0.680     0.681     0.681     0.682     0.682     0.683     0.684     0.684     0.685     0.686     0.686     0.687     0.688     0.688     0.689     0.690     0.690     0.691     0.692     0.693     0.693     0.694     0.694     0.695     0.696     0.696     0.697     0.698     0.698     0.699     0.700     0.700     0.701     0.702     0.702     0.703     0.704     0.705     0.706     0.706     0.707     0.708     0.709     0.710     0.710     0.711     0.712     0.713     0.714     0.715     0.716     0.717     0.718     0.718     0.719     0.720     0.721     0.722     0.723     0.724     0.725     0.726     0.727     0.729     0.730     0.731     0.732     0.734     0.735     0.736     0.737     0.738     0.740     0.741     0.742     0.743     0.745     0.746     0.748     0.749     0.750     0.752     0.754     0.755     0.757     0.758     0.760     0.762     0.763     0.765     0.767     0.769     0.770     0.772     0.774     0.778     0.782     0.786     0.790     0.793     0.797     0.801     0.805     0.808     0.812     0.815     0.819     0.823     0.826     0.830     0.833     0.837     0.840     0.844     0.847     0.851     0.854     0.857     0.861     0.864     0.868     0.871     0.875     0.878     0.881     0.885     0.888     0.892     0.896     0.899     0.903     0.907     0.910     0.914     0.918     0.922     0.926     0.930     0.934     0.938     0.942     0.946     0.950     0.954     0.958     0.963     0.967     0.972     0.976     0.981     0.985     0.990     0.994     0.999     1.004     1.008     1.013     1.018     1.022     1.027     1.032     1.037     1.042     1.047     1.052     1.056     1.061     1.066     1.070     1.075     1.080     1.084     1.089     1.093     1.098     1.102     1.107     1.111     1.115     1.119     1.123     1.127     1.131     1.135     1.138     1.142     1.146     1.150     1.154     1.158     1.162     1.166     1.170     1.175     1.180     1.185     1.190     1.196     1.201     1.208     1.214     1.220     1.227     1.234     1.240     1.248     1.255     1.263     1.271     1.279     1.286     1.293     1.309     1.331     1.351     1.370     1.387     1.403     1.416     1.427     1.438     1.447     1.456     1.463     1.468     1.470     1.470     1.468     1.464     1.458     1.451     1.444     1.438     1.432     1.428     1.425     1.424     1.425     1.427     1.430     1.433     1.438     1.442     1.446     1.450     1.455     1.459     1.463     1.467     1.470     1.472     1.473     1.472     1.470     1.466     1.461     1.454     1.446     1.438     1.428     1.418     1.408     1.396     1.384     1.371     1.357     1.341     1.324     1.305     1.285     1.264     1.243     1.234     1.228     1.221     1.214     1.208     1.201     1.194     1.187     1.180     1.173     1.165     1.158     1.150     1.148     1.158     1.165     1.169     1.169     1.167     1.162     1.154     1.145     1.133     1.119     1.103     1.093     1.096     1.114     1.134     1.154     1.176     1.198     1.222     1.246     1.271     1.296     1.321     1.345     1.369     1.393     1.416     1.439     1.461     1.483     1.505     1.528     1.551     1.574     1.598     1.622     1.646     1.670     1.694     1.717     1.739     1.759     1.778     1.796     1.812     1.827     1.841     1.853     1.864     1.873     1.881     1.887     1.892     1.895     1.897     1.897     1.895     1.892     1.886     1.878     1.869     1.857     1.843     1.828     1.812     1.796     1.779     1.763     1.746     1.731     1.716     1.701     1.686     1.671     1.656     1.641     1.625     1.609     1.593     1.577     1.561     1.545     1.529     1.514     1.500     1.487     1.473     1.460     1.447     1.434     1.420     1.404     1.388     1.370     1.352     1.332     1.312     1.291     1.269     1.246     1.222     1.197     1.170     1.143     1.115     1.086     1.056     1.026     1.013     1.010     1.008     1.005     1.003     1.000     0.998     0.995     0.993     0.991     0.989     0.987     0.985     0.983     0.982     0.980     0.979     0.978     0.977     0.976     0.975     0.974     0.973     0.972     0.971     0.970     0.970     0.969     0.968     0.968     0.967     0.979     1.000     1.015     1.024     1.027     1.026     1.020     1.009     0.996     0.979     0.962     0.962     0.962     0.961     0.961     0.960     0.960     0.959     0.959     0.959     0.958     0.958     0.957     0.957     0.956     0.956     0.955     0.955     0.954     0.954     0.953     0.952     0.952     0.951     0.969     0.988     1.006     1.022     1.037     1.049     1.060     1.069     1.075     1.080     1.082     1.082     1.079     1.075     1.068     1.063     1.066     1.067     1.065     1.061     1.053     1.043     1.031     1.018     1.005     0.991     0.977     0.977     1.012     1.044     1.074     1.111     1.169     1.227     1.284     1.339     1.389     1.435     1.473     1.504     1.525     1.536     1.538     1.532     1.518     1.499     1.477     1.452     1.427     1.403     1.381     1.363     1.347     1.333     1.322     1.312     1.300     1.286     1.268     1.245     1.217     1.184     1.148     1.111     1.073     1.036     1.001     0.995     1.063     1.132     1.200     1.267     1.334     1.398     1.460     1.519     1.573     1.624     1.669     1.709     1.744     1.776     1.804     1.830     1.855     1.878     1.900     1.922     1.942     1.962     1.980     1.997     2.012     2.026     2.038     2.049     2.058     2.064     2.068     2.070     2.068     2.063     2.054     2.042     2.027     2.013     2.000     1.986     1.972     1.959     1.947     1.935     1.922     1.905     1.881     1.849     1.809     1.763     1.714     1.666     1.623     1.586     1.558     1.536     1.557     1.571     1.579     1.581     1.580     1.578     1.577     1.576     1.577     1.578     1.580     1.582     1.582     1.581     1.576     1.566     1.551     1.532     1.508     1.479     1.446     1.410     1.371     1.332     1.294     1.257     1.222     1.187     1.152     1.117     1.084     1.052     1.022     0.995     0.969     0.943     0.922     0.919     0.916     0.912     0.907     0.902     0.896     0.888     0.880     0.870     0.860     0.848     0.835     0.823     0.810     0.798     0.786     0.775     0.765     0.755     0.746     0.738     0.730     0.721     0.713     0.704     0.696     0.687     0.678     0.669     0.661     0.654     0.647     0.639     0.632     0.625     0.619     0.613     0.607     0.602     0.597     0.592     0.587     0.583     0.579     0.575     0.572     0.569     0.565     0.563     0.561     0.560     0.558     0.557     0.555     0.553     0.552     0.550     0.548     0.547     0.545     0.544     0.542     0.541     0.539     0.538     0.536     0.535     0.533     0.532     0.531     0.529     0.528     0.527     0.525     0.524     0.523     0.522     0.521     0.520     0.518     0.517     0.516     0.515     0.514     0.514     0.513     0.512     0.511     0.510     0.509     0.509     0.508     0.507     0.506     0.506     0.505     0.504     0.504     0.503     0.503     0.502     0.501     0.501     0.500     0.500     0.499     0.499     0.498     0.498     0.497     0.496     0.496     0.495     0.495     0.494     0.494     0.494     0.493     0.493     0.492     0.492     0.491     0.490     0.490     0.489     0.489     0.488     0.488     0.488     0.487     0.487     0.487     0.486     0.486     0.485     0.485     0.485     0.484     0.484     0.484     0.483     0.483     0.483     0.482     0.482     0.481     0.481     0.481     0.480     0.480     0.479     0.479     0.478     0.478     0.477     0.477     0.476     0.475     0.475     0.474     0.473     0.473     0.472     0.471     0.470     0.469     0.468     0.467     0.466     0.465     0.464     0.463     0.461     0.460     0.459     0.458     0.456     0.455     0.453     0.452     0.450     0.448     0.447     0.445     0.443     0.441     0.439     0.437     0.435     0.433     0.431     0.429     0.427     0.425     0.422     0.420     0.418     0.415     0.413     0.411     0.408     0.406     0.403     0.401     0.398     0.396     0.393     0.391     0.388     0.385     0.383     0.380     0.377     0.375     0.372     0.369     0.367     0.364     0.361     0.359     0.356     0.354     0.351     0.348     0.346     0.343     0.341     0.338     0.336     0.334     0.332     0.330     0.327     0.325     0.323     0.321     0.319     0.317     0.315     0.313     0.311     0.309     0.307     0.305     0.303     0.301     0.300     0.298     0.297     0.295     0.293     0.292     0.290
     0.492     0.493     0.494     0.495     0.496     0.497     0.498     0.498     0.499     0.500     0.500     0.501     0.502     0.502     0.503     0.503     0.503     0.504     0.504     0.505     0.505     0.505     0.505     0.505     0.506     0.506     0.506     0.506     0.506     0.506     0.506     0.506     0.506     0.506     0.506     0.506     0.505     0.505     0.505     0.505     0.505     0.504     0.504     0.504     0.503     0.503     0.502     0.502     0.501     0.501     0.500     0.500     0.499     0.499     0.498     0.497     0.496     0.496     0.495     0.540     0.505     0.581     0.535     0.613     0.558     0.637     0.573     0.651     0.580     0.722     0.578     0.760     0.568     0.746     0.553     0.686     0.533     0.587     0.510     0.543     0.484     0.508     0.474     0.473     0.471     0.470     0.469     0.468     0.467     0.465     0.465     0.464     0.463     0.463     0.462     0.462     0.475     0.461     0.483     0.461     0.485     0.459     0.480     0.458     0.470     0.456     0.456     0.455     0.455     0.455     0.455     0.454     0.454     0.453     0.453     0.452     0.451     0.450     0.450     0.450     0.449     0.449     0.448     0.447     0.447     0.446     0.446     0.445     0.445     0.444     0.444     0.443     0.443     0.442     0.442     0.441     0.441     0.440     0.439     0.439     0.438     0.438     0.437     0.437     0.436     0.435     0.435     0.434     0.434     0.433     0.432     0.432     0.431     0.431     0.430     0.429     0.429     0.429     0.429     0.429     0.429     0.429     0.429     0.430     0.431     0.433     0.435     0.436     0.438     0.439     0.441     0.442     0.444     0.445     0.447     0.448     0.449     0.451     0.452     0.453     0.454     0.456     0.457     0.458     0.459     0.460     0.461     0.462     0.463     0.464     0.465     0.466     0.466     0.467     0.468     0.469     0.469     0.470     0.470     0.471     0.471     0.472     0.472     0.473     0.473     0.473     0.474     0.474     0.474     0.474     0.474     0.474     0.474     0.474     0.474     0.474     0.474     0.474     0.473     0.473     0.473     0.472     0.472     0.471     0.471     0.470     0.470     0.469     0.468     0.468     0.467     0.466     0.465     0.464     0.463     0.463     0.464     0.465     0.465     0.466     0.467     0.468     0.469     0.469     0.470     0.470     0.471     0.471     0.471     0.472     0.472     0.472     0.472     0.472     0.472     0.472     0.472     0.472     0.472     0.471     0.471     0.471     0.470     0.469     0.469     0.468     0.467     0.467     0.466     0.465     0.464     0.463     0.461     0.460     0.459     0.458     0.457     0.455     0.454     0.452     0.451     0.449     0.448     0.446     0.446     0.446     0.447     0.447     0.447     0.448     0.448     0.448     0.448     0.448     0.449     0.449     0.449     0.449     0.450     0.450     0.450     0.450     0.450     0.451     0.451     0.451     0.451     0.451     0.452     0.452     0.452     0.452     0.452     0.453     0.453     0.453     0.453     0.454     0.454     0.454     0.454     0.454     0.455     0.455     0.455     0.455     0.455     0.455     0.455     0.456     0.456     0.456     0.456     0.456     0.457     0.457     0.457     0.457     0.457     0.458     0.458     0.458     0.458     0.458     0.459     0.459     0.459     0.459     0.460     0.460     0.460     0.460     0.460     0.461     0.461     0.461     0.461     0.462     0.462     0.462     0.462     0.463     0.463     0.463     0.463     0.464     0.464     0.464     0.464     0.464     0.465     0.465     0.465     0.465     0.465     0.465     0.466     0.466     0.466     0.466     0.466     0.466     0.467     0.467     0.467     0.467     0.467     0.468     0.468     0.468     0.468     0.468     0.469     0.469     0.469     0.469     0.469     0.469     0.470     0.470     0.470     0.470     0.470     0.471     0.471     0.471     0.471     0.471     0.472     0.472     0.472     0.472     0.472     0.473     0.473     0.473     0.473     0.473     0.474     0.474     0.474     0.474     0.474     0.475     0.475     0.475     0.475     0.475     0.476     0.476     0.476     0.476     0.476     0.477     0.477     0.477     0.477     0.477     0.478     0.478     0.478     0.478     0.479     0.479     0.479     0.479     0.479     0.479     0.480     0.480     0.480     0.480     0.481     0.481     0.481     0.481     0.481     0.482     0.482     0.482     0.482     0.483     0.483     0.483     0.483     0.483     0.484     0.484     0.484     0.484     0.485     0.485     0.485     0.485     0.486     0.486     0.486     0.487     0.487     0.487     0.487     0.488     0.488     0.488     0.489     0.489     0.489     0.490     0.490     0.490     0.490     0.491     0.491     0.491     0.492     0.492     0.492     0.493     0.493     0.493     0.494     0.494     0.494     0.495     0.495     0.495     0.495     0.496     0.496     0.496     0.496     0.497     0.497     0.497     0.498     0.498     0.498     0.499     0.499     0.499     0.500     0.500     0.500     0.500     0.501     0.501     0.501     0.502     0.502     0.503     0.503     0.503     0.503     0.504     0.504     0.505     0.505     0.505     0.506     0.506     0.506     0.507     0.507     0.507     0.508     0.508     0.508     0.509     0.509     0.509     0.510     0.510     0.510     0.510     0.511     0.511     0.512     0.512     0.512     0.513     0.513     0.513     0.514     0.514     0.514     0.515     0.515     0.516     0.516     0.516     0.516     0.517     0.517     0.517     0.518     0.518     0.518     0.519     0.519     0.519     0.520     0.520     0.521     0.521     0.521     0.522     0.522     0.523     0.523     0.524     0.524     0.525     0.525     0.526     0.526     0.526     0.527     0.527     0.528     0.528     0.528     0.529     0.529     0.530     0.530     0.530     0.531     0.531     0.532     0.532     0.532     0.533     0.533     0.534     0.534     0.534     0.535     0.535     0.535     0.536     0.536     0.537     0.537     0.537     0.538     0.540     0.541     0.543     0.545     0.546     0.548     0.549     0.551     0.552     0.554     0.555     0.557     0.558     0.560     0.562     0.563     0.565     0.566     0.568     0.569     0.571     0.573     0.574     0.576     0.577     0.579     0.580     0.582     0.583     0.585     0.586     0.588     0.589     0.591     0.592     0.594     0.595     0.597     0.598     0.599     0.601     0.602     0.604     0.605     0.607     0.608     0.609     0.611     0.612     0.614     0.615     0.616     0.618     0.619     0.620     0.622     0.623     0.624     0.626     0.627     0.629     0.630     0.631     0.633     0.634     0.635     0.636     0.637     0.638     0.639     0.641     0.642     0.643     0.644     0.645     0.646     0.647     0.648     0.649     0.650     0.651     0.652     0.653     0.654     0.655     0.656     0.657     0.658     0.659     0.660     0.661     0.661     0.662     0.663     0.664     0.665     0.665     0.666     0.667     0.667     0.668     0.668     0.669     0.669     0.670     0.670     0.670     0.671     0.671     0.671     0.671     0.671     0.671     0.671     0.671     0.671     0.671     0.671     0.671     0.671     0.670     0.670     0.669     0.669     0.669     0.668     0.667     0.667     0.666     0.665     0.664     0.664     0.662     0.661     0.660     0.659     0.658     0.656     0.654     0.653     0.650     0.648     0.645     0.643     0.640     0.638     0.636     0.634     0.632     0.630     0.628     0.626     0.624     0.623     0.621     0.619     0.617     0.615     0.615     0.616     0.616     0.616     0.617     0.617     0.617     0.618     0.618     0.618     0.619     0.619     0.620     0.620     0.620     0.620     0.621     0.621     0.622     0.622     0.622     0.623     0.623     0.624     0.624     0.624     0.625     0.625     0.626     0.626     0.626     0.627     0.627     0.628     0.628     0.629     0.629     0.629     0.630     0.630     0.631     0.631     0.632     0.632     0.633     0.633     0.633     0.634     0.634     0.635     0.635     0.636     0.636     0.636     0.637     0.637     0.638     0.638     0.639     0.639     0.640     0.640     0.640     0.641     0.641     0.641     0.642     0.642     0.643     0.643     0.644     0.644     0.644     0.645     0.645     0.646     0.646     0.647     0.647     0.647     0.648     0.648     0.649     0.649     0.650     0.650     0.650     0.651     0.651     0.652     0.652     0.653     0.653     0.654     0.654     0.654     0.655     0.656     0.656     0.656     0.657     0.657     0.658     0.658     0.659     0.659     0.660     0.660     0.661     0.661     0.662     0.662     0.662     0.663     0.663     0.664     0.664     0.665     0.665     0.666     0.667     0.667     0.668     0.668     0.669     0.669     0.670     0.670     0.671     0.672     0.672     0.673     0.673     0.674     0.674     0.675     0.676     0.676     0.677     0.677     0.678     0.678     0.679     0.680     0.680     0.681     0.681     0.682     0.683     0.683     0.684     0.685     0.685     0.686     0.687     0.687     0.688     0.689     0.689     0.690     0.691     0.691     0.692     0.693     0.693     0.694     0.695     0.695     0.696     0.697     0.697     0.698     0.699     0.699     0.700     0.701     0.701     0.702     0.703     0.704     0.704     0.705     0.706     0.707     0.708     0.708     0.709     0.710     0.711     0.712     0.713     0.714     0.714     0.715     0.716     0.717     0.718     0.719     0.720     0.721     0.722     0.723     0.724     0.725     0.726     0.727     0.728     0.729     0.731     0.732     0.733     0.734     0.735     0.737     0.738     0.739     0.740     0.742     0.743     0.744     0.746     0.747     0.749     0.750     0.751     0.753     0.755     0.756     0.758     0.760     0.761     0.763     0.765     0.766     0.768     0.770     0.772     0.774     0.776     0.780     0.784     0.788     0.791     0.795     0.799     0.803     0.806     0.810     0.813     0.817     0.821     0.824     0.828     0.831     0.835     0.838     0.842     0.845     0.849     0.852     0.856     0.859     0.862     0.866     0.869     0.873     0.876     0.880     0.883     0.887     0.890     0.894     0.898     0.901     0.905     0.908     0.912     0.916     0.920     0.924     0.928     0.932     0.936     0.940     0.944     0.948     0.952     0.956     0.961     0.965     0.970     0.974     0.979     0.983     0.988     0.992     0.997     1.002     1.006     1.011     1.016     1.021     1.026     1.030     1.035     1.040     1.045     1.050     1.055     1.060     1.064     1.069     1.074     1.078     1.083     1.087     1.092     1.096     1.101     1.105     1.110     1.114     1.118     1.122     1.126     1.130     1.134     1.138     1.142     1.145     1.149     1.153     1.157     1.161     1.165     1.169     1.174     1.178     1.183     1.189     1.194     1.200     1.206     1.213     1.219     1.226     1.233     1.240     1.247     1.255     1.263     1.271     1.279     1.287     1.294     1.301     1.315     1.337     1.358     1.377     1.394     1.409     1.422     1.434     1.445     1.456     1.465     1.471     1.474     1.475     1.473     1.468     1.462     1.455     1.447     1.439     1.432     1.427     1.422     1.420     1.419     1.420     1.422     1.425     1.428     1.432     1.437     1.441     1.446     1.450     1.455     1.460     1.464     1.467     1.469     1.470     1.469     1.467     1.463     1.457     1.451     1.444     1.436     1.427     1.417     1.406     1.395     1.383     1.369     1.355     1.339     1.321     1.302     1.282     1.261     1.242     1.236     1.229     1.222     1.215     1.208     1.200     1.193     1.186     1.178     1.170     1.162     1.154     1.151     1.162     1.171     1.176     1.178     1.176     1.172     1.165     1.156     1.145     1.132     1.116     1.097     1.093     1.095     1.098     1.116     1.136     1.157     1.180     1.203     1.228     1.252     1.277     1.302     1.327     1.351     1.374     1.396     1.418     1.440     1.462     1.485     1.507     1.531     1.555     1.579     1.604     1.629     1.653     1.678     1.701     1.724     1.745     1.764     1.783     1.800     1.816     1.831     1.844     1.856     1.867     1.876     1.884     1.890     1.895     1.898     1.900     1.901     1.900     1.897     1.891     1.883     1.873     1.861     1.847     1.833     1.819     1.804     1.789     1.774     1.760     1.746     1.732     1.718     1.703     1.688     1.673     1.657     1.641     1.625     1.609     1.592     1.576     1.560     1.545     1.530     1.516     1.503     1.490     1.476     1.463     1.448     1.433     1.417     1.400     1.381     1.362     1.342     1.321     1.299     1.276     1.252     1.227     1.200     1.172     1.143     1.114     1.083     1.052     1.021     1.014     1.012     1.009     1.006     1.004     1.002     0.999     0.997     0.994     0.992     0.990     0.989     0.987     0.986     0.984     0.983     0.982     0.981     0.980     0.979     0.978     0.977     0.976     0.975     0.974     0.973     0.973     0.972     0.971     0.971     0.987     1.007     1.022     1.030     1.033     1.031     1.023     1.012     0.998     0.981     0.965     0.965     0.964     0.964     0.963     0.963     0.962     0.962     0.961     0.961     0.960     0.959     0.959     0.958     0.958     0.957     0.957     0.956     0.955     0.955     0.954     0.953     0.953     0.952     0.970     0.991     1.010     1.027     1.043     1.056     1.068     1.078     1.086     1.091     1.094     1.095     1.093     1.090     1.084     1.077     1.070     1.071     1.070     1.065     1.057     1.048     1.036     1.023     1.010     0.997     0.984     0.973     1.000     1.032     1.062     1.089     1.131     1.189     1.246     1.301     1.353     1.400     1.442     1.476     1.502     1.519     1.526     1.525     1.515     1.500     1.480     1.457     1.432     1.406     1.381     1.360     1.343     1.329     1.319     1.310     1.301     1.288     1.271     1.249     1.222     1.191     1.157     1.121     1.084     1.045     1.007     0.969     1.038     1.108     1.177     1.246     1.314     1.380     1.443     1.504     1.561     1.614     1.662     1.705     1.743     1.777     1.808     1.836     1.862     1.887     1.911     1.933     1.953     1.971     1.987     2.002     2.015     2.028     2.038     2.048     2.056     2.062     2.066     2.069     2.069     2.066     2.061     2.054     2.046     2.040     2.031     2.022     2.012     2.003     1.994     1.986     1.976     1.962     1.941     1.913     1.877     1.838     1.798     1.758     1.723     1.697     1.678     1.668     1.662     1.659     1.662     1.667     1.667     1.664     1.659     1.654     1.648     1.642     1.636     1.628     1.618     1.605     1.588     1.566     1.539     1.509     1.475     1.439     1.400     1.360     1.318     1.277     1.239     1.202     1.167     1.133     1.100     1.066     1.032     0.999     0.966     0.935     0.904     0.887     0.886     0.884     0.882     0.879     0.876     0.873     0.868     0.862     0.856     0.848     0.839     0.829     0.818     0.807     0.796     0.785     0.775     0.765     0.756     0.747     0.739     0.731     0.724     0.717     0.709     0.701     0.693     0.685     0.677     0.669     0.662     0.655     0.648     0.641     0.634     0.627     0.621     0.615     0.609     0.604     0.599     0.594     0.589     0.585     0.580     0.577     0.573     0.570     0.566     0.563     0.560     0.557     0.555     0.554     0.552     0.550     0.549     0.547     0.546     0.544     0.543     0.541     0.540     0.538     0.537     0.535     0.534     0.532     0.531     0.530     0.528     0.527     0.526     0.524     0.523     0.522     0.521     0.520     0.519     0.518     0.517     0.516     0.515     0.514     0.513     0.512     0.511     0.510     0.509     0.509     0.508     0.507     0.506     0.506     0.505     0.504     0.504     0.503     0.502     0.502     0.501     0.501     0.500     0.499     0.499     0.498     0.498     0.497     0.497     0.496     0.496     0.495     0.495     0.494     0.494     0.493     0.493     0.492     0.492     0.491     0.491     0.490     0.490     0.489     0.489     0.488     0.488     0.487     0.487     0.487     0.486     0.486     0.485     0.485     0.485     0.484     0.484     0.483     0.483     0.483     0.483     0.482     0.482     0.481     0.481     0.481     0.480     0.480     0.480     0.479     0.479     0.478     0.478     0.477     0.477     0.476     0.475     0.475     0.474     0.474     0.473     0.472     0.471     0.471     0.470     0.469     0.468     0.467     0.466     0.465     0.464     0.463     0.461     0.460     0.459     0.458     0.457     0.455     0.454     0.452     0.451     0.449     0.447     0.446     0.444     0.442     0.440     0.438     0.436     0.434     0.432     0.430     0.428     0.426     0.424     0.421     0.419     0.417     0.415     0.412     0.410     0.407     0.405     0.402     0.400     0.397     0.395     0.392     0.390     0.387     0.385     0.382     0.379     0.377     0.374     0.371     0.368     0.366     0.363     0.361     0.358     0.355     0.353     0.350     0.348     0.345     0.342     0.340     0.338     0.336     0.334     0.332     0.330     0.327     0.325     0.322     0.320     0.318     0.316     0.314     0.312     0.310     0.308     0.306     0.304     0.303     0.301     0.299     0.297     0.296     0.294     0.293     0.291     0.289
     0.492     0.493     0.493     0.494     0.495     0.496     0.497     0.497     0.498     0.499     0.499     0.500     0.501     0.501     0.502     0.502     0.502     0.503     0.503     0.504     0.504     0.504     0.504     0.505     0.505     0.505     0.505     0.505     0.505     0.505     0.505     0.505     0.505     0.505     0.505     0.505     0.505     0.504     0.504     0.504     0.504     0.503     0.503     0.503     0.502     0.502     0.501     0.501     0.500     0.500     0.499     0.499     0.498     0.498     0.497     0.496     0.496     0.495     0.525     0.497     0.573     0.528     0.613     0.558     0.644     0.579     0.664     0.592     0.690     0.595     0.757     0.589     0.772     0.576     0.735     0.557     0.651     0.533     0.573     0.506     0.535     0.477     0.495     0.472     0.470     0.469     0.468     0.467     0.466     0.465     0.465     0.464     0.463     0.463     0.462     0.480     0.464     0.492     0.469     0.496     0.468     0.493     0.462     0.484     0.457     0.469     0.456     0.456     0.455     0.455     0.454     0.454     0.453     0.453     0.453     0.452     0.451     0.451     0.450     0.449     0.449     0.449     0.448     0.448     0.447     0.447     0.446     0.446     0.445     0.444     0.444     0.443     0.443     0.443     0.442     0.441     0.441     0.440     0.440     0.439     0.438     0.438     0.437     0.437     0.436     0.436     0.435     0.434     0.434     0.433     0.433     0.432     0.431     0.431     0.430     0.430     0.429     0.429     0.429     0.429     0.429     0.429     0.429     0.429     0.431     0.433     0.434     0.436     0.437     0.439     0.440     0.442     0.443     0.445     0.446     0.448     0.449     0.450     0.451     0.453     0.454     0.455     0.456     0.458     0.459     0.460     0.461     0.462     0.463     0.464     0.464     0.465     0.466     0.467     0.468     0.469     0.469     0.470     0.470     0.471     0.471     0.472     0.472     0.473     0.473     0.473     0.474     0.474     0.474     0.474     0.474     0.474     0.474     0.474     0.474     0.474     0.474     0.474     0.474     0.473     0.473     0.472     0.472     0.471     0.471     0.470     0.470     0.469     0.468     0.468     0.467     0.466     0.465     0.464     0.463     0.462     0.463     0.464     0.465     0.466     0.467     0.468     0.468     0.469     0.469     0.470     0.470     0.471     0.471     0.471     0.472     0.472     0.472     0.472     0.472     0.472     0.472     0.472     0.471     0.471     0.471     0.470     0.470     0.469     0.468     0.468     0.467     0.466     0.465     0.464     0.463     0.462     0.461     0.460     0.459     0.458     0.456     0.455     0.453     0.452     0.450     0.449     0.447     0.446     0.446     0.446     0.446     0.447     0.447     0.447     0.447     0.448     0.448     0.448     0.448     0.449     0.449     0.449     0.449     0.450     0.450     0.450     0.450     0.451     0.451     0.451     0.451     0.451     0.451     0.452     0.452     0.452     0.452     0.452     0.453     0.453     0.453     0.453     0.454     0.454     0.454     0.454     0.454     0.454     0.455     0.455     0.455     0.455     0.455     0.455     0.456     0.456     0.456     0.456     0.456     0.457     0.457     0.457     0.457     0.457     0.458     0.458     0.458     0.458     0.458     0.459     0.459     0.459     0.459     0.460     0.460     0.460     0.460     0.461     0.461     0.461     0.461     0.461     0.462     0.462     0.462     0.462     0.463     0.463     0.463     0.463     0.464     0.464     0.464     0.464     0.464     0.464     0.465     0.465     0.465     0.465     0.465     0.465     0.466     0.466     0.466     0.466     0.466     0.467     0.467     0.467     0.467     0.467     0.468     0.468     0.468     0.468     0.468     0.469     0.469     0.469     0.469     0.469     0.469     0.469     0.470     0.470     0.470     0.470     0.470     0.471     0.471     0.471     0.471     0.472     0.472     0.472     0.472     0.472     0.473     0.473     0.473     0.473     0.473     0.474     0.474     0.474     0.474     0.474     0.475     0.475     0.475     0.475     0.475     0.476     0.476     0.476     0.476     0.476     0.477     0.477     0.477     0.477     0.477     0.478     0.478     0.478     0.478     0.478     0.479     0.479     0.479     0.479     0.479     0.480     0.480     0.480     0.480     0.481     0.481     0.481     0.481     0.481     0.482     0.482     0.482     0.482     0.483     0.483     0.483     0.483     0.484     0.484     0.484     0.484     0.484     0.485     0.485     0.485     0.485     0.486     0.486     0.486     0.487     0.487     0.487     0.487     0.488     0.488     0.488     0.489     0.489     0.489     0.490     0.490     0.490     0.491     0.491     0.491     0.492     0.492     0.492     0.493     0.493     0.493     0.494     0.494     0.494     0.494     0.495     0.495     0.495     0.495     0.496     0.496     0.496     0.497     0.497     0.497     0.497     0.498     0.498     0.498     0.499     0.499     0.499     0.500     0.500     0.500     0.500     0.501     0.501     0.502     0.502     0.502     0.503     0.503     0.503     0.504     0.504     0.504     0.505     0.505     0.505     0.506     0.506     0.507     0.507     0.507     0.507     0.508     0.508     0.509     0.509     0.509     0.510     0.510     0.510     0.510     0.511     0.511     0.511     0.512     0.512     0.512     0.513     0.513     0.514     0.514     0.514     0.515     0.515     0.515     0.516     0.516     0.516     0.517     0.517     0.517     0.518     0.518     0.518     0.519     0.519     0.519     0.520     0.520     0.521     0.521     0.521     0.522     0.522     0.523     0.523     0.524     0.524     0.525     0.525     0.525     0.526     0.526     0.527     0.527     0.528     0.528     0.528     0.529     0.529     0.529     0.530     0.530     0.531     0.531     0.531     0.532     0.532     0.533     0.533     0.533     0.534     0.534     0.535     0.535     0.535     0.536     0.536     0.536     0.537     0.537     0.538     0.540     0.541     0.542     0.544     0.546     0.547     0.549     0.550     0.552     0.553     0.555     0.556     0.558     0.559     0.561     0.563     0.564     0.566     0.567     0.569     0.570     0.572     0.573     0.575     0.577     0.578     0.580     0.581     0.583     0.584     0.586     0.587     0.589     0.590     0.592     0.593     0.595     0.596     0.598     0.599     0.600     0.602     0.603     0.605     0.606     0.607     0.609     0.610     0.611     0.613     0.614     0.615     0.617     0.618     0.619     0.621     0.622     0.624     0.625     0.626     0.627     0.629     0.630     0.631     0.633     0.634     0.635     0.636     0.637     0.638     0.639     0.640     0.641     0.642     0.644     0.645     0.646     0.647     0.648     0.649     0.650     0.651     0.652     0.653     0.654     0.655     0.656     0.656     0.657     0.658     0.659     0.660     0.661     0.661     0.662     0.663     0.663     0.664     0.665     0.665     0.666     0.666     0.667     0.667     0.668     0.668     0.668     0.668     0.669     0.669     0.669     0.669     0.669     0.669     0.669     0.669     0.669     0.668     0.668     0.668     0.667     0.667     0.666     0.666     0.665     0.665     0.664     0.663     0.662     0.661     0.661     0.659     0.658     0.657     0.656     0.654     0.653     0.651     0.649     0.647     0.644     0.642     0.639     0.637     0.635     0.633     0.631     0.629     0.628     0.626     0.624     0.622     0.620     0.618     0.617     0.615     0.615     0.615     0.615     0.616     0.616     0.616     0.617     0.617     0.617     0.618     0.618     0.619     0.619     0.619     0.620     0.620     0.620     0.621     0.621     0.621     0.622     0.622     0.622     0.623     0.623     0.624     0.624     0.624     0.625     0.625     0.626     0.626     0.626     0.627     0.627     0.628     0.628     0.629     0.629     0.630     0.630     0.630     0.631     0.631     0.632     0.632     0.633     0.633     0.633     0.634     0.634     0.635     0.635     0.636     0.636     0.637     0.637     0.637     0.638     0.638     0.639     0.639     0.640     0.640     0.640     0.641     0.641     0.641     0.642     0.642     0.643     0.643     0.644     0.644     0.644     0.645     0.645     0.646     0.646     0.646     0.647     0.647     0.648     0.648     0.649     0.649     0.650     0.650     0.650     0.651     0.651     0.652     0.652     0.653     0.653     0.654     0.654     0.655     0.655     0.656     0.656     0.656     0.657     0.657     0.658     0.658     0.659     0.659     0.660     0.660     0.661     0.661     0.662     0.662     0.663     0.663     0.664     0.664     0.664     0.665     0.666     0.666     0.667     0.667     0.668     0.668     0.669     0.669     0.670     0.671     0.671     0.672     0.672     0.673     0.674     0.674     0.675     0.675     0.676     0.676     0.677     0.677     0.678     0.679     0.679     0.680     0.680     0.681     0.682     0.682     0.683     0.684     0.684     0.685     0.686     0.686     0.687     0.688     0.688     0.689     0.690     0.690     0.691     0.692     0.692     0.693     0.694     0.694     0.695     0.696     0.696     0.697     0.698     0.698     0.699     0.700     0.700     0.701     0.702     0.703     0.703     0.704     0.705     0.706     0.707     0.707     0.708     0.709     0.710     0.711     0.712     0.712     0.713     0.714     0.715     0.716     0.717     0.718     0.719     0.720     0.720     0.721     0.722     0.724     0.725     0.726     0.727     0.728     0.729     0.730     0.732     0.733     0.734     0.735     0.736     0.737     0.739     0.740     0.741     0.743     0.744     0.745     0.747     0.748     0.750     0.751     0.753     0.754     0.756     0.757     0.759     0.761     0.762     0.764     0.766     0.768     0.770     0.771     0.773     0.775     0.778     0.782     0.786     0.789     0.793     0.797     0.801     0.804     0.808     0.811     0.815     0.819     0.822     0.826     0.829     0.833     0.836     0.840     0.843     0.847     0.850     0.854     0.857     0.861     0.864     0.867     0.871     0.874     0.878     0.881     0.885     0.888     0.892     0.896     0.899     0.903     0.907     0.910     0.914     0.918     0.922     0.926     0.930     0.934     0.938     0.942     0.946     0.950     0.954     0.959     0.963     0.968     0.972     0.977     0.981     0.986     0.990     0.995     1.000     1.005     1.009     1.014     1.019     1.024     1.029     1.033     1.038     1.043     1.048     1.053     1.058     1.063     1.067     1.072     1.077     1.081     1.086     1.091     1.095     1.100     1.104     1.109     1.113     1.117     1.122     1.126     1.130     1.134     1.137     1.141     1.145     1.149     1.152     1.156     1.160     1.164     1.169     1.173     1.177     1.182     1.187     1.193     1.199     1.205     1.211     1.218     1.225     1.232     1.239     1.246     1.254     1.262     1.270     1.278     1.287     1.295     1.302     1.309     1.321     1.343     1.364     1.383     1.400     1.415     1.429     1.442     1.455     1.467     1.475     1.479     1.480     1.479     1.475     1.468     1.460     1.451     1.442     1.434     1.427     1.422     1.418     1.416     1.415     1.416     1.418     1.421     1.425     1.428     1.433     1.438     1.443     1.448     1.453     1.457     1.462     1.465     1.467     1.467     1.466     1.464     1.460     1.455     1.449     1.442     1.435     1.426     1.417     1.407     1.395     1.383     1.369     1.354     1.338     1.320     1.301     1.281     1.260     1.243     1.236     1.229     1.222     1.215     1.207     1.200     1.192     1.184     1.176     1.168     1.159     1.152     1.166     1.176     1.183     1.186     1.185     1.182     1.176     1.168     1.157     1.145     1.130     1.112     1.091     1.092     1.095     1.097     1.101     1.120     1.141     1.164     1.187     1.211     1.236     1.261     1.286     1.311     1.334     1.357     1.379     1.401     1.423     1.445     1.468     1.491     1.515     1.539     1.563     1.588     1.613     1.638     1.662     1.686     1.708     1.730     1.750     1.769     1.786     1.803     1.819     1.833     1.846     1.858     1.868     1.877     1.885     1.891     1.896     1.900     1.903     1.904     1.902     1.899     1.893     1.885     1.875     1.864     1.852     1.839     1.827     1.814     1.801     1.788     1.775     1.762     1.748     1.734     1.719     1.704     1.689     1.673     1.657     1.640     1.623     1.607     1.590     1.574     1.559     1.545     1.531     1.518     1.504     1.490     1.476     1.461     1.445     1.428     1.410     1.391     1.371     1.350     1.328     1.305     1.281     1.256     1.229     1.201     1.171     1.141     1.109     1.077     1.045     1.018     1.016     1.013     1.010     1.008     1.005     1.003     1.001     0.998     0.996     0.994     0.993     0.991     0.990     0.988     0.987     0.986     0.985     0.984     0.983     0.982     0.981     0.980     0.979     0.978     0.977     0.977     0.976     0.975     0.975     0.992     1.012     1.026     1.033     1.035     1.032     1.024     1.013     0.998     0.980     0.968     0.967     0.967     0.966     0.966     0.965     0.965     0.964     0.963     0.963     0.962     0.961     0.961     0.960     0.959     0.959     0.958     0.957     0.957     0.956     0.955     0.955     0.954     0.953     0.971     0.992     1.013     1.031     1.048     1.063     1.076     1.087     1.095     1.102     1.106     1.108     1.107     1.105     1.100     1.094     1.085     1.075     1.073     1.068     1.061     1.051     1.039     1.027     1.015     1.003     0.992     0.984     0.988     1.021     1.051     1.077     1.099     1.148     1.205     1.261     1.314     1.364     1.409     1.447     1.478     1.500     1.513     1.516     1.511     1.499     1.481     1.459     1.433     1.407     1.380     1.357     1.339     1.327     1.318     1.311     1.303     1.292     1.276     1.255     1.230     1.201     1.168     1.133     1.095     1.055     1.013     0.969     1.019     1.090     1.161     1.230     1.298     1.365     1.429     1.491     1.549     1.604     1.654     1.700     1.741     1.777     1.810     1.840     1.868     1.894     1.918     1.939     1.958     1.974     1.988     2.001     2.013     2.023     2.033     2.041     2.049     2.056     2.061     2.066     2.069     2.070     2.071     2.070     2.069     2.067     2.064     2.058     2.053     2.047     2.042     2.037     2.030     2.018     2.002     1.979     1.952     1.922     1.891     1.862     1.839     1.821     1.808     1.799     1.790     1.780     1.771     1.760     1.750     1.738     1.726     1.711     1.694     1.674     1.663     1.649     1.632     1.611     1.585     1.553     1.516     1.477     1.435     1.392     1.349     1.306     1.263     1.221     1.181     1.143     1.108     1.074     1.040     1.007     0.974     0.940     0.907     0.874     0.850     0.849     0.849     0.848     0.847     0.846     0.845     0.843     0.840     0.836     0.831     0.824     0.817     0.808     0.799     0.789     0.780     0.770     0.762     0.753     0.745     0.738     0.731     0.724     0.718     0.711     0.704     0.697     0.689     0.682     0.675     0.669     0.662     0.655     0.649     0.642     0.635     0.629     0.622     0.617     0.611     0.605     0.600     0.595     0.590     0.586     0.582     0.578     0.574     0.570     0.567     0.564     0.561     0.557     0.555     0.552     0.549     0.548     0.546     0.544     0.543     0.541     0.540     0.539     0.537     0.536     0.534     0.533     0.531     0.530     0.529     0.527     0.526     0.525     0.524     0.522     0.521     0.520     0.519     0.518     0.517     0.516     0.515     0.514     0.513     0.512     0.511     0.510     0.509     0.509     0.508     0.507     0.506     0.506     0.505     0.504     0.503     0.503     0.502     0.502     0.501     0.500     0.500     0.499     0.499     0.498     0.497     0.497     0.496     0.496     0.495     0.495     0.494     0.494     0.493     0.493     0.492     0.492     0.491     0.491     0.491     0.490     0.490     0.489     0.489     0.488     0.487     0.487     0.486     0.486     0.486     0.485     0.485     0.485     0.484     0.484     0.483     0.483     0.483     0.482     0.482     0.482     0.481     0.481     0.481     0.480     0.480     0.479     0.479     0.479     0.478     0.478     0.478     0.477     0.477     0.476     0.476     0.475     0.474     0.474     0.473     0.473     0.472     0.471     0.470     0.470     0.469     0.468     0.467     0.466     0.465     0.464     0.463     0.462     0.460     0.459     0.458     0.457     0.456     0.454     0.453     0.451     0.450     0.448     0.447     0.445     0.443     0.441     0.439     0.437     0.435     0.433     0.431     0.429     0.427     0.425     0.423     0.421     0.418     0.416     0.414     0.411     0.409     0.406     0.404     0.401     0.399     0.396     0.394     0.391     0.389     0.386     0.384     0.381     0.379     0.376     0.373     0.370     0.368     0.365     0.362     0.360     0.357     0.355     0.352     0.349     0.347     0.344     0.342     0.339     0.337     0.335     0.334     0.332     0.330     0.327     0.325     0.322     0.319     0.317     0.315     0.313     0.311     0.309     0.307     0.305     0.304     0.302     0.300     0.298     0.297     0.295     0.293     0.292     0.290     0.289
     0.490     0.492     0.493     0.494     0.494     0.495     0.496     0.496     0.497     0.498     0.499     0.499     0.500     0.500     0.501     0.501     0.502     0.502     0.502     0.503     0.503     0.503     0.504     0.504     0.504     0.504     0.504     0.504     0.504     0.504     0.504     0.504     0.504     0.504     0.504     0.504     0.504     0.503     0.503     0.503     0.503     0.503     0.502     0.502     0.501     0.501     0.500     0.500     0.500     0.499     0.499     0.498     0.497     0.497     0.496     0.496     0.495     0.500     0.494     0.553     0.516     0.602     0.548     0.641     0.577     0.669     0.596     0.684     0.605     0.714     0.605     0.760     0.595     0.752     0.578     0.691     0.554     0.602     0.526     0.562     0.496     0.520     0.472     0.477     0.470     0.469     0.467     0.466     0.466     0.465     0.465     0.464     0.464     0.463     0.483     0.468     0.499     0.475     0.506     0.476     0.505     0.472     0.497     0.462     0.483     0.457     0.465     0.456     0.456     0.455     0.454     0.454     0.454     0.453     0.453     0.452     0.452     0.451     0.451     0.450     0.449     0.449     0.448     0.448     0.447     0.447     0.447     0.446     0.445     0.445     0.444     0.444     0.443     0.443     0.442     0.442     0.441     0.441     0.440     0.439     0.439     0.438     0.438     0.437     0.437     0.436     0.435     0.435     0.434     0.434     0.433     0.432     0.432     0.431     0.431     0.430     0.430     0.429     0.429     0.429     0.429     0.429     0.428     0.429     0.431     0.432     0.434     0.435     0.437     0.438     0.440     0.441     0.443     0.444     0.446     0.447     0.449     0.450     0.451     0.452     0.454     0.455     0.456     0.457     0.458     0.459     0.460     0.462     0.462     0.463     0.464     0.465     0.466     0.467     0.468     0.468     0.469     0.469     0.470     0.471     0.471     0.471     0.472     0.472     0.473     0.473     0.473     0.474     0.474     0.474     0.474     0.474     0.474     0.474     0.474     0.474     0.474     0.474     0.474     0.473     0.473     0.472     0.472     0.471     0.471     0.470     0.470     0.469     0.469     0.468     0.467     0.466     0.465     0.464     0.463     0.462     0.463     0.464     0.465     0.465     0.466     0.467     0.468     0.468     0.469     0.469     0.470     0.470     0.470     0.471     0.471     0.471     0.471     0.471     0.472     0.471     0.471     0.471     0.471     0.470     0.470     0.470     0.469     0.469     0.468     0.467     0.467     0.466     0.465     0.464     0.463     0.462     0.461     0.460     0.458     0.457     0.456     0.454     0.453     0.451     0.450     0.448     0.447     0.445     0.446     0.446     0.446     0.446     0.447     0.447     0.447     0.448     0.448     0.448     0.448     0.448     0.449     0.449     0.449     0.449     0.450     0.450     0.450     0.450     0.450     0.451     0.451     0.451     0.451     0.451     0.452     0.452     0.452     0.452     0.452     0.453     0.453     0.453     0.453     0.454     0.454     0.454     0.454     0.454     0.454     0.455     0.455     0.455     0.455     0.455     0.455     0.456     0.456     0.456     0.456     0.456     0.457     0.457     0.457     0.457     0.457     0.458     0.458     0.458     0.458     0.458     0.459     0.459     0.459     0.459     0.459     0.460     0.460     0.460     0.460     0.461     0.461     0.461     0.461     0.462     0.462     0.462     0.463     0.463     0.463     0.463     0.463     0.464     0.464     0.464     0.464     0.464     0.464     0.465     0.465     0.465     0.465     0.465     0.465     0.466     0.466     0.466     0.466     0.466     0.467     0.467     0.467     0.467     0.467     0.468     0.468     0.468     0.468     0.468     0.469     0.469     0.469     0.469     0.469     0.469     0.469     0.470     0.470     0.470     0.470     0.470     0.471     0.471     0.471     0.471     0.472     0.472     0.472     0.472     0.472     0.473     0.473     0.473     0.473     0.473     0.474     0.474     0.474     0.474     0.474     0.475     0.475     0.475     0.475     0.475     0.476     0.476     0.476     0.476     0.476     0.477     0.477     0.477     0.477     0.477     0.478     0.478     0.478     0.478     0.479     0.479     0.479     0.479     0.479     0.480     0.480     0.480     0.480     0.480     0.481     0.481     0.481     0.481     0.481     0.482     0.482     0.482     0.482     0.483     0.483     0.483     0.483     0.484     0.484     0.484     0.484     0.485     0.485     0.485     0.485     0.486     0.486     0.486     0.487     0.487     0.487     0.487     0.488     0.488     0.488     0.489     0.489     0.489     0.490     0.490     0.490     0.490     0.491     0.491     0.491     0.492     0.492     0.492     0.493     0.493     0.493     0.494     0.494     0.494     0.495     0.495     0.495     0.495     0.496     0.496     0.496     0.496     0.497     0.497     0.497     0.498     0.498     0.498     0.499     0.499     0.499     0.499     0.500     0.500     0.500     0.501     0.501     0.501     0.502     0.502     0.503     0.503     0.503     0.504     0.504     0.504     0.505     0.505     0.505     0.506     0.506     0.506     0.507     0.507     0.507     0.508     0.508     0.508     0.509     0.509     0.509     0.510     0.510     0.510     0.511     0.511     0.511     0.512     0.512     0.512     0.513     0.513     0.513     0.514     0.514     0.515     0.515     0.515     0.516     0.516     0.516     0.516     0.517     0.517     0.517     0.518     0.518     0.518     0.519     0.519     0.520     0.520     0.521     0.521     0.521     0.522     0.522     0.523     0.523     0.524     0.524     0.525     0.525     0.525     0.526     0.526     0.526     0.527     0.527     0.528     0.528     0.528     0.529     0.529     0.530     0.530     0.531     0.531     0.531     0.532     0.532     0.532     0.533     0.533     0.534     0.534     0.534     0.535     0.535     0.535     0.536     0.536     0.536     0.537     0.538     0.539     0.541     0.542     0.544     0.545     0.547     0.548     0.550     0.551     0.553     0.554     0.556     0.557     0.559     0.561     0.562     0.564     0.565     0.567     0.568     0.570     0.571     0.573     0.574     0.576     0.577     0.579     0.580     0.582     0.583     0.585     0.586     0.588     0.589     0.591     0.592     0.594     0.595     0.597     0.598     0.600     0.601     0.602     0.604     0.605     0.606     0.608     0.609     0.610     0.612     0.613     0.614     0.616     0.617     0.618     0.620     0.621     0.622     0.624     0.625     0.626     0.628     0.629     0.630     0.631     0.633     0.634     0.635     0.636     0.637     0.638     0.639     0.640     0.641     0.642     0.643     0.644     0.645     0.646     0.647     0.648     0.649     0.650     0.651     0.652     0.653     0.654     0.655     0.656     0.657     0.657     0.658     0.659     0.660     0.660     0.661     0.662     0.662     0.663     0.663     0.664     0.664     0.665     0.665     0.665     0.666     0.666     0.666     0.666     0.666     0.666     0.666     0.666     0.666     0.666     0.666     0.666     0.665     0.665     0.665     0.664     0.664     0.663     0.663     0.662     0.661     0.660     0.660     0.659     0.658     0.657     0.655     0.654     0.653     0.651     0.650     0.648     0.646     0.644     0.641     0.639     0.636     0.634     0.632     0.630     0.629     0.627     0.625     0.623     0.621     0.620     0.618     0.616     0.614     0.614     0.614     0.615     0.615     0.615     0.616     0.616     0.616     0.617     0.617     0.617     0.618     0.618     0.619     0.619     0.619     0.620     0.620     0.620     0.621     0.621     0.621     0.622     0.622     0.622     0.623     0.623     0.624     0.624     0.625     0.625     0.625     0.626     0.626     0.627     0.627     0.627     0.628     0.628     0.629     0.629     0.630     0.630     0.630     0.631     0.631     0.632     0.632     0.633     0.633     0.633     0.634     0.634     0.635     0.635     0.636     0.636     0.637     0.637     0.637     0.638     0.638     0.639     0.639     0.640     0.640     0.640     0.641     0.641     0.641     0.642     0.642     0.643     0.643     0.644     0.644     0.644     0.645     0.645     0.646     0.646     0.647     0.647     0.647     0.648     0.648     0.649     0.649     0.650     0.650     0.650     0.651     0.651     0.652     0.652     0.653     0.653     0.654     0.654     0.655     0.655     0.656     0.656     0.657     0.657     0.657     0.658     0.658     0.659     0.659     0.660     0.660     0.661     0.661     0.662     0.662     0.663     0.663     0.664     0.664     0.665     0.665     0.666     0.666     0.667     0.667     0.668     0.669     0.669     0.670     0.670     0.671     0.671     0.672     0.673     0.673     0.674     0.674     0.675     0.675     0.676     0.677     0.677     0.678     0.678     0.679     0.679     0.680     0.681     0.681     0.682     0.682     0.683     0.684     0.685     0.685     0.686     0.687     0.687     0.688     0.689     0.689     0.690     0.691     0.691     0.692     0.693     0.693     0.694     0.695     0.695     0.696     0.697     0.697     0.698     0.699     0.700     0.700     0.701     0.702     0.702     0.703     0.704     0.705     0.705     0.706     0.707     0.708     0.709     0.709     0.710     0.711     0.712     0.713     0.714     0.715     0.716     0.716     0.717     0.718     0.719     0.720     0.721     0.722     0.723     0.724     0.725     0.727     0.728     0.729     0.730     0.731     0.732     0.734     0.735     0.736     0.737     0.738     0.740     0.741     0.742     0.744     0.745     0.746     0.748     0.749     0.751     0.752     0.754     0.755     0.757     0.759     0.760     0.762     0.764     0.765     0.767     0.769     0.771     0.773     0.774     0.776     0.780     0.784     0.787     0.791     0.795     0.799     0.802     0.806     0.810     0.813     0.817     0.820     0.824     0.827     0.831     0.834     0.838     0.841     0.845     0.848     0.852     0.855     0.859     0.862     0.866     0.869     0.872     0.876     0.879     0.883     0.886     0.890     0.894     0.897     0.901     0.905     0.908     0.912     0.916     0.920     0.924     0.928     0.932     0.936     0.940     0.944     0.948     0.952     0.957     0.961     0.966     0.970     0.975     0.979     0.984     0.988     0.993     0.998     1.002     1.007     1.012     1.017     1.022     1.027     1.031     1.036     1.041     1.046     1.051     1.056     1.061     1.066     1.070     1.075     1.080     1.085     1.089     1.094     1.098     1.103     1.107     1.112     1.116     1.120     1.125     1.129     1.133     1.137     1.141     1.144     1.148     1.152     1.156     1.160     1.164     1.168     1.172     1.176     1.181     1.186     1.191     1.197     1.203     1.210     1.216     1.223     1.230     1.238     1.245     1.252     1.260     1.268     1.277     1.286     1.294     1.302     1.310     1.317     1.328     1.349     1.370     1.389     1.406     1.422     1.437     1.453     1.467     1.478     1.484     1.487     1.486     1.482     1.475     1.467     1.457     1.447     1.438     1.429     1.423     1.418     1.414     1.412     1.412     1.413     1.415     1.418     1.422     1.426     1.431     1.435     1.441     1.446     1.451     1.456     1.460     1.463     1.465     1.465     1.464     1.462     1.458     1.454     1.449     1.443     1.436     1.427     1.418     1.408     1.396     1.384     1.370     1.355     1.338     1.321     1.301     1.282     1.261     1.243     1.237     1.229     1.222     1.214     1.207     1.199     1.191     1.182     1.174     1.165     1.156     1.168     1.180     1.188     1.193     1.194     1.192     1.187     1.179     1.170     1.158     1.143     1.126     1.106     1.090     1.092     1.094     1.096     1.098     1.107     1.128     1.150     1.174     1.198     1.223     1.248     1.273     1.297     1.321     1.344     1.366     1.388     1.410     1.432     1.455     1.478     1.502     1.526     1.551     1.575     1.600     1.624     1.648     1.671     1.693     1.714     1.734     1.754     1.772     1.789     1.805     1.820     1.834     1.847     1.858     1.868     1.876     1.884     1.890     1.895     1.900     1.903     1.904     1.902     1.899     1.893     1.886     1.877     1.868     1.858     1.848     1.837     1.826     1.814     1.803     1.790     1.777     1.764     1.750     1.735     1.720     1.704     1.687     1.670     1.653     1.636     1.619     1.603     1.587     1.572     1.558     1.545     1.531     1.517     1.503     1.488     1.473     1.456     1.438     1.419     1.399     1.378     1.356     1.333     1.308     1.283     1.256     1.227     1.198     1.166     1.134     1.102     1.068     1.035     1.020     1.017     1.015     1.012     1.009     1.007     1.005     1.002     1.000     0.998     0.997     0.995     0.994     0.992     0.991     0.990     0.989     0.988     0.987     0.986     0.985     0.984     0.983     0.982     0.981     0.981     0.980     0.979     0.979     0.994     1.013     1.026     1.034     1.035     1.031     1.023     1.011     0.996     0.979     0.971     0.970     0.970     0.969     0.968     0.968     0.967     0.966     0.966     0.965     0.964     0.963     0.963     0.962     0.961     0.960     0.960     0.959     0.958     0.957     0.956     0.956     0.955     0.954     0.971     0.993     1.015     1.034     1.052     1.068     1.082     1.094     1.104     1.111     1.116     1.119     1.120     1.119     1.115     1.109     1.100     1.089     1.075     1.070     1.063     1.053     1.042     1.031     1.020     1.010     1.002     0.996     0.991     1.010     1.039     1.065     1.088     1.106     1.161     1.218     1.274     1.326     1.375     1.418     1.453     1.480     1.498     1.505     1.504     1.495     1.479     1.458     1.433     1.406     1.379     1.356     1.338     1.328     1.321     1.316     1.309     1.299     1.284     1.265     1.241     1.213     1.181     1.145     1.105     1.062     1.015     0.967     1.004     1.076     1.146     1.216     1.284     1.350     1.415     1.477     1.536     1.592     1.644     1.692     1.735     1.773     1.809     1.841     1.870     1.896     1.919     1.939     1.957     1.972     1.985     1.996     2.007     2.016     2.026     2.034     2.043     2.051     2.060     2.067     2.075     2.081     2.087     2.092     2.096     2.098     2.098     2.097     2.096     2.094     2.093     2.091     2.087     2.079     2.068     2.053     2.036     2.017     1.998     1.981     1.966     1.953     1.939     1.924     1.908     1.890     1.870     1.849     1.828     1.807     1.786     1.763     1.739     1.713     1.683     1.649     1.620     1.593     1.561     1.522     1.478     1.432     1.385     1.338     1.292     1.247     1.204     1.162     1.121     1.083     1.047     1.011     0.977     0.944     0.910     0.877     0.844     0.816     0.814     0.813     0.813     0.813     0.814     0.814     0.814     0.813     0.811     0.809     0.805     0.800     0.794     0.787     0.779     0.771     0.763     0.755     0.748     0.741     0.734     0.728     0.722     0.716     0.710     0.704     0.698     0.692     0.685     0.680     0.674     0.668     0.661     0.655     0.649     0.642     0.636     0.629     0.623     0.618     0.612     0.606     0.601     0.596     0.591     0.587     0.583     0.579     0.575     0.571     0.568     0.564     0.561     0.558     0.555     0.552     0.549     0.546     0.543     0.542     0.540     0.539     0.537     0.536     0.535     0.533     0.532     0.530     0.529     0.528     0.526     0.525     0.524     0.523     0.522     0.520     0.519     0.518     0.517     0.516     0.515     0.514     0.513     0.512     0.511     0.510     0.509     0.509     0.508     0.507     0.506     0.505     0.505     0.504     0.503     0.503     0.502     0.501     0.501     0.500     0.500     0.499     0.498     0.498     0.497     0.497     0.496     0.496     0.495     0.495     0.494     0.494     0.493     0.493     0.492     0.492     0.491     0.491     0.490     0.490     0.489     0.489     0.488     0.488     0.487     0.487     0.486     0.486     0.485     0.485     0.484     0.484     0.484     0.483     0.483     0.483     0.482     0.482     0.482     0.481     0.481     0.481     0.480     0.480     0.479     0.479     0.479     0.478     0.478     0.478     0.477     0.477     0.476     0.476     0.475     0.475     0.475     0.474     0.473     0.473     0.472     0.471     0.471     0.470     0.469     0.468     0.468     0.467     0.466     0.465     0.464     0.463     0.462     0.460     0.459     0.458     0.457     0.456     0.455     0.453     0.452     0.450     0.449     0.447     0.446     0.444     0.442     0.440     0.438     0.436     0.434     0.432     0.430     0.428     0.426     0.424     0.422     0.420     0.417     0.415     0.413     0.410     0.408     0.406     0.403     0.401     0.398     0.396     0.393     0.391     0.388     0.385     0.383     0.380     0.378     0.375     0.372     0.370     0.367     0.364     0.362     0.359     0.356     0.354     0.351     0.349     0.346     0.344     0.341     0.339     0.336     0.335     0.333     0.332     0.330     0.327     0.325     0.322     0.319     0.316     0.314     0.312     0.310     0.308     0.307     0.305     0.303     0.301     0.299     0.298     0.296     0.294     0.293     0.291     0.290     0.288
     0.490     0.491     0.492     0.492     0.493     0.494     0.495     0.496     0.496     0.497     0.498     0.498     0.499     0.499     0.500     0.500     0.501     0.501     0.501     0.502     0.502     0.502     0.503     0.503     0.503     0.503     0.503     0.503     0.503     0.503     0.503     0.503     0.503     0.503     0.503     0.503     0.503     0.503     0.502     0.502     0.502     0.502     0.501     0.501     0.500     0.500     0.500     0.499     0.499     0.498     0.498     0.497     0.497     0.496     0.496     0.495     0.494     0.493     0.523     0.502     0.579     0.532     0.627     0.564     0.664     0.591     0.688     0.607     0.698     0.613     0.710     0.608     0.732     0.594     0.700     0.573     0.628     0.545     0.588     0.514     0.544     0.480     0.499     0.470     0.469     0.468     0.467     0.466     0.466     0.465     0.465     0.464     0.464     0.484     0.470     0.503     0.480     0.513     0.483     0.515     0.480     0.509     0.471     0.496     0.458     0.478     0.457     0.459     0.456     0.455     0.455     0.454     0.454     0.453     0.453     0.453     0.452     0.451     0.451     0.450     0.450     0.449     0.449     0.448     0.448     0.447     0.447     0.446     0.446     0.445     0.445     0.444     0.444     0.443     0.443     0.442     0.442     0.441     0.440     0.440     0.439     0.439     0.438     0.438     0.437     0.436     0.436     0.435     0.435     0.434     0.433     0.433     0.432     0.431     0.431     0.430     0.430     0.429     0.429     0.428     0.428     0.428     0.428     0.428     0.430     0.432     0.433     0.435     0.436     0.438     0.440     0.441     0.442     0.444     0.445     0.447     0.448     0.449     0.451     0.452     0.453     0.454     0.456     0.457     0.458     0.459     0.460     0.461     0.462     0.463     0.464     0.465     0.466     0.466     0.467     0.468     0.468     0.469     0.470     0.470     0.471     0.471     0.472     0.472     0.473     0.473     0.473     0.474     0.474     0.474     0.474     0.474     0.474     0.474     0.474     0.474     0.474     0.474     0.474     0.473     0.473     0.472     0.472     0.472     0.471     0.470     0.470     0.469     0.469     0.468     0.467     0.466     0.466     0.465     0.464     0.463     0.462     0.463     0.464     0.465     0.466     0.466     0.467     0.468     0.469     0.469     0.469     0.470     0.470     0.470     0.471     0.471     0.471     0.471     0.471     0.471     0.471     0.471     0.470     0.470     0.470     0.469     0.469     0.468     0.468     0.467     0.466     0.465     0.464     0.464     0.462     0.461     0.460     0.459     0.458     0.457     0.455     0.454     0.452     0.451     0.449     0.448     0.446     0.445     0.445     0.446     0.446     0.446     0.446     0.447     0.447     0.447     0.447     0.448     0.448     0.448     0.448     0.449     0.449     0.449     0.449     0.450     0.450     0.450     0.450     0.450     0.451     0.451     0.451     0.451     0.452     0.452     0.452     0.452     0.452     0.452     0.453     0.453     0.453     0.453     0.453     0.454     0.454     0.454     0.454     0.454     0.455     0.455     0.455     0.455     0.455     0.455     0.456     0.456     0.456     0.456     0.456     0.457     0.457     0.457     0.457     0.457     0.458     0.458     0.458     0.458     0.458     0.459     0.459     0.459     0.459     0.460     0.460     0.460     0.460     0.461     0.461     0.461     0.461     0.462     0.462     0.462     0.462     0.463     0.463     0.463     0.463     0.463     0.464     0.464     0.464     0.464     0.464     0.464     0.465     0.465     0.465     0.465     0.465     0.465     0.466     0.466     0.466     0.466     0.466     0.467     0.467     0.467     0.467     0.467     0.468     0.468     0.468     0.468     0.468     0.469     0.469     0.469     0.469     0.469     0.469     0.469     0.470     0.470     0.470     0.470     0.471     0.471     0.471     0.471     0.471     0.471     0.472     0.472     0.472     0.472     0.472     0.473     0.473     0.473     0.473     0.474     0.474     0.474     0.474     0.474     0.475     0.475     0.475     0.475     0.475     0.475     0.476     0.476     0.476     0.476     0.477     0.477     0.477     0.477     0.477     0.478     0.478     0.478     0.478     0.479     0.479     0.479     0.479     0.479     0.480     0.480     0.480     0.480     0.480     0.481     0.481     0.481     0.481     0.482     0.482     0.482     0.482     0.483     0.483     0.483     0.483     0.483     0.484     0.484     0.484     0.484     0.485     0.485     0.485     0.486     0.486     0.486     0.486     0.487     0.487     0.487     0.487     0.488     0.488     0.488     0.489     0.489     0.489     0.490     0.490     0.490     0.490     0.491     0.491     0.491     0.492     0.492     0.492     0.493     0.493     0.493     0.494     0.494     0.494     0.495     0.495     0.495     0.495     0.496     0.496     0.496     0.497     0.497     0.497     0.497     0.498     0.498     0.498     0.499     0.499     0.499     0.500     0.500     0.500     0.500     0.501     0.501     0.502     0.502     0.502     0.503     0.503     0.503     0.504     0.504     0.505     0.505     0.505     0.506     0.506     0.506     0.507     0.507     0.507     0.508     0.508     0.508     0.509     0.509     0.509     0.510     0.510     0.510     0.511     0.511     0.511     0.512     0.512     0.512     0.513     0.513     0.513     0.514     0.514     0.514     0.515     0.515     0.516     0.516     0.516     0.516     0.517     0.517     0.517     0.518     0.518     0.518     0.519     0.519     0.520     0.520     0.521     0.521     0.521     0.522     0.522     0.523     0.523     0.524     0.524     0.524     0.525     0.525     0.526     0.526     0.526     0.527     0.527     0.528     0.528     0.528     0.529     0.529     0.530     0.530     0.530     0.531     0.531     0.532     0.532     0.532     0.533     0.533     0.533     0.534     0.534     0.535     0.535     0.535     0.536     0.536     0.536     0.537     0.537     0.539     0.540     0.542     0.543     0.545     0.546     0.548     0.549     0.551     0.552     0.554     0.555     0.557     0.558     0.560     0.562     0.563     0.565     0.566     0.568     0.569     0.571     0.572     0.574     0.575     0.577     0.578     0.580     0.581     0.583     0.584     0.586     0.587     0.589     0.590     0.592     0.593     0.595     0.596     0.597     0.599     0.600     0.602     0.603     0.604     0.606     0.607     0.608     0.609     0.611     0.612     0.614     0.615     0.616     0.617     0.619     0.620     0.621     0.623     0.624     0.625     0.627     0.628     0.629     0.630     0.631     0.632     0.634     0.635     0.636     0.637     0.638     0.639     0.640     0.641     0.642     0.643     0.644     0.645     0.646     0.647     0.648     0.649     0.650     0.651     0.652     0.653     0.653     0.654     0.655     0.656     0.656     0.657     0.658     0.659     0.659     0.660     0.660     0.661     0.661     0.662     0.662     0.662     0.663     0.663     0.663     0.664     0.664     0.664     0.664     0.664     0.664     0.664     0.664     0.664     0.663     0.663     0.663     0.662     0.662     0.661     0.661     0.660     0.659     0.659     0.658     0.657     0.656     0.655     0.654     0.653     0.651     0.650     0.648     0.647     0.645     0.643     0.641     0.639     0.637     0.634     0.632     0.630     0.628     0.626     0.624     0.622     0.621     0.619     0.617     0.616     0.614     0.613     0.613     0.614     0.614     0.615     0.615     0.615     0.616     0.616     0.616     0.617     0.617     0.617     0.618     0.618     0.619     0.619     0.619     0.620     0.620     0.620     0.621     0.621     0.621     0.622     0.622     0.622     0.623     0.623     0.624     0.624     0.625     0.625     0.625     0.626     0.626     0.627     0.627     0.627     0.628     0.628     0.629     0.629     0.630     0.630     0.630     0.631     0.631     0.632     0.632     0.633     0.633     0.633     0.634     0.634     0.635     0.635     0.636     0.636     0.637     0.637     0.638     0.638     0.638     0.639     0.639     0.640     0.640     0.640     0.641     0.641     0.641     0.642     0.642     0.643     0.643     0.643     0.644     0.644     0.645     0.645     0.646     0.646     0.646     0.647     0.647     0.648     0.648     0.649     0.649     0.649     0.650     0.650     0.651     0.651     0.652     0.652     0.653     0.653     0.654     0.654     0.655     0.655     0.656     0.656     0.656     0.657     0.657     0.658     0.658     0.659     0.659     0.660     0.660     0.661     0.661     0.662     0.662     0.663     0.663     0.664     0.664     0.665     0.665     0.666     0.666     0.667     0.668     0.668     0.669     0.669     0.670     0.670     0.671     0.672     0.672     0.673     0.673     0.674     0.674     0.675     0.675     0.676     0.677     0.677     0.678     0.678     0.679     0.680     0.680     0.681     0.681     0.682     0.683     0.683     0.684     0.685     0.686     0.686     0.687     0.688     0.688     0.689     0.690     0.690     0.691     0.692     0.692     0.693     0.694     0.694     0.695     0.696     0.696     0.697     0.698     0.699     0.699     0.700     0.701     0.701     0.702     0.703     0.703     0.704     0.705     0.706     0.707     0.707     0.708     0.709     0.710     0.711     0.712     0.713     0.714     0.714     0.715     0.716     0.717     0.718     0.719     0.720     0.721     0.722     0.723     0.724     0.725     0.726     0.727     0.729     0.730     0.731     0.732     0.733     0.734     0.736     0.737     0.738     0.739     0.741     0.742     0.743     0.745     0.746     0.747     0.749     0.750     0.752     0.753     0.755     0.756     0.758     0.760     0.761     0.763     0.765     0.767     0.769     0.771     0.772     0.774     0.776     0.778     0.781     0.785     0.789     0.793     0.797     0.800     0.804     0.807     0.811     0.815     0.818     0.822     0.825     0.829     0.832     0.836     0.839     0.843     0.846     0.850     0.853     0.857     0.860     0.864     0.867     0.870     0.874     0.877     0.881     0.884     0.888     0.892     0.895     0.899     0.903     0.906     0.910     0.914     0.918     0.922     0.925     0.929     0.934     0.938     0.942     0.946     0.950     0.955     0.959     0.963     0.968     0.972     0.977     0.982     0.986     0.991     0.996     1.000     1.005     1.010     1.015     1.020     1.024     1.029     1.034     1.039     1.044     1.049     1.054     1.059     1.064     1.069     1.073     1.078     1.083     1.088     1.092     1.097     1.101     1.106     1.110     1.115     1.119     1.123     1.128     1.132     1.136     1.140     1.144     1.148     1.151     1.155     1.159     1.163     1.167     1.171     1.175     1.180     1.185     1.190     1.195     1.201     1.208     1.215     1.222     1.229     1.236     1.243     1.251     1.259     1.267     1.275     1.284     1.293     1.301     1.310     1.317     1.324     1.334     1.355     1.376     1.395     1.413     1.430     1.447     1.463     1.477     1.487     1.492     1.492     1.489     1.483     1.475     1.464     1.454     1.443     1.433     1.425     1.419     1.414     1.411     1.410     1.410     1.411     1.413     1.417     1.421     1.425     1.430     1.435     1.440     1.445     1.451     1.455     1.459     1.462     1.463     1.464     1.463     1.461     1.458     1.454     1.450     1.445     1.438     1.430     1.421     1.411     1.399     1.387     1.373     1.357     1.341     1.323     1.304     1.285     1.265     1.246     1.236     1.229     1.222     1.214     1.206     1.197     1.189     1.180     1.171     1.162     1.168     1.182     1.192     1.198     1.201     1.200     1.196     1.190     1.181     1.170     1.157     1.141     1.122     1.100     1.090     1.092     1.094     1.096     1.098     1.100     1.116     1.139     1.163     1.188     1.213     1.238     1.263     1.287     1.310     1.333     1.356     1.378     1.401     1.424     1.447     1.470     1.493     1.517     1.541     1.564     1.588     1.611     1.634     1.656     1.678     1.699     1.719     1.738     1.756     1.774     1.790     1.806     1.821     1.834     1.846     1.856     1.865     1.873     1.881     1.887     1.893     1.898     1.901     1.901     1.900     1.898     1.893     1.888     1.881     1.874     1.866     1.858     1.848     1.839     1.828     1.817     1.805     1.792     1.779     1.765     1.749     1.734     1.717     1.700     1.682     1.665     1.648     1.631     1.615     1.600     1.585     1.571     1.558     1.544     1.530     1.515     1.499     1.483     1.465     1.446     1.426     1.404     1.382     1.358     1.334     1.308     1.281     1.252     1.222     1.190     1.157     1.124     1.090     1.056     1.024     1.021     1.019     1.016     1.014     1.011     1.009     1.007     1.005     1.003     1.001     0.999     0.998     0.997     0.995     0.994     0.993     0.992     0.991     0.990     0.989     0.988     0.987     0.986     0.985     0.985     0.984     0.983     0.983     0.993     1.012     1.025     1.031     1.032     1.028     1.020     1.008     0.994     0.978     0.974     0.974     0.973     0.972     0.971     0.970     0.970     0.969     0.968     0.967     0.966     0.965     0.965     0.964     0.963     0.962     0.961     0.960     0.959     0.959     0.958     0.957     0.956     0.956     0.969     0.993     1.015     1.036     1.055     1.072     1.087     1.100     1.111     1.119     1.125     1.129     1.131     1.131     1.128     1.122     1.113     1.101     1.085     1.071     1.064     1.055     1.045     1.035     1.026     1.019     1.013     1.009     1.006     1.004     1.029     1.055     1.078     1.096     1.116     1.174     1.232     1.288     1.340     1.387     1.427     1.458     1.479     1.491     1.493     1.487     1.473     1.454     1.431     1.405     1.380     1.358     1.343     1.335     1.330     1.326     1.320     1.310     1.296     1.278     1.254     1.226     1.193     1.155     1.112     1.065     1.015     0.961     0.986     1.057     1.127     1.196     1.264     1.330     1.394     1.457     1.517     1.574     1.628     1.678     1.723     1.764     1.801     1.834     1.864     1.891     1.914     1.934     1.952     1.967     1.980     1.992     2.004     2.014     2.024     2.035     2.046     2.057     2.068     2.080     2.091     2.103     2.113     2.122     2.130     2.135     2.139     2.142     2.145     2.147     2.150     2.152     2.152     2.150     2.146     2.140     2.134     2.126     2.117     2.106     2.093     2.078     2.060     2.038     2.014     1.986     1.956     1.924     1.892     1.860     1.830     1.799     1.768     1.736     1.702     1.664     1.624     1.578     1.529     1.476     1.422     1.372     1.322     1.274     1.228     1.184     1.141     1.101     1.061     1.023     0.986     0.949     0.914     0.880     0.846     0.813     0.792     0.785     0.781     0.779     0.779     0.780     0.781     0.782     0.783     0.783     0.783     0.781     0.779     0.775     0.771     0.765     0.759     0.752     0.746     0.740     0.734     0.728     0.723     0.718     0.713     0.708     0.703     0.698     0.692     0.687     0.682     0.677     0.671     0.666     0.660     0.654     0.648     0.642     0.636     0.630     0.624     0.618     0.612     0.607     0.602     0.597     0.592     0.587     0.583     0.579     0.575     0.572     0.568     0.565     0.561     0.558     0.555     0.552     0.549     0.546     0.543     0.540     0.537     0.536     0.535     0.533     0.532     0.531     0.529     0.528     0.527     0.525     0.524     0.523     0.522     0.521     0.519     0.518     0.517     0.516     0.515     0.514     0.513     0.512     0.511     0.510     0.510     0.509     0.508     0.507     0.506     0.505     0.505     0.504     0.503     0.503     0.502     0.501     0.501     0.500     0.500     0.499     0.498     0.498     0.497     0.497     0.496     0.495     0.495     0.494     0.494     0.493     0.493     0.492     0.492     0.491     0.491     0.490     0.490     0.489     0.489     0.488     0.488     0.488     0.487     0.487     0.486     0.486     0.485     0.485     0.484     0.484     0.483     0.483     0.483     0.482     0.482     0.482     0.481     0.481     0.480     0.480     0.480     0.479     0.479     0.479     0.478     0.478     0.478     0.477     0.477     0.477     0.476     0.476     0.475     0.475     0.474     0.474     0.474     0.473     0.472     0.472     0.471     0.470     0.470     0.469     0.468     0.467     0.467     0.466     0.465     0.464     0.463     0.462     0.461     0.459     0.458     0.457     0.456     0.455     0.454     0.452     0.451     0.449     0.448     0.446     0.445     0.443     0.441     0.439     0.437     0.435     0.433     0.431     0.429     0.427     0.425     0.423     0.421     0.419     0.417     0.414     0.412     0.410     0.407     0.405     0.402     0.400     0.397     0.395     0.392     0.390     0.387     0.385     0.382     0.379     0.377     0.374     0.372     0.369     0.366     0.364     0.361     0.358     0.356     0.353     0.350     0.348     0.345     0.343     0.340     0.338     0.336     0.335     0.333     0.332     0.330     0.328     0.325     0.323     0.320     0.317     0.314     0.311     0.310     0.308     0.306     0.304     0.302     0.300     0.299     0.297     0.295     0.294     0.292     0.291     0.289     0.288
     0.489     0.490     0.491     0.492     0.492     0.493     0.494     0.495     0.495     0.496     0.497     0.497     0.498     0.498     0.499     0.499     0.500     0.500     0.500     0.501     0.501     0.501     0.502     0.502     0.502     0.502     0.502     0.502     0.502     0.502     0.502     0.502     0.502     0.503     0.502     0.502     0.502     0.502     0.502     0.501     0.501     0.501     0.500     0.500     0.500     0.499     0.499     0.498     0.498     0.497     0.497     0.496     0.496     0.495     0.495     0.494     0.493     0.502     0.492     0.545     0.517     0.600     0.546     0.646     0.577     0.679     0.600     0.699     0.613     0.704     0.614     0.696     0.605     0.678     0.587     0.649     0.561     0.611     0.531     0.566     0.496     0.520     0.470     0.473     0.468     0.468     0.467     0.467     0.466     0.466     0.465     0.465     0.483     0.471     0.504     0.483     0.518     0.489     0.522     0.488     0.519     0.480     0.507     0.467     0.490     0.458     0.470     0.457     0.456     0.456     0.455     0.455     0.454     0.454     0.453     0.453     0.452     0.452     0.451     0.451     0.450     0.450     0.449     0.448     0.448     0.448     0.447     0.446     0.446     0.445     0.445     0.444     0.444     0.443     0.443     0.442     0.442     0.441     0.441     0.440     0.440     0.439     0.439     0.438     0.437     0.437     0.436     0.436     0.435     0.434     0.434     0.433     0.432     0.432     0.431     0.431     0.430     0.430     0.429     0.428     0.428     0.428     0.428     0.428     0.430     0.431     0.433     0.434     0.436     0.437     0.439     0.440     0.442     0.443     0.445     0.446     0.448     0.449     0.450     0.451     0.453     0.454     0.455     0.456     0.458     0.458     0.460     0.461     0.462     0.463     0.464     0.464     0.465     0.466     0.467     0.468     0.468     0.469     0.469     0.470     0.470     0.471     0.471     0.472     0.472     0.473     0.473     0.473     0.474     0.474     0.474     0.474     0.474     0.474     0.474     0.474     0.474     0.474     0.474     0.473     0.473     0.472     0.472     0.471     0.471     0.470     0.470     0.469     0.469     0.468     0.467     0.466     0.465     0.465     0.464     0.463     0.462     0.463     0.464     0.464     0.465     0.466     0.467     0.467     0.468     0.469     0.469     0.469     0.470     0.470     0.470     0.470     0.470     0.470     0.470     0.471     0.470     0.470     0.470     0.469     0.469     0.469     0.468     0.468     0.467     0.466     0.466     0.465     0.464     0.463     0.462     0.461     0.460     0.459     0.457     0.456     0.455     0.453     0.452     0.450     0.449     0.447     0.445     0.445     0.445     0.446     0.446     0.446     0.446     0.447     0.447     0.447     0.447     0.447     0.448     0.448     0.448     0.448     0.449     0.449     0.449     0.449     0.450     0.450     0.450     0.450     0.450     0.451     0.451     0.451     0.451     0.451     0.452     0.452     0.452     0.452     0.452     0.453     0.453     0.453     0.453     0.453     0.454     0.454     0.454     0.454     0.454     0.455     0.455     0.455     0.455     0.455     0.455     0.456     0.456     0.456     0.456     0.456     0.457     0.457     0.457     0.457     0.458     0.458     0.458     0.458     0.458     0.458     0.459     0.459     0.459     0.459     0.460     0.460     0.460     0.460     0.461     0.461     0.461     0.461     0.462     0.462     0.462     0.462     0.463     0.463     0.463     0.463     0.463     0.463     0.464     0.464     0.464     0.464     0.464     0.465     0.465     0.465     0.465     0.465     0.465     0.466     0.466     0.466     0.466     0.466     0.467     0.467     0.467     0.467     0.467     0.468     0.468     0.468     0.468     0.468     0.468     0.469     0.469     0.469     0.469     0.469     0.469     0.470     0.470     0.470     0.470     0.470     0.471     0.471     0.471     0.471     0.472     0.472     0.472     0.472     0.472     0.472     0.473     0.473     0.473     0.473     0.474     0.474     0.474     0.474     0.474     0.474     0.475     0.475     0.475     0.475     0.475     0.476     0.476     0.476     0.476     0.477     0.477     0.477     0.477     0.477     0.478     0.478     0.478     0.479     0.479     0.479     0.479     0.479     0.479     0.480     0.480     0.480     0.480     0.480     0.481     0.481     0.481     0.481     0.482     0.482     0.482     0.482     0.483     0.483     0.483     0.483     0.484     0.484     0.484     0.484     0.485     0.485     0.485     0.485     0.486     0.486     0.486     0.486     0.487     0.487     0.487     0.488     0.488     0.488     0.488     0.489     0.489     0.489     0.490     0.490     0.490     0.491     0.491     0.491     0.492     0.492     0.492     0.493     0.493     0.493     0.494     0.494     0.494     0.494     0.495     0.495     0.495     0.495     0.496     0.496     0.496     0.497     0.497     0.497     0.498     0.498     0.498     0.499     0.499     0.499     0.499     0.500     0.500     0.500     0.501     0.501     0.501     0.502     0.502     0.503     0.503     0.503     0.504     0.504     0.504     0.505     0.505     0.505     0.506     0.506     0.507     0.507     0.507     0.507     0.508     0.508     0.509     0.509     0.509     0.510     0.510     0.510     0.510     0.511     0.511     0.511     0.512     0.512     0.512     0.513     0.513     0.514     0.514     0.514     0.515     0.515     0.515     0.516     0.516     0.516     0.517     0.517     0.517     0.517     0.518     0.518     0.519     0.519     0.519     0.520     0.520     0.521     0.521     0.522     0.522     0.522     0.523     0.523     0.524     0.524     0.525     0.525     0.525     0.526     0.526     0.527     0.527     0.528     0.528     0.528     0.529     0.529     0.529     0.530     0.530     0.531     0.531     0.531     0.532     0.532     0.532     0.533     0.533     0.533     0.534     0.534     0.535     0.535     0.535     0.536     0.536     0.536     0.537     0.538     0.540     0.541     0.543     0.544     0.546     0.547     0.549     0.550     0.552     0.553     0.555     0.556     0.558     0.560     0.561     0.563     0.564     0.566     0.567     0.569     0.570     0.572     0.573     0.575     0.576     0.578     0.579     0.581     0.582     0.584     0.585     0.587     0.588     0.590     0.591     0.593     0.594     0.595     0.597     0.598     0.599     0.601     0.602     0.603     0.605     0.606     0.607     0.609     0.610     0.611     0.613     0.614     0.615     0.616     0.618     0.619     0.620     0.622     0.623     0.624     0.625     0.627     0.628     0.629     0.630     0.631     0.632     0.633     0.635     0.636     0.637     0.638     0.639     0.640     0.641     0.642     0.643     0.644     0.645     0.646     0.646     0.647     0.648     0.649     0.650     0.651     0.652     0.653     0.653     0.654     0.655     0.655     0.656     0.657     0.657     0.658     0.658     0.659     0.659     0.660     0.660     0.660     0.661     0.661     0.661     0.661     0.661     0.661     0.661     0.661     0.661     0.661     0.661     0.661     0.660     0.660     0.660     0.659     0.659     0.658     0.657     0.657     0.656     0.655     0.654     0.653     0.652     0.651     0.650     0.649     0.647     0.646     0.644     0.642     0.641     0.639     0.637     0.634     0.632     0.630     0.628     0.625     0.623     0.622     0.620     0.618     0.617     0.615     0.613     0.612     0.612     0.613     0.613     0.614     0.614     0.615     0.615     0.615     0.616     0.616     0.616     0.617     0.617     0.617     0.618     0.618     0.619     0.619     0.619     0.620     0.620     0.620     0.621     0.621     0.621     0.622     0.622     0.622     0.623     0.623     0.624     0.624     0.625     0.625     0.625     0.626     0.626     0.627     0.627     0.627     0.628     0.628     0.629     0.629     0.630     0.630     0.630     0.631     0.631     0.632     0.632     0.633     0.633     0.633     0.634     0.634     0.635     0.635     0.636     0.636     0.637     0.637     0.638     0.638     0.638     0.639     0.639     0.640     0.640     0.640     0.641     0.641     0.641     0.642     0.642     0.643     0.643     0.643     0.644     0.644     0.645     0.645     0.646     0.646     0.646     0.647     0.647     0.648     0.648     0.649     0.649     0.649     0.650     0.650     0.651     0.651     0.652     0.652     0.653     0.653     0.654     0.654     0.655     0.655     0.656     0.656     0.656     0.657     0.657     0.658     0.658     0.659     0.659     0.660     0.660     0.661     0.661     0.662     0.662     0.663     0.663     0.664     0.664     0.665     0.665     0.666     0.666     0.667     0.668     0.668     0.669     0.669     0.670     0.671     0.671     0.672     0.672     0.673     0.673     0.674     0.674     0.675     0.676     0.676     0.677     0.678     0.678     0.679     0.679     0.680     0.680     0.681     0.682     0.682     0.683     0.684     0.684     0.685     0.686     0.687     0.687     0.688     0.689     0.689     0.690     0.691     0.691     0.692     0.693     0.693     0.694     0.695     0.695     0.696     0.697     0.698     0.698     0.699     0.700     0.700     0.701     0.702     0.702     0.703     0.704     0.705     0.705     0.706     0.707     0.708     0.709     0.710     0.711     0.711     0.712     0.713     0.714     0.715     0.716     0.717     0.718     0.719     0.720     0.721     0.722     0.723     0.724     0.725     0.726     0.727     0.728     0.729     0.730     0.732     0.733     0.734     0.735     0.736     0.738     0.739     0.740     0.742     0.743     0.744     0.746     0.747     0.748     0.750     0.751     0.753     0.754     0.756     0.758     0.759     0.761     0.763     0.764     0.766     0.768     0.770     0.772     0.774     0.775     0.777     0.779     0.783     0.787     0.791     0.794     0.798     0.802     0.805     0.809     0.813     0.816     0.820     0.823     0.827     0.830     0.834     0.837     0.841     0.844     0.848     0.851     0.855     0.858     0.862     0.865     0.868     0.872     0.875     0.879     0.882     0.886     0.890     0.893     0.897     0.900     0.904     0.908     0.912     0.915     0.919     0.923     0.927     0.931     0.935     0.940     0.944     0.948     0.952     0.957     0.961     0.965     0.970     0.975     0.979     0.984     0.989     0.993     0.998     1.003     1.008     1.012     1.017     1.022     1.027     1.032     1.037     1.042     1.047     1.052     1.057     1.062     1.067     1.071     1.076     1.081     1.086     1.090     1.095     1.100     1.104     1.109     1.113     1.118     1.122     1.126     1.131     1.135     1.139     1.143     1.147     1.151     1.155     1.159     1.162     1.166     1.170     1.174     1.179     1.183     1.188     1.194     1.199     1.206     1.213     1.220     1.227     1.234     1.242     1.249     1.257     1.265     1.273     1.282     1.291     1.299     1.308     1.316     1.324     1.330     1.340     1.361     1.382     1.401     1.420     1.438     1.456     1.472     1.485     1.494     1.497     1.496     1.491     1.483     1.473     1.462     1.450     1.439     1.430     1.422     1.417     1.412     1.410     1.408     1.409     1.410     1.413     1.417     1.421     1.425     1.430     1.435     1.440     1.446     1.451     1.455     1.459     1.462     1.463     1.464     1.463     1.462     1.460     1.457     1.453     1.448     1.442     1.434     1.425     1.415     1.404     1.391     1.377     1.362     1.345     1.328     1.309     1.290     1.272     1.254     1.237     1.228     1.221     1.213     1.204     1.196     1.187     1.178     1.169     1.167     1.181     1.193     1.201     1.205     1.206     1.203     1.198     1.191     1.181     1.169     1.154     1.136     1.116     1.092     1.089     1.091     1.093     1.095     1.097     1.100     1.108     1.131     1.155     1.180     1.205     1.230     1.255     1.279     1.303     1.326     1.349     1.372     1.395     1.418     1.441     1.465     1.488     1.510     1.533     1.556     1.578     1.600     1.621     1.643     1.664     1.684     1.704     1.723     1.741     1.759     1.775     1.791     1.806     1.820     1.832     1.843     1.852     1.861     1.869     1.876     1.883     1.889     1.894     1.897     1.898     1.898     1.897     1.895     1.892     1.887     1.882     1.876     1.869     1.861     1.852     1.842     1.831     1.819     1.807     1.793     1.778     1.763     1.746     1.729     1.711     1.693     1.676     1.659     1.642     1.627     1.612     1.597     1.583     1.570     1.556     1.541     1.525     1.508     1.490     1.471     1.450     1.428     1.406     1.382     1.357     1.331     1.303     1.274     1.243     1.211     1.178     1.144     1.110     1.075     1.042     1.026     1.023     1.020     1.018     1.015     1.013     1.011     1.009     1.007     1.005     1.004     1.002     1.001     1.000     0.999     0.997     0.996     0.995     0.994     0.993     0.992     0.991     0.991     0.990     0.989     0.988     0.988     0.987     0.990     1.009     1.021     1.028     1.029     1.025     1.017     1.006     0.993     0.979     0.978     0.977     0.976     0.975     0.974     0.973     0.972     0.971     0.970     0.969     0.968     0.968     0.967     0.966     0.965     0.964     0.963     0.962     0.961     0.960     0.959     0.959     0.958     0.957     0.965     0.989     1.013     1.035     1.055     1.073     1.090     1.104     1.116     1.125     1.133     1.138     1.141     1.141     1.138     1.133     1.123     1.111     1.094     1.073     1.064     1.056     1.048     1.040     1.034     1.029     1.025     1.023     1.022     1.020     1.022     1.048     1.071     1.091     1.106     1.129     1.189     1.249     1.304     1.355     1.398     1.433     1.458     1.473     1.479     1.476     1.466     1.449     1.429     1.407     1.385     1.367     1.355     1.348     1.345     1.341     1.334     1.324     1.310     1.291     1.266     1.237     1.201     1.160     1.114     1.063     1.010     0.953     0.959     1.029     1.098     1.166     1.233     1.299     1.364     1.427     1.488     1.548     1.604     1.655     1.703     1.746     1.785     1.820     1.852     1.879     1.904     1.926     1.945     1.963     1.979     1.994     2.007     2.021     2.034     2.048     2.062     2.077     2.092     2.108     2.123     2.137     2.151     2.163     2.173     2.181     2.188     2.195     2.203     2.211     2.218     2.224     2.229     2.233     2.237     2.240     2.241     2.238     2.232     2.221     2.206     2.186     2.162     2.133     2.100     2.064     2.025     1.983     1.941     1.899     1.859     1.821     1.783     1.745     1.706     1.665     1.622     1.575     1.524     1.470     1.413     1.353     1.291     1.228     1.165     1.115     1.075     1.036     0.999     0.962     0.925     0.889     0.853     0.818     0.795     0.781     0.769     0.760     0.753     0.749     0.748     0.748     0.750     0.752     0.753     0.754     0.754     0.754     0.752     0.750     0.747     0.743     0.739     0.734     0.729     0.725     0.720     0.716     0.712     0.707     0.703     0.699     0.695     0.691     0.687     0.682     0.678     0.673     0.668     0.663     0.658     0.652     0.647     0.641     0.635     0.629     0.624     0.618     0.613     0.607     0.602     0.597     0.592     0.588     0.584     0.580     0.576     0.572     0.568     0.565     0.561     0.558     0.555     0.552     0.549     0.545     0.542     0.540     0.536     0.533     0.532     0.531     0.530     0.528     0.527     0.526     0.524     0.523     0.522     0.521     0.520     0.519     0.518     0.516     0.515     0.514     0.513     0.512     0.511     0.510     0.510     0.509     0.508     0.507     0.506     0.505     0.505     0.504     0.503     0.502     0.502     0.501     0.501     0.500     0.499     0.499     0.498     0.498     0.497     0.496     0.496     0.495     0.495     0.494     0.494     0.493     0.492     0.492     0.491     0.491     0.491     0.490     0.490     0.489     0.489     0.488     0.488     0.487     0.487     0.486     0.486     0.486     0.485     0.485     0.484     0.484     0.483     0.483     0.482     0.482     0.482     0.481     0.481     0.481     0.480     0.480     0.479     0.479     0.479     0.478     0.478     0.478     0.477     0.477     0.477     0.476     0.476     0.476     0.475     0.475     0.474     0.474     0.473     0.473     0.473     0.472     0.471     0.471     0.470     0.469     0.469     0.468     0.467     0.466     0.466     0.465     0.464     0.463     0.462     0.461     0.460     0.459     0.457     0.456     0.455     0.454     0.453     0.451     0.450     0.448     0.447     0.445     0.444     0.442     0.440     0.438     0.436     0.435     0.433     0.431     0.429     0.427     0.424     0.422     0.420     0.418     0.416     0.413     0.411     0.409     0.406     0.404     0.401     0.399     0.396     0.394     0.391     0.389     0.386     0.384     0.381     0.379     0.376     0.373     0.371     0.368     0.365     0.363     0.360     0.358     0.355     0.352     0.350     0.347     0.345     0.342     0.340     0.337     0.336     0.334     0.333     0.331     0.330     0.328     0.325     0.323     0.320     0.317     0.314     0.311     0.309     0.307     0.305     0.303     0.301     0.300     0.298     0.296     0.295     0.293     0.291     0.290     0.289     0.287
     0.488     0.489     0.490     0.491     0.492     0.492     0.493     0.494     0.494     0.495     0.496     0.497     0.497     0.497     0.498     0.498     0.499     0.499     0.499     0.500     0.500     0.500     0.501     0.501     0.501     0.501     0.501     0.501     0.501     0.501     0.501     0.501     0.502     0.501     0.501     0.501     0.501     0.501     0.501     0.500     0.500     0.500     0.500     0.499     0.499     0.498     0.499     0.497     0.497     0.497     0.496     0.495     0.495     0.495     0.494     0.493     0.493     0.492     0.521     0.496     0.562     0.528     0.616     0.556     0.658     0.583     0.688     0.603     0.702     0.611     0.702     0.608     0.688     0.595     0.663     0.573     0.628     0.544     0.586     0.510     0.540     0.477     0.491     0.469     0.468     0.468     0.467     0.467     0.466     0.466     0.466     0.481     0.469     0.504     0.484     0.521     0.492     0.528     0.493     0.527     0.487     0.517     0.475     0.501     0.460     0.481     0.458     0.460     0.457     0.456     0.456     0.455     0.455     0.454     0.454     0.453     0.453     0.452     0.452     0.451     0.451     0.450     0.450     0.449     0.448     0.448     0.447     0.447     0.446     0.446     0.445     0.445     0.444     0.444     0.443     0.443     0.442     0.442     0.441     0.441     0.440     0.439     0.439     0.438     0.438     0.437     0.436     0.436     0.435     0.435     0.434     0.433     0.433     0.432     0.432     0.431     0.431     0.430     0.429     0.429     0.428     0.428     0.428     0.428     0.429     0.431     0.432     0.434     0.435     0.437     0.438     0.440     0.441     0.443     0.444     0.446     0.447     0.448     0.450     0.451     0.452     0.453     0.455     0.456     0.457     0.458     0.459     0.460     0.461     0.462     0.463     0.464     0.465     0.466     0.466     0.467     0.468     0.468     0.469     0.469     0.470     0.471     0.471     0.472     0.472     0.473     0.473     0.473     0.473     0.474     0.474     0.474     0.474     0.474     0.474     0.474     0.474     0.474     0.473     0.473     0.473     0.472     0.472     0.471     0.471     0.470     0.470     0.469     0.469     0.468     0.467     0.466     0.465     0.465     0.464     0.463     0.462     0.462     0.463     0.464     0.465     0.465     0.466     0.467     0.467     0.468     0.468     0.469     0.469     0.469     0.470     0.470     0.470     0.470     0.470     0.470     0.470     0.470     0.469     0.469     0.469     0.468     0.468     0.467     0.467     0.466     0.465     0.464     0.463     0.463     0.461     0.460     0.459     0.458     0.457     0.456     0.454     0.453     0.451     0.450     0.448     0.447     0.445     0.445     0.445     0.445     0.446     0.446     0.446     0.446     0.447     0.447     0.447     0.447     0.448     0.448     0.448     0.448     0.448     0.449     0.449     0.449     0.449     0.450     0.450     0.450     0.450     0.450     0.451     0.451     0.451     0.451     0.451     0.452     0.452     0.452     0.452     0.453     0.453     0.453     0.453     0.453     0.453     0.454     0.454     0.454     0.454     0.454     0.455     0.455     0.455     0.455     0.455     0.455     0.456     0.456     0.456     0.456     0.456     0.457     0.457     0.457     0.457     0.458     0.458     0.458     0.458     0.458     0.459     0.459     0.459     0.459     0.459     0.460     0.460     0.460     0.460     0.461     0.461     0.461     0.461     0.462     0.462     0.462     0.462     0.463     0.463     0.463     0.463     0.463     0.463     0.464     0.464     0.464     0.464     0.464     0.465     0.465     0.465     0.465     0.465     0.465     0.465     0.466     0.466     0.466     0.466     0.467     0.467     0.467     0.467     0.467     0.467     0.468     0.468     0.468     0.468     0.468     0.469     0.469     0.469     0.469     0.469     0.469     0.469     0.470     0.470     0.470     0.470     0.471     0.471     0.471     0.471     0.471     0.472     0.472     0.472     0.472     0.472     0.473     0.473     0.473     0.473     0.474     0.474     0.474     0.474     0.474     0.474     0.475     0.475     0.475     0.475     0.475     0.476     0.476     0.476     0.476     0.477     0.477     0.477     0.477     0.478     0.478     0.478     0.478     0.479     0.479     0.479     0.479     0.479     0.479     0.480     0.480     0.480     0.480     0.480     0.481     0.481     0.481     0.482     0.482     0.482     0.482     0.482     0.483     0.483     0.483     0.483     0.484     0.484     0.484     0.484     0.485     0.485     0.485     0.485     0.486     0.486     0.486     0.486     0.487     0.487     0.487     0.488     0.488     0.488     0.489     0.489     0.489     0.489     0.490     0.490     0.490     0.491     0.491     0.491     0.492     0.492     0.492     0.493     0.493     0.493     0.494     0.494     0.494     0.495     0.495     0.495     0.495     0.496     0.496     0.496     0.497     0.497     0.497     0.497     0.498     0.498     0.498     0.499     0.499     0.499     0.500     0.500     0.500     0.501     0.501     0.501     0.502     0.502     0.502     0.503     0.503     0.504     0.504     0.504     0.505     0.505     0.505     0.506     0.506     0.506     0.507     0.507     0.507     0.508     0.508     0.508     0.509     0.509     0.509     0.510     0.510     0.510     0.511     0.511     0.511     0.512     0.512     0.512     0.513     0.513     0.513     0.514     0.514     0.514     0.515     0.515     0.515     0.516     0.516     0.516     0.517     0.517     0.517     0.518     0.518     0.519     0.519     0.519     0.520     0.520     0.521     0.521     0.522     0.522     0.522     0.523     0.523     0.524     0.524     0.525     0.525     0.525     0.526     0.526     0.526     0.527     0.527     0.528     0.528     0.529     0.529     0.529     0.530     0.530     0.530     0.531     0.531     0.531     0.532     0.532     0.532     0.533     0.533     0.534     0.534     0.534     0.535     0.535     0.535     0.536     0.536     0.536     0.538     0.539     0.541     0.542     0.544     0.545     0.547     0.548     0.550     0.551     0.553     0.554     0.556     0.557     0.559     0.560     0.562     0.563     0.565     0.567     0.568     0.570     0.571     0.573     0.574     0.576     0.577     0.578     0.580     0.581     0.583     0.584     0.586     0.587     0.589     0.590     0.592     0.593     0.594     0.596     0.597     0.599     0.600     0.601     0.602     0.604     0.605     0.606     0.608     0.609     0.610     0.612     0.613     0.614     0.615     0.617     0.618     0.619     0.620     0.622     0.623     0.624     0.625     0.627     0.628     0.629     0.630     0.631     0.632     0.633     0.634     0.635     0.636     0.637     0.638     0.639     0.640     0.641     0.642     0.643     0.644     0.645     0.646     0.647     0.648     0.649     0.650     0.650     0.651     0.652     0.652     0.653     0.654     0.654     0.655     0.655     0.656     0.656     0.657     0.657     0.657     0.658     0.658     0.658     0.659     0.659     0.659     0.659     0.659     0.659     0.659     0.659     0.658     0.658     0.658     0.658     0.657     0.657     0.656     0.656     0.655     0.654     0.653     0.653     0.652     0.651     0.650     0.649     0.648     0.646     0.645     0.643     0.642     0.640     0.638     0.636     0.634     0.632     0.630     0.628     0.626     0.624     0.622     0.620     0.618     0.616     0.615     0.613     0.611     0.611     0.612     0.612     0.613     0.613     0.614     0.614     0.614     0.615     0.615     0.616     0.616     0.616     0.617     0.617     0.617     0.618     0.618     0.619     0.619     0.619     0.620     0.620     0.620     0.621     0.621     0.621     0.622     0.622     0.623     0.623     0.623     0.624     0.624     0.625     0.625     0.625     0.626     0.626     0.627     0.627     0.627     0.628     0.628     0.629     0.629     0.630     0.630     0.631     0.631     0.631     0.632     0.632     0.633     0.633     0.634     0.634     0.635     0.635     0.635     0.636     0.636     0.637     0.637     0.638     0.638     0.638     0.639     0.639     0.640     0.640     0.640     0.641     0.641     0.641     0.642     0.642     0.643     0.643     0.643     0.644     0.644     0.645     0.645     0.646     0.646     0.646     0.647     0.647     0.648     0.648     0.649     0.649     0.649     0.650     0.650     0.651     0.651     0.652     0.652     0.653     0.653     0.654     0.654     0.655     0.655     0.656     0.656     0.656     0.657     0.657     0.658     0.658     0.659     0.659     0.660     0.660     0.661     0.661     0.662     0.662     0.663     0.663     0.664     0.664     0.665     0.665     0.666     0.667     0.667     0.668     0.668     0.669     0.670     0.670     0.671     0.671     0.672     0.672     0.673     0.674     0.674     0.675     0.675     0.676     0.677     0.677     0.678     0.678     0.679     0.680     0.680     0.681     0.681     0.682     0.683     0.683     0.684     0.685     0.685     0.686     0.687     0.688     0.688     0.689     0.689     0.690     0.691     0.692     0.692     0.693     0.694     0.694     0.695     0.696     0.696     0.697     0.698     0.699     0.699     0.700     0.701     0.701     0.702     0.703     0.704     0.704     0.705     0.706     0.707     0.708     0.708     0.709     0.710     0.711     0.712     0.713     0.714     0.715     0.716     0.716     0.717     0.718     0.719     0.720     0.721     0.722     0.723     0.724     0.725     0.727     0.728     0.729     0.730     0.731     0.732     0.734     0.735     0.736     0.737     0.738     0.740     0.741     0.743     0.744     0.745     0.747     0.748     0.750     0.751     0.752     0.754     0.755     0.757     0.759     0.760     0.762     0.764     0.766     0.768     0.769     0.771     0.773     0.775     0.777     0.779     0.781     0.785     0.789     0.792     0.796     0.800     0.803     0.807     0.811     0.814     0.818     0.821     0.825     0.828     0.832     0.835     0.839     0.842     0.846     0.849     0.853     0.856     0.859     0.863     0.866     0.870     0.873     0.877     0.880     0.884     0.887     0.891     0.895     0.898     0.902     0.906     0.910     0.913     0.917     0.921     0.925     0.929     0.933     0.937     0.941     0.946     0.950     0.954     0.959     0.963     0.968     0.972     0.977     0.981     0.986     0.991     0.996     1.000     1.005     1.010     1.015     1.020     1.025     1.030     1.035     1.040     1.045     1.050     1.055     1.060     1.064     1.069     1.074     1.079     1.084     1.089     1.093     1.098     1.103     1.107     1.112     1.116     1.121     1.125     1.129     1.133     1.138     1.142     1.146     1.150     1.154     1.158     1.162     1.166     1.170     1.174     1.178     1.182     1.187     1.192     1.198     1.204     1.210     1.218     1.225     1.232     1.240     1.247     1.255     1.263     1.271     1.279     1.288     1.297     1.306     1.315     1.323     1.330     1.335     1.346     1.368     1.388     1.407     1.427     1.446     1.463     1.479     1.491     1.497     1.499     1.496     1.490     1.481     1.470     1.458     1.446     1.436     1.427     1.421     1.415     1.412     1.409     1.409     1.409     1.411     1.414     1.418     1.422     1.426     1.431     1.436     1.441     1.447     1.452     1.456     1.460     1.463     1.465     1.466     1.466     1.466     1.464     1.462     1.459     1.454     1.448     1.440     1.431     1.421     1.409     1.397     1.383     1.368     1.352     1.334     1.317     1.299     1.281     1.264     1.249     1.234     1.221     1.211     1.203     1.194     1.185     1.176     1.166     1.180     1.192     1.201     1.206     1.208     1.207     1.204     1.198     1.189     1.178     1.165     1.149     1.130     1.108     1.087     1.089     1.091     1.093     1.095     1.097     1.099     1.102     1.125     1.149     1.174     1.199     1.224     1.249     1.273     1.298     1.322     1.345     1.369     1.392     1.416     1.439     1.462     1.484     1.506     1.528     1.549     1.570     1.591     1.611     1.631     1.651     1.671     1.690     1.708     1.726     1.744     1.761     1.777     1.792     1.805     1.817     1.828     1.838     1.847     1.856     1.864     1.871     1.878     1.884     1.889     1.893     1.896     1.898     1.899     1.899     1.898     1.895     1.891     1.887     1.881     1.873     1.865     1.855     1.845     1.833     1.820     1.806     1.791     1.774     1.757     1.739     1.721     1.703     1.686     1.669     1.653     1.637     1.623     1.609     1.595     1.581     1.566     1.550     1.533     1.514     1.494     1.473     1.451     1.427     1.403     1.378     1.351     1.323     1.293     1.262     1.230     1.197     1.162     1.128     1.094     1.061     1.030     1.027     1.025     1.022     1.020     1.017     1.015     1.013     1.012     1.010     1.008     1.007     1.005     1.004     1.003     1.002     1.001     1.000     0.998     0.997     0.997     0.996     0.995     0.994     0.994     0.993     0.992     0.991     0.991     1.004     1.016     1.023     1.025     1.022     1.015     1.005     0.993     0.982     0.981     0.980     0.979     0.978     0.977     0.976     0.975     0.974     0.973     0.972     0.971     0.970     0.969     0.968     0.967     0.966     0.965     0.964     0.963     0.962     0.961     0.960     0.959     0.959     0.958     0.984     1.008     1.031     1.053     1.072     1.090     1.106     1.119     1.130     1.139     1.145     1.148     1.149     1.147     1.141     1.131     1.117     1.100     1.078     1.064     1.058     1.052     1.046     1.042     1.039     1.038     1.037     1.036     1.035     1.031     1.045     1.069     1.089     1.105     1.117     1.146     1.208     1.267     1.320     1.367     1.405     1.433     1.452     1.462     1.463     1.458     1.446     1.431     1.413     1.397     1.383     1.373     1.368     1.363     1.358     1.350     1.338     1.322     1.301     1.274     1.241     1.203     1.158     1.109     1.057     1.002     0.945     0.919     0.987     1.055     1.122     1.189     1.256     1.321     1.386     1.450     1.511     1.569     1.624     1.674     1.720     1.761     1.799     1.832     1.863     1.891     1.916     1.939     1.961     1.981     2.000     2.019     2.036     2.054     2.073     2.091     2.110     2.130     2.149     2.167     2.184     2.200     2.214     2.226     2.237     2.248     2.260     2.273     2.286     2.297     2.307     2.316     2.324     2.332     2.337     2.338     2.334     2.326     2.312     2.292     2.266     2.236     2.201     2.161     2.118     2.071     2.022     1.972     1.923     1.875     1.829     1.785     1.742     1.698     1.654     1.607     1.559     1.507     1.452     1.394     1.335     1.274     1.212     1.150     1.089     1.029     0.971     0.935     0.900     0.866     0.831     0.809     0.793     0.778     0.763     0.751     0.740     0.730     0.724     0.720     0.719     0.720     0.722     0.724     0.726     0.727     0.727     0.727     0.726     0.724     0.723     0.720     0.717     0.714     0.710     0.707     0.704     0.701     0.697     0.694     0.691     0.688     0.685     0.681     0.678     0.674     0.669     0.665     0.660     0.655     0.650     0.645     0.639     0.634     0.628     0.623     0.618     0.612     0.607     0.602     0.597     0.593     0.588     0.584     0.580     0.576     0.572     0.568     0.565     0.561     0.558     0.555     0.552     0.548     0.545     0.542     0.539     0.536     0.533     0.530     0.528     0.527     0.526     0.525     0.523     0.522     0.521     0.520     0.519     0.518     0.517     0.515     0.514     0.513     0.512     0.511     0.511     0.510     0.509     0.508     0.507     0.506     0.505     0.505     0.504     0.503     0.502     0.502     0.501     0.500     0.500     0.499     0.499     0.498     0.497     0.497     0.496     0.496     0.495     0.494     0.494     0.493     0.493     0.492     0.492     0.491     0.491     0.490     0.490     0.489     0.489     0.488     0.488     0.488     0.487     0.487     0.486     0.486     0.485     0.485     0.484     0.484     0.483     0.483     0.482     0.482     0.482     0.481     0.481     0.480     0.480     0.480     0.479     0.479     0.479     0.478     0.478     0.478     0.477     0.477     0.477     0.476     0.476     0.476     0.475     0.475     0.475     0.474     0.474     0.473     0.473     0.472     0.472     0.471     0.471     0.470     0.470     0.469     0.468     0.468     0.467     0.466     0.465     0.465     0.464     0.463     0.462     0.461     0.460     0.459     0.458     0.457     0.455     0.454     0.453     0.452     0.450     0.449     0.447     0.446     0.444     0.443     0.441     0.439     0.438     0.436     0.434     0.432     0.430     0.428     0.426     0.424     0.421     0.419     0.417     0.415     0.412     0.410     0.408     0.405     0.403     0.401     0.398     0.396     0.393     0.391     0.388     0.386     0.383     0.380     0.378     0.375     0.373     0.370     0.367     0.365     0.362     0.360     0.357     0.354     0.352     0.349     0.346     0.344     0.341     0.339     0.336     0.335     0.334     0.333     0.331     0.330     0.328     0.326     0.323     0.321     0.318     0.315     0.312     0.309     0.306     0.305     0.303     0.301     0.299     0.297     0.296     0.294     0.292     0.291     0.289     0.288     0.286
     0.487     0.488     0.489     0.490     0.491     0.491     0.492     0.493     0.494     0.494     0.495     0.495     0.496     0.496     0.497     0.497     0.498     0.498     0.499     0.499     0.500     0.499     0.500     0.500     0.500     0.500     0.500     0.500     0.500     0.500     0.501     0.501     0.501     0.501     0.500     0.501     0.500     0.500     0.500     0.500     0.499     0.499     0.499     0.498     0.498     0.514     0.497     0.519     0.496     0.512     0.495     0.495     0.494     0.493     0.493     0.492     0.492     0.499     0.490     0.538     0.505     0.575     0.536     0.625     0.562     0.664     0.584     0.688     0.600     0.697     0.604     0.691     0.596     0.672     0.579     0.641     0.553     0.602     0.521     0.557     0.488     0.508     0.470     0.469     0.469     0.468     0.468     0.467     0.467     0.466     0.477     0.466     0.501     0.484     0.521     0.494     0.532     0.496     0.533     0.492     0.525     0.482     0.511     0.467     0.490     0.459     0.470     0.458     0.457     0.456     0.456     0.455     0.455     0.455     0.454     0.453     0.453     0.453     0.452     0.452     0.451     0.451     0.450     0.449     0.449     0.448     0.448     0.447     0.446     0.446     0.446     0.445     0.444     0.444     0.443     0.443     0.442     0.442     0.441     0.441     0.440     0.440     0.439     0.438     0.438     0.437     0.437     0.436     0.436     0.435     0.434     0.434     0.433     0.433     0.432     0.432     0.431     0.430     0.430     0.429     0.428     0.428     0.428     0.428     0.429     0.430     0.432     0.433     0.435     0.436     0.438     0.439     0.441     0.442     0.444     0.445     0.446     0.448     0.449     0.450     0.452     0.453     0.454     0.455     0.456     0.457     0.459     0.460     0.461     0.462     0.463     0.464     0.464     0.465     0.466     0.467     0.467     0.468     0.469     0.469     0.470     0.470     0.471     0.471     0.472     0.472     0.473     0.473     0.473     0.473     0.474     0.474     0.474     0.474     0.474     0.474     0.473     0.473     0.473     0.473     0.472     0.472     0.472     0.471     0.471     0.470     0.470     0.469     0.469     0.468     0.467     0.466     0.465     0.465     0.464     0.463     0.462     0.462     0.463     0.464     0.464     0.465     0.466     0.466     0.467     0.468     0.468     0.468     0.469     0.469     0.469     0.469     0.469     0.469     0.469     0.469     0.469     0.469     0.469     0.469     0.468     0.468     0.467     0.467     0.466     0.465     0.464     0.464     0.463     0.462     0.461     0.460     0.459     0.458     0.456     0.455     0.454     0.452     0.451     0.449     0.448     0.446     0.444     0.445     0.445     0.445     0.445     0.446     0.446     0.446     0.446     0.447     0.447     0.447     0.447     0.448     0.448     0.448     0.448     0.448     0.449     0.449     0.449     0.449     0.450     0.450     0.450     0.450     0.450     0.451     0.451     0.451     0.451     0.451     0.452     0.452     0.452     0.452     0.452     0.453     0.453     0.453     0.453     0.453     0.454     0.454     0.454     0.454     0.454     0.454     0.455     0.455     0.455     0.455     0.455     0.456     0.456     0.456     0.456     0.457     0.457     0.457     0.457     0.457     0.458     0.458     0.458     0.458     0.458     0.459     0.459     0.459     0.459     0.459     0.460     0.460     0.460     0.460     0.461     0.461     0.461     0.461     0.462     0.462     0.462     0.462     0.463     0.463     0.463     0.463     0.463     0.463     0.464     0.464     0.464     0.464     0.464     0.464     0.465     0.465     0.465     0.465     0.465     0.466     0.466     0.466     0.466     0.466     0.467     0.467     0.467     0.467     0.467     0.467     0.468     0.468     0.468     0.468     0.468     0.468     0.469     0.469     0.469     0.469     0.469     0.470     0.470     0.470     0.470     0.470     0.470     0.471     0.471     0.471     0.471     0.472     0.472     0.472     0.472     0.472     0.473     0.473     0.473     0.473     0.473     0.474     0.474     0.474     0.474     0.474     0.474     0.475     0.475     0.475     0.475     0.476     0.476     0.476     0.476     0.477     0.477     0.477     0.477     0.478     0.478     0.478     0.478     0.479     0.479     0.479     0.479     0.479     0.480     0.480     0.480     0.480     0.480     0.481     0.481     0.481     0.481     0.481     0.482     0.482     0.482     0.482     0.483     0.483     0.483     0.483     0.484     0.484     0.484     0.484     0.485     0.485     0.485     0.485     0.486     0.486     0.486     0.487     0.487     0.487     0.487     0.488     0.488     0.488     0.489     0.489     0.489     0.490     0.490     0.490     0.491     0.491     0.491     0.492     0.492     0.492     0.493     0.493     0.493     0.493     0.494     0.494     0.494     0.495     0.495     0.495     0.495     0.496     0.496     0.496     0.497     0.497     0.497     0.498     0.498     0.498     0.498     0.499     0.499     0.499     0.500     0.500     0.500     0.501     0.501     0.502     0.502     0.502     0.503     0.503     0.503     0.504     0.504     0.505     0.505     0.505     0.505     0.506     0.506     0.507     0.507     0.507     0.508     0.508     0.508     0.509     0.509     0.509     0.510     0.510     0.510     0.511     0.511     0.511     0.512     0.512     0.512     0.513     0.513     0.513     0.514     0.514     0.514     0.515     0.515     0.515     0.516     0.516     0.516     0.517     0.517     0.517     0.518     0.518     0.518     0.519     0.519     0.520     0.520     0.521     0.521     0.521     0.522     0.522     0.523     0.523     0.524     0.524     0.524     0.525     0.525     0.526     0.526     0.526     0.527     0.527     0.528     0.528     0.528     0.529     0.529     0.530     0.530     0.530     0.531     0.531     0.531     0.532     0.532     0.532     0.533     0.533     0.533     0.534     0.534     0.534     0.535     0.535     0.536     0.536     0.536     0.537     0.539     0.540     0.542     0.543     0.545     0.546     0.548     0.549     0.551     0.552     0.554     0.555     0.557     0.558     0.560     0.561     0.563     0.564     0.566     0.567     0.569     0.570     0.572     0.573     0.575     0.576     0.578     0.579     0.581     0.582     0.584     0.585     0.587     0.588     0.590     0.591     0.592     0.594     0.595     0.596     0.598     0.599     0.600     0.602     0.603     0.604     0.605     0.607     0.608     0.609     0.611     0.612     0.613     0.614     0.616     0.617     0.618     0.619     0.621     0.622     0.623     0.624     0.625     0.627     0.628     0.629     0.630     0.631     0.632     0.633     0.634     0.635     0.636     0.637     0.638     0.639     0.640     0.641     0.642     0.643     0.644     0.645     0.645     0.646     0.647     0.648     0.649     0.649     0.650     0.651     0.651     0.652     0.652     0.653     0.653     0.654     0.654     0.655     0.655     0.655     0.656     0.656     0.656     0.656     0.656     0.656     0.657     0.656     0.656     0.656     0.656     0.656     0.655     0.655     0.655     0.654     0.654     0.653     0.652     0.652     0.651     0.650     0.649     0.648     0.647     0.646     0.645     0.644     0.642     0.641     0.639     0.638     0.636     0.634     0.632     0.630     0.628     0.626     0.624     0.622     0.620     0.618     0.616     0.614     0.613     0.611     0.610     0.610     0.611     0.612     0.612     0.613     0.613     0.614     0.614     0.614     0.615     0.615     0.616     0.616     0.616     0.617     0.617     0.617     0.618     0.618     0.619     0.619     0.619     0.620     0.620     0.620     0.621     0.621     0.621     0.622     0.622     0.623     0.623     0.623     0.624     0.624     0.625     0.625     0.625     0.626     0.626     0.627     0.627     0.628     0.628     0.628     0.629     0.629     0.630     0.630     0.630     0.631     0.631     0.632     0.632     0.633     0.633     0.634     0.634     0.635     0.635     0.635     0.636     0.636     0.637     0.637     0.638     0.638     0.638     0.639     0.639     0.639     0.640     0.640     0.641     0.641     0.641     0.642     0.642     0.643     0.643     0.643     0.644     0.644     0.645     0.645     0.646     0.646     0.646     0.647     0.647     0.648     0.648     0.649     0.649     0.649     0.650     0.650     0.651     0.651     0.652     0.652     0.653     0.653     0.654     0.654     0.655     0.655     0.656     0.656     0.656     0.657     0.657     0.658     0.658     0.659     0.659     0.660     0.660     0.661     0.661     0.662     0.662     0.663     0.663     0.664     0.664     0.665     0.665     0.666     0.667     0.667     0.668     0.668     0.669     0.670     0.670     0.671     0.671     0.672     0.673     0.673     0.674     0.674     0.675     0.676     0.676     0.677     0.677     0.678     0.679     0.679     0.680     0.680     0.681     0.682     0.682     0.683     0.684     0.684     0.685     0.686     0.687     0.687     0.688     0.689     0.689     0.690     0.690     0.691     0.692     0.693     0.693     0.694     0.695     0.695     0.696     0.697     0.698     0.698     0.699     0.700     0.700     0.701     0.702     0.703     0.703     0.704     0.705     0.706     0.706     0.707     0.708     0.709     0.710     0.711     0.712     0.712     0.713     0.714     0.715     0.716     0.717     0.718     0.719     0.720     0.721     0.722     0.723     0.724     0.725     0.726     0.727     0.729     0.730     0.731     0.732     0.733     0.734     0.736     0.737     0.738     0.739     0.741     0.742     0.744     0.745     0.746     0.748     0.749     0.751     0.752     0.754     0.755     0.757     0.758     0.760     0.762     0.764     0.765     0.767     0.769     0.771     0.773     0.774     0.776     0.778     0.780     0.783     0.786     0.790     0.794     0.798     0.801     0.805     0.808     0.812     0.816     0.819     0.823     0.826     0.830     0.833     0.836     0.840     0.843     0.847     0.850     0.854     0.857     0.861     0.864     0.868     0.871     0.875     0.878     0.882     0.885     0.889     0.892     0.896     0.900     0.903     0.907     0.911     0.915     0.919     0.923     0.927     0.931     0.935     0.939     0.943     0.948     0.952     0.956     0.961     0.965     0.970     0.974     0.979     0.984     0.988     0.993     0.998     1.003     1.008     1.013     1.017     1.022     1.027     1.032     1.037     1.042     1.047     1.052     1.057     1.062     1.067     1.072     1.077     1.082     1.087     1.091     1.096     1.101     1.105     1.110     1.114     1.119     1.123     1.128     1.132     1.136     1.141     1.145     1.149     1.153     1.157     1.161     1.165     1.169     1.173     1.177     1.182     1.186     1.191     1.196     1.202     1.208     1.215     1.222     1.230     1.237     1.245     1.252     1.260     1.268     1.277     1.285     1.294     1.303     1.312     1.321     1.328     1.335     1.340     1.352     1.373     1.394     1.414     1.433     1.452     1.469     1.483     1.493     1.498     1.498     1.495     1.488     1.478     1.467     1.455     1.443     1.434     1.426     1.420     1.416     1.412     1.411     1.410     1.411     1.413     1.416     1.419     1.424     1.428     1.433     1.438     1.443     1.449     1.454     1.459     1.463     1.466     1.468     1.470     1.471     1.471     1.471     1.469     1.466     1.461     1.455     1.447     1.438     1.428     1.417     1.404     1.390     1.375     1.360     1.343     1.326     1.309     1.293     1.277     1.263     1.249     1.237     1.226     1.215     1.205     1.195     1.185     1.177     1.189     1.198     1.205     1.208     1.208     1.206     1.201     1.194     1.185     1.174     1.159     1.142     1.122     1.099     1.086     1.088     1.090     1.092     1.094     1.097     1.099     1.101     1.120     1.145     1.169     1.194     1.219     1.245     1.269     1.294     1.319     1.343     1.367     1.391     1.415     1.438     1.460     1.482     1.504     1.524     1.545     1.564     1.584     1.603     1.622     1.641     1.659     1.678     1.696     1.714     1.731     1.747     1.763     1.777     1.790     1.803     1.814     1.824     1.833     1.842     1.850     1.858     1.865     1.872     1.879     1.886     1.892     1.897     1.901     1.903     1.905     1.905     1.904     1.901     1.897     1.892     1.885     1.877     1.868     1.857     1.846     1.832     1.818     1.801     1.784     1.766     1.748     1.730     1.712     1.695     1.678     1.662     1.647     1.633     1.620     1.606     1.591     1.574     1.556     1.536     1.516     1.494     1.471     1.447     1.422     1.396     1.369     1.341     1.311     1.280     1.248     1.214     1.181     1.147     1.114     1.082     1.050     1.032     1.029     1.027     1.024     1.022     1.020     1.018     1.016     1.014     1.013     1.011     1.010     1.009     1.008     1.006     1.005     1.004     1.003     1.002     1.001     1.000     1.000     0.999     0.998     0.997     0.997     0.996     0.995     0.999     1.012     1.019     1.021     1.019     1.013     1.005     0.996     0.986     0.985     0.983     0.982     0.981     0.980     0.979     0.978     0.977     0.975     0.974     0.973     0.972     0.971     0.970     0.969     0.968     0.967     0.966     0.965     0.972     0.977     0.976     0.969     0.960     0.959     0.975     1.001     1.025     1.048     1.070     1.089     1.106     1.121     1.133     1.143     1.150     1.154     1.155     1.153     1.147     1.137     1.122     1.103     1.080     1.065     1.060     1.057     1.054     1.052     1.051     1.051     1.051     1.050     1.047     1.043     1.047     1.072     1.092     1.108     1.120     1.127     1.167     1.228     1.283     1.332     1.373     1.406     1.429     1.444     1.452     1.452     1.447     1.438     1.427     1.416     1.406     1.398     1.391     1.384     1.376     1.364     1.349     1.329     1.305     1.275     1.239     1.198     1.152     1.102     1.049     0.995     0.939     0.884     0.933     0.999     1.066     1.133     1.200     1.268     1.334     1.400     1.464     1.525     1.583     1.636     1.685     1.729     1.770     1.807     1.841     1.873     1.904     1.932     1.959     1.984     2.009     2.033     2.056     2.079     2.102     2.126     2.149     2.173     2.195     2.217     2.236     2.254     2.271     2.286     2.300     2.315     2.332     2.348     2.363     2.376     2.386     2.395     2.402     2.408     2.409     2.407     2.399     2.387     2.368     2.343     2.312     2.276     2.236     2.192     2.144     2.093     2.039     1.984     1.929     1.875     1.824     1.775     1.727     1.679     1.632     1.583     1.532     1.479     1.424     1.366     1.307     1.248     1.187     1.128     1.069     1.012     0.957     0.904     0.854     0.818     0.804     0.790     0.775     0.761     0.748     0.735     0.723     0.712     0.703     0.696     0.693     0.693     0.694     0.697     0.699     0.701     0.702     0.703     0.704     0.704     0.703     0.702     0.701     0.699     0.697     0.695     0.693     0.691     0.688     0.686     0.684     0.681     0.678     0.676     0.672     0.669     0.665     0.661     0.657     0.652     0.647     0.642     0.637     0.632     0.627     0.622     0.617     0.611     0.607     0.602     0.597     0.592     0.588     0.584     0.580     0.576     0.572     0.568     0.565     0.561     0.558     0.555     0.551     0.548     0.545     0.542     0.539     0.536     0.533     0.530     0.527     0.525     0.524     0.522     0.521     0.520     0.519     0.518     0.517     0.516     0.515     0.514     0.512     0.511     0.511     0.510     0.509     0.508     0.507     0.506     0.505     0.505     0.504     0.503     0.502     0.501     0.501     0.500     0.500     0.499     0.498     0.498     0.497     0.497     0.496     0.495     0.495     0.494     0.494     0.493     0.493     0.492     0.492     0.491     0.491     0.490     0.489     0.489     0.488     0.488     0.488     0.487     0.487     0.486     0.486     0.485     0.485     0.484     0.484     0.484     0.483     0.483     0.482     0.482     0.481     0.481     0.481     0.480     0.480     0.479     0.479     0.479     0.478     0.478     0.478     0.477     0.477     0.477     0.476     0.476     0.476     0.475     0.475     0.475     0.474     0.474     0.474     0.473     0.473     0.472     0.472     0.471     0.471     0.470     0.470     0.469     0.469     0.468     0.468     0.467     0.466     0.465     0.465     0.464     0.463     0.462     0.461     0.460     0.459     0.458     0.457     0.456     0.455     0.453     0.452     0.451     0.449     0.448     0.447     0.445     0.443     0.442     0.440     0.438     0.437     0.435     0.433     0.431     0.429     0.427     0.425     0.423     0.421     0.418     0.416     0.414     0.412     0.409     0.407     0.405     0.402     0.400     0.397     0.395     0.392     0.390     0.387     0.385     0.382     0.380     0.377     0.375     0.372     0.369     0.367     0.364     0.361     0.359     0.356     0.354     0.351     0.348     0.346     0.343     0.341     0.338     0.336     0.335     0.334     0.333     0.331     0.330     0.328     0.326     0.324     0.321     0.318     0.316     0.313     0.309     0.306     0.304     0.302     0.300     0.298     0.297     0.295     0.293     0.292     0.290     0.289     0.287     0.286
     0.486     0.487     0.488     0.489     0.490     0.490     0.491     0.492     0.492     0.493     0.494     0.494     0.495     0.495     0.496     0.496     0.497     0.497     0.498     0.498     0.498     0.499     0.499     0.499     0.499     0.500     0.500     0.500     0.500     0.500     0.500     0.500     0.500     0.500     0.500     0.500     0.500     0.499     0.499     0.499     0.498     0.498     0.498     0.497     0.522     0.497     0.536     0.505     0.536     0.502     0.525     0.502     0.498     0.493     0.492     0.492     0.491     0.491     0.516     0.489     0.552     0.512     0.582     0.541     0.628     0.563     0.661     0.579     0.680     0.591     0.683     0.590     0.672     0.578     0.647     0.557     0.612     0.528     0.570     0.498     0.522     0.470     0.475     0.469     0.469     0.468     0.468     0.468     0.467     0.471     0.467     0.497     0.481     0.519     0.494     0.533     0.498     0.536     0.496     0.531     0.487     0.518     0.473     0.499     0.459     0.478     0.458     0.458     0.457     0.457     0.456     0.456     0.456     0.455     0.455     0.454     0.453     0.453     0.453     0.452     0.452     0.451     0.450     0.450     0.449     0.448     0.448     0.447     0.447     0.446     0.446     0.445     0.445     0.444     0.444     0.443     0.443     0.442     0.442     0.441     0.441     0.440     0.439     0.439     0.438     0.438     0.437     0.437     0.436     0.435     0.435     0.434     0.433     0.433     0.433     0.432     0.431     0.431     0.430     0.429     0.429     0.428     0.427     0.427     0.428     0.430     0.431     0.433     0.434     0.436     0.437     0.439     0.440     0.442     0.443     0.444     0.446     0.447     0.449     0.450     0.451     0.452     0.453     0.455     0.456     0.457     0.458     0.459     0.460     0.461     0.462     0.463     0.464     0.465     0.465     0.466     0.467     0.468     0.468     0.469     0.469     0.470     0.470     0.471     0.471     0.472     0.472     0.473     0.473     0.473     0.473     0.473     0.473     0.473     0.473     0.473     0.473     0.473     0.473     0.473     0.472     0.472     0.472     0.471     0.471     0.470     0.470     0.469     0.469     0.468     0.467     0.466     0.465     0.465     0.464     0.463     0.462     0.461     0.462     0.463     0.464     0.465     0.465     0.466     0.466     0.467     0.467     0.468     0.468     0.468     0.469     0.469     0.469     0.469     0.469     0.469     0.469     0.469     0.468     0.468     0.468     0.467     0.467     0.466     0.466     0.465     0.464     0.463     0.462     0.461     0.460     0.459     0.458     0.457     0.456     0.454     0.453     0.452     0.450     0.449     0.447     0.445     0.444     0.444     0.444     0.445     0.445     0.445     0.446     0.446     0.446     0.446     0.447     0.447     0.447     0.447     0.448     0.448     0.448     0.448     0.448     0.449     0.449     0.449     0.449     0.450     0.450     0.450     0.450     0.450     0.450     0.451     0.451     0.451     0.451     0.452     0.452     0.452     0.452     0.452     0.453     0.453     0.453     0.453     0.453     0.454     0.454     0.454     0.454     0.454     0.454     0.455     0.455     0.455     0.455     0.455     0.456     0.456     0.456     0.456     0.457     0.457     0.457     0.457     0.457     0.458     0.458     0.458     0.458     0.458     0.459     0.459     0.459     0.459     0.460     0.460     0.460     0.460     0.460     0.461     0.461     0.461     0.461     0.462     0.462     0.462     0.462     0.462     0.463     0.463     0.463     0.463     0.463     0.464     0.464     0.464     0.464     0.464     0.464     0.464     0.465     0.465     0.465     0.465     0.465     0.466     0.466     0.466     0.466     0.466     0.467     0.467     0.467     0.467     0.467     0.468     0.468     0.468     0.468     0.468     0.468     0.469     0.469     0.469     0.469     0.469     0.469     0.470     0.470     0.470     0.470     0.470     0.471     0.471     0.471     0.471     0.471     0.472     0.472     0.472     0.472     0.472     0.473     0.473     0.473     0.473     0.474     0.474     0.474     0.474     0.474     0.475     0.475     0.475     0.475     0.475     0.476     0.476     0.476     0.476     0.477     0.477     0.477     0.477     0.478     0.478     0.478     0.478     0.479     0.479     0.479     0.479     0.479     0.480     0.480     0.480     0.480     0.480     0.481     0.481     0.481     0.481     0.482     0.482     0.482     0.482     0.482     0.483     0.483     0.483     0.483     0.484     0.484     0.484     0.484     0.485     0.485     0.485     0.486     0.486     0.486     0.486     0.487     0.487     0.487     0.488     0.488     0.488     0.489     0.489     0.489     0.490     0.490     0.490     0.490     0.491     0.491     0.491     0.492     0.492     0.492     0.493     0.493     0.493     0.494     0.494     0.494     0.495     0.495     0.495     0.495     0.496     0.496     0.496     0.497     0.497     0.497     0.497     0.498     0.498     0.498     0.499     0.499     0.499     0.500     0.500     0.500     0.501     0.501     0.501     0.502     0.502     0.503     0.503     0.503     0.504     0.504     0.504     0.505     0.505     0.505     0.506     0.506     0.506     0.507     0.507     0.507     0.508     0.508     0.509     0.509     0.509     0.509     0.510     0.510     0.510     0.511     0.511     0.511     0.512     0.512     0.512     0.513     0.513     0.513     0.514     0.514     0.514     0.515     0.515     0.515     0.516     0.516     0.517     0.517     0.517     0.518     0.518     0.518     0.519     0.519     0.520     0.520     0.520     0.521     0.521     0.522     0.522     0.523     0.523     0.523     0.524     0.524     0.525     0.525     0.526     0.526     0.526     0.527     0.527     0.527     0.528     0.528     0.529     0.529     0.529     0.530     0.530     0.531     0.531     0.531     0.531     0.532     0.532     0.532     0.533     0.533     0.534     0.534     0.534     0.535     0.535     0.535     0.536     0.536     0.537     0.538     0.540     0.541     0.543     0.544     0.546     0.547     0.549     0.550     0.552     0.553     0.555     0.556     0.558     0.559     0.561     0.562     0.564     0.565     0.567     0.568     0.570     0.571     0.573     0.574     0.575     0.577     0.578     0.580     0.581     0.583     0.584     0.586     0.587     0.589     0.590     0.592     0.593     0.594     0.595     0.597     0.598     0.599     0.601     0.602     0.603     0.604     0.606     0.607     0.608     0.610     0.611     0.612     0.613     0.615     0.616     0.617     0.618     0.619     0.621     0.622     0.623     0.624     0.625     0.626     0.628     0.629     0.630     0.631     0.632     0.633     0.634     0.635     0.636     0.637     0.638     0.639     0.639     0.640     0.641     0.642     0.643     0.644     0.645     0.645     0.646     0.647     0.647     0.648     0.649     0.650     0.650     0.651     0.651     0.651     0.652     0.652     0.653     0.653     0.653     0.653     0.654     0.654     0.654     0.654     0.654     0.654     0.654     0.654     0.654     0.653     0.653     0.653     0.652     0.652     0.651     0.651     0.650     0.649     0.648     0.648     0.647     0.646     0.645     0.644     0.643     0.641     0.640     0.639     0.637     0.636     0.634     0.632     0.630     0.628     0.626     0.624     0.622     0.620     0.618     0.616     0.615     0.613     0.611     0.609     0.609     0.610     0.610     0.611     0.611     0.612     0.612     0.613     0.613     0.614     0.614     0.615     0.615     0.615     0.616     0.616     0.617     0.617     0.617     0.618     0.618     0.619     0.619     0.619     0.620     0.620     0.620     0.621     0.621     0.621     0.622     0.622     0.623     0.623     0.623     0.624     0.624     0.625     0.625     0.626     0.626     0.626     0.627     0.627     0.628     0.628     0.628     0.629     0.629     0.630     0.630     0.631     0.631     0.631     0.632     0.632     0.633     0.633     0.634     0.634     0.635     0.635     0.635     0.636     0.636     0.637     0.637     0.638     0.638     0.638     0.639     0.639     0.639     0.640     0.640     0.641     0.641     0.641     0.642     0.642     0.642     0.643     0.643     0.644     0.644     0.645     0.645     0.646     0.646     0.646     0.647     0.647     0.648     0.648     0.649     0.649     0.650     0.650     0.650     0.651     0.651     0.652     0.652     0.653     0.653     0.654     0.654     0.655     0.655     0.656     0.656     0.656     0.657     0.657     0.658     0.658     0.659     0.659     0.660     0.661     0.661     0.661     0.662     0.662     0.663     0.664     0.664     0.665     0.665     0.666     0.666     0.667     0.667     0.668     0.669     0.669     0.670     0.670     0.671     0.672     0.672     0.673     0.673     0.674     0.674     0.675     0.676     0.676     0.677     0.677     0.678     0.679     0.679     0.680     0.681     0.681     0.682     0.683     0.683     0.684     0.685     0.685     0.686     0.687     0.687     0.688     0.689     0.689     0.690     0.691     0.691     0.692     0.693     0.694     0.694     0.695     0.696     0.696     0.697     0.698     0.699     0.699     0.700     0.701     0.702     0.702     0.703     0.704     0.704     0.705     0.706     0.707     0.708     0.709     0.709     0.710     0.711     0.712     0.713     0.714     0.715     0.716     0.717     0.718     0.719     0.720     0.721     0.722     0.723     0.724     0.725     0.726     0.727     0.728     0.729     0.731     0.732     0.733     0.734     0.735     0.736     0.738     0.739     0.740     0.742     0.743     0.745     0.746     0.747     0.749     0.750     0.752     0.753     0.755     0.756     0.758     0.760     0.761     0.763     0.765     0.767     0.768     0.770     0.772     0.774     0.776     0.778     0.780     0.781     0.784     0.788     0.792     0.795     0.799     0.803     0.806     0.810     0.813     0.817     0.820     0.824     0.827     0.831     0.834     0.838     0.841     0.845     0.848     0.852     0.855     0.859     0.862     0.866     0.869     0.872     0.876     0.880     0.883     0.887     0.890     0.894     0.898     0.901     0.905     0.909     0.912     0.916     0.920     0.924     0.928     0.932     0.936     0.941     0.945     0.949     0.954     0.958     0.963     0.967     0.972     0.976     0.981     0.986     0.991     0.995     1.000     1.005     1.010     1.015     1.020     1.025     1.030     1.035     1.040     1.045     1.050     1.055     1.060     1.065     1.070     1.075     1.080     1.084     1.089     1.094     1.099     1.104     1.108     1.113     1.117     1.122     1.126     1.130     1.135     1.139     1.143     1.148     1.152     1.156     1.161     1.165     1.169     1.173     1.177     1.181     1.185     1.190     1.195     1.200     1.206     1.213     1.220     1.227     1.235     1.242     1.250     1.258     1.266     1.274     1.283     1.291     1.300     1.309     1.318     1.326     1.333     1.339     1.344     1.358     1.379     1.399     1.418     1.437     1.455     1.471     1.484     1.492     1.495     1.495     1.490     1.483     1.474     1.462     1.451     1.441     1.433     1.427     1.421     1.417     1.415     1.413     1.413     1.414     1.416     1.419     1.422     1.426     1.431     1.436     1.441     1.447     1.452     1.458     1.463     1.467     1.471     1.474     1.476     1.478     1.479     1.478     1.477     1.474     1.469     1.463     1.455     1.446     1.436     1.424     1.412     1.399     1.384     1.369     1.353     1.337     1.322     1.306     1.292     1.279     1.266     1.255     1.244     1.234     1.223     1.213     1.202     1.191     1.194     1.201     1.205     1.206     1.205     1.201     1.196     1.188     1.179     1.167     1.152     1.134     1.113     1.089     1.085     1.088     1.090     1.092     1.094     1.096     1.099     1.101     1.116     1.141     1.165     1.190     1.216     1.241     1.266     1.291     1.316     1.341     1.366     1.391     1.414     1.437     1.460     1.482     1.502     1.523     1.542     1.561     1.579     1.597     1.615     1.633     1.651     1.668     1.686     1.703     1.719     1.735     1.750     1.763     1.776     1.788     1.799     1.809     1.818     1.827     1.835     1.844     1.852     1.860     1.869     1.878     1.886     1.893     1.900     1.905     1.909     1.911     1.913     1.912     1.911     1.907     1.902     1.896     1.889     1.880     1.869     1.857     1.843     1.827     1.810     1.792     1.774     1.755     1.737     1.719     1.702     1.686     1.672     1.658     1.644     1.629     1.614     1.596     1.578     1.557     1.536     1.513     1.489     1.465     1.440     1.414     1.387     1.358     1.328     1.298     1.265     1.233     1.200     1.167     1.136     1.105     1.075     1.046     1.034     1.031     1.029     1.027     1.024     1.022     1.021     1.019     1.017     1.016     1.015     1.013     1.012     1.011     1.010     1.009     1.008     1.007     1.006     1.005     1.004     1.004     1.003     1.002     1.001     1.000     0.999     0.999     1.007     1.015     1.018     1.017     1.013     1.007     1.000     0.992     0.988     0.987     0.986     0.984     0.983     0.982     0.981     0.979     0.978     0.977     0.976     0.975     0.973     0.972     0.971     0.970     0.969     0.968     0.985     0.997     1.001     0.999     0.990     0.977     0.961     0.965     0.992     1.018     1.043     1.066     1.087     1.105     1.122     1.135     1.146     1.155     1.159     1.161     1.158     1.151     1.140     1.125     1.105     1.080     1.066     1.064     1.062     1.062     1.062     1.062     1.063     1.063     1.061     1.058     1.052     1.054     1.078     1.098     1.113     1.124     1.129     1.129     1.187     1.244     1.295     1.340     1.377     1.407     1.428     1.442     1.450     1.453     1.451     1.447     1.440     1.433     1.424     1.415     1.404     1.390     1.373     1.353     1.330     1.302     1.269     1.232     1.190     1.144     1.096     1.045     0.992     0.939     0.886     0.870     0.935     1.001     1.068     1.136     1.204     1.273     1.341     1.407     1.471     1.531     1.587     1.639     1.687     1.732     1.773     1.812     1.849     1.885     1.918     1.951     1.982     2.012     2.041     2.069     2.097     2.125     2.153     2.180     2.207     2.232     2.256     2.278     2.299     2.318     2.336     2.353     2.371     2.389     2.405     2.419     2.431     2.439     2.445     2.448     2.449     2.446     2.438     2.425     2.407     2.383     2.353     2.319     2.279     2.236     2.189     2.139     2.086     2.030     1.972     1.915     1.859     1.803     1.751     1.700     1.650     1.600     1.549     1.498     1.444     1.389     1.332     1.275     1.216     1.158     1.101     1.046     0.992     0.940     0.890     0.844     0.800     0.782     0.770     0.758     0.746     0.733     0.721     0.709     0.698     0.687     0.677     0.671     0.669     0.669     0.672     0.674     0.677     0.680     0.682     0.683     0.684     0.685     0.686     0.686     0.685     0.684     0.683     0.682     0.681     0.679     0.678     0.676     0.674     0.672     0.670     0.667     0.664     0.660     0.657     0.653     0.649     0.644     0.640     0.635     0.630     0.625     0.620     0.615     0.610     0.606     0.601     0.596     0.592     0.588     0.584     0.579     0.576     0.572     0.568     0.565     0.561     0.558     0.554     0.551     0.548     0.545     0.542     0.538     0.535     0.532     0.529     0.526     0.523     0.521     0.520     0.519     0.518     0.517     0.516     0.515     0.514     0.513     0.512     0.511     0.510     0.509     0.508     0.507     0.506     0.505     0.504     0.504     0.503     0.502     0.501     0.501     0.500     0.499     0.499     0.498     0.498     0.497     0.496     0.496     0.495     0.495     0.494     0.494     0.493     0.492     0.492     0.491     0.491     0.490     0.490     0.489     0.489     0.488     0.488     0.487     0.487     0.486     0.486     0.486     0.485     0.485     0.484     0.484     0.483     0.483     0.482     0.482     0.482     0.481     0.481     0.480     0.480     0.480     0.479     0.479     0.478     0.478     0.478     0.477     0.477     0.477     0.476     0.476     0.476     0.475     0.475     0.475     0.474     0.474     0.474     0.473     0.473     0.473     0.472     0.472     0.471     0.471     0.470     0.470     0.469     0.469     0.468     0.468     0.467     0.467     0.466     0.465     0.464     0.464     0.463     0.462     0.461     0.460     0.459     0.458     0.457     0.456     0.455     0.454     0.452     0.451     0.450     0.448     0.447     0.446     0.444     0.443     0.441     0.439     0.438     0.436     0.434     0.432     0.430     0.428     0.426     0.424     0.422     0.420     0.418     0.415     0.413     0.411     0.409     0.406     0.404     0.401     0.399     0.397     0.394     0.392     0.389     0.386     0.384     0.381     0.379     0.376     0.374     0.371     0.368     0.366     0.363     0.361     0.358     0.355     0.353     0.350     0.348     0.345     0.342     0.340     0.337     0.336     0.335     0.334     0.333     0.331     0.330     0.328     0.326     0.324     0.321     0.319     0.316     0.313     0.310     0.307     0.304     0.301     0.299     0.298     0.296     0.294     0.293     0.291     0.290     0.288     0.287     0.285
     0.484     0.486     0.487     0.488     0.489     0.489     0.490     0.491     0.491     0.492     0.493     0.493     0.494     0.495     0.495     0.496     0.496     0.496     0.497     0.497     0.497     0.498     0.498     0.498     0.498     0.498     0.499     0.499     0.499     0.499     0.499     0.499     0.499     0.499     0.499     0.499     0.498     0.498     0.498     0.498     0.498     0.497     0.497     0.520     0.496     0.544     0.507     0.555     0.512     0.551     0.511     0.536     0.509     0.505     0.493     0.491     0.490     0.490     0.489     0.528     0.489     0.561     0.516     0.583     0.541     0.624     0.560     0.651     0.570     0.664     0.575     0.661     0.570     0.645     0.555     0.616     0.531     0.577     0.505     0.532     0.477     0.487     0.470     0.470     0.469     0.469     0.468     0.468     0.468     0.467     0.491     0.477     0.515     0.492     0.531     0.499     0.537     0.498     0.534     0.490     0.523     0.477     0.505     0.462     0.485     0.459     0.463     0.458     0.458     0.457     0.457     0.456     0.456     0.456     0.455     0.454     0.454     0.453     0.453     0.453     0.452     0.451     0.451     0.450     0.449     0.449     0.448     0.448     0.447     0.447     0.446     0.446     0.445     0.445     0.444     0.444     0.443     0.443     0.442     0.441     0.441     0.440     0.440     0.439     0.439     0.438     0.438     0.437     0.437     0.436     0.435     0.434     0.434     0.433     0.433     0.432     0.432     0.431     0.430     0.430     0.429     0.428     0.428     0.427     0.427     0.429     0.431     0.432     0.434     0.435     0.437     0.438     0.440     0.441     0.443     0.444     0.445     0.447     0.448     0.449     0.451     0.452     0.453     0.454     0.455     0.456     0.458     0.459     0.460     0.461     0.461     0.462     0.463     0.464     0.465     0.466     0.466     0.467     0.468     0.468     0.469     0.469     0.470     0.470     0.471     0.471     0.472     0.472     0.472     0.473     0.473     0.473     0.473     0.473     0.473     0.473     0.473     0.473     0.472     0.472     0.472     0.472     0.471     0.471     0.471     0.470     0.470     0.469     0.468     0.468     0.467     0.466     0.465     0.465     0.464     0.463     0.462     0.461     0.462     0.463     0.463     0.464     0.465     0.465     0.466     0.466     0.467     0.467     0.468     0.468     0.468     0.468     0.468     0.468     0.468     0.468     0.468     0.468     0.468     0.467     0.467     0.467     0.466     0.466     0.465     0.464     0.464     0.463     0.462     0.461     0.460     0.459     0.458     0.456     0.455     0.454     0.453     0.451     0.450     0.448     0.447     0.445     0.444     0.444     0.444     0.445     0.445     0.445     0.445     0.446     0.446     0.446     0.446     0.447     0.447     0.447     0.447     0.448     0.448     0.448     0.448     0.448     0.449     0.449     0.449     0.449     0.449     0.450     0.450     0.450     0.450     0.451     0.451     0.451     0.451     0.451     0.452     0.452     0.452     0.452     0.452     0.453     0.453     0.453     0.453     0.453     0.454     0.454     0.454     0.454     0.454     0.454     0.455     0.455     0.455     0.455     0.455     0.456     0.456     0.456     0.456     0.457     0.457     0.457     0.457     0.457     0.458     0.458     0.458     0.458     0.458     0.459     0.459     0.459     0.459     0.460     0.460     0.460     0.460     0.460     0.461     0.461     0.461     0.461     0.462     0.462     0.462     0.462     0.462     0.463     0.463     0.463     0.463     0.463     0.464     0.464     0.464     0.464     0.464     0.464     0.465     0.465     0.465     0.465     0.465     0.465     0.466     0.466     0.466     0.466     0.466     0.467     0.467     0.467     0.467     0.467     0.467     0.468     0.468     0.468     0.468     0.468     0.469     0.469     0.469     0.469     0.469     0.469     0.469     0.470     0.470     0.470     0.470     0.470     0.471     0.471     0.471     0.471     0.472     0.472     0.472     0.472     0.472     0.473     0.473     0.473     0.473     0.473     0.474     0.474     0.474     0.474     0.475     0.475     0.475     0.475     0.476     0.476     0.476     0.476     0.477     0.477     0.477     0.477     0.478     0.478     0.478     0.478     0.479     0.479     0.479     0.479     0.479     0.479     0.479     0.480     0.480     0.480     0.480     0.481     0.481     0.481     0.481     0.482     0.482     0.482     0.482     0.483     0.483     0.483     0.483     0.483     0.484     0.484     0.484     0.485     0.485     0.485     0.486     0.486     0.486     0.486     0.487     0.487     0.487     0.488     0.488     0.488     0.489     0.489     0.489     0.490     0.490     0.490     0.490     0.491     0.491     0.491     0.492     0.492     0.492     0.492     0.493     0.493     0.493     0.494     0.494     0.494     0.495     0.495     0.495     0.495     0.496     0.496     0.496     0.497     0.497     0.497     0.497     0.498     0.498     0.498     0.499     0.499     0.500     0.500     0.500     0.501     0.501     0.501     0.502     0.502     0.502     0.503     0.503     0.504     0.504     0.504     0.505     0.505     0.505     0.506     0.506     0.506     0.507     0.507     0.507     0.508     0.508     0.508     0.509     0.509     0.509     0.510     0.510     0.510     0.511     0.511     0.511     0.511     0.512     0.512     0.513     0.513     0.513     0.514     0.514     0.514     0.515     0.515     0.515     0.516     0.516     0.516     0.517     0.517     0.517     0.518     0.518     0.519     0.519     0.519     0.520     0.520     0.521     0.521     0.522     0.522     0.522     0.523     0.523     0.524     0.524     0.524     0.525     0.525     0.526     0.526     0.526     0.527     0.527     0.528     0.528     0.528     0.529     0.529     0.529     0.530     0.530     0.531     0.531     0.531     0.532     0.532     0.532     0.532     0.533     0.533     0.534     0.534     0.534     0.535     0.535     0.536     0.536     0.536     0.538     0.539     0.541     0.542     0.544     0.545     0.547     0.548     0.550     0.551     0.553     0.554     0.555     0.557     0.558     0.560     0.562     0.563     0.564     0.566     0.568     0.569     0.570     0.572     0.573     0.575     0.576     0.578     0.579     0.581     0.582     0.583     0.585     0.587     0.588     0.589     0.591     0.592     0.593     0.595     0.596     0.597     0.598     0.600     0.601     0.602     0.604     0.605     0.606     0.607     0.609     0.610     0.611     0.612     0.614     0.615     0.616     0.617     0.618     0.620     0.621     0.622     0.623     0.624     0.625     0.626     0.627     0.628     0.629     0.630     0.631     0.632     0.633     0.634     0.635     0.636     0.637     0.638     0.639     0.640     0.641     0.641     0.642     0.643     0.644     0.644     0.645     0.646     0.646     0.647     0.648     0.648     0.649     0.649     0.649     0.650     0.650     0.651     0.651     0.651     0.651     0.651     0.651     0.652     0.652     0.652     0.651     0.651     0.651     0.651     0.651     0.650     0.650     0.649     0.649     0.648     0.648     0.647     0.646     0.646     0.645     0.644     0.643     0.642     0.641     0.639     0.638     0.637     0.635     0.634     0.632     0.630     0.628     0.627     0.625     0.623     0.621     0.619     0.617     0.615     0.613     0.611     0.609     0.608     0.608     0.609     0.610     0.610     0.611     0.611     0.612     0.612     0.613     0.613     0.614     0.614     0.615     0.615     0.615     0.616     0.616     0.617     0.617     0.617     0.618     0.618     0.619     0.619     0.619     0.620     0.620     0.620     0.621     0.621     0.621     0.622     0.622     0.623     0.623     0.624     0.624     0.624     0.625     0.625     0.626     0.626     0.626     0.627     0.627     0.628     0.628     0.628     0.629     0.629     0.630     0.630     0.631     0.631     0.631     0.632     0.632     0.633     0.633     0.634     0.634     0.635     0.635     0.636     0.636     0.636     0.637     0.637     0.638     0.638     0.638     0.639     0.639     0.639     0.640     0.640     0.641     0.641     0.641     0.642     0.642     0.643     0.643     0.643     0.644     0.644     0.645     0.645     0.646     0.646     0.646     0.647     0.647     0.648     0.648     0.649     0.649     0.650     0.650     0.651     0.651     0.651     0.652     0.652     0.653     0.653     0.654     0.654     0.655     0.655     0.656     0.656     0.657     0.657     0.658     0.658     0.658     0.659     0.659     0.660     0.661     0.661     0.662     0.662     0.663     0.663     0.664     0.664     0.665     0.665     0.666     0.666     0.667     0.668     0.668     0.669     0.669     0.670     0.671     0.671     0.672     0.672     0.673     0.674     0.674     0.675     0.675     0.676     0.676     0.677     0.678     0.678     0.679     0.680     0.680     0.681     0.682     0.682     0.683     0.684     0.684     0.685     0.686     0.686     0.687     0.688     0.688     0.689     0.690     0.690     0.691     0.692     0.692     0.693     0.694     0.695     0.695     0.696     0.697     0.698     0.698     0.699     0.700     0.701     0.701     0.702     0.703     0.703     0.704     0.705     0.706     0.707     0.707     0.708     0.709     0.710     0.711     0.712     0.713     0.714     0.715     0.715     0.716     0.717     0.718     0.719     0.720     0.721     0.722     0.723     0.724     0.725     0.727     0.728     0.729     0.730     0.731     0.732     0.734     0.735     0.736     0.737     0.739     0.740     0.741     0.743     0.744     0.746     0.747     0.748     0.750     0.751     0.753     0.754     0.756     0.757     0.759     0.761     0.763     0.764     0.766     0.768     0.770     0.772     0.773     0.775     0.777     0.779     0.781     0.783     0.786     0.789     0.793     0.797     0.800     0.804     0.808     0.811     0.815     0.818     0.822     0.825     0.829     0.832     0.836     0.839     0.842     0.846     0.849     0.853     0.856     0.860     0.863     0.867     0.870     0.874     0.877     0.881     0.884     0.888     0.892     0.895     0.899     0.903     0.906     0.910     0.914     0.918     0.922     0.926     0.930     0.934     0.938     0.942     0.947     0.951     0.956     0.960     0.965     0.969     0.974     0.978     0.983     0.988     0.993     0.998     1.002     1.007     1.012     1.017     1.022     1.027     1.032     1.037     1.042     1.047     1.052     1.057     1.062     1.067     1.072     1.077     1.082     1.087     1.092     1.097     1.102     1.106     1.111     1.115     1.120     1.124     1.129     1.133     1.137     1.142     1.146     1.151     1.155     1.160     1.164     1.168     1.172     1.176     1.180     1.185     1.189     1.194     1.199     1.204     1.210     1.217     1.224     1.232     1.240     1.247     1.255     1.263     1.271     1.280     1.289     1.297     1.306     1.315     1.323     1.331     1.338     1.343     1.347     1.362     1.383     1.402     1.421     1.439     1.456     1.470     1.481     1.488     1.491     1.489     1.484     1.477     1.468     1.458     1.448     1.440     1.433     1.428     1.424     1.420     1.418     1.416     1.416     1.417     1.419     1.422     1.426     1.430     1.435     1.441     1.446     1.452     1.458     1.463     1.468     1.473     1.477     1.481     1.484     1.486     1.487     1.487     1.485     1.482     1.477     1.471     1.463     1.454     1.443     1.432     1.420     1.407     1.394     1.379     1.365     1.350     1.336     1.322     1.308     1.296     1.284     1.273     1.263     1.253     1.242     1.232     1.220     1.208     1.196     1.200     1.202     1.201     1.199     1.194     1.188     1.180     1.171     1.158     1.142     1.124     1.102     1.083     1.085     1.087     1.089     1.091     1.093     1.096     1.098     1.100     1.112     1.136     1.161     1.186     1.211     1.237     1.263     1.288     1.314     1.339     1.365     1.389     1.413     1.437     1.459     1.481     1.501     1.521     1.540     1.558     1.576     1.593     1.611     1.628     1.644     1.661     1.678     1.694     1.709     1.724     1.738     1.751     1.763     1.774     1.785     1.794     1.803     1.812     1.821     1.829     1.838     1.848     1.859     1.869     1.879     1.888     1.897     1.904     1.910     1.915     1.918     1.920     1.920     1.919     1.916     1.912     1.906     1.899     1.891     1.880     1.867     1.852     1.835     1.816     1.797     1.778     1.759     1.741     1.724     1.709     1.695     1.681     1.667     1.652     1.636     1.618     1.598     1.577     1.554     1.531     1.507     1.482     1.457     1.431     1.404     1.376     1.347     1.316     1.285     1.253     1.222     1.191     1.160     1.130     1.101     1.073     1.046     1.036     1.033     1.031     1.029     1.027     1.025     1.024     1.022     1.021     1.019     1.018     1.017     1.016     1.014     1.013     1.013     1.012     1.011     1.010     1.009     1.008     1.007     1.007     1.006     1.005     1.004     1.003     1.002     1.011     1.016     1.016     1.015     1.011     1.007     1.001     0.994     0.990     0.989     0.988     0.986     0.985     0.983     0.982     0.981     0.980     0.978     0.977     0.976     0.975     0.973     0.972     0.971     0.992     1.009     1.019     1.022     1.019     1.010     0.995     0.977     0.962     0.983     1.011     1.037     1.062     1.084     1.105     1.123     1.138     1.150     1.158     1.164     1.165     1.162     1.155     1.143     1.126     1.104     1.078     1.067     1.068     1.069     1.070     1.071     1.073     1.073     1.073     1.071     1.066     1.059     1.062     1.085     1.104     1.118     1.127     1.130     1.127     1.144     1.203     1.257     1.306     1.349     1.385     1.414     1.437     1.453     1.464     1.470     1.471     1.467     1.460     1.449     1.436     1.419     1.399     1.376     1.352     1.324     1.294     1.261     1.224     1.183     1.140     1.094     1.046     0.996     0.945     0.895     0.850     0.866     0.931     0.997     1.065     1.133     1.202     1.271     1.339     1.404     1.467     1.526     1.581     1.633     1.681     1.727     1.770     1.811     1.851     1.890     1.927     1.963     1.998     2.032     2.064     2.097     2.128     2.158     2.188     2.217     2.244     2.270     2.294     2.316     2.337     2.357     2.376     2.394     2.412     2.427     2.438     2.447     2.452     2.454     2.453     2.448     2.439     2.425     2.406     2.383     2.355     2.321     2.284     2.244     2.200     2.153     2.103     2.050     1.995     1.938     1.880     1.823     1.768     1.714     1.662     1.611     1.560     1.509     1.457     1.404     1.350     1.295     1.239     1.183     1.128     1.074     1.021     0.970     0.922     0.876     0.832     0.792     0.760     0.750     0.740     0.730     0.719     0.708     0.696     0.685     0.674     0.663     0.655     0.649     0.648     0.649     0.652     0.656     0.659     0.662     0.665     0.667     0.668     0.670     0.671     0.672     0.673     0.672     0.672     0.671     0.671     0.670     0.668     0.667     0.665     0.663     0.661     0.658     0.655     0.652     0.649     0.645     0.641     0.636     0.632     0.627     0.623     0.618     0.614     0.609     0.604     0.600     0.596     0.591     0.587     0.583     0.579     0.575     0.571     0.568     0.564     0.561     0.557     0.554     0.551     0.547     0.544     0.541     0.538     0.535     0.532     0.529     0.526     0.523     0.520     0.518     0.517     0.516     0.515     0.514     0.513     0.512     0.511     0.510     0.509     0.508     0.507     0.506     0.505     0.505     0.504     0.503     0.502     0.501     0.501     0.500     0.499     0.499     0.498     0.497     0.497     0.496     0.496     0.495     0.495     0.494     0.493     0.493     0.492     0.492     0.491     0.491     0.490     0.490     0.489     0.489     0.488     0.488     0.487     0.487     0.486     0.486     0.485     0.485     0.484     0.484     0.484     0.483     0.483     0.482     0.482     0.481     0.481     0.480     0.480     0.480     0.479     0.479     0.479     0.478     0.478     0.477     0.477     0.477     0.476     0.476     0.476     0.475     0.475     0.475     0.474     0.474     0.474     0.473     0.473     0.473     0.472     0.472     0.472     0.471     0.471     0.471     0.470     0.470     0.469     0.469     0.468     0.467     0.467     0.466     0.466     0.465     0.464     0.464     0.463     0.462     0.461     0.460     0.459     0.458     0.457     0.456     0.455     0.454     0.453     0.452     0.450     0.449     0.448     0.446     0.445     0.443     0.442     0.440     0.438     0.437     0.435     0.433     0.431     0.429     0.427     0.425     0.423     0.421     0.419     0.417     0.415     0.412     0.410     0.408     0.405     0.403     0.401     0.398     0.396     0.393     0.391     0.388     0.386     0.383     0.381     0.378     0.376     0.373     0.370     0.368     0.365     0.363     0.360     0.357     0.355     0.352     0.349     0.347     0.344     0.342     0.339     0.337     0.335     0.335     0.334     0.333     0.331     0.330     0.328     0.326     0.324     0.322     0.319     0.317     0.314     0.311     0.308     0.305     0.301     0.299     0.297     0.295     0.294     0.292     0.291     0.289     0.287     0.286     0.285
     0.484     0.485     0.486     0.487     0.488     0.488     0.489     0.490     0.490     0.491     0.492     0.492     0.493     0.493     0.494     0.495     0.495     0.495     0.496     0.496     0.497     0.497     0.497     0.497     0.497     0.497     0.498     0.498     0.498     0.498     0.498     0.498     0.498     0.498     0.497     0.498     0.497     0.497     0.497     0.497     0.497     0.496     0.509     0.495     0.542     0.503     0.565     0.516     0.572     0.518     0.564     0.520     0.546     0.515     0.510     0.496     0.489     0.489     0.495     0.487     0.534     0.491     0.564     0.516     0.580     0.537     0.612     0.552     0.633     0.559     0.640     0.558     0.632     0.548     0.611     0.531     0.578     0.509     0.537     0.482     0.496     0.471     0.470     0.470     0.470     0.469     0.469     0.469     0.468     0.484     0.472     0.508     0.488     0.527     0.497     0.536     0.498     0.535     0.492     0.526     0.480     0.510     0.465     0.491     0.460     0.469     0.459     0.459     0.458     0.458     0.457     0.457     0.456     0.456     0.455     0.455     0.454     0.454     0.453     0.453     0.452     0.451     0.451     0.450     0.450     0.449     0.449     0.448     0.448     0.447     0.447     0.446     0.446     0.445     0.445     0.444     0.444     0.443     0.442     0.442     0.441     0.441     0.440     0.440     0.439     0.438     0.438     0.438     0.437     0.436     0.435     0.435     0.434     0.434     0.433     0.433     0.432     0.431     0.431     0.430     0.429     0.429     0.428     0.427     0.427     0.428     0.430     0.432     0.433     0.435     0.436     0.438     0.439     0.441     0.442     0.443     0.445     0.446     0.447     0.449     0.450     0.451     0.452     0.454     0.455     0.456     0.457     0.458     0.459     0.460     0.461     0.462     0.463     0.464     0.464     0.465     0.466     0.467     0.467     0.468     0.468     0.469     0.469     0.470     0.470     0.471     0.471     0.472     0.472     0.472     0.472     0.472     0.473     0.473     0.473     0.473     0.473     0.472     0.472     0.472     0.472     0.472     0.471     0.471     0.470     0.470     0.469     0.469     0.468     0.467     0.467     0.466     0.465     0.464     0.463     0.462     0.461     0.461     0.461     0.462     0.463     0.464     0.464     0.465     0.466     0.466     0.466     0.467     0.467     0.467     0.468     0.468     0.468     0.468     0.468     0.468     0.468     0.467     0.467     0.467     0.466     0.466     0.466     0.465     0.464     0.464     0.463     0.462     0.461     0.460     0.459     0.458     0.457     0.456     0.455     0.453     0.452     0.451     0.449     0.448     0.446     0.444     0.443     0.444     0.444     0.444     0.445     0.445     0.445     0.445     0.446     0.446     0.446     0.447     0.447     0.447     0.447     0.447     0.448     0.448     0.448     0.448     0.448     0.449     0.449     0.449     0.449     0.449     0.450     0.450     0.450     0.450     0.450     0.451     0.451     0.451     0.451     0.451     0.452     0.452     0.452     0.452     0.453     0.453     0.453     0.453     0.453     0.453     0.454     0.454     0.454     0.454     0.454     0.455     0.455     0.455     0.455     0.455     0.456     0.456     0.456     0.456     0.456     0.457     0.457     0.457     0.457     0.458     0.458     0.458     0.458     0.458     0.459     0.459     0.459     0.459     0.460     0.460     0.460     0.460     0.460     0.461     0.461     0.461     0.461     0.462     0.462     0.462     0.462     0.462     0.462     0.463     0.463     0.463     0.463     0.463     0.464     0.464     0.464     0.464     0.464     0.464     0.465     0.465     0.465     0.465     0.465     0.466     0.466     0.466     0.466     0.466     0.467     0.467     0.467     0.467     0.467     0.467     0.467     0.468     0.468     0.468     0.468     0.468     0.469     0.469     0.469     0.469     0.469     0.470     0.470     0.470     0.470     0.470     0.470     0.471     0.471     0.471     0.471     0.471     0.472     0.472     0.472     0.472     0.473     0.473     0.473     0.473     0.474     0.474     0.474     0.474     0.474     0.475     0.475     0.475     0.475     0.476     0.476     0.476     0.476     0.477     0.477     0.477     0.477     0.478     0.478     0.478     0.478     0.478     0.479     0.479     0.479     0.479     0.479     0.480     0.480     0.480     0.480     0.480     0.481     0.481     0.481     0.481     0.482     0.482     0.482     0.482     0.483     0.483     0.483     0.483     0.484     0.484     0.484     0.485     0.485     0.485     0.485     0.486     0.486     0.486     0.487     0.487     0.487     0.487     0.488     0.488     0.488     0.489     0.489     0.489     0.490     0.490     0.490     0.490     0.491     0.491     0.491     0.492     0.492     0.492     0.493     0.493     0.493     0.493     0.494     0.494     0.494     0.495     0.495     0.495     0.495     0.496     0.496     0.496     0.497     0.497     0.497     0.498     0.498     0.498     0.499     0.499     0.499     0.500     0.500     0.500     0.501     0.501     0.502     0.502     0.502     0.503     0.503     0.503     0.504     0.504     0.505     0.505     0.505     0.506     0.506     0.506     0.506     0.507     0.507     0.508     0.508     0.508     0.509     0.509     0.509     0.509     0.510     0.510     0.510     0.511     0.511     0.511     0.512     0.512     0.513     0.513     0.513     0.514     0.514     0.514     0.515     0.515     0.515     0.516     0.516     0.516     0.517     0.517     0.517     0.518     0.518     0.518     0.519     0.519     0.520     0.520     0.521     0.521     0.521     0.522     0.522     0.523     0.523     0.524     0.524     0.524     0.525     0.525     0.526     0.526     0.526     0.527     0.527     0.527     0.528     0.528     0.529     0.529     0.529     0.530     0.530     0.530     0.531     0.531     0.531     0.532     0.532     0.532     0.533     0.533     0.534     0.534     0.534     0.535     0.535     0.535     0.536     0.536     0.537     0.538     0.540     0.542     0.543     0.545     0.546     0.547     0.549     0.550     0.552     0.553     0.555     0.556     0.558     0.559     0.561     0.562     0.564     0.565     0.567     0.568     0.570     0.571     0.573     0.574     0.575     0.577     0.578     0.580     0.581     0.583     0.584     0.586     0.587     0.588     0.590     0.591     0.592     0.594     0.595     0.596     0.598     0.599     0.600     0.601     0.602     0.604     0.605     0.606     0.608     0.609     0.610     0.611     0.612     0.614     0.615     0.616     0.617     0.618     0.619     0.621     0.622     0.623     0.624     0.625     0.626     0.627     0.628     0.629     0.630     0.631     0.632     0.633     0.634     0.635     0.636     0.636     0.637     0.638     0.639     0.640     0.641     0.641     0.642     0.643     0.643     0.644     0.645     0.645     0.646     0.646     0.647     0.647     0.647     0.648     0.648     0.648     0.649     0.649     0.649     0.649     0.649     0.649     0.649     0.649     0.649     0.649     0.649     0.648     0.648     0.648     0.647     0.647     0.646     0.645     0.645     0.644     0.643     0.642     0.641     0.641     0.639     0.638     0.637     0.636     0.635     0.633     0.632     0.630     0.628     0.627     0.625     0.623     0.621     0.619     0.617     0.615     0.614     0.612     0.610     0.608     0.607     0.607     0.608     0.609     0.609     0.610     0.611     0.611     0.612     0.612     0.613     0.613     0.614     0.614     0.615     0.615     0.615     0.616     0.616     0.617     0.617     0.617     0.618     0.618     0.618     0.619     0.619     0.620     0.620     0.620     0.621     0.621     0.622     0.622     0.622     0.623     0.623     0.624     0.624     0.625     0.625     0.625     0.626     0.626     0.626     0.627     0.627     0.628     0.628     0.628     0.629     0.629     0.630     0.630     0.631     0.631     0.632     0.632     0.632     0.633     0.633     0.634     0.634     0.635     0.635     0.636     0.636     0.636     0.637     0.637     0.638     0.638     0.638     0.639     0.639     0.639     0.640     0.640     0.640     0.641     0.641     0.642     0.642     0.643     0.643     0.643     0.644     0.644     0.645     0.645     0.646     0.646     0.646     0.647     0.647     0.648     0.648     0.649     0.649     0.650     0.650     0.651     0.651     0.651     0.652     0.652     0.653     0.653     0.654     0.654     0.655     0.655     0.656     0.656     0.657     0.657     0.658     0.658     0.659     0.659     0.660     0.660     0.661     0.661     0.662     0.662     0.663     0.663     0.664     0.664     0.665     0.665     0.666     0.666     0.667     0.668     0.668     0.669     0.669     0.670     0.671     0.671     0.672     0.672     0.673     0.674     0.674     0.675     0.675     0.676     0.677     0.677     0.678     0.679     0.679     0.680     0.681     0.681     0.682     0.683     0.683     0.684     0.685     0.685     0.686     0.687     0.687     0.688     0.689     0.689     0.690     0.691     0.691     0.692     0.693     0.694     0.694     0.695     0.696     0.697     0.697     0.698     0.699     0.700     0.700     0.701     0.702     0.702     0.703     0.704     0.705     0.705     0.706     0.707     0.708     0.709     0.710     0.711     0.711     0.712     0.713     0.714     0.715     0.716     0.717     0.718     0.719     0.720     0.721     0.722     0.723     0.724     0.725     0.726     0.727     0.729     0.730     0.731     0.732     0.733     0.734     0.736     0.737     0.738     0.740     0.741     0.742     0.744     0.745     0.747     0.748     0.750     0.751     0.753     0.754     0.755     0.757     0.759     0.760     0.762     0.764     0.766     0.768     0.769     0.771     0.773     0.775     0.777     0.779     0.780     0.782     0.784     0.787     0.791     0.795     0.798     0.802     0.805     0.809     0.812     0.816     0.819     0.823     0.826     0.830     0.833     0.837     0.840     0.844     0.847     0.851     0.854     0.857     0.861     0.864     0.868     0.871     0.875     0.878     0.882     0.886     0.889     0.893     0.897     0.900     0.904     0.908     0.911     0.915     0.919     0.923     0.927     0.931     0.936     0.940     0.944     0.948     0.953     0.957     0.962     0.966     0.971     0.976     0.980     0.985     0.990     0.995     1.000     1.005     1.009     1.014     1.019     1.024     1.029     1.034     1.040     1.045     1.050     1.055     1.060     1.065     1.070     1.075     1.080     1.085     1.090     1.095     1.099     1.104     1.109     1.113     1.118     1.123     1.127     1.131     1.136     1.140     1.145     1.149     1.154     1.158     1.163     1.167     1.171     1.176     1.180     1.184     1.188     1.193     1.198     1.203     1.208     1.215     1.222     1.229     1.237     1.244     1.252     1.260     1.268     1.277     1.286     1.294     1.303     1.312     1.320     1.328     1.335     1.342     1.346     1.350     1.365     1.385     1.404     1.422     1.439     1.454     1.467     1.477     1.482     1.483     1.481     1.477     1.470     1.462     1.453     1.446     1.440     1.434     1.430     1.426     1.423     1.421     1.420     1.420     1.421     1.424     1.427     1.431     1.436     1.441     1.447     1.452     1.458     1.464     1.470     1.475     1.481     1.485     1.489     1.492     1.494     1.495     1.495     1.493     1.490     1.485     1.478     1.470     1.461     1.451     1.440     1.428     1.416     1.403     1.390     1.377     1.363     1.350     1.337     1.325     1.313     1.302     1.292     1.282     1.272     1.261     1.250     1.237     1.224     1.211     1.196     1.195     1.193     1.190     1.185     1.179     1.171     1.160     1.147     1.132     1.113     1.091     1.082     1.084     1.086     1.088     1.091     1.093     1.095     1.097     1.100     1.108     1.132     1.156     1.181     1.207     1.232     1.258     1.284     1.310     1.336     1.362     1.387     1.411     1.434     1.457     1.478     1.499     1.519     1.538     1.556     1.573     1.590     1.607     1.623     1.640     1.656     1.671     1.686     1.701     1.714     1.727     1.739     1.751     1.761     1.771     1.780     1.789     1.798     1.807     1.816     1.826     1.837     1.849     1.861     1.872     1.883     1.892     1.901     1.909     1.915     1.920     1.924     1.926     1.927     1.926     1.924     1.921     1.916     1.909     1.900     1.888     1.874     1.857     1.838     1.818     1.798     1.779     1.762     1.746     1.731     1.717     1.704     1.689     1.674     1.657     1.638     1.618     1.596     1.572     1.549     1.524     1.500     1.475     1.449     1.423     1.395     1.367     1.337     1.308     1.277     1.247     1.218     1.188     1.159     1.131     1.103     1.077     1.051     1.038     1.036     1.034     1.032     1.030     1.028     1.027     1.025     1.024     1.023     1.022     1.020     1.019     1.018     1.017     1.016     1.016     1.015     1.014     1.013     1.012     1.011     1.010     1.010     1.009     1.008     1.007     1.008     1.014     1.017     1.017     1.016     1.014     1.011     1.006     0.998     0.992     0.991     0.989     0.988     0.987     0.985     0.984     0.982     0.981     0.980     0.979     0.977     0.976     0.975     0.991     1.014     1.030     1.039     1.041     1.036     1.026     1.011     0.992     0.969     0.976     1.005     1.033     1.059     1.083     1.105     1.124     1.140     1.153     1.162     1.168     1.169     1.165     1.157     1.144     1.126     1.103     1.075     1.070     1.073     1.076     1.078     1.080     1.082     1.082     1.081     1.077     1.072     1.064     1.070     1.092     1.109     1.121     1.127     1.127     1.121     1.125     1.161     1.219     1.272     1.322     1.366     1.403     1.435     1.460     1.478     1.489     1.493     1.491     1.482     1.468     1.450     1.427     1.402     1.375     1.346     1.317     1.286     1.253     1.219     1.182     1.142     1.099     1.053     1.006     0.958     0.911     0.866     0.837     0.857     0.921     0.986     1.054     1.122     1.191     1.258     1.324     1.387     1.448     1.505     1.559     1.610     1.658     1.704     1.749     1.792     1.834     1.876     1.916     1.955     1.992     2.028     2.063     2.097     2.130     2.161     2.191     2.220     2.247     2.272     2.294     2.316     2.336     2.355     2.374     2.390     2.403     2.412     2.418     2.419     2.417     2.411     2.402     2.388     2.368     2.344     2.316     2.285     2.250     2.212     2.172     2.129     2.085     2.038     1.988     1.935     1.881     1.826     1.771     1.717     1.665     1.614     1.564     1.514     1.464     1.414     1.362     1.310     1.256     1.203     1.150     1.097     1.046     0.997     0.949     0.904     0.861     0.821     0.783     0.747     0.730     0.722     0.713     0.704     0.694     0.684     0.674     0.663     0.653     0.643     0.635     0.631     0.631     0.633     0.637     0.641     0.645     0.648     0.651     0.653     0.656     0.658     0.660     0.661     0.662     0.662     0.662     0.662     0.661     0.661     0.660     0.658     0.657     0.655     0.652     0.650     0.647     0.644     0.640     0.637     0.633     0.629     0.624     0.620     0.616     0.612     0.607     0.603     0.599     0.594     0.590     0.586     0.582     0.578     0.575     0.571     0.567     0.564     0.560     0.557     0.553     0.550     0.547     0.544     0.541     0.537     0.534     0.531     0.528     0.526     0.523     0.520     0.517     0.515     0.514     0.513     0.512     0.511     0.510     0.509     0.508     0.507     0.506     0.505     0.504     0.504     0.503     0.502     0.501     0.500     0.500     0.499     0.498     0.498     0.497     0.496     0.496     0.495     0.495     0.494     0.494     0.493     0.493     0.492     0.492     0.491     0.490     0.490     0.489     0.489     0.488     0.488     0.487     0.487     0.487     0.486     0.485     0.485     0.484     0.484     0.484     0.483     0.483     0.483     0.482     0.482     0.481     0.481     0.480     0.480     0.479     0.479     0.479     0.478     0.478     0.478     0.477     0.477     0.476     0.476     0.476     0.475     0.475     0.475     0.474     0.474     0.474     0.473     0.473     0.473     0.472     0.472     0.472     0.471     0.471     0.471     0.471     0.470     0.470     0.469     0.469     0.468     0.468     0.467     0.467     0.466     0.465     0.465     0.464     0.463     0.463     0.462     0.461     0.460     0.459     0.458     0.457     0.456     0.455     0.454     0.453     0.452     0.451     0.449     0.448     0.447     0.445     0.444     0.442     0.441     0.439     0.437     0.436     0.434     0.432     0.430     0.428     0.427     0.425     0.423     0.420     0.418     0.416     0.414     0.412     0.409     0.407     0.405     0.402     0.400     0.397     0.395     0.393     0.390     0.388     0.385     0.383     0.380     0.378     0.375     0.372     0.370     0.367     0.365     0.362     0.359     0.357     0.354     0.351     0.349     0.346     0.344     0.341     0.339     0.336     0.335     0.334     0.334     0.333     0.331     0.330     0.328     0.326     0.324     0.322     0.320     0.318     0.315     0.312     0.309     0.306     0.302     0.299     0.296     0.295     0.293     0.292     0.290     0.288     0.287     0.285     0.284
     0.484     0.484     0.485     0.486     0.486     0.487     0.488     0.489     0.489     0.490     0.491     0.491     0.492     0.492     0.493     0.493     0.494     0.494     0.495     0.495     0.496     0.496     0.496     0.496     0.496     0.496     0.497     0.497     0.497     0.497     0.497     0.497     0.497     0.497     0.497     0.497     0.497     0.496     0.496     0.496     0.496     0.495     0.495     0.531     0.494     0.563     0.512     0.582     0.523     0.586     0.523     0.575     0.527     0.553     0.520     0.515     0.498     0.488     0.487     0.499     0.485     0.536     0.490     0.561     0.512     0.574     0.529     0.594     0.541     0.609     0.544     0.610     0.540     0.597     0.527     0.572     0.509     0.539     0.485     0.502     0.472     0.471     0.471     0.470     0.470     0.469     0.469     0.469     0.475     0.468     0.500     0.483     0.521     0.493     0.532     0.496     0.534     0.491     0.527     0.481     0.512     0.467     0.494     0.461     0.473     0.460     0.460     0.459     0.459     0.458     0.458     0.457     0.457     0.456     0.456     0.455     0.454     0.454     0.454     0.453     0.452     0.452     0.451     0.451     0.450     0.450     0.449     0.448     0.448     0.448     0.447     0.447     0.446     0.446     0.445     0.445     0.444     0.443     0.443     0.442     0.442     0.441     0.440     0.440     0.439     0.439     0.438     0.438     0.437     0.436     0.436     0.435     0.435     0.434     0.433     0.433     0.432     0.432     0.431     0.430     0.430     0.429     0.428     0.428     0.427     0.428     0.430     0.431     0.433     0.434     0.436     0.437     0.438     0.440     0.441     0.443     0.444     0.445     0.447     0.448     0.449     0.451     0.452     0.453     0.454     0.455     0.456     0.458     0.458     0.459     0.460     0.461     0.462     0.463     0.464     0.465     0.465     0.466     0.467     0.467     0.468     0.468     0.469     0.469     0.470     0.470     0.471     0.471     0.471     0.472     0.472     0.472     0.472     0.472     0.472     0.472     0.472     0.472     0.472     0.472     0.471     0.471     0.471     0.471     0.470     0.470     0.469     0.469     0.468     0.467     0.466     0.466     0.465     0.464     0.463     0.462     0.461     0.460     0.461     0.462     0.462     0.463     0.464     0.464     0.465     0.465     0.466     0.466     0.467     0.467     0.467     0.467     0.467     0.467     0.467     0.467     0.467     0.467     0.467     0.466     0.466     0.466     0.465     0.464     0.464     0.463     0.463     0.462     0.461     0.460     0.459     0.458     0.456     0.455     0.454     0.453     0.451     0.450     0.449     0.447     0.445     0.444     0.443     0.443     0.444     0.444     0.444     0.445     0.445     0.445     0.445     0.446     0.446     0.446     0.446     0.447     0.447     0.447     0.447     0.448     0.448     0.448     0.448     0.448     0.449     0.449     0.449     0.449     0.449     0.450     0.450     0.450     0.450     0.450     0.451     0.451     0.451     0.451     0.452     0.452     0.452     0.452     0.452     0.453     0.453     0.453     0.453     0.453     0.453     0.454     0.454     0.454     0.454     0.454     0.455     0.455     0.455     0.455     0.455     0.456     0.456     0.456     0.456     0.456     0.457     0.457     0.457     0.457     0.457     0.458     0.458     0.458     0.458     0.459     0.459     0.459     0.459     0.459     0.460     0.460     0.460     0.460     0.461     0.461     0.461     0.461     0.461     0.462     0.462     0.462     0.462     0.463     0.463     0.463     0.463     0.463     0.463     0.464     0.464     0.464     0.464     0.464     0.464     0.465     0.465     0.465     0.465     0.465     0.466     0.466     0.466     0.466     0.466     0.466     0.467     0.467     0.467     0.467     0.467     0.468     0.468     0.468     0.468     0.468     0.468     0.469     0.469     0.469     0.469     0.469     0.470     0.470     0.470     0.470     0.470     0.471     0.471     0.471     0.471     0.471     0.472     0.472     0.472     0.472     0.472     0.473     0.473     0.473     0.473     0.474     0.474     0.474     0.474     0.475     0.475     0.475     0.475     0.475     0.476     0.476     0.476     0.476     0.477     0.477     0.477     0.477     0.478     0.478     0.478     0.478     0.479     0.479     0.479     0.479     0.479     0.479     0.480     0.480     0.480     0.480     0.480     0.481     0.481     0.481     0.481     0.482     0.482     0.482     0.483     0.483     0.483     0.483     0.484     0.484     0.484     0.484     0.485     0.485     0.485     0.486     0.486     0.486     0.486     0.487     0.487     0.487     0.488     0.488     0.488     0.488     0.489     0.489     0.489     0.490     0.490     0.490     0.490     0.491     0.491     0.491     0.492     0.492     0.492     0.493     0.493     0.493     0.494     0.494     0.494     0.494     0.495     0.495     0.495     0.496     0.496     0.496     0.496     0.497     0.497     0.497     0.498     0.498     0.499     0.499     0.499     0.500     0.500     0.500     0.501     0.501     0.502     0.502     0.502     0.503     0.503     0.503     0.504     0.504     0.504     0.505     0.505     0.505     0.506     0.506     0.506     0.507     0.507     0.507     0.508     0.508     0.508     0.509     0.509     0.509     0.510     0.510     0.510     0.511     0.511     0.511     0.512     0.512     0.512     0.513     0.513     0.514     0.514     0.514     0.514     0.515     0.515     0.516     0.516     0.516     0.516     0.517     0.517     0.518     0.518     0.518     0.519     0.519     0.520     0.520     0.521     0.521     0.521     0.522     0.522     0.523     0.523     0.523     0.524     0.524     0.524     0.525     0.525     0.526     0.526     0.526     0.527     0.527     0.528     0.528     0.528     0.529     0.529     0.529     0.530     0.530     0.530     0.531     0.531     0.531     0.532     0.532     0.532     0.533     0.533     0.534     0.534     0.535     0.535     0.535     0.536     0.536     0.536     0.538     0.539     0.541     0.542     0.544     0.545     0.547     0.548     0.550     0.551     0.553     0.554     0.555     0.557     0.558     0.560     0.561     0.563     0.564     0.566     0.567     0.569     0.570     0.572     0.573     0.574     0.576     0.577     0.579     0.580     0.582     0.583     0.585     0.586     0.587     0.589     0.590     0.591     0.593     0.594     0.595     0.596     0.598     0.599     0.600     0.602     0.603     0.604     0.605     0.606     0.608     0.609     0.610     0.611     0.612     0.614     0.615     0.616     0.617     0.618     0.619     0.620     0.621     0.622     0.624     0.625     0.626     0.627     0.628     0.629     0.630     0.630     0.631     0.632     0.633     0.634     0.635     0.636     0.636     0.637     0.638     0.639     0.640     0.640     0.641     0.642     0.642     0.643     0.643     0.644     0.644     0.645     0.645     0.645     0.646     0.646     0.646     0.646     0.647     0.647     0.647     0.647     0.647     0.647     0.647     0.646     0.646     0.646     0.646     0.645     0.645     0.644     0.644     0.643     0.643     0.642     0.641     0.640     0.639     0.638     0.637     0.636     0.635     0.634     0.632     0.631     0.630     0.628     0.627     0.625     0.623     0.621     0.620     0.618     0.616     0.614     0.612     0.610     0.609     0.607     0.606     0.606     0.607     0.608     0.609     0.609     0.610     0.610     0.611     0.612     0.612     0.612     0.613     0.614     0.614     0.614     0.615     0.615     0.616     0.616     0.616     0.617     0.617     0.618     0.618     0.618     0.619     0.619     0.620     0.620     0.620     0.621     0.621     0.622     0.622     0.622     0.623     0.623     0.624     0.624     0.625     0.625     0.625     0.626     0.626     0.627     0.627     0.627     0.628     0.628     0.629     0.629     0.629     0.630     0.630     0.631     0.631     0.632     0.632     0.633     0.633     0.633     0.634     0.634     0.635     0.635     0.635     0.636     0.636     0.637     0.637     0.638     0.638     0.638     0.639     0.639     0.639     0.640     0.640     0.640     0.641     0.641     0.642     0.642     0.643     0.643     0.643     0.644     0.644     0.645     0.645     0.646     0.646     0.647     0.647     0.647     0.648     0.648     0.649     0.649     0.650     0.650     0.650     0.651     0.651     0.652     0.652     0.653     0.653     0.654     0.654     0.655     0.655     0.656     0.656     0.657     0.657     0.658     0.658     0.659     0.659     0.660     0.660     0.661     0.661     0.662     0.662     0.663     0.663     0.664     0.664     0.665     0.665     0.666     0.667     0.667     0.668     0.668     0.669     0.670     0.670     0.671     0.671     0.672     0.673     0.673     0.674     0.674     0.675     0.676     0.676     0.677     0.678     0.678     0.679     0.680     0.680     0.681     0.682     0.682     0.683     0.684     0.684     0.685     0.686     0.686     0.687     0.688     0.688     0.689     0.690     0.690     0.691     0.692     0.692     0.693     0.694     0.695     0.695     0.696     0.697     0.698     0.699     0.699     0.700     0.701     0.701     0.702     0.703     0.704     0.704     0.705     0.706     0.707     0.708     0.708     0.709     0.710     0.711     0.712     0.713     0.714     0.715     0.716     0.717     0.718     0.719     0.720     0.721     0.722     0.723     0.724     0.725     0.726     0.727     0.728     0.729     0.731     0.732     0.733     0.734     0.735     0.737     0.738     0.739     0.741     0.742     0.743     0.745     0.746     0.748     0.749     0.751     0.752     0.754     0.755     0.757     0.758     0.760     0.762     0.763     0.765     0.767     0.769     0.771     0.772     0.774     0.776     0.778     0.780     0.782     0.784     0.786     0.789     0.792     0.796     0.800     0.803     0.807     0.810     0.814     0.817     0.821     0.824     0.828     0.831     0.835     0.838     0.841     0.845     0.848     0.852     0.855     0.859     0.862     0.865     0.869     0.873     0.876     0.880     0.883     0.887     0.890     0.894     0.898     0.902     0.905     0.909     0.913     0.917     0.921     0.925     0.929     0.933     0.937     0.941     0.946     0.950     0.954     0.959     0.964     0.968     0.973     0.978     0.982     0.987     0.992     0.997     1.002     1.007     1.012     1.017     1.022     1.027     1.032     1.037     1.042     1.047     1.052     1.057     1.062     1.067     1.072     1.077     1.082     1.087     1.092     1.097     1.102     1.107     1.112     1.116     1.121     1.125     1.130     1.134     1.138     1.143     1.147     1.152     1.156     1.161     1.166     1.170     1.175     1.179     1.183     1.188     1.192     1.196     1.201     1.207     1.213     1.219     1.226     1.234     1.241     1.249     1.257     1.265     1.274     1.282     1.291     1.300     1.309     1.318     1.326     1.333     1.339     1.345     1.349     1.351     1.367     1.385     1.403     1.419     1.435     1.450     1.461     1.469     1.473     1.474     1.472     1.467     1.461     1.455     1.449     1.444     1.439     1.436     1.432     1.429     1.427     1.425     1.425     1.425     1.427     1.429     1.433     1.437     1.442     1.448     1.454     1.459     1.465     1.471     1.477     1.483     1.488     1.493     1.497     1.500     1.502     1.503     1.502     1.500     1.496     1.490     1.484     1.475     1.466     1.456     1.446     1.435     1.424     1.412     1.400     1.388     1.376     1.364     1.353     1.341     1.331     1.320     1.310     1.300     1.289     1.278     1.266     1.253     1.240     1.225     1.210     1.194     1.183     1.179     1.174     1.168     1.159     1.149     1.136     1.120     1.101     1.079     1.081     1.083     1.085     1.088     1.090     1.092     1.094     1.097     1.099     1.104     1.126     1.151     1.176     1.201     1.226     1.252     1.279     1.305     1.331     1.357     1.382     1.406     1.430     1.453     1.474     1.495     1.515     1.534     1.552     1.570     1.587     1.603     1.619     1.635     1.650     1.665     1.679     1.693     1.705     1.717     1.728     1.739     1.749     1.758     1.767     1.776     1.785     1.794     1.804     1.815     1.827     1.840     1.852     1.864     1.876     1.887     1.896     1.905     1.913     1.920     1.925     1.929     1.931     1.933     1.933     1.931     1.928     1.923     1.916     1.906     1.893     1.877     1.857     1.836     1.816     1.797     1.781     1.766     1.753     1.739     1.726     1.711     1.695     1.678     1.658     1.637     1.614     1.591     1.567     1.543     1.519     1.494     1.470     1.444     1.417     1.390     1.362     1.334     1.305     1.276     1.248     1.219     1.191     1.163     1.136     1.110     1.084     1.059     1.041     1.039     1.037     1.035     1.033     1.032     1.030     1.029     1.028     1.027     1.025     1.024     1.023     1.022     1.021     1.020     1.020     1.019     1.018     1.017     1.016     1.015     1.014     1.013     1.012     1.011     1.010     1.013     1.018     1.021     1.022     1.023     1.021     1.017     1.010     0.998     0.994     0.993     0.991     0.990     0.988     0.987     0.985     0.984     0.983     0.981     0.980     0.978     0.983     1.011     1.032     1.047     1.054     1.056     1.050     1.040     1.024     1.005     0.982     0.972     1.002     1.031     1.058     1.084     1.107     1.127     1.144     1.157     1.166     1.171     1.172     1.167     1.158     1.144     1.124     1.100     1.070     1.072     1.077     1.082     1.085     1.088     1.089     1.089     1.087     1.082     1.076     1.069     1.076     1.096     1.111     1.120     1.123     1.119     1.110     1.118     1.124     1.181     1.241     1.297     1.349     1.395     1.434     1.465     1.489     1.503     1.509     1.506     1.495     1.478     1.456     1.430     1.401     1.371     1.341     1.310     1.281     1.251     1.220     1.186     1.149     1.109     1.065     1.021     0.976     0.932     0.891     0.854     0.829     0.852     0.902     0.966     1.032     1.098     1.164     1.229     1.291     1.350     1.407     1.461     1.513     1.562     1.608     1.654     1.699     1.744     1.788     1.831     1.873     1.913     1.952     1.989     2.025     2.060     2.093     2.125     2.154     2.182     2.207     2.230     2.251     2.271     2.290     2.307     2.322     2.334     2.341     2.343     2.341     2.334     2.325     2.311     2.293     2.270     2.243     2.212     2.179     2.144     2.107     2.069     2.030     1.990     1.947     1.902     1.854     1.805     1.754     1.704     1.654     1.605     1.557     1.510     1.463     1.416     1.368     1.318     1.269     1.218     1.168     1.118     1.068     1.020     0.974     0.929     0.887     0.847     0.810     0.774     0.740     0.709     0.703     0.696     0.689     0.681     0.672     0.663     0.654     0.644     0.635     0.626     0.619     0.615     0.617     0.620     0.624     0.629     0.633     0.636     0.640     0.643     0.645     0.648     0.650     0.651     0.652     0.653     0.653     0.653     0.653     0.652     0.651     0.650     0.648     0.646     0.644     0.642     0.639     0.636     0.632     0.629     0.625     0.621     0.617     0.614     0.609     0.605     0.601     0.597     0.593     0.589     0.585     0.581     0.578     0.574     0.570     0.567     0.563     0.560     0.556     0.553     0.550     0.546     0.543     0.540     0.537     0.534     0.531     0.528     0.525     0.522     0.519     0.516     0.514     0.512     0.511     0.510     0.509     0.508     0.507     0.506     0.505     0.504     0.504     0.503     0.502     0.501     0.501     0.500     0.499     0.498     0.498     0.497     0.496     0.496     0.495     0.495     0.494     0.493     0.493     0.492     0.492     0.491     0.491     0.490     0.490     0.489     0.489     0.488     0.488     0.487     0.487     0.486     0.486     0.485     0.485     0.484     0.484     0.483     0.483     0.483     0.482     0.482     0.481     0.481     0.481     0.480     0.480     0.479     0.479     0.478     0.478     0.478     0.477     0.477     0.477     0.476     0.476     0.475     0.475     0.475     0.475     0.474     0.474     0.474     0.473     0.473     0.472     0.472     0.472     0.472     0.471     0.471     0.471     0.470     0.470     0.470     0.469     0.469     0.468     0.468     0.467     0.467     0.466     0.466     0.465     0.465     0.464     0.463     0.463     0.462     0.461     0.460     0.459     0.459     0.458     0.457     0.456     0.455     0.453     0.452     0.451     0.450     0.449     0.447     0.446     0.445     0.443     0.442     0.440     0.438     0.437     0.435     0.433     0.432     0.430     0.428     0.426     0.424     0.422     0.420     0.418     0.415     0.413     0.411     0.409     0.406     0.404     0.402     0.399     0.397     0.394     0.392     0.389     0.387     0.384     0.382     0.379     0.377     0.374     0.372     0.369     0.367     0.364     0.361     0.359     0.356     0.353     0.351     0.348     0.345     0.343     0.340     0.338     0.336     0.335     0.334     0.333     0.332     0.331     0.330     0.328     0.327     0.325     0.323     0.321     0.318     0.316     0.313     0.310     0.307     0.303     0.300     0.296     0.294     0.292     0.291     0.289     0.288     0.286     0.285     0.284
     0.484     0.484     0.484     0.485     0.485     0.486     0.487     0.488     0.488     0.489     0.490     0.490     0.491     0.491     0.492     0.492     0.493     0.493     0.494     0.494     0.495     0.495     0.495     0.495     0.495     0.496     0.496     0.496     0.496     0.496     0.496     0.496     0.496     0.496     0.496     0.495     0.495     0.495     0.495     0.495     0.495     0.494     0.511     0.494     0.551     0.502     0.581     0.519     0.597     0.529     0.596     0.528     0.584     0.532     0.558     0.523     0.519     0.500     0.486     0.485     0.498     0.484     0.531     0.487     0.552     0.506     0.561     0.519     0.575     0.526     0.581     0.526     0.576     0.518     0.560     0.504     0.535     0.484     0.504     0.472     0.472     0.472     0.471     0.471     0.470     0.470     0.469     0.469     0.469     0.491     0.476     0.513     0.488     0.526     0.492     0.530     0.489     0.525     0.480     0.512     0.467     0.495     0.462     0.476     0.461     0.460     0.460     0.460     0.459     0.459     0.458     0.457     0.457     0.457     0.456     0.455     0.455     0.454     0.454     0.453     0.453     0.452     0.452     0.451     0.451     0.450     0.449     0.449     0.448     0.448     0.447     0.447     0.446     0.446     0.446     0.445     0.444     0.444     0.443     0.443     0.442     0.441     0.441     0.440     0.440     0.439     0.439     0.438     0.438     0.437     0.436     0.436     0.435     0.434     0.434     0.433     0.433     0.432     0.431     0.431     0.430     0.429     0.429     0.428     0.427     0.427     0.429     0.430     0.432     0.433     0.435     0.437     0.438     0.439     0.441     0.442     0.443     0.445     0.446     0.447     0.449     0.450     0.451     0.452     0.453     0.455     0.456     0.457     0.458     0.459     0.460     0.461     0.462     0.462     0.463     0.464     0.465     0.465     0.466     0.467     0.467     0.468     0.468     0.469     0.469     0.470     0.470     0.471     0.471     0.471     0.471     0.471     0.472     0.472     0.472     0.472     0.472     0.472     0.471     0.471     0.471     0.471     0.471     0.470     0.470     0.469     0.469     0.468     0.468     0.467     0.466     0.466     0.465     0.464     0.463     0.462     0.461     0.460     0.460     0.461     0.462     0.463     0.463     0.464     0.464     0.465     0.465     0.466     0.466     0.466     0.467     0.467     0.467     0.467     0.467     0.467     0.467     0.466     0.466     0.466     0.465     0.465     0.464     0.464     0.463     0.463     0.462     0.461     0.460     0.459     0.458     0.457     0.456     0.455     0.453     0.452     0.451     0.449     0.448     0.447     0.445     0.443     0.443     0.443     0.443     0.444     0.444     0.444     0.444     0.445     0.445     0.445     0.446     0.446     0.446     0.446     0.447     0.447     0.447     0.447     0.448     0.448     0.448     0.448     0.448     0.448     0.449     0.449     0.449     0.449     0.449     0.450     0.450     0.450     0.450     0.450     0.451     0.451     0.451     0.451     0.452     0.452     0.452     0.452     0.452     0.453     0.453     0.453     0.453     0.453     0.454     0.454     0.454     0.454     0.454     0.454     0.455     0.455     0.455     0.455     0.455     0.456     0.456     0.456     0.456     0.457     0.457     0.457     0.457     0.458     0.458     0.458     0.458     0.458     0.458     0.459     0.459     0.459     0.459     0.460     0.460     0.460     0.460     0.461     0.461     0.461     0.461     0.461     0.462     0.462     0.462     0.462     0.462     0.463     0.463     0.463     0.463     0.463     0.464     0.464     0.464     0.464     0.464     0.464     0.465     0.465     0.465     0.465     0.465     0.466     0.466     0.466     0.466     0.466     0.466     0.467     0.467     0.467     0.467     0.467     0.468     0.468     0.468     0.468     0.468     0.468     0.469     0.469     0.469     0.469     0.469     0.470     0.470     0.470     0.470     0.470     0.471     0.471     0.471     0.471     0.471     0.472     0.472     0.472     0.472     0.473     0.473     0.473     0.473     0.473     0.474     0.474     0.474     0.474     0.475     0.475     0.475     0.475     0.475     0.476     0.476     0.476     0.476     0.477     0.477     0.477     0.477     0.478     0.478     0.478     0.478     0.479     0.479     0.479     0.479     0.479     0.480     0.480     0.480     0.480     0.480     0.481     0.481     0.481     0.481     0.482     0.482     0.482     0.482     0.483     0.483     0.483     0.483     0.484     0.484     0.484     0.485     0.485     0.485     0.486     0.486     0.486     0.486     0.487     0.487     0.487     0.487     0.488     0.488     0.488     0.489     0.489     0.489     0.490     0.490     0.490     0.490     0.491     0.491     0.491     0.491     0.492     0.492     0.492     0.493     0.493     0.493     0.494     0.494     0.494     0.495     0.495     0.495     0.495     0.496     0.496     0.496     0.497     0.497     0.497     0.498     0.498     0.499     0.499     0.499     0.500     0.500     0.500     0.501     0.501     0.501     0.502     0.502     0.503     0.503     0.503     0.504     0.504     0.504     0.505     0.505     0.505     0.506     0.506     0.506     0.507     0.507     0.507     0.508     0.508     0.508     0.508     0.509     0.509     0.509     0.510     0.510     0.510     0.511     0.511     0.512     0.512     0.512     0.513     0.513     0.513     0.514     0.514     0.514     0.515     0.515     0.515     0.516     0.516     0.516     0.517     0.517     0.517     0.518     0.518     0.519     0.519     0.520     0.520     0.520     0.521     0.521     0.521     0.522     0.522     0.523     0.523     0.523     0.524     0.524     0.525     0.525     0.526     0.526     0.526     0.527     0.527     0.527     0.528     0.528     0.528     0.529     0.529     0.529     0.530     0.530     0.530     0.531     0.531     0.532     0.532     0.532     0.533     0.533     0.534     0.534     0.535     0.535     0.535     0.536     0.536     0.536     0.537     0.539     0.540     0.542     0.543     0.545     0.546     0.548     0.549     0.551     0.552     0.553     0.555     0.556     0.558     0.559     0.561     0.562     0.563     0.565     0.566     0.568     0.569     0.571     0.572     0.574     0.575     0.577     0.578     0.579     0.581     0.582     0.584     0.585     0.586     0.588     0.589     0.590     0.592     0.593     0.594     0.595     0.597     0.598     0.599     0.600     0.602     0.603     0.604     0.605     0.606     0.608     0.609     0.610     0.611     0.612     0.613     0.615     0.616     0.617     0.618     0.619     0.620     0.621     0.622     0.623     0.624     0.625     0.626     0.627     0.628     0.629     0.630     0.631     0.632     0.632     0.633     0.634     0.635     0.635     0.636     0.637     0.638     0.638     0.639     0.640     0.640     0.641     0.641     0.642     0.642     0.643     0.643     0.643     0.644     0.644     0.644     0.644     0.644     0.644     0.644     0.644     0.644     0.644     0.644     0.644     0.644     0.643     0.643     0.643     0.642     0.642     0.641     0.640     0.640     0.639     0.638     0.637     0.636     0.635     0.634     0.633     0.632     0.630     0.629     0.628     0.626     0.625     0.623     0.622     0.620     0.618     0.616     0.615     0.613     0.611     0.609     0.607     0.605     0.605     0.606     0.606     0.607     0.608     0.609     0.609     0.610     0.610     0.611     0.611     0.612     0.612     0.613     0.613     0.614     0.614     0.615     0.615     0.616     0.616     0.616     0.617     0.617     0.618     0.618     0.618     0.619     0.619     0.620     0.620     0.620     0.621     0.621     0.622     0.622     0.622     0.623     0.623     0.624     0.624     0.625     0.625     0.625     0.626     0.626     0.627     0.627     0.627     0.628     0.628     0.629     0.629     0.630     0.630     0.630     0.631     0.631     0.632     0.632     0.633     0.633     0.633     0.634     0.634     0.635     0.635     0.635     0.636     0.636     0.637     0.637     0.638     0.638     0.638     0.639     0.639     0.639     0.640     0.640     0.640     0.641     0.641     0.642     0.642     0.643     0.643     0.643     0.644     0.644     0.645     0.645     0.646     0.646     0.647     0.647     0.647     0.648     0.648     0.649     0.649     0.650     0.650     0.650     0.651     0.651     0.652     0.652     0.653     0.653     0.654     0.654     0.655     0.655     0.656     0.656     0.657     0.657     0.658     0.658     0.659     0.659     0.660     0.660     0.661     0.661     0.662     0.662     0.663     0.664     0.664     0.665     0.665     0.666     0.666     0.667     0.667     0.668     0.668     0.669     0.670     0.670     0.671     0.672     0.672     0.673     0.673     0.674     0.675     0.675     0.676     0.677     0.677     0.678     0.679     0.679     0.680     0.681     0.681     0.682     0.682     0.683     0.684     0.685     0.685     0.686     0.687     0.687     0.688     0.689     0.690     0.690     0.691     0.691     0.692     0.693     0.694     0.694     0.695     0.696     0.697     0.697     0.698     0.699     0.700     0.700     0.701     0.702     0.703     0.703     0.704     0.705     0.706     0.706     0.707     0.708     0.709     0.710     0.711     0.712     0.713     0.713     0.714     0.715     0.716     0.717     0.718     0.719     0.720     0.721     0.722     0.723     0.724     0.726     0.727     0.728     0.729     0.730     0.731     0.733     0.734     0.735     0.736     0.737     0.739     0.740     0.742     0.743     0.744     0.746     0.747     0.749     0.750     0.752     0.753     0.755     0.756     0.758     0.760     0.761     0.763     0.765     0.767     0.768     0.770     0.772     0.774     0.776     0.778     0.780     0.782     0.784     0.786     0.788     0.790     0.794     0.797     0.801     0.804     0.808     0.811     0.815     0.818     0.822     0.825     0.829     0.832     0.836     0.839     0.842     0.846     0.849     0.853     0.856     0.860     0.863     0.867     0.870     0.874     0.877     0.881     0.884     0.888     0.892     0.895     0.899     0.903     0.906     0.910     0.914     0.918     0.922     0.926     0.930     0.934     0.939     0.943     0.947     0.952     0.956     0.961     0.965     0.970     0.975     0.979     0.984     0.989     0.994     0.999     1.004     1.009     1.014     1.019     1.024     1.029     1.034     1.039     1.044     1.049     1.054     1.059     1.064     1.069     1.074     1.079     1.084     1.090     1.095     1.100     1.104     1.109     1.114     1.119     1.123     1.128     1.132     1.136     1.141     1.145     1.150     1.154     1.159     1.164     1.169     1.173     1.178     1.182     1.186     1.191     1.195     1.200     1.205     1.211     1.217     1.224     1.231     1.238     1.246     1.254     1.262     1.270     1.279     1.288     1.297     1.306     1.314     1.323     1.330     1.337     1.343     1.347     1.350     1.352     1.367     1.383     1.400     1.415     1.430     1.442     1.452     1.459     1.462     1.462     1.460     1.457     1.453     1.449     1.445     1.442     1.439     1.437     1.434     1.432     1.431     1.430     1.430     1.431     1.433     1.436     1.440     1.445     1.450     1.455     1.461     1.467     1.472     1.478     1.484     1.490     1.495     1.500     1.503     1.506     1.507     1.508     1.506     1.504     1.500     1.494     1.487     1.479     1.470     1.460     1.451     1.441     1.430     1.420     1.410     1.399     1.389     1.378     1.367     1.357     1.347     1.337     1.327     1.316     1.306     1.294     1.281     1.268     1.253     1.238     1.222     1.206     1.190     1.174     1.162     1.155     1.147     1.137     1.124     1.108     1.090     1.078     1.080     1.083     1.085     1.087     1.089     1.091     1.094     1.096     1.098     1.100     1.121     1.144     1.169     1.194     1.219     1.245     1.271     1.298     1.324     1.350     1.375     1.399     1.423     1.446     1.468     1.489     1.509     1.528     1.546     1.564     1.581     1.598     1.614     1.629     1.644     1.658     1.672     1.684     1.696     1.707     1.718     1.728     1.737     1.746     1.755     1.764     1.773     1.783     1.794     1.806     1.818     1.831     1.844     1.856     1.868     1.879     1.890     1.900     1.909     1.916     1.923     1.928     1.932     1.936     1.938     1.938     1.937     1.933     1.928     1.919     1.908     1.892     1.872     1.851     1.831     1.814     1.800     1.786     1.774     1.761     1.747     1.731     1.715     1.697     1.677     1.655     1.633     1.609     1.586     1.562     1.539     1.515     1.491     1.467     1.442     1.416     1.390     1.363     1.336     1.309     1.281     1.253     1.226     1.199     1.172     1.145     1.120     1.094     1.070     1.045     1.042     1.040     1.038     1.037     1.035     1.034     1.033     1.032     1.030     1.029     1.028     1.027     1.026     1.025     1.024     1.023     1.023     1.022     1.021     1.020     1.019     1.018     1.017     1.015     1.014     1.013     1.020     1.025     1.029     1.031     1.030     1.026     1.018     1.006     0.998     0.996     0.994     0.993     0.991     0.990     0.988     0.987     0.985     0.984     0.983     0.981     1.000     1.026     1.046     1.060     1.066     1.067     1.061     1.050     1.035     1.015     0.992     0.973     1.003     1.032     1.060     1.086     1.110     1.131     1.148     1.161     1.170     1.175     1.174     1.169     1.158     1.143     1.122     1.096     1.067     1.074     1.081     1.086     1.090     1.093     1.094     1.093     1.090     1.086     1.080     1.075     1.079     1.096     1.108     1.114     1.113     1.105     1.103     1.110     1.116     1.147     1.212     1.274     1.332     1.384     1.429     1.464     1.490     1.506     1.512     1.508     1.496     1.478     1.455     1.428     1.398     1.367     1.337     1.307     1.280     1.253     1.224     1.194     1.159     1.121     1.081     1.038     0.996     0.956     0.919     0.886     0.856     0.858     0.878     0.894     0.932     0.994     1.056     1.117     1.175     1.231     1.286     1.338     1.387     1.435     1.480     1.524     1.568     1.614     1.659     1.705     1.749     1.792     1.833     1.872     1.910     1.947     1.982     2.015     2.046     2.075     2.101     2.124     2.146     2.165     2.182     2.198     2.211     2.220     2.225     2.225     2.221     2.212     2.200     2.184     2.163     2.139     2.110     2.079     2.047     2.013     1.979     1.945     1.910     1.875     1.838     1.799     1.758     1.715     1.671     1.626     1.581     1.537     1.495     1.452     1.409     1.365     1.321     1.275     1.228     1.181     1.134     1.087     1.040     0.995     0.952     0.911     0.871     0.834     0.799     0.766     0.735     0.704     0.685     0.680     0.675     0.668     0.662     0.654     0.646     0.638     0.629     0.620     0.611     0.605     0.603     0.605     0.610     0.614     0.619     0.623     0.627     0.630     0.634     0.637     0.639     0.641     0.642     0.643     0.644     0.644     0.644     0.644     0.643     0.643     0.641     0.640     0.638     0.636     0.633     0.631     0.628     0.625     0.621     0.618     0.614     0.611     0.607     0.603     0.599     0.595     0.592     0.588     0.584     0.580     0.577     0.573     0.569     0.566     0.562     0.559     0.555     0.552     0.549     0.546     0.542     0.539     0.536     0.533     0.530     0.527     0.524     0.522     0.519     0.516     0.513     0.510     0.509     0.508     0.507     0.506     0.505     0.504     0.503     0.503     0.502     0.501     0.500     0.500     0.499     0.498     0.497     0.497     0.496     0.495     0.495     0.494     0.494     0.493     0.493     0.492     0.492     0.491     0.491     0.490     0.490     0.489     0.489     0.488     0.487     0.487     0.486     0.486     0.486     0.485     0.485     0.484     0.484     0.483     0.483     0.482     0.482     0.481     0.481     0.481     0.480     0.480     0.480     0.479     0.479     0.478     0.478     0.477     0.477     0.477     0.476     0.476     0.476     0.475     0.475     0.474     0.474     0.474     0.474     0.473     0.473     0.473     0.472     0.472     0.472     0.471     0.471     0.471     0.470     0.470     0.470     0.469     0.469     0.469     0.468     0.468     0.468     0.467     0.467     0.466     0.465     0.465     0.465     0.464     0.463     0.463     0.462     0.461     0.460     0.459     0.459     0.458     0.457     0.456     0.455     0.454     0.453     0.452     0.450     0.449     0.448     0.447     0.445     0.444     0.442     0.441     0.439     0.438     0.436     0.434     0.432     0.431     0.429     0.427     0.425     0.423     0.421     0.419     0.417     0.415     0.412     0.410     0.408     0.406     0.403     0.401     0.399     0.396     0.394     0.391     0.389     0.386     0.384     0.381     0.379     0.376     0.374     0.371     0.368     0.366     0.363     0.361     0.358     0.355     0.353     0.350     0.347     0.345     0.342     0.340     0.337     0.335     0.335     0.334     0.333     0.332     0.331     0.330     0.329     0.327     0.325     0.323     0.321     0.319     0.316     0.314     0.311     0.308     0.305     0.301     0.298     0.294     0.292     0.290     0.289     0.287     0.286     0.284     0.283
     0.484     0.484     0.484     0.485     0.485     0.485     0.486     0.487     0.487     0.488     0.489     0.490     0.490     0.491     0.491     0.492     0.492     0.492     0.493     0.493     0.494     0.494     0.494     0.494     0.495     0.495     0.495     0.495     0.495     0.495     0.495     0.495     0.495     0.495     0.495     0.495     0.494     0.494     0.494     0.494     0.494     0.493     0.493     0.530     0.492     0.568     0.509     0.596     0.525     0.609     0.533     0.605     0.534     0.589     0.536     0.562     0.524     0.522     0.501     0.484     0.485     0.492     0.482     0.520     0.481     0.537     0.496     0.544     0.506     0.554     0.508     0.554     0.505     0.545     0.495     0.527     0.480     0.502     0.473     0.473     0.472     0.472     0.471     0.471     0.471     0.470     0.470     0.469     0.481     0.468     0.504     0.481     0.519     0.486     0.524     0.485     0.521     0.477     0.510     0.465     0.495     0.463     0.477     0.462     0.461     0.461     0.461     0.460     0.460     0.459     0.459     0.458     0.457     0.457     0.456     0.456     0.455     0.455     0.454     0.454     0.453     0.453     0.452     0.452     0.451     0.450     0.450     0.449     0.449     0.448     0.448     0.447     0.447     0.447     0.446     0.445     0.444     0.444     0.444     0.443     0.443     0.442     0.441     0.441     0.440     0.439     0.439     0.438     0.438     0.437     0.437     0.436     0.435     0.435     0.434     0.433     0.433     0.432     0.432     0.431     0.430     0.430     0.429     0.428     0.428     0.427     0.428     0.430     0.431     0.433     0.434     0.436     0.437     0.439     0.440     0.442     0.443     0.444     0.445     0.447     0.448     0.449     0.450     0.452     0.453     0.454     0.455     0.456     0.457     0.458     0.459     0.460     0.461     0.462     0.463     0.464     0.464     0.465     0.466     0.466     0.467     0.467     0.468     0.468     0.469     0.469     0.470     0.470     0.470     0.471     0.471     0.471     0.471     0.471     0.471     0.471     0.471     0.471     0.471     0.471     0.471     0.471     0.470     0.470     0.469     0.469     0.469     0.468     0.467     0.467     0.466     0.465     0.464     0.464     0.463     0.462     0.461     0.460     0.460     0.461     0.462     0.462     0.463     0.464     0.464     0.464     0.465     0.465     0.465     0.466     0.466     0.466     0.466     0.466     0.466     0.466     0.466     0.466     0.466     0.465     0.465     0.464     0.464     0.464     0.463     0.462     0.461     0.461     0.460     0.459     0.458     0.457     0.455     0.454     0.453     0.452     0.450     0.449     0.447     0.446     0.444     0.443     0.443     0.443     0.443     0.443     0.444     0.444     0.444     0.444     0.445     0.445     0.445     0.446     0.446     0.446     0.446     0.447     0.447     0.447     0.447     0.448     0.448     0.448     0.448     0.448     0.449     0.449     0.449     0.449     0.449     0.449     0.450     0.450     0.450     0.450     0.450     0.451     0.451     0.451     0.451     0.451     0.452     0.452     0.452     0.452     0.453     0.453     0.453     0.453     0.453     0.454     0.454     0.454     0.454     0.454     0.455     0.455     0.455     0.455     0.455     0.456     0.456     0.456     0.456     0.456     0.457     0.457     0.457     0.457     0.458     0.458     0.458     0.458     0.458     0.458     0.459     0.459     0.459     0.459     0.460     0.460     0.460     0.460     0.460     0.461     0.461     0.461     0.461     0.462     0.462     0.462     0.462     0.462     0.463     0.463     0.463     0.463     0.463     0.464     0.464     0.464     0.464     0.464     0.465     0.465     0.465     0.465     0.465     0.466     0.466     0.466     0.466     0.466     0.466     0.466     0.467     0.467     0.467     0.467     0.467     0.468     0.468     0.468     0.468     0.468     0.469     0.469     0.469     0.469     0.469     0.470     0.470     0.470     0.470     0.470     0.470     0.471     0.471     0.471     0.471     0.472     0.472     0.472     0.472     0.472     0.473     0.473     0.473     0.473     0.473     0.474     0.474     0.474     0.474     0.475     0.475     0.475     0.475     0.476     0.476     0.476     0.476     0.477     0.477     0.477     0.477     0.477     0.478     0.478     0.478     0.478     0.479     0.479     0.479     0.479     0.479     0.480     0.480     0.480     0.480     0.481     0.481     0.481     0.481     0.482     0.482     0.482     0.482     0.483     0.483     0.483     0.483     0.484     0.484     0.484     0.484     0.485     0.485     0.485     0.486     0.486     0.486     0.486     0.487     0.487     0.487     0.488     0.488     0.488     0.488     0.489     0.489     0.489     0.490     0.490     0.490     0.490     0.491     0.491     0.491     0.492     0.492     0.492     0.492     0.493     0.493     0.493     0.494     0.494     0.494     0.495     0.495     0.495     0.495     0.496     0.496     0.497     0.497     0.497     0.498     0.498     0.498     0.499     0.499     0.500     0.500     0.500     0.501     0.501     0.501     0.502     0.502     0.502     0.503     0.503     0.504     0.504     0.504     0.505     0.505     0.505     0.505     0.506     0.506     0.506     0.507     0.507     0.507     0.508     0.508     0.508     0.509     0.509     0.509     0.510     0.510     0.510     0.511     0.511     0.512     0.512     0.512     0.512     0.513     0.513     0.514     0.514     0.514     0.515     0.515     0.515     0.516     0.516     0.516     0.517     0.517     0.517     0.518     0.518     0.518     0.519     0.519     0.520     0.520     0.521     0.521     0.521     0.522     0.522     0.523     0.523     0.523     0.524     0.524     0.524     0.525     0.525     0.526     0.526     0.526     0.527     0.527     0.528     0.528     0.528     0.529     0.529     0.529     0.530     0.530     0.530     0.531     0.531     0.531     0.532     0.532     0.533     0.533     0.534     0.534     0.534     0.535     0.535     0.536     0.536     0.536     0.537     0.538     0.539     0.541     0.542     0.544     0.545     0.547     0.548     0.550     0.551     0.553     0.554     0.555     0.557     0.558     0.560     0.561     0.563     0.564     0.566     0.567     0.568     0.570     0.571     0.573     0.574     0.576     0.577     0.579     0.580     0.581     0.583     0.584     0.586     0.587     0.588     0.589     0.591     0.592     0.593     0.594     0.596     0.597     0.598     0.599     0.601     0.602     0.603     0.604     0.605     0.606     0.608     0.609     0.610     0.611     0.612     0.613     0.614     0.615     0.617     0.618     0.619     0.620     0.621     0.622     0.623     0.624     0.625     0.626     0.626     0.627     0.628     0.629     0.630     0.631     0.631     0.632     0.633     0.634     0.635     0.635     0.636     0.636     0.637     0.638     0.638     0.639     0.639     0.640     0.640     0.641     0.641     0.641     0.641     0.642     0.642     0.642     0.642     0.642     0.642     0.642     0.642     0.642     0.642     0.641     0.641     0.641     0.640     0.640     0.639     0.639     0.638     0.638     0.637     0.636     0.635     0.634     0.633     0.632     0.631     0.630     0.629     0.627     0.626     0.625     0.623     0.622     0.620     0.618     0.617     0.615     0.613     0.611     0.610     0.608     0.606     0.604     0.604     0.605     0.606     0.606     0.607     0.608     0.608     0.609     0.609     0.610     0.611     0.611     0.612     0.612     0.613     0.613     0.614     0.614     0.615     0.615     0.616     0.616     0.616     0.617     0.617     0.618     0.618     0.618     0.619     0.619     0.620     0.620     0.620     0.621     0.621     0.622     0.622     0.623     0.623     0.623     0.624     0.624     0.625     0.625     0.625     0.626     0.626     0.627     0.627     0.627     0.628     0.628     0.629     0.629     0.630     0.630     0.630     0.631     0.631     0.632     0.632     0.633     0.633     0.633     0.634     0.634     0.635     0.635     0.635     0.636     0.636     0.637     0.637     0.637     0.638     0.638     0.639     0.639     0.639     0.640     0.640     0.640     0.641     0.641     0.642     0.642     0.643     0.643     0.643     0.644     0.644     0.645     0.645     0.646     0.646     0.647     0.647     0.648     0.648     0.648     0.649     0.649     0.650     0.650     0.651     0.651     0.651     0.652     0.652     0.653     0.653     0.654     0.654     0.655     0.656     0.656     0.656     0.657     0.657     0.658     0.658     0.659     0.659     0.660     0.660     0.661     0.661     0.662     0.662     0.663     0.664     0.664     0.665     0.665     0.666     0.666     0.667     0.667     0.668     0.669     0.669     0.670     0.670     0.671     0.672     0.672     0.673     0.674     0.674     0.675     0.675     0.676     0.677     0.677     0.678     0.679     0.680     0.680     0.681     0.681     0.682     0.683     0.684     0.684     0.685     0.686     0.686     0.687     0.688     0.688     0.689     0.690     0.691     0.691     0.692     0.693     0.693     0.694     0.695     0.696     0.696     0.697     0.698     0.699     0.699     0.700     0.701     0.702     0.702     0.703     0.704     0.705     0.705     0.706     0.707     0.708     0.709     0.710     0.710     0.711     0.712     0.713     0.714     0.715     0.716     0.717     0.718     0.719     0.720     0.721     0.722     0.723     0.724     0.725     0.726     0.728     0.729     0.730     0.731     0.732     0.733     0.735     0.736     0.737     0.738     0.740     0.741     0.743     0.744     0.746     0.747     0.748     0.750     0.751     0.753     0.754     0.756     0.758     0.759     0.761     0.763     0.764     0.766     0.768     0.770     0.772     0.773     0.775     0.777     0.779     0.781     0.783     0.785     0.787     0.789     0.791     0.795     0.798     0.802     0.806     0.809     0.813     0.816     0.819     0.823     0.826     0.830     0.833     0.837     0.840     0.844     0.847     0.850     0.854     0.857     0.861     0.864     0.868     0.871     0.875     0.878     0.882     0.885     0.889     0.893     0.896     0.900     0.904     0.908     0.911     0.915     0.919     0.923     0.927     0.932     0.936     0.940     0.944     0.949     0.953     0.958     0.962     0.967     0.972     0.976     0.981     0.986     0.991     0.996     1.001     1.006     1.010     1.016     1.021     1.026     1.031     1.036     1.041     1.046     1.051     1.056     1.061     1.066     1.071     1.077     1.082     1.087     1.092     1.097     1.102     1.107     1.112     1.116     1.121     1.126     1.130     1.134     1.139     1.143     1.147     1.152     1.157     1.162     1.166     1.171     1.176     1.180     1.185     1.189     1.194     1.199     1.203     1.209     1.215     1.221     1.228     1.235     1.243     1.250     1.259     1.267     1.275     1.284     1.293     1.302     1.311     1.319     1.328     1.335     1.341     1.346     1.349     1.351     1.351     1.365     1.380     1.395     1.409     1.422     1.433     1.441     1.446     1.448     1.449     1.448     1.446     1.444     1.442     1.441     1.440     1.439     1.438     1.437     1.436     1.435     1.435     1.436     1.438     1.440     1.444     1.448     1.452     1.457     1.462     1.467     1.473     1.479     1.484     1.490     1.495     1.500     1.504     1.507     1.509     1.510     1.510     1.508     1.505     1.500     1.494     1.487     1.479     1.471     1.462     1.453     1.444     1.436     1.427     1.418     1.409     1.399     1.390     1.380     1.371     1.361     1.351     1.341     1.331     1.320     1.307     1.294     1.279     1.264     1.248     1.232     1.216     1.200     1.184     1.168     1.151     1.135     1.125     1.112     1.097     1.079     1.078     1.079     1.082     1.084     1.086     1.088     1.090     1.093     1.095     1.097     1.099     1.115     1.137     1.161     1.186     1.211     1.236     1.262     1.288     1.314     1.340     1.365     1.390     1.414     1.436     1.458     1.479     1.500     1.519     1.538     1.555     1.573     1.589     1.605     1.621     1.635     1.649     1.662     1.674     1.686     1.696     1.706     1.716     1.725     1.734     1.743     1.752     1.762     1.773     1.785     1.797     1.809     1.822     1.835     1.847     1.859     1.871     1.882     1.892     1.902     1.910     1.918     1.925     1.930     1.935     1.939     1.941     1.941     1.938     1.934     1.927     1.917     1.901     1.882     1.862     1.844     1.830     1.818     1.806     1.793     1.780     1.766     1.750     1.733     1.715     1.695     1.674     1.651     1.628     1.605     1.583     1.560     1.538     1.515     1.492     1.469     1.445     1.420     1.395     1.369     1.343     1.317     1.290     1.263     1.237     1.210     1.184     1.158     1.132     1.107     1.081     1.056     1.045     1.043     1.042     1.040     1.039     1.038     1.037     1.035     1.034     1.033     1.032     1.031     1.030     1.029     1.028     1.027     1.026     1.025     1.024     1.023     1.022     1.021     1.020     1.018     1.017     1.022     1.029     1.034     1.037     1.037     1.032     1.023     1.009     1.001     1.000     0.998     0.996     0.995     0.993     0.992     0.990     0.988     0.987     0.985     0.984     1.012     1.037     1.056     1.069     1.075     1.076     1.070     1.060     1.044     1.025     1.001     0.978     1.007     1.036     1.064     1.091     1.115     1.136     1.153     1.166     1.174     1.178     1.176     1.170     1.158     1.141     1.119     1.092     1.066     1.075     1.082     1.089     1.093     1.096     1.097     1.095     1.092     1.088     1.084     1.081     1.078     1.092     1.100     1.102     1.096     1.086     1.094     1.102     1.108     1.116     1.184     1.250     1.312     1.367     1.415     1.452     1.480     1.496     1.502     1.500     1.488     1.471     1.450     1.424     1.395     1.365     1.336     1.308     1.282     1.258     1.232     1.203     1.170     1.134     1.096     1.056     1.017     0.981     0.948     0.918     0.890     0.865     0.885     0.900     0.912     0.920     0.933     0.988     1.042     1.093     1.143     1.191     1.237     1.282     1.324     1.366     1.408     1.451     1.496     1.541     1.586     1.631     1.673     1.715     1.756     1.795     1.833     1.869     1.902     1.932     1.959     1.983     2.005     2.024     2.040     2.053     2.064     2.071     2.074     2.073     2.067     2.057     2.044     2.028     2.007     1.983     1.956     1.927     1.898     1.868     1.838     1.809     1.780     1.751     1.721     1.688     1.654     1.618     1.581     1.543     1.505     1.467     1.430     1.392     1.354     1.315     1.274     1.232     1.189     1.145     1.101     1.057     1.014     0.972     0.932     0.894     0.857     0.823     0.790     0.760     0.729     0.700     0.672     0.665     0.661     0.657     0.652     0.646     0.639     0.632     0.624     0.615     0.607     0.599     0.593     0.593     0.597     0.601     0.606     0.611     0.615     0.619     0.622     0.626     0.628     0.631     0.633     0.634     0.635     0.636     0.636     0.636     0.636     0.635     0.634     0.633     0.632     0.630     0.628     0.626     0.623     0.620     0.617     0.614     0.611     0.608     0.604     0.601     0.597     0.593     0.590     0.586     0.583     0.579     0.575     0.572     0.568     0.565     0.561     0.558     0.555     0.551     0.548     0.545     0.542     0.539     0.536     0.533     0.530     0.527     0.524     0.521     0.518     0.515     0.513     0.510     0.507     0.506     0.505     0.504     0.503     0.502     0.502     0.501     0.500     0.500     0.499     0.498     0.497     0.497     0.496     0.495     0.495     0.494     0.493     0.493     0.492     0.492     0.491     0.491     0.490     0.490     0.489     0.489     0.488     0.488     0.487     0.487     0.486     0.486     0.485     0.485     0.484     0.484     0.484     0.483     0.483     0.482     0.482     0.481     0.481     0.480     0.480     0.480     0.479     0.479     0.479     0.478     0.478     0.477     0.477     0.476     0.476     0.476     0.475     0.475     0.475     0.474     0.474     0.474     0.473     0.473     0.473     0.473     0.472     0.472     0.471     0.471     0.471     0.470     0.470     0.470     0.470     0.469     0.469     0.469     0.468     0.468     0.468     0.467     0.467     0.466     0.466     0.465     0.465     0.464     0.464     0.463     0.462     0.462     0.461     0.460     0.459     0.459     0.458     0.457     0.456     0.455     0.454     0.453     0.452     0.451     0.450     0.448     0.447     0.446     0.445     0.443     0.442     0.440     0.438     0.437     0.435     0.433     0.432     0.430     0.428     0.426     0.424     0.422     0.420     0.418     0.416     0.414     0.412     0.410     0.407     0.405     0.403     0.400     0.398     0.395     0.393     0.391     0.388     0.386     0.383     0.381     0.378     0.375     0.373     0.370     0.368     0.365     0.363     0.360     0.357     0.355     0.352     0.349     0.347     0.344     0.342     0.339     0.337     0.335     0.335     0.334     0.333     0.332     0.331     0.330     0.329     0.327     0.325     0.324     0.322     0.320     0.317     0.315     0.312     0.309     0.306     0.302     0.299     0.296     0.292     0.290     0.288     0.287     0.285     0.284     0.282
     0.484     0.484     0.484     0.484     0.485     0.485     0.485     0.486     0.486     0.487     0.488     0.488     0.489     0.490     0.490     0.491     0.491     0.491     0.492     0.492     0.492     0.493     0.493     0.493     0.494     0.494     0.494     0.494     0.494     0.494     0.494     0.494     0.494     0.494     0.494     0.494     0.493     0.493     0.493     0.493     0.493     0.492     0.503     0.492     0.547     0.493     0.583     0.515     0.608     0.530     0.618     0.536     0.611     0.537     0.593     0.537     0.565     0.524     0.525     0.501     0.485     0.483     0.481     0.481     0.504     0.479     0.518     0.484     0.523     0.490     0.530     0.491     0.527     0.485     0.515     0.475     0.495     0.474     0.473     0.473     0.473     0.472     0.472     0.471     0.471     0.470     0.470     0.470     0.469     0.494     0.473     0.509     0.479     0.516     0.479     0.514     0.473     0.506     0.464     0.492     0.464     0.476     0.463     0.463     0.462     0.461     0.461     0.461     0.460     0.460     0.459     0.459     0.458     0.457     0.457     0.456     0.456     0.455     0.455     0.454     0.454     0.453     0.452     0.452     0.451     0.451     0.451     0.450     0.450     0.449     0.448     0.448     0.447     0.447     0.446     0.446     0.445     0.444     0.444     0.443     0.443     0.442     0.442     0.441     0.440     0.440     0.439     0.439     0.438     0.438     0.437     0.437     0.436     0.435     0.435     0.434     0.433     0.433     0.432     0.432     0.431     0.430     0.430     0.429     0.428     0.427     0.427     0.429     0.431     0.432     0.434     0.435     0.437     0.438     0.439     0.441     0.442     0.444     0.445     0.446     0.447     0.448     0.450     0.451     0.452     0.453     0.454     0.455     0.457     0.458     0.458     0.459     0.460     0.461     0.462     0.463     0.464     0.464     0.465     0.466     0.466     0.467     0.467     0.468     0.468     0.469     0.469     0.469     0.470     0.470     0.470     0.470     0.471     0.471     0.471     0.471     0.471     0.471     0.471     0.470     0.470     0.470     0.470     0.469     0.469     0.469     0.468     0.468     0.467     0.466     0.466     0.465     0.464     0.463     0.462     0.461     0.460     0.459     0.459     0.460     0.461     0.462     0.462     0.463     0.464     0.464     0.464     0.465     0.465     0.465     0.465     0.466     0.466     0.466     0.466     0.466     0.465     0.465     0.465     0.465     0.464     0.464     0.463     0.463     0.462     0.462     0.461     0.460     0.459     0.458     0.457     0.456     0.455     0.454     0.453     0.451     0.450     0.448     0.447     0.445     0.444     0.442     0.442     0.443     0.443     0.443     0.443     0.444     0.444     0.444     0.444     0.445     0.445     0.445     0.446     0.446     0.446     0.446     0.447     0.447     0.447     0.447     0.448     0.448     0.448     0.448     0.448     0.449     0.449     0.449     0.449     0.449     0.450     0.450     0.450     0.450     0.450     0.451     0.451     0.451     0.451     0.451     0.452     0.452     0.452     0.452     0.453     0.453     0.453     0.453     0.453     0.453     0.454     0.454     0.454     0.454     0.454     0.455     0.455     0.455     0.455     0.456     0.456     0.456     0.456     0.456     0.457     0.457     0.457     0.457     0.457     0.458     0.458     0.458     0.458     0.458     0.458     0.459     0.459     0.459     0.459     0.459     0.460     0.460     0.460     0.460     0.461     0.461     0.461     0.461     0.461     0.462     0.462     0.462     0.462     0.463     0.463     0.463     0.463     0.463     0.464     0.464     0.464     0.464     0.464     0.465     0.465     0.465     0.465     0.465     0.466     0.466     0.466     0.466     0.466     0.466     0.467     0.467     0.467     0.467     0.467     0.467     0.468     0.468     0.468     0.468     0.468     0.469     0.469     0.469     0.469     0.469     0.469     0.470     0.470     0.470     0.470     0.470     0.471     0.471     0.471     0.471     0.471     0.472     0.472     0.472     0.472     0.473     0.473     0.473     0.473     0.473     0.474     0.474     0.474     0.474     0.475     0.475     0.475     0.475     0.476     0.476     0.476     0.476     0.477     0.477     0.477     0.477     0.478     0.478     0.478     0.478     0.479     0.479     0.479     0.479     0.479     0.480     0.480     0.480     0.480     0.481     0.481     0.481     0.481     0.482     0.482     0.482     0.482     0.483     0.483     0.483     0.483     0.484     0.484     0.484     0.484     0.485     0.485     0.485     0.485     0.486     0.486     0.486     0.487     0.487     0.487     0.487     0.488     0.488     0.488     0.489     0.489     0.489     0.489     0.490     0.490     0.490     0.491     0.491     0.491     0.491     0.492     0.492     0.492     0.493     0.493     0.493     0.494     0.494     0.494     0.495     0.495     0.495     0.495     0.496     0.496     0.496     0.497     0.497     0.498     0.498     0.498     0.499     0.499     0.500     0.500     0.500     0.500     0.501     0.501     0.502     0.502     0.502     0.503     0.503     0.503     0.504     0.504     0.504     0.505     0.505     0.505     0.506     0.506     0.506     0.506     0.507     0.507     0.507     0.508     0.508     0.509     0.509     0.509     0.510     0.510     0.510     0.511     0.511     0.511     0.512     0.512     0.512     0.513     0.513     0.513     0.514     0.514     0.514     0.515     0.515     0.516     0.516     0.516     0.516     0.517     0.517     0.518     0.518     0.518     0.519     0.519     0.520     0.520     0.520     0.521     0.521     0.522     0.522     0.522     0.523     0.523     0.523     0.524     0.524     0.525     0.525     0.525     0.526     0.526     0.526     0.527     0.527     0.528     0.528     0.528     0.529     0.529     0.529     0.530     0.530     0.531     0.531     0.531     0.532     0.532     0.533     0.533     0.534     0.534     0.534     0.535     0.535     0.535     0.536     0.536     0.537     0.537     0.539     0.540     0.542     0.543     0.545     0.546     0.548     0.549     0.550     0.552     0.553     0.554     0.556     0.557     0.559     0.560     0.562     0.563     0.565     0.566     0.568     0.569     0.570     0.572     0.573     0.575     0.576     0.578     0.579     0.580     0.582     0.583     0.584     0.586     0.587     0.588     0.589     0.591     0.592     0.593     0.595     0.596     0.597     0.598     0.599     0.600     0.602     0.603     0.604     0.605     0.606     0.608     0.609     0.610     0.611     0.612     0.613     0.614     0.615     0.616     0.617     0.618     0.619     0.620     0.621     0.622     0.623     0.624     0.625     0.626     0.627     0.627     0.628     0.629     0.630     0.630     0.631     0.632     0.633     0.633     0.634     0.635     0.635     0.636     0.636     0.637     0.637     0.638     0.638     0.639     0.639     0.639     0.639     0.639     0.640     0.640     0.640     0.640     0.640     0.640     0.639     0.639     0.639     0.639     0.638     0.638     0.638     0.637     0.637     0.636     0.635     0.635     0.634     0.633     0.632     0.631     0.630     0.629     0.628     0.627     0.625     0.624     0.623     0.621     0.620     0.618     0.617     0.615     0.613     0.612     0.610     0.608     0.606     0.605     0.603     0.603     0.604     0.605     0.605     0.606     0.607     0.608     0.608     0.609     0.609     0.610     0.610     0.611     0.612     0.612     0.613     0.613     0.614     0.614     0.615     0.615     0.616     0.616     0.616     0.617     0.617     0.618     0.618     0.618     0.619     0.619     0.620     0.620     0.620     0.621     0.621     0.622     0.622     0.623     0.623     0.623     0.624     0.624     0.625     0.625     0.625     0.626     0.626     0.627     0.627     0.628     0.628     0.628     0.629     0.629     0.630     0.630     0.631     0.631     0.631     0.632     0.632     0.633     0.633     0.633     0.634     0.634     0.635     0.635     0.635     0.636     0.636     0.637     0.637     0.638     0.638     0.638     0.639     0.639     0.639     0.640     0.640     0.641     0.641     0.641     0.642     0.642     0.643     0.643     0.644     0.644     0.644     0.645     0.645     0.646     0.646     0.647     0.647     0.648     0.648     0.648     0.649     0.649     0.650     0.650     0.651     0.651     0.651     0.652     0.652     0.653     0.654     0.654     0.655     0.655     0.656     0.656     0.657     0.657     0.658     0.658     0.659     0.659     0.659     0.660     0.661     0.661     0.662     0.662     0.663     0.663     0.664     0.664     0.665     0.665     0.666     0.666     0.667     0.668     0.668     0.669     0.669     0.670     0.671     0.671     0.672     0.672     0.673     0.674     0.674     0.675     0.676     0.676     0.677     0.678     0.678     0.679     0.680     0.680     0.681     0.682     0.682     0.683     0.684     0.685     0.685     0.686     0.687     0.687     0.688     0.689     0.690     0.690     0.691     0.692     0.692     0.693     0.694     0.695     0.695     0.696     0.697     0.698     0.698     0.699     0.700     0.701     0.701     0.702     0.703     0.704     0.704     0.705     0.706     0.707     0.708     0.708     0.709     0.710     0.711     0.712     0.713     0.714     0.715     0.716     0.717     0.718     0.719     0.719     0.720     0.722     0.723     0.724     0.725     0.726     0.727     0.728     0.729     0.731     0.732     0.733     0.734     0.736     0.737     0.738     0.740     0.741     0.742     0.744     0.745     0.747     0.748     0.750     0.751     0.753     0.754     0.756     0.757     0.759     0.760     0.762     0.764     0.766     0.767     0.769     0.771     0.773     0.775     0.777     0.779     0.781     0.783     0.785     0.787     0.789     0.791     0.793     0.796     0.800     0.803     0.807     0.810     0.814     0.817     0.821     0.824     0.827     0.831     0.834     0.838     0.841     0.845     0.848     0.851     0.855     0.858     0.862     0.865     0.869     0.872     0.876     0.879     0.883     0.886     0.890     0.894     0.898     0.901     0.905     0.909     0.913     0.917     0.920     0.925     0.929     0.933     0.937     0.941     0.946     0.950     0.955     0.959     0.964     0.968     0.973     0.978     0.983     0.988     0.993     0.997     1.002     1.007     1.012     1.017     1.022     1.028     1.033     1.038     1.043     1.048     1.053     1.058     1.063     1.069     1.074     1.079     1.084     1.089     1.094     1.099     1.104     1.109     1.114     1.119     1.123     1.128     1.132     1.137     1.141     1.145     1.150     1.154     1.159     1.164     1.169     1.173     1.178     1.183     1.187     1.192     1.197     1.202     1.207     1.212     1.218     1.225     1.232     1.239     1.247     1.255     1.263     1.272     1.280     1.289     1.298     1.307     1.316     1.324     1.332     1.338     1.344     1.348     1.350     1.350     1.349     1.361     1.375     1.388     1.401     1.412     1.421     1.427     1.431     1.433     1.434     1.435     1.435     1.436     1.436     1.437     1.438     1.439     1.440     1.440     1.440     1.440     1.441     1.442     1.444     1.447     1.451     1.455     1.459     1.463     1.468     1.473     1.478     1.483     1.488     1.493     1.498     1.502     1.505     1.508     1.509     1.509     1.508     1.506     1.503     1.498     1.492     1.485     1.478     1.470     1.462     1.454     1.447     1.439     1.432     1.424     1.417     1.408     1.400     1.391     1.382     1.373     1.363     1.353     1.343     1.331     1.318     1.304     1.289     1.273     1.257     1.241     1.225     1.209     1.193     1.176     1.159     1.142     1.125     1.108     1.092     1.077     1.076     1.078     1.081     1.083     1.085     1.087     1.089     1.091     1.094     1.096     1.098     1.109     1.130     1.153     1.176     1.201     1.226     1.251     1.277     1.303     1.329     1.354     1.378     1.402     1.425     1.446     1.467     1.487     1.507     1.525     1.543     1.561     1.577     1.593     1.609     1.623     1.637     1.650     1.662     1.673     1.684     1.694     1.703     1.713     1.722     1.732     1.742     1.752     1.764     1.776     1.788     1.800     1.812     1.825     1.837     1.848     1.860     1.872     1.882     1.892     1.902     1.910     1.918     1.926     1.932     1.936     1.939     1.940     1.938     1.935     1.929     1.919     1.905     1.888     1.870     1.857     1.845     1.834     1.823     1.810     1.797     1.782     1.766     1.750     1.731     1.712     1.691     1.669     1.647     1.625     1.604     1.582     1.561     1.540     1.519     1.497     1.475     1.452     1.428     1.404     1.379     1.354     1.329     1.303     1.277     1.251     1.225     1.199     1.172     1.146     1.119     1.092     1.066     1.049     1.047     1.046     1.044     1.043     1.042     1.040     1.039     1.038     1.037     1.036     1.035     1.034     1.033     1.032     1.031     1.030     1.029     1.028     1.027     1.026     1.024     1.023     1.022     1.025     1.033     1.039     1.042     1.040     1.035     1.024     1.007     1.005     1.003     1.001     1.000     0.998     0.996     0.995     0.993     0.991     0.990     0.988     0.992     1.021     1.045     1.063     1.076     1.082     1.083     1.078     1.068     1.053     1.034     1.010     0.985     1.014     1.042     1.070     1.096     1.120     1.141     1.158     1.170     1.178     1.181     1.178     1.171     1.158     1.139     1.116     1.087     1.063     1.074     1.082     1.089     1.094     1.096     1.097     1.095     1.093     1.091     1.088     1.087     1.087     1.087     1.087     1.087     1.084     1.079     1.086     1.093     1.100     1.105     1.156     1.223     1.286     1.343     1.391     1.430     1.459     1.476     1.484     1.484     1.477     1.463     1.445     1.421     1.394     1.366     1.338     1.312     1.288     1.265     1.240     1.212     1.180     1.145     1.109     1.072     1.037     1.004     0.974     0.946     0.920     0.894     0.890     0.905     0.917     0.923     0.926     0.923     0.916     0.943     0.987     1.030     1.073     1.113     1.153     1.192     1.231     1.271     1.312     1.355     1.398     1.442     1.486     1.530     1.574     1.616     1.656     1.695     1.730     1.762     1.790     1.815     1.836     1.855     1.870     1.883     1.892     1.898     1.899     1.897     1.892     1.885     1.873     1.858     1.839     1.816     1.794     1.770     1.745     1.720     1.696     1.673     1.650     1.627     1.603     1.578     1.550     1.522     1.491     1.461     1.429     1.397     1.366     1.333     1.300     1.265     1.228     1.190     1.150     1.110     1.070     1.029     0.990     0.951     0.914     0.879     0.845     0.813     0.783     0.754     0.726     0.697     0.670     0.651     0.649     0.646     0.642     0.638     0.632     0.626     0.620     0.612     0.604     0.596     0.589     0.584     0.585     0.589     0.594     0.599     0.604     0.608     0.612     0.615     0.618     0.621     0.623     0.625     0.626     0.627     0.628     0.628     0.628     0.628     0.627     0.627     0.625     0.624     0.622     0.620     0.618     0.616     0.613     0.610     0.608     0.605     0.601     0.598     0.595     0.591     0.588     0.584     0.581     0.577     0.574     0.570     0.567     0.564     0.560     0.557     0.554     0.550     0.547     0.544     0.541     0.538     0.535     0.532     0.529     0.526     0.523     0.520     0.518     0.515     0.512     0.509     0.507     0.504     0.503     0.502     0.502     0.501     0.500     0.499     0.499     0.498     0.497     0.497     0.496     0.495     0.495     0.494     0.493     0.493     0.492     0.492     0.491     0.491     0.490     0.490     0.489     0.489     0.488     0.488     0.487     0.487     0.486     0.486     0.485     0.485     0.484     0.484     0.483     0.483     0.482     0.482     0.482     0.481     0.481     0.480     0.480     0.479     0.479     0.479     0.478     0.478     0.478     0.477     0.477     0.476     0.476     0.475     0.475     0.475     0.474     0.474     0.474     0.473     0.473     0.473     0.472     0.472     0.472     0.472     0.471     0.471     0.471     0.470     0.470     0.470     0.469     0.469     0.469     0.468     0.468     0.468     0.468     0.467     0.467     0.467     0.466     0.466     0.465     0.465     0.464     0.463     0.463     0.462     0.462     0.461     0.460     0.459     0.459     0.458     0.457     0.456     0.455     0.454     0.453     0.452     0.451     0.450     0.449     0.448     0.446     0.445     0.444     0.442     0.441     0.439     0.438     0.436     0.435     0.433     0.431     0.429     0.427     0.426     0.424     0.422     0.420     0.418     0.415     0.413     0.411     0.409     0.407     0.404     0.402     0.400     0.397     0.395     0.392     0.390     0.387     0.385     0.382     0.380     0.377     0.375     0.372     0.370     0.367     0.364     0.362     0.359     0.357     0.354     0.351     0.349     0.346     0.344     0.341     0.339     0.336     0.335     0.335     0.334     0.333     0.332     0.331     0.330     0.329     0.327     0.326     0.324     0.322     0.320     0.318     0.315     0.313     0.310     0.307     0.304     0.300     0.297     0.293     0.290     0.288     0.286     0.285     0.283     0.282
     0.483     0.484     0.484     0.484     0.485     0.485     0.485     0.485     0.485     0.486     0.487     0.487     0.488     0.489     0.490     0.490     0.490     0.491     0.491     0.491     0.491     0.492     0.492     0.492     0.493     0.493     0.493     0.493     0.493     0.493     0.493     0.493     0.493     0.493     0.493     0.493     0.493     0.492     0.492     0.492     0.492     0.491     0.491     0.518     0.491     0.560     0.498     0.594     0.519     0.617     0.533     0.624     0.537     0.614     0.538     0.595     0.536     0.566     0.523     0.527     0.501     0.489     0.480     0.480     0.479     0.484     0.479     0.493     0.478     0.501     0.477     0.503     0.476     0.498     0.475     0.484     0.475     0.474     0.474     0.473     0.473     0.473     0.472     0.472     0.471     0.471     0.470     0.470     0.483     0.469     0.499     0.471     0.506     0.472     0.506     0.468     0.500     0.465     0.488     0.464     0.473     0.464     0.463     0.463     0.462     0.462     0.461     0.461     0.461     0.460     0.460     0.459     0.458     0.458     0.457     0.457     0.456     0.455     0.455     0.454     0.454     0.453     0.453     0.452     0.452     0.451     0.451     0.450     0.450     0.449     0.449     0.448     0.448     0.447     0.447     0.446     0.445     0.445     0.444     0.443     0.443     0.443     0.442     0.441     0.441     0.440     0.440     0.439     0.439     0.438     0.438     0.437     0.436     0.435     0.435     0.434     0.434     0.433     0.432     0.432     0.431     0.431     0.430     0.429     0.429     0.428     0.427     0.428     0.430     0.432     0.433     0.434     0.436     0.437     0.439     0.440     0.442     0.443     0.444     0.445     0.447     0.448     0.449     0.450     0.451     0.453     0.454     0.455     0.456     0.457     0.458     0.459     0.460     0.461     0.461     0.462     0.463     0.464     0.464     0.465     0.465     0.466     0.467     0.467     0.468     0.468     0.468     0.469     0.469     0.469     0.470     0.470     0.470     0.470     0.470     0.470     0.470     0.470     0.470     0.470     0.470     0.469     0.469     0.469     0.469     0.468     0.468     0.467     0.467     0.466     0.465     0.465     0.464     0.463     0.462     0.461     0.460     0.459     0.459     0.460     0.461     0.461     0.462     0.463     0.463     0.464     0.464     0.464     0.464     0.465     0.465     0.465     0.465     0.465     0.465     0.465     0.465     0.465     0.464     0.464     0.464     0.464     0.463     0.462     0.462     0.461     0.460     0.459     0.458     0.458     0.457     0.455     0.454     0.453     0.452     0.451     0.449     0.448     0.446     0.445     0.443     0.442     0.442     0.442     0.443     0.443     0.443     0.443     0.444     0.444     0.444     0.445     0.445     0.445     0.446     0.446     0.446     0.446     0.446     0.447     0.447     0.447     0.447     0.448     0.448     0.448     0.448     0.448     0.449     0.449     0.449     0.449     0.450     0.450     0.450     0.450     0.450     0.451     0.451     0.451     0.451     0.451     0.451     0.452     0.452     0.452     0.452     0.453     0.453     0.453     0.453     0.453     0.454     0.454     0.454     0.454     0.454     0.455     0.455     0.455     0.455     0.455     0.456     0.456     0.456     0.456     0.456     0.457     0.457     0.457     0.457     0.457     0.458     0.458     0.458     0.458     0.458     0.458     0.459     0.459     0.459     0.459     0.460     0.460     0.460     0.460     0.460     0.461     0.461     0.461     0.461     0.461     0.462     0.462     0.462     0.462     0.463     0.463     0.463     0.463     0.463     0.464     0.464     0.464     0.464     0.465     0.465     0.465     0.465     0.465     0.465     0.466     0.466     0.466     0.466     0.466     0.466     0.467     0.467     0.467     0.467     0.467     0.467     0.468     0.468     0.468     0.468     0.468     0.469     0.469     0.469     0.469     0.469     0.469     0.470     0.470     0.470     0.470     0.470     0.471     0.471     0.471     0.471     0.472     0.472     0.472     0.472     0.472     0.473     0.473     0.473     0.473     0.474     0.474     0.474     0.474     0.475     0.475     0.475     0.475     0.476     0.476     0.476     0.476     0.477     0.477     0.477     0.477     0.477     0.478     0.478     0.478     0.478     0.479     0.479     0.479     0.479     0.479     0.480     0.480     0.480     0.480     0.481     0.481     0.481     0.481     0.482     0.482     0.482     0.482     0.483     0.483     0.483     0.483     0.484     0.484     0.484     0.484     0.485     0.485     0.485     0.486     0.486     0.486     0.486     0.487     0.487     0.487     0.488     0.488     0.488     0.488     0.489     0.489     0.489     0.490     0.490     0.490     0.490     0.491     0.491     0.491     0.492     0.492     0.492     0.493     0.493     0.493     0.494     0.494     0.494     0.494     0.495     0.495     0.495     0.496     0.496     0.496     0.497     0.497     0.497     0.498     0.498     0.499     0.499     0.499     0.500     0.500     0.500     0.501     0.501     0.501     0.502     0.502     0.502     0.503     0.503     0.503     0.504     0.504     0.504     0.505     0.505     0.505     0.506     0.506     0.506     0.507     0.507     0.507     0.508     0.508     0.508     0.509     0.509     0.509     0.510     0.510     0.510     0.511     0.511     0.511     0.512     0.512     0.512     0.513     0.513     0.514     0.514     0.514     0.515     0.515     0.515     0.516     0.516     0.516     0.517     0.517     0.517     0.518     0.518     0.519     0.519     0.519     0.520     0.520     0.521     0.521     0.521     0.522     0.522     0.523     0.523     0.523     0.523     0.524     0.524     0.525     0.525     0.526     0.526     0.526     0.527     0.527     0.527     0.528     0.528     0.529     0.529     0.529     0.530     0.530     0.530     0.531     0.531     0.532     0.532     0.532     0.533     0.533     0.534     0.534     0.535     0.535     0.535     0.536     0.536     0.537     0.537     0.538     0.539     0.541     0.542     0.544     0.545     0.547     0.548     0.549     0.551     0.552     0.554     0.555     0.557     0.558     0.559     0.561     0.562     0.564     0.565     0.567     0.568     0.570     0.571     0.572     0.574     0.575     0.577     0.578     0.579     0.581     0.582     0.583     0.585     0.586     0.587     0.588     0.590     0.591     0.592     0.593     0.595     0.596     0.597     0.598     0.599     0.600     0.602     0.603     0.604     0.605     0.606     0.607     0.608     0.609     0.611     0.612     0.613     0.614     0.615     0.616     0.617     0.618     0.619     0.620     0.621     0.622     0.622     0.623     0.624     0.625     0.626     0.627     0.627     0.628     0.629     0.630     0.630     0.631     0.631     0.632     0.633     0.633     0.634     0.634     0.635     0.635     0.636     0.636     0.636     0.637     0.637     0.637     0.637     0.637     0.637     0.637     0.637     0.637     0.637     0.637     0.637     0.636     0.636     0.636     0.635     0.635     0.634     0.634     0.633     0.632     0.632     0.631     0.630     0.629     0.628     0.627     0.626     0.625     0.624     0.622     0.621     0.620     0.618     0.617     0.615     0.614     0.612     0.610     0.609     0.607     0.605     0.603     0.602     0.602     0.603     0.604     0.605     0.605     0.606     0.607     0.607     0.608     0.609     0.609     0.610     0.610     0.611     0.612     0.612     0.613     0.613     0.614     0.614     0.615     0.615     0.615     0.616     0.616     0.617     0.617     0.617     0.618     0.618     0.619     0.619     0.620     0.620     0.620     0.621     0.621     0.622     0.622     0.623     0.623     0.623     0.624     0.624     0.625     0.625     0.625     0.626     0.626     0.627     0.627     0.628     0.628     0.628     0.629     0.629     0.630     0.630     0.631     0.631     0.632     0.632     0.632     0.633     0.633     0.634     0.634     0.634     0.635     0.635     0.635     0.636     0.636     0.637     0.637     0.637     0.638     0.638     0.639     0.639     0.639     0.640     0.640     0.641     0.641     0.641     0.642     0.642     0.643     0.643     0.644     0.644     0.645     0.645     0.645     0.646     0.646     0.647     0.647     0.648     0.648     0.648     0.649     0.649     0.650     0.650     0.651     0.651     0.652     0.652     0.653     0.653     0.654     0.654     0.655     0.655     0.656     0.656     0.657     0.657     0.658     0.658     0.659     0.659     0.660     0.660     0.661     0.661     0.662     0.662     0.663     0.663     0.664     0.664     0.665     0.666     0.666     0.667     0.667     0.668     0.668     0.669     0.670     0.670     0.671     0.671     0.672     0.673     0.673     0.674     0.675     0.675     0.676     0.677     0.677     0.678     0.679     0.679     0.680     0.681     0.682     0.682     0.683     0.683     0.684     0.685     0.686     0.686     0.687     0.688     0.689     0.689     0.690     0.691     0.691     0.692     0.693     0.693     0.694     0.695     0.696     0.696     0.697     0.698     0.699     0.700     0.700     0.701     0.702     0.703     0.703     0.704     0.705     0.706     0.706     0.707     0.708     0.709     0.710     0.711     0.712     0.713     0.713     0.714     0.715     0.716     0.717     0.718     0.719     0.720     0.721     0.722     0.723     0.725     0.726     0.727     0.728     0.729     0.730     0.732     0.733     0.734     0.735     0.736     0.738     0.739     0.740     0.742     0.743     0.745     0.746     0.748     0.749     0.751     0.752     0.754     0.755     0.757     0.758     0.760     0.762     0.763     0.765     0.767     0.769     0.771     0.773     0.774     0.776     0.778     0.780     0.782     0.784     0.786     0.788     0.790     0.793     0.795     0.797     0.801     0.804     0.808     0.811     0.815     0.818     0.822     0.825     0.828     0.832     0.835     0.839     0.842     0.845     0.849     0.852     0.856     0.859     0.862     0.866     0.869     0.873     0.877     0.880     0.884     0.887     0.891     0.895     0.898     0.902     0.906     0.910     0.914     0.918     0.922     0.926     0.930     0.934     0.938     0.943     0.947     0.951     0.956     0.961     0.965     0.970     0.975     0.980     0.984     0.989     0.994     0.999     1.004     1.009     1.014     1.019     1.024     1.029     1.035     1.040     1.045     1.050     1.055     1.060     1.065     1.071     1.076     1.081     1.086     1.091     1.096     1.101     1.107     1.111     1.116     1.121     1.125     1.130     1.134     1.139     1.143     1.147     1.152     1.156     1.161     1.166     1.171     1.175     1.180     1.185     1.190     1.194     1.199     1.204     1.210     1.216     1.222     1.228     1.235     1.243     1.251     1.259     1.268     1.276     1.285     1.294     1.303     1.312     1.320     1.328     1.336     1.341     1.346     1.349     1.350     1.349     1.347     1.357     1.368     1.380     1.390     1.399     1.406     1.412     1.415     1.418     1.420     1.423     1.426     1.429     1.432     1.435     1.438     1.440     1.442     1.444     1.445     1.445     1.446     1.448     1.450     1.453     1.457     1.460     1.464     1.468     1.471     1.475     1.480     1.484     1.489     1.493     1.497     1.500     1.503     1.504     1.505     1.505     1.503     1.501     1.497     1.493     1.487     1.480     1.473     1.467     1.460     1.453     1.447     1.441     1.435     1.429     1.422     1.415     1.407     1.399     1.391     1.382     1.372     1.362     1.351     1.338     1.325     1.310     1.295     1.279     1.263     1.247     1.231     1.215     1.199     1.182     1.165     1.148     1.130     1.113     1.096     1.081     1.075     1.077     1.079     1.082     1.084     1.086     1.088     1.090     1.092     1.095     1.097     1.103     1.123     1.144     1.167     1.190     1.214     1.239     1.265     1.290     1.316     1.341     1.365     1.388     1.410     1.432     1.452     1.472     1.492     1.510     1.528     1.546     1.562     1.578     1.593     1.608     1.621     1.634     1.646     1.658     1.669     1.679     1.690     1.700     1.710     1.720     1.731     1.742     1.754     1.766     1.778     1.789     1.801     1.813     1.824     1.836     1.848     1.859     1.870     1.881     1.891     1.900     1.909     1.917     1.924     1.930     1.933     1.934     1.933     1.930     1.924     1.914     1.902     1.889     1.876     1.866     1.856     1.847     1.836     1.823     1.809     1.795     1.779     1.763     1.745     1.726     1.706     1.686     1.665     1.644     1.624     1.604     1.585     1.565     1.546     1.526     1.506     1.484     1.462     1.440     1.416     1.393     1.369     1.344     1.319     1.294     1.267     1.240     1.213     1.186     1.158     1.131     1.103     1.076     1.052     1.051     1.049     1.048     1.047     1.045     1.044     1.043     1.042     1.041     1.040     1.039     1.038     1.037     1.036     1.035     1.034     1.032     1.031     1.030     1.032     1.034     1.031     1.029     1.037     1.042     1.043     1.040     1.033     1.019     1.010     1.008     1.007     1.005     1.003     1.002     1.000     0.998     0.996     0.995     0.993     0.991     0.999     1.027     1.051     1.069     1.082     1.089     1.091     1.087     1.077     1.063     1.043     1.019     0.994     1.022     1.050     1.077     1.103     1.126     1.146     1.163     1.175     1.182     1.183     1.180     1.171     1.157     1.137     1.112     1.083     1.059     1.070     1.080     1.087     1.092     1.095     1.095     1.094     1.093     1.093     1.093     1.094     1.095     1.095     1.095     1.092     1.087     1.080     1.077     1.085     1.092     1.097     1.125     1.192     1.255     1.313     1.362     1.401     1.432     1.452     1.463     1.466     1.463     1.454     1.439     1.418     1.394     1.368     1.343     1.319     1.296     1.273     1.247     1.218     1.187     1.153     1.118     1.084     1.052     1.023     0.996     0.971     0.947     0.923     0.900     0.908     0.919     0.925     0.927     0.923     0.915     0.902     0.885     0.872     0.910     0.947     0.985     1.021     1.057     1.093     1.129     1.166     1.203     1.244     1.293     1.340     1.385     1.429     1.470     1.509     1.545     1.578     1.607     1.632     1.653     1.670     1.685     1.698     1.707     1.714     1.716     1.715     1.713     1.709     1.701     1.688     1.672     1.654     1.636     1.617     1.598     1.579     1.561     1.544     1.527     1.510     1.493     1.474     1.452     1.430     1.407     1.382     1.357     1.331     1.305     1.278     1.249     1.218     1.185     1.151     1.114     1.077     1.041     1.004     0.968     0.932     0.898     0.866     0.835     0.805     0.777     0.750     0.723     0.695     0.668     0.644     0.637     0.636     0.633     0.630     0.626     0.621     0.616     0.609     0.602     0.594     0.587     0.580     0.576     0.579     0.583     0.588     0.593     0.597     0.601     0.605     0.608     0.611     0.613     0.615     0.617     0.618     0.619     0.620     0.621     0.621     0.620     0.620     0.619     0.618     0.617     0.615     0.613     0.611     0.609     0.607     0.604     0.601     0.598     0.595     0.592     0.589     0.586     0.582     0.579     0.576     0.572     0.569     0.566     0.562     0.559     0.556     0.553     0.549     0.546     0.543     0.540     0.537     0.534     0.531     0.528     0.525     0.522     0.520     0.517     0.514     0.512     0.509     0.506     0.504     0.501     0.501     0.500     0.499     0.498     0.497     0.497     0.496     0.496     0.495     0.494     0.494     0.493     0.492     0.492     0.491     0.491     0.490     0.490     0.489     0.489     0.488     0.488     0.487     0.487     0.486     0.486     0.485     0.485     0.484     0.484     0.484     0.483     0.483     0.482     0.482     0.481     0.481     0.480     0.480     0.480     0.479     0.479     0.478     0.478     0.478     0.477     0.477     0.477     0.476     0.476     0.475     0.475     0.475     0.474     0.474     0.473     0.473     0.473     0.473     0.472     0.472     0.472     0.471     0.471     0.471     0.471     0.470     0.470     0.470     0.469     0.469     0.469     0.468     0.468     0.468     0.467     0.467     0.467     0.466     0.466     0.466     0.465     0.465     0.464     0.464     0.463     0.463     0.462     0.462     0.461     0.460     0.460     0.459     0.458     0.457     0.456     0.455     0.454     0.454     0.453     0.452     0.450     0.449     0.448     0.447     0.446     0.444     0.443     0.442     0.440     0.439     0.437     0.435     0.434     0.432     0.430     0.429     0.427     0.425     0.423     0.421     0.419     0.417     0.415     0.412     0.410     0.408     0.406     0.404     0.401     0.399     0.396     0.394     0.392     0.389     0.387     0.384     0.382     0.379     0.377     0.374     0.372     0.369     0.366     0.364     0.361     0.359     0.356     0.353     0.351     0.348     0.346     0.343     0.340     0.338     0.335     0.335     0.335     0.334     0.333     0.333     0.332     0.330     0.329     0.328     0.326     0.325     0.323     0.321     0.319     0.316     0.314     0.311     0.308     0.305     0.302     0.298     0.295     0.291     0.287     0.286     0.284     0.283     0.281
[truncated: 22,285,239 more chars]
