# Supplementary material for: The near-field tsunami generated by the 15 January 2022 eruption of the Hunga Tonga-Hunga Ha’apai volcano and its impact on Tongatapu, Tonga
Source: Sci Rep. 2022 Sep 7;12:15187. doi: 10.1038/s41598-022-19486-w (PMC9452557; doi:10.1038/s41598-022-19486-w)
Supplement: Supplementary file 3 — Supplementary Information 3. [file 41598_2022_19486_MOESM3_ESM.zip › Z075R3max.asc]

ncols                      1800
nrows                      1260
xllcorner              -175.500
yllcorner               -21.300
cellsize      0.000277777784504
NODATA_value  -9999
     0.992     0.994     0.995     0.998     0.999     1.001     1.003     1.004     1.005     1.007     1.008     1.009     1.011     1.012     1.013     1.014     1.015     1.016     1.017     1.018     1.019     1.020     1.021     1.021     1.022     1.023     1.023     1.025     1.025     1.026     1.026     1.027     1.027     1.028     1.028     1.029     1.029     1.029     1.030     1.030     1.031     1.031     1.031     1.031     1.031     1.031     1.032     1.031     1.032     1.032     1.032     1.032     1.031     1.032     1.031     1.031     1.031     1.031     1.031     1.031     1.031     1.030     1.030     1.030     1.030     1.029     1.029     1.029     1.029     1.028     1.028     1.027     1.027     1.027     1.026     1.026     1.025     1.025     1.024     1.023     1.023     1.022     1.022     1.021     1.021     1.020     1.020     1.019     1.018     1.018     1.017     1.016     1.016     1.015     1.014     1.014     1.013     1.012     1.011     1.010     1.010     1.009     1.008     1.008     1.007     1.006     1.005     1.005     1.004     1.003     1.002     1.001     1.000     1.000     0.999     0.998     0.997     0.996     0.995     0.994     0.993     0.993     0.992     0.991     0.990     0.989     0.987     0.987     0.986     0.984     0.984     0.983     0.981     0.980     0.980     0.978     0.977     0.976     0.975     0.974     0.973     0.971     0.970     0.969     0.968     0.967     0.966     0.964     0.963     0.962     0.961     0.959     0.958     0.957     0.956     0.955     0.953     0.952     0.950     0.949     0.947     0.946     0.944     0.943     0.942     0.940     0.940     0.939     0.939     0.939     0.938     0.938     0.938     0.938     0.937     0.937     0.936     0.936     0.936     0.935     0.935     0.934     0.934     0.933     0.933     0.932     0.932     0.931     0.931     0.930     0.930     0.929     0.928     0.928     0.927     0.926     0.925     0.925     0.924     0.923     0.922     0.921     0.921     0.920     0.919     0.918     0.918     0.916     0.916     0.915     0.914     0.913     0.912     0.911     0.911     0.910     0.909     0.908     0.907     0.906     0.905     0.904     0.903     0.902     0.901     0.900     0.899     0.898     0.896     0.896     0.895     0.893     0.892     0.891     0.890     0.889     0.888     0.886     0.885     0.884     0.883     0.882     0.881     0.879     0.878     0.877     0.875     0.874     0.873     0.871     0.870     0.869     0.867     0.866     0.865     0.863     0.862     0.861     0.859     0.858     0.857     0.855     0.854     0.853     0.851     0.849     0.848     0.846     0.845     0.844     0.842     0.841     0.840     0.838     0.836     0.835     0.833     0.832     0.831     0.829     0.827     0.826     0.824     0.823     0.822     0.820     0.818     0.817     0.815     0.814     0.813     0.811     0.809     0.808     0.806     0.805     0.804     0.802     0.801     0.799     0.797     0.796     0.795     0.793     0.792     0.791     0.789     0.788     0.786     0.785     0.783     0.782     0.781     0.779     0.778     0.777     0.775     0.774     0.773     0.772     0.771     0.769     0.768     0.767     0.765     0.764     0.763     0.761     0.760     0.760     0.758     0.757     0.756     0.755     0.754     0.753     0.753     0.753     0.754     0.754     0.754     0.754     0.755     0.755     0.755     0.755     0.756     0.756     0.756     0.756     0.756     0.757     0.757     0.757     0.758     0.758     0.758     0.759     0.759     0.759     0.760     0.760     0.760     0.760     0.760     0.761     0.761     0.761     0.762     0.762     0.762     0.763     0.763     0.763     0.764     0.764     0.764     0.765     0.765     0.765     0.765     0.766     0.766     0.766     0.767     0.767     0.767     0.768     0.768     0.768     0.769     0.769     0.769     0.770     0.770     0.770     0.771     0.771     0.771     0.771     0.772     0.772     0.772     0.773     0.773     0.774     0.774     0.774     0.775     0.775     0.775     0.776     0.776     0.776     0.776     0.777     0.777     0.777     0.778     0.778     0.778     0.779     0.779     0.779     0.779     0.780     0.780     0.780     0.781     0.781     0.781     0.782     0.782     0.783     0.783     0.783     0.784     0.784     0.784     0.785     0.785     0.785     0.786     0.786     0.786     0.787     0.787     0.788     0.788     0.788     0.789     0.789     0.789     0.790     0.790     0.791     0.791     0.792     0.792     0.792     0.793     0.793     0.794     0.794     0.794     0.795     0.795     0.796     0.796     0.797     0.797     0.798     0.798     0.798     0.799     0.799     0.799     0.800     0.800     0.800     0.801     0.801     0.802     0.802     0.802     0.803     0.803     0.804     0.804     0.805     0.805     0.806     0.806     0.806     0.807     0.807     0.808     0.808     0.809     0.809     0.810     0.810     0.811     0.811     0.812     0.812     0.812     0.813     0.813     0.814     0.814     0.815     0.815     0.816     0.817     0.817     0.818     0.818     0.818     0.819     0.820     0.820     0.821     0.821     0.822     0.822     0.823     0.823     0.824     0.824     0.825     0.826     0.826     0.826     0.827     0.828     0.828     0.829     0.831     0.832     0.834     0.836     0.837     0.840     0.842     0.843     0.846     0.847     0.848     0.851     0.853     0.854     0.857     0.859     0.860     0.863     0.864     0.866     0.869     0.870     0.872     0.875     0.876     0.878     0.881     0.883     0.885     0.888     0.890     0.891     0.895     0.896     0.898     0.901     0.903     0.905     0.908     0.910     0.912     0.915     0.917     0.919     0.922     0.924     0.926     0.930     0.932     0.934     0.937     0.939     0.941     0.945     0.947     0.949     0.953     0.955     0.957     0.960     0.963     0.964     0.968     0.970     0.972     0.976     0.978     0.980     0.984     0.986     0.988     0.991     0.994     0.996     0.999     1.002     1.004     1.008     1.010     1.012     1.016     1.018     1.021     1.025     1.027     1.029     1.033     1.035     1.037     1.042     1.044     1.046     1.050     1.052     1.055     1.058     1.061     1.063     1.067     1.069     1.072     1.076     1.078     1.080     1.084     1.086     1.089     1.092     1.094     1.097     1.101     1.103     1.105     1.109     1.111     1.113     1.117     1.119     1.122     1.125     1.127     1.130     1.133     1.135     1.138     1.141     1.143     1.145     1.149     1.151     1.153     1.157     1.159     1.161     1.165     1.167     1.169     1.172     1.174     1.176     1.179     1.181     1.183     1.187     1.189     1.191     1.194     1.195     1.197     1.200     1.202     1.204     1.207     1.209     1.210     1.213     1.215     1.217     1.220     1.221     1.223     1.225     1.227     1.229     1.231     1.232     1.234     1.237     1.238     1.239     1.242     1.243     1.244     1.247     1.248     1.249     1.251     1.252     1.253     1.255     1.256     1.257     1.259     1.260     1.261     1.262     1.263     1.264     1.265     1.266     1.267     1.268     1.268     1.269     1.269     1.270     1.270     1.271     1.271     1.271     1.271     1.271     1.271     1.272     1.272     1.272     1.272     1.272     1.272     1.272     1.272     1.272     1.271     1.271     1.270     1.269     1.269     1.268     1.267     1.267     1.266     1.264     1.263     1.261     1.258     1.256     1.253     1.248     1.245     1.241     1.234     1.229     1.225     1.217     1.212     1.208     1.200     1.196     1.192     1.185     1.181     1.177     1.170     1.167     1.163     1.157     1.153     1.149     1.143     1.140     1.136     1.130     1.127     1.123     1.118     1.115     1.112     1.107     1.103     1.100     1.094     1.091     1.087     1.081     1.077     1.073     1.067     1.063     1.059     1.052     1.048     1.044     1.037     1.033     1.029     1.024     1.025     1.025     1.027     1.027     1.028     1.029     1.029     1.030     1.031     1.032     1.032     1.033     1.034     1.034     1.035     1.036     1.036     1.037     1.038     1.039     1.040     1.040     1.041     1.042     1.042     1.043     1.044     1.044     1.045     1.046     1.046     1.047     1.048     1.048     1.049     1.050     1.051     1.051     1.052     1.053     1.053     1.054     1.055     1.055     1.056     1.057     1.057     1.058     1.059     1.059     1.060     1.061     1.062     1.063     1.063     1.064     1.065     1.065     1.066     1.067     1.068     1.068     1.069     1.070     1.070     1.071     1.072     1.073     1.074     1.074     1.075     1.076     1.076     1.077     1.078     1.079     1.079     1.080     1.081     1.082     1.083     1.083     1.084     1.085     1.086     1.086     1.088     1.088     1.089     1.090     1.091     1.091     1.092     1.093     1.094     1.095     1.096     1.096     1.098     1.098     1.099     1.100     1.101     1.102     1.103     1.104     1.104     1.106     1.106     1.107     1.109     1.109     1.110     1.112     1.112     1.113     1.114     1.115     1.116     1.117     1.118     1.119     1.120     1.121     1.122     1.123     1.124     1.125     1.126     1.127     1.128     1.129     1.130     1.131     1.132     1.133     1.134     1.135     1.136     1.137     1.139     1.139     1.140     1.142     1.142     1.143     1.145     1.146     1.146     1.148     1.149     1.150     1.152     1.153     1.154     1.160     1.168     1.175     1.188     1.195     1.203     1.216     1.223     1.230     1.242     1.249     1.256     1.268     1.275     1.282     1.293     1.300     1.307     1.318     1.324     1.331     1.341     1.348     1.354     1.364     1.370     1.376     1.385     1.391     1.396     1.406     1.411     1.416     1.425     1.430     1.435     1.443     1.448     1.452     1.460     1.465     1.469     1.476     1.480     1.484     1.491     1.495     1.499     1.505     1.509     1.512     1.519     1.522     1.525     1.531     1.534     1.537     1.543     1.546     1.549     1.554     1.557     1.559     1.565     1.567     1.570     1.575     1.578     1.580     1.585     1.588     1.591     1.595     1.598     1.601     1.606     1.609     1.612     1.617     1.620     1.623     1.628     1.632     1.635     1.641     1.644     1.648     1.654     1.658     1.662     1.669     1.673     1.677     1.685     1.690     1.695     1.703     1.709     1.714     1.724     1.729     1.735     1.746     1.752     1.758     1.770     1.777     1.784     1.796     1.803     1.811     1.824     1.832     1.840     1.854     1.862     1.870     1.885     1.894     1.903     1.918     1.927     1.935     1.951     1.960     1.969     1.985     1.994     2.003     2.019     2.028     2.037     2.053     2.062     2.071     2.087     2.096     2.104     2.120     2.128     2.137     2.151     2.160     2.168     2.183     2.192     2.200     2.217     2.226     2.235     2.252     2.262     2.270     2.288     2.298     2.307     2.326     2.338     2.348     2.371     2.384     2.396     2.421     2.436     2.448     2.476     2.492     2.504     2.531     2.545     2.555     2.578     2.588     2.594     2.610     2.615     2.614     2.620     2.620     2.615     2.615     2.612     2.605     2.604     2.601     2.594     2.592     2.588     2.579     2.577     2.572     2.564     2.563     2.561     2.557     2.563     2.564     2.563     2.572     2.575     2.574     2.582     2.582     2.578     2.579     2.576     2.569     2.564     2.558     2.548     2.540     2.534     2.524     2.516     2.510     2.499     2.490     2.483     2.472     2.462     2.454     2.443     2.433     2.424     2.412     2.399     2.389     2.376     2.362     2.352     2.339     2.326     2.316     2.304     2.291     2.282     2.270     2.260     2.253     2.243     2.238     2.234     2.227     2.226     2.224     2.219     2.221     2.220     2.217     2.221     2.221     2.219     2.225     2.226     2.225     2.232     2.234     2.234     2.244     2.248     2.250     2.261     2.265     2.267     2.278     2.282     2.282     2.292     2.295     2.295     2.305     2.307     2.308     2.318     2.320     2.321     2.330     2.332     2.331     2.348     2.363     2.365     2.404     2.416     2.416     2.450     2.459     2.454     2.479     2.484     2.477     2.499     2.502     2.491     2.506     2.504     2.488     2.490     2.481     2.460     2.447     2.430     2.401     2.378     2.356     2.325     2.294     2.285     2.276     2.273     2.270     2.262     2.261     2.258     2.251     2.250     2.247     2.241     2.240     2.238     2.232     2.231     2.228     2.220     2.216     2.212     2.203     2.197     2.191     2.182     2.172     2.165     2.154     2.142     2.133     2.121     2.105     2.094     2.080     2.061     2.047     2.031     2.009     1.994     1.976     1.951     1.934     1.916     1.888     1.870     1.850     1.821     1.802     1.782     1.753     1.734     1.715     1.686     1.668     1.649     1.621     1.603     1.585     1.570     1.568     1.565     1.562     1.560     1.558     1.555     1.554     1.552     1.550     1.549     1.548     1.547     1.546     1.545     1.544     1.543     1.542     1.542     1.542     1.541     1.541     1.541     1.540     1.541     1.541     1.540     1.541     1.541     1.541     1.542     1.542     1.541     1.542     1.542     1.542     1.542     1.542     1.542     1.543     1.543     1.542     1.543     1.543     1.543     1.543     1.543     1.543     1.543     1.543     1.542     1.543     1.542     1.541     1.552     1.584     1.611     1.650     1.670     1.682     1.698     1.702     1.699     1.688     1.677     1.660     1.643     1.647     1.639     1.650     1.647     1.631     1.624     1.608     1.580     1.559     1.537     1.507     1.516     1.564     1.608     1.676     1.715     1.748     1.797     1.822     1.840     1.859     1.864     1.890     1.992     2.043     2.083     2.140     2.159     2.157     2.143     2.121     2.077     2.004     1.956     1.897     1.830     1.802     1.775     1.763     1.757     1.741     1.729     1.718     1.696     1.674     1.659     1.632     1.713     1.759     1.805     1.886     1.931     1.975     2.056     2.096     2.131     2.201     2.233     2.259     2.353     2.397     2.433     2.516     2.552     2.582     2.651     2.681     2.708     2.770     2.795     2.816     2.868     2.882     2.884     2.911     2.910     2.891     2.895     2.882     2.850     2.838     2.818     2.781     2.778     2.778     2.755     2.767     2.756     2.718     2.701     2.673     2.615     2.565     2.521     2.456     2.400     2.361     2.310     2.270     2.244     2.208     2.175     2.156     2.129     2.101     2.086     2.058     2.018     1.998     1.961     1.907     1.910     1.947     2.014     2.053     2.085     2.139     2.167     2.184     2.203     2.212     2.209     2.194     2.184     2.162     2.203     2.249     2.286     2.329     2.373     2.409     2.446     2.489     2.521     2.550     2.589     2.614     2.621     2.645     2.653     2.641     2.658     2.666     2.651     2.658     2.650     2.604     2.592     2.569     2.502     2.476     2.443     2.360     2.318     2.272     2.183     2.133     2.085     2.010     1.968     1.932     1.877     1.850     1.827     1.786     1.768     1.751     1.717     1.701     1.684     1.651     1.633     1.615     1.584     1.565     1.549     1.523     1.505     1.488     1.463     1.444     1.425     1.401     1.385     1.369     1.351     1.340     1.329     1.315     1.306     1.298     1.288     1.285     1.281     1.276     1.275     1.273     1.268     1.267     1.264     1.258     1.256     1.253     1.246     1.243     1.240     1.232     1.228     1.224     1.215     1.212     1.206     1.197     1.193     1.188     1.178     1.173     1.167     1.157     1.152     1.146     1.135     1.130     1.124     1.113     1.107     1.100     1.089     1.083     1.076     1.064     1.058     1.051     1.039     1.033     1.026     1.013     1.007     1.000     0.988     0.982     0.975     0.963     0.958     0.951     0.940     0.935     0.928     0.918     0.913     0.907     0.896     0.892     0.886     0.877     0.872     0.867     0.859     0.855     0.850     0.842     0.838     0.833     0.826     0.822     0.821     0.819     0.818     0.817     0.816     0.815     0.814     0.812     0.811     0.810     0.809     0.808     0.807     0.806     0.805     0.804     0.803     0.802     0.801     0.800     0.800     0.799     0.798     0.798     0.797     0.796     0.796     0.796     0.795     0.794     0.794     0.793     0.793     0.792     0.792     0.791     0.791     0.790     0.789     0.788     0.787     0.787     0.786     0.785     0.785     0.784     0.783     0.782     0.781     0.780     0.779     0.778     0.776     0.775     0.774     0.772     0.771     0.769     0.767     0.766     0.764     0.761     0.760     0.758     0.755     0.753     0.751     0.748     0.746     0.744     0.740     0.738     0.736     0.732     0.729     0.727     0.722     0.719     0.717     0.712     0.709     0.706     0.701     0.698     0.695     0.690     0.686     0.683     0.677     0.674     0.670     0.665     0.661     0.658     0.652     0.648     0.644     0.638     0.635     0.631     0.625     0.621     0.617     0.611     0.608     0.604     0.600     0.600     0.601     0.602     0.603     0.603     0.604     0.605     0.605     0.606     0.606     0.606     0.606     0.606     0.605     0.605     0.604     0.603     0.602     0.601     0.600     0.598     0.597     0.596     0.593     0.591     0.589     0.585     0.582     0.579
     0.991     0.993     0.995     0.997     0.998     1.000     1.002     1.003     1.005     1.006     1.007     1.009     1.010     1.011     1.012     1.013     1.015     1.016     1.017     1.018     1.019     1.019     1.020     1.021     1.022     1.023     1.024     1.024     1.025     1.025     1.026     1.027     1.027     1.028     1.028     1.029     1.029     1.029     1.030     1.030     1.030     1.031     1.031     1.031     1.031     1.032     1.031     1.031     1.032     1.032     1.032     1.032     1.032     1.032     1.031     1.032     1.031     1.031     1.031     1.031     1.031     1.031     1.030     1.030     1.030     1.030     1.029     1.029     1.029     1.028     1.028     1.028     1.027     1.027     1.026     1.026     1.025     1.025     1.025     1.024     1.024     1.023     1.023     1.022     1.021     1.021     1.020     1.019     1.019     1.018     1.017     1.017     1.016     1.016     1.015     1.014     1.013     1.013     1.012     1.011     1.010     1.010     1.009     1.008     1.008     1.007     1.006     1.005     1.004     1.004     1.003     1.002     1.001     1.000     0.999     0.998     0.998     0.997     0.996     0.995     0.994     0.993     0.992     0.991     0.990     0.989     0.988     0.987     0.986     0.985     0.984     0.983     0.982     0.981     0.980     0.979     0.978     0.977     0.976     0.975     0.973     0.972     0.971     0.970     0.969     0.967     0.966     0.965     0.964     0.963     0.961     0.960     0.959     0.958     0.956     0.955     0.953     0.952     0.951     0.949     0.948     0.946     0.945     0.944     0.942     0.941     0.939     0.939     0.938     0.938     0.938     0.937     0.937     0.937     0.936     0.936     0.936     0.935     0.935     0.934     0.934     0.934     0.933     0.933     0.932     0.932     0.931     0.931     0.930     0.930     0.929     0.928     0.927     0.927     0.926     0.925     0.925     0.924     0.923     0.922     0.922     0.921     0.920     0.919     0.919     0.918     0.917     0.916     0.915     0.914     0.913     0.913     0.912     0.911     0.910     0.909     0.908     0.907     0.906     0.905     0.904     0.903     0.902     0.901     0.901     0.899     0.898     0.897     0.896     0.895     0.894     0.893     0.892     0.891     0.889     0.888     0.887     0.886     0.885     0.884     0.882     0.881     0.880     0.879     0.878     0.876     0.875     0.873     0.872     0.871     0.870     0.868     0.867     0.866     0.865     0.863     0.862     0.860     0.859     0.858     0.856     0.855     0.854     0.852     0.851     0.849     0.848     0.847     0.845     0.844     0.842     0.841     0.839     0.838     0.836     0.835     0.833     0.832     0.830     0.829     0.827     0.826     0.824     0.823     0.821     0.820     0.819     0.817     0.816     0.814     0.813     0.811     0.809     0.808     0.806     0.805     0.804     0.802     0.801     0.799     0.798     0.796     0.795     0.793     0.792     0.791     0.789     0.788     0.786     0.785     0.784     0.782     0.781     0.780     0.778     0.777     0.776     0.774     0.773     0.772     0.771     0.769     0.768     0.767     0.766     0.764     0.763     0.762     0.761     0.760     0.759     0.757     0.756     0.755     0.754     0.753     0.753     0.753     0.753     0.753     0.754     0.754     0.754     0.754     0.755     0.755     0.755     0.755     0.756     0.756     0.756     0.756     0.757     0.757     0.757     0.758     0.758     0.758     0.758     0.759     0.759     0.759     0.760     0.760     0.760     0.760     0.761     0.761     0.761     0.762     0.762     0.762     0.763     0.763     0.763     0.764     0.764     0.764     0.765     0.765     0.765     0.765     0.766     0.766     0.766     0.767     0.767     0.767     0.768     0.768     0.768     0.768     0.769     0.769     0.769     0.770     0.770     0.770     0.771     0.771     0.771     0.772     0.772     0.772     0.773     0.773     0.773     0.774     0.774     0.775     0.775     0.775     0.775     0.776     0.776     0.776     0.777     0.777     0.777     0.778     0.778     0.778     0.778     0.779     0.779     0.779     0.780     0.780     0.780     0.781     0.781     0.781     0.782     0.782     0.782     0.783     0.783     0.784     0.784     0.784     0.785     0.785     0.785     0.786     0.786     0.786     0.787     0.787     0.788     0.788     0.788     0.789     0.789     0.790     0.790     0.790     0.791     0.791     0.792     0.792     0.792     0.793     0.793     0.794     0.794     0.794     0.795     0.795     0.796     0.796     0.797     0.797     0.798     0.798     0.798     0.799     0.799     0.799     0.800     0.800     0.801     0.801     0.802     0.802     0.802     0.803     0.803     0.803     0.804     0.804     0.805     0.805     0.806     0.806     0.807     0.807     0.808     0.808     0.808     0.809     0.809     0.810     0.810     0.811     0.811     0.812     0.812     0.813     0.813     0.814     0.814     0.815     0.815     0.816     0.816     0.817     0.817     0.818     0.818     0.819     0.819     0.820     0.820     0.821     0.822     0.822     0.823     0.823     0.824     0.824     0.825     0.825     0.826     0.826     0.827     0.827     0.828     0.829     0.830     0.832     0.834     0.835     0.837     0.839     0.841     0.843     0.844     0.846     0.848     0.850     0.852     0.854     0.856     0.858     0.860     0.862     0.864     0.866     0.868     0.870     0.872     0.874     0.876     0.878     0.880     0.882     0.884     0.887     0.889     0.891     0.893     0.896     0.898     0.900     0.902     0.905     0.907     0.909     0.911     0.914     0.916     0.918     0.921     0.923     0.926     0.929     0.931     0.933     0.936     0.938     0.941     0.943     0.946     0.948     0.951     0.954     0.956     0.959     0.962     0.964     0.967     0.969     0.972     0.974     0.977     0.980     0.983     0.985     0.988     0.990     0.993     0.995     0.998     1.001     1.003     1.006     1.009     1.012     1.015     1.018     1.020     1.023     1.026     1.029     1.031     1.034     1.037     1.040     1.043     1.046     1.049     1.051     1.054     1.057     1.060     1.062     1.066     1.068     1.071     1.074     1.077     1.079     1.083     1.085     1.088     1.091     1.093     1.096     1.099     1.102     1.104     1.107     1.110     1.113     1.115     1.118     1.121     1.123     1.126     1.129     1.131     1.134     1.136     1.139     1.142     1.144     1.147     1.150     1.152     1.155     1.157     1.160     1.162     1.165     1.167     1.170     1.172     1.174     1.177     1.179     1.182     1.184     1.187     1.189     1.191     1.193     1.195     1.198     1.200     1.202     1.204     1.206     1.208     1.211     1.213     1.214     1.217     1.219     1.220     1.222     1.224     1.226     1.228     1.230     1.232     1.233     1.235     1.237     1.238     1.240     1.242     1.243     1.245     1.246     1.248     1.249     1.250     1.252     1.253     1.254     1.255     1.256     1.257     1.259     1.260     1.260     1.261     1.262     1.262     1.263     1.264     1.264     1.265     1.265     1.266     1.266     1.266     1.266     1.266     1.266     1.266     1.266     1.266     1.266     1.266     1.266     1.266     1.266     1.265     1.265     1.264     1.264     1.263     1.262     1.262     1.261     1.260     1.259     1.258     1.256     1.255     1.253     1.250     1.248     1.245     1.240     1.236     1.231     1.225     1.220     1.214     1.208     1.202     1.197     1.191     1.187     1.182     1.176     1.172     1.167     1.162     1.158     1.153     1.149     1.144     1.140     1.136     1.131     1.127     1.122     1.119     1.115     1.111     1.108     1.104     1.100     1.096     1.091     1.087     1.083     1.078     1.073     1.069     1.065     1.060     1.055     1.050     1.045     1.040     1.035     1.029     1.024     1.023     1.024     1.025     1.026     1.026     1.027     1.028     1.029     1.029     1.030     1.031     1.032     1.032     1.033     1.034     1.034     1.035     1.036     1.036     1.037     1.038     1.039     1.039     1.040     1.041     1.042     1.042     1.043     1.044     1.044     1.045     1.046     1.046     1.047     1.048     1.048     1.049     1.050     1.051     1.051     1.052     1.052     1.053     1.054     1.055     1.055     1.056     1.057     1.057     1.058     1.059     1.059     1.060     1.061     1.062     1.062     1.063     1.064     1.065     1.065     1.066     1.067     1.068     1.068     1.069     1.070     1.070     1.071     1.072     1.073     1.074     1.074     1.075     1.076     1.076     1.077     1.078     1.079     1.079     1.080     1.081     1.082     1.083     1.083     1.084     1.085     1.086     1.086     1.087     1.088     1.089     1.090     1.091     1.091     1.092     1.093     1.094     1.095     1.096     1.097     1.098     1.098     1.099     1.100     1.101     1.102     1.103     1.104     1.105     1.106     1.107     1.108     1.109     1.110     1.111     1.112     1.113     1.113     1.114     1.115     1.116     1.117     1.118     1.119     1.120     1.121     1.122     1.123     1.124     1.125     1.126     1.127     1.128     1.129     1.130     1.131     1.133     1.134     1.135     1.136     1.137     1.138     1.139     1.140     1.141     1.142     1.143     1.144     1.145     1.146     1.147     1.149     1.150     1.151     1.152     1.153     1.155     1.163     1.172     1.180     1.190     1.199     1.208     1.218     1.226     1.235     1.245     1.253     1.261     1.271     1.279     1.287     1.296     1.304     1.311     1.320     1.328     1.335     1.344     1.351     1.358     1.366     1.373     1.380     1.387     1.394     1.400     1.407     1.414     1.420     1.426     1.432     1.438     1.444     1.450     1.455     1.461     1.467     1.472     1.477     1.482     1.487     1.492     1.497     1.501     1.506     1.510     1.514     1.519     1.523     1.527     1.531     1.535     1.539     1.543     1.547     1.550     1.554     1.557     1.561     1.565     1.568     1.571     1.575     1.578     1.581     1.585     1.589     1.592     1.596     1.599     1.602     1.606     1.610     1.613     1.617     1.621     1.625     1.629     1.633     1.637     1.642     1.646     1.650     1.656     1.660     1.665     1.671     1.676     1.681     1.687     1.693     1.699     1.706     1.712     1.719     1.726     1.733     1.740     1.749     1.756     1.764     1.773     1.782     1.790     1.800     1.809     1.818     1.828     1.838     1.848     1.859     1.869     1.879     1.890     1.901     1.911     1.923     1.934     1.945     1.957     1.968     1.979     1.991     2.002     2.013     2.025     2.036     2.047     2.059     2.070     2.081     2.093     2.104     2.114     2.126     2.136     2.146     2.158     2.168     2.177     2.189     2.199     2.209     2.222     2.233     2.245     2.258     2.270     2.281     2.295     2.308     2.321     2.337     2.351     2.366     2.384     2.400     2.416     2.437     2.455     2.472     2.494     2.513     2.531     2.552     2.569     2.584     2.601     2.613     2.623     2.633     2.639     2.640     2.642     2.641     2.637     2.635     2.632     2.625     2.623     2.619     2.612     2.608     2.602     2.593     2.589     2.583     2.576     2.575     2.574     2.572     2.576     2.579     2.580     2.587     2.591     2.593     2.598     2.599     2.597     2.598     2.596     2.590     2.586     2.580     2.572     2.566     2.558     2.549     2.541     2.533     2.522     2.514     2.504     2.493     2.483     2.473     2.462     2.452     2.441     2.428     2.416     2.404     2.390     2.378     2.365     2.351     2.338     2.326     2.312     2.301     2.289     2.276     2.266     2.256     2.246     2.239     2.232     2.225     2.221     2.216     2.211     2.209     2.206     2.203     2.203     2.202     2.200     2.202     2.203     2.203     2.207     2.209     2.211     2.217     2.221     2.225     2.232     2.236     2.239     2.246     2.249     2.251     2.257     2.260     2.263     2.269     2.273     2.276     2.283     2.287     2.289     2.296     2.299     2.301     2.307     2.308     2.321     2.353     2.373     2.390     2.418     2.436     2.447     2.468     2.478     2.485     2.501     2.507     2.508     2.516     2.514     2.508     2.506     2.496     2.481     2.470     2.451     2.427     2.406     2.382     2.354     2.329     2.301     2.276     2.275     2.273     2.269     2.268     2.264     2.260     2.258     2.255     2.251     2.249     2.246     2.242     2.240     2.236     2.230     2.227     2.221     2.214     2.209     2.202     2.193     2.186     2.177     2.167     2.157     2.146     2.133     2.121     2.107     2.091     2.076     2.060     2.043     2.025     2.008     1.988     1.969     1.950     1.929     1.907     1.886     1.864     1.841     1.819     1.796     1.773     1.751     1.729     1.706     1.685     1.663     1.640     1.620     1.598     1.577     1.573     1.570     1.567     1.565     1.562     1.560     1.559     1.556     1.555     1.554     1.552     1.552     1.551     1.549     1.549     1.548     1.547     1.547     1.546     1.545     1.545     1.545     1.544     1.545     1.545     1.544     1.545     1.545     1.544     1.545     1.545     1.544     1.545     1.545     1.544     1.545     1.545     1.544     1.545     1.545     1.545     1.545     1.545     1.544     1.545     1.545     1.544     1.544     1.544     1.543     1.543     1.543     1.542     1.563     1.601     1.634     1.664     1.687     1.702     1.713     1.717     1.714     1.704     1.689     1.668     1.638     1.641     1.642     1.648     1.646     1.637     1.629     1.614     1.592     1.573     1.550     1.523     1.504     1.542     1.596     1.651     1.698     1.739     1.778     1.808     1.829     1.843     1.849     1.850     1.927     1.988     2.038     2.084     2.110     2.119     2.116     2.094     2.055     2.005     1.952     1.908     1.854     1.797     1.774     1.769     1.763     1.752     1.744     1.731     1.714     1.698     1.679     1.652     1.655     1.709     1.762     1.822     1.874     1.925     1.984     2.031     2.076     2.128     2.166     2.206     2.281     2.338     2.391     2.455     2.501     2.543     2.593     2.627     2.657     2.696     2.721     2.743     2.774     2.788     2.797     2.813     2.814     2.809     2.817     2.810     2.797     2.797     2.785     2.772     2.775     2.769     2.757     2.751     2.730     2.697     2.674     2.645     2.601     2.562     2.514     2.458     2.415     2.375     2.335     2.309     2.284     2.255     2.233     2.208     2.181     2.155     2.128     2.093     2.055     2.017     1.970     1.936     1.996     2.047     2.101     2.146     2.185     2.224     2.252     2.270     2.280     2.282     2.273     2.296     2.347     2.390     2.427     2.460     2.484     2.497     2.511     2.516     2.513     2.520     2.528     2.534     2.555     2.577     2.591     2.614     2.631     2.639     2.658     2.672     2.678     2.686     2.683     2.665     2.652     2.631     2.597     2.568     2.532     2.482     2.434     2.380     2.316     2.258     2.203     2.147     2.103     2.066     2.028     1.998     1.969     1.937     1.911     1.886     1.858     1.834     1.810     1.782     1.757     1.733     1.706     1.681     1.657     1.632     1.609     1.585     1.559     1.533     1.508     1.482     1.459     1.437     1.416     1.399     1.383     1.367     1.352     1.337     1.322     1.311     1.302     1.294     1.288     1.283     1.277     1.273     1.268     1.263     1.258     1.254     1.248     1.243     1.238     1.231     1.226     1.221     1.214     1.208     1.202     1.195     1.189     1.183     1.175     1.169     1.162     1.154     1.148     1.140     1.132     1.126     1.118     1.110     1.103     1.095     1.086     1.079     1.071     1.062     1.054     1.046     1.037     1.029     1.021     1.011     1.003     0.995     0.986     0.979     0.971     0.962     0.955     0.947     0.939     0.932     0.925     0.917     0.910     0.903     0.896     0.889     0.883     0.876     0.870     0.864     0.858     0.853     0.847     0.841     0.836     0.831     0.825     0.820     0.818     0.817     0.816     0.815     0.813     0.812     0.811     0.810     0.809     0.808     0.807     0.806     0.804     0.803     0.803     0.802     0.800     0.800     0.799     0.798     0.797     0.797     0.796     0.796     0.795     0.794     0.794     0.793     0.793     0.792     0.792     0.791     0.790     0.790     0.789     0.789     0.788     0.787     0.787     0.786     0.785     0.785     0.784     0.783     0.782     0.781     0.780     0.780     0.779     0.778     0.776     0.775     0.774     0.773     0.771     0.770     0.768     0.767     0.765     0.763     0.762     0.760     0.758     0.756     0.753     0.751     0.749     0.746     0.744     0.742     0.739     0.736     0.733     0.730     0.727     0.724     0.721     0.718     0.714     0.711     0.707     0.704     0.700     0.696     0.693     0.689     0.685     0.681     0.676     0.672     0.668     0.664     0.659     0.655     0.651     0.646     0.642     0.637     0.633     0.629     0.624     0.620     0.615     0.610     0.606     0.602     0.597     0.598     0.599     0.599     0.600     0.601     0.602     0.602     0.603     0.603     0.603     0.603     0.603     0.603     0.602     0.601     0.601     0.600     0.599     0.598     0.597     0.596     0.595     0.593     0.592     0.590     0.587     0.584     0.581     0.577
     0.990     0.992     0.994     0.996     0.998     0.999     1.001     1.003     1.004     1.006     1.007     1.008     1.009     1.011     1.012     1.013     1.014     1.015     1.017     1.017     1.019     1.019     1.020     1.021     1.022     1.022     1.023     1.024     1.025     1.025     1.026     1.026     1.027     1.027     1.028     1.028     1.029     1.029     1.030     1.030     1.030     1.031     1.031     1.031     1.031     1.031     1.031     1.032     1.032     1.032     1.032     1.032     1.032     1.032     1.032     1.032     1.032     1.031     1.031     1.031     1.031     1.031     1.031     1.031     1.030     1.030     1.030     1.030     1.029     1.029     1.028     1.028     1.028     1.027     1.027     1.026     1.026     1.025     1.025     1.025     1.024     1.024     1.023     1.022     1.022     1.021     1.021     1.020     1.019     1.019     1.018     1.017     1.017     1.016     1.015     1.015     1.014     1.013     1.013     1.012     1.011     1.010     1.010     1.009     1.008     1.007     1.007     1.006     1.005     1.004     1.003     1.003     1.002     1.001     1.000     0.999     0.998     0.997     0.996     0.995     0.995     0.994     0.993     0.992     0.991     0.990     0.989     0.988     0.987     0.986     0.985     0.984     0.983     0.982     0.981     0.979     0.979     0.977     0.976     0.975     0.974     0.973     0.972     0.970     0.969     0.968     0.967     0.966     0.964     0.963     0.962     0.961     0.959     0.958     0.957     0.955     0.954     0.953     0.951     0.950     0.948     0.947     0.946     0.944     0.943     0.941     0.940     0.938     0.938     0.937     0.937     0.937     0.936     0.936     0.936     0.935     0.935     0.935     0.934     0.934     0.933     0.933     0.932     0.932     0.932     0.931     0.930     0.930     0.929     0.929     0.928     0.928     0.927     0.926     0.925     0.925     0.924     0.923     0.923     0.922     0.921     0.920     0.920     0.919     0.918     0.918     0.917     0.916     0.915     0.914     0.913     0.912     0.911     0.910     0.909     0.909     0.908     0.907     0.906     0.905     0.904     0.903     0.902     0.901     0.900     0.899     0.898     0.897     0.896     0.895     0.894     0.892     0.891     0.890     0.889     0.888     0.887     0.886     0.885     0.883     0.882     0.881     0.880     0.878     0.877     0.876     0.875     0.873     0.872     0.871     0.869     0.868     0.867     0.865     0.864     0.863     0.861     0.860     0.859     0.858     0.856     0.855     0.854     0.852     0.851     0.849     0.848     0.846     0.845     0.844     0.842     0.841     0.839     0.838     0.836     0.835     0.833     0.832     0.830     0.829     0.827     0.826     0.824     0.823     0.821     0.820     0.819     0.817     0.816     0.814     0.813     0.811     0.810     0.808     0.807     0.805     0.804     0.802     0.801     0.800     0.798     0.797     0.795     0.794     0.792     0.791     0.789     0.788     0.787     0.785     0.784     0.782     0.781     0.780     0.778     0.777     0.776     0.774     0.773     0.772     0.771     0.770     0.768     0.767     0.766     0.765     0.764     0.762     0.761     0.760     0.759     0.758     0.757     0.755     0.754     0.753     0.752     0.752     0.753     0.753     0.753     0.754     0.754     0.754     0.754     0.754     0.755     0.755     0.755     0.755     0.756     0.756     0.756     0.757     0.757     0.757     0.757     0.758     0.758     0.758     0.759     0.759     0.759     0.759     0.760     0.760     0.760     0.761     0.761     0.761     0.762     0.762     0.762     0.762     0.763     0.763     0.763     0.764     0.764     0.764     0.765     0.765     0.765     0.766     0.766     0.766     0.766     0.767     0.767     0.767     0.768     0.768     0.768     0.769     0.769     0.769     0.770     0.770     0.770     0.771     0.771     0.771     0.772     0.772     0.772     0.773     0.773     0.773     0.774     0.774     0.774     0.775     0.775     0.775     0.776     0.776     0.776     0.777     0.777     0.777     0.777     0.778     0.778     0.778     0.779     0.779     0.780     0.780     0.780     0.780     0.781     0.781     0.781     0.782     0.782     0.782     0.783     0.783     0.783     0.784     0.784     0.785     0.785     0.785     0.786     0.786     0.787     0.787     0.787     0.788     0.788     0.788     0.789     0.789     0.790     0.790     0.790     0.791     0.791     0.792     0.792     0.792     0.793     0.793     0.794     0.794     0.794     0.795     0.795     0.796     0.796     0.797     0.797     0.798     0.798     0.798     0.799     0.799     0.799     0.800     0.800     0.801     0.801     0.802     0.802     0.802     0.803     0.803     0.804     0.804     0.805     0.805     0.806     0.806     0.806     0.807     0.807     0.808     0.808     0.809     0.809     0.810     0.810     0.810     0.811     0.811     0.812     0.812     0.813     0.813     0.814     0.814     0.815     0.815     0.816     0.816     0.817     0.817     0.818     0.819     0.819     0.820     0.820     0.821     0.821     0.822     0.822     0.823     0.823     0.824     0.824     0.825     0.825     0.826     0.827     0.827     0.828     0.828     0.829     0.831     0.833     0.835     0.837     0.839     0.840     0.842     0.844     0.846     0.848     0.849     0.851     0.853     0.855     0.857     0.859     0.861     0.863     0.865     0.867     0.869     0.871     0.873     0.875     0.877     0.880     0.882     0.884     0.886     0.888     0.890     0.893     0.895     0.897     0.900     0.902     0.904     0.906     0.908     0.911     0.913     0.915     0.918     0.920     0.923     0.925     0.928     0.930     0.932     0.935     0.938     0.940     0.943     0.945     0.948     0.950     0.953     0.956     0.958     0.961     0.963     0.966     0.969     0.971     0.974     0.976     0.979     0.982     0.984     0.987     0.990     0.992     0.995     0.997     1.000     1.003     1.005     1.008     1.011     1.014     1.017     1.020     1.022     1.025     1.028     1.030     1.033     1.036     1.039     1.042     1.045     1.048     1.050     1.053     1.056     1.059     1.062     1.065     1.067     1.070     1.073     1.076     1.078     1.081     1.084     1.087     1.090     1.092     1.095     1.098     1.101     1.103     1.106     1.109     1.111     1.114     1.117     1.119     1.122     1.125     1.127     1.130     1.132     1.135     1.138     1.140     1.143     1.145     1.148     1.151     1.153     1.155     1.158     1.161     1.163     1.165     1.168     1.170     1.172     1.175     1.177     1.180     1.182     1.184     1.187     1.189     1.191     1.193     1.196     1.198     1.200     1.202     1.204     1.206     1.208     1.210     1.212     1.214     1.216     1.218     1.220     1.222     1.223     1.225     1.227     1.229     1.231     1.232     1.234     1.235     1.237     1.238     1.240     1.241     1.243     1.244     1.246     1.247     1.248     1.249     1.250     1.252     1.253     1.254     1.255     1.255     1.256     1.257     1.258     1.258     1.259     1.260     1.260     1.260     1.261     1.261     1.261     1.261     1.261     1.261     1.261     1.261     1.261     1.261     1.260     1.260     1.260     1.260     1.259     1.259     1.258     1.257     1.257     1.256     1.255     1.254     1.253     1.252     1.251     1.249     1.248     1.246     1.244     1.242     1.239     1.236     1.232     1.227     1.222     1.216     1.210     1.204     1.198     1.192     1.187     1.182     1.177     1.172     1.167     1.162     1.158     1.153     1.149     1.145     1.140     1.136     1.132     1.127     1.123     1.119     1.115     1.111     1.108     1.104     1.100     1.096     1.092     1.088     1.083     1.079     1.075     1.070     1.065     1.061     1.056     1.051     1.047     1.042     1.037     1.032     1.026     1.022     1.023     1.024     1.024     1.025     1.026     1.026     1.027     1.028     1.029     1.029     1.030     1.031     1.031     1.032     1.033     1.033     1.034     1.035     1.036     1.036     1.037     1.038     1.039     1.039     1.040     1.041     1.041     1.042     1.043     1.043     1.044     1.045     1.046     1.046     1.047     1.048     1.048     1.049     1.050     1.051     1.051     1.052     1.052     1.053     1.054     1.055     1.055     1.056     1.057     1.057     1.058     1.059     1.059     1.060     1.061     1.062     1.062     1.063     1.064     1.065     1.065     1.066     1.067     1.068     1.068     1.069     1.070     1.070     1.071     1.072     1.073     1.074     1.074     1.075     1.076     1.076     1.077     1.078     1.079     1.079     1.080     1.081     1.082     1.083     1.083     1.084     1.085     1.086     1.087     1.087     1.088     1.089     1.090     1.091     1.092     1.092     1.093     1.094     1.095     1.096     1.097     1.098     1.099     1.099     1.100     1.101     1.102     1.103     1.104     1.105     1.106     1.107     1.108     1.109     1.110     1.111     1.112     1.113     1.114     1.115     1.116     1.117     1.117     1.119     1.120     1.120     1.121     1.122     1.124     1.125     1.126     1.127     1.128     1.129     1.130     1.131     1.132     1.133     1.134     1.135     1.136     1.137     1.138     1.139     1.140     1.141     1.142     1.144     1.145     1.146     1.147     1.148     1.149     1.150     1.152     1.153     1.154     1.156     1.166     1.175     1.184     1.194     1.203     1.212     1.221     1.230     1.239     1.248     1.256     1.265     1.274     1.282     1.290     1.299     1.307     1.315     1.323     1.331     1.339     1.346     1.354     1.361     1.368     1.376     1.383     1.390     1.396     1.403     1.410     1.416     1.422     1.428     1.435     1.440     1.446     1.452     1.458     1.463     1.469     1.474     1.479     1.484     1.489     1.493     1.498     1.503     1.507     1.512     1.516     1.520     1.524     1.528     1.532     1.536     1.540     1.544     1.547     1.551     1.555     1.558     1.562     1.565     1.569     1.572     1.576     1.579     1.582     1.586     1.589     1.593     1.596     1.600     1.603     1.607     1.611     1.614     1.618     1.622     1.626     1.630     1.634     1.639     1.643     1.648     1.652     1.657     1.662     1.667     1.673     1.678     1.684     1.690     1.696     1.702     1.709     1.716     1.722     1.730     1.737     1.745     1.753     1.761     1.769     1.778     1.787     1.796     1.805     1.814     1.824     1.834     1.844     1.854     1.865     1.875     1.886     1.897     1.907     1.918     1.930     1.941     1.952     1.964     1.975     1.987     1.998     2.009     2.021     2.032     2.043     2.055     2.066     2.078     2.089     2.100     2.111     2.122     2.133     2.144     2.154     2.165     2.175     2.185     2.195     2.206     2.217     2.229     2.240     2.252     2.265     2.277     2.290     2.303     2.317     2.332     2.347     2.363     2.380     2.398     2.416     2.434     2.453     2.472     2.493     2.512     2.533     2.554     2.572     2.592     2.610     2.623     2.637     2.648     2.653     2.657     2.660     2.656     2.656     2.657     2.649     2.646     2.644     2.635     2.632     2.628     2.617     2.612     2.607     2.596     2.593     2.591     2.584     2.585     2.588     2.586     2.591     2.597     2.599     2.605     2.611     2.612     2.615     2.618     2.614     2.614     2.612     2.605     2.602     2.598     2.588     2.582     2.575     2.563     2.555     2.546     2.533     2.524     2.515     2.501     2.492     2.482     2.468     2.457     2.446     2.431     2.419     2.406     2.390     2.377     2.365     2.348     2.335     2.323     2.308     2.296     2.285     2.271     2.261     2.251     2.240     2.232     2.224     2.215     2.209     2.204     2.196     2.193     2.190     2.185     2.184     2.184     2.181     2.182     2.184     2.183     2.186     2.190     2.192     2.197     2.202     2.204     2.208     2.212     2.214     2.218     2.222     2.223     2.228     2.233     2.236     2.242     2.248     2.251     2.256     2.261     2.264     2.269     2.275     2.276     2.280     2.283     2.302     2.331     2.358     2.384     2.409     2.433     2.451     2.468     2.483     2.496     2.507     2.515     2.518     2.520     2.519     2.514     2.507     2.498     2.484     2.468     2.450     2.428     2.405     2.383     2.356     2.328     2.299     2.274     2.274     2.275     2.271     2.269     2.267     2.262     2.260     2.259     2.254     2.252     2.250     2.245     2.243     2.239     2.233     2.229     2.224     2.216     2.211     2.205     2.195     2.188     2.180     2.168     2.158     2.147     2.132     2.119     2.105     2.088     2.073     2.057     2.038     2.022     2.004     1.983     1.965     1.945     1.923     1.902     1.882     1.858     1.836     1.814     1.790     1.768     1.746     1.722     1.701     1.680     1.656     1.635     1.614     1.591     1.578     1.576     1.572     1.570     1.568     1.565     1.564     1.563     1.560     1.559     1.558     1.556     1.556     1.555     1.553     1.553     1.553     1.551     1.551     1.551     1.549     1.550     1.550     1.549     1.549     1.549     1.548     1.549     1.549     1.548     1.548     1.549     1.548     1.548     1.548     1.547     1.548     1.548     1.547     1.547     1.548     1.547     1.547     1.547     1.546     1.546     1.546     1.545     1.545     1.545     1.544     1.543     1.543     1.578     1.617     1.651     1.680     1.703     1.719     1.729     1.732     1.728     1.719     1.702     1.679     1.650     1.638     1.644     1.648     1.648     1.644     1.635     1.624     1.608     1.587     1.567     1.545     1.520     1.520     1.576     1.631     1.680     1.723     1.762     1.792     1.814     1.828     1.832     1.868     1.906     1.941     1.983     2.028     2.060     2.078     2.080     2.067     2.038     2.015     1.986     1.947     1.897     1.842     1.781     1.774     1.768     1.759     1.748     1.735     1.722     1.706     1.688     1.663     1.631     1.661     1.715     1.769     1.821     1.872     1.922     1.971     2.017     2.061     2.102     2.155     2.226     2.293     2.356     2.416     2.471     2.519     2.562     2.598     2.627     2.652     2.673     2.690     2.704     2.716     2.726     2.734     2.742     2.752     2.759     2.768     2.774     2.779     2.785     2.795     2.807     2.820     2.826     2.825     2.817     2.798     2.769     2.731     2.680     2.619     2.553     2.483     2.413     2.376     2.352     2.329     2.313     2.295     2.272     2.249     2.225     2.193     2.162     2.125     2.080     2.037     1.987     1.996     2.061     2.117     2.166     2.211     2.250     2.284     2.309     2.324     2.366     2.430     2.489     2.539     2.584     2.621     2.647     2.668     2.683     2.685     2.681     2.670     2.648     2.626     2.602     2.575     2.560     2.557     2.559     2.573     2.594     2.613     2.637     2.660     2.676     2.688     2.692     2.683     2.670     2.652     2.624     2.596     2.563     2.522     2.479     2.433     2.383     2.336     2.292     2.252     2.219     2.190     2.158     2.127     2.096     2.062     2.030     2.000     1.969     1.941     1.914     1.885     1.857     1.830     1.801     1.772     1.745     1.718     1.692     1.667     1.639     1.609     1.580     1.551     1.524     1.498     1.473     1.451     1.432     1.412     1.392     1.373     1.356     1.340     1.327     1.316     1.307     1.298     1.290     1.284     1.277     1.271     1.265     1.259     1.252     1.246     1.239     1.233     1.226     1.220     1.213     1.207     1.200     1.193     1.186     1.180     1.172     1.165     1.159     1.151     1.144     1.137     1.129     1.121     1.114     1.107     1.099     1.091     1.083     1.075     1.067     1.059     1.051     1.042     1.034     1.026     1.017     1.008     1.000     0.992     0.984     0.976     0.968     0.960     0.952     0.944     0.937     0.929     0.922     0.915     0.908     0.901     0.894     0.887     0.881     0.874     0.868     0.863     0.857     0.851     0.845     0.840     0.834     0.829     0.824     0.819     0.816     0.814     0.813     0.812     0.811     0.810     0.809     0.808     0.806     0.805     0.804     0.803     0.802     0.801     0.800     0.799     0.798     0.797     0.797     0.796     0.795     0.794     0.794     0.793     0.793     0.792     0.791     0.791     0.790     0.790     0.789     0.789     0.788     0.788     0.787     0.786     0.786     0.785     0.784     0.784     0.783     0.782     0.782     0.781     0.780     0.779     0.778     0.777     0.777     0.775     0.774     0.773     0.772     0.771     0.769     0.768     0.766     0.765     0.763     0.761     0.760     0.758     0.756     0.754     0.751     0.749     0.747     0.745     0.742     0.739     0.737     0.734     0.731     0.728     0.726     0.722     0.719     0.716     0.712     0.709     0.705     0.702     0.698     0.695     0.691     0.687     0.683     0.679     0.675     0.671     0.666     0.662     0.658     0.654     0.649     0.645     0.641     0.636     0.632     0.627     0.623     0.618     0.614     0.609     0.605     0.600     0.595     0.595     0.596     0.597     0.598     0.598     0.599     0.600     0.600     0.600     0.600     0.600     0.600     0.599     0.599     0.598     0.597     0.597     0.596     0.595     0.594     0.593     0.593     0.592     0.590     0.588     0.586     0.584     0.580     0.577
     0.989     0.991     0.993     0.995     0.997     0.999     1.000     1.002     1.004     1.005     1.006     1.007     1.009     1.010     1.011     1.013     1.014     1.015     1.016     1.017     1.018     1.019     1.020     1.021     1.021     1.023     1.023     1.024     1.025     1.025     1.026     1.027     1.027     1.027     1.028     1.028     1.029     1.029     1.030     1.030     1.030     1.031     1.031     1.031     1.031     1.031     1.032     1.032     1.032     1.032     1.032     1.032     1.032     1.032     1.032     1.032     1.032     1.032     1.031     1.031     1.031     1.031     1.031     1.031     1.030     1.030     1.030     1.030     1.029     1.029     1.029     1.028     1.028     1.027     1.027     1.027     1.026     1.026     1.026     1.025     1.025     1.024     1.023     1.023     1.022     1.022     1.021     1.021     1.020     1.019     1.019     1.018     1.017     1.016     1.016     1.015     1.015     1.014     1.013     1.012     1.012     1.011     1.010     1.010     1.009     1.008     1.007     1.006     1.005     1.005     1.004     1.003     1.002     1.001     1.000     1.000     0.999     0.998     0.997     0.996     0.995     0.994     0.993     0.993     0.991     0.991     0.990     0.989     0.988     0.987     0.986     0.984     0.984     0.982     0.981     0.980     0.979     0.978     0.977     0.976     0.974     0.974     0.972     0.971     0.970     0.969     0.968     0.966     0.965     0.964     0.963     0.962     0.960     0.959     0.957     0.956     0.955     0.953     0.952     0.951     0.949     0.948     0.946     0.945     0.943     0.942     0.940     0.939     0.937     0.937     0.936     0.936     0.936     0.935     0.935     0.934     0.934     0.934     0.933     0.933     0.933     0.932     0.932     0.931     0.931     0.930     0.930     0.929     0.929     0.928     0.927     0.927     0.926     0.926     0.925     0.924     0.923     0.923     0.922     0.921     0.921     0.920     0.920     0.919     0.919     0.918     0.917     0.916     0.916     0.915     0.913     0.912     0.911     0.910     0.909     0.908     0.907     0.906     0.905     0.904     0.903     0.902     0.902     0.900     0.899     0.898     0.897     0.896     0.895     0.894     0.893     0.892     0.891     0.890     0.889     0.888     0.886     0.885     0.884     0.883     0.882     0.881     0.879     0.878     0.877     0.876     0.874     0.873     0.872     0.870     0.869     0.868     0.867     0.865     0.864     0.863     0.861     0.860     0.859     0.857     0.856     0.855     0.853     0.852     0.851     0.849     0.848     0.846     0.845     0.843     0.842     0.840     0.839     0.838     0.836     0.835     0.833     0.832     0.830     0.829     0.827     0.826     0.824     0.823     0.821     0.820     0.818     0.817     0.816     0.814     0.813     0.811     0.810     0.808     0.807     0.805     0.804     0.803     0.801     0.800     0.798     0.797     0.795     0.794     0.793     0.791     0.790     0.788     0.787     0.786     0.784     0.783     0.781     0.780     0.779     0.777     0.776     0.775     0.774     0.772     0.771     0.770     0.769     0.768     0.766     0.765     0.764     0.763     0.762     0.760     0.759     0.758     0.757     0.756     0.755     0.754     0.752     0.752     0.752     0.753     0.753     0.753     0.753     0.754     0.754     0.754     0.754     0.755     0.755     0.755     0.755     0.756     0.756     0.756     0.757     0.757     0.757     0.757     0.758     0.758     0.758     0.758     0.759     0.759     0.759     0.760     0.760     0.760     0.761     0.761     0.761     0.762     0.762     0.762     0.762     0.763     0.763     0.763     0.764     0.764     0.764     0.765     0.765     0.765     0.765     0.766     0.766     0.766     0.767     0.767     0.767     0.768     0.768     0.768     0.769     0.769     0.769     0.770     0.770     0.770     0.771     0.771     0.771     0.771     0.772     0.772     0.773     0.773     0.773     0.774     0.774     0.774     0.775     0.775     0.775     0.775     0.776     0.776     0.776     0.777     0.777     0.777     0.777     0.778     0.778     0.779     0.779     0.779     0.780     0.780     0.780     0.781     0.781     0.781     0.782     0.782     0.782     0.783     0.783     0.783     0.784     0.784     0.785     0.785     0.785     0.786     0.786     0.787     0.787     0.787     0.788     0.788     0.788     0.789     0.789     0.790     0.790     0.790     0.791     0.791     0.792     0.792     0.792     0.793     0.793     0.794     0.794     0.795     0.795     0.796     0.796     0.797     0.797     0.797     0.798     0.798     0.798     0.799     0.799     0.800     0.800     0.801     0.801     0.801     0.802     0.802     0.802     0.803     0.803     0.804     0.804     0.805     0.805     0.806     0.806     0.807     0.807     0.807     0.808     0.808     0.809     0.809     0.810     0.810     0.811     0.811     0.812     0.812     0.812     0.813     0.814     0.814     0.815     0.815     0.816     0.816     0.817     0.817     0.818     0.818     0.819     0.819     0.820     0.821     0.821     0.822     0.822     0.823     0.823     0.824     0.824     0.825     0.825     0.826     0.826     0.827     0.828     0.828     0.829     0.830     0.832     0.834     0.836     0.838     0.840     0.841     0.843     0.845     0.847     0.849     0.851     0.853     0.855     0.857     0.859     0.860     0.862     0.864     0.866     0.868     0.870     0.872     0.875     0.877     0.879     0.881     0.883     0.885     0.888     0.890     0.892     0.894     0.897     0.899     0.901     0.903     0.905     0.908     0.910     0.912     0.915     0.917     0.920     0.922     0.924     0.927     0.929     0.932     0.934     0.937     0.939     0.942     0.944     0.947     0.950     0.952     0.955     0.958     0.960     0.963     0.965     0.968     0.970     0.973     0.976     0.978     0.981     0.984     0.986     0.989     0.991     0.994     0.997     0.999     1.002     1.005     1.007     1.010     1.013     1.016     1.019     1.021     1.024     1.027     1.029     1.032     1.035     1.038     1.041     1.044     1.047     1.049     1.052     1.055     1.058     1.061     1.063     1.066     1.069     1.072     1.075     1.077     1.080     1.083     1.086     1.088     1.091     1.094     1.097     1.099     1.102     1.104     1.107     1.110     1.113     1.115     1.118     1.120     1.123     1.126     1.128     1.131     1.133     1.136     1.139     1.141     1.144     1.146     1.149     1.151     1.154     1.156     1.159     1.161     1.163     1.166     1.168     1.171     1.173     1.175     1.178     1.180     1.182     1.185     1.187     1.189     1.191     1.193     1.195     1.198     1.200     1.202     1.204     1.206     1.208     1.209     1.211     1.213     1.215     1.217     1.219     1.221     1.223     1.224     1.226     1.228     1.229     1.231     1.232     1.234     1.235     1.237     1.238     1.240     1.241     1.242     1.243     1.245     1.246     1.247     1.248     1.249     1.250     1.251     1.252     1.252     1.253     1.254     1.254     1.255     1.255     1.256     1.256     1.256     1.256     1.256     1.256     1.256     1.256     1.256     1.255     1.255     1.255     1.254     1.254     1.254     1.253     1.253     1.252     1.251     1.250     1.249     1.248     1.247     1.246     1.245     1.244     1.242     1.241     1.239     1.237     1.235     1.233     1.230     1.227     1.223     1.218     1.212     1.206     1.200     1.193     1.188     1.182     1.177     1.172     1.167     1.162     1.157     1.153     1.148     1.144     1.140     1.136     1.132     1.128     1.123     1.119     1.115     1.111     1.107     1.103     1.100     1.096     1.092     1.088     1.084     1.080     1.075     1.071     1.066     1.062     1.057     1.053     1.048     1.043     1.038     1.033     1.028     1.023     1.021     1.022     1.023     1.024     1.024     1.025     1.026     1.026     1.027     1.028     1.029     1.029     1.030     1.031     1.031     1.032     1.033     1.033     1.034     1.035     1.036     1.036     1.037     1.038     1.039     1.039     1.040     1.041     1.041     1.042     1.043     1.043     1.044     1.045     1.045     1.046     1.047     1.048     1.048     1.049     1.050     1.051     1.051     1.052     1.052     1.053     1.054     1.055     1.055     1.056     1.057     1.057     1.058     1.059     1.059     1.060     1.061     1.062     1.062     1.063     1.064     1.065     1.065     1.066     1.067     1.068     1.068     1.069     1.070     1.070     1.071     1.072     1.073     1.073     1.074     1.075     1.076     1.076     1.077     1.078     1.079     1.079     1.080     1.081     1.082     1.083     1.083     1.084     1.085     1.086     1.087     1.087     1.088     1.089     1.090     1.091     1.092     1.093     1.093     1.094     1.095     1.096     1.097     1.098     1.099     1.100     1.101     1.102     1.102     1.103     1.104     1.105     1.106     1.107     1.108     1.109     1.110     1.111     1.112     1.113     1.114     1.115     1.116     1.117     1.118     1.119     1.120     1.121     1.122     1.123     1.124     1.125     1.126     1.127     1.128     1.129     1.130     1.131     1.132     1.133     1.134     1.136     1.137     1.138     1.139     1.140     1.141     1.142     1.143     1.144     1.145     1.146     1.147     1.149     1.150     1.151     1.152     1.153     1.155     1.160     1.170     1.179     1.188     1.197     1.206     1.216     1.225     1.234     1.242     1.251     1.260     1.269     1.277     1.285     1.294     1.302     1.310     1.318     1.326     1.334     1.342     1.349     1.357     1.364     1.371     1.378     1.385     1.392     1.399     1.406     1.412     1.418     1.425     1.431     1.437     1.443     1.448     1.454     1.460     1.465     1.470     1.475     1.480     1.485     1.490     1.495     1.499     1.504     1.508     1.513     1.517     1.521     1.525     1.529     1.533     1.537     1.541     1.545     1.548     1.552     1.555     1.559     1.562     1.566     1.569     1.573     1.576     1.579     1.583     1.586     1.590     1.593     1.597     1.600     1.604     1.608     1.611     1.615     1.619     1.623     1.627     1.631     1.636     1.640     1.645     1.649     1.654     1.659     1.664     1.670     1.675     1.681     1.686     1.692     1.699     1.705     1.712     1.719     1.726     1.733     1.741     1.749     1.757     1.765     1.774     1.783     1.792     1.801     1.810     1.820     1.830     1.840     1.850     1.860     1.871     1.881     1.892     1.903     1.914     1.925     1.937     1.948     1.959     1.971     1.982     1.994     2.005     2.017     2.028     2.040     2.051     2.062     2.074     2.085     2.096     2.108     2.119     2.130     2.141     2.151     2.162     2.172     2.182     2.192     2.202     2.213     2.224     2.236     2.248     2.260     2.272     2.285     2.299     2.312     2.327     2.343     2.360     2.377     2.395     2.413     2.431     2.451     2.470     2.491     2.512     2.532     2.554     2.575     2.594     2.614     2.632     2.646     2.659     2.669     2.673     2.676     2.677     2.673     2.672     2.671     2.664     2.659     2.656     2.648     2.643     2.638     2.628     2.620     2.615     2.605     2.601     2.599     2.594     2.594     2.597     2.598     2.602     2.608     2.612     2.618     2.624     2.626     2.629     2.632     2.630     2.630     2.629     2.624     2.621     2.617     2.609     2.602     2.595     2.584     2.575     2.565     2.553     2.542     2.532     2.519     2.509     2.498     2.485     2.473     2.461     2.446     2.433     2.420     2.404     2.390     2.376     2.360     2.345     2.332     2.317     2.303     2.291     2.277     2.265     2.254     2.241     2.231     2.221     2.210     2.202     2.194     2.186     2.180     2.176     2.170     2.167     2.166     2.163     2.163     2.163     2.163     2.164     2.168     2.169     2.173     2.176     2.178     2.180     2.183     2.184     2.187     2.191     2.193     2.198     2.204     2.208     2.214     2.219     2.223     2.227     2.232     2.236     2.241     2.247     2.250     2.253     2.257     2.257     2.289     2.322     2.352     2.381     2.409     2.433     2.454     2.472     2.487     2.500     2.511     2.517     2.520     2.521     2.518     2.514     2.508     2.497     2.484     2.469     2.450     2.429     2.407     2.381     2.353     2.322     2.285     2.276     2.276     2.274     2.272     2.270     2.266     2.264     2.262     2.259     2.257     2.255     2.250     2.247     2.244     2.239     2.235     2.231     2.224     2.219     2.213     2.205     2.197     2.189     2.178     2.168     2.157     2.143     2.129     2.116     2.100     2.085     2.069     2.052     2.035     2.018     1.998     1.979     1.960     1.939     1.918     1.898     1.875     1.852     1.830     1.807     1.784     1.762     1.738     1.716     1.694     1.671     1.649     1.627     1.605     1.585     1.581     1.577     1.575     1.573     1.571     1.569     1.568     1.566     1.564     1.563     1.562     1.561     1.560     1.559     1.558     1.558     1.556     1.556     1.555     1.554     1.554     1.554     1.553     1.553     1.554     1.553     1.553     1.553     1.552     1.552     1.552     1.551     1.551     1.551     1.550     1.550     1.551     1.550     1.550     1.550     1.549     1.549     1.549     1.548     1.548     1.548     1.546     1.546     1.546     1.545     1.544     1.546     1.591     1.631     1.666     1.695     1.718     1.734     1.744     1.746     1.742     1.732     1.715     1.691     1.661     1.639     1.648     1.653     1.655     1.652     1.646     1.637     1.624     1.606     1.587     1.566     1.542     1.515     1.555     1.610     1.660     1.705     1.744     1.774     1.796     1.810     1.836     1.881     1.920     1.956     1.986     2.011     2.033     2.049     2.059     2.062     2.058     2.042     2.017     1.983     1.937     1.885     1.826     1.778     1.768     1.756     1.741     1.728     1.715     1.701     1.685     1.662     1.630     1.617     1.669     1.720     1.770     1.819     1.866     1.912     1.956     1.998     2.038     2.106     2.183     2.257     2.327     2.393     2.452     2.504     2.547     2.582     2.609     2.629     2.644     2.655     2.663     2.671     2.680     2.690     2.705     2.724     2.742     2.762     2.781     2.798     2.820     2.844     2.868     2.889     2.903     2.907     2.902     2.886     2.859     2.821     2.769     2.707     2.642     2.576     2.511     2.450     2.394     2.346     2.336     2.325     2.307     2.287     2.261     2.228     2.193     2.154     2.111     2.068     2.025     2.013     2.083     2.141     2.189     2.233     2.315     2.394     2.469     2.538     2.598     2.656     2.708     2.751     2.788     2.817     2.835     2.847     2.851     2.846     2.833     2.812     2.781     2.744     2.701     2.654     2.611     2.576     2.552     2.546     2.554     2.572     2.598     2.625     2.649     2.667     2.675     2.672     2.660     2.641     2.616     2.586     2.554     2.519     2.483     2.448     2.415     2.385     2.360     2.336     2.313     2.288     2.259     2.227     2.191     2.154     2.117     2.082     2.048     2.017     1.987     1.958     1.929     1.900     1.869     1.839     1.809     1.780     1.753     1.726     1.698     1.668     1.636     1.605     1.577     1.548     1.519     1.494     1.471     1.448     1.426     1.405     1.385     1.368     1.352     1.338     1.326     1.316     1.306     1.297     1.289     1.281     1.273     1.266     1.258     1.251     1.243     1.236     1.229     1.221     1.214     1.207     1.200     1.192     1.185     1.178     1.170     1.163     1.156     1.148     1.141     1.133     1.126     1.118     1.111     1.103     1.096     1.088     1.080     1.072     1.064     1.056     1.047     1.039     1.031     1.022     1.014     1.006     0.998     0.989     0.981     0.973     0.965     0.957     0.950     0.942     0.934     0.927     0.920     0.913     0.906     0.899     0.892     0.885     0.879     0.873     0.867     0.861     0.855     0.849     0.844     0.838     0.833     0.828     0.822     0.817     0.813     0.812     0.811     0.810     0.809     0.807     0.806     0.805     0.804     0.803     0.802     0.801     0.800     0.799     0.798     0.797     0.796     0.795     0.794     0.794     0.793     0.792     0.792     0.791     0.790     0.790     0.789     0.789     0.788     0.788     0.787     0.786     0.786     0.785     0.785     0.784     0.784     0.783     0.782     0.782     0.781     0.780     0.779     0.779     0.778     0.777     0.776     0.775     0.774     0.773     0.772     0.771     0.770     0.769     0.767     0.766     0.764     0.763     0.761     0.759     0.758     0.756     0.754     0.752     0.749     0.747     0.745     0.743     0.740     0.737     0.735     0.732     0.729     0.727     0.724     0.721     0.717     0.714     0.711     0.707     0.704     0.700     0.697     0.693     0.689     0.685     0.681     0.677     0.673     0.669     0.665     0.661     0.656     0.652     0.648     0.643     0.639     0.635     0.630     0.626     0.621     0.617     0.612     0.608     0.603     0.599     0.594     0.593     0.594     0.594     0.595     0.596     0.596     0.597     0.597     0.598     0.598     0.597     0.597     0.596     0.596     0.595     0.594     0.593     0.593     0.592     0.591     0.591     0.590     0.590     0.589     0.587     0.585     0.583     0.580     0.576
     0.989     0.991     0.993     0.995     0.996     0.998     1.000     1.001     1.003     1.004     1.006     1.007     1.008     1.010     1.011     1.012     1.014     1.015     1.016     1.017     1.018     1.019     1.020     1.021     1.021     1.022     1.023     1.024     1.024     1.025     1.026     1.026     1.027     1.027     1.028     1.029     1.029     1.029     1.030     1.030     1.030     1.030     1.031     1.031     1.031     1.032     1.032     1.032     1.032     1.032     1.032     1.032     1.032     1.032     1.032     1.032     1.032     1.032     1.032     1.032     1.031     1.031     1.031     1.031     1.031     1.031     1.030     1.030     1.030     1.029     1.029     1.029     1.028     1.028     1.028     1.027     1.027     1.026     1.026     1.026     1.025     1.025     1.024     1.023     1.023     1.022     1.022     1.021     1.020     1.020     1.019     1.019     1.018     1.017     1.016     1.016     1.015     1.014     1.014     1.013     1.012     1.012     1.011     1.010     1.009     1.009     1.008     1.007     1.006     1.005     1.005     1.004     1.003     1.002     1.001     1.000     1.000     0.999     0.998     0.997     0.996     0.995     0.994     0.993     0.992     0.991     0.990     0.989     0.988     0.987     0.986     0.985     0.984     0.983     0.982     0.981     0.980     0.979     0.978     0.976     0.975     0.974     0.973     0.972     0.971     0.969     0.968     0.967     0.966     0.965     0.964     0.962     0.961     0.959     0.958     0.957     0.955     0.954     0.953     0.951     0.950     0.948     0.947     0.945     0.944     0.943     0.941     0.939     0.938     0.936     0.935     0.935     0.935     0.934     0.934     0.934     0.933     0.933     0.933     0.932     0.932     0.931     0.931     0.931     0.930     0.930     0.929     0.929     0.928     0.927     0.927     0.926     0.926     0.925     0.924     0.923     0.923     0.922     0.922     0.922     0.921     0.921     0.920     0.920     0.919     0.918     0.918     0.917     0.916     0.915     0.914     0.912     0.911     0.910     0.909     0.908     0.907     0.906     0.905     0.904     0.903     0.902     0.901     0.900     0.899     0.898     0.897     0.896     0.895     0.894     0.893     0.892     0.891     0.889     0.888     0.887     0.886     0.885     0.884     0.883     0.881     0.880     0.879     0.878     0.876     0.875     0.874     0.873     0.871     0.870     0.869     0.868     0.866     0.865     0.864     0.862     0.861     0.860     0.859     0.857     0.856     0.854     0.853     0.852     0.850     0.849     0.848     0.846     0.845     0.843     0.842     0.840     0.839     0.838     0.836     0.835     0.833     0.832     0.830     0.829     0.827     0.826     0.824     0.823     0.821     0.820     0.819     0.817     0.816     0.814     0.813     0.811     0.810     0.808     0.807     0.806     0.804     0.803     0.801     0.800     0.798     0.797     0.796     0.794     0.793     0.791     0.790     0.789     0.787     0.786     0.784     0.783     0.782     0.780     0.779     0.777     0.776     0.775     0.774     0.773     0.771     0.770     0.769     0.768     0.766     0.766     0.764     0.763     0.762     0.760     0.760     0.758     0.757     0.756     0.755     0.754     0.753     0.752     0.752     0.752     0.752     0.753     0.753     0.753     0.753     0.754     0.754     0.754     0.754     0.755     0.755     0.755     0.755     0.756     0.756     0.756     0.757     0.757     0.757     0.757     0.758     0.758     0.758     0.759     0.759     0.759     0.760     0.760     0.760     0.761     0.761     0.761     0.761     0.762     0.762     0.762     0.763     0.763     0.763     0.764     0.764     0.764     0.764     0.765     0.765     0.765     0.766     0.766     0.766     0.766     0.767     0.767     0.767     0.768     0.768     0.769     0.769     0.769     0.769     0.770     0.770     0.770     0.771     0.771     0.771     0.772     0.772     0.772     0.773     0.773     0.773     0.774     0.774     0.774     0.775     0.775     0.775     0.776     0.776     0.776     0.777     0.777     0.777     0.777     0.778     0.778     0.778     0.779     0.779     0.780     0.780     0.780     0.781     0.781     0.781     0.782     0.782     0.782     0.783     0.783     0.783     0.784     0.784     0.785     0.785     0.785     0.786     0.786     0.787     0.787     0.787     0.788     0.788     0.788     0.789     0.789     0.790     0.790     0.790     0.791     0.791     0.792     0.792     0.792     0.793     0.793     0.794     0.794     0.795     0.795     0.796     0.796     0.797     0.797     0.797     0.798     0.798     0.799     0.799     0.799     0.800     0.800     0.801     0.801     0.802     0.802     0.802     0.803     0.803     0.804     0.804     0.804     0.805     0.805     0.806     0.806     0.807     0.807     0.807     0.808     0.808     0.809     0.809     0.810     0.810     0.811     0.811     0.812     0.812     0.813     0.813     0.814     0.814     0.815     0.815     0.816     0.816     0.817     0.818     0.818     0.819     0.819     0.820     0.820     0.821     0.821     0.822     0.822     0.823     0.823     0.824     0.824     0.825     0.826     0.826     0.827     0.827     0.828     0.829     0.830     0.832     0.833     0.835     0.837     0.839     0.841     0.842     0.844     0.846     0.848     0.850     0.852     0.854     0.856     0.858     0.860     0.862     0.864     0.865     0.867     0.870     0.872     0.874     0.876     0.878     0.880     0.882     0.884     0.887     0.889     0.891     0.893     0.896     0.898     0.900     0.902     0.905     0.907     0.909     0.911     0.914     0.916     0.919     0.921     0.924     0.926     0.928     0.931     0.933     0.936     0.938     0.941     0.944     0.946     0.949     0.951     0.954     0.957     0.959     0.962     0.964     0.967     0.969     0.972     0.975     0.977     0.980     0.983     0.985     0.988     0.990     0.993     0.996     0.998     1.001     1.004     1.007     1.009     1.012     1.015     1.018     1.020     1.023     1.026     1.029     1.031     1.034     1.037     1.040     1.043     1.045     1.048     1.051     1.054     1.057     1.060     1.062     1.065     1.068     1.071     1.073     1.076     1.079     1.082     1.084     1.087     1.090     1.092     1.095     1.098     1.100     1.103     1.106     1.109     1.111     1.114     1.116     1.119     1.122     1.124     1.127     1.129     1.132     1.134     1.137     1.139     1.142     1.144     1.147     1.149     1.152     1.154     1.157     1.159     1.161     1.164     1.166     1.169     1.171     1.173     1.176     1.178     1.180     1.182     1.185     1.187     1.189     1.191     1.193     1.195     1.197     1.199     1.201     1.203     1.205     1.207     1.209     1.211     1.212     1.214     1.216     1.218     1.220     1.221     1.223     1.225     1.226     1.228     1.229     1.230     1.232     1.233     1.235     1.236     1.237     1.239     1.240     1.241     1.242     1.243     1.244     1.245     1.246     1.247     1.247     1.248     1.249     1.249     1.250     1.250     1.250     1.251     1.251     1.251     1.251     1.251     1.251     1.251     1.251     1.250     1.250     1.249     1.249     1.248     1.248     1.247     1.247     1.246     1.245     1.244     1.243     1.242     1.241     1.239     1.238     1.236     1.235     1.233     1.232     1.230     1.228     1.226     1.223     1.220     1.217     1.213     1.207     1.201     1.195     1.189     1.182     1.177     1.171     1.166     1.162     1.157     1.152     1.148     1.144     1.139     1.135     1.131     1.127     1.123     1.119     1.115     1.111     1.107     1.103     1.099     1.096     1.092     1.088     1.084     1.080     1.076     1.072     1.067     1.063     1.058     1.054     1.049     1.044     1.040     1.035     1.030     1.025     1.020     1.021     1.022     1.022     1.023     1.024     1.024     1.025     1.026     1.026     1.027     1.028     1.029     1.029     1.030     1.031     1.031     1.032     1.033     1.033     1.034     1.035     1.036     1.036     1.037     1.038     1.039     1.039     1.040     1.041     1.041     1.042     1.043     1.043     1.044     1.045     1.045     1.046     1.047     1.048     1.048     1.049     1.050     1.051     1.051     1.052     1.052     1.053     1.054     1.055     1.055     1.056     1.057     1.057     1.058     1.059     1.060     1.060     1.061     1.062     1.062     1.063     1.064     1.065     1.065     1.066     1.067     1.068     1.068     1.069     1.070     1.070     1.071     1.072     1.073     1.073     1.074     1.075     1.076     1.076     1.077     1.078     1.079     1.079     1.080     1.081     1.082     1.083     1.083     1.084     1.085     1.086     1.087     1.088     1.088     1.089     1.090     1.091     1.092     1.093     1.094     1.094     1.095     1.096     1.097     1.098     1.099     1.100     1.101     1.102     1.103     1.103     1.104     1.105     1.106     1.107     1.108     1.109     1.111     1.112     1.112     1.113     1.114     1.115     1.116     1.117     1.118     1.119     1.120     1.121     1.122     1.123     1.124     1.125     1.126     1.127     1.128     1.130     1.131     1.132     1.133     1.134     1.135     1.136     1.137     1.138     1.139     1.140     1.141     1.142     1.143     1.145     1.146     1.147     1.148     1.149     1.150     1.152     1.153     1.154     1.155     1.164     1.173     1.183     1.192     1.201     1.210     1.219     1.228     1.237     1.246     1.255     1.263     1.272     1.280     1.289     1.297     1.305     1.313     1.321     1.329     1.337     1.345     1.352     1.360     1.367     1.374     1.381     1.388     1.395     1.401     1.408     1.414     1.421     1.427     1.433     1.439     1.445     1.450     1.456     1.461     1.467     1.472     1.477     1.482     1.487     1.491     1.496     1.500     1.505     1.509     1.514     1.518     1.522     1.526     1.530     1.534     1.538     1.542     1.545     1.549     1.552     1.556     1.559     1.563     1.566     1.570     1.573     1.576     1.580     1.583     1.587     1.590     1.594     1.597     1.601     1.605     1.608     1.612     1.616     1.620     1.624     1.628     1.633     1.637     1.642     1.646     1.651     1.656     1.661     1.666     1.672     1.677     1.683     1.689     1.695     1.702     1.708     1.715     1.722     1.730     1.737     1.745     1.753     1.761     1.770     1.779     1.788     1.797     1.806     1.816     1.825     1.835     1.845     1.856     1.866     1.877     1.888     1.899     1.910     1.921     1.932     1.943     1.955     1.966     1.978     1.990     2.001     2.012     2.024     2.035     2.047     2.058     2.070     2.081     2.092     2.104     2.115     2.126     2.137     2.148     2.159     2.169     2.179     2.189     2.199     2.210     2.220     2.231     2.243     2.255     2.268     2.281     2.294     2.308     2.322     2.338     2.355     2.372     2.390     2.409     2.428     2.448     2.468     2.488     2.509     2.531     2.552     2.574     2.596     2.616     2.636     2.654     2.669     2.681     2.689     2.693     2.695     2.694     2.689     2.685     2.682     2.675     2.670     2.667     2.660     2.653     2.646     2.637     2.628     2.621     2.613     2.608     2.605     2.603     2.603     2.606     2.608     2.612     2.618     2.623     2.629     2.634     2.637     2.641     2.644     2.644     2.644     2.644     2.641     2.638     2.634     2.627     2.620     2.612     2.602     2.592     2.582     2.570     2.559     2.549     2.536     2.525     2.513     2.500     2.488     2.475     2.461     2.447     2.432     2.417     2.401     2.386     2.370     2.355     2.340     2.325     2.310     2.297     2.282     2.269     2.256     2.242     2.230     2.218     2.206     2.195     2.185     2.176     2.168     2.162     2.156     2.152     2.149     2.146     2.145     2.144     2.143     2.144     2.146     2.147     2.149     2.151     2.151     2.153     2.155     2.156     2.158     2.162     2.165     2.171     2.177     2.182     2.188     2.193     2.197     2.202     2.207     2.211     2.216     2.221     2.225     2.228     2.231     2.233     2.248     2.284     2.319     2.351     2.382     2.410     2.435     2.456     2.474     2.488     2.501     2.510     2.515     2.519     2.519     2.518     2.515     2.509     2.499     2.487     2.470     2.451     2.429     2.403     2.373     2.340     2.303     2.276     2.276     2.275     2.273     2.272     2.268     2.266     2.264     2.262     2.260     2.258     2.254     2.251     2.249     2.245     2.241     2.238     2.232     2.227     2.221     2.213     2.206     2.198     2.188     2.177     2.166     2.153     2.139     2.126     2.111     2.096     2.081     2.064     2.048     2.031     2.012     1.994     1.975     1.954     1.934     1.913     1.890     1.868     1.846     1.822     1.799     1.777     1.753     1.730     1.707     1.684     1.661     1.639     1.617     1.597     1.586     1.583     1.581     1.579     1.576     1.575     1.573     1.571     1.570     1.569     1.567     1.566     1.565     1.564     1.563     1.563     1.562     1.561     1.560     1.560     1.559     1.559     1.558     1.558     1.558     1.558     1.557     1.557     1.556     1.556     1.556     1.555     1.555     1.554     1.554     1.554     1.553     1.553     1.552     1.552     1.551     1.551     1.551     1.550     1.549     1.549     1.548     1.547     1.547     1.546     1.545     1.557     1.603     1.644     1.679     1.708     1.731     1.747     1.757     1.760     1.756     1.745     1.727     1.703     1.673     1.643     1.654     1.662     1.666     1.664     1.660     1.653     1.641     1.625     1.608     1.586     1.561     1.532     1.534     1.590     1.641     1.686     1.724     1.755     1.777     1.799     1.846     1.890     1.931     1.968     2.000     2.026     2.049     2.066     2.077     2.082     2.079     2.067     2.046     2.015     1.974     1.925     1.869     1.807     1.760     1.740     1.722     1.707     1.696     1.685     1.671     1.650     1.621     1.584     1.624     1.673     1.721     1.767     1.812     1.855     1.897     1.936     1.979     2.064     2.147     2.227     2.303     2.373     2.436     2.491     2.535     2.570     2.597     2.616     2.630     2.640     2.647     2.656     2.668     2.684     2.706     2.733     2.760     2.788     2.816     2.843     2.873     2.904     2.932     2.955     2.969     2.972     2.965     2.948     2.920     2.881     2.830     2.770     2.710     2.651     2.593     2.539     2.490     2.449     2.416     2.382     2.337     2.318     2.292     2.259     2.224     2.186     2.149     2.118     2.092     2.119     2.203     2.293     2.382     2.467     2.546     2.616     2.680     2.738     2.791     2.840     2.884     2.920     2.948     2.969     2.981     2.986     2.983     2.973     2.956     2.929     2.893     2.848     2.796     2.738     2.679     2.624     2.580     2.550     2.538     2.541     2.557     2.579     2.603     2.623     2.635     2.637     2.629     2.613     2.590     2.564     2.537     2.509     2.483     2.461     2.442     2.426     2.412     2.397     2.378     2.355     2.325     2.291     2.253     2.212     2.171     2.132     2.095     2.062     2.031     2.001     1.971     1.942     1.912     1.881     1.850     1.820     1.791     1.764     1.736     1.707     1.674     1.642     1.614     1.584     1.555     1.527     1.502     1.478     1.455     1.432     1.411     1.392     1.375     1.359     1.345     1.332     1.321     1.311     1.301     1.292     1.282     1.274     1.265     1.257     1.248     1.240     1.232     1.224     1.216     1.208     1.201     1.193     1.185     1.177     1.169     1.161     1.154     1.146     1.138     1.131     1.123     1.116     1.108     1.101     1.093     1.085     1.077     1.069     1.061     1.053     1.045     1.037     1.028     1.020     1.012     1.003     0.995     0.987     0.979     0.971     0.963     0.956     0.948     0.940     0.933     0.925     0.918     0.911     0.904     0.897     0.891     0.884     0.878     0.871     0.865     0.859     0.853     0.848     0.842     0.837     0.831     0.826     0.821     0.816     0.811     0.810     0.809     0.807     0.806     0.805     0.804     0.803     0.802     0.801     0.800     0.799     0.798     0.797     0.796     0.795     0.794     0.793     0.792     0.792     0.791     0.790     0.789     0.789     0.788     0.788     0.787     0.787     0.786     0.785     0.785     0.784     0.784     0.783     0.783     0.782     0.782     0.781     0.780     0.780     0.779     0.778     0.777     0.777     0.776     0.775     0.774     0.773     0.772     0.771     0.770     0.769     0.768     0.766     0.765     0.764     0.762     0.761     0.759     0.757     0.755     0.754     0.752     0.750     0.748     0.745     0.743     0.741     0.738     0.736     0.733     0.730     0.728     0.725     0.722     0.719     0.716     0.712     0.709     0.705     0.702     0.698     0.695     0.691     0.687     0.684     0.680     0.676     0.672     0.667     0.663     0.659     0.655     0.651     0.646     0.642     0.637     0.633     0.629     0.624     0.620     0.615     0.611     0.606     0.602     0.597     0.593     0.590     0.591     0.592     0.593     0.593     0.594     0.594     0.595     0.595     0.595     0.595     0.594     0.593     0.592     0.592     0.591     0.590     0.590     0.589     0.589     0.588     0.588     0.588     0.587     0.586     0.584     0.582     0.579     0.576
     0.989     0.990     0.992     0.994     0.996     0.997     0.999     1.001     1.002     1.004     1.005     1.006     1.008     1.009     1.010     1.012     1.013     1.014     1.016     1.016     1.017     1.018     1.019     1.020     1.021     1.022     1.023     1.023     1.024     1.025     1.026     1.026     1.027     1.027     1.028     1.028     1.029     1.029     1.029     1.030     1.030     1.030     1.031     1.031     1.031     1.032     1.032     1.032     1.032     1.032     1.032     1.032     1.032     1.032     1.032     1.032     1.032     1.032     1.032     1.032     1.032     1.031     1.031     1.031     1.031     1.031     1.031     1.030     1.030     1.030     1.029     1.029     1.029     1.028     1.028     1.028     1.027     1.027     1.026     1.026     1.026     1.025     1.024     1.024     1.023     1.023     1.022     1.022     1.021     1.020     1.020     1.019     1.018     1.018     1.017     1.016     1.016     1.015     1.014     1.014     1.013     1.012     1.011     1.011     1.010     1.009     1.009     1.008     1.007     1.006     1.005     1.005     1.004     1.003     1.002     1.001     1.000     1.000     0.998     0.998     0.997     0.996     0.995     0.994     0.993     0.992     0.991     0.990     0.989     0.988     0.987     0.986     0.985     0.984     0.983     0.982     0.981     0.980     0.978     0.977     0.976     0.975     0.974     0.973     0.971     0.970     0.969     0.968     0.967     0.965     0.964     0.963     0.962     0.960     0.959     0.958     0.956     0.955     0.953     0.952     0.951     0.949     0.948     0.946     0.945     0.943     0.942     0.940     0.938     0.937     0.936     0.934     0.934     0.934     0.933     0.933     0.933     0.932     0.932     0.932     0.931     0.931     0.930     0.930     0.929     0.929     0.928     0.928     0.927     0.927     0.926     0.926     0.925     0.924     0.924     0.923     0.922     0.922     0.922     0.922     0.921     0.921     0.920     0.920     0.919     0.919     0.918     0.917     0.916     0.915     0.914     0.913     0.911     0.910     0.909     0.907     0.906     0.905     0.905     0.904     0.903     0.902     0.901     0.900     0.899     0.898     0.897     0.896     0.895     0.894     0.892     0.891     0.890     0.889     0.888     0.887     0.886     0.885     0.884     0.882     0.881     0.880     0.879     0.877     0.876     0.875     0.874     0.872     0.871     0.870     0.869     0.867     0.866     0.865     0.864     0.862     0.861     0.860     0.859     0.857     0.856     0.854     0.853     0.852     0.850     0.849     0.847     0.846     0.845     0.843     0.842     0.840     0.839     0.838     0.836     0.835     0.833     0.832     0.830     0.829     0.827     0.826     0.824     0.823     0.821     0.820     0.819     0.817     0.816     0.814     0.813     0.811     0.810     0.809     0.807     0.806     0.804     0.803     0.802     0.800     0.799     0.797     0.796     0.794     0.793     0.792     0.790     0.789     0.787     0.786     0.785     0.783     0.782     0.780     0.779     0.778     0.776     0.775     0.774     0.773     0.772     0.770     0.769     0.768     0.767     0.766     0.765     0.763     0.762     0.761     0.760     0.759     0.758     0.756     0.755     0.754     0.753     0.752     0.752     0.752     0.752     0.752     0.752     0.753     0.753     0.753     0.753     0.754     0.754     0.754     0.755     0.755     0.755     0.755     0.756     0.756     0.756     0.756     0.757     0.757     0.757     0.758     0.758     0.758     0.759     0.759     0.759     0.760     0.760     0.760     0.760     0.761     0.761     0.761     0.761     0.762     0.762     0.762     0.763     0.763     0.763     0.764     0.764     0.764     0.765     0.765     0.765     0.765     0.766     0.766     0.766     0.767     0.767     0.767     0.768     0.768     0.768     0.769     0.769     0.769     0.770     0.770     0.770     0.771     0.771     0.771     0.772     0.772     0.772     0.773     0.773     0.773     0.774     0.774     0.774     0.775     0.775     0.775     0.776     0.776     0.776     0.777     0.777     0.777     0.777     0.778     0.778     0.779     0.779     0.779     0.780     0.780     0.780     0.781     0.781     0.781     0.782     0.782     0.782     0.783     0.783     0.784     0.784     0.784     0.785     0.785     0.786     0.786     0.786     0.787     0.787     0.787     0.788     0.788     0.789     0.789     0.789     0.790     0.790     0.791     0.791     0.791     0.792     0.792     0.793     0.793     0.794     0.794     0.795     0.795     0.796     0.796     0.796     0.797     0.797     0.797     0.798     0.798     0.799     0.799     0.800     0.800     0.801     0.801     0.801     0.802     0.802     0.802     0.803     0.803     0.804     0.804     0.805     0.805     0.805     0.806     0.806     0.807     0.807     0.808     0.808     0.809     0.809     0.809     0.810     0.810     0.811     0.811     0.812     0.812     0.813     0.814     0.814     0.815     0.815     0.816     0.816     0.817     0.817     0.818     0.818     0.819     0.820     0.820     0.821     0.821     0.822     0.822     0.823     0.823     0.824     0.824     0.825     0.825     0.826     0.826     0.827     0.828     0.828     0.829     0.831     0.833     0.834     0.836     0.838     0.840     0.842     0.844     0.845     0.847     0.849     0.851     0.853     0.855     0.857     0.859     0.861     0.863     0.865     0.867     0.869     0.871     0.873     0.875     0.877     0.879     0.881     0.884     0.886     0.888     0.891     0.893     0.895     0.897     0.899     0.901     0.904     0.906     0.908     0.911     0.913     0.916     0.918     0.920     0.923     0.925     0.928     0.930     0.932     0.935     0.938     0.940     0.943     0.945     0.948     0.951     0.953     0.956     0.958     0.961     0.963     0.966     0.969     0.971     0.974     0.976     0.979     0.982     0.984     0.987     0.990     0.992     0.995     0.998     1.000     1.003     1.006     1.008     1.011     1.014     1.017     1.019     1.022     1.025     1.027     1.030     1.033     1.036     1.039     1.042     1.044     1.047     1.050     1.053     1.056     1.058     1.061     1.064     1.067     1.069     1.072     1.075     1.078     1.080     1.083     1.086     1.089     1.091     1.094     1.097     1.099     1.102     1.105     1.107     1.110     1.112     1.115     1.117     1.120     1.123     1.125     1.128     1.130     1.133     1.135     1.138     1.140     1.143     1.145     1.148     1.150     1.152     1.155     1.157     1.159     1.162     1.164     1.167     1.169     1.171     1.173     1.176     1.178     1.180     1.182     1.184     1.186     1.188     1.191     1.193     1.195     1.197     1.198     1.200     1.202     1.204     1.206     1.208     1.209     1.211     1.213     1.215     1.217     1.218     1.220     1.222     1.223     1.224     1.226     1.227     1.229     1.230     1.231     1.233     1.234     1.235     1.236     1.237     1.238     1.239     1.240     1.241     1.242     1.243     1.243     1.244     1.244     1.245     1.245     1.246     1.246     1.246     1.246     1.246     1.246     1.246     1.246     1.246     1.245     1.245     1.245     1.244     1.243     1.242     1.242     1.241     1.240     1.239     1.238     1.237     1.235     1.234     1.233     1.231     1.229     1.228     1.226     1.224     1.222     1.220     1.218     1.215     1.212     1.209     1.206     1.202     1.196     1.190     1.183     1.177     1.171     1.166     1.161     1.156     1.151     1.147     1.143     1.138     1.134     1.130     1.126     1.122     1.119     1.115     1.111     1.107     1.103     1.099     1.095     1.092     1.088     1.084     1.080     1.076     1.072     1.068     1.064     1.059     1.055     1.050     1.046     1.041     1.036     1.031     1.026     1.021     1.019     1.020     1.021     1.021     1.022     1.023     1.024     1.024     1.025     1.026     1.026     1.027     1.028     1.029     1.029     1.030     1.031     1.031     1.032     1.033     1.033     1.034     1.035     1.036     1.036     1.037     1.038     1.039     1.039     1.040     1.041     1.041     1.042     1.043     1.043     1.044     1.045     1.046     1.046     1.047     1.048     1.048     1.049     1.050     1.051     1.051     1.052     1.052     1.053     1.054     1.055     1.055     1.056     1.057     1.057     1.058     1.059     1.060     1.060     1.061     1.062     1.062     1.063     1.064     1.065     1.065     1.066     1.067     1.068     1.068     1.069     1.070     1.070     1.071     1.072     1.073     1.073     1.074     1.075     1.076     1.076     1.077     1.078     1.079     1.079     1.080     1.081     1.082     1.083     1.083     1.084     1.085     1.086     1.087     1.088     1.088     1.089     1.090     1.091     1.092     1.093     1.094     1.095     1.095     1.096     1.097     1.098     1.099     1.100     1.101     1.102     1.103     1.104     1.105     1.106     1.107     1.108     1.109     1.110     1.111     1.112     1.113     1.114     1.114     1.115     1.116     1.117     1.118     1.120     1.121     1.121     1.122     1.123     1.124     1.125     1.127     1.128     1.129     1.130     1.131     1.132     1.133     1.134     1.135     1.136     1.137     1.138     1.140     1.141     1.142     1.143     1.144     1.145     1.146     1.147     1.149     1.150     1.151     1.152     1.153     1.155     1.158     1.168     1.177     1.186     1.195     1.204     1.214     1.223     1.232     1.240     1.249     1.258     1.267     1.275     1.284     1.292     1.300     1.308     1.317     1.324     1.332     1.340     1.348     1.355     1.362     1.370     1.377     1.384     1.390     1.397     1.404     1.410     1.417     1.423     1.429     1.435     1.441     1.446     1.452     1.458     1.463     1.468     1.473     1.478     1.483     1.488     1.493     1.497     1.502     1.506     1.510     1.515     1.519     1.523     1.527     1.531     1.535     1.538     1.542     1.546     1.549     1.553     1.556     1.560     1.563     1.567     1.570     1.574     1.577     1.580     1.584     1.587     1.591     1.594     1.598     1.602     1.605     1.609     1.613     1.617     1.621     1.625     1.629     1.634     1.638     1.643     1.648     1.652     1.657     1.663     1.668     1.674     1.680     1.685     1.692     1.698     1.704     1.711     1.718     1.726     1.733     1.741     1.749     1.757     1.766     1.774     1.783     1.792     1.802     1.811     1.821     1.831     1.841     1.851     1.861     1.872     1.883     1.894     1.905     1.916     1.927     1.939     1.950     1.962     1.973     1.985     1.996     2.008     2.020     2.031     2.042     2.054     2.065     2.077     2.088     2.100     2.111     2.122     2.133     2.144     2.155     2.166     2.176     2.186     2.196     2.206     2.217     2.227     2.239     2.251     2.263     2.276     2.289     2.303     2.317     2.333     2.350     2.367     2.386     2.405     2.424     2.444     2.464     2.485     2.506     2.528     2.550     2.572     2.594     2.616     2.637     2.657     2.675     2.689     2.700     2.708     2.711     2.711     2.708     2.702     2.696     2.690     2.685     2.681     2.677     2.670     2.663     2.654     2.644     2.634     2.626     2.619     2.614     2.611     2.609     2.610     2.613     2.616     2.620     2.626     2.632     2.638     2.643     2.647     2.651     2.654     2.655     2.656     2.656     2.654     2.651     2.648     2.642     2.635     2.628     2.618     2.608     2.597     2.586     2.575     2.564     2.551     2.540     2.528     2.515     2.502     2.488     2.474     2.459     2.445     2.429     2.413     2.397     2.380     2.364     2.348     2.332     2.317     2.302     2.287     2.273     2.258     2.243     2.229     2.215     2.201     2.189     2.177     2.167     2.157     2.149     2.143     2.137     2.134     2.130     2.128     2.126     2.124     2.124     2.124     2.124     2.125     2.125     2.125     2.126     2.128     2.130     2.133     2.137     2.142     2.148     2.154     2.160     2.166     2.171     2.175     2.179     2.184     2.189     2.194     2.198     2.202     2.206     2.209     2.211     2.214     2.247     2.284     2.319     2.352     2.383     2.411     2.435     2.455     2.472     2.486     2.497     2.506     2.513     2.517     2.520     2.521     2.518     2.512     2.502     2.488     2.469     2.446     2.419     2.387     2.353     2.318     2.282     2.275     2.274     2.273     2.271     2.269     2.268     2.266     2.264     2.262     2.260     2.258     2.256     2.254     2.251     2.248     2.244     2.240     2.234     2.228     2.221     2.214     2.206     2.196     2.186     2.174     2.162     2.149     2.135     2.121     2.107     2.092     2.076     2.060     2.043     2.026     2.008     1.989     1.969     1.948     1.927     1.905     1.883     1.860     1.837     1.813     1.790     1.766     1.743     1.720     1.696     1.673     1.650     1.628     1.607     1.592     1.589     1.587     1.585     1.582     1.581     1.579     1.577     1.576     1.575     1.573     1.572     1.571     1.570     1.569     1.568     1.567     1.566     1.566     1.565     1.564     1.564     1.563     1.563     1.563     1.563     1.562     1.561     1.561     1.560     1.559     1.559     1.558     1.558     1.557     1.557     1.556     1.556     1.555     1.555     1.554     1.553     1.553     1.552     1.551     1.551     1.550     1.549     1.548     1.547     1.546     1.566     1.613     1.654     1.690     1.720     1.743     1.760     1.770     1.772     1.768     1.758     1.740     1.715     1.684     1.651     1.663     1.672     1.678     1.679     1.676     1.670     1.660     1.645     1.626     1.604     1.576     1.545     1.515     1.570     1.621     1.666     1.704     1.735     1.759     1.807     1.853     1.898     1.939     1.977     2.011     2.039     2.063     2.081     2.093     2.100     2.099     2.090     2.072     2.045     2.008     1.962     1.909     1.850     1.785     1.719     1.690     1.676     1.668     1.661     1.651     1.634     1.609     1.576     1.580     1.627     1.672     1.716     1.758     1.799     1.838     1.877     1.935     2.024     2.111     2.195     2.275     2.349     2.415     2.472     2.520     2.558     2.588     2.611     2.628     2.641     2.654     2.668     2.686     2.710     2.739     2.769     2.800     2.832     2.862     2.892     2.923     2.954     2.980     2.998     3.008     3.007     2.996     2.976     2.947     2.910     2.862     2.810     2.762     2.714     2.666     2.621     2.581     2.550     2.524     2.493     2.446     2.378     2.319     2.288     2.257     2.227     2.202     2.190     2.259     2.341     2.425     2.510     2.591     2.666     2.733     2.792     2.845     2.893     2.936     2.976     3.010     3.040     3.061     3.076     3.083     3.084     3.078     3.064     3.045     3.016     2.978     2.931     2.875     2.813     2.746     2.681     2.624     2.580     2.550     2.535     2.533     2.541     2.554     2.569     2.579     2.584     2.581     2.571     2.556     2.538     2.520     2.502     2.486     2.473     2.462     2.452     2.442     2.428     2.411     2.387     2.356     2.319     2.279     2.237     2.193     2.151     2.113     2.078     2.046     2.016     1.987     1.958     1.929     1.899     1.868     1.837     1.809     1.782     1.755     1.726     1.695     1.665     1.637     1.609     1.580     1.552     1.526     1.501     1.477     1.454     1.432     1.412     1.394     1.377     1.362     1.348     1.335     1.324     1.313     1.302     1.292     1.282     1.272     1.263     1.254     1.245     1.236     1.227     1.219     1.210     1.202     1.194     1.185     1.177     1.169     1.161     1.153     1.145     1.137     1.129     1.121     1.114     1.106     1.098     1.091     1.083     1.075     1.067     1.059     1.051     1.043     1.035     1.026     1.018     1.010     1.002     0.993     0.985     0.977     0.969     0.962     0.954     0.946     0.939     0.931     0.924     0.917     0.910     0.903     0.896     0.889     0.883     0.876     0.870     0.864     0.858     0.852     0.846     0.841     0.836     0.830     0.825     0.820     0.815     0.809     0.807     0.806     0.805     0.804     0.803     0.802     0.801     0.800     0.799     0.798     0.797     0.796     0.795     0.794     0.793     0.792     0.791     0.790     0.789     0.789     0.788     0.787     0.787     0.786     0.786     0.785     0.784     0.784     0.783     0.783     0.782     0.782     0.781     0.781     0.780     0.779     0.779     0.778     0.777     0.777     0.776     0.775     0.775     0.774     0.773     0.772     0.771     0.770     0.769     0.768     0.767     0.766     0.765     0.763     0.762     0.760     0.759     0.757     0.755     0.753     0.752     0.750     0.748     0.746     0.743     0.741     0.739     0.736     0.734     0.731     0.728     0.726     0.723     0.720     0.717     0.714     0.711     0.707     0.704     0.700     0.697     0.693     0.689     0.686     0.682     0.678     0.674     0.670     0.666     0.662     0.658     0.653     0.649     0.645     0.640     0.636     0.632     0.627     0.623     0.618     0.614     0.609     0.605     0.600     0.596     0.591     0.588     0.589     0.589     0.590     0.591     0.591     0.592     0.592     0.592     0.592     0.592     0.591     0.590     0.589     0.588     0.587     0.587     0.587     0.586     0.586     0.586     0.586     0.586     0.586     0.585     0.583     0.582     0.579     0.576
     0.988     0.990     0.992     0.994     0.995     0.997     0.999     1.000     1.002     1.003     1.005     1.006     1.007     1.009     1.010     1.011     1.012     1.014     1.015     1.016     1.017     1.018     1.019     1.020     1.021     1.021     1.022     1.023     1.024     1.025     1.025     1.026     1.027     1.027     1.028     1.028     1.029     1.029     1.029     1.030     1.030     1.030     1.031     1.031     1.031     1.031     1.032     1.032     1.032     1.032     1.032     1.032     1.032     1.032     1.032     1.032     1.032     1.032     1.032     1.032     1.032     1.032     1.032     1.032     1.031     1.031     1.031     1.031     1.030     1.030     1.030     1.030     1.029     1.029     1.029     1.028     1.028     1.027     1.027     1.026     1.026     1.026     1.025     1.025     1.024     1.023     1.023     1.022     1.022     1.021     1.020     1.020     1.019     1.018     1.018     1.017     1.016     1.016     1.015     1.014     1.014     1.013     1.012     1.011     1.010     1.010     1.009     1.008     1.008     1.007     1.006     1.005     1.004     1.003     1.003     1.002     1.001     1.000     1.000     0.998     0.997     0.996     0.996     0.995     0.994     0.993     0.992     0.991     0.990     0.989     0.988     0.986     0.985     0.984     0.983     0.983     0.981     0.980     0.979     0.978     0.977     0.976     0.974     0.973     0.972     0.971     0.970     0.969     0.968     0.966     0.965     0.964     0.962     0.961     0.960     0.958     0.957     0.956     0.954     0.953     0.951     0.950     0.948     0.947     0.945     0.944     0.942     0.941     0.939     0.938     0.936     0.934     0.933     0.933     0.933     0.932     0.932     0.932     0.931     0.931     0.930     0.930     0.930     0.929     0.928     0.928     0.927     0.927     0.926     0.926     0.925     0.925     0.924     0.923     0.923     0.922     0.922     0.922     0.922     0.922     0.921     0.921     0.921     0.920     0.919     0.919     0.918     0.917     0.916     0.915     0.914     0.913     0.911     0.910     0.909     0.907     0.906     0.905     0.904     0.903     0.902     0.901     0.900     0.899     0.898     0.897     0.896     0.895     0.894     0.893     0.892     0.891     0.890     0.889     0.888     0.887     0.885     0.884     0.883     0.882     0.881     0.880     0.878     0.877     0.876     0.875     0.873     0.872     0.871     0.870     0.868     0.867     0.866     0.865     0.863     0.862     0.861     0.859     0.858     0.857     0.855     0.854     0.853     0.851     0.850     0.849     0.847     0.846     0.844     0.843     0.842     0.840     0.839     0.837     0.836     0.835     0.833     0.832     0.830     0.829     0.827     0.826     0.824     0.823     0.822     0.820     0.819     0.817     0.816     0.814     0.813     0.812     0.810     0.809     0.807     0.806     0.805     0.803     0.802     0.800     0.799     0.797     0.796     0.795     0.793     0.792     0.790     0.789     0.787     0.786     0.785     0.783     0.782     0.781     0.779     0.778     0.777     0.776     0.774     0.773     0.772     0.771     0.770     0.768     0.767     0.766     0.765     0.764     0.762     0.761     0.760     0.759     0.758     0.757     0.756     0.755     0.754     0.753     0.752     0.751     0.752     0.752     0.752     0.752     0.753     0.753     0.753     0.753     0.754     0.754     0.754     0.754     0.755     0.755     0.755     0.755     0.756     0.756     0.756     0.757     0.757     0.757     0.757     0.758     0.758     0.758     0.759     0.759     0.759     0.760     0.760     0.760     0.760     0.761     0.761     0.762     0.762     0.762     0.762     0.763     0.763     0.763     0.764     0.764     0.764     0.765     0.765     0.765     0.766     0.766     0.766     0.766     0.767     0.767     0.767     0.768     0.768     0.768     0.768     0.769     0.769     0.770     0.770     0.770     0.771     0.771     0.771     0.772     0.772     0.772     0.773     0.773     0.773     0.774     0.774     0.774     0.775     0.775     0.775     0.776     0.776     0.776     0.777     0.777     0.777     0.778     0.778     0.778     0.779     0.779     0.779     0.780     0.780     0.781     0.781     0.781     0.781     0.782     0.782     0.782     0.783     0.783     0.784     0.784     0.784     0.785     0.785     0.786     0.786     0.786     0.787     0.787     0.788     0.788     0.788     0.789     0.789     0.790     0.790     0.790     0.791     0.791     0.792     0.792     0.792     0.793     0.793     0.794     0.794     0.795     0.795     0.796     0.796     0.796     0.797     0.797     0.798     0.798     0.798     0.799     0.799     0.800     0.800     0.801     0.801     0.801     0.802     0.802     0.802     0.803     0.803     0.804     0.804     0.805     0.805     0.805     0.806     0.806     0.807     0.807     0.808     0.808     0.809     0.809     0.810     0.810     0.811     0.811     0.812     0.812     0.813     0.813     0.814     0.815     0.815     0.815     0.816     0.817     0.817     0.818     0.818     0.819     0.819     0.820     0.820     0.821     0.821     0.822     0.822     0.823     0.823     0.824     0.824     0.825     0.826     0.826     0.827     0.827     0.828     0.828     0.830     0.832     0.834     0.835     0.837     0.839     0.841     0.843     0.845     0.847     0.849     0.850     0.852     0.854     0.856     0.858     0.860     0.862     0.864     0.866     0.868     0.870     0.872     0.874     0.876     0.879     0.881     0.883     0.885     0.887     0.890     0.892     0.894     0.896     0.898     0.901     0.903     0.905     0.908     0.910     0.912     0.915     0.917     0.919     0.922     0.924     0.927     0.929     0.932     0.934     0.937     0.939     0.942     0.945     0.947     0.950     0.952     0.955     0.957     0.960     0.962     0.965     0.968     0.970     0.973     0.975     0.978     0.981     0.983     0.986     0.989     0.991     0.994     0.997     0.999     1.002     1.005     1.007     1.010     1.013     1.016     1.018     1.021     1.024     1.026     1.029     1.032     1.035     1.038     1.040     1.043     1.046     1.049     1.052     1.054     1.057     1.060     1.063     1.065     1.068     1.071     1.074     1.077     1.079     1.082     1.084     1.087     1.090     1.092     1.095     1.098     1.100     1.103     1.106     1.108     1.111     1.113     1.116     1.118     1.121     1.123     1.126     1.128     1.131     1.133     1.136     1.138     1.141     1.143     1.146     1.148     1.150     1.153     1.155     1.157     1.160     1.162     1.164     1.167     1.169     1.171     1.173     1.176     1.178     1.180     1.182     1.184     1.186     1.188     1.190     1.192     1.194     1.196     1.198     1.200     1.201     1.203     1.205     1.207     1.208     1.210     1.212     1.214     1.215     1.217     1.218     1.220     1.221     1.223     1.224     1.225     1.226     1.228     1.229     1.230     1.231     1.232     1.233     1.234     1.235     1.236     1.237     1.238     1.238     1.239     1.240     1.240     1.240     1.241     1.241     1.241     1.241     1.241     1.241     1.241     1.241     1.241     1.240     1.240     1.239     1.239     1.238     1.237     1.236     1.235     1.234     1.233     1.232     1.231     1.229     1.228     1.226     1.224     1.223     1.221     1.219     1.217     1.214     1.212     1.210     1.207     1.204     1.201     1.198     1.194     1.189     1.184     1.177     1.171     1.165     1.160     1.155     1.150     1.146     1.141     1.137     1.133     1.129     1.125     1.121     1.118     1.114     1.110     1.106     1.102     1.099     1.095     1.091     1.087     1.084     1.080     1.076     1.072     1.068     1.064     1.060     1.056     1.051     1.047     1.042     1.037     1.033     1.028     1.023     1.018     1.019     1.019     1.020     1.021     1.022     1.022     1.023     1.024     1.024     1.025     1.026     1.026     1.027     1.028     1.028     1.029     1.030     1.031     1.031     1.032     1.033     1.033     1.034     1.035     1.036     1.036     1.037     1.038     1.039     1.039     1.040     1.041     1.041     1.042     1.043     1.043     1.044     1.045     1.045     1.046     1.047     1.048     1.048     1.049     1.050     1.051     1.051     1.052     1.052     1.053     1.054     1.055     1.055     1.056     1.057     1.057     1.058     1.059     1.060     1.060     1.061     1.062     1.062     1.063     1.064     1.065     1.065     1.066     1.067     1.068     1.068     1.069     1.070     1.070     1.071     1.072     1.073     1.074     1.074     1.075     1.076     1.076     1.077     1.078     1.079     1.079     1.080     1.081     1.082     1.083     1.084     1.084     1.085     1.086     1.087     1.088     1.089     1.089     1.090     1.091     1.092     1.093     1.094     1.095     1.096     1.096     1.097     1.098     1.099     1.100     1.101     1.102     1.103     1.104     1.105     1.106     1.107     1.108     1.109     1.110     1.111     1.112     1.113     1.114     1.115     1.116     1.117     1.118     1.119     1.120     1.121     1.122     1.123     1.124     1.125     1.126     1.127     1.128     1.129     1.130     1.131     1.133     1.134     1.135     1.136     1.137     1.138     1.139     1.140     1.141     1.142     1.143     1.145     1.146     1.147     1.148     1.149     1.151     1.152     1.153     1.154     1.155     1.162     1.171     1.180     1.190     1.199     1.208     1.217     1.226     1.235     1.244     1.253     1.261     1.270     1.278     1.287     1.295     1.303     1.312     1.320     1.327     1.335     1.343     1.350     1.358     1.365     1.372     1.379     1.386     1.393     1.400     1.406     1.413     1.419     1.425     1.431     1.437     1.443     1.448     1.454     1.459     1.465     1.470     1.475     1.480     1.485     1.489     1.494     1.498     1.503     1.507     1.511     1.516     1.520     1.524     1.528     1.531     1.535     1.539     1.543     1.546     1.550     1.553     1.557     1.560     1.564     1.567     1.570     1.574     1.577     1.581     1.584     1.588     1.591     1.595     1.599     1.602     1.606     1.610     1.614     1.618     1.622     1.626     1.630     1.635     1.639     1.644     1.649     1.654     1.659     1.664     1.670     1.676     1.682     1.688     1.694     1.701     1.707     1.714     1.721     1.729     1.737     1.745     1.753     1.761     1.770     1.779     1.788     1.797     1.807     1.816     1.826     1.836     1.846     1.857     1.867     1.878     1.889     1.900     1.911     1.922     1.934     1.945     1.957     1.968     1.980     1.992     2.003     2.015     2.026     2.038     2.049     2.061     2.072     2.084     2.095     2.107     2.118     2.129     2.140     2.151     2.162     2.173     2.183     2.193     2.203     2.214     2.224     2.235     2.246     2.258     2.271     2.284     2.298     2.312     2.327     2.344     2.361     2.380     2.399     2.419     2.439     2.460     2.481     2.502     2.523     2.546     2.568     2.591     2.614     2.636     2.658     2.677     2.694     2.708     2.718     2.724     2.727     2.725     2.720     2.712     2.704     2.698     2.695     2.692     2.687     2.679     2.670     2.660     2.649     2.639     2.630     2.623     2.618     2.616     2.615     2.616     2.619     2.622     2.627     2.632     2.639     2.644     2.650     2.654     2.658     2.662     2.664     2.665     2.666     2.665     2.662     2.659     2.654     2.648     2.640     2.631     2.621     2.610     2.599     2.588     2.577     2.565     2.553     2.541     2.528     2.515     2.501     2.486     2.471     2.456     2.439     2.423     2.406     2.389     2.372     2.356     2.339     2.323     2.308     2.292     2.276     2.260     2.244     2.227     2.212     2.197     2.183     2.170     2.158     2.147     2.138     2.131     2.124     2.120     2.115     2.112     2.109     2.106     2.104     2.103     2.102     2.102     2.101     2.101     2.102     2.104     2.106     2.110     2.115     2.122     2.129     2.136     2.142     2.147     2.151     2.156     2.160     2.165     2.170     2.174     2.179     2.182     2.186     2.189     2.192     2.195     2.209     2.249     2.286     2.320     2.353     2.382     2.408     2.431     2.450     2.466     2.480     2.492     2.503     2.513     2.520     2.523     2.524     2.520     2.513     2.500     2.481     2.458     2.429     2.397     2.364     2.331     2.300     2.272     2.271     2.271     2.271     2.270     2.269     2.268     2.267     2.265     2.264     2.263     2.262     2.260     2.258     2.255     2.252     2.247     2.242     2.236     2.229     2.222     2.213     2.204     2.194     2.182     2.170     2.158     2.145     2.131     2.117     2.103     2.088     2.072     2.055     2.038     2.020     2.001     1.982     1.961     1.940     1.918     1.896     1.873     1.849     1.826     1.802     1.778     1.754     1.730     1.706     1.683     1.660     1.638     1.617     1.598     1.595     1.593     1.591     1.589     1.587     1.585     1.584     1.582     1.581     1.579     1.578     1.577     1.576     1.575     1.574     1.573     1.572     1.571     1.571     1.570     1.569     1.569     1.568     1.568     1.567     1.567     1.566     1.565     1.564     1.563     1.563     1.562     1.561     1.561     1.560     1.560     1.559     1.558     1.557     1.557     1.556     1.555     1.554     1.553     1.552     1.551     1.550     1.549     1.548     1.548     1.573     1.620     1.662     1.699     1.729     1.753     1.769     1.780     1.783     1.779     1.768     1.750     1.725     1.695     1.660     1.673     1.684     1.692     1.695     1.693     1.688     1.678     1.662     1.642     1.617     1.587     1.554     1.520     1.551     1.601     1.646     1.684     1.720     1.767     1.814     1.859     1.903     1.945     1.984     2.020     2.050     2.075     2.095     2.109     2.117     2.118     2.111     2.096     2.071     2.038     1.996     1.947     1.889     1.827     1.760     1.691     1.640     1.638     1.638     1.633     1.621     1.599     1.570     1.537     1.582     1.625     1.666     1.706     1.744     1.782     1.820     1.895     1.985     2.074     2.160     2.242     2.319     2.389     2.450     2.503     2.548     2.584     2.613     2.637     2.658     2.678     2.700     2.725     2.753     2.783     2.813     2.842     2.870     2.898     2.925     2.951     2.977     2.997     3.010     3.014     3.008     2.994     2.973     2.946     2.914     2.877     2.841     2.808     2.773     2.736     2.700     2.670     2.646     2.624     2.594     2.547     2.479     2.391     2.323     2.304     2.289     2.283     2.353     2.433     2.514     2.594     2.671     2.745     2.811     2.870     2.920     2.964     3.002     3.036     3.066     3.093     3.114     3.130     3.139     3.143     3.142     3.134     3.120     3.099     3.071     3.034     2.989     2.934     2.872     2.804     2.736     2.672     2.619     2.578     2.550     2.531     2.522     2.519     2.521     2.523     2.524     2.522     2.516     2.508     2.499     2.489     2.480     2.472     2.465     2.457     2.450     2.439     2.425     2.407     2.383     2.351     2.314     2.273     2.230     2.186     2.143     2.104     2.069     2.037     2.008     1.979     1.951     1.922     1.894     1.865     1.836     1.810     1.785     1.760     1.732     1.704     1.676     1.650     1.623     1.596     1.569     1.544     1.519     1.495     1.472     1.449     1.429     1.410     1.392     1.376     1.362     1.348     1.335     1.323     1.311     1.301     1.290     1.279     1.268     1.259     1.249     1.240     1.230     1.221     1.212     1.204     1.195     1.186     1.177     1.169     1.161     1.152     1.144     1.136     1.128     1.120     1.112     1.104     1.097     1.089     1.081     1.073     1.065     1.057     1.049     1.041     1.033     1.025     1.016     1.008     1.000     0.992     0.984     0.976     0.968     0.960     0.953     0.945     0.938     0.930     0.923     0.916     0.909     0.902     0.895     0.888     0.882     0.875     0.869     0.863     0.857     0.851     0.845     0.840     0.834     0.829     0.824     0.819     0.813     0.808     0.805     0.804     0.803     0.802     0.801     0.799     0.798     0.797     0.796     0.795     0.794     0.793     0.792     0.791     0.790     0.790     0.789     0.788     0.787     0.787     0.786     0.785     0.785     0.784     0.783     0.783     0.782     0.782     0.781     0.781     0.780     0.780     0.779     0.779     0.778     0.777     0.777     0.776     0.775     0.775     0.774     0.773     0.773     0.772     0.771     0.770     0.769     0.768     0.767     0.766     0.765     0.764     0.763     0.761     0.760     0.758     0.757     0.755     0.753     0.752     0.750     0.748     0.746     0.744     0.742     0.739     0.737     0.734     0.732     0.729     0.727     0.724     0.721     0.718     0.715     0.712     0.709     0.706     0.702     0.699     0.695     0.691     0.688     0.684     0.680     0.676     0.672     0.668     0.664     0.660     0.656     0.652     0.647     0.643     0.639     0.634     0.630     0.626     0.621     0.617     0.612     0.608     0.603     0.599     0.594     0.590     0.585     0.586     0.587     0.587     0.588     0.589     0.589     0.590     0.590     0.589     0.589     0.588     0.587     0.586     0.585     0.584     0.584     0.583     0.583     0.583     0.584     0.584     0.585     0.584     0.584     0.583     0.581     0.578     0.576
     0.988     0.990     0.991     0.993     0.995     0.997     0.998     1.000     1.001     1.003     1.004     1.006     1.007     1.008     1.010     1.011     1.012     1.013     1.014     1.016     1.016     1.018     1.019     1.019     1.020     1.021     1.022     1.023     1.024     1.025     1.025     1.026     1.026     1.027     1.028     1.028     1.028     1.029     1.029     1.030     1.030     1.031     1.031     1.031     1.031     1.031     1.032     1.032     1.032     1.032     1.032     1.032     1.032     1.033     1.033     1.033     1.032     1.033     1.032     1.032     1.032     1.032     1.032     1.032     1.032     1.031     1.031     1.031     1.031     1.031     1.030     1.030     1.030     1.029     1.029     1.029     1.028     1.028     1.027     1.027     1.027     1.026     1.026     1.025     1.025     1.024     1.023     1.023     1.022     1.021     1.021     1.020     1.020     1.019     1.019     1.018     1.017     1.016     1.016     1.015     1.014     1.014     1.013     1.012     1.011     1.011     1.010     1.009     1.008     1.008     1.007     1.006     1.005     1.004     1.003     1.002     1.002     1.001     1.000     0.999     0.998     0.997     0.996     0.995     0.994     0.993     0.993     0.992     0.991     0.990     0.988     0.988     0.986     0.985     0.984     0.983     0.982     0.981     0.980     0.979     0.978     0.977     0.975     0.974     0.973     0.972     0.971     0.969     0.968     0.967     0.966     0.964     0.963     0.962     0.960     0.959     0.958     0.956     0.955     0.953     0.952     0.951     0.949     0.948     0.946     0.945     0.943     0.942     0.940     0.938     0.937     0.935     0.934     0.932     0.932     0.932     0.931     0.931     0.930     0.930     0.930     0.929     0.929     0.928     0.928     0.927     0.927     0.926     0.926     0.925     0.925     0.924     0.923     0.923     0.922     0.922     0.922     0.922     0.922     0.922     0.921     0.921     0.920     0.920     0.919     0.918     0.918     0.917     0.916     0.915     0.914     0.912     0.911     0.910     0.909     0.907     0.906     0.904     0.903     0.903     0.902     0.901     0.900     0.899     0.898     0.897     0.896     0.895     0.894     0.893     0.892     0.891     0.890     0.889     0.887     0.886     0.885     0.884     0.883     0.882     0.880     0.879     0.878     0.877     0.876     0.874     0.873     0.872     0.871     0.869     0.868     0.867     0.866     0.864     0.863     0.862     0.861     0.859     0.858     0.857     0.855     0.854     0.853     0.851     0.850     0.849     0.847     0.846     0.844     0.843     0.842     0.840     0.839     0.837     0.836     0.834     0.833     0.832     0.830     0.829     0.827     0.826     0.824     0.823     0.822     0.820     0.819     0.817     0.816     0.815     0.813     0.812     0.810     0.809     0.807     0.806     0.805     0.803     0.802     0.800     0.799     0.797     0.796     0.795     0.793     0.792     0.790     0.789     0.788     0.786     0.785     0.783     0.782     0.781     0.779     0.778     0.777     0.776     0.775     0.773     0.772     0.771     0.770     0.769     0.767     0.766     0.765     0.764     0.763     0.761     0.760     0.759     0.758     0.757     0.756     0.755     0.754     0.753     0.752     0.751     0.751     0.751     0.752     0.752     0.752     0.752     0.753     0.753     0.753     0.753     0.754     0.754     0.754     0.755     0.755     0.755     0.755     0.755     0.756     0.756     0.756     0.757     0.757     0.757     0.758     0.758     0.758     0.759     0.759     0.759     0.760     0.760     0.760     0.761     0.761     0.761     0.761     0.761     0.762     0.762     0.763     0.763     0.763     0.763     0.764     0.764     0.764     0.765     0.765     0.765     0.766     0.766     0.766     0.767     0.767     0.767     0.768     0.768     0.768     0.769     0.769     0.769     0.769     0.770     0.770     0.771     0.771     0.771     0.772     0.772     0.772     0.773     0.773     0.773     0.774     0.774     0.774     0.775     0.775     0.775     0.776     0.776     0.776     0.777     0.777     0.777     0.778     0.778     0.778     0.779     0.779     0.779     0.780     0.780     0.780     0.781     0.781     0.781     0.782     0.782     0.783     0.783     0.783     0.784     0.784     0.785     0.785     0.785     0.786     0.786     0.786     0.787     0.787     0.788     0.788     0.788     0.789     0.789     0.790     0.790     0.791     0.791     0.791     0.792     0.792     0.793     0.793     0.794     0.794     0.794     0.795     0.795     0.796     0.796     0.797     0.797     0.797     0.798     0.798     0.799     0.799     0.799     0.800     0.800     0.801     0.801     0.801     0.802     0.802     0.803     0.803     0.803     0.804     0.804     0.805     0.805     0.806     0.806     0.807     0.807     0.808     0.808     0.808     0.809     0.810     0.810     0.811     0.811     0.812     0.812     0.813     0.813     0.814     0.814     0.815     0.815     0.816     0.816     0.817     0.817     0.818     0.818     0.819     0.819     0.820     0.821     0.821     0.822     0.822     0.823     0.823     0.823     0.824     0.825     0.825     0.826     0.826     0.827     0.828     0.828     0.829     0.831     0.833     0.835     0.837     0.838     0.840     0.842     0.844     0.846     0.848     0.850     0.852     0.854     0.855     0.857     0.859     0.861     0.863     0.865     0.867     0.869     0.871     0.873     0.876     0.878     0.880     0.882     0.884     0.886     0.889     0.891     0.893     0.895     0.897     0.900     0.902     0.904     0.907     0.909     0.911     0.914     0.916     0.919     0.921     0.923     0.926     0.928     0.931     0.933     0.936     0.938     0.941     0.944     0.946     0.949     0.952     0.954     0.957     0.959     0.962     0.964     0.967     0.969     0.972     0.974     0.977     0.980     0.982     0.985     0.988     0.990     0.993     0.996     0.998     1.001     1.004     1.007     1.009     1.012     1.015     1.017     1.020     1.022     1.025     1.028     1.031     1.034     1.036     1.039     1.042     1.045     1.048     1.051     1.053     1.056     1.059     1.062     1.064     1.067     1.070     1.073     1.075     1.078     1.081     1.083     1.086     1.088     1.091     1.094     1.096     1.099     1.101     1.104     1.107     1.109     1.112     1.114     1.117     1.119     1.122     1.124     1.127     1.129     1.131     1.134     1.136     1.139     1.141     1.144     1.146     1.148     1.151     1.153     1.155     1.158     1.160     1.162     1.164     1.167     1.169     1.171     1.173     1.175     1.177     1.180     1.182     1.183     1.186     1.188     1.189     1.191     1.193     1.195     1.197     1.198     1.200     1.202     1.204     1.205     1.207     1.209     1.210     1.212     1.214     1.215     1.216     1.218     1.219     1.220     1.222     1.223     1.224     1.225     1.226     1.228     1.229     1.229     1.230     1.231     1.232     1.233     1.233     1.234     1.234     1.235     1.235     1.236     1.236     1.236     1.236     1.236     1.236     1.236     1.236     1.236     1.236     1.235     1.235     1.234     1.233     1.232     1.231     1.230     1.229     1.228     1.226     1.225     1.223     1.222     1.220     1.218     1.216     1.214     1.212     1.210     1.207     1.205     1.202     1.199     1.196     1.193     1.189     1.185     1.181     1.176     1.170     1.164     1.158     1.153     1.148     1.144     1.140     1.136     1.132     1.128     1.124     1.120     1.116     1.113     1.109     1.105     1.102     1.098     1.094     1.091     1.087     1.083     1.080     1.076     1.072     1.068     1.065     1.060     1.056     1.052     1.048     1.043     1.038     1.034     1.029     1.024     1.019     1.017     1.018     1.019     1.020     1.020     1.021     1.022     1.022     1.023     1.023     1.024     1.025     1.026     1.026     1.027     1.028     1.028     1.029     1.030     1.031     1.031     1.032     1.033     1.033     1.034     1.035     1.036     1.036     1.037     1.038     1.039     1.039     1.040     1.041     1.041     1.042     1.043     1.043     1.044     1.045     1.045     1.046     1.047     1.048     1.048     1.049     1.050     1.051     1.051     1.052     1.052     1.053     1.054     1.055     1.055     1.056     1.057     1.057     1.058     1.059     1.060     1.060     1.061     1.062     1.062     1.063     1.064     1.065     1.065     1.066     1.067     1.068     1.068     1.069     1.070     1.070     1.071     1.072     1.073     1.073     1.074     1.075     1.076     1.077     1.077     1.078     1.079     1.080     1.080     1.081     1.082     1.083     1.084     1.084     1.085     1.086     1.087     1.088     1.089     1.090     1.091     1.091     1.092     1.093     1.094     1.095     1.096     1.097     1.097     1.099     1.099     1.100     1.101     1.102     1.103     1.104     1.105     1.106     1.107     1.108     1.109     1.110     1.111     1.112     1.113     1.114     1.115     1.116     1.117     1.118     1.119     1.120     1.121     1.122     1.123     1.124     1.125     1.126     1.127     1.129     1.130     1.131     1.132     1.133     1.134     1.135     1.136     1.137     1.138     1.140     1.141     1.142     1.143     1.144     1.145     1.146     1.148     1.149     1.150     1.151     1.152     1.154     1.155     1.156     1.165     1.175     1.184     1.193     1.202     1.211     1.220     1.229     1.238     1.247     1.256     1.265     1.273     1.282     1.290     1.298     1.306     1.314     1.322     1.330     1.338     1.346     1.353     1.360     1.368     1.375     1.382     1.389     1.395     1.402     1.408     1.415     1.421     1.427     1.433     1.439     1.444     1.450     1.455     1.461     1.466     1.471     1.476     1.481     1.486     1.490     1.495     1.499     1.504     1.508     1.512     1.516     1.520     1.524     1.528     1.532     1.536     1.539     1.543     1.547     1.550     1.554     1.557     1.560     1.564     1.567     1.571     1.574     1.578     1.581     1.585     1.588     1.592     1.595     1.599     1.603     1.607     1.610     1.614     1.618     1.623     1.627     1.632     1.636     1.641     1.646     1.650     1.656     1.661     1.666     1.672     1.678     1.684     1.690     1.697     1.703     1.710     1.717     1.725     1.732     1.740     1.748     1.756     1.765     1.774     1.783     1.792     1.802     1.811     1.821     1.831     1.841     1.852     1.862     1.873     1.884     1.895     1.906     1.917     1.929     1.940     1.952     1.963     1.975     1.987     1.998     2.010     2.021     2.033     2.044     2.056     2.067     2.079     2.090     2.102     2.113     2.125     2.136     2.147     2.158     2.169     2.180     2.190     2.201     2.211     2.221     2.232     2.243     2.254     2.267     2.279     2.293     2.307     2.322     2.338     2.355     2.373     2.393     2.413     2.433     2.454     2.475     2.497     2.518     2.540     2.563     2.586     2.610     2.633     2.655     2.677     2.696     2.712     2.725     2.734     2.739     2.739     2.736     2.729     2.719     2.712     2.709     2.708     2.704     2.697     2.687     2.676     2.665     2.652     2.641     2.632     2.625     2.621     2.619     2.619     2.621     2.624     2.627     2.631     2.637     2.643     2.649     2.654     2.659     2.664     2.667     2.670     2.672     2.673     2.672     2.670     2.667     2.663     2.657     2.650     2.641     2.631     2.621     2.611     2.600     2.589     2.578     2.566     2.553     2.540     2.526     2.512     2.497     2.482     2.466     2.449     2.432     2.415     2.397     2.380     2.363     2.346     2.329     2.313     2.296     2.279     2.262     2.244     2.226     2.209     2.193     2.178     2.163     2.150     2.139     2.128     2.120     2.113     2.107     2.101     2.096     2.092     2.088     2.085     2.083     2.081     2.079     2.079     2.079     2.080     2.083     2.087     2.092     2.099     2.106     2.114     2.121     2.126     2.131     2.136     2.140     2.145     2.149     2.154     2.159     2.163     2.166     2.170     2.173     2.176     2.178     2.181     2.213     2.251     2.286     2.319     2.350     2.378     2.403     2.424     2.443     2.460     2.476     2.491     2.504     2.514     2.521     2.524     2.523     2.516     2.504     2.486     2.462     2.433     2.403     2.373     2.344     2.317     2.293     2.270     2.269     2.270     2.271     2.271     2.271     2.270     2.270     2.269     2.269     2.268     2.267     2.265     2.262     2.259     2.254     2.249     2.243     2.236     2.228     2.220     2.211     2.201     2.190     2.179     2.166     2.154     2.141     2.127     2.113     2.098     2.082     2.066     2.049     2.031     2.013     1.993     1.973     1.952     1.930     1.907     1.884     1.860     1.836     1.812     1.788     1.763     1.739     1.715     1.691     1.668     1.646     1.625     1.604     1.601     1.599     1.597     1.595     1.593     1.592     1.590     1.588     1.587     1.585     1.584     1.583     1.582     1.581     1.580     1.579     1.578     1.577     1.577     1.576     1.575     1.575     1.574     1.573     1.572     1.571     1.570     1.569     1.569     1.568     1.567     1.566     1.565     1.565     1.564     1.563     1.562     1.561     1.560     1.559     1.558     1.557     1.556     1.555     1.554     1.553     1.552     1.551     1.550     1.549     1.578     1.625     1.668     1.704     1.735     1.759     1.776     1.787     1.790     1.786     1.775     1.758     1.733     1.703     1.669     1.684     1.696     1.706     1.711     1.710     1.705     1.694     1.677     1.654     1.626     1.595     1.563     1.539     1.567     1.600     1.638     1.683     1.729     1.775     1.820     1.864     1.908     1.950     1.990     2.026     2.058     2.085     2.106     2.122     2.131     2.134     2.130     2.117     2.095     2.065     2.027     1.980     1.926     1.865     1.799     1.730     1.660     1.617     1.622     1.622     1.613     1.594     1.567     1.533     1.538     1.579     1.618     1.656     1.693     1.730     1.773     1.864     1.953     2.041     2.127     2.210     2.290     2.365     2.433     2.493     2.546     2.591     2.629     2.661     2.689     2.716     2.742     2.769     2.796     2.821     2.845     2.867     2.887     2.908     2.928     2.949     2.967     2.982     2.990     2.990     2.983     2.969     2.952     2.933     2.913     2.894     2.877     2.858     2.833     2.805     2.778     2.754     2.734     2.713     2.683     2.636     2.571     2.491     2.403     2.377     2.381     2.423     2.499     2.576     2.651     2.725     2.797     2.864     2.923     2.974     3.015     3.049     3.078     3.102     3.123     3.140     3.153     3.162     3.167     3.167     3.163     3.155     3.141     3.121     3.096     3.062     3.020     2.970     2.912     2.848     2.781     2.717     2.660     2.612     2.574     2.543     2.519     2.501     2.486     2.476     2.467     2.460     2.452     2.446     2.440     2.435     2.432     2.428     2.424     2.419     2.413     2.403     2.388     2.369     2.344     2.313     2.277     2.237     2.195     2.153     2.111     2.073     2.040     2.009     1.981     1.952     1.924     1.897     1.871     1.845     1.822     1.800     1.778     1.755     1.730     1.705     1.680     1.655     1.630     1.605     1.580     1.555     1.530     1.507     1.484     1.462     1.441     1.422     1.404     1.388     1.372     1.358     1.345     1.331     1.319     1.307     1.296     1.285     1.274     1.263     1.253     1.243     1.233     1.224     1.214     1.205     1.196     1.187     1.178     1.169     1.160     1.152     1.143     1.135     1.127     1.119     1.111     1.103     1.095     1.087     1.080     1.072     1.064     1.056     1.048     1.040     1.032     1.023     1.015     1.007     0.999     0.991     0.983     0.975     0.967     0.959     0.952     0.944     0.937     0.929     0.922     0.915     0.908     0.901     0.894     0.888     0.881     0.875     0.868     0.862     0.856     0.850     0.844     0.839     0.834     0.828     0.823     0.818     0.813     0.808     0.803     0.802     0.801     0.799     0.798     0.797     0.796     0.795     0.794     0.793     0.792     0.791     0.790     0.789     0.788     0.788     0.787     0.786     0.785     0.785     0.784     0.783     0.783     0.782     0.782     0.781     0.780     0.780     0.779     0.779     0.778     0.778     0.777     0.777     0.776     0.775     0.775     0.774     0.773     0.773     0.772     0.771     0.771     0.770     0.769     0.768     0.767     0.766     0.765     0.764     0.763     0.762     0.761     0.759     0.758     0.757     0.755     0.753     0.752     0.750     0.748     0.746     0.744     0.742     0.740     0.738     0.735     0.733     0.730     0.727     0.725     0.722     0.719     0.716     0.714     0.710     0.707     0.704     0.700     0.697     0.693     0.690     0.686     0.682     0.679     0.675     0.671     0.667     0.663     0.659     0.655     0.650     0.646     0.642     0.637     0.633     0.629     0.624     0.620     0.615     0.611     0.606     0.602     0.598     0.593     0.589     0.584     0.584     0.584     0.585     0.586     0.586     0.587     0.587     0.587     0.587     0.586     0.585     0.584     0.583     0.582     0.581     0.581     0.580     0.580     0.581     0.581     0.582     0.583     0.583     0.583     0.582     0.580     0.578     0.575
     0.987     0.989     0.991     0.993     0.994     0.996     0.998     1.000     1.001     1.003     1.004     1.006     1.007     1.008     1.009     1.010     1.012     1.013     1.014     1.015     1.016     1.017     1.018     1.019     1.020     1.021     1.022     1.023     1.023     1.024     1.025     1.026     1.026     1.027     1.027     1.028     1.029     1.029     1.029     1.030     1.030     1.031     1.031     1.031     1.031     1.032     1.032     1.032     1.032     1.032     1.033     1.033     1.033     1.033     1.033     1.033     1.033     1.033     1.033     1.033     1.033     1.032     1.032     1.032     1.032     1.032     1.032     1.031     1.031     1.031     1.031     1.030     1.030     1.030     1.029     1.029     1.029     1.028     1.028     1.028     1.027     1.027     1.026     1.026     1.025     1.025     1.024     1.023     1.023     1.022     1.022     1.021     1.020     1.020     1.019     1.018     1.018     1.017     1.017     1.016     1.015     1.014     1.014     1.013     1.012     1.011     1.011     1.010     1.009     1.008     1.007     1.007     1.006     1.005     1.004     1.004     1.002     1.002     1.001     1.000     0.999     0.998     0.997     0.996     0.995     0.994     0.993     0.992     0.991     0.990     0.990     0.988     0.987     0.986     0.985     0.984     0.983     0.982     0.981     0.980     0.978     0.977     0.976     0.975     0.974     0.973     0.972     0.970     0.969     0.968     0.967     0.965     0.964     0.963     0.961     0.960     0.958     0.957     0.956     0.954     0.953     0.951     0.950     0.948     0.947     0.945     0.944     0.942     0.941     0.939     0.938     0.936     0.934     0.933     0.931     0.931     0.931     0.930     0.930     0.929     0.929     0.928     0.928     0.928     0.927     0.927     0.926     0.926     0.925     0.925     0.924     0.923     0.923     0.922     0.922     0.922     0.922     0.922     0.922     0.921     0.921     0.921     0.920     0.920     0.919     0.918     0.918     0.917     0.916     0.915     0.914     0.912     0.911     0.910     0.908     0.907     0.905     0.904     0.903     0.902     0.901     0.900     0.899     0.898     0.897     0.896     0.895     0.894     0.893     0.892     0.891     0.890     0.889     0.888     0.887     0.886     0.885     0.884     0.882     0.881     0.880     0.879     0.878     0.876     0.875     0.874     0.873     0.872     0.870     0.869     0.868     0.867     0.865     0.864     0.863     0.862     0.860     0.859     0.858     0.857     0.855     0.854     0.852     0.851     0.850     0.848     0.847     0.846     0.844     0.843     0.841     0.840     0.839     0.837     0.836     0.834     0.833     0.832     0.830     0.829     0.827     0.826     0.824     0.823     0.822     0.820     0.819     0.817     0.816     0.815     0.813     0.812     0.810     0.809     0.808     0.806     0.805     0.803     0.802     0.800     0.799     0.798     0.796     0.795     0.793     0.792     0.791     0.789     0.788     0.786     0.785     0.784     0.782     0.781     0.780     0.778     0.777     0.776     0.775     0.774     0.772     0.771     0.770     0.769     0.768     0.767     0.765     0.764     0.763     0.762     0.761     0.760     0.759     0.758     0.757     0.755     0.755     0.754     0.752     0.751     0.751     0.751     0.751     0.751     0.752     0.752     0.752     0.753     0.753     0.753     0.753     0.754     0.754     0.754     0.755     0.755     0.755     0.755     0.756     0.756     0.756     0.756     0.757     0.757     0.757     0.758     0.758     0.758     0.759     0.759     0.759     0.760     0.760     0.760     0.760     0.761     0.761     0.761     0.761     0.762     0.762     0.762     0.763     0.763     0.763     0.764     0.764     0.764     0.765     0.765     0.765     0.766     0.766     0.766     0.766     0.767     0.767     0.767     0.768     0.768     0.768     0.769     0.769     0.770     0.770     0.770     0.771     0.771     0.771     0.772     0.772     0.772     0.773     0.773     0.773     0.774     0.774     0.774     0.775     0.775     0.775     0.776     0.776     0.776     0.777     0.777     0.777     0.778     0.778     0.778     0.779     0.779     0.779     0.780     0.780     0.781     0.781     0.781     0.782     0.782     0.782     0.783     0.783     0.783     0.784     0.784     0.785     0.785     0.785     0.786     0.786     0.787     0.787     0.787     0.788     0.788     0.789     0.789     0.789     0.790     0.790     0.791     0.791     0.792     0.792     0.792     0.793     0.793     0.794     0.794     0.795     0.795     0.795     0.796     0.796     0.797     0.797     0.797     0.798     0.798     0.799     0.799     0.800     0.800     0.800     0.801     0.801     0.801     0.802     0.802     0.803     0.803     0.803     0.804     0.804     0.805     0.805     0.806     0.806     0.807     0.807     0.808     0.808     0.809     0.809     0.810     0.810     0.811     0.811     0.812     0.812     0.813     0.813     0.814     0.814     0.815     0.816     0.816     0.817     0.817     0.818     0.818     0.819     0.819     0.820     0.820     0.821     0.821     0.822     0.822     0.823     0.823     0.824     0.824     0.825     0.825     0.826     0.827     0.827     0.828     0.829     0.830     0.832     0.834     0.836     0.838     0.839     0.841     0.843     0.845     0.847     0.849     0.851     0.853     0.854     0.856     0.858     0.860     0.862     0.864     0.866     0.868     0.870     0.873     0.875     0.877     0.879     0.881     0.883     0.885     0.888     0.890     0.892     0.895     0.897     0.899     0.901     0.903     0.906     0.908     0.911     0.913     0.915     0.918     0.920     0.922     0.925     0.927     0.930     0.932     0.935     0.938     0.940     0.943     0.945     0.948     0.951     0.953     0.956     0.958     0.961     0.963     0.966     0.968     0.971     0.974     0.976     0.979     0.981     0.984     0.987     0.989     0.992     0.995     0.997     1.000     1.003     1.005     1.008     1.011     1.013     1.016     1.019     1.021     1.024     1.027     1.030     1.032     1.035     1.038     1.041     1.043     1.046     1.049     1.052     1.055     1.057     1.060     1.063     1.066     1.068     1.071     1.074     1.077     1.079     1.082     1.084     1.087     1.089     1.092     1.095     1.097     1.100     1.103     1.105     1.108     1.110     1.113     1.115     1.117     1.120     1.122     1.125     1.127     1.130     1.132     1.135     1.137     1.139     1.142     1.144     1.146     1.149     1.151     1.153     1.156     1.158     1.160     1.162     1.164     1.167     1.169     1.171     1.173     1.175     1.177     1.179     1.181     1.183     1.185     1.187     1.189     1.190     1.192     1.194     1.196     1.197     1.199     1.201     1.202     1.204     1.206     1.207     1.209     1.210     1.212     1.213     1.214     1.216     1.217     1.218     1.219     1.220     1.222     1.223     1.224     1.225     1.225     1.226     1.227     1.228     1.229     1.229     1.229     1.230     1.230     1.231     1.231     1.231     1.231     1.231     1.231     1.231     1.231     1.231     1.230     1.230     1.229     1.229     1.228     1.227     1.226     1.225     1.224     1.222     1.221     1.219     1.218     1.216     1.214     1.212     1.210     1.208     1.206     1.203     1.201     1.198     1.195     1.192     1.189     1.185     1.182     1.178     1.173     1.168     1.163     1.157     1.151     1.146     1.142     1.138     1.134     1.130     1.126     1.122     1.119     1.115     1.111     1.108     1.104     1.101     1.097     1.093     1.090     1.086     1.083     1.079     1.075     1.072     1.068     1.064     1.060     1.056     1.052     1.048     1.044     1.039     1.035     1.030     1.026     1.021     1.016     1.017     1.018     1.018     1.019     1.019     1.020     1.021     1.021     1.022     1.023     1.023     1.024     1.025     1.026     1.026     1.027     1.028     1.028     1.029     1.030     1.031     1.031     1.032     1.033     1.033     1.034     1.035     1.036     1.036     1.037     1.038     1.039     1.039     1.040     1.041     1.041     1.042     1.043     1.043     1.044     1.045     1.046     1.046     1.047     1.048     1.048     1.049     1.050     1.051     1.051     1.052     1.052     1.053     1.054     1.055     1.055     1.056     1.057     1.057     1.058     1.059     1.060     1.060     1.061     1.062     1.062     1.063     1.064     1.065     1.065     1.066     1.067     1.068     1.068     1.069     1.070     1.070     1.071     1.072     1.073     1.074     1.074     1.075     1.076     1.077     1.077     1.078     1.079     1.080     1.080     1.081     1.082     1.083     1.084     1.084     1.085     1.086     1.087     1.088     1.089     1.090     1.091     1.092     1.092     1.093     1.094     1.095     1.096     1.097     1.098     1.099     1.100     1.101     1.102     1.103     1.104     1.105     1.106     1.106     1.108     1.108     1.109     1.110     1.111     1.112     1.113     1.114     1.115     1.116     1.117     1.118     1.119     1.120     1.121     1.122     1.123     1.124     1.126     1.127     1.128     1.129     1.130     1.131     1.132     1.134     1.135     1.136     1.137     1.138     1.139     1.140     1.141     1.142     1.144     1.145     1.146     1.147     1.148     1.149     1.151     1.152     1.153     1.154     1.156     1.159     1.169     1.178     1.187     1.196     1.206     1.215     1.224     1.233     1.242     1.250     1.259     1.268     1.276     1.285     1.293     1.301     1.309     1.317     1.325     1.333     1.341     1.348     1.356     1.363     1.370     1.377     1.384     1.391     1.397     1.404     1.410     1.417     1.423     1.429     1.435     1.440     1.446     1.452     1.457     1.462     1.467     1.472     1.477     1.482     1.487     1.492     1.496     1.500     1.505     1.509     1.513     1.517     1.521     1.525     1.529     1.533     1.536     1.540     1.544     1.547     1.551     1.554     1.557     1.561     1.564     1.568     1.571     1.575     1.578     1.581     1.585     1.588     1.592     1.596     1.599     1.603     1.607     1.611     1.615     1.619     1.623     1.628     1.632     1.637     1.642     1.647     1.652     1.657     1.662     1.668     1.674     1.680     1.686     1.692     1.699     1.706     1.713     1.720     1.728     1.735     1.743     1.752     1.760     1.769     1.778     1.787     1.796     1.806     1.816     1.826     1.836     1.846     1.857     1.867     1.878     1.889     1.900     1.912     1.923     1.935     1.946     1.958     1.969     1.981     1.993     2.005     2.016     2.028     2.039     2.051     2.063     2.074     2.086     2.097     2.109     2.120     2.131     2.143     2.154     2.165     2.176     2.187     2.197     2.208     2.218     2.229     2.240     2.251     2.263     2.275     2.288     2.302     2.316     2.331     2.348     2.366     2.385     2.406     2.427     2.448     2.469     2.490     2.512     2.534     2.557     2.580     2.604     2.627     2.651     2.673     2.694     2.713     2.728     2.740     2.748     2.751     2.750     2.744     2.735     2.726     2.723     2.723     2.721     2.714     2.704     2.692     2.680     2.666     2.653     2.641     2.631     2.626     2.622     2.621     2.621     2.623     2.626     2.629     2.633     2.639     2.645     2.651     2.657     2.662     2.667     2.671     2.674     2.676     2.678     2.677     2.676     2.673     2.669     2.664     2.657     2.648     2.640     2.630     2.621     2.610     2.599     2.588     2.576     2.563     2.550     2.536     2.521     2.507     2.491     2.475     2.458     2.441     2.423     2.405     2.387     2.369     2.352     2.335     2.318     2.300     2.282     2.264     2.245     2.226     2.207     2.190     2.173     2.158     2.144     2.131     2.120     2.110     2.102     2.095     2.088     2.081     2.075     2.070     2.066     2.063     2.061     2.059     2.059     2.060     2.062     2.066     2.071     2.078     2.086     2.094     2.102     2.109     2.114     2.119     2.123     2.128     2.133     2.137     2.142     2.146     2.150     2.154     2.157     2.159     2.162     2.164     2.166     2.175     2.214     2.249     2.283     2.315     2.345     2.372     2.396     2.418     2.438     2.458     2.475     2.490     2.503     2.511     2.516     2.516     2.511     2.499     2.482     2.458     2.433     2.406     2.380     2.357     2.335     2.314     2.295     2.278     2.271     2.273     2.274     2.275     2.276     2.276     2.276     2.276     2.276     2.275     2.273     2.270     2.266     2.261     2.256     2.249     2.242     2.235     2.227     2.218     2.208     2.198     2.186     2.174     2.162     2.149     2.136     2.122     2.107     2.092     2.076     2.059     2.042     2.023     2.004     1.983     1.962     1.940     1.917     1.893     1.869     1.845     1.821     1.796     1.771     1.747     1.722     1.698     1.675     1.653     1.631     1.610     1.608     1.605     1.603     1.602     1.600     1.598     1.597     1.595     1.593     1.592     1.590     1.589     1.588     1.587     1.586     1.585     1.584     1.584     1.583     1.582     1.581     1.580     1.580     1.579     1.577     1.576     1.575     1.574     1.573     1.572     1.571     1.570     1.569     1.569     1.568     1.567     1.565     1.564     1.563     1.562     1.561     1.560     1.559     1.558     1.556     1.555     1.554     1.553     1.552     1.551     1.580     1.627     1.670     1.707     1.737     1.762     1.779     1.790     1.793     1.790     1.780     1.762     1.739     1.709     1.678     1.694     1.708     1.719     1.725     1.726     1.720     1.707     1.687     1.662     1.633     1.603     1.575     1.557     1.583     1.614     1.650     1.693     1.738     1.782     1.826     1.869     1.912     1.953     1.993     2.030     2.064     2.092     2.115     2.133     2.144     2.148     2.145     2.135     2.116     2.089     2.054     2.010     1.959     1.901     1.836     1.767     1.696     1.625     1.617     1.619     1.611     1.594     1.568     1.534     1.509     1.534     1.572     1.609     1.647     1.684     1.756     1.846     1.935     2.023     2.108     2.193     2.275     2.354     2.429     2.498     2.559     2.612     2.657     2.694     2.726     2.755     2.780     2.803     2.822     2.839     2.853     2.865     2.877     2.889     2.903     2.917     2.931     2.942     2.948     2.949     2.945     2.939     2.933     2.928     2.925     2.924     2.920     2.910     2.894     2.874     2.853     2.833     2.815     2.793     2.761     2.716     2.658     2.591     2.520     2.485     2.513     2.576     2.655     2.730     2.800     2.868     2.931     2.987     3.036     3.074     3.103     3.124     3.139     3.152     3.161     3.167     3.171     3.171     3.168     3.163     3.156     3.145     3.132     3.114     3.091     3.062     3.026     2.982     2.932     2.875     2.813     2.752     2.695     2.644     2.598     2.558     2.522     2.490     2.462     2.438     2.417     2.400     2.385     2.374     2.366     2.361     2.358     2.356     2.354     2.350     2.344     2.334     2.319     2.299     2.275     2.245     2.212     2.175     2.137     2.099     2.062     2.027     1.996     1.968     1.940     1.913     1.887     1.862     1.840     1.820     1.801     1.782     1.763     1.743     1.722     1.700     1.677     1.654     1.631     1.607     1.584     1.560     1.537     1.514     1.491     1.470     1.450     1.431     1.413     1.396     1.380     1.366     1.352     1.338     1.325     1.313     1.301     1.289     1.278     1.267     1.256     1.245     1.236     1.226     1.216     1.206     1.197     1.188     1.178     1.169     1.160     1.152     1.143     1.135     1.126     1.118     1.110     1.102     1.094     1.086     1.079     1.071     1.063     1.055     1.047     1.039     1.031     1.023     1.014     1.006     0.998     0.990     0.982     0.974     0.967     0.959     0.951     0.944     0.937     0.929     0.922     0.915     0.908     0.901     0.894     0.887     0.881     0.874     0.868     0.862     0.856     0.850     0.844     0.838     0.833     0.828     0.822     0.817     0.812     0.807     0.802     0.800     0.798     0.797     0.796     0.795     0.794     0.793     0.792     0.791     0.790     0.789     0.788     0.787     0.786     0.786     0.785     0.784     0.783     0.783     0.782     0.781     0.781     0.780     0.780     0.779     0.778     0.778     0.777     0.777     0.776     0.776     0.775     0.775     0.774     0.773     0.773     0.772     0.772     0.771     0.770     0.770     0.769     0.768     0.767     0.766     0.766     0.765     0.764     0.763     0.761     0.760     0.759     0.758     0.756     0.755     0.753     0.752     0.750     0.748     0.746     0.744     0.742     0.740     0.738     0.736     0.734     0.731     0.729     0.726     0.723     0.720     0.718     0.715     0.712     0.709     0.706     0.702     0.699     0.695     0.692     0.688     0.685     0.681     0.677     0.673     0.669     0.665     0.661     0.657     0.653     0.649     0.645     0.640     0.636     0.632     0.627     0.623     0.618     0.614     0.610     0.605     0.601     0.596     0.592     0.587     0.583     0.581     0.582     0.582     0.583     0.584     0.584     0.585     0.584     0.584     0.583     0.583     0.581     0.580     0.579     0.578     0.578     0.577     0.578     0.578     0.579     0.580     0.581     0.582     0.582     0.581     0.580     0.578     0.575
     0.987     0.989     0.990     0.992     0.994     0.996     0.997     0.999     1.001     1.002     1.004     1.005     1.007     1.008     1.009     1.010     1.011     1.013     1.014     1.015     1.016     1.017     1.018     1.019     1.020     1.021     1.022     1.023     1.023     1.024     1.025     1.026     1.026     1.027     1.027     1.028     1.029     1.029     1.029     1.030     1.031     1.031     1.031     1.032     1.032     1.032     1.032     1.032     1.032     1.033     1.033     1.033     1.033     1.033     1.033     1.033     1.033     1.033     1.033     1.033     1.033     1.033     1.033     1.032     1.032     1.032     1.032     1.032     1.032     1.031     1.031     1.031     1.031     1.030     1.030     1.030     1.029     1.029     1.029     1.028     1.028     1.027     1.027     1.026     1.026     1.026     1.025     1.024     1.024     1.023     1.022     1.022     1.021     1.021     1.020     1.019     1.019     1.018     1.017     1.017     1.016     1.015     1.014     1.014     1.013     1.012     1.011     1.011     1.010     1.009     1.008     1.007     1.007     1.006     1.005     1.004     1.004     1.003     1.002     1.001     1.000     0.999     0.998     0.997     0.996     0.995     0.994     0.993     0.992     0.991     0.990     0.989     0.988     0.987     0.986     0.985     0.984     0.983     0.981     0.980     0.979     0.978     0.977     0.976     0.975     0.973     0.972     0.971     0.970     0.969     0.967     0.966     0.965     0.963     0.962     0.961     0.959     0.958     0.957     0.955     0.954     0.952     0.951     0.949     0.948     0.946     0.945     0.943     0.941     0.940     0.938     0.937     0.935     0.933     0.932     0.930     0.930     0.930     0.929     0.929     0.928     0.928     0.927     0.927     0.926     0.926     0.926     0.925     0.925     0.924     0.924     0.923     0.922     0.922     0.921     0.921     0.921     0.921     0.921     0.921     0.921     0.920     0.920     0.919     0.919     0.918     0.917     0.916     0.916     0.914     0.913     0.912     0.911     0.910     0.908     0.907     0.905     0.903     0.902     0.902     0.901     0.900     0.899     0.898     0.897     0.896     0.895     0.894     0.893     0.892     0.891     0.890     0.889     0.888     0.887     0.886     0.885     0.883     0.882     0.881     0.880     0.879     0.877     0.876     0.875     0.874     0.873     0.871     0.870     0.869     0.868     0.866     0.865     0.864     0.863     0.861     0.860     0.859     0.858     0.856     0.855     0.854     0.852     0.851     0.849     0.848     0.847     0.845     0.844     0.843     0.841     0.840     0.839     0.837     0.836     0.834     0.833     0.832     0.830     0.829     0.827     0.826     0.825     0.823     0.822     0.820     0.819     0.817     0.816     0.815     0.813     0.812     0.811     0.809     0.808     0.806     0.805     0.803     0.802     0.801     0.799     0.798     0.796     0.795     0.794     0.792     0.791     0.789     0.788     0.786     0.785     0.784     0.782     0.781     0.780     0.779     0.778     0.776     0.775     0.774     0.773     0.772     0.770     0.769     0.768     0.767     0.766     0.765     0.763     0.762     0.761     0.760     0.759     0.758     0.757     0.756     0.755     0.754     0.753     0.752     0.751     0.750     0.751     0.751     0.751     0.752     0.752     0.752     0.753     0.753     0.753     0.753     0.753     0.754     0.754     0.754     0.755     0.755     0.755     0.755     0.756     0.756     0.756     0.757     0.757     0.757     0.758     0.758     0.758     0.759     0.759     0.759     0.759     0.760     0.760     0.760     0.760     0.761     0.761     0.761     0.762     0.762     0.762     0.763     0.763     0.763     0.764     0.764     0.764     0.765     0.765     0.765     0.766     0.766     0.766     0.766     0.767     0.767     0.767     0.768     0.768     0.768     0.769     0.769     0.770     0.770     0.770     0.771     0.771     0.771     0.772     0.772     0.772     0.773     0.773     0.773     0.774     0.774     0.774     0.775     0.775     0.775     0.776     0.776     0.776     0.777     0.777     0.777     0.778     0.778     0.779     0.779     0.779     0.779     0.780     0.780     0.781     0.781     0.781     0.782     0.782     0.782     0.783     0.783     0.784     0.784     0.784     0.785     0.785     0.786     0.786     0.786     0.787     0.787     0.787     0.788     0.788     0.789     0.789     0.789     0.790     0.790     0.791     0.791     0.792     0.792     0.792     0.793     0.793     0.794     0.794     0.795     0.795     0.795     0.796     0.796     0.797     0.797     0.798     0.798     0.798     0.799     0.799     0.800     0.800     0.801     0.801     0.801     0.802     0.802     0.802     0.803     0.803     0.804     0.804     0.804     0.805     0.805     0.806     0.806     0.807     0.807     0.808     0.808     0.809     0.809     0.810     0.811     0.811     0.812     0.812     0.813     0.813     0.814     0.814     0.815     0.815     0.816     0.816     0.817     0.817     0.818     0.818     0.819     0.819     0.820     0.820     0.821     0.822     0.822     0.823     0.823     0.824     0.824     0.825     0.825     0.826     0.826     0.827     0.828     0.828     0.830     0.831     0.833     0.835     0.837     0.839     0.840     0.842     0.844     0.846     0.848     0.850     0.852     0.854     0.855     0.857     0.859     0.861     0.864     0.865     0.868     0.870     0.872     0.874     0.876     0.878     0.880     0.882     0.885     0.887     0.889     0.891     0.894     0.896     0.898     0.900     0.903     0.905     0.907     0.910     0.912     0.915     0.917     0.919     0.922     0.924     0.927     0.929     0.932     0.934     0.937     0.939     0.942     0.944     0.947     0.950     0.952     0.955     0.957     0.960     0.962     0.965     0.967     0.970     0.972     0.975     0.978     0.980     0.983     0.986     0.988     0.991     0.993     0.996     0.999     1.001     1.004     1.007     1.010     1.012     1.015     1.017     1.020     1.023     1.026     1.028     1.031     1.034     1.037     1.039     1.042     1.045     1.048     1.051     1.053     1.056     1.059     1.061     1.064     1.067     1.070     1.072     1.075     1.078     1.080     1.083     1.085     1.088     1.090     1.093     1.096     1.098     1.101     1.103     1.106     1.108     1.111     1.113     1.116     1.118     1.120     1.123     1.125     1.128     1.130     1.133     1.135     1.137     1.140     1.142     1.144     1.147     1.149     1.151     1.153     1.155     1.158     1.160     1.162     1.164     1.166     1.168     1.170     1.172     1.174     1.176     1.178     1.180     1.182     1.184     1.186     1.187     1.189     1.191     1.193     1.194     1.196     1.198     1.199     1.201     1.203     1.204     1.206     1.207     1.208     1.210     1.211     1.212     1.213     1.214     1.216     1.217     1.218     1.219     1.220     1.220     1.221     1.222     1.223     1.224     1.224     1.225     1.225     1.225     1.226     1.226     1.226     1.226     1.226     1.226     1.226     1.226     1.225     1.225     1.224     1.224     1.223     1.222     1.222     1.221     1.219     1.218     1.217     1.215     1.214     1.212     1.210     1.208     1.206     1.204     1.202     1.199     1.197     1.194     1.191     1.189     1.185     1.182     1.179     1.175     1.171     1.166     1.162     1.156     1.151     1.145     1.140     1.136     1.131     1.128     1.124     1.120     1.117     1.113     1.110     1.106     1.103     1.099     1.096     1.092     1.089     1.085     1.082     1.078     1.075     1.071     1.068     1.064     1.060     1.056     1.052     1.048     1.044     1.040     1.035     1.031     1.026     1.022     1.017     1.015     1.016     1.017     1.018     1.018     1.019     1.020     1.020     1.021     1.022     1.022     1.023     1.024     1.024     1.025     1.026     1.026     1.027     1.028     1.028     1.029     1.030     1.031     1.031     1.032     1.033     1.033     1.034     1.035     1.036     1.036     1.037     1.038     1.039     1.039     1.040     1.041     1.041     1.042     1.043     1.043     1.044     1.045     1.046     1.046     1.047     1.048     1.048     1.049     1.050     1.051     1.051     1.052     1.052     1.053     1.054     1.055     1.055     1.056     1.057     1.057     1.058     1.059     1.060     1.060     1.061     1.062     1.062     1.063     1.064     1.065     1.065     1.066     1.067     1.068     1.068     1.069     1.070     1.070     1.071     1.072     1.073     1.074     1.074     1.075     1.076     1.077     1.077     1.078     1.079     1.080     1.081     1.081     1.082     1.083     1.084     1.085     1.085     1.086     1.087     1.088     1.089     1.090     1.091     1.092     1.093     1.093     1.094     1.095     1.096     1.097     1.098     1.099     1.100     1.101     1.102     1.103     1.104     1.105     1.106     1.107     1.108     1.109     1.110     1.111     1.112     1.113     1.114     1.115     1.116     1.117     1.118     1.119     1.120     1.121     1.122     1.123     1.124     1.125     1.126     1.127     1.128     1.130     1.131     1.132     1.133     1.134     1.135     1.136     1.137     1.138     1.140     1.141     1.142     1.143     1.144     1.145     1.146     1.148     1.149     1.150     1.151     1.153     1.154     1.155     1.156     1.163     1.172     1.181     1.191     1.200     1.209     1.218     1.227     1.236     1.245     1.254     1.262     1.271     1.279     1.288     1.296     1.304     1.312     1.320     1.328     1.336     1.343     1.351     1.358     1.366     1.373     1.380     1.386     1.393     1.400     1.406     1.412     1.419     1.425     1.431     1.436     1.442     1.448     1.453     1.458     1.464     1.469     1.474     1.479     1.483     1.488     1.492     1.497     1.501     1.505     1.510     1.514     1.518     1.521     1.525     1.529     1.533     1.537     1.540     1.544     1.547     1.551     1.554     1.558     1.561     1.564     1.568     1.571     1.575     1.578     1.582     1.585     1.589     1.592     1.596     1.600     1.604     1.608     1.612     1.616     1.620     1.624     1.629     1.633     1.638     1.643     1.648     1.653     1.659     1.664     1.670     1.676     1.682     1.688     1.695     1.701     1.708     1.716     1.723     1.731     1.739     1.747     1.755     1.764     1.773     1.782     1.791     1.801     1.811     1.820     1.831     1.841     1.851     1.862     1.873     1.884     1.895     1.906     1.917     1.929     1.940     1.952     1.964     1.976     1.987     1.999     2.011     2.022     2.034     2.046     2.057     2.069     2.080     2.092     2.103     2.115     2.126     2.138     2.149     2.161     2.172     2.183     2.193     2.204     2.215     2.226     2.236     2.247     2.259     2.271     2.283     2.297     2.310     2.325     2.341     2.359     2.378     2.398     2.419     2.440     2.462     2.484     2.505     2.528     2.550     2.573     2.597     2.620     2.644     2.667     2.690     2.710     2.728     2.743     2.753     2.759     2.760     2.758     2.751     2.741     2.736     2.736     2.736     2.732     2.723     2.710     2.696     2.681     2.665     2.651     2.639     2.631     2.625     2.622     2.621     2.622     2.624     2.626     2.630     2.634     2.640     2.646     2.652     2.658     2.664     2.668     2.672     2.676     2.678     2.680     2.680     2.679     2.676     2.673     2.668     2.661     2.654     2.646     2.638     2.629     2.619     2.608     2.597     2.585     2.572     2.558     2.544     2.529     2.514     2.499     2.482     2.466     2.448     2.430     2.412     2.393     2.375     2.358     2.340     2.322     2.304     2.285     2.265     2.245     2.225     2.206     2.187     2.170     2.153     2.138     2.124     2.112     2.102     2.092     2.083     2.075     2.067     2.059     2.053     2.048     2.045     2.042     2.041     2.042     2.044     2.048     2.053     2.060     2.068     2.076     2.085     2.093     2.099     2.105     2.110     2.114     2.119     2.124     2.129     2.134     2.138     2.141     2.144     2.147     2.149     2.150     2.152     2.153     2.155     2.175     2.212     2.247     2.279     2.311     2.340     2.367     2.392     2.416     2.437     2.456     2.471     2.484     2.494     2.500     2.501     2.496     2.485     2.469     2.450     2.428     2.407     2.387     2.368     2.351     2.334     2.318     2.302     2.287     2.276     2.279     2.280     2.282     2.283     2.283     2.283     2.283     2.281     2.279     2.276     2.272     2.267     2.261     2.255     2.248     2.241     2.232     2.224     2.214     2.204     2.193     2.182     2.170     2.157     2.143     2.130     2.115     2.100     2.084     2.068     2.051     2.032     2.013     1.993     1.971     1.949     1.926     1.902     1.878     1.853     1.828     1.803     1.778     1.753     1.728     1.704     1.681     1.658     1.637     1.617     1.614     1.612     1.610     1.608     1.607     1.605     1.603     1.601     1.600     1.598     1.597     1.596     1.595     1.594     1.593     1.592     1.591     1.590     1.589     1.588     1.587     1.586     1.585     1.584     1.583     1.582     1.580     1.579     1.578     1.577     1.576     1.575     1.574     1.573     1.571     1.570     1.569     1.568     1.566     1.565     1.564     1.563     1.561     1.560     1.559     1.557     1.556     1.555     1.554     1.552     1.579     1.626     1.668     1.705     1.736     1.761     1.778     1.789     1.793     1.790     1.781     1.764     1.742     1.713     1.685     1.704     1.720     1.732     1.739     1.739     1.732     1.717     1.694     1.667     1.639     1.614     1.594     1.580     1.599     1.627     1.661     1.701     1.745     1.789     1.832     1.874     1.915     1.956     1.995     2.032     2.066     2.096     2.121     2.140     2.153     2.159     2.159     2.150     2.134     2.110     2.077     2.037     1.989     1.933     1.870     1.802     1.731     1.658     1.621     1.622     1.614     1.597     1.571     1.539     1.501     1.500     1.530     1.567     1.605     1.656     1.746     1.836     1.925     2.013     2.100     2.187     2.272     2.355     2.436     2.511     2.578     2.637     2.685     2.725     2.757     2.782     2.802     2.817     2.827     2.835     2.840     2.844     2.848     2.854     2.863     2.873     2.885     2.896     2.905     2.912     2.917     2.923     2.931     2.942     2.954     2.964     2.969     2.966     2.956     2.942     2.926     2.909     2.891     2.868     2.837     2.796     2.750     2.700     2.649     2.640     2.699     2.770     2.842     2.909     2.972     3.030     3.082     3.125     3.157     3.179     3.191     3.196     3.196     3.194     3.191     3.185     3.176     3.166     3.154     3.141     3.128     3.113     3.098     3.080     3.060     3.036     3.007     2.971     2.929     2.880     2.827     2.772     2.718     2.666     2.617     2.569     2.524     2.481     2.441     2.405     2.373     2.344     2.319     2.298     2.283     2.273     2.267     2.262     2.259     2.255     2.248     2.238     2.223     2.204     2.181     2.154     2.125     2.093     2.061     2.029     1.998     1.969     1.941     1.915     1.890     1.866     1.844     1.824     1.808     1.792     1.776     1.760     1.744     1.726     1.708     1.689     1.668     1.647     1.626     1.604     1.582     1.560     1.538     1.516     1.494     1.474     1.454     1.436     1.418     1.401     1.385     1.370     1.356     1.343     1.330     1.317     1.304     1.292     1.281     1.270     1.259     1.248     1.237     1.227     1.217     1.207     1.198     1.188     1.178     1.169     1.160     1.151     1.142     1.134     1.125     1.117     1.109     1.101     1.093     1.085     1.078     1.070     1.062     1.054     1.046     1.038     1.030     1.022     1.014     1.006     0.998     0.990     0.982     0.974     0.966     0.959     0.951     0.944     0.936     0.929     0.922     0.915     0.908     0.901     0.894     0.887     0.881     0.874     0.868     0.862     0.855     0.849     0.844     0.838     0.832     0.827     0.822     0.817     0.812     0.806     0.802     0.797     0.796     0.795     0.794     0.793     0.792     0.791     0.790     0.789     0.788     0.787     0.786     0.785     0.785     0.784     0.783     0.782     0.781     0.781     0.780     0.780     0.779     0.778     0.778     0.777     0.777     0.776     0.775     0.775     0.774     0.774     0.773     0.773     0.772     0.772     0.771     0.770     0.770     0.769     0.768     0.768     0.767     0.766     0.765     0.765     0.764     0.763     0.762     0.761     0.760     0.759     0.757     0.756     0.755     0.753     0.752     0.750     0.748     0.746     0.744     0.742     0.741     0.738     0.736     0.734     0.732     0.729     0.727     0.724     0.721     0.719     0.716     0.713     0.710     0.707     0.704     0.701     0.697     0.694     0.690     0.687     0.683     0.679     0.676     0.672     0.668     0.664     0.660     0.656     0.652     0.647     0.643     0.639     0.635     0.630     0.626     0.621     0.617     0.613     0.608     0.604     0.599     0.595     0.590     0.586     0.581     0.579     0.579     0.580     0.581     0.581     0.582     0.582     0.582     0.581     0.581     0.580     0.578     0.577     0.576     0.575     0.575     0.575     0.575     0.576     0.577     0.579     0.580     0.580     0.581     0.580     0.579     0.577     0.575
     0.986     0.988     0.990     0.992     0.994     0.995     0.997     0.999     1.000     1.002     1.003     1.005     1.006     1.007     1.009     1.010     1.011     1.012     1.014     1.015     1.016     1.017     1.018     1.019     1.020     1.021     1.022     1.023     1.024     1.025     1.025     1.026     1.026     1.027     1.028     1.028     1.029     1.030     1.030     1.031     1.031     1.031     1.031     1.032     1.032     1.032     1.032     1.033     1.033     1.033     1.033     1.033     1.033     1.033     1.034     1.033     1.033     1.033     1.033     1.033     1.033     1.033     1.033     1.033     1.033     1.033     1.032     1.032     1.032     1.032     1.031     1.031     1.031     1.031     1.031     1.030     1.030     1.029     1.029     1.029     1.029     1.028     1.028     1.027     1.027     1.026     1.026     1.025     1.024     1.024     1.023     1.022     1.022     1.021     1.021     1.020     1.019     1.019     1.018     1.017     1.017     1.016     1.015     1.015     1.014     1.013     1.012     1.012     1.011     1.010     1.009     1.008     1.007     1.007     1.006     1.005     1.004     1.003     1.003     1.001     1.001     1.000     0.999     0.998     0.997     0.996     0.995     0.994     0.993     0.992     0.991     0.990     0.989     0.988     0.987     0.986     0.985     0.983     0.982     0.981     0.980     0.979     0.978     0.977     0.975     0.974     0.973     0.972     0.971     0.969     0.968     0.967     0.965     0.964     0.963     0.961     0.960     0.958     0.957     0.956     0.954     0.953     0.952     0.950     0.948     0.947     0.946     0.944     0.943     0.941     0.939     0.937     0.936     0.934     0.932     0.931     0.929     0.929     0.928     0.928     0.928     0.927     0.927     0.926     0.926     0.925     0.925     0.924     0.924     0.923     0.923     0.922     0.922     0.921     0.921     0.921     0.921     0.921     0.921     0.920     0.920     0.920     0.919     0.919     0.918     0.917     0.917     0.916     0.915     0.914     0.913     0.912     0.910     0.909     0.908     0.906     0.905     0.903     0.902     0.901     0.900     0.899     0.898     0.897     0.896     0.895     0.894     0.894     0.893     0.892     0.891     0.890     0.889     0.887     0.886     0.885     0.884     0.883     0.882     0.881     0.879     0.878     0.877     0.876     0.875     0.873     0.872     0.871     0.870     0.868     0.867     0.866     0.865     0.864     0.862     0.861     0.860     0.859     0.857     0.856     0.855     0.853     0.852     0.851     0.849     0.848     0.847     0.845     0.844     0.842     0.841     0.840     0.839     0.837     0.836     0.834     0.833     0.832     0.830     0.829     0.827     0.826     0.825     0.823     0.822     0.820     0.819     0.818     0.816     0.815     0.813     0.812     0.811     0.809     0.808     0.806     0.805     0.803     0.802     0.801     0.799     0.798     0.797     0.795     0.794     0.792     0.791     0.789     0.788     0.787     0.786     0.784     0.783     0.782     0.780     0.779     0.778     0.777     0.775     0.774     0.773     0.772     0.771     0.769     0.768     0.767     0.766     0.765     0.764     0.763     0.761     0.760     0.759     0.758     0.757     0.756     0.755     0.754     0.753     0.752     0.751     0.750     0.750     0.751     0.751     0.751     0.751     0.752     0.752     0.752     0.753     0.753     0.753     0.753     0.754     0.754     0.754     0.755     0.755     0.755     0.755     0.756     0.756     0.756     0.757     0.757     0.757     0.758     0.758     0.758     0.758     0.759     0.759     0.759     0.760     0.760     0.760     0.760     0.761     0.761     0.761     0.762     0.762     0.762     0.763     0.763     0.763     0.764     0.764     0.764     0.765     0.765     0.765     0.766     0.766     0.766     0.766     0.767     0.767     0.767     0.768     0.768     0.768     0.769     0.769     0.769     0.770     0.770     0.771     0.771     0.771     0.772     0.772     0.772     0.773     0.773     0.773     0.774     0.774     0.774     0.775     0.775     0.775     0.776     0.776     0.776     0.777     0.777     0.777     0.778     0.778     0.779     0.779     0.779     0.780     0.780     0.780     0.781     0.781     0.781     0.782     0.782     0.783     0.783     0.783     0.784     0.784     0.785     0.785     0.785     0.786     0.786     0.786     0.787     0.787     0.788     0.788     0.788     0.789     0.789     0.790     0.790     0.790     0.791     0.791     0.792     0.792     0.793     0.793     0.793     0.794     0.794     0.795     0.795     0.796     0.796     0.796     0.797     0.797     0.798     0.798     0.798     0.799     0.799     0.800     0.800     0.801     0.801     0.801     0.802     0.802     0.802     0.803     0.803     0.804     0.804     0.805     0.805     0.806     0.806     0.807     0.807     0.808     0.808     0.809     0.809     0.810     0.810     0.811     0.812     0.812     0.812     0.813     0.813     0.814     0.814     0.815     0.815     0.816     0.817     0.817     0.818     0.818     0.819     0.819     0.820     0.820     0.821     0.821     0.822     0.822     0.823     0.823     0.824     0.824     0.825     0.825     0.826     0.826     0.827     0.828     0.829     0.831     0.832     0.834     0.836     0.838     0.840     0.841     0.843     0.845     0.847     0.849     0.851     0.853     0.855     0.857     0.859     0.860     0.862     0.865     0.867     0.869     0.871     0.873     0.875     0.877     0.879     0.882     0.884     0.886     0.888     0.890     0.893     0.895     0.897     0.900     0.902     0.904     0.906     0.909     0.911     0.913     0.916     0.918     0.921     0.923     0.926     0.928     0.931     0.933     0.936     0.938     0.941     0.943     0.946     0.948     0.951     0.954     0.956     0.959     0.961     0.964     0.966     0.969     0.971     0.974     0.977     0.979     0.982     0.984     0.987     0.990     0.992     0.995     0.998     1.000     1.003     1.006     1.008     1.011     1.014     1.016     1.019     1.021     1.024     1.027     1.030     1.033     1.035     1.038     1.041     1.044     1.047     1.049     1.052     1.055     1.057     1.060     1.063     1.066     1.068     1.071     1.073     1.076     1.079     1.081     1.084     1.086     1.089     1.092     1.094     1.097     1.099     1.102     1.104     1.107     1.109     1.111     1.114     1.116     1.119     1.121     1.123     1.126     1.128     1.131     1.133     1.135     1.138     1.140     1.142     1.144     1.146     1.149     1.151     1.153     1.155     1.157     1.159     1.161     1.164     1.166     1.168     1.170     1.172     1.174     1.176     1.177     1.179     1.181     1.183     1.184     1.186     1.188     1.190     1.191     1.193     1.194     1.196     1.198     1.199     1.201     1.202     1.203     1.205     1.206     1.207     1.208     1.210     1.211     1.212     1.213     1.214     1.215     1.216     1.216     1.217     1.218     1.219     1.219     1.220     1.220     1.220     1.221     1.221     1.221     1.221     1.221     1.221     1.221     1.221     1.220     1.220     1.219     1.219     1.218     1.217     1.216     1.215     1.214     1.213     1.211     1.210     1.208     1.207     1.205     1.203     1.201     1.199     1.196     1.194     1.191     1.188     1.186     1.182     1.179     1.176     1.172     1.169     1.165     1.160     1.156     1.151     1.146     1.140     1.135     1.130     1.126     1.122     1.118     1.115     1.111     1.108     1.104     1.101     1.098     1.094     1.091     1.088     1.084     1.081     1.078     1.074     1.071     1.067     1.063     1.060     1.056     1.052     1.048     1.044     1.040     1.036     1.032     1.027     1.023     1.018     1.014     1.015     1.016     1.016     1.017     1.018     1.018     1.019     1.020     1.020     1.021     1.022     1.022     1.023     1.024     1.024     1.025     1.026     1.026     1.027     1.028     1.028     1.029     1.030     1.031     1.031     1.032     1.033     1.033     1.034     1.035     1.036     1.036     1.037     1.038     1.039     1.039     1.040     1.041     1.041     1.042     1.043     1.043     1.044     1.045     1.046     1.046     1.047     1.048     1.048     1.049     1.050     1.050     1.051     1.052     1.052     1.053     1.054     1.055     1.055     1.056     1.057     1.057     1.058     1.059     1.060     1.060     1.061     1.062     1.062     1.063     1.064     1.065     1.065     1.066     1.067     1.068     1.068     1.069     1.070     1.071     1.071     1.072     1.073     1.074     1.074     1.075     1.076     1.077     1.077     1.078     1.079     1.080     1.081     1.081     1.082     1.083     1.084     1.085     1.086     1.086     1.087     1.088     1.089     1.090     1.091     1.092     1.093     1.094     1.094     1.095     1.096     1.097     1.098     1.099     1.100     1.101     1.102     1.103     1.104     1.105     1.106     1.107     1.108     1.109     1.110     1.111     1.112     1.113     1.114     1.115     1.116     1.117     1.118     1.119     1.120     1.121     1.122     1.123     1.124     1.125     1.127     1.128     1.129     1.130     1.131     1.132     1.133     1.134     1.136     1.137     1.138     1.139     1.140     1.141     1.142     1.144     1.145     1.146     1.147     1.148     1.150     1.151     1.152     1.153     1.155     1.156     1.157     1.166     1.175     1.185     1.194     1.203     1.212     1.221     1.230     1.239     1.248     1.257     1.265     1.274     1.282     1.291     1.299     1.307     1.315     1.323     1.331     1.338     1.346     1.353     1.361     1.368     1.375     1.382     1.389     1.395     1.402     1.408     1.414     1.421     1.427     1.432     1.438     1.444     1.449     1.455     1.460     1.465     1.470     1.475     1.480     1.484     1.489     1.493     1.498     1.502     1.506     1.510     1.514     1.518     1.522     1.526     1.530     1.533     1.537     1.540     1.544     1.547     1.551     1.554     1.558     1.561     1.564     1.568     1.571     1.575     1.578     1.582     1.585     1.589     1.592     1.596     1.600     1.604     1.608     1.612     1.616     1.620     1.625     1.629     1.634     1.639     1.644     1.649     1.654     1.660     1.666     1.671     1.677     1.684     1.690     1.697     1.704     1.711     1.718     1.726     1.734     1.742     1.750     1.759     1.768     1.777     1.786     1.795     1.805     1.815     1.825     1.835     1.846     1.856     1.867     1.878     1.889     1.900     1.911     1.923     1.935     1.946     1.958     1.970     1.981     1.993     2.005     2.017     2.028     2.040     2.052     2.063     2.075     2.087     2.098     2.110     2.121     2.133     2.144     2.156     2.167     2.178     2.189     2.200     2.211     2.222     2.233     2.244     2.256     2.267     2.279     2.292     2.305     2.320     2.335     2.352     2.369     2.389     2.410     2.432     2.454     2.476     2.498     2.520     2.543     2.565     2.588     2.612     2.636     2.660     2.683     2.705     2.725     2.742     2.755     2.763     2.767     2.767     2.763     2.756     2.749     2.748     2.749     2.746     2.739     2.727     2.711     2.695     2.678     2.662     2.648     2.636     2.629     2.624     2.622     2.621     2.621     2.623     2.625     2.629     2.634     2.639     2.646     2.652     2.657     2.662     2.667     2.672     2.675     2.678     2.679     2.680     2.679     2.677     2.674     2.669     2.663     2.657     2.650     2.643     2.635     2.626     2.615     2.604     2.591     2.578     2.564     2.550     2.535     2.520     2.505     2.489     2.472     2.455     2.437     2.418     2.399     2.381     2.363     2.345     2.327     2.308     2.288     2.267     2.246     2.225     2.205     2.185     2.167     2.150     2.134     2.119     2.106     2.094     2.083     2.073     2.063     2.053     2.045     2.038     2.032     2.029     2.027     2.027     2.029     2.033     2.038     2.044     2.052     2.061     2.070     2.078     2.086     2.093     2.098     2.104     2.109     2.114     2.119     2.124     2.129     2.132     2.135     2.138     2.139     2.141     2.141     2.142     2.144     2.145     2.148     2.175     2.210     2.244     2.276     2.308     2.337     2.365     2.391     2.413     2.432     2.447     2.460     2.469     2.475     2.476     2.472     2.463     2.451     2.437     2.421     2.406     2.392     2.378     2.364     2.351     2.337     2.324     2.310     2.296     2.283     2.286     2.288     2.289     2.289     2.289     2.288     2.286     2.284     2.280     2.276     2.271     2.265     2.259     2.252     2.245     2.238     2.229     2.220     2.210     2.199     2.188     2.176     2.163     2.150     2.136     2.122     2.107     2.092     2.076     2.059     2.041     2.022     2.001     1.980     1.957     1.934     1.910     1.886     1.861     1.836     1.811     1.785     1.760     1.735     1.710     1.687     1.664     1.642     1.623     1.621     1.619     1.617     1.615     1.614     1.612     1.610     1.608     1.606     1.605     1.604     1.602     1.601     1.600     1.599     1.599     1.598     1.597     1.596     1.595     1.594     1.592     1.591     1.590     1.589     1.587     1.586     1.585     1.583     1.582     1.581     1.579     1.578     1.577     1.575     1.574     1.573     1.571     1.570     1.568     1.567     1.566     1.564     1.563     1.561     1.560     1.558     1.557     1.556     1.554     1.574     1.621     1.663     1.700     1.731     1.756     1.774     1.785     1.790     1.788     1.779     1.764     1.743     1.716     1.692     1.712     1.730     1.744     1.751     1.749     1.740     1.722     1.698     1.672     1.649     1.631     1.619     1.612     1.614     1.641     1.672     1.709     1.752     1.795     1.838     1.879     1.919     1.958     1.996     2.032     2.066     2.097     2.123     2.144     2.159     2.167     2.168     2.162     2.148     2.126     2.097     2.060     2.014     1.961     1.901     1.835     1.763     1.690     1.632     1.631     1.622     1.604     1.578     1.545     1.506     1.484     1.488     1.527     1.566     1.639     1.729     1.818     1.906     1.995     2.084     2.173     2.263     2.352     2.439     2.519     2.591     2.652     2.702     2.741     2.769     2.790     2.803     2.812     2.818     2.821     2.823     2.824     2.827     2.832     2.840     2.851     2.864     2.878     2.891     2.905     2.919     2.937     2.957     2.979     2.999     3.015     3.024     3.025     3.020     3.012     3.000     2.986     2.969     2.947     2.920     2.890     2.861     2.835     2.813     2.836     2.899     2.962     3.023     3.080     3.132     3.178     3.217     3.245     3.263     3.268     3.265     3.255     3.241     3.225     3.209     3.191     3.170     3.149     3.127     3.105     3.084     3.065     3.046     3.028     3.008     2.988     2.965     2.937     2.903     2.863     2.818     2.770     2.722     2.672     2.622     2.571     2.519     2.469     2.421     2.375     2.332     2.292     2.255     2.224     2.198     2.178     2.164     2.155     2.147     2.140     2.132     2.121     2.108     2.092     2.072     2.050     2.027     2.002     1.976     1.951     1.926     1.902     1.879     1.857     1.837     1.818     1.801     1.787     1.774     1.762     1.749     1.735     1.721     1.705     1.690     1.673     1.655     1.636     1.616     1.596     1.576     1.555     1.535     1.514     1.493     1.474     1.455     1.437     1.420     1.403     1.388     1.373     1.358     1.345     1.332     1.319     1.306     1.294     1.282     1.271     1.260     1.249     1.238     1.227     1.217     1.207     1.198     1.188     1.178     1.169     1.160     1.151     1.142     1.133     1.125     1.116     1.108     1.100     1.092     1.085     1.077     1.069     1.061     1.053     1.046     1.038     1.029     1.021     1.013     1.005     0.997     0.990     0.982     0.974     0.966     0.959     0.951     0.944     0.937     0.929     0.922     0.915     0.908     0.901     0.894     0.887     0.881     0.874     0.868     0.862     0.856     0.850     0.844     0.838     0.832     0.827     0.822     0.817     0.811     0.806     0.801     0.796     0.794     0.793     0.792     0.791     0.790     0.789     0.788     0.787     0.786     0.785     0.784     0.783     0.783     0.782     0.781     0.780     0.780     0.779     0.778     0.778     0.777     0.776     0.776     0.775     0.775     0.774     0.774     0.773     0.773     0.772     0.772     0.771     0.770     0.770     0.769     0.769     0.768     0.767     0.767     0.766     0.765     0.764     0.764     0.763     0.762     0.761     0.760     0.759     0.758     0.757     0.756     0.754     0.753     0.751     0.750     0.748     0.747     0.745     0.743     0.741     0.739     0.737     0.735     0.732     0.730     0.728     0.725     0.723     0.720     0.717     0.714     0.711     0.709     0.706     0.702     0.699     0.696     0.692     0.689     0.685     0.682     0.678     0.674     0.670     0.666     0.662     0.658     0.654     0.650     0.646     0.642     0.638     0.633     0.629     0.624     0.620     0.616     0.611     0.607     0.602     0.598     0.594     0.589     0.585     0.580     0.576     0.577     0.578     0.578     0.579     0.579     0.579     0.579     0.579     0.578     0.577     0.576     0.574     0.573     0.572     0.572     0.572     0.572     0.574     0.575     0.577     0.578     0.579     0.580     0.579     0.579     0.577     0.575
     0.986     0.988     0.990     0.992     0.993     0.995     0.997     0.999     1.000     1.001     1.003     1.005     1.006     1.007     1.009     1.010     1.012     1.012     1.014     1.015     1.016     1.017     1.018     1.019     1.020     1.021     1.022     1.022     1.024     1.024     1.025     1.026     1.027     1.027     1.028     1.028     1.029     1.029     1.030     1.030     1.031     1.031     1.032     1.032     1.032     1.032     1.033     1.033     1.033     1.033     1.033     1.033     1.033     1.034     1.034     1.034     1.034     1.034     1.034     1.034     1.034     1.034     1.033     1.034     1.033     1.033     1.033     1.033     1.033     1.032     1.032     1.032     1.032     1.031     1.031     1.031     1.031     1.030     1.030     1.029     1.029     1.029     1.028     1.028     1.027     1.027     1.026     1.026     1.025     1.024     1.024     1.023     1.023     1.022     1.021     1.021     1.020     1.020     1.019     1.018     1.017     1.017     1.016     1.015     1.014     1.014     1.013     1.012     1.011     1.011     1.010     1.009     1.008     1.007     1.007     1.006     1.005     1.004     1.003     1.002     1.001     1.001     1.000     0.999     0.998     0.997     0.996     0.995     0.994     0.993     0.992     0.991     0.990     0.989     0.988     0.986     0.985     0.984     0.983     0.982     0.981     0.980     0.979     0.977     0.976     0.975     0.974     0.973     0.971     0.970     0.969     0.968     0.966     0.965     0.964     0.962     0.961     0.960     0.958     0.957     0.955     0.954     0.952     0.951     0.949     0.948     0.946     0.945     0.943     0.941     0.940     0.938     0.937     0.935     0.933     0.932     0.930     0.928     0.928     0.927     0.927     0.927     0.926     0.926     0.925     0.925     0.924     0.924     0.923     0.923     0.922     0.922     0.921     0.920     0.920     0.920     0.920     0.920     0.920     0.920     0.919     0.919     0.919     0.918     0.917     0.917     0.916     0.916     0.914     0.913     0.912     0.911     0.910     0.908     0.907     0.906     0.904     0.903     0.902     0.901     0.900     0.899     0.898     0.897     0.896     0.895     0.894     0.893     0.892     0.891     0.890     0.889     0.888     0.887     0.886     0.885     0.884     0.883     0.881     0.880     0.879     0.878     0.877     0.875     0.874     0.873     0.872     0.871     0.869     0.868     0.867     0.866     0.864     0.863     0.862     0.861     0.860     0.858     0.857     0.856     0.854     0.853     0.852     0.850     0.849     0.848     0.846     0.845     0.844     0.842     0.841     0.840     0.838     0.837     0.836     0.834     0.833     0.831     0.830     0.829     0.827     0.826     0.825     0.823     0.822     0.820     0.819     0.818     0.816     0.815     0.813     0.812     0.811     0.809     0.808     0.806     0.805     0.803     0.802     0.801     0.799     0.798     0.797     0.795     0.794     0.792     0.791     0.790     0.788     0.787     0.786     0.784     0.783     0.782     0.781     0.779     0.778     0.777     0.776     0.775     0.773     0.772     0.771     0.770     0.769     0.767     0.766     0.765     0.764     0.763     0.762     0.761     0.760     0.759     0.758     0.757     0.756     0.755     0.754     0.753     0.752     0.751     0.750     0.750     0.751     0.751     0.751     0.751     0.752     0.752     0.752     0.753     0.753     0.753     0.753     0.754     0.754     0.754     0.755     0.755     0.755     0.755     0.756     0.756     0.756     0.757     0.757     0.757     0.758     0.758     0.758     0.758     0.759     0.759     0.759     0.760     0.760     0.760     0.760     0.761     0.761     0.761     0.762     0.762     0.762     0.763     0.763     0.763     0.763     0.764     0.764     0.765     0.765     0.765     0.766     0.766     0.766     0.766     0.767     0.767     0.767     0.768     0.768     0.768     0.769     0.769     0.770     0.770     0.770     0.771     0.771     0.771     0.772     0.772     0.772     0.773     0.773     0.773     0.774     0.774     0.774     0.775     0.775     0.776     0.776     0.776     0.776     0.777     0.777     0.778     0.778     0.778     0.779     0.779     0.779     0.780     0.780     0.780     0.781     0.781     0.782     0.782     0.782     0.783     0.783     0.783     0.784     0.784     0.785     0.785     0.785     0.786     0.786     0.786     0.787     0.787     0.788     0.788     0.788     0.789     0.789     0.790     0.790     0.791     0.791     0.791     0.792     0.792     0.793     0.793     0.794     0.794     0.794     0.795     0.795     0.796     0.796     0.797     0.797     0.797     0.798     0.798     0.799     0.799     0.799     0.800     0.800     0.801     0.801     0.801     0.802     0.802     0.803     0.803     0.804     0.804     0.804     0.805     0.805     0.806     0.806     0.807     0.807     0.808     0.808     0.809     0.809     0.810     0.811     0.811     0.812     0.812     0.813     0.813     0.814     0.814     0.815     0.815     0.816     0.816     0.817     0.817     0.818     0.818     0.819     0.819     0.820     0.820     0.821     0.821     0.822     0.822     0.823     0.823     0.824     0.825     0.825     0.826     0.826     0.827     0.827     0.828     0.830     0.832     0.833     0.835     0.837     0.839     0.840     0.842     0.844     0.846     0.848     0.850     0.852     0.854     0.856     0.858     0.860     0.862     0.864     0.866     0.868     0.870     0.872     0.874     0.876     0.878     0.881     0.883     0.885     0.887     0.889     0.892     0.894     0.896     0.899     0.901     0.903     0.906     0.908     0.910     0.912     0.915     0.917     0.920     0.922     0.925     0.927     0.930     0.932     0.935     0.937     0.940     0.942     0.945     0.947     0.950     0.952     0.955     0.958     0.960     0.963     0.965     0.968     0.970     0.973     0.975     0.978     0.980     0.983     0.986     0.988     0.991     0.994     0.996     0.999     1.002     1.005     1.007     1.010     1.012     1.015     1.018     1.020     1.023     1.026     1.028     1.031     1.034     1.037     1.040     1.042     1.045     1.048     1.051     1.053     1.056     1.058     1.061     1.064     1.067     1.069     1.072     1.074     1.077     1.079     1.082     1.085     1.087     1.090     1.092     1.095     1.097     1.100     1.102     1.105     1.107     1.109     1.112     1.114     1.117     1.119     1.121     1.124     1.126     1.129     1.131     1.133     1.135     1.138     1.140     1.142     1.144     1.146     1.148     1.151     1.153     1.155     1.157     1.159     1.161     1.163     1.165     1.167     1.169     1.171     1.173     1.175     1.176     1.178     1.180     1.182     1.183     1.185     1.187     1.188     1.190     1.191     1.193     1.194     1.196     1.197     1.199     1.200     1.201     1.202     1.204     1.205     1.206     1.207     1.208     1.209     1.210     1.211     1.211     1.212     1.213     1.214     1.214     1.215     1.215     1.215     1.216     1.216     1.216     1.216     1.216     1.216     1.216     1.215     1.215     1.215     1.214     1.213     1.213     1.212     1.211     1.210     1.209     1.207     1.206     1.205     1.203     1.201     1.199     1.197     1.195     1.193     1.191     1.188     1.186     1.183     1.180     1.177     1.174     1.170     1.167     1.163     1.159     1.155     1.150     1.146     1.141     1.136     1.131     1.126     1.122     1.117     1.113     1.110     1.106     1.103     1.100     1.096     1.093     1.090     1.087     1.083     1.080     1.077     1.073     1.070     1.066     1.063     1.059     1.056     1.052     1.048     1.044     1.040     1.036     1.032     1.028     1.023     1.019     1.014     1.014     1.014     1.015     1.016     1.016     1.017     1.018     1.018     1.019     1.020     1.020     1.021     1.022     1.022     1.023     1.024     1.024     1.025     1.026     1.026     1.027     1.028     1.028     1.029     1.030     1.031     1.031     1.032     1.033     1.033     1.034     1.035     1.036     1.036     1.037     1.038     1.038     1.039     1.040     1.041     1.041     1.042     1.043     1.043     1.044     1.045     1.046     1.046     1.047     1.048     1.048     1.049     1.050     1.050     1.051     1.052     1.052     1.053     1.054     1.055     1.055     1.056     1.057     1.057     1.058     1.059     1.060     1.060     1.061     1.062     1.062     1.063     1.064     1.065     1.065     1.066     1.067     1.068     1.068     1.069     1.070     1.071     1.071     1.072     1.073     1.074     1.075     1.075     1.076     1.077     1.078     1.078     1.079     1.080     1.081     1.082     1.082     1.083     1.084     1.085     1.086     1.086     1.087     1.088     1.089     1.090     1.091     1.092     1.093     1.094     1.095     1.096     1.096     1.097     1.099     1.100     1.101     1.102     1.103     1.103     1.104     1.105     1.106     1.107     1.108     1.109     1.110     1.112     1.112     1.113     1.114     1.115     1.116     1.117     1.118     1.119     1.120     1.121     1.123     1.124     1.125     1.126     1.127     1.128     1.129     1.130     1.132     1.133     1.134     1.135     1.136     1.137     1.138     1.140     1.141     1.142     1.143     1.144     1.145     1.147     1.148     1.149     1.150     1.151     1.153     1.154     1.155     1.156     1.160     1.169     1.179     1.188     1.197     1.206     1.216     1.225     1.233     1.242     1.251     1.260     1.268     1.277     1.285     1.293     1.302     1.310     1.318     1.326     1.333     1.341     1.349     1.356     1.363     1.370     1.377     1.384     1.391     1.397     1.404     1.410     1.416     1.422     1.428     1.434     1.440     1.445     1.450     1.456     1.461     1.466     1.471     1.476     1.481     1.485     1.490     1.494     1.498     1.503     1.507     1.511     1.515     1.518     1.522     1.526     1.530     1.533     1.537     1.541     1.544     1.548     1.551     1.554     1.558     1.561     1.565     1.568     1.571     1.575     1.578     1.582     1.585     1.589     1.593     1.596     1.600     1.604     1.608     1.612     1.617     1.621     1.626     1.630     1.635     1.640     1.645     1.650     1.656     1.661     1.667     1.673     1.679     1.686     1.692     1.699     1.706     1.713     1.721     1.729     1.737     1.745     1.753     1.762     1.771     1.780     1.790     1.799     1.809     1.819     1.829     1.840     1.850     1.861     1.872     1.883     1.894     1.905     1.917     1.928     1.940     1.952     1.963     1.975     1.987     1.999     2.011     2.023     2.034     2.046     2.058     2.069     2.081     2.093     2.104     2.116     2.127     2.139     2.150     2.162     2.173     2.185     2.196     2.207     2.218     2.229     2.241     2.252     2.264     2.275     2.288     2.300     2.314     2.329     2.345     2.362     2.381     2.401     2.423     2.445     2.468     2.490     2.513     2.535     2.557     2.579     2.603     2.627     2.651     2.674     2.697     2.719     2.738     2.753     2.764     2.771     2.773     2.771     2.767     2.762     2.759     2.759     2.758     2.752     2.741     2.726     2.709     2.692     2.674     2.657     2.643     2.633     2.626     2.622     2.620     2.619     2.619     2.620     2.623     2.627     2.632     2.637     2.643     2.649     2.654     2.659     2.664     2.669     2.672     2.675     2.677     2.678     2.677     2.676     2.673     2.669     2.665     2.659     2.653     2.647     2.639     2.630     2.620     2.608     2.596     2.583     2.569     2.555     2.540     2.525     2.510     2.494     2.478     2.461     2.442     2.424     2.405     2.387     2.368     2.350     2.331     2.312     2.291     2.269     2.247     2.226     2.205     2.184     2.165     2.147     2.130     2.115     2.101     2.088     2.075     2.063     2.052     2.041     2.031     2.024     2.019     2.016     2.015     2.016     2.019     2.024     2.030     2.038     2.047     2.056     2.065     2.074     2.082     2.089     2.095     2.101     2.107     2.112     2.117     2.122     2.126     2.129     2.132     2.133     2.134     2.135     2.136     2.136     2.137     2.139     2.140     2.142     2.175     2.211     2.244     2.278     2.309     2.339     2.365     2.387     2.405     2.419     2.431     2.438     2.444     2.445     2.443     2.438     2.430     2.420     2.412     2.403     2.395     2.385     2.375     2.365     2.354     2.342     2.330     2.317     2.305     2.292     2.292     2.293     2.293     2.293     2.291     2.289     2.286     2.283     2.279     2.274     2.268     2.262     2.256     2.249     2.242     2.234     2.225     2.215     2.205     2.193     2.181     2.169     2.156     2.142     2.128     2.114     2.099     2.084     2.067     2.049     2.030     2.010     1.989     1.966     1.943     1.919     1.895     1.870     1.844     1.818     1.793     1.767     1.741     1.717     1.693     1.669     1.647     1.630     1.628     1.626     1.624     1.622     1.621     1.619     1.617     1.615     1.613     1.612     1.611     1.610     1.609     1.608     1.607     1.605     1.604     1.603     1.602     1.601     1.600     1.599     1.597     1.596     1.595     1.593     1.592     1.590     1.589     1.587     1.586     1.584     1.583     1.581     1.579     1.578     1.576     1.575     1.573     1.572     1.570     1.569     1.567     1.565     1.564     1.562     1.561     1.559     1.558     1.557     1.567     1.613     1.655     1.691     1.722     1.747     1.766     1.778     1.784     1.783     1.775     1.762     1.742     1.717     1.698     1.720     1.739     1.753     1.758     1.755     1.743     1.724     1.702     1.680     1.664     1.655     1.650     1.648     1.646     1.653     1.682     1.717     1.757     1.800     1.842     1.883     1.922     1.959     1.995     2.030     2.063     2.094     2.121     2.143     2.159     2.169     2.173     2.169     2.158     2.139     2.113     2.078     2.036     1.986     1.928     1.864     1.794     1.721     1.648     1.643     1.631     1.611     1.584     1.549     1.507     1.468     1.472     1.485     1.525     1.601     1.690     1.778     1.867     1.957     2.048     2.142     2.238     2.334     2.427     2.514     2.589     2.653     2.702     2.739     2.764     2.781     2.793     2.802     2.810     2.817     2.825     2.832     2.842     2.854     2.868     2.884     2.900     2.917     2.933     2.950     2.970     2.993     3.017     3.042     3.063     3.079     3.089     3.093     3.092     3.089     3.083     3.073     3.059     3.044     3.031     3.026     3.040     3.065     3.088     3.105     3.112     3.120     3.168     3.212     3.252     3.285     3.311     3.326     3.330     3.323     3.308     3.287     3.261     3.234     3.206     3.177     3.146     3.116     3.085     3.055     3.028     3.003     2.980     2.959     2.939     2.921     2.902     2.880     2.853     2.820     2.784     2.744     2.702     2.656     2.607     2.556     2.503     2.450     2.397     2.345     2.294     2.245     2.198     2.154     2.116     2.084     2.059     2.040     2.025     2.014     2.003     1.993     1.983     1.972     1.958     1.943     1.926     1.908     1.889     1.870     1.850     1.831     1.814     1.799     1.786     1.773     1.761     1.750     1.740     1.730     1.719     1.707     1.695     1.681     1.668     1.653     1.637     1.620     1.602     1.584     1.565     1.546     1.527     1.508     1.489     1.470     1.452     1.435     1.419     1.403     1.387     1.372     1.358     1.345     1.331     1.319     1.306     1.294     1.282     1.271     1.259     1.249     1.238     1.227     1.217     1.207     1.197     1.187     1.177     1.168     1.159     1.150     1.141     1.132     1.124     1.115     1.107     1.099     1.092     1.084     1.076     1.068     1.060     1.053     1.045     1.037     1.029     1.021     1.013     1.005     0.997     0.990     0.982     0.974     0.967     0.959     0.952     0.944     0.937     0.930     0.923     0.915     0.908     0.901     0.895     0.888     0.881     0.875     0.868     0.862     0.856     0.850     0.844     0.838     0.833     0.827     0.822     0.817     0.811     0.806     0.801     0.796     0.792     0.791     0.790     0.789     0.788     0.787     0.786     0.785     0.784     0.783     0.782     0.782     0.781     0.780     0.779     0.778     0.778     0.777     0.776     0.776     0.775     0.775     0.774     0.774     0.773     0.772     0.772     0.771     0.771     0.770     0.770     0.769     0.769     0.768     0.767     0.767     0.766     0.766     0.765     0.764     0.764     0.763     0.762     0.761     0.760     0.759     0.758     0.757     0.756     0.755     0.754     0.753     0.751     0.750     0.748     0.747     0.745     0.743     0.741     0.739     0.737     0.735     0.733     0.731     0.729     0.726     0.724     0.721     0.718     0.716     0.713     0.710     0.707     0.704     0.701     0.698     0.694     0.691     0.687     0.684     0.680     0.676     0.673     0.669     0.665     0.661     0.657     0.653     0.649     0.645     0.640     0.636     0.632     0.628     0.623     0.619     0.614     0.610     0.606     0.601     0.597     0.592     0.588     0.583     0.579     0.574     0.574     0.575     0.576     0.576     0.577     0.577     0.577     0.576     0.575     0.574     0.573     0.572     0.570     0.569     0.569     0.569     0.570     0.571     0.573     0.575     0.577     0.578     0.579     0.579     0.578     0.576     0.574
     0.985     0.988     0.989     0.991     0.993     0.995     0.996     0.998     0.999     1.001     1.003     1.004     1.005     1.007     1.008     1.010     1.011     1.012     1.013     1.015     1.016     1.017     1.018     1.019     1.020     1.021     1.022     1.023     1.024     1.025     1.025     1.026     1.026     1.027     1.028     1.029     1.029     1.030     1.030     1.031     1.036     1.032     1.037     1.032     1.032     1.033     1.033     1.033     1.033     1.033     1.033     1.034     1.034     1.034     1.034     1.034     1.034     1.034     1.034     1.034     1.034     1.034     1.034     1.034     1.034     1.033     1.034     1.034     1.033     1.033     1.033     1.032     1.032     1.032     1.031     1.031     1.031     1.031     1.030     1.030     1.030     1.029     1.029     1.029     1.028     1.027     1.027     1.026     1.026     1.025     1.025     1.024     1.023     1.023     1.022     1.022     1.021     1.020     1.020     1.019     1.018     1.017     1.017     1.016     1.015     1.015     1.014     1.013     1.012     1.011     1.011     1.010     1.009     1.008     1.007     1.007     1.006     1.005     1.004     1.003     1.002     1.001     1.000     0.999     0.998     0.997     0.997     0.996     0.995     0.994     0.993     0.991     0.990     0.990     0.988     0.987     0.986     0.985     0.984     0.983     0.982     0.981     0.979     0.978     0.977     0.976     0.975     0.974     0.972     0.971     0.970     0.969     0.967     0.966     0.964     0.963     0.962     0.960     0.959     0.957     0.956     0.955     0.953     0.952     0.950     0.949     0.947     0.946     0.944     0.942     0.941     0.939     0.937     0.936     0.934     0.932     0.931     0.929     0.927     0.927     0.926     0.926     0.926     0.925     0.925     0.924     0.923     0.923     0.923     0.922     0.922     0.921     0.920     0.920     0.919     0.919     0.919     0.919     0.919     0.919     0.919     0.918     0.918     0.917     0.917     0.916     0.915     0.915     0.914     0.913     0.911     0.910     0.909     0.908     0.906     0.905     0.903     0.902     0.901     0.900     0.899     0.898     0.897     0.896     0.895     0.895     0.894     0.893     0.892     0.891     0.890     0.889     0.888     0.887     0.885     0.885     0.883     0.882     0.881     0.880     0.879     0.877     0.876     0.875     0.874     0.873     0.871     0.870     0.869     0.868     0.867     0.865     0.864     0.863     0.862     0.860     0.859     0.858     0.857     0.855     0.854     0.853     0.852     0.850     0.849     0.848     0.846     0.845     0.844     0.842     0.841     0.840     0.838     0.837     0.836     0.834     0.833     0.832     0.830     0.829     0.827     0.826     0.824     0.823     0.822     0.820     0.819     0.818     0.816     0.815     0.813     0.812     0.811     0.809     0.808     0.807     0.805     0.804     0.802     0.801     0.800     0.798     0.797     0.795     0.794     0.792     0.791     0.790     0.789     0.787     0.786     0.785     0.783     0.782     0.781     0.780     0.779     0.777     0.776     0.775     0.774     0.772     0.771     0.770     0.769     0.768     0.767     0.766     0.765     0.763     0.762     0.761     0.760     0.759     0.758     0.757     0.756     0.755     0.754     0.753     0.752     0.751     0.750     0.750     0.750     0.750     0.751     0.751     0.751     0.752     0.752     0.752     0.752     0.753     0.753     0.753     0.754     0.754     0.754     0.755     0.755     0.755     0.755     0.756     0.756     0.756     0.756     0.757     0.757     0.757     0.758     0.758     0.758     0.759     0.759     0.759     0.760     0.760     0.760     0.760     0.761     0.761     0.761     0.762     0.762     0.762     0.762     0.763     0.763     0.763     0.764     0.764     0.764     0.765     0.765     0.765     0.766     0.766     0.766     0.767     0.767     0.767     0.768     0.768     0.769     0.769     0.769     0.770     0.770     0.770     0.771     0.771     0.771     0.772     0.772     0.772     0.773     0.773     0.773     0.774     0.774     0.775     0.775     0.775     0.776     0.776     0.776     0.776     0.777     0.777     0.777     0.778     0.778     0.779     0.779     0.779     0.780     0.780     0.781     0.781     0.781     0.782     0.782     0.782     0.783     0.783     0.784     0.784     0.784     0.785     0.785     0.785     0.786     0.786     0.786     0.787     0.787     0.788     0.788     0.789     0.789     0.789     0.790     0.790     0.791     0.791     0.792     0.792     0.792     0.793     0.793     0.794     0.794     0.794     0.795     0.795     0.796     0.796     0.797     0.797     0.797     0.798     0.798     0.799     0.799     0.800     0.800     0.800     0.801     0.801     0.801     0.802     0.802     0.803     0.803     0.804     0.804     0.805     0.805     0.805     0.806     0.807     0.807     0.808     0.808     0.809     0.809     0.810     0.810     0.811     0.811     0.812     0.812     0.813     0.813     0.814     0.814     0.815     0.815     0.816     0.816     0.817     0.817     0.818     0.818     0.819     0.819     0.820     0.820     0.821     0.821     0.822     0.823     0.823     0.824     0.824     0.825     0.825     0.826     0.827     0.827     0.828     0.829     0.831     0.832     0.834     0.836     0.838     0.839     0.841     0.843     0.845     0.847     0.849     0.851     0.853     0.855     0.857     0.859     0.861     0.863     0.865     0.867     0.869     0.871     0.873     0.875     0.877     0.880     0.882     0.884     0.886     0.889     0.891     0.893     0.895     0.898     0.900     0.902     0.904     0.907     0.909     0.911     0.914     0.916     0.919     0.921     0.924     0.926     0.929     0.931     0.933     0.936     0.939     0.941     0.944     0.946     0.949     0.951     0.954     0.956     0.959     0.961     0.964     0.966     0.969     0.972     0.974     0.977     0.979     0.982     0.984     0.987     0.990     0.993     0.995     0.998     1.000     1.003     1.006     1.009     1.011     1.014     1.016     1.019     1.022     1.024     1.027     1.030     1.033     1.035     1.038     1.041     1.044     1.046     1.049     1.052     1.054     1.057     1.060     1.062     1.065     1.068     1.070     1.073     1.075     1.078     1.080     1.083     1.086     1.088     1.090     1.093     1.095     1.098     1.100     1.103     1.105     1.108     1.110     1.112     1.115     1.117     1.120     1.122     1.124     1.126     1.129     1.131     1.133     1.135     1.138     1.140     1.142     1.144     1.146     1.148     1.150     1.152     1.154     1.156     1.158     1.161     1.162     1.164     1.166     1.168     1.170     1.172     1.174     1.175     1.177     1.179     1.180     1.182     1.183     1.185     1.186     1.188     1.189     1.191     1.192     1.194     1.195     1.196     1.198     1.199     1.200     1.201     1.202     1.203     1.204     1.205     1.206     1.207     1.207     1.208     1.209     1.209     1.210     1.210     1.210     1.211     1.211     1.211     1.211     1.211     1.211     1.211     1.210     1.210     1.209     1.209     1.208     1.208     1.207     1.206     1.205     1.204     1.202     1.201     1.199     1.198     1.196     1.194     1.192     1.190     1.188     1.186     1.183     1.180     1.178     1.175     1.172     1.168     1.165     1.162     1.158     1.154     1.150     1.146     1.141     1.137     1.132     1.127     1.122     1.118     1.113     1.109     1.105     1.102     1.098     1.095     1.092     1.089     1.085     1.082     1.079     1.076     1.072     1.069     1.066     1.062     1.059     1.055     1.052     1.048     1.044     1.040     1.036     1.032     1.028     1.024     1.020     1.015     1.013     1.013     1.014     1.014     1.015     1.016     1.016     1.017     1.018     1.018     1.019     1.020     1.020     1.021     1.022     1.022     1.023     1.024     1.024     1.025     1.026     1.026     1.027     1.028     1.028     1.029     1.030     1.030     1.031     1.032     1.033     1.033     1.034     1.035     1.036     1.036     1.037     1.038     1.039     1.039     1.040     1.041     1.041     1.042     1.043     1.043     1.044     1.045     1.046     1.046     1.047     1.048     1.048     1.049     1.050     1.050     1.051     1.052     1.052     1.053     1.054     1.055     1.055     1.056     1.057     1.057     1.058     1.059     1.060     1.060     1.061     1.062     1.062     1.063     1.064     1.065     1.066     1.066     1.067     1.068     1.068     1.069     1.070     1.071     1.071     1.072     1.073     1.074     1.075     1.075     1.076     1.077     1.078     1.078     1.079     1.080     1.081     1.082     1.083     1.083     1.084     1.085     1.086     1.087     1.088     1.089     1.089     1.090     1.091     1.092     1.093     1.094     1.095     1.096     1.097     1.098     1.099     1.100     1.101     1.102     1.103     1.104     1.105     1.106     1.107     1.108     1.109     1.110     1.111     1.112     1.113     1.114     1.115     1.116     1.117     1.118     1.119     1.120     1.121     1.122     1.123     1.124     1.125     1.126     1.128     1.129     1.130     1.131     1.132     1.133     1.134     1.135     1.137     1.138     1.139     1.140     1.141     1.142     1.144     1.145     1.146     1.147     1.148     1.150     1.151     1.152     1.153     1.155     1.156     1.157     1.163     1.173     1.182     1.191     1.201     1.210     1.219     1.228     1.237     1.245     1.254     1.263     1.271     1.280     1.288     1.296     1.304     1.312     1.320     1.328     1.336     1.344     1.351     1.358     1.365     1.372     1.379     1.386     1.393     1.399     1.406     1.412     1.418     1.424     1.430     1.435     1.441     1.446     1.452     1.457     1.462     1.467     1.472     1.477     1.481     1.486     1.490     1.495     1.499     1.503     1.507     1.511     1.515     1.519     1.523     1.526     1.530     1.534     1.537     1.541     1.544     1.548     1.551     1.555     1.558     1.561     1.565     1.568     1.571     1.575     1.578     1.582     1.585     1.589     1.593     1.597     1.601     1.605     1.609     1.613     1.617     1.622     1.626     1.631     1.636     1.641     1.646     1.651     1.657     1.663     1.669     1.675     1.681     1.687     1.694     1.701     1.708     1.716     1.724     1.731     1.740     1.748     1.756     1.765     1.774     1.784     1.793     1.803     1.813     1.823     1.834     1.844     1.855     1.866     1.877     1.888     1.899     1.910     1.922     1.934     1.945     1.957     1.969     1.981     1.993     2.005     2.016     2.028     2.040     2.052     2.064     2.075     2.087     2.099     2.110     2.122     2.133     2.145     2.156     2.168     2.179     2.191     2.202     2.214     2.225     2.237     2.248     2.260     2.272     2.284     2.296     2.309     2.323     2.338     2.354     2.372     2.392     2.413     2.436     2.459     2.481     2.504     2.526     2.548     2.570     2.593     2.617     2.641     2.665     2.688     2.710     2.731     2.748     2.762     2.771     2.776     2.777     2.775     2.772     2.768     2.766     2.765     2.761     2.753     2.739     2.722     2.704     2.686     2.667     2.651     2.638     2.629     2.623     2.619     2.617     2.615     2.615     2.617     2.619     2.623     2.628     2.633     2.639     2.644     2.649     2.655     2.660     2.664     2.668     2.670     2.672     2.673     2.673     2.672     2.671     2.668     2.664     2.660     2.655     2.649     2.642     2.633     2.623     2.611     2.599     2.586     2.572     2.558     2.544     2.529     2.514     2.499     2.483     2.466     2.448     2.429     2.411     2.392     2.374     2.355     2.336     2.315     2.294     2.272     2.249     2.226     2.205     2.184     2.164     2.145     2.128     2.112     2.097     2.082     2.069     2.055     2.042     2.030     2.020     2.013     2.008     2.006     2.006     2.009     2.013     2.019     2.026     2.034     2.044     2.053     2.063     2.072     2.080     2.087     2.094     2.100     2.106     2.112     2.117     2.121     2.125     2.128     2.130     2.131     2.132     2.133     2.133     2.134     2.134     2.135     2.136     2.137     2.146     2.182     2.217     2.251     2.283     2.312     2.338     2.359     2.376     2.389     2.398     2.406     2.410     2.412     2.412     2.410     2.407     2.404     2.401     2.399     2.395     2.390     2.383     2.376     2.368     2.359     2.350     2.339     2.328     2.315     2.301     2.294     2.295     2.294     2.292     2.290     2.287     2.284     2.280     2.276     2.270     2.264     2.258     2.252     2.245     2.237     2.229     2.219     2.209     2.198     2.187     2.175     2.162     2.149     2.135     2.122     2.107     2.092     2.075     2.058     2.039     2.019     1.998     1.976     1.953     1.929     1.904     1.879     1.853     1.827     1.801     1.775     1.749     1.724     1.699     1.676     1.653     1.638     1.635     1.633     1.631     1.630     1.628     1.626     1.624     1.622     1.620     1.619     1.618     1.617     1.616     1.615     1.614     1.613     1.612     1.610     1.609     1.608     1.607     1.605     1.604     1.602     1.601     1.599     1.597     1.596     1.594     1.592     1.590     1.589     1.587     1.585     1.584     1.582     1.580     1.578     1.577     1.575     1.573     1.572     1.570     1.568     1.566     1.565     1.563     1.562     1.561     1.559     1.558     1.602     1.643     1.680     1.711     1.736     1.756     1.769     1.776     1.776     1.771     1.759     1.741     1.717     1.702     1.725     1.745     1.757     1.761     1.756     1.743     1.725     1.707     1.693     1.686     1.683     1.683     1.683     1.683     1.681     1.691     1.724     1.762     1.803     1.845     1.885     1.922     1.958     1.992     2.024     2.056     2.086     2.113     2.136     2.154     2.166     2.172     2.171     2.163     2.147     2.123     2.092     2.054     2.007     1.952     1.891     1.823     1.751     1.677     1.653     1.636     1.613     1.581     1.542     1.495     1.452     1.455     1.459     1.477     1.542     1.629     1.717     1.806     1.899     1.995     2.095     2.198     2.302     2.402     2.494     2.573     2.638     2.688     2.724     2.749     2.768     2.784     2.800     2.818     2.836     2.856     2.875     2.896     2.918     2.942     2.966     2.989     3.010     3.031     3.053     3.076     3.100     3.122     3.141     3.157     3.168     3.176     3.181     3.185     3.189     3.192     3.193     3.202     3.224     3.252     3.281     3.307     3.331     3.350     3.361     3.362     3.349     3.320     3.287     3.314     3.335     3.348     3.352     3.346     3.329     3.306     3.278     3.245     3.210     3.173     3.137     3.099     3.061     3.025     2.990     2.957     2.929     2.902     2.878     2.856     2.838     2.820     2.801     2.779     2.752     2.723     2.691     2.654     2.614     2.570     2.523     2.472     2.418     2.364     2.310     2.255     2.199     2.145     2.092     2.042     1.998     1.959     1.929     1.905     1.888     1.874     1.864     1.858     1.853     1.846     1.838     1.828     1.817     1.805     1.791     1.776     1.763     1.753     1.744     1.736     1.728     1.720     1.712     1.704     1.696     1.687     1.677     1.666     1.655     1.642     1.629     1.615     1.600     1.584     1.568     1.551     1.534     1.516     1.498     1.481     1.463     1.447     1.430     1.414     1.399     1.384     1.370     1.356     1.342     1.329     1.317     1.305     1.293     1.281     1.269     1.258     1.247     1.237     1.226     1.216     1.205     1.195     1.186     1.176     1.167     1.158     1.148     1.140     1.131     1.122     1.114     1.106     1.098     1.091     1.083     1.075     1.067     1.060     1.052     1.044     1.036     1.029     1.021     1.013     1.005     0.997     0.990     0.982     0.974     0.967     0.960     0.952     0.945     0.938     0.930     0.923     0.916     0.909     0.902     0.895     0.889     0.882     0.875     0.869     0.863     0.857     0.851     0.845     0.839     0.833     0.828     0.822     0.817     0.812     0.807     0.802     0.797     0.792     0.789     0.788     0.787     0.786     0.785     0.784     0.783     0.782     0.781     0.781     0.780     0.779     0.778     0.777     0.777     0.776     0.775     0.775     0.774     0.774     0.773     0.772     0.772     0.771     0.771     0.770     0.770     0.769     0.769     0.768     0.768     0.767     0.766     0.766     0.765     0.765     0.764     0.763     0.763     0.762     0.761     0.760     0.760     0.759     0.758     0.757     0.756     0.755     0.754     0.752     0.751     0.750     0.748     0.747     0.745     0.743     0.742     0.740     0.738     0.736     0.734     0.731     0.729     0.727     0.725     0.722     0.720     0.717     0.714     0.711     0.708     0.705     0.702     0.699     0.696     0.693     0.689     0.686     0.682     0.679     0.675     0.671     0.667     0.663     0.659     0.656     0.652     0.647     0.643     0.639     0.635     0.631     0.626     0.622     0.618     0.613     0.609     0.604     0.600     0.595     0.591     0.587     0.582     0.578     0.573     0.572     0.572     0.573     0.574     0.574     0.575     0.574     0.574     0.573     0.572     0.570     0.569     0.568     0.567     0.566     0.566     0.567     0.569     0.571     0.573     0.575     0.577     0.578     0.578     0.577     0.576     0.574
     0.985     0.987     0.989     0.991     0.993     0.994     0.996     0.998     0.999     1.001     1.002     1.004     1.005     1.007     1.008     1.010     1.011     1.012     1.013     1.015     1.016     1.017     1.018     1.019     1.020     1.021     1.022     1.023     1.024     1.024     1.025     1.026     1.027     1.027     1.028     1.028     1.029     1.030     1.030     1.031     1.031     1.041     1.032     1.036     1.032     1.033     1.033     1.033     1.033     1.034     1.034     1.034     1.034     1.034     1.034     1.035     1.035     1.035     1.035     1.035     1.035     1.034     1.034     1.034     1.034     1.034     1.034     1.034     1.034     1.033     1.033     1.033     1.033     1.032     1.032     1.032     1.031     1.031     1.031     1.031     1.030     1.030     1.029     1.029     1.028     1.028     1.027     1.027     1.026     1.026     1.025     1.025     1.024     1.024     1.023     1.022     1.022     1.021     1.021     1.020     1.019     1.018     1.018     1.017     1.016     1.015     1.015     1.014     1.013     1.012     1.011     1.011     1.010     1.009     1.008     1.007     1.007     1.006     1.005     1.004     1.003     1.002     1.001     1.000     0.999     0.998     0.997     0.996     0.995     0.994     0.993     0.992     0.991     0.990     0.989     0.988     0.987     0.986     0.985     0.984     0.983     0.981     0.980     0.979     0.978     0.977     0.976     0.974     0.974     0.972     0.971     0.969     0.968     0.967     0.966     0.964     0.963     0.961     0.960     0.958     0.957     0.955     0.954     0.953     0.951     0.950     0.948     0.946     0.945     0.943     0.941     0.940     0.938     0.937     0.935     0.933     0.931     0.930     0.928     0.926     0.926     0.925     0.925     0.924     0.924     0.923     0.923     0.922     0.922     0.921     0.921     0.920     0.920     0.919     0.919     0.919     0.919     0.918     0.918     0.918     0.918     0.918     0.917     0.917     0.916     0.915     0.915     0.914     0.913     0.912     0.911     0.909     0.908     0.907     0.906     0.904     0.902     0.902     0.901     0.900     0.899     0.898     0.897     0.896     0.895     0.894     0.893     0.892     0.891     0.890     0.889     0.888     0.887     0.886     0.885     0.884     0.883     0.882     0.880     0.879     0.878     0.877     0.876     0.875     0.873     0.872     0.871     0.870     0.869     0.867     0.866     0.865     0.864     0.863     0.862     0.860     0.859     0.858     0.856     0.855     0.854     0.853     0.851     0.850     0.849     0.847     0.846     0.845     0.843     0.842     0.841     0.839     0.838     0.837     0.835     0.834     0.833     0.832     0.830     0.829     0.827     0.826     0.824     0.823     0.822     0.820     0.819     0.818     0.816     0.815     0.813     0.812     0.811     0.809     0.808     0.807     0.805     0.804     0.802     0.801     0.800     0.798     0.797     0.796     0.794     0.793     0.791     0.790     0.789     0.787     0.786     0.785     0.784     0.782     0.781     0.780     0.779     0.777     0.776     0.775     0.774     0.773     0.772     0.770     0.769     0.768     0.767     0.766     0.765     0.764     0.763     0.762     0.760     0.759     0.758     0.757     0.756     0.755     0.755     0.754     0.753     0.752     0.751     0.750     0.750     0.750     0.750     0.751     0.751     0.751     0.752     0.752     0.752     0.752     0.753     0.753     0.753     0.753     0.754     0.754     0.754     0.755     0.755     0.755     0.756     0.756     0.756     0.757     0.757     0.757     0.757     0.758     0.758     0.758     0.759     0.759     0.759     0.759     0.760     0.760     0.760     0.760     0.761     0.761     0.761     0.762     0.762     0.762     0.763     0.763     0.763     0.764     0.764     0.765     0.765     0.765     0.766     0.766     0.766     0.767     0.767     0.767     0.768     0.768     0.768     0.769     0.769     0.769     0.770     0.770     0.770     0.771     0.771     0.771     0.772     0.772     0.772     0.773     0.773     0.774     0.774     0.774     0.775     0.775     0.775     0.776     0.776     0.776     0.777     0.777     0.777     0.778     0.778     0.778     0.779     0.779     0.780     0.780     0.780     0.781     0.781     0.781     0.782     0.782     0.782     0.783     0.783     0.784     0.784     0.784     0.785     0.785     0.786     0.786     0.786     0.787     0.787     0.787     0.788     0.788     0.789     0.789     0.790     0.790     0.790     0.791     0.791     0.792     0.792     0.792     0.793     0.793     0.794     0.794     0.795     0.795     0.796     0.796     0.796     0.797     0.797     0.797     0.798     0.798     0.799     0.799     0.800     0.800     0.800     0.801     0.801     0.802     0.802     0.802     0.803     0.803     0.804     0.804     0.805     0.805     0.806     0.806     0.807     0.807     0.808     0.808     0.809     0.809     0.810     0.810     0.811     0.811     0.812     0.812     0.813     0.813     0.814     0.814     0.815     0.815     0.816     0.817     0.817     0.818     0.818     0.819     0.819     0.820     0.820     0.821     0.821     0.822     0.822     0.823     0.823     0.824     0.824     0.825     0.826     0.826     0.827     0.827     0.828     0.830     0.831     0.833     0.835     0.837     0.839     0.840     0.842     0.844     0.846     0.848     0.850     0.852     0.854     0.856     0.858     0.860     0.862     0.864     0.866     0.868     0.870     0.872     0.874     0.876     0.879     0.881     0.883     0.885     0.888     0.890     0.892     0.894     0.896     0.899     0.901     0.903     0.906     0.908     0.910     0.913     0.915     0.918     0.920     0.922     0.925     0.927     0.930     0.932     0.935     0.938     0.940     0.943     0.945     0.948     0.950     0.953     0.955     0.958     0.960     0.963     0.965     0.968     0.970     0.973     0.975     0.978     0.981     0.983     0.986     0.989     0.991     0.994     0.997     0.999     1.002     1.005     1.007     1.010     1.012     1.015     1.018     1.020     1.023     1.026     1.028     1.031     1.034     1.037     1.039     1.042     1.045     1.047     1.050     1.053     1.055     1.058     1.061     1.063     1.066     1.068     1.071     1.073     1.076     1.079     1.081     1.084     1.086     1.089     1.091     1.094     1.096     1.098     1.101     1.103     1.106     1.108     1.110     1.113     1.115     1.117     1.120     1.122     1.124     1.126     1.129     1.131     1.133     1.135     1.137     1.140     1.141     1.144     1.146     1.148     1.150     1.152     1.154     1.156     1.158     1.160     1.161     1.163     1.165     1.167     1.169     1.170     1.172     1.174     1.175     1.177     1.178     1.180     1.181     1.183     1.184     1.186     1.187     1.189     1.190     1.191     1.193     1.194     1.195     1.196     1.197     1.198     1.199     1.200     1.201     1.201     1.202     1.203     1.204     1.204     1.205     1.205     1.206     1.206     1.206     1.206     1.206     1.206     1.206     1.206     1.205     1.205     1.204     1.204     1.203     1.202     1.202     1.201     1.200     1.198     1.197     1.196     1.194     1.193     1.191     1.189     1.187     1.185     1.183     1.181     1.178     1.175     1.173     1.170     1.167     1.163     1.160     1.157     1.153     1.149     1.145     1.141     1.137     1.132     1.128     1.123     1.119     1.114     1.110     1.106     1.102     1.098     1.094     1.091     1.088     1.084     1.081     1.078     1.075     1.071     1.068     1.065     1.062     1.058     1.055     1.051     1.048     1.044     1.040     1.037     1.033     1.029     1.025     1.020     1.016     1.012     1.012     1.012     1.013     1.014     1.014     1.015     1.016     1.016     1.017     1.018     1.018     1.019     1.020     1.020     1.021     1.022     1.022     1.023     1.024     1.024     1.025     1.026     1.026     1.027     1.028     1.028     1.029     1.030     1.031     1.031     1.032     1.033     1.033     1.034     1.035     1.036     1.036     1.037     1.038     1.039     1.039     1.040     1.041     1.041     1.042     1.043     1.043     1.044     1.045     1.046     1.046     1.047     1.048     1.048     1.049     1.050     1.050     1.051     1.052     1.053     1.053     1.054     1.055     1.055     1.056     1.057     1.057     1.058     1.059     1.060     1.060     1.061     1.062     1.062     1.063     1.064     1.065     1.066     1.066     1.067     1.068     1.069     1.069     1.070     1.071     1.072     1.072     1.073     1.074     1.075     1.075     1.076     1.077     1.078     1.079     1.080     1.080     1.081     1.082     1.083     1.084     1.084     1.085     1.086     1.087     1.088     1.089     1.090     1.091     1.091     1.092     1.093     1.094     1.095     1.096     1.097     1.098     1.099     1.100     1.101     1.102     1.103     1.104     1.105     1.106     1.107     1.108     1.109     1.110     1.111     1.112     1.113     1.114     1.115     1.116     1.117     1.118     1.119     1.120     1.121     1.122     1.124     1.125     1.126     1.127     1.128     1.129     1.130     1.132     1.133     1.134     1.135     1.136     1.137     1.138     1.140     1.141     1.142     1.143     1.144     1.145     1.147     1.148     1.149     1.150     1.152     1.153     1.154     1.155     1.157     1.158     1.167     1.176     1.185     1.195     1.204     1.213     1.222     1.231     1.240     1.248     1.257     1.266     1.274     1.282     1.291     1.299     1.307     1.315     1.323     1.331     1.338     1.346     1.353     1.361     1.368     1.375     1.381     1.388     1.395     1.401     1.407     1.413     1.419     1.425     1.431     1.437     1.442     1.448     1.453     1.458     1.463     1.468     1.473     1.478     1.482     1.487     1.491     1.495     1.499     1.503     1.507     1.511     1.515     1.519     1.523     1.526     1.530     1.534     1.537     1.541     1.544     1.548     1.551     1.554     1.558     1.561     1.564     1.568     1.571     1.575     1.578     1.582     1.585     1.589     1.593     1.597     1.601     1.605     1.609     1.613     1.618     1.622     1.627     1.632     1.637     1.642     1.647     1.652     1.658     1.664     1.670     1.676     1.683     1.689     1.696     1.703     1.711     1.718     1.726     1.734     1.742     1.751     1.760     1.769     1.778     1.787     1.797     1.807     1.817     1.827     1.838     1.849     1.859     1.870     1.881     1.893     1.904     1.915     1.927     1.939     1.950     1.962     1.974     1.986     1.998     2.010     2.022     2.034     2.046     2.058     2.069     2.081     2.093     2.104     2.116     2.128     2.139     2.151     2.162     2.174     2.185     2.197     2.209     2.220     2.232     2.244     2.256     2.268     2.280     2.292     2.305     2.318     2.333     2.348     2.365     2.383     2.404     2.426     2.449     2.472     2.494     2.517     2.539     2.561     2.584     2.607     2.630     2.654     2.677     2.700     2.722     2.741     2.757     2.769     2.777     2.780     2.780     2.778     2.775     2.772     2.770     2.766     2.759     2.747     2.732     2.714     2.695     2.676     2.659     2.643     2.631     2.623     2.619     2.616     2.613     2.611     2.611     2.612     2.615     2.619     2.623     2.628     2.633     2.638     2.643     2.648     2.653     2.657     2.661     2.664     2.666     2.668     2.668     2.668     2.667     2.665     2.663     2.659     2.655     2.649     2.642     2.633     2.623     2.612     2.600     2.587     2.574     2.560     2.546     2.532     2.518     2.503     2.487     2.470     2.453     2.435     2.416     2.397     2.379     2.359     2.340     2.319     2.297     2.274     2.251     2.228     2.205     2.184     2.164     2.145     2.127     2.110     2.094     2.078     2.063     2.048     2.034     2.021     2.011     2.004     2.000     1.999     2.000     2.004     2.009     2.015     2.023     2.032     2.042     2.053     2.062     2.071     2.080     2.087     2.094     2.101     2.107     2.112     2.117     2.122     2.126     2.129     2.131     2.132     2.133     2.134     2.134     2.134     2.135     2.135     2.135     2.136     2.137     2.160     2.195     2.229     2.260     2.288     2.312     2.331     2.346     2.357     2.366     2.372     2.376     2.379     2.381     2.383     2.385     2.388     2.391     2.393     2.393     2.392     2.389     2.386     2.381     2.375     2.369     2.361     2.351     2.338     2.323     2.305     2.293     2.292     2.291     2.289     2.287     2.284     2.280     2.276     2.271     2.265     2.260     2.254     2.247     2.240     2.232     2.223     2.214     2.203     2.192     2.181     2.168     2.156     2.143     2.130     2.115     2.100     2.084     2.067     2.049     2.030     2.009     1.987     1.964     1.940     1.916     1.890     1.865     1.838     1.812     1.785     1.759     1.733     1.708     1.683     1.660     1.645     1.643     1.641     1.639     1.637     1.635     1.633     1.631     1.629     1.628     1.627     1.626     1.625     1.624     1.622     1.621     1.620     1.619     1.618     1.617     1.615     1.614     1.612     1.611     1.609     1.607     1.605     1.603     1.601     1.599     1.598     1.596     1.594     1.592     1.590     1.588     1.586     1.584     1.582     1.581     1.579     1.577     1.575     1.573     1.571     1.570     1.568     1.566     1.565     1.563     1.562     1.561     1.590     1.631     1.667     1.698     1.724     1.744     1.759     1.767     1.769     1.765     1.755     1.739     1.716     1.703     1.727     1.746     1.756     1.758     1.751     1.740     1.727     1.717     1.712     1.711     1.713     1.715     1.717     1.718     1.717     1.711     1.730     1.765     1.805     1.845     1.884     1.920     1.954     1.985     2.015     2.044     2.073     2.099     2.123     2.143     2.157     2.166     2.167     2.162     2.150     2.130     2.102     2.067     2.024     1.974     1.915     1.851     1.781     1.708     1.653     1.630     1.600     1.564     1.519     1.468     1.434     1.437     1.440     1.443     1.470     1.555     1.643     1.734     1.829     1.930     2.035     2.145     2.254     2.359     2.456     2.539     2.606     2.659     2.697     2.727     2.753     2.780     2.810     2.842     2.875     2.908     2.941     2.974     3.008     3.043     3.076     3.108     3.138     3.168     3.197     3.226     3.254     3.278     3.297     3.312     3.325     3.336     3.350     3.368     3.388     3.406     3.424     3.443     3.465     3.490     3.513     3.534     3.548     3.558     3.560     3.552     3.529     3.491     3.436     3.369     3.320     3.324     3.319     3.305     3.283     3.254     3.222     3.185     3.146     3.105     3.066     3.025     2.984     2.945     2.908     2.873     2.842     2.813     2.786     2.761     2.742     2.724     2.705     2.685     2.663     2.639     2.612     2.581     2.547     2.510     2.468     2.423     2.373     2.320     2.267     2.210     2.152     2.094     2.036     1.978     1.923     1.874     1.832     1.799     1.774     1.757     1.746     1.741     1.740     1.739     1.738     1.736     1.732     1.726     1.718     1.710     1.703     1.697     1.692     1.688     1.683     1.678     1.673     1.667     1.660     1.652     1.644     1.635     1.625     1.614     1.603     1.591     1.577     1.563     1.549     1.534     1.518     1.502     1.486     1.470     1.454     1.438     1.423     1.408     1.393     1.379     1.365     1.352     1.338     1.326     1.313     1.301     1.290     1.278     1.267     1.256     1.245     1.234     1.224     1.214     1.203     1.193     1.183     1.174     1.165     1.156     1.147     1.138     1.130     1.121     1.113     1.105     1.097     1.089     1.082     1.074     1.066     1.059     1.051     1.044     1.036     1.028     1.020     1.013     1.005     0.997     0.990     0.982     0.975     0.967     0.960     0.953     0.945     0.938     0.931     0.924     0.917     0.910     0.903     0.896     0.889     0.883     0.876     0.870     0.864     0.857     0.851     0.845     0.840     0.834     0.828     0.823     0.817     0.812     0.807     0.802     0.797     0.792     0.787     0.786     0.785     0.784     0.783     0.782     0.781     0.780     0.780     0.779     0.778     0.777     0.776     0.776     0.775     0.774     0.774     0.773     0.772     0.772     0.771     0.771     0.770     0.770     0.769     0.769     0.768     0.768     0.767     0.766     0.766     0.765     0.765     0.764     0.763     0.763     0.762     0.762     0.761     0.760     0.760     0.759     0.758     0.757     0.756     0.755     0.754     0.753     0.752     0.751     0.749     0.748     0.747     0.745     0.743     0.742     0.740     0.738     0.736     0.734     0.732     0.730     0.728     0.726     0.723     0.721     0.718     0.715     0.713     0.710     0.707     0.704     0.701     0.698     0.695     0.691     0.688     0.685     0.681     0.677     0.674     0.670     0.666     0.662     0.658     0.654     0.650     0.646     0.642     0.638     0.634     0.629     0.625     0.621     0.616     0.612     0.608     0.603     0.599     0.594     0.590     0.585     0.581     0.576     0.572     0.569     0.570     0.571     0.572     0.572     0.572     0.572     0.571     0.570     0.569     0.568     0.566     0.565     0.564     0.563     0.564     0.565     0.567     0.569     0.572     0.574     0.576     0.577     0.577     0.577     0.576     0.574
     0.985     0.987     0.989     0.990     0.992     0.994     0.996     0.997     0.999     1.000     1.002     1.003     1.005     1.006     1.008     1.009     1.011     1.012     1.013     1.014     1.016     1.016     1.018     1.019     1.020     1.021     1.022     1.023     1.024     1.024     1.025     1.026     1.026     1.027     1.028     1.028     1.029     1.029     1.030     1.031     1.036     1.031     1.039     1.032     1.033     1.033     1.033     1.033     1.034     1.034     1.034     1.034     1.034     1.035     1.035     1.035     1.035     1.035     1.035     1.035     1.035     1.035     1.035     1.035     1.035     1.035     1.034     1.034     1.034     1.034     1.034     1.033     1.033     1.033     1.033     1.032     1.032     1.032     1.031     1.031     1.031     1.030     1.030     1.030     1.029     1.029     1.028     1.028     1.027     1.026     1.026     1.025     1.025     1.024     1.024     1.023     1.022     1.022     1.021     1.020     1.020     1.019     1.018     1.018     1.017     1.016     1.016     1.015     1.014     1.013     1.012     1.012     1.011     1.010     1.009     1.008     1.007     1.007     1.006     1.005     1.004     1.003     1.002     1.001     1.000     0.999     0.998     0.997     0.996     0.995     0.994     0.993     0.992     0.991     0.990     0.989     0.988     0.987     0.986     0.985     0.984     0.982     0.981     0.980     0.979     0.978     0.977     0.975     0.974     0.973     0.971     0.970     0.969     0.968     0.966     0.965     0.963     0.962     0.961     0.959     0.958     0.956     0.955     0.953     0.952     0.950     0.949     0.947     0.946     0.944     0.942     0.941     0.939     0.937     0.936     0.934     0.932     0.931     0.929     0.927     0.925     0.925     0.924     0.924     0.923     0.923     0.922     0.922     0.921     0.921     0.920     0.920     0.919     0.918     0.918     0.917     0.917     0.917     0.917     0.917     0.917     0.917     0.916     0.916     0.915     0.914     0.914     0.913     0.912     0.911     0.910     0.909     0.907     0.906     0.905     0.903     0.902     0.901     0.900     0.899     0.898     0.897     0.896     0.895     0.895     0.894     0.893     0.892     0.891     0.890     0.889     0.888     0.887     0.886     0.885     0.884     0.882     0.881     0.880     0.879     0.878     0.877     0.876     0.874     0.873     0.872     0.871     0.870     0.868     0.867     0.866     0.865     0.864     0.862     0.861     0.860     0.859     0.858     0.856     0.855     0.854     0.852     0.851     0.850     0.848     0.847     0.846     0.844     0.843     0.842     0.841     0.839     0.838     0.837     0.835     0.834     0.833     0.831     0.830     0.829     0.827     0.826     0.825     0.823     0.822     0.820     0.819     0.818     0.816     0.815     0.813     0.812     0.811     0.809     0.808     0.807     0.805     0.804     0.802     0.801     0.800     0.798     0.797     0.796     0.794     0.793     0.792     0.790     0.789     0.788     0.786     0.785     0.784     0.783     0.781     0.780     0.779     0.778     0.776     0.775     0.774     0.773     0.772     0.771     0.770     0.768     0.767     0.766     0.765     0.764     0.763     0.762     0.761     0.760     0.759     0.758     0.757     0.756     0.755     0.754     0.753     0.752     0.751     0.750     0.749     0.750     0.750     0.750     0.750     0.751     0.751     0.751     0.752     0.752     0.752     0.752     0.753     0.753     0.753     0.754     0.754     0.754     0.755     0.755     0.755     0.755     0.756     0.756     0.756     0.757     0.757     0.757     0.758     0.758     0.758     0.758     0.759     0.759     0.759     0.760     0.760     0.760     0.760     0.761     0.761     0.761     0.762     0.762     0.763     0.763     0.763     0.764     0.764     0.764     0.765     0.765     0.765     0.766     0.766     0.766     0.767     0.767     0.767     0.768     0.768     0.768     0.769     0.769     0.769     0.770     0.770     0.770     0.771     0.771     0.771     0.772     0.772     0.772     0.773     0.773     0.774     0.774     0.774     0.775     0.775     0.775     0.776     0.776     0.776     0.777     0.777     0.777     0.778     0.778     0.778     0.779     0.779     0.780     0.780     0.780     0.781     0.781     0.781     0.782     0.782     0.782     0.783     0.783     0.784     0.784     0.784     0.785     0.785     0.786     0.786     0.786     0.787     0.787     0.788     0.788     0.788     0.789     0.789     0.790     0.790     0.791     0.791     0.791     0.792     0.792     0.793     0.793     0.793     0.794     0.794     0.795     0.795     0.796     0.796     0.796     0.797     0.797     0.798     0.798     0.799     0.799     0.799     0.800     0.800     0.800     0.801     0.801     0.802     0.802     0.803     0.803     0.804     0.804     0.805     0.805     0.805     0.806     0.806     0.807     0.808     0.808     0.809     0.809     0.810     0.810     0.811     0.811     0.812     0.812     0.813     0.813     0.814     0.814     0.815     0.815     0.816     0.816     0.817     0.817     0.818     0.818     0.819     0.819     0.820     0.820     0.821     0.821     0.822     0.823     0.823     0.824     0.824     0.825     0.825     0.826     0.827     0.827     0.828     0.829     0.830     0.832     0.834     0.836     0.838     0.840     0.842     0.843     0.845     0.847     0.849     0.851     0.853     0.855     0.857     0.859     0.861     0.863     0.865     0.867     0.869     0.871     0.873     0.875     0.878     0.880     0.882     0.884     0.887     0.889     0.891     0.893     0.895     0.898     0.900     0.902     0.905     0.907     0.909     0.912     0.914     0.917     0.919     0.921     0.924     0.926     0.929     0.931     0.934     0.936     0.939     0.941     0.944     0.946     0.949     0.952     0.954     0.956     0.959     0.961     0.964     0.967     0.969     0.972     0.974     0.977     0.979     0.982     0.985     0.987     0.990     0.993     0.995     0.998     1.001     1.003     1.006     1.008     1.011     1.014     1.016     1.019     1.022     1.024     1.027     1.030     1.033     1.035     1.038     1.041     1.043     1.046     1.048     1.051     1.054     1.056     1.059     1.062     1.064     1.067     1.069     1.072     1.074     1.077     1.079     1.082     1.084     1.087     1.089     1.092     1.094     1.097     1.099     1.101     1.104     1.106     1.108     1.111     1.113     1.115     1.118     1.120     1.122     1.124     1.126     1.129     1.131     1.133     1.135     1.137     1.139     1.141     1.143     1.145     1.147     1.149     1.151     1.153     1.155     1.157     1.159     1.160     1.162     1.164     1.166     1.167     1.169     1.171     1.172     1.174     1.175     1.177     1.178     1.179     1.181     1.182     1.184     1.185     1.186     1.187     1.189     1.190     1.191     1.192     1.193     1.194     1.195     1.196     1.197     1.197     1.198     1.198     1.199     1.200     1.200     1.201     1.201     1.201     1.201     1.201     1.201     1.201     1.201     1.200     1.200     1.199     1.199     1.198     1.197     1.197     1.196     1.195     1.193     1.192     1.191     1.189     1.188     1.186     1.184     1.182     1.180     1.178     1.176     1.173     1.171     1.168     1.165     1.162     1.159     1.155     1.152     1.149     1.145     1.141     1.137     1.133     1.129     1.124     1.120     1.115     1.111     1.107     1.102     1.098     1.094     1.091     1.087     1.084     1.080     1.077     1.074     1.071     1.067     1.064     1.061     1.058     1.054     1.051     1.048     1.044     1.040     1.037     1.033     1.029     1.025     1.021     1.017     1.013     1.010     1.011     1.012     1.013     1.013     1.014     1.014     1.015     1.016     1.016     1.017     1.018     1.018     1.019     1.020     1.020     1.021     1.022     1.022     1.023     1.024     1.024     1.025     1.026     1.026     1.027     1.028     1.028     1.029     1.030     1.031     1.031     1.032     1.033     1.034     1.034     1.035     1.036     1.036     1.037     1.038     1.038     1.039     1.040     1.041     1.041     1.042     1.043     1.043     1.044     1.045     1.046     1.046     1.047     1.048     1.048     1.049     1.050     1.051     1.051     1.052     1.053     1.053     1.054     1.055     1.055     1.056     1.057     1.057     1.058     1.059     1.060     1.060     1.061     1.062     1.063     1.063     1.064     1.065     1.066     1.066     1.067     1.068     1.069     1.069     1.070     1.071     1.072     1.073     1.073     1.074     1.075     1.076     1.076     1.077     1.078     1.079     1.080     1.080     1.081     1.082     1.083     1.084     1.085     1.085     1.086     1.087     1.088     1.089     1.090     1.091     1.092     1.093     1.094     1.095     1.095     1.096     1.097     1.098     1.099     1.100     1.101     1.102     1.103     1.104     1.105     1.106     1.107     1.108     1.109     1.110     1.111     1.112     1.113     1.115     1.115     1.116     1.117     1.118     1.120     1.121     1.122     1.123     1.124     1.125     1.126     1.127     1.129     1.130     1.131     1.132     1.133     1.134     1.135     1.137     1.138     1.139     1.140     1.141     1.143     1.144     1.145     1.146     1.147     1.148     1.150     1.151     1.152     1.154     1.155     1.156     1.158     1.161     1.170     1.179     1.189     1.198     1.207     1.216     1.225     1.234     1.242     1.251     1.260     1.268     1.277     1.285     1.293     1.302     1.310     1.318     1.325     1.333     1.341     1.348     1.356     1.363     1.370     1.377     1.383     1.390     1.396     1.403     1.409     1.415     1.421     1.427     1.433     1.438     1.444     1.449     1.454     1.459     1.464     1.469     1.474     1.478     1.483     1.487     1.492     1.496     1.500     1.504     1.508     1.512     1.515     1.519     1.523     1.526     1.530     1.534     1.537     1.541     1.544     1.547     1.551     1.554     1.558     1.561     1.564     1.568     1.571     1.575     1.578     1.582     1.586     1.589     1.593     1.597     1.601     1.605     1.609     1.614     1.618     1.623     1.627     1.632     1.637     1.643     1.648     1.653     1.659     1.665     1.671     1.678     1.684     1.691     1.698     1.705     1.713     1.720     1.728     1.737     1.745     1.754     1.763     1.772     1.781     1.791     1.801     1.811     1.821     1.831     1.842     1.853     1.864     1.875     1.886     1.897     1.909     1.920     1.932     1.944     1.955     1.967     1.979     1.991     2.003     2.015     2.027     2.039     2.051     2.063     2.075     2.087     2.099     2.110     2.122     2.133     2.145     2.156     2.168     2.179     2.191     2.203     2.215     2.227     2.239     2.252     2.264     2.276     2.288     2.301     2.314     2.328     2.342     2.358     2.375     2.394     2.415     2.438     2.461     2.484     2.507     2.529     2.552     2.574     2.597     2.620     2.643     2.667     2.689     2.711     2.732     2.749     2.764     2.774     2.780     2.782     2.781     2.778     2.775     2.772     2.768     2.762     2.752     2.738     2.720     2.701     2.683     2.665     2.648     2.633     2.624     2.618     2.614     2.611     2.608     2.606     2.606     2.607     2.609     2.612     2.617     2.621     2.626     2.631     2.636     2.641     2.645     2.650     2.654     2.657     2.659     2.661     2.662     2.663     2.663     2.662     2.660     2.657     2.652     2.647     2.640     2.632     2.622     2.611     2.600     2.587     2.574     2.561     2.548     2.535     2.521     2.506     2.491     2.475     2.457     2.440     2.421     2.402     2.383     2.364     2.344     2.323     2.300     2.277     2.253     2.229     2.206     2.185     2.165     2.145     2.127     2.109     2.091     2.074     2.058     2.042     2.027     2.014     2.004     1.997     1.994     1.994     1.996     2.001     2.006     2.014     2.022     2.032     2.042     2.052     2.062     2.072     2.080     2.088     2.096     2.102     2.109     2.114     2.119     2.124     2.128     2.131     2.134     2.135     2.137     2.137     2.138     2.138     2.138     2.138     2.138     2.138     2.138     2.146     2.180     2.212     2.241     2.266     2.287     2.304     2.317     2.328     2.335     2.341     2.346     2.350     2.354     2.360     2.367     2.374     2.381     2.387     2.390     2.392     2.394     2.394     2.393     2.391     2.387     2.381     2.372     2.359     2.344     2.326     2.306     2.289     2.288     2.287     2.284     2.281     2.278     2.274     2.269     2.265     2.260     2.255     2.249     2.243     2.235     2.227     2.219     2.209     2.198     2.187     2.176     2.164     2.151     2.138     2.125     2.110     2.095     2.079     2.061     2.042     2.022     2.001     1.978     1.954     1.930     1.904     1.878     1.851     1.824     1.797     1.770     1.743     1.717     1.692     1.667     1.653     1.650     1.648     1.646     1.644     1.642     1.640     1.639     1.637     1.636     1.635     1.634     1.632     1.631     1.630     1.629     1.628     1.627     1.625     1.624     1.623     1.621     1.619     1.617     1.616     1.614     1.611     1.609     1.607     1.605     1.603     1.601     1.599     1.596     1.594     1.592     1.590     1.588     1.586     1.584     1.583     1.581     1.579     1.577     1.575     1.573     1.571     1.569     1.568     1.566     1.565     1.563     1.578     1.618     1.654     1.685     1.712     1.733     1.748     1.758     1.762     1.760     1.751     1.735     1.713     1.701     1.724     1.740     1.748     1.749     1.744     1.738     1.733     1.732     1.734     1.738     1.741     1.745     1.748     1.750     1.748     1.741     1.735     1.768     1.805     1.843     1.880     1.915     1.947     1.976     2.003     2.030     2.055     2.081     2.104     2.125     2.141     2.152     2.157     2.156     2.147     2.131     2.108     2.077     2.039     1.992     1.938     1.877     1.811     1.740     1.668     1.607     1.571     1.530     1.483     1.431     1.415     1.417     1.420     1.423     1.426     1.475     1.560     1.651     1.747     1.849     1.957     2.070     2.182     2.291     2.391     2.478     2.551     2.609     2.657     2.697     2.737     2.778     2.824     2.872     2.920     2.966     3.011     3.056     3.101     3.146     3.189     3.230     3.269     3.306     3.342     3.377     3.411     3.440     3.466     3.489     3.510     3.530     3.552     3.575     3.597     3.615     3.630     3.645     3.659     3.675     3.688     3.696     3.698     3.694     3.684     3.664     3.632     3.584     3.522     3.448     3.365     3.277     3.228     3.209     3.184     3.154     3.121     3.084     3.044     3.004     2.965     2.925     2.885     2.848     2.811     2.776     2.744     2.713     2.684     2.657     2.635     2.616     2.597     2.577     2.557     2.536     2.514     2.488     2.460     2.428     2.394     2.355     2.312     2.263     2.212     2.157     2.101     2.042     1.983     1.923     1.864     1.807     1.756     1.714     1.681     1.657     1.642     1.636     1.637     1.641     1.646     1.650     1.653     1.653     1.651     1.649     1.646     1.643     1.641     1.640     1.637     1.635     1.632     1.627     1.622     1.616     1.609     1.602     1.593     1.584     1.574     1.564     1.552     1.540     1.527     1.514     1.500     1.485     1.471     1.456     1.442     1.427     1.413     1.399     1.385     1.371     1.358     1.345     1.333     1.320     1.308     1.296     1.285     1.274     1.263     1.252     1.241     1.231     1.221     1.211     1.201     1.191     1.181     1.171     1.163     1.154     1.145     1.136     1.128     1.119     1.111     1.104     1.096     1.088     1.081     1.073     1.066     1.058     1.050     1.043     1.035     1.028     1.020     1.013     1.005     0.997     0.990     0.983     0.975     0.968     0.961     0.953     0.946     0.939     0.932     0.925     0.918     0.911     0.904     0.897     0.890     0.884     0.877     0.871     0.865     0.858     0.852     0.846     0.840     0.835     0.829     0.824     0.818     0.813     0.808     0.803     0.798     0.793     0.788     0.785     0.783     0.782     0.781     0.781     0.780     0.779     0.778     0.777     0.776     0.775     0.775     0.774     0.773     0.773     0.772     0.771     0.771     0.770     0.770     0.769     0.768     0.768     0.768     0.767     0.767     0.766     0.765     0.765     0.764     0.764     0.763     0.763     0.762     0.761     0.761     0.760     0.759     0.759     0.758     0.757     0.756     0.755     0.755     0.754     0.753     0.752     0.750     0.749     0.748     0.746     0.745     0.743     0.742     0.740     0.738     0.737     0.735     0.733     0.731     0.729     0.726     0.724     0.722     0.719     0.717     0.714     0.711     0.708     0.706     0.703     0.700     0.696     0.693     0.690     0.687     0.683     0.680     0.676     0.672     0.668     0.665     0.661     0.657     0.653     0.649     0.645     0.641     0.637     0.632     0.628     0.624     0.619     0.615     0.611     0.606     0.602     0.598     0.593     0.589     0.584     0.580     0.575     0.571     0.567     0.568     0.568     0.569     0.570     0.570     0.569     0.569     0.568     0.567     0.565     0.564     0.562     0.561     0.561     0.561     0.563     0.565     0.568     0.570     0.573     0.574     0.576     0.576     0.576     0.575     0.573
     0.985     0.987     0.989     0.990     0.992     0.994     0.996     0.997     0.999     1.000     1.002     1.003     1.005     1.006     1.008     1.009     1.010     1.012     1.013     1.014     1.015     1.016     1.017     1.018     1.020     1.021     1.022     1.023     1.024     1.024     1.025     1.026     1.026     1.027     1.028     1.028     1.029     1.029     1.030     1.031     1.031     1.032     1.032     1.032     1.033     1.033     1.034     1.034     1.034     1.034     1.035     1.035     1.035     1.035     1.035     1.035     1.036     1.036     1.036     1.036     1.036     1.036     1.035     1.035     1.035     1.035     1.035     1.035     1.035     1.035     1.034     1.034     1.034     1.034     1.033     1.033     1.033     1.032     1.032     1.032     1.031     1.031     1.031     1.030     1.030     1.029     1.029     1.028     1.028     1.027     1.027     1.026     1.026     1.025     1.024     1.024     1.023     1.023     1.022     1.021     1.021     1.020     1.019     1.019     1.018     1.017     1.016     1.016     1.015     1.014     1.013     1.012     1.012     1.011     1.010     1.009     1.008     1.007     1.007     1.005     1.005     1.004     1.003     1.002     1.001     1.000     0.999     0.998     0.997     0.996     0.995     0.994     0.993     0.992     0.991     0.990     0.989     0.988     0.987     0.986     0.985     0.983     0.982     0.981     0.980     0.979     0.977     0.976     0.975     0.974     0.972     0.971     0.970     0.968     0.967     0.966     0.964     0.963     0.961     0.960     0.959     0.957     0.956     0.954     0.953     0.951     0.950     0.948     0.947     0.945     0.943     0.942     0.940     0.938     0.936     0.935     0.933     0.931     0.930     0.928     0.926     0.924     0.923     0.923     0.923     0.922     0.922     0.921     0.921     0.920     0.919     0.919     0.918     0.918     0.917     0.917     0.916     0.916     0.916     0.916     0.916     0.915     0.915     0.914     0.914     0.913     0.912     0.912     0.911     0.910     0.909     0.907     0.906     0.905     0.904     0.902     0.901     0.900     0.900     0.899     0.898     0.897     0.896     0.895     0.894     0.893     0.892     0.891     0.890     0.889     0.888     0.887     0.886     0.885     0.884     0.883     0.882     0.881     0.880     0.878     0.877     0.876     0.875     0.874     0.873     0.872     0.870     0.869     0.868     0.867     0.866     0.864     0.863     0.862     0.861     0.860     0.858     0.857     0.856     0.855     0.853     0.852     0.851     0.849     0.848     0.847     0.845     0.844     0.843     0.842     0.840     0.839     0.838     0.836     0.835     0.834     0.833     0.831     0.830     0.828     0.827     0.826     0.824     0.823     0.822     0.820     0.819     0.818     0.816     0.815     0.813     0.812     0.811     0.809     0.808     0.807     0.805     0.804     0.802     0.801     0.800     0.798     0.797     0.796     0.794     0.793     0.792     0.791     0.789     0.788     0.787     0.785     0.784     0.783     0.782     0.781     0.779     0.778     0.777     0.776     0.775     0.773     0.772     0.771     0.770     0.769     0.768     0.767     0.765     0.764     0.763     0.762     0.761     0.760     0.759     0.758     0.757     0.756     0.755     0.754     0.753     0.752     0.751     0.750     0.750     0.749     0.749     0.750     0.750     0.750     0.751     0.751     0.751     0.752     0.752     0.752     0.752     0.753     0.753     0.753     0.754     0.754     0.754     0.755     0.755     0.755     0.755     0.756     0.756     0.756     0.757     0.757     0.757     0.758     0.758     0.758     0.758     0.759     0.759     0.759     0.760     0.760     0.760     0.760     0.761     0.761     0.761     0.762     0.762     0.763     0.763     0.763     0.764     0.764     0.764     0.765     0.765     0.765     0.766     0.766     0.766     0.767     0.767     0.767     0.768     0.768     0.768     0.769     0.769     0.769     0.770     0.770     0.770     0.771     0.771     0.771     0.772     0.772     0.773     0.773     0.773     0.774     0.774     0.774     0.775     0.775     0.775     0.776     0.776     0.776     0.777     0.777     0.777     0.778     0.778     0.779     0.779     0.779     0.780     0.780     0.780     0.781     0.781     0.781     0.782     0.782     0.783     0.783     0.783     0.784     0.784     0.785     0.785     0.785     0.786     0.786     0.786     0.787     0.787     0.788     0.788     0.788     0.789     0.789     0.790     0.790     0.790     0.791     0.791     0.792     0.792     0.792     0.793     0.793     0.794     0.794     0.795     0.795     0.796     0.796     0.796     0.797     0.797     0.798     0.798     0.798     0.799     0.799     0.800     0.800     0.801     0.801     0.802     0.802     0.802     0.803     0.803     0.804     0.804     0.805     0.805     0.806     0.806     0.807     0.807     0.808     0.808     0.809     0.809     0.810     0.810     0.811     0.811     0.812     0.812     0.813     0.813     0.814     0.814     0.815     0.815     0.816     0.816     0.817     0.818     0.818     0.818     0.819     0.820     0.820     0.821     0.821     0.822     0.822     0.823     0.823     0.824     0.825     0.825     0.826     0.826     0.827     0.828     0.828     0.829     0.831     0.833     0.835     0.837     0.839     0.841     0.842     0.844     0.846     0.848     0.850     0.852     0.854     0.856     0.858     0.860     0.862     0.864     0.866     0.868     0.870     0.872     0.875     0.877     0.879     0.881     0.883     0.885     0.888     0.890     0.892     0.894     0.896     0.899     0.901     0.903     0.906     0.908     0.911     0.913     0.915     0.918     0.920     0.923     0.925     0.928     0.930     0.932     0.935     0.938     0.940     0.943     0.945     0.948     0.950     0.953     0.955     0.958     0.960     0.963     0.965     0.968     0.970     0.973     0.976     0.978     0.981     0.983     0.986     0.989     0.991     0.994     0.996     0.999     1.002     1.004     1.007     1.010     1.012     1.015     1.017     1.020     1.023     1.026     1.028     1.031     1.034     1.036     1.039     1.042     1.044     1.047     1.050     1.052     1.055     1.057     1.060     1.062     1.065     1.068     1.070     1.073     1.075     1.077     1.080     1.082     1.085     1.087     1.090     1.092     1.094     1.097     1.099     1.102     1.104     1.106     1.108     1.111     1.113     1.115     1.117     1.120     1.122     1.124     1.126     1.128     1.130     1.132     1.135     1.136     1.139     1.141     1.142     1.144     1.146     1.148     1.150     1.152     1.154     1.156     1.157     1.159     1.161     1.163     1.164     1.166     1.167     1.169     1.170     1.172     1.173     1.175     1.176     1.177     1.179     1.180     1.181     1.183     1.184     1.185     1.186     1.187     1.188     1.189     1.190     1.191     1.191     1.192     1.193     1.193     1.194     1.195     1.195     1.196     1.196     1.196     1.196     1.196     1.196     1.196     1.196     1.195     1.195     1.194     1.194     1.193     1.192     1.192     1.191     1.190     1.188     1.187     1.186     1.184     1.183     1.181     1.179     1.177     1.175     1.173     1.171     1.168     1.166     1.163     1.160     1.157     1.154     1.151     1.148     1.144     1.141     1.137     1.133     1.129     1.125     1.121     1.117     1.112     1.108     1.104     1.099     1.095     1.091     1.087     1.084     1.080     1.077     1.074     1.070     1.067     1.064     1.061     1.057     1.054     1.051     1.047     1.044     1.040     1.037     1.033     1.029     1.025     1.021     1.017     1.013     1.009     1.010     1.010     1.011     1.012     1.012     1.013     1.014     1.014     1.015     1.016     1.016     1.017     1.018     1.018     1.019     1.020     1.021     1.021     1.022     1.022     1.023     1.024     1.024     1.025     1.026     1.026     1.027     1.028     1.029     1.029     1.030     1.031     1.031     1.032     1.033     1.034     1.034     1.035     1.036     1.036     1.037     1.038     1.038     1.039     1.040     1.041     1.041     1.042     1.043     1.043     1.044     1.045     1.046     1.046     1.047     1.048     1.048     1.049     1.050     1.051     1.051     1.052     1.053     1.053     1.054     1.055     1.055     1.056     1.057     1.058     1.058     1.059     1.060     1.061     1.061     1.062     1.063     1.063     1.064     1.065     1.066     1.067     1.067     1.068     1.069     1.069     1.070     1.071     1.072     1.073     1.073     1.074     1.075     1.076     1.077     1.077     1.078     1.079     1.080     1.081     1.081     1.082     1.083     1.084     1.085     1.086     1.086     1.087     1.088     1.089     1.090     1.091     1.092     1.093     1.094     1.095     1.096     1.097     1.098     1.099     1.100     1.101     1.102     1.103     1.104     1.104     1.106     1.107     1.108     1.109     1.110     1.111     1.112     1.113     1.114     1.115     1.116     1.117     1.118     1.119     1.120     1.121     1.122     1.123     1.125     1.126     1.127     1.128     1.129     1.130     1.131     1.133     1.134     1.135     1.136     1.137     1.138     1.140     1.141     1.142     1.143     1.144     1.146     1.147     1.148     1.149     1.150     1.152     1.153     1.154     1.156     1.157     1.158     1.164     1.173     1.183     1.192     1.201     1.210     1.219     1.228     1.237     1.245     1.254     1.263     1.271     1.280     1.288     1.296     1.304     1.312     1.320     1.328     1.336     1.343     1.350     1.358     1.365     1.372     1.379     1.385     1.392     1.398     1.404     1.411     1.417     1.422     1.428     1.434     1.439     1.445     1.450     1.455     1.460     1.465     1.470     1.474     1.479     1.483     1.488     1.492     1.496     1.500     1.504     1.508     1.512     1.515     1.519     1.523     1.526     1.530     1.533     1.537     1.541     1.544     1.547     1.551     1.554     1.557     1.561     1.564     1.568     1.571     1.574     1.578     1.582     1.585     1.589     1.593     1.597     1.601     1.605     1.609     1.614     1.618     1.623     1.628     1.633     1.638     1.643     1.649     1.655     1.660     1.667     1.673     1.679     1.686     1.693     1.700     1.707     1.715     1.723     1.731     1.739     1.748     1.756     1.766     1.775     1.784     1.794     1.804     1.814     1.825     1.835     1.846     1.857     1.868     1.879     1.890     1.902     1.913     1.925     1.937     1.948     1.960     1.972     1.984     1.996     2.008     2.020     2.032     2.045     2.057     2.069     2.081     2.092     2.104     2.116     2.127     2.139     2.150     2.162     2.173     2.185     2.197     2.209     2.221     2.234     2.247     2.259     2.272     2.284     2.297     2.310     2.323     2.337     2.352     2.368     2.386     2.405     2.427     2.449     2.472     2.495     2.518     2.541     2.564     2.586     2.609     2.632     2.656     2.678     2.700     2.721     2.740     2.756     2.769     2.777     2.782     2.782     2.780     2.776     2.771     2.767     2.761     2.753     2.740     2.724     2.706     2.687     2.669     2.652     2.636     2.624     2.617     2.612     2.609     2.605     2.602     2.600     2.599     2.600     2.602     2.605     2.609     2.613     2.618     2.622     2.627     2.632     2.637     2.641     2.645     2.649     2.651     2.653     2.655     2.656     2.657     2.657     2.655     2.652     2.648     2.643     2.636     2.629     2.620     2.610     2.599     2.587     2.574     2.562     2.549     2.537     2.523     2.509     2.494     2.478     2.461     2.444     2.426     2.407     2.388     2.368     2.347     2.326     2.303     2.279     2.255     2.231     2.208     2.187     2.166     2.147     2.127     2.109     2.090     2.072     2.054     2.038     2.022     2.009     2.000     1.993     1.991     1.992     1.994     1.999     2.005     2.013     2.022     2.032     2.042     2.053     2.063     2.072     2.081     2.090     2.097     2.104     2.111     2.116     2.122     2.127     2.132     2.136     2.139     2.141     2.142     2.143     2.144     2.144     2.144     2.144     2.144     2.143     2.142     2.140     2.171     2.199     2.225     2.247     2.266     2.280     2.292     2.300     2.307     2.314     2.319     2.325     2.332     2.341     2.352     2.363     2.373     2.381     2.388     2.394     2.398     2.402     2.404     2.405     2.403     2.398     2.390     2.378     2.364     2.346     2.327     2.306     2.284     2.283     2.280     2.277     2.273     2.270     2.267     2.264     2.260     2.255     2.251     2.245     2.239     2.232     2.224     2.215     2.205     2.195     2.184     2.172     2.161     2.148     2.136     2.122     2.108     2.092     2.075     2.057     2.038     2.017     1.994     1.971     1.946     1.920     1.893     1.866     1.838     1.810     1.783     1.755     1.728     1.702     1.676     1.660     1.658     1.656     1.654     1.652     1.650     1.648     1.647     1.645     1.644     1.643     1.642     1.640     1.639     1.638     1.637     1.636     1.634     1.633     1.632     1.630     1.628     1.626     1.624     1.622     1.620     1.618     1.615     1.613     1.611     1.608     1.606     1.604     1.601     1.599     1.597     1.595     1.593     1.591     1.589     1.586     1.584     1.582     1.580     1.578     1.576     1.574     1.573     1.571     1.569     1.568     1.566     1.567     1.606     1.642     1.673     1.700     1.722     1.738     1.749     1.754     1.753     1.745     1.731     1.709     1.691     1.712     1.726     1.733     1.735     1.736     1.738     1.743     1.749     1.756     1.762     1.766     1.771     1.775     1.777     1.774     1.764     1.747     1.769     1.803     1.838     1.873     1.906     1.936     1.963     1.988     2.012     2.034     2.057     2.080     2.101     2.119     2.133     2.141     2.144     2.140     2.129     2.111     2.085     2.051     2.009     1.960     1.903     1.841     1.774     1.703     1.631     1.559     1.490     1.442     1.393     1.395     1.397     1.399     1.402     1.404     1.407     1.465     1.552     1.646     1.748     1.856     1.968     2.082     2.192     2.296     2.388     2.469     2.538     2.598     2.652     2.707     2.764     2.824     2.885     2.944     3.002     3.057     3.111     3.166     3.219     3.270     3.318     3.364     3.406     3.447     3.486     3.524     3.558     3.589     3.618     3.646     3.672     3.698     3.723     3.743     3.759     3.770     3.778     3.785     3.788     3.787     3.780     3.767     3.747     3.721     3.688     3.646     3.592     3.527     3.453     3.371     3.283     3.189     3.090     3.039     3.012     2.982     2.948     2.913     2.877     2.843     2.807     2.771     2.737     2.702     2.669     2.637     2.605     2.574     2.546     2.521     2.500     2.480     2.460     2.440     2.421     2.402     2.380     2.355     2.330     2.302     2.270     2.233     2.190     2.143     2.094     2.042     1.989     1.933     1.875     1.816     1.757     1.701     1.652     1.610     1.578     1.555     1.544     1.544     1.552     1.562     1.572     1.579     1.584     1.588     1.590     1.590     1.591     1.591     1.592     1.591     1.591     1.589     1.586     1.583     1.578     1.573     1.567     1.560     1.552     1.544     1.535     1.525     1.515     1.504     1.492     1.479     1.466     1.453     1.440     1.427     1.414     1.401     1.387     1.374     1.362     1.349     1.337     1.325     1.313     1.302     1.290     1.279     1.268     1.258     1.247     1.237     1.227     1.216     1.207     1.197     1.187     1.178     1.168     1.160     1.151     1.142     1.134     1.126     1.117     1.109     1.102     1.094     1.087     1.079     1.072     1.064     1.057     1.049     1.042     1.035     1.027     1.020     1.012     1.005     0.997     0.990     0.983     0.975     0.968     0.961     0.954     0.947     0.940     0.933     0.926     0.919     0.912     0.905     0.898     0.892     0.885     0.879     0.872     0.866     0.859     0.853     0.847     0.841     0.836     0.830     0.825     0.819     0.814     0.809     0.804     0.799     0.794     0.789     0.784     0.782     0.781     0.780     0.779     0.778     0.777     0.776     0.775     0.774     0.774     0.773     0.772     0.771     0.771     0.770     0.770     0.769     0.768     0.768     0.767     0.767     0.766     0.766     0.766     0.765     0.765     0.764     0.763     0.763     0.762     0.762     0.761     0.760     0.760     0.759     0.759     0.758     0.757     0.757     0.756     0.755     0.754     0.753     0.752     0.751     0.750     0.749     0.748     0.746     0.745     0.744     0.742     0.740     0.739     0.737     0.735     0.733     0.731     0.729     0.727     0.725     0.723     0.720     0.718     0.715     0.713     0.710     0.707     0.704     0.701     0.698     0.695     0.692     0.689     0.685     0.682     0.678     0.675     0.671     0.667     0.663     0.660     0.656     0.652     0.648     0.643     0.639     0.635     0.631     0.627     0.622     0.618     0.614     0.610     0.605     0.601     0.596     0.592     0.587     0.583     0.578     0.574     0.570     0.565     0.565     0.566     0.567     0.567     0.567     0.567     0.567     0.566     0.564     0.563     0.561     0.560     0.559     0.558     0.559     0.561     0.563     0.566     0.569     0.571     0.573     0.575     0.576     0.576     0.574     0.573
     0.984     0.986     0.988     0.990     0.992     0.994     0.995     0.997     0.999     1.000     1.002     1.003     1.005     1.006     1.007     1.009     1.010     1.011     1.013     1.014     1.015     1.016     1.017     1.018     1.019     1.021     1.021     1.023     1.023     1.024     1.025     1.026     1.026     1.027     1.028     1.028     1.029     1.030     1.030     1.031     1.031     1.032     1.032     1.033     1.033     1.033     1.034     1.034     1.034     1.034     1.035     1.035     1.035     1.035     1.036     1.036     1.036     1.036     1.036     1.036     1.036     1.036     1.036     1.036     1.036     1.036     1.035     1.035     1.035     1.035     1.035     1.035     1.034     1.034     1.034     1.034     1.033     1.033     1.033     1.032     1.032     1.032     1.031     1.031     1.030     1.030     1.030     1.029     1.029     1.028     1.027     1.027     1.026     1.026     1.025     1.025     1.024     1.024     1.023     1.022     1.021     1.021     1.020     1.019     1.019     1.018     1.017     1.017     1.016     1.015     1.014     1.013     1.012     1.012     1.011     1.010     1.009     1.008     1.007     1.007     1.006     1.005     1.004     1.003     1.002     1.001     1.000     0.999     0.998     0.997     0.996     0.995     0.994     0.993     0.992     0.991     0.990     0.989     0.988     0.987     0.985     0.984     0.983     0.982     0.981     0.979     0.978     0.977     0.976     0.975     0.973     0.972     0.971     0.969     0.968     0.967     0.965     0.964     0.962     0.961     0.960     0.958     0.957     0.955     0.954     0.952     0.950     0.949     0.947     0.946     0.944     0.943     0.941     0.939     0.937     0.936     0.934     0.932     0.931     0.929     0.927     0.925     0.923     0.922     0.922     0.922     0.921     0.921     0.920     0.919     0.919     0.918     0.918     0.917     0.917     0.916     0.915     0.915     0.915     0.915     0.914     0.914     0.914     0.913     0.913     0.912     0.911     0.910     0.909     0.908     0.907     0.906     0.905     0.904     0.902     0.901     0.901     0.900     0.899     0.898     0.897     0.896     0.895     0.894     0.893     0.893     0.892     0.891     0.890     0.889     0.888     0.887     0.886     0.885     0.884     0.883     0.881     0.880     0.879     0.878     0.877     0.876     0.875     0.874     0.872     0.871     0.870     0.869     0.868     0.866     0.865     0.864     0.863     0.862     0.861     0.859     0.858     0.857     0.856     0.854     0.853     0.852     0.850     0.849     0.848     0.847     0.845     0.844     0.843     0.842     0.840     0.839     0.838     0.836     0.835     0.834     0.833     0.831     0.830     0.828     0.827     0.826     0.824     0.823     0.822     0.820     0.819     0.818     0.816     0.815     0.813     0.812     0.811     0.809     0.808     0.807     0.805     0.804     0.803     0.801     0.800     0.799     0.797     0.796     0.795     0.793     0.792     0.791     0.789     0.788     0.787     0.786     0.785     0.783     0.782     0.781     0.779     0.778     0.777     0.776     0.775     0.774     0.772     0.771     0.770     0.769     0.768     0.767     0.766     0.765     0.764     0.763     0.762     0.760     0.760     0.759     0.758     0.757     0.755     0.755     0.754     0.753     0.752     0.751     0.750     0.749     0.749     0.749     0.750     0.750     0.750     0.750     0.751     0.751     0.751     0.752     0.752     0.752     0.753     0.753     0.753     0.754     0.754     0.754     0.755     0.755     0.755     0.755     0.756     0.756     0.756     0.757     0.757     0.757     0.758     0.758     0.758     0.758     0.759     0.759     0.759     0.760     0.760     0.760     0.760     0.761     0.761     0.761     0.762     0.762     0.763     0.763     0.763     0.764     0.764     0.764     0.765     0.765     0.765     0.766     0.766     0.766     0.767     0.767     0.767     0.768     0.768     0.768     0.769     0.769     0.769     0.770     0.770     0.771     0.771     0.771     0.772     0.772     0.772     0.773     0.773     0.773     0.774     0.774     0.774     0.775     0.775     0.775     0.776     0.776     0.776     0.777     0.777     0.778     0.778     0.778     0.779     0.779     0.779     0.780     0.780     0.781     0.781     0.781     0.781     0.782     0.782     0.783     0.783     0.783     0.784     0.784     0.785     0.785     0.785     0.786     0.786     0.786     0.787     0.787     0.788     0.788     0.789     0.789     0.789     0.790     0.790     0.790     0.791     0.791     0.792     0.792     0.792     0.793     0.793     0.794     0.794     0.795     0.795     0.796     0.796     0.797     0.797     0.797     0.798     0.798     0.799     0.799     0.799     0.800     0.800     0.801     0.801     0.802     0.802     0.803     0.803     0.803     0.804     0.804     0.805     0.805     0.806     0.806     0.807     0.807     0.808     0.808     0.809     0.809     0.810     0.810     0.811     0.812     0.812     0.812     0.813     0.813     0.814     0.815     0.815     0.816     0.816     0.817     0.817     0.818     0.818     0.819     0.819     0.820     0.820     0.821     0.822     0.822     0.823     0.823     0.824     0.824     0.825     0.826     0.826     0.827     0.827     0.828     0.829     0.830     0.832     0.834     0.836     0.838     0.839     0.841     0.843     0.845     0.847     0.849     0.851     0.853     0.855     0.857     0.859     0.861     0.863     0.865     0.867     0.869     0.871     0.874     0.876     0.878     0.880     0.882     0.884     0.887     0.889     0.891     0.893     0.896     0.898     0.900     0.902     0.905     0.907     0.909     0.912     0.914     0.917     0.919     0.921     0.924     0.926     0.929     0.931     0.934     0.936     0.939     0.941     0.944     0.946     0.949     0.951     0.954     0.956     0.959     0.961     0.964     0.966     0.969     0.972     0.974     0.977     0.979     0.982     0.985     0.987     0.990     0.992     0.995     0.998     1.000     1.003     1.005     1.008     1.011     1.013     1.016     1.019     1.021     1.024     1.027     1.029     1.032     1.035     1.037     1.040     1.042     1.045     1.048     1.050     1.053     1.056     1.058     1.061     1.063     1.066     1.068     1.071     1.073     1.076     1.078     1.080     1.083     1.085     1.088     1.090     1.092     1.095     1.097     1.099     1.102     1.104     1.106     1.109     1.111     1.113     1.115     1.117     1.120     1.122     1.124     1.126     1.128     1.130     1.132     1.134     1.136     1.138     1.140     1.142     1.143     1.145     1.147     1.149     1.151     1.152     1.154     1.156     1.158     1.159     1.161     1.162     1.164     1.165     1.167     1.168     1.170     1.171     1.172     1.174     1.175     1.176     1.177     1.179     1.180     1.181     1.182     1.183     1.184     1.185     1.186     1.186     1.187     1.188     1.188     1.189     1.189     1.190     1.190     1.191     1.191     1.191     1.191     1.191     1.191     1.191     1.191     1.190     1.190     1.189     1.188     1.187     1.187     1.186     1.185     1.184     1.182     1.181     1.180     1.178     1.176     1.175     1.173     1.171     1.168     1.166     1.164     1.161     1.159     1.156     1.153     1.150     1.147     1.143     1.140     1.137     1.133     1.129     1.125     1.121     1.117     1.113     1.109     1.105     1.101     1.096     1.092     1.088     1.085     1.081     1.077     1.074     1.070     1.067     1.064     1.060     1.057     1.054     1.050     1.047     1.044     1.040     1.037     1.033     1.030     1.026     1.022     1.018     1.014     1.010     1.009     1.009     1.010     1.010     1.011     1.012     1.012     1.013     1.014     1.014     1.015     1.016     1.016     1.017     1.018     1.019     1.019     1.020     1.021     1.021     1.022     1.022     1.023     1.024     1.024     1.025     1.026     1.026     1.027     1.028     1.029     1.029     1.030     1.031     1.031     1.032     1.033     1.034     1.034     1.035     1.036     1.036     1.037     1.038     1.038     1.039     1.040     1.041     1.041     1.042     1.043     1.044     1.044     1.045     1.046     1.046     1.047     1.048     1.048     1.049     1.050     1.051     1.051     1.052     1.053     1.053     1.054     1.055     1.055     1.056     1.057     1.058     1.058     1.059     1.060     1.061     1.061     1.062     1.063     1.064     1.064     1.065     1.066     1.067     1.067     1.068     1.069     1.070     1.070     1.071     1.072     1.073     1.074     1.074     1.075     1.076     1.077     1.078     1.078     1.079     1.080     1.081     1.082     1.082     1.083     1.084     1.085     1.086     1.087     1.087     1.088     1.089     1.090     1.091     1.092     1.093     1.094     1.095     1.096     1.097     1.098     1.099     1.100     1.101     1.102     1.103     1.104     1.105     1.106     1.107     1.108     1.109     1.110     1.111     1.112     1.113     1.114     1.115     1.116     1.117     1.118     1.119     1.120     1.122     1.123     1.124     1.125     1.126     1.127     1.128     1.130     1.131     1.132     1.133     1.134     1.135     1.137     1.138     1.139     1.140     1.141     1.143     1.144     1.145     1.146     1.147     1.149     1.150     1.151     1.152     1.154     1.155     1.156     1.158     1.159     1.167     1.177     1.186     1.195     1.204     1.213     1.222     1.231     1.240     1.248     1.257     1.265     1.274     1.282     1.290     1.299     1.307     1.315     1.323     1.330     1.338     1.345     1.353     1.360     1.367     1.374     1.380     1.387     1.393     1.400     1.406     1.412     1.418     1.424     1.429     1.435     1.440     1.446     1.451     1.456     1.461     1.466     1.470     1.475     1.479     1.484     1.488     1.492     1.496     1.500     1.504     1.508     1.512     1.515     1.519     1.523     1.526     1.530     1.533     1.537     1.540     1.544     1.547     1.550     1.554     1.557     1.560     1.564     1.567     1.571     1.574     1.578     1.581     1.585     1.589     1.593     1.597     1.601     1.605     1.610     1.614     1.619     1.623     1.628     1.633     1.639     1.644     1.650     1.655     1.661     1.668     1.674     1.681     1.687     1.694     1.702     1.709     1.717     1.725     1.733     1.742     1.750     1.759     1.768     1.778     1.788     1.797     1.808     1.818     1.829     1.839     1.850     1.861     1.872     1.883     1.895     1.906     1.918     1.930     1.941     1.953     1.965     1.977     1.989     2.001     2.013     2.025     2.037     2.050     2.062     2.074     2.086     2.098     2.110     2.121     2.133     2.144     2.156     2.167     2.179     2.190     2.202     2.214     2.227     2.240     2.253     2.266     2.279     2.292     2.305     2.318     2.332     2.346     2.362     2.378     2.397     2.416     2.438     2.460     2.483     2.507     2.530     2.553     2.575     2.598     2.622     2.645     2.667     2.690     2.711     2.730     2.747     2.761     2.772     2.778     2.780     2.779     2.775     2.769     2.763     2.758     2.751     2.740     2.726     2.709     2.690     2.671     2.653     2.637     2.624     2.615     2.610     2.606     2.603     2.599     2.596     2.594     2.593     2.593     2.595     2.597     2.601     2.605     2.609     2.613     2.618     2.623     2.628     2.632     2.636     2.640     2.643     2.645     2.647     2.649     2.650     2.650     2.649     2.646     2.642     2.638     2.632     2.624     2.616     2.607     2.596     2.585     2.574     2.562     2.550     2.538     2.525     2.512     2.497     2.482     2.465     2.448     2.429     2.411     2.392     2.372     2.351     2.329     2.306     2.282     2.257     2.233     2.211     2.189     2.168     2.148     2.129     2.109     2.089     2.071     2.053     2.035     2.020     2.007     1.997     1.992     1.990     1.991     1.994     1.999     2.006     2.014     2.023     2.033     2.043     2.054     2.064     2.074     2.083     2.091     2.099     2.106     2.113     2.119     2.126     2.132     2.137     2.142     2.146     2.148     2.150     2.151     2.152     2.152     2.152     2.152     2.151     2.150     2.148     2.145     2.166     2.191     2.213     2.232     2.247     2.260     2.270     2.278     2.285     2.291     2.297     2.305     2.316     2.329     2.342     2.356     2.368     2.378     2.388     2.396     2.403     2.409     2.414     2.416     2.415     2.411     2.404     2.394     2.380     2.365     2.348     2.328     2.307     2.283     2.274     2.271     2.268     2.266     2.263     2.261     2.259     2.256     2.252     2.248     2.243     2.237     2.230     2.222     2.213     2.203     2.193     2.182     2.171     2.160     2.149     2.137     2.123     2.109     2.093     2.075     2.056     2.035     2.013     1.989     1.964     1.937     1.910     1.882     1.854     1.825     1.796     1.768     1.740     1.712     1.686     1.668     1.666     1.664     1.662     1.660     1.658     1.656     1.655     1.653     1.652     1.651     1.650     1.648     1.647     1.646     1.645     1.643     1.642     1.641     1.639     1.637     1.635     1.633     1.631     1.629     1.627     1.624     1.621     1.619     1.616     1.614     1.611     1.609     1.606     1.604     1.602     1.600     1.597     1.595     1.593     1.591     1.588     1.586     1.584     1.582     1.580     1.578     1.576     1.575     1.573     1.571     1.570     1.568     1.596     1.631     1.662     1.689     1.712     1.729     1.741     1.747     1.746     1.739     1.725     1.703     1.674     1.693     1.705     1.713     1.720     1.729     1.741     1.754     1.765     1.774     1.781     1.787     1.793     1.797     1.798     1.793     1.781     1.765     1.769     1.798     1.830     1.862     1.893     1.922     1.948     1.971     1.992     2.011     2.031     2.052     2.072     2.092     2.108     2.120     2.128     2.129     2.124     2.111     2.091     2.062     2.026     1.982     1.931     1.873     1.810     1.743     1.672     1.599     1.527     1.457     1.397     1.374     1.376     1.377     1.379     1.381     1.383     1.385     1.441     1.531     1.629     1.734     1.844     1.957     2.068     2.174     2.271     2.358     2.436     2.507     2.574     2.641     2.707     2.776     2.845     2.914     2.981     3.045     3.108     3.170     3.230     3.288     3.343     3.395     3.442     3.487     3.530     3.570     3.607     3.641     3.673     3.704     3.733     3.762     3.786     3.805     3.818     3.826     3.827     3.824     3.816     3.800     3.778     3.747     3.710     3.668     3.623     3.571     3.514     3.451     3.381     3.306     3.225     3.138     3.045     2.949     2.850     2.819     2.791     2.763     2.735     2.707     2.677     2.647     2.616     2.585     2.554     2.522     2.491     2.459     2.430     2.404     2.382     2.359     2.338     2.318     2.299     2.280     2.260     2.239     2.217     2.194     2.168     2.138     2.103     2.063     2.022     1.978     1.933     1.884     1.832     1.777     1.720     1.662     1.609     1.561     1.520     1.489     1.469     1.465     1.472     1.486     1.499     1.510     1.519     1.526     1.532     1.536     1.539     1.542     1.544     1.545     1.546     1.545     1.544     1.542     1.539     1.535     1.530     1.525     1.519     1.512     1.505     1.496     1.488     1.478     1.468     1.457     1.446     1.435     1.423     1.411     1.399     1.387     1.375     1.363     1.351     1.339     1.328     1.316     1.305     1.294     1.283     1.272     1.262     1.251     1.241     1.231     1.221     1.212     1.202     1.193     1.183     1.174     1.165     1.156     1.147     1.139     1.131     1.123     1.115     1.107     1.100     1.092     1.085     1.078     1.070     1.063     1.056     1.048     1.041     1.034     1.026     1.019     1.012     1.005     0.997     0.990     0.983     0.976     0.969     0.962     0.954     0.947     0.940     0.933     0.926     0.919     0.913     0.906     0.899     0.893     0.886     0.880     0.873     0.867     0.861     0.854     0.848     0.843     0.837     0.831     0.826     0.820     0.815     0.810     0.805     0.800     0.795     0.790     0.785     0.780     0.779     0.778     0.777     0.776     0.775     0.774     0.774     0.773     0.772     0.771     0.770     0.770     0.769     0.769     0.768     0.768     0.767     0.766     0.766     0.765     0.765     0.764     0.764     0.763     0.763     0.763     0.762     0.761     0.761     0.760     0.760     0.759     0.759     0.758     0.757     0.757     0.756     0.755     0.754     0.754     0.753     0.752     0.751     0.750     0.749     0.748     0.746     0.745     0.744     0.742     0.741     0.739     0.737     0.735     0.734     0.732     0.730     0.728     0.726     0.724     0.721     0.719     0.716     0.714     0.711     0.709     0.706     0.703     0.700     0.697     0.694     0.690     0.687     0.684     0.680     0.677     0.673     0.670     0.666     0.662     0.658     0.654     0.650     0.646     0.642     0.638     0.634     0.630     0.626     0.621     0.617     0.613     0.608     0.604     0.600     0.595     0.591     0.586     0.582     0.577     0.573     0.569     0.564     0.563     0.564     0.564     0.565     0.565     0.564     0.564     0.563     0.562     0.560     0.559     0.557     0.556     0.556     0.557     0.558     0.561     0.564     0.567     0.570     0.572     0.574     0.575     0.575     0.574     0.572
     0.984     0.986     0.988     0.990     0.992     0.993     0.995     0.997     0.998     1.000     1.001     1.003     1.004     1.006     1.007     1.009     1.010     1.011     1.012     1.014     1.015     1.016     1.017     1.018     1.019     1.020     1.021     1.022     1.023     1.024     1.025     1.026     1.026     1.027     1.028     1.028     1.029     1.030     1.030     1.031     1.031     1.032     1.033     1.033     1.033     1.034     1.034     1.034     1.035     1.035     1.035     1.035     1.036     1.036     1.036     1.036     1.036     1.036     1.036     1.036     1.036     1.036     1.036     1.036     1.036     1.036     1.036     1.036     1.036     1.036     1.035     1.035     1.035     1.035     1.035     1.034     1.034     1.034     1.033     1.033     1.033     1.032     1.032     1.031     1.031     1.031     1.030     1.030     1.029     1.029     1.028     1.028     1.027     1.027     1.026     1.026     1.025     1.024     1.024     1.023     1.022     1.022     1.021     1.020     1.019     1.019     1.018     1.018     1.017     1.016     1.015     1.014     1.014     1.013     1.012     1.011     1.010     1.010     1.008     1.008     1.007     1.006     1.005     1.004     1.003     1.002     1.001     1.000     0.999     0.998     0.997     0.996     0.995     0.994     0.993     0.992     0.991     0.990     0.988     0.988     0.986     0.985     0.984     0.983     0.982     0.980     0.979     0.978     0.977     0.975     0.974     0.973     0.971     0.970     0.969     0.968     0.966     0.965     0.963     0.962     0.960     0.959     0.958     0.956     0.955     0.953     0.952     0.950     0.948     0.947     0.945     0.943     0.942     0.940     0.938     0.937     0.935     0.933     0.931     0.930     0.928     0.926     0.924     0.922     0.921     0.921     0.920     0.920     0.919     0.919     0.918     0.917     0.917     0.916     0.916     0.915     0.915     0.914     0.913     0.913     0.913     0.913     0.912     0.912     0.911     0.911     0.910     0.909     0.908     0.907     0.906     0.905     0.904     0.903     0.902     0.901     0.900     0.899     0.898     0.897     0.897     0.896     0.895     0.894     0.893     0.892     0.891     0.890     0.889     0.888     0.887     0.886     0.885     0.884     0.883     0.882     0.881     0.880     0.879     0.878     0.876     0.875     0.874     0.873     0.872     0.871     0.870     0.868     0.867     0.866     0.865     0.864     0.863     0.861     0.860     0.859     0.858     0.857     0.855     0.854     0.853     0.851     0.850     0.849     0.848     0.847     0.845     0.844     0.843     0.841     0.840     0.839     0.838     0.836     0.835     0.834     0.832     0.831     0.830     0.828     0.827     0.826     0.824     0.823     0.822     0.820     0.819     0.818     0.816     0.815     0.813     0.812     0.811     0.809     0.808     0.807     0.805     0.804     0.803     0.801     0.800     0.799     0.797     0.796     0.795     0.794     0.792     0.791     0.790     0.788     0.787     0.786     0.785     0.783     0.782     0.781     0.780     0.779     0.777     0.776     0.775     0.774     0.773     0.771     0.770     0.769     0.768     0.767     0.766     0.765     0.764     0.763     0.762     0.761     0.760     0.759     0.758     0.757     0.756     0.755     0.754     0.753     0.752     0.751     0.750     0.750     0.749     0.749     0.749     0.750     0.750     0.750     0.750     0.751     0.751     0.751     0.752     0.752     0.752     0.753     0.753     0.753     0.754     0.754     0.754     0.755     0.755     0.755     0.755     0.756     0.756     0.756     0.757     0.757     0.757     0.758     0.758     0.758     0.758     0.759     0.759     0.759     0.760     0.760     0.760     0.761     0.761     0.761     0.762     0.762     0.762     0.763     0.763     0.763     0.764     0.764     0.764     0.765     0.765     0.765     0.766     0.766     0.766     0.767     0.767     0.767     0.768     0.768     0.768     0.769     0.769     0.770     0.770     0.770     0.771     0.771     0.771     0.772     0.772     0.772     0.773     0.773     0.773     0.774     0.774     0.774     0.775     0.775     0.775     0.776     0.776     0.777     0.777     0.777     0.778     0.778     0.778     0.779     0.779     0.780     0.780     0.780     0.781     0.781     0.781     0.782     0.782     0.782     0.783     0.783     0.784     0.784     0.784     0.785     0.785     0.785     0.786     0.786     0.787     0.787     0.787     0.788     0.788     0.789     0.789     0.789     0.790     0.790     0.791     0.791     0.791     0.792     0.792     0.793     0.793     0.794     0.794     0.795     0.795     0.795     0.796     0.796     0.797     0.797     0.797     0.798     0.798     0.799     0.799     0.800     0.800     0.801     0.801     0.801     0.802     0.802     0.803     0.803     0.804     0.804     0.805     0.805     0.806     0.806     0.807     0.807     0.808     0.808     0.808     0.809     0.810     0.810     0.811     0.811     0.812     0.812     0.813     0.813     0.814     0.814     0.815     0.815     0.816     0.816     0.817     0.818     0.818     0.819     0.819     0.820     0.820     0.821     0.821     0.822     0.822     0.823     0.824     0.824     0.825     0.825     0.826     0.827     0.827     0.828     0.828     0.829     0.831     0.833     0.835     0.837     0.839     0.840     0.842     0.844     0.846     0.848     0.850     0.852     0.854     0.856     0.858     0.860     0.862     0.864     0.866     0.868     0.870     0.872     0.875     0.877     0.879     0.881     0.883     0.885     0.888     0.890     0.892     0.894     0.897     0.899     0.901     0.903     0.906     0.908     0.911     0.913     0.915     0.918     0.920     0.923     0.925     0.928     0.930     0.933     0.935     0.938     0.940     0.943     0.945     0.948     0.950     0.953     0.955     0.958     0.960     0.963     0.965     0.968     0.970     0.973     0.975     0.978     0.981     0.983     0.986     0.989     0.991     0.994     0.996     0.999     1.001     1.004     1.007     1.009     1.012     1.014     1.017     1.020     1.022     1.025     1.028     1.030     1.033     1.036     1.038     1.041     1.043     1.046     1.049     1.051     1.054     1.056     1.059     1.061     1.064     1.066     1.069     1.071     1.074     1.076     1.078     1.081     1.083     1.086     1.088     1.090     1.093     1.095     1.097     1.099     1.102     1.104     1.106     1.109     1.111     1.113     1.115     1.117     1.119     1.121     1.123     1.125     1.127     1.129     1.131     1.133     1.135     1.137     1.139     1.141     1.142     1.144     1.146     1.148     1.149     1.151     1.153     1.154     1.156     1.158     1.159     1.161     1.162     1.163     1.165     1.166     1.167     1.169     1.170     1.171     1.172     1.174     1.175     1.176     1.177     1.178     1.179     1.180     1.180     1.181     1.182     1.183     1.183     1.184     1.184     1.185     1.185     1.186     1.186     1.186     1.186     1.186     1.186     1.186     1.185     1.185     1.185     1.184     1.183     1.183     1.182     1.181     1.180     1.179     1.177     1.176     1.175     1.173     1.172     1.170     1.168     1.166     1.164     1.162     1.159     1.157     1.154     1.152     1.149     1.146     1.143     1.139     1.136     1.133     1.129     1.125     1.122     1.118     1.114     1.110     1.106     1.102     1.098     1.094     1.090     1.086     1.082     1.078     1.074     1.071     1.067     1.064     1.060     1.057     1.054     1.050     1.047     1.044     1.040     1.037     1.033     1.030     1.026     1.022     1.018     1.014     1.010     1.007     1.008     1.008     1.009     1.010     1.010     1.011     1.012     1.012     1.013     1.014     1.014     1.015     1.016     1.016     1.017     1.018     1.019     1.019     1.020     1.020     1.021     1.022     1.022     1.023     1.024     1.024     1.025     1.026     1.026     1.027     1.028     1.029     1.029     1.030     1.031     1.031     1.032     1.033     1.034     1.034     1.035     1.036     1.036     1.037     1.038     1.038     1.039     1.040     1.041     1.041     1.042     1.043     1.044     1.044     1.045     1.046     1.046     1.047     1.048     1.049     1.049     1.050     1.051     1.051     1.052     1.053     1.053     1.054     1.055     1.055     1.056     1.057     1.058     1.058     1.059     1.060     1.061     1.061     1.062     1.063     1.064     1.064     1.065     1.066     1.067     1.067     1.068     1.069     1.070     1.071     1.071     1.072     1.073     1.074     1.075     1.075     1.076     1.077     1.078     1.078     1.079     1.080     1.081     1.082     1.083     1.083     1.084     1.085     1.086     1.087     1.088     1.089     1.089     1.091     1.092     1.092     1.094     1.094     1.095     1.096     1.097     1.098     1.099     1.100     1.101     1.102     1.103     1.104     1.105     1.106     1.107     1.108     1.109     1.110     1.111     1.112     1.114     1.115     1.116     1.117     1.118     1.119     1.120     1.121     1.122     1.123     1.124     1.126     1.127     1.128     1.129     1.130     1.131     1.132     1.134     1.135     1.136     1.137     1.138     1.140     1.141     1.142     1.143     1.144     1.146     1.147     1.148     1.149     1.151     1.152     1.153     1.155     1.156     1.157     1.159     1.161     1.171     1.180     1.189     1.198     1.207     1.216     1.225     1.234     1.242     1.251     1.260     1.268     1.276     1.285     1.293     1.301     1.309     1.317     1.325     1.332     1.340     1.347     1.355     1.362     1.369     1.375     1.382     1.389     1.395     1.401     1.407     1.413     1.419     1.425     1.430     1.436     1.441     1.447     1.452     1.457     1.461     1.466     1.471     1.475     1.480     1.484     1.488     1.492     1.496     1.500     1.504     1.508     1.512     1.515     1.519     1.523     1.526     1.530     1.533     1.536     1.540     1.543     1.547     1.550     1.553     1.557     1.560     1.563     1.567     1.570     1.574     1.577     1.581     1.585     1.589     1.593     1.597     1.601     1.605     1.610     1.614     1.619     1.624     1.629     1.634     1.639     1.645     1.650     1.656     1.662     1.669     1.675     1.682     1.689     1.696     1.703     1.711     1.719     1.727     1.735     1.744     1.753     1.762     1.771     1.781     1.791     1.801     1.811     1.821     1.832     1.843     1.854     1.865     1.876     1.887     1.899     1.910     1.922     1.934     1.946     1.958     1.970     1.982     1.994     2.006     2.018     2.030     2.042     2.055     2.067     2.079     2.091     2.103     2.115     2.127     2.138     2.150     2.161     2.173     2.184     2.196     2.208     2.220     2.233     2.247     2.260     2.273     2.286     2.300     2.313     2.327     2.341     2.356     2.371     2.388     2.407     2.427     2.449     2.471     2.495     2.518     2.541     2.564     2.587     2.610     2.634     2.656     2.679     2.700     2.720     2.738     2.753     2.765     2.773     2.777     2.776     2.772     2.766     2.758     2.752     2.746     2.737     2.725     2.709     2.691     2.672     2.653     2.637     2.623     2.613     2.606     2.602     2.599     2.596     2.592     2.588     2.586     2.585     2.585     2.587     2.589     2.592     2.596     2.600     2.604     2.609     2.613     2.618     2.622     2.626     2.630     2.633     2.636     2.639     2.641     2.642     2.642     2.641     2.639     2.635     2.631     2.625     2.619     2.612     2.603     2.594     2.584     2.573     2.562     2.551     2.539     2.527     2.513     2.499     2.484     2.468     2.451     2.433     2.414     2.395     2.375     2.354     2.332     2.308     2.284     2.260     2.236     2.214     2.192     2.171     2.151     2.131     2.110     2.090     2.071     2.052     2.035     2.019     2.007     1.997     1.992     1.991     1.992     1.995     2.001     2.007     2.015     2.024     2.034     2.045     2.055     2.065     2.075     2.084     2.093     2.101     2.109     2.116     2.123     2.131     2.138     2.144     2.150     2.154     2.157     2.159     2.160     2.161     2.162     2.162     2.162     2.161     2.159     2.156     2.152     2.162     2.183     2.202     2.218     2.231     2.242     2.252     2.259     2.266     2.273     2.282     2.292     2.306     2.321     2.337     2.352     2.366     2.378     2.389     2.399     2.407     2.415     2.421     2.424     2.424     2.421     2.415     2.406     2.395     2.382     2.367     2.349     2.330     2.307     2.281     2.263     2.261     2.259     2.259     2.258     2.258     2.256     2.254     2.251     2.247     2.243     2.236     2.229     2.221     2.212     2.202     2.193     2.184     2.175     2.165     2.154     2.142     2.128     2.113     2.095     2.076     2.055     2.032     2.008     1.982     1.955     1.927     1.899     1.870     1.840     1.811     1.781     1.752     1.724     1.697     1.676     1.674     1.672     1.670     1.668     1.666     1.665     1.663     1.661     1.660     1.659     1.658     1.656     1.655     1.654     1.653     1.651     1.650     1.648     1.647     1.645     1.643     1.640     1.638     1.636     1.633     1.630     1.628     1.625     1.622     1.619     1.617     1.614     1.612     1.609     1.607     1.604     1.602     1.600     1.597     1.595     1.593     1.590     1.588     1.586     1.584     1.582     1.580     1.578     1.577     1.575     1.573     1.572     1.589     1.623     1.653     1.680     1.703     1.721     1.733     1.739     1.739     1.732     1.718     1.697     1.668     1.666     1.678     1.690     1.705     1.724     1.744     1.763     1.777     1.787     1.795     1.803     1.809     1.813     1.812     1.806     1.797     1.786     1.775     1.792     1.820     1.849     1.878     1.906     1.931     1.952     1.972     1.989     2.006     2.024     2.043     2.063     2.081     2.097     2.108     2.115     2.116     2.109     2.095     2.073     2.043     2.005     1.959     1.906     1.848     1.784     1.716     1.643     1.568     1.494     1.425     1.368     1.353     1.354     1.355     1.357     1.359     1.360     1.387     1.425     1.503     1.602     1.707     1.814     1.921     2.024     2.121     2.210     2.291     2.367     2.439     2.509     2.580     2.652     2.727     2.802     2.877     2.950     3.020     3.090     3.157     3.223     3.285     3.344     3.399     3.449     3.495     3.538     3.578     3.614     3.646     3.678     3.707     3.735     3.758     3.775     3.785     3.787     3.781     3.769     3.749     3.721     3.684     3.638     3.587     3.532     3.477     3.419     3.361     3.301     3.239     3.174     3.105     3.030     2.948     2.862     2.772     2.682     2.626     2.605     2.585     2.564     2.540     2.516     2.490     2.463     2.433     2.404     2.373     2.342     2.313     2.286     2.262     2.238     2.215     2.195     2.175     2.156     2.137     2.117     2.097     2.077     2.056     2.032     2.005     1.976     1.945     1.912     1.876     1.836     1.792     1.743     1.691     1.636     1.581     1.530     1.484     1.445     1.416     1.402     1.404     1.416     1.431     1.445     1.457     1.467     1.475     1.482     1.487     1.492     1.496     1.498     1.500     1.501     1.501     1.501     1.499     1.496     1.493     1.489     1.485     1.480     1.474     1.467     1.460     1.452     1.443     1.434     1.424     1.414     1.404     1.393     1.382     1.371     1.360     1.349     1.338     1.327     1.317     1.306     1.295     1.285     1.274     1.264     1.254     1.244     1.234     1.225     1.215     1.206     1.197     1.188     1.179     1.170     1.161     1.152     1.144     1.136     1.128     1.120     1.112     1.105     1.097     1.090     1.083     1.076     1.069     1.062     1.054     1.047     1.040     1.033     1.026     1.019     1.012     1.004     0.997     0.990     0.983     0.976     0.969     0.962     0.955     0.948     0.941     0.934     0.927     0.920     0.914     0.907     0.900     0.894     0.887     0.881     0.874     0.868     0.862     0.856     0.850     0.844     0.838     0.833     0.827     0.822     0.816     0.811     0.806     0.801     0.796     0.791     0.786     0.781     0.777     0.776     0.775     0.774     0.774     0.773     0.772     0.771     0.770     0.770     0.769     0.768     0.768     0.767     0.767     0.766     0.765     0.765     0.764     0.764     0.763     0.763     0.763     0.762     0.762     0.761     0.761     0.760     0.759     0.759     0.758     0.758     0.757     0.757     0.756     0.755     0.754     0.754     0.753     0.752     0.751     0.750     0.749     0.748     0.747     0.746     0.745     0.744     0.742     0.741     0.739     0.738     0.736     0.734     0.732     0.730     0.728     0.726     0.724     0.722     0.720     0.718     0.715     0.712     0.710     0.707     0.704     0.702     0.699     0.696     0.692     0.689     0.686     0.683     0.679     0.676     0.672     0.668     0.665     0.661     0.657     0.653     0.649     0.645     0.641     0.637     0.633     0.629     0.624     0.620     0.616     0.611     0.607     0.603     0.598     0.594     0.590     0.585     0.581     0.576     0.572     0.567     0.563     0.561     0.561     0.562     0.562     0.562     0.562     0.562     0.561     0.559     0.558     0.556     0.555     0.553     0.553     0.554     0.556     0.559     0.563     0.566     0.569     0.571     0.573     0.574     0.574     0.573     0.572
     0.984     0.986     0.988     0.990     0.991     0.993     0.995     0.997     0.998     1.000     1.001     1.003     1.004     1.006     1.007     1.008     1.010     1.011     1.012     1.014     1.015     1.016     1.017     1.019     1.019     1.020     1.021     1.022     1.023     1.024     1.025     1.026     1.026     1.028     1.028     1.029     1.029     1.030     1.031     1.031     1.032     1.032     1.033     1.033     1.033     1.034     1.034     1.035     1.035     1.035     1.036     1.036     1.036     1.036     1.036     1.036     1.036     1.037     1.037     1.037     1.037     1.037     1.037     1.037     1.037     1.037     1.037     1.037     1.036     1.036     1.036     1.036     1.036     1.036     1.035     1.035     1.035     1.035     1.034     1.034     1.034     1.033     1.033     1.032     1.032     1.031     1.031     1.031     1.030     1.030     1.029     1.029     1.028     1.028     1.027     1.026     1.026     1.025     1.025     1.024     1.024     1.023     1.022     1.021     1.021     1.020     1.019     1.018     1.018     1.017     1.016     1.015     1.014     1.014     1.013     1.012     1.011     1.010     1.009     1.009     1.008     1.007     1.006     1.005     1.004     1.003     1.002     1.001     1.000     0.999     0.998     0.997     0.996     0.995     0.994     0.993     0.992     0.991     0.990     0.988     0.987     0.986     0.985     0.984     0.983     0.981     0.980     0.979     0.978     0.976     0.975     0.974     0.972     0.971     0.970     0.969     0.967     0.966     0.964     0.963     0.961     0.960     0.958     0.957     0.955     0.954     0.952     0.951     0.949     0.948     0.946     0.944     0.943     0.941     0.939     0.938     0.936     0.934     0.932     0.930     0.929     0.927     0.925     0.923     0.921     0.920     0.920     0.919     0.919     0.918     0.917     0.917     0.916     0.916     0.915     0.915     0.914     0.914     0.913     0.912     0.911     0.911     0.911     0.910     0.910     0.909     0.908     0.907     0.906     0.905     0.905     0.904     0.903     0.902     0.901     0.900     0.900     0.899     0.898     0.897     0.896     0.895     0.894     0.893     0.892     0.892     0.891     0.890     0.889     0.888     0.887     0.886     0.885     0.884     0.883     0.881     0.880     0.879     0.878     0.877     0.876     0.875     0.874     0.873     0.872     0.870     0.869     0.868     0.867     0.866     0.865     0.864     0.862     0.861     0.860     0.859     0.858     0.856     0.855     0.854     0.853     0.851     0.850     0.849     0.848     0.846     0.845     0.844     0.843     0.841     0.840     0.839     0.837     0.836     0.835     0.833     0.832     0.831     0.829     0.828     0.827     0.825     0.824     0.823     0.821     0.820     0.819     0.818     0.816     0.815     0.814     0.812     0.811     0.810     0.808     0.807     0.806     0.804     0.803     0.802     0.800     0.799     0.797     0.796     0.795     0.794     0.792     0.791     0.790     0.789     0.787     0.786     0.785     0.783     0.782     0.781     0.780     0.779     0.777     0.776     0.775     0.774     0.773     0.772     0.771     0.770     0.768     0.767     0.766     0.765     0.764     0.763     0.762     0.761     0.760     0.759     0.758     0.757     0.756     0.755     0.754     0.753     0.752     0.751     0.751     0.750     0.749     0.749     0.749     0.749     0.750     0.750     0.750     0.750     0.751     0.751     0.751     0.752     0.752     0.752     0.753     0.753     0.753     0.754     0.754     0.754     0.755     0.755     0.755     0.755     0.756     0.756     0.756     0.756     0.757     0.757     0.758     0.758     0.758     0.758     0.759     0.759     0.759     0.760     0.760     0.760     0.760     0.761     0.761     0.761     0.762     0.762     0.763     0.763     0.763     0.764     0.764     0.764     0.765     0.765     0.766     0.766     0.766     0.766     0.767     0.767     0.767     0.768     0.768     0.769     0.769     0.769     0.770     0.770     0.770     0.771     0.771     0.771     0.772     0.772     0.772     0.773     0.773     0.773     0.774     0.774     0.775     0.775     0.775     0.776     0.776     0.776     0.777     0.777     0.777     0.778     0.778     0.778     0.779     0.779     0.780     0.780     0.780     0.781     0.781     0.781     0.782     0.782     0.782     0.783     0.783     0.784     0.784     0.784     0.785     0.785     0.786     0.786     0.786     0.787     0.787     0.787     0.788     0.788     0.789     0.789     0.789     0.790     0.790     0.791     0.791     0.792     0.792     0.792     0.793     0.793     0.794     0.794     0.795     0.795     0.796     0.796     0.796     0.797     0.797     0.798     0.798     0.798     0.799     0.799     0.800     0.800     0.801     0.801     0.802     0.802     0.802     0.803     0.803     0.804     0.804     0.805     0.805     0.806     0.806     0.807     0.807     0.808     0.808     0.809     0.809     0.810     0.810     0.811     0.811     0.812     0.812     0.813     0.814     0.814     0.815     0.815     0.816     0.816     0.817     0.817     0.818     0.818     0.819     0.819     0.820     0.821     0.821     0.822     0.822     0.823     0.823     0.824     0.825     0.825     0.826     0.826     0.827     0.828     0.828     0.829     0.830     0.832     0.834     0.836     0.838     0.839     0.841     0.843     0.845     0.847     0.849     0.851     0.853     0.855     0.857     0.859     0.861     0.863     0.865     0.867     0.869     0.871     0.873     0.875     0.878     0.880     0.882     0.884     0.886     0.889     0.891     0.893     0.895     0.898     0.900     0.902     0.905     0.907     0.909     0.912     0.914     0.917     0.919     0.921     0.924     0.927     0.929     0.931     0.934     0.936     0.939     0.941     0.944     0.946     0.949     0.951     0.954     0.956     0.959     0.961     0.964     0.966     0.969     0.971     0.974     0.976     0.979     0.982     0.984     0.987     0.990     0.992     0.995     0.997     1.000     1.002     1.005     1.008     1.010     1.013     1.016     1.018     1.021     1.023     1.026     1.029     1.031     1.034     1.036     1.039     1.042     1.044     1.047     1.049     1.052     1.054     1.057     1.059     1.062     1.064     1.067     1.069     1.072     1.074     1.077     1.079     1.081     1.084     1.086     1.088     1.090     1.093     1.095     1.097     1.100     1.102     1.104     1.106     1.108     1.111     1.113     1.115     1.117     1.119     1.121     1.123     1.125     1.127     1.128     1.130     1.132     1.134     1.136     1.138     1.139     1.141     1.143     1.145     1.146     1.148     1.150     1.151     1.153     1.154     1.156     1.157     1.158     1.160     1.161     1.162     1.164     1.165     1.166     1.167     1.168     1.170     1.171     1.172     1.173     1.174     1.175     1.175     1.176     1.177     1.177     1.178     1.179     1.179     1.180     1.180     1.180     1.181     1.181     1.181     1.181     1.181     1.181     1.181     1.180     1.180     1.179     1.178     1.178     1.177     1.176     1.175     1.174     1.173     1.171     1.170     1.168     1.167     1.165     1.163     1.161     1.159     1.157     1.155     1.152     1.150     1.147     1.144     1.142     1.139     1.135     1.132     1.129     1.125     1.122     1.118     1.115     1.111     1.107     1.103     1.099     1.095     1.091     1.087     1.083     1.079     1.075     1.072     1.068     1.064     1.061     1.057     1.054     1.051     1.047     1.044     1.041     1.037     1.034     1.030     1.026     1.023     1.019     1.015     1.011     1.007     1.006     1.007     1.008     1.008     1.009     1.010     1.010     1.011     1.012     1.012     1.013     1.014     1.014     1.015     1.016     1.017     1.017     1.018     1.019     1.019     1.020     1.021     1.021     1.022     1.022     1.023     1.024     1.024     1.025     1.026     1.027     1.027     1.028     1.029     1.029     1.030     1.031     1.031     1.032     1.033     1.034     1.034     1.035     1.036     1.036     1.037     1.038     1.039     1.039     1.040     1.041     1.041     1.042     1.043     1.044     1.044     1.045     1.046     1.047     1.047     1.048     1.049     1.049     1.050     1.051     1.051     1.052     1.053     1.053     1.054     1.055     1.056     1.056     1.057     1.058     1.059     1.059     1.060     1.061     1.062     1.062     1.063     1.064     1.065     1.065     1.066     1.067     1.068     1.068     1.069     1.070     1.071     1.071     1.072     1.073     1.074     1.075     1.076     1.076     1.077     1.078     1.079     1.079     1.080     1.081     1.082     1.083     1.084     1.084     1.085     1.086     1.087     1.088     1.089     1.090     1.091     1.092     1.093     1.094     1.095     1.096     1.097     1.098     1.099     1.099     1.100     1.101     1.103     1.104     1.105     1.106     1.107     1.108     1.109     1.110     1.111     1.112     1.113     1.114     1.115     1.116     1.117     1.118     1.119     1.120     1.121     1.123     1.124     1.125     1.126     1.127     1.128     1.130     1.131     1.132     1.133     1.134     1.135     1.137     1.138     1.139     1.140     1.141     1.143     1.144     1.145     1.146     1.147     1.149     1.150     1.151     1.153     1.154     1.155     1.157     1.158     1.159     1.165     1.174     1.183     1.192     1.201     1.210     1.219     1.228     1.237     1.245     1.254     1.262     1.271     1.279     1.287     1.295     1.303     1.311     1.319     1.327     1.335     1.342     1.349     1.357     1.364     1.370     1.377     1.384     1.390     1.396     1.403     1.409     1.414     1.420     1.426     1.432     1.437     1.442     1.447     1.452     1.457     1.462     1.467     1.471     1.476     1.480     1.484     1.488     1.493     1.497     1.500     1.504     1.508     1.512     1.515     1.519     1.522     1.526     1.529     1.533     1.536     1.539     1.543     1.546     1.549     1.553     1.556     1.560     1.563     1.566     1.570     1.573     1.577     1.581     1.585     1.588     1.593     1.597     1.601     1.605     1.610     1.614     1.619     1.624     1.629     1.634     1.640     1.645     1.651     1.657     1.663     1.670     1.676     1.683     1.690     1.698     1.705     1.713     1.721     1.729     1.738     1.746     1.755     1.765     1.774     1.784     1.794     1.804     1.814     1.825     1.836     1.846     1.857     1.868     1.880     1.891     1.903     1.914     1.926     1.938     1.950     1.962     1.974     1.986     1.998     2.010     2.023     2.035     2.047     2.060     2.072     2.084     2.097     2.109     2.120     2.132     2.144     2.155     2.166     2.178     2.189     2.201     2.213     2.226     2.239     2.252     2.266     2.279     2.293     2.307     2.320     2.334     2.349     2.364     2.381     2.398     2.417     2.438     2.460     2.482     2.505     2.529     2.552     2.575     2.598     2.621     2.645     2.667     2.689     2.709     2.728     2.744     2.757     2.767     2.771     2.772     2.769     2.762     2.753     2.746     2.739     2.731     2.721     2.707     2.690     2.671     2.652     2.635     2.621     2.610     2.602     2.597     2.594     2.591     2.587     2.584     2.581     2.579     2.577     2.577     2.578     2.580     2.583     2.586     2.590     2.594     2.599     2.603     2.608     2.612     2.616     2.620     2.623     2.627     2.630     2.632     2.633     2.633     2.632     2.630     2.627     2.623     2.619     2.613     2.607     2.599     2.591     2.582     2.572     2.562     2.551     2.540     2.528     2.515     2.501     2.486     2.470     2.453     2.436     2.417     2.398     2.378     2.357     2.334     2.311     2.287     2.263     2.239     2.217     2.196     2.175     2.154     2.133     2.113     2.092     2.072     2.054     2.036     2.021     2.008     1.999     1.994     1.993     1.994     1.998     2.003     2.009     2.017     2.026     2.035     2.046     2.056     2.066     2.076     2.085     2.094     2.103     2.111     2.120     2.128     2.137     2.145     2.152     2.158     2.162     2.166     2.168     2.170     2.171     2.172     2.172     2.172     2.171     2.169     2.165     2.161     2.156     2.172     2.189     2.203     2.216     2.227     2.236     2.244     2.252     2.261     2.272     2.285     2.301     2.318     2.335     2.350     2.365     2.378     2.390     2.400     2.410     2.418     2.424     2.427     2.427     2.425     2.421     2.415     2.406     2.395     2.382     2.367     2.349     2.327     2.299     2.270     2.252     2.252     2.254     2.256     2.257     2.257     2.256     2.255     2.252     2.248     2.243     2.236     2.229     2.221     2.214     2.206     2.199     2.192     2.183     2.173     2.162     2.148     2.133     2.116     2.096     2.075     2.052     2.027     2.001     1.974     1.946     1.917     1.888     1.857     1.827     1.797     1.767     1.739     1.711     1.685     1.682     1.680     1.678     1.676     1.675     1.673     1.671     1.670     1.668     1.667     1.666     1.664     1.663     1.662     1.661     1.659     1.658     1.656     1.654     1.652     1.650     1.647     1.645     1.642     1.639     1.637     1.634     1.631     1.628     1.625     1.622     1.620     1.617     1.614     1.612     1.610     1.607     1.605     1.602     1.600     1.597     1.595     1.592     1.590     1.588     1.586     1.584     1.582     1.580     1.579     1.577     1.576     1.584     1.617     1.647     1.673     1.695     1.713     1.726     1.732     1.732     1.726     1.712     1.690     1.660     1.633     1.649     1.668     1.692     1.720     1.746     1.767     1.782     1.793     1.803     1.812     1.819     1.823     1.821     1.818     1.814     1.810     1.808     1.806     1.808     1.835     1.862     1.888     1.913     1.934     1.954     1.971     1.987     2.003     2.019     2.037     2.056     2.074     2.090     2.101     2.107     2.106     2.098     2.083     2.059     2.026     1.986     1.939     1.885     1.826     1.760     1.689     1.613     1.534     1.458     1.392     1.340     1.330     1.331     1.332     1.333     1.367     1.405     1.440     1.472     1.501     1.559     1.656     1.752     1.845     1.933     2.015     2.092     2.165     2.235     2.303     2.371     2.442     2.516     2.595     2.675     2.756     2.835     2.913     2.989     3.064     3.136     3.203     3.267     3.325     3.377     3.425     3.468     3.506     3.541     3.571     3.598     3.622     3.642     3.655     3.660     3.655     3.642     3.619     3.591     3.552     3.504     3.448     3.387     3.325     3.265     3.206     3.149     3.094     3.041     2.988     2.933     2.873     2.805     2.734     2.658     2.579     2.500     2.447     2.434     2.419     2.402     2.384     2.361     2.337     2.310     2.282     2.253     2.223     2.195     2.168     2.143     2.120     2.097     2.075     2.055     2.036     2.016     1.996     1.977     1.960     1.943     1.925     1.907     1.888     1.868     1.845     1.819     1.789     1.753     1.712     1.667     1.617     1.565     1.513     1.465     1.422     1.385     1.358     1.347     1.354     1.368     1.383     1.397     1.409     1.420     1.429     1.436     1.442     1.447     1.452     1.455     1.457     1.458     1.459     1.459     1.458     1.456     1.454     1.450     1.447     1.442     1.437     1.431     1.425     1.418     1.410     1.402     1.393     1.384     1.374     1.365     1.355     1.345     1.335     1.325     1.315     1.305     1.295     1.285     1.275     1.265     1.255     1.246     1.236     1.227     1.218     1.209     1.200     1.191     1.182     1.173     1.165     1.156     1.148     1.140     1.132     1.124     1.117     1.109     1.102     1.095     1.088     1.081     1.074     1.067     1.060     1.053     1.046     1.039     1.032     1.025     1.018     1.011     1.004     0.997     0.990     0.983     0.976     0.969     0.962     0.956     0.949     0.942     0.935     0.928     0.921     0.915     0.908     0.901     0.895     0.888     0.882     0.876     0.869     0.863     0.857     0.851     0.845     0.839     0.834     0.828     0.823     0.818     0.812     0.807     0.802     0.797     0.792     0.787     0.782     0.778     0.775     0.774     0.773     0.772     0.771     0.770     0.770     0.769     0.768     0.767     0.767     0.766     0.766     0.765     0.765     0.764     0.763     0.763     0.762     0.762     0.762     0.761     0.761     0.760     0.760     0.759     0.759     0.758     0.757     0.757     0.756     0.756     0.755     0.755     0.754     0.753     0.752     0.752     0.751     0.750     0.749     0.748     0.747     0.746     0.745     0.744     0.742     0.741     0.740     0.738     0.736     0.735     0.733     0.731     0.729     0.727     0.725     0.723     0.721     0.719     0.716     0.714     0.711     0.709     0.706     0.703     0.700     0.697     0.694     0.691     0.688     0.685     0.681     0.678     0.674     0.671     0.667     0.663     0.660     0.656     0.652     0.648     0.644     0.640     0.636     0.632     0.627     0.623     0.619     0.615     0.610     0.606     0.602     0.597     0.593     0.589     0.584     0.580     0.575     0.571     0.566     0.562     0.559     0.559     0.560     0.560     0.560     0.560     0.559     0.558     0.557     0.555     0.554     0.552     0.551     0.551     0.552     0.554     0.557     0.561     0.564     0.567     0.570     0.572     0.573     0.573     0.573     0.571
     0.984     0.985     0.987     0.989     0.991     0.993     0.994     0.996     0.998     1.000     1.001     1.003     1.004     1.006     1.007     1.008     1.010     1.011     1.012     1.013     1.015     1.016     1.017     1.018     1.020     1.020     1.021     1.022     1.023     1.024     1.025     1.026     1.027     1.028     1.028     1.029     1.030     1.030     1.031     1.032     1.032     1.033     1.033     1.034     1.034     1.034     1.035     1.035     1.035     1.036     1.036     1.036     1.036     1.036     1.037     1.037     1.037     1.037     1.037     1.037     1.037     1.037     1.037     1.037     1.037     1.037     1.037     1.037     1.037     1.037     1.037     1.036     1.036     1.036     1.036     1.036     1.036     1.035     1.035     1.035     1.034     1.034     1.034     1.033     1.033     1.032     1.032     1.031     1.031     1.030     1.030     1.029     1.029     1.028     1.028     1.027     1.027     1.026     1.026     1.025     1.024     1.024     1.023     1.022     1.022     1.021     1.020     1.019     1.019     1.018     1.017     1.016     1.016     1.015     1.014     1.013     1.012     1.011     1.010     1.010     1.009     1.008     1.007     1.006     1.005     1.004     1.003     1.002     1.001     1.000     0.999     0.998     0.997     0.996     0.995     0.994     0.993     0.992     0.991     0.989     0.988     0.987     0.986     0.985     0.984     0.982     0.981     0.980     0.979     0.977     0.976     0.975     0.973     0.972     0.971     0.969     0.968     0.967     0.965     0.964     0.962     0.961     0.959     0.958     0.956     0.955     0.953     0.952     0.950     0.948     0.947     0.945     0.943     0.942     0.940     0.938     0.937     0.935     0.933     0.931     0.929     0.928     0.926     0.924     0.922     0.920     0.919     0.918     0.918     0.917     0.917     0.916     0.916     0.915     0.915     0.914     0.913     0.913     0.912     0.912     0.911     0.910     0.910     0.909     0.908     0.907     0.907     0.906     0.905     0.905     0.904     0.903     0.902     0.901     0.901     0.900     0.899     0.898     0.897     0.896     0.896     0.895     0.894     0.893     0.892     0.891     0.890     0.889     0.888     0.887     0.886     0.885     0.884     0.883     0.882     0.881     0.880     0.879     0.878     0.877     0.875     0.875     0.873     0.872     0.871     0.870     0.869     0.868     0.867     0.865     0.864     0.863     0.862     0.861     0.860     0.859     0.857     0.856     0.855     0.854     0.852     0.851     0.850     0.849     0.847     0.846     0.845     0.844     0.842     0.841     0.840     0.838     0.837     0.836     0.834     0.833     0.832     0.831     0.829     0.828     0.827     0.825     0.824     0.823     0.821     0.820     0.819     0.818     0.816     0.815     0.813     0.812     0.811     0.809     0.808     0.807     0.806     0.804     0.803     0.802     0.800     0.799     0.798     0.796     0.795     0.794     0.792     0.791     0.790     0.789     0.787     0.786     0.785     0.784     0.782     0.781     0.780     0.779     0.778     0.777     0.776     0.774     0.773     0.772     0.771     0.770     0.769     0.768     0.767     0.766     0.765     0.764     0.763     0.761     0.760     0.760     0.759     0.757     0.756     0.756     0.755     0.754     0.753     0.752     0.751     0.750     0.749     0.748     0.749     0.749     0.749     0.750     0.750     0.750     0.750     0.751     0.751     0.751     0.751     0.752     0.752     0.752     0.753     0.753     0.753     0.754     0.754     0.754     0.755     0.755     0.755     0.756     0.756     0.756     0.756     0.757     0.757     0.757     0.758     0.758     0.758     0.759     0.759     0.759     0.760     0.760     0.760     0.760     0.761     0.761     0.762     0.762     0.762     0.763     0.763     0.763     0.764     0.764     0.764     0.765     0.765     0.766     0.766     0.766     0.766     0.767     0.767     0.768     0.768     0.768     0.769     0.769     0.769     0.770     0.770     0.770     0.771     0.771     0.771     0.772     0.772     0.772     0.773     0.773     0.773     0.774     0.774     0.775     0.775     0.775     0.776     0.776     0.776     0.777     0.777     0.777     0.778     0.778     0.778     0.779     0.779     0.780     0.780     0.780     0.781     0.781     0.781     0.782     0.782     0.782     0.783     0.783     0.784     0.784     0.784     0.785     0.785     0.786     0.786     0.786     0.787     0.787     0.787     0.788     0.788     0.789     0.789     0.790     0.790     0.790     0.791     0.791     0.792     0.792     0.792     0.793     0.794     0.794     0.794     0.795     0.795     0.796     0.796     0.797     0.797     0.797     0.798     0.798     0.799     0.799     0.799     0.800     0.800     0.801     0.801     0.802     0.802     0.803     0.803     0.804     0.804     0.805     0.805     0.805     0.806     0.807     0.807     0.807     0.808     0.808     0.809     0.809     0.810     0.811     0.811     0.812     0.812     0.813     0.813     0.814     0.814     0.815     0.816     0.816     0.817     0.817     0.818     0.818     0.819     0.819     0.820     0.820     0.821     0.821     0.822     0.823     0.823     0.824     0.824     0.825     0.826     0.826     0.827     0.827     0.828     0.828     0.829     0.831     0.833     0.835     0.836     0.838     0.840     0.842     0.844     0.846     0.848     0.849     0.852     0.854     0.856     0.858     0.860     0.862     0.864     0.866     0.868     0.870     0.872     0.874     0.877     0.879     0.881     0.883     0.885     0.887     0.890     0.892     0.894     0.896     0.899     0.901     0.903     0.906     0.908     0.911     0.913     0.915     0.918     0.920     0.923     0.925     0.928     0.930     0.932     0.935     0.938     0.940     0.943     0.945     0.947     0.950     0.952     0.955     0.957     0.960     0.962     0.965     0.967     0.970     0.973     0.975     0.978     0.980     0.983     0.985     0.988     0.990     0.993     0.996     0.998     1.001     1.003     1.006     1.009     1.011     1.014     1.017     1.019     1.022     1.024     1.027     1.029     1.032     1.035     1.037     1.040     1.042     1.045     1.047     1.050     1.052     1.055     1.057     1.060     1.062     1.065     1.067     1.070     1.072     1.074     1.077     1.079     1.081     1.084     1.086     1.088     1.090     1.093     1.095     1.097     1.099     1.102     1.104     1.106     1.108     1.110     1.112     1.114     1.116     1.118     1.120     1.122     1.124     1.126     1.128     1.129     1.131     1.133     1.135     1.136     1.138     1.140     1.141     1.143     1.145     1.146     1.148     1.149     1.151     1.152     1.153     1.155     1.156     1.158     1.159     1.160     1.161     1.162     1.163     1.164     1.166     1.167     1.168     1.168     1.169     1.170     1.171     1.172     1.172     1.173     1.174     1.174     1.175     1.175     1.175     1.176     1.176     1.176     1.176     1.176     1.176     1.176     1.175     1.175     1.174     1.174     1.173     1.172     1.171     1.170     1.169     1.168     1.167     1.165     1.164     1.162     1.160     1.159     1.157     1.155     1.153     1.150     1.148     1.146     1.143     1.140     1.138     1.135     1.131     1.128     1.125     1.122     1.118     1.115     1.111     1.108     1.104     1.100     1.096     1.092     1.088     1.084     1.080     1.077     1.073     1.069     1.065     1.062     1.058     1.055     1.051     1.048     1.044     1.041     1.037     1.034     1.030     1.027     1.023     1.019     1.016     1.012     1.008     1.005     1.005     1.006     1.007     1.008     1.008     1.009     1.010     1.010     1.011     1.012     1.012     1.013     1.014     1.014     1.015     1.016     1.017     1.017     1.018     1.019     1.019     1.020     1.021     1.021     1.022     1.022     1.023     1.024     1.025     1.025     1.026     1.027     1.027     1.028     1.029     1.029     1.030     1.031     1.031     1.032     1.033     1.034     1.034     1.035     1.036     1.036     1.037     1.038     1.039     1.039     1.040     1.041     1.042     1.042     1.043     1.044     1.044     1.045     1.046     1.047     1.047     1.048     1.049     1.049     1.050     1.051     1.051     1.052     1.053     1.053     1.054     1.055     1.056     1.056     1.057     1.058     1.059     1.059     1.060     1.061     1.062     1.062     1.063     1.064     1.065     1.065     1.066     1.067     1.068     1.069     1.069     1.070     1.071     1.072     1.073     1.073     1.074     1.075     1.076     1.076     1.077     1.078     1.079     1.080     1.081     1.081     1.082     1.083     1.084     1.085     1.086     1.086     1.087     1.088     1.089     1.090     1.091     1.092     1.093     1.094     1.095     1.096     1.097     1.098     1.099     1.100     1.101     1.102     1.103     1.104     1.105     1.106     1.107     1.108     1.109     1.110     1.111     1.112     1.113     1.114     1.115     1.117     1.118     1.119     1.120     1.121     1.122     1.123     1.124     1.125     1.127     1.128     1.129     1.130     1.131     1.133     1.134     1.135     1.136     1.137     1.138     1.140     1.141     1.142     1.143     1.144     1.146     1.147     1.148     1.149     1.151     1.152     1.153     1.155     1.156     1.157     1.159     1.160     1.168     1.177     1.186     1.195     1.204     1.213     1.222     1.231     1.239     1.248     1.256     1.265     1.273     1.281     1.290     1.298     1.306     1.314     1.322     1.329     1.337     1.344     1.351     1.358     1.365     1.372     1.379     1.385     1.392     1.398     1.404     1.410     1.416     1.421     1.427     1.432     1.438     1.443     1.448     1.453     1.458     1.462     1.467     1.471     1.476     1.480     1.484     1.488     1.492     1.496     1.500     1.504     1.508     1.511     1.515     1.518     1.522     1.525     1.529     1.532     1.536     1.539     1.542     1.546     1.549     1.552     1.556     1.559     1.562     1.566     1.569     1.573     1.577     1.580     1.584     1.588     1.592     1.596     1.601     1.605     1.610     1.614     1.619     1.624     1.629     1.635     1.640     1.646     1.652     1.658     1.664     1.671     1.678     1.685     1.692     1.699     1.707     1.715     1.723     1.731     1.740     1.749     1.758     1.767     1.777     1.786     1.797     1.807     1.817     1.828     1.839     1.850     1.861     1.872     1.884     1.895     1.907     1.918     1.930     1.942     1.954     1.966     1.978     1.990     2.003     2.015     2.027     2.040     2.052     2.065     2.077     2.089     2.102     2.114     2.125     2.137     2.149     2.160     2.171     2.183     2.194     2.206     2.218     2.231     2.244     2.258     2.272     2.285     2.299     2.313     2.327     2.342     2.357     2.372     2.389     2.408     2.427     2.448     2.470     2.492     2.516     2.539     2.562     2.585     2.609     2.632     2.655     2.677     2.698     2.718     2.735     2.749     2.759     2.766     2.767     2.765     2.758     2.749     2.740     2.732     2.724     2.715     2.703     2.687     2.668     2.650     2.632     2.617     2.606     2.597     2.591     2.587     2.585     2.582     2.579     2.575     2.573     2.570     2.569     2.569     2.570     2.571     2.573     2.577     2.580     2.584     2.588     2.593     2.597     2.601     2.605     2.609     2.613     2.616     2.619     2.622     2.623     2.623     2.622     2.620     2.618     2.615     2.611     2.607     2.601     2.595     2.587     2.579     2.571     2.561     2.551     2.540     2.528     2.516     2.502     2.488     2.472     2.455     2.438     2.419     2.400     2.380     2.359     2.337     2.313     2.289     2.266     2.243     2.221     2.200     2.179     2.157     2.137     2.116     2.095     2.076     2.057     2.039     2.024     2.012     2.003     1.999     1.997     1.998     2.001     2.006     2.012     2.019     2.027     2.037     2.046     2.056     2.067     2.077     2.087     2.096     2.106     2.115     2.124     2.134     2.143     2.152     2.160     2.166     2.171     2.175     2.178     2.180     2.182     2.183     2.183     2.183     2.181     2.179     2.176     2.172     2.168     2.163     2.171     2.186     2.199     2.210     2.220     2.229     2.239     2.251     2.265     2.280     2.298     2.315     2.332     2.348     2.362     2.376     2.388     2.399     2.409     2.416     2.421     2.425     2.426     2.426     2.424     2.420     2.412     2.403     2.392     2.379     2.363     2.340     2.312     2.283     2.261     2.246     2.250     2.253     2.256     2.257     2.258     2.257     2.255     2.252     2.248     2.243     2.237     2.231     2.226     2.221     2.216     2.210     2.202     2.193     2.182     2.169     2.153     2.136     2.117     2.095     2.072     2.048     2.022     1.995     1.967     1.938     1.907     1.877     1.846     1.815     1.785     1.756     1.728     1.702     1.691     1.689     1.687     1.685     1.683     1.681     1.680     1.678     1.676     1.675     1.674     1.672     1.671     1.670     1.668     1.667     1.665     1.663     1.661     1.659     1.657     1.654     1.652     1.649     1.646     1.643     1.640     1.637     1.634     1.631     1.628     1.625     1.623     1.620     1.617     1.615     1.612     1.610     1.607     1.604     1.601     1.599     1.597     1.594     1.592     1.590     1.588     1.586     1.585     1.583     1.581     1.580     1.581     1.613     1.642     1.668     1.690     1.708     1.720     1.727     1.727     1.721     1.706     1.684     1.654     1.615     1.620     1.648     1.680     1.713     1.741     1.763     1.780     1.793     1.806     1.816     1.823     1.827     1.828     1.830     1.834     1.840     1.845     1.848     1.846     1.839     1.845     1.871     1.895     1.918     1.939     1.958     1.975     1.991     2.006     2.021     2.038     2.057     2.075     2.089     2.099     2.104     2.101     2.091     2.073     2.046     2.011     1.968     1.919     1.863     1.802     1.733     1.657     1.576     1.496     1.422     1.360     1.312     1.306     1.306     1.348     1.389     1.426     1.459     1.487     1.511     1.532     1.550     1.563     1.636     1.709     1.778     1.844     1.907     1.969     2.029     2.091     2.156     2.227     2.304     2.386     2.471     2.559     2.646     2.733     2.818     2.900     2.979     3.053     3.122     3.184     3.238     3.287     3.329     3.365     3.394     3.417     3.436     3.449     3.456     3.452     3.440     3.418     3.389     3.353     3.309     3.255     3.194     3.131     3.070     3.010     2.953     2.900     2.852     2.809     2.769     2.727     2.683     2.632     2.577     2.517     2.453     2.389     2.324     2.287     2.277     2.265     2.251     2.233     2.211     2.187     2.160     2.132     2.105     2.078     2.052     2.029     2.006     1.984     1.964     1.944     1.924     1.905     1.884     1.865     1.850     1.837     1.824     1.814     1.803     1.793     1.780     1.763     1.741     1.714     1.682     1.644     1.601     1.554     1.506     1.458     1.413     1.371     1.335     1.309     1.301     1.310     1.325     1.340     1.354     1.366     1.376     1.385     1.393     1.400     1.405     1.410     1.413     1.416     1.418     1.419     1.419     1.419     1.418     1.416     1.413     1.410     1.407     1.402     1.397     1.391     1.385     1.378     1.371     1.363     1.355     1.346     1.337     1.329     1.320     1.310     1.301     1.292     1.283     1.273     1.264     1.255     1.246     1.237     1.227     1.219     1.210     1.201     1.193     1.184     1.176     1.167     1.159     1.151     1.143     1.135     1.128     1.120     1.113     1.106     1.099     1.092     1.085     1.078     1.071     1.065     1.058     1.051     1.044     1.038     1.031     1.024     1.017     1.010     1.003     0.997     0.990     0.983     0.976     0.969     0.963     0.956     0.949     0.942     0.936     0.929     0.922     0.915     0.909     0.902     0.896     0.889     0.883     0.877     0.871     0.865     0.858     0.852     0.847     0.841     0.835     0.830     0.824     0.819     0.814     0.809     0.803     0.798     0.793     0.788     0.784     0.779     0.774     0.772     0.771     0.770     0.770     0.769     0.768     0.767     0.767     0.766     0.765     0.765     0.764     0.764     0.763     0.763     0.762     0.762     0.761     0.761     0.760     0.760     0.759     0.759     0.758     0.758     0.757     0.757     0.756     0.756     0.755     0.754     0.754     0.753     0.753     0.752     0.751     0.750     0.749     0.749     0.748     0.747     0.746     0.745     0.744     0.742     0.741     0.740     0.738     0.737     0.735     0.733     0.732     0.730     0.728     0.726     0.724     0.722     0.720     0.717     0.715     0.713     0.710     0.707     0.705     0.702     0.699     0.696     0.693     0.690     0.687     0.683     0.680     0.677     0.673     0.670     0.666     0.662     0.658     0.655     0.651     0.647     0.643     0.639     0.635     0.631     0.626     0.622     0.618     0.613     0.609     0.605     0.600     0.596     0.592     0.588     0.583     0.579     0.574     0.570     0.565     0.561     0.557     0.557     0.558     0.558     0.558     0.558     0.557     0.556     0.555     0.553     0.552     0.550     0.549     0.549     0.550     0.552     0.556     0.560     0.563     0.566     0.569     0.571     0.572     0.573     0.572     0.571
     0.983     0.985     0.987     0.989     0.991     0.993     0.994     0.996     0.998     0.999     1.001     1.002     1.004     1.005     1.007     1.008     1.010     1.011     1.012     1.014     1.015     1.016     1.017     1.018     1.020     1.020     1.022     1.022     1.024     1.024     1.025     1.026     1.027     1.028     1.029     1.029     1.030     1.030     1.031     1.032     1.032     1.033     1.034     1.034     1.034     1.034     1.035     1.035     1.036     1.036     1.037     1.036     1.037     1.037     1.037     1.037     1.038     1.038     1.038     1.038     1.038     1.038     1.038     1.038     1.038     1.038     1.038     1.038     1.038     1.038     1.037     1.037     1.037     1.037     1.037     1.036     1.036     1.036     1.036     1.035     1.035     1.035     1.034     1.034     1.034     1.033     1.033     1.032     1.032     1.031     1.031     1.030     1.030     1.029     1.029     1.028     1.028     1.027     1.026     1.026     1.025     1.024     1.024     1.023     1.022     1.022     1.021     1.020     1.020     1.019     1.018     1.017     1.016     1.016     1.015     1.014     1.013     1.012     1.011     1.010     1.010     1.009     1.008     1.007     1.006     1.005     1.004     1.003     1.002     1.001     1.000     0.999     0.998     0.997     0.996     0.995     0.994     0.992     0.991     0.990     0.989     0.988     0.987     0.986     0.984     0.983     0.982     0.981     0.979     0.978     0.977     0.976     0.974     0.973     0.972     0.970     0.969     0.968     0.966     0.965     0.963     0.962     0.960     0.959     0.957     0.956     0.954     0.952     0.951     0.949     0.948     0.946     0.944     0.943     0.941     0.939     0.938     0.936     0.934     0.932     0.930     0.928     0.927     0.925     0.923     0.921     0.919     0.918     0.917     0.917     0.916     0.916     0.915     0.914     0.914     0.913     0.913     0.912     0.911     0.911     0.910     0.910     0.909     0.908     0.907     0.907     0.906     0.905     0.905     0.904     0.903     0.902     0.902     0.901     0.900     0.899     0.898     0.898     0.897     0.896     0.895     0.894     0.893     0.892     0.891     0.891     0.890     0.889     0.888     0.887     0.886     0.885     0.884     0.883     0.882     0.881     0.879     0.878     0.877     0.876     0.875     0.874     0.873     0.872     0.871     0.870     0.868     0.867     0.866     0.865     0.864     0.863     0.862     0.861     0.859     0.858     0.857     0.856     0.855     0.853     0.852     0.851     0.850     0.848     0.847     0.846     0.844     0.843     0.842     0.841     0.839     0.838     0.837     0.836     0.834     0.833     0.832     0.830     0.829     0.828     0.827     0.825     0.824     0.823     0.821     0.820     0.819     0.818     0.816     0.815     0.814     0.812     0.811     0.809     0.808     0.807     0.806     0.804     0.803     0.802     0.800     0.799     0.798     0.797     0.795     0.794     0.793     0.791     0.790     0.789     0.788     0.786     0.785     0.784     0.783     0.782     0.780     0.779     0.778     0.777     0.776     0.775     0.774     0.772     0.771     0.770     0.769     0.768     0.767     0.766     0.765     0.764     0.763     0.762     0.761     0.760     0.759     0.758     0.757     0.756     0.755     0.754     0.753     0.752     0.751     0.750     0.749     0.748     0.748     0.749     0.749     0.749     0.749     0.750     0.750     0.750     0.751     0.751     0.751     0.751     0.752     0.752     0.752     0.753     0.753     0.753     0.754     0.754     0.754     0.755     0.755     0.755     0.755     0.756     0.756     0.756     0.757     0.757     0.757     0.758     0.758     0.758     0.759     0.759     0.759     0.760     0.760     0.760     0.761     0.761     0.761     0.762     0.762     0.762     0.763     0.763     0.764     0.764     0.764     0.765     0.765     0.765     0.766     0.766     0.766     0.767     0.767     0.767     0.768     0.768     0.768     0.769     0.769     0.769     0.770     0.770     0.770     0.771     0.771     0.771     0.772     0.772     0.772     0.773     0.773     0.773     0.774     0.774     0.775     0.775     0.775     0.776     0.776     0.776     0.777     0.777     0.777     0.778     0.778     0.779     0.779     0.779     0.780     0.780     0.780     0.781     0.781     0.781     0.782     0.782     0.783     0.783     0.783     0.784     0.784     0.785     0.785     0.785     0.786     0.786     0.786     0.787     0.787     0.788     0.788     0.788     0.789     0.789     0.790     0.790     0.790     0.791     0.791     0.792     0.792     0.793     0.793     0.794     0.794     0.794     0.795     0.795     0.796     0.796     0.797     0.797     0.797     0.798     0.798     0.799     0.799     0.800     0.800     0.801     0.801     0.801     0.802     0.802     0.803     0.803     0.804     0.804     0.805     0.805     0.806     0.806     0.807     0.807     0.808     0.808     0.809     0.809     0.810     0.810     0.811     0.811     0.812     0.812     0.813     0.814     0.814     0.815     0.815     0.816     0.816     0.817     0.817     0.818     0.818     0.819     0.819     0.820     0.821     0.821     0.822     0.823     0.823     0.824     0.824     0.825     0.825     0.826     0.827     0.827     0.828     0.828     0.829     0.830     0.832     0.834     0.835     0.837     0.839     0.841     0.843     0.844     0.846     0.848     0.850     0.852     0.854     0.857     0.859     0.861     0.863     0.865     0.867     0.869     0.871     0.873     0.875     0.877     0.880     0.882     0.884     0.886     0.888     0.891     0.893     0.895     0.897     0.900     0.902     0.905     0.907     0.909     0.912     0.914     0.917     0.919     0.921     0.924     0.926     0.929     0.931     0.934     0.936     0.939     0.941     0.944     0.946     0.948     0.951     0.953     0.956     0.958     0.961     0.963     0.966     0.968     0.971     0.974     0.976     0.979     0.981     0.984     0.986     0.989     0.991     0.994     0.997     0.999     1.002     1.004     1.007     1.010     1.012     1.015     1.017     1.020     1.023     1.025     1.028     1.030     1.033     1.035     1.038     1.041     1.043     1.046     1.048     1.051     1.053     1.056     1.058     1.060     1.063     1.065     1.068     1.070     1.072     1.075     1.077     1.079     1.082     1.084     1.086     1.088     1.090     1.093     1.095     1.097     1.099     1.101     1.103     1.105     1.108     1.110     1.112     1.114     1.116     1.118     1.119     1.121     1.123     1.125     1.126     1.128     1.130     1.132     1.133     1.135     1.137     1.138     1.140     1.141     1.143     1.144     1.146     1.147     1.149     1.150     1.151     1.152     1.154     1.155     1.156     1.157     1.158     1.159     1.160     1.161     1.162     1.163     1.164     1.165     1.166     1.167     1.167     1.168     1.168     1.169     1.169     1.170     1.170     1.170     1.171     1.171     1.171     1.171     1.171     1.171     1.170     1.170     1.169     1.169     1.168     1.167     1.166     1.165     1.164     1.163     1.162     1.160     1.159     1.157     1.156     1.154     1.152     1.150     1.148     1.146     1.144     1.141     1.139     1.136     1.133     1.131     1.128     1.125     1.121     1.118     1.115     1.111     1.108     1.104     1.101     1.097     1.093     1.089     1.086     1.082     1.078     1.074     1.070     1.067     1.063     1.059     1.056     1.052     1.048     1.045     1.041     1.038     1.034     1.031     1.027     1.024     1.020     1.016     1.012     1.008     1.005     1.004     1.005     1.005     1.006     1.007     1.008     1.008     1.009     1.010     1.010     1.011     1.012     1.013     1.013     1.014     1.015     1.015     1.016     1.017     1.017     1.018     1.019     1.019     1.020     1.020     1.021     1.022     1.023     1.023     1.024     1.025     1.025     1.026     1.027     1.027     1.028     1.029     1.029     1.030     1.031     1.031     1.032     1.033     1.034     1.034     1.035     1.036     1.036     1.037     1.038     1.039     1.039     1.040     1.041     1.042     1.042     1.043     1.044     1.044     1.045     1.046     1.047     1.047     1.048     1.049     1.049     1.050     1.051     1.052     1.052     1.053     1.054     1.054     1.055     1.056     1.056     1.057     1.058     1.059     1.059     1.060     1.061     1.062     1.062     1.063     1.064     1.065     1.065     1.066     1.067     1.068     1.069     1.069     1.070     1.071     1.072     1.073     1.073     1.074     1.075     1.076     1.077     1.077     1.078     1.079     1.080     1.081     1.082     1.082     1.083     1.084     1.085     1.086     1.087     1.088     1.089     1.089     1.091     1.092     1.092     1.093     1.094     1.095     1.096     1.097     1.098     1.099     1.100     1.101     1.102     1.103     1.104     1.105     1.106     1.107     1.108     1.109     1.111     1.112     1.113     1.114     1.115     1.116     1.117     1.118     1.119     1.120     1.121     1.123     1.124     1.125     1.126     1.127     1.128     1.130     1.131     1.132     1.133     1.134     1.136     1.137     1.138     1.139     1.140     1.142     1.143     1.144     1.145     1.146     1.148     1.149     1.150     1.151     1.153     1.154     1.155     1.157     1.158     1.160     1.162     1.171     1.180     1.189     1.198     1.207     1.216     1.225     1.233     1.242     1.251     1.259     1.267     1.276     1.284     1.292     1.300     1.308     1.316     1.324     1.331     1.339     1.346     1.353     1.360     1.367     1.374     1.380     1.387     1.393     1.399     1.405     1.411     1.417     1.422     1.428     1.433     1.438     1.444     1.449     1.453     1.458     1.463     1.467     1.472     1.476     1.480     1.484     1.488     1.492     1.496     1.500     1.504     1.507     1.511     1.515     1.518     1.521     1.525     1.528     1.532     1.535     1.538     1.542     1.545     1.548     1.552     1.555     1.558     1.562     1.565     1.569     1.573     1.576     1.580     1.584     1.588     1.592     1.596     1.601     1.605     1.610     1.614     1.619     1.624     1.630     1.635     1.641     1.646     1.652     1.659     1.665     1.672     1.679     1.686     1.693     1.701     1.708     1.716     1.725     1.733     1.742     1.751     1.760     1.770     1.779     1.789     1.799     1.810     1.820     1.831     1.842     1.853     1.864     1.876     1.887     1.899     1.910     1.922     1.934     1.946     1.958     1.970     1.983     1.995     2.007     2.019     2.032     2.044     2.057     2.069     2.082     2.094     2.106     2.118     2.130     2.142     2.153     2.165     2.176     2.187     2.199     2.211     2.223     2.236     2.249     2.263     2.277     2.291     2.305     2.319     2.333     2.348     2.364     2.380     2.398     2.417     2.437     2.458     2.479     2.502     2.525     2.549     2.572     2.595     2.619     2.642     2.665     2.686     2.707     2.725     2.740     2.752     2.759     2.762     2.760     2.754     2.746     2.735     2.725     2.716     2.707     2.695     2.681     2.663     2.645     2.627     2.612     2.600     2.591     2.585     2.580     2.577     2.575     2.572     2.570     2.567     2.564     2.562     2.560     2.560     2.560     2.562     2.564     2.567     2.570     2.574     2.578     2.582     2.586     2.590     2.594     2.598     2.601     2.605     2.608     2.610     2.611     2.611     2.611     2.610     2.608     2.606     2.603     2.600     2.595     2.590     2.584     2.577     2.569     2.560     2.550     2.539     2.528     2.515     2.502     2.488     2.473     2.457     2.439     2.421     2.402     2.382     2.361     2.339     2.316     2.293     2.270     2.247     2.226     2.204     2.183     2.162     2.141     2.120     2.100     2.080     2.061     2.044     2.029     2.018     2.009     2.004     2.003     2.003     2.006     2.010     2.015     2.021     2.029     2.038     2.047     2.057     2.067     2.078     2.088     2.098     2.108     2.119     2.129     2.140     2.150     2.160     2.168     2.175     2.180     2.184     2.188     2.191     2.193     2.194     2.194     2.194     2.193     2.191     2.188     2.185     2.181     2.178     2.176     2.176     2.177     2.189     2.201     2.213     2.226     2.241     2.257     2.275     2.292     2.310     2.326     2.341     2.356     2.369     2.381     2.392     2.401     2.408     2.413     2.417     2.420     2.421     2.421     2.419     2.413     2.405     2.395     2.384     2.366     2.344     2.318     2.294     2.278     2.268     2.262     2.256     2.253     2.256     2.257     2.257     2.257     2.255     2.252     2.249     2.245     2.243     2.240     2.237     2.233     2.228     2.221     2.212     2.201     2.188     2.173     2.156     2.137     2.116     2.094     2.070     2.045     2.018     1.990     1.960     1.930     1.899     1.868     1.837     1.807     1.777     1.749     1.722     1.699     1.697     1.695     1.693     1.691     1.689     1.688     1.686     1.685     1.683     1.682     1.680     1.679     1.678     1.676     1.674     1.673     1.671     1.669     1.667     1.664     1.661     1.658     1.655     1.652     1.649     1.646     1.643     1.639     1.636     1.634     1.631     1.628     1.626     1.623     1.620     1.617     1.615     1.612     1.609     1.606     1.604     1.601     1.599     1.597     1.595     1.593     1.591     1.589     1.587     1.586     1.584     1.583     1.612     1.641     1.666     1.688     1.705     1.717     1.724     1.724     1.717     1.702     1.679     1.648     1.607     1.593     1.628     1.665     1.699     1.729     1.752     1.771     1.788     1.803     1.814     1.822     1.828     1.835     1.846     1.860     1.873     1.883     1.887     1.883     1.871     1.850     1.853     1.879     1.904     1.928     1.950     1.970     1.987     2.002     2.016     2.031     2.048     2.065     2.081     2.094     2.102     2.103     2.098     2.084     2.061     2.031     1.992     1.947     1.895     1.837     1.772     1.699     1.618     1.536     1.457     1.388     1.329     1.284     1.324     1.369     1.410     1.445     1.476     1.502     1.524     1.540     1.552     1.559     1.562     1.558     1.547     1.570     1.620     1.669     1.720     1.773     1.830     1.892     1.961     2.037     2.124     2.221     2.321     2.421     2.518     2.612     2.702     2.787     2.866     2.936     2.999     3.052     3.097     3.133     3.160     3.179     3.191     3.196     3.195     3.184     3.163     3.137     3.105     3.067     3.021     2.966     2.906     2.847     2.791     2.737     2.686     2.640     2.602     2.569     2.540     2.512     2.482     2.447     2.408     2.365     2.318     2.268     2.216     2.164     2.142     2.134     2.123     2.107     2.088     2.065     2.041     2.016     1.990     1.965     1.942     1.921     1.901     1.881     1.863     1.844     1.825     1.804     1.783     1.764     1.750     1.740     1.732     1.728     1.724     1.721     1.716     1.708     1.695     1.676     1.652     1.622     1.586     1.545     1.502     1.457     1.413     1.369     1.329     1.293     1.268     1.259     1.271     1.286     1.301     1.314     1.326     1.336     1.345     1.353     1.360     1.365     1.370     1.374     1.377     1.379     1.381     1.382     1.382     1.381     1.380     1.379     1.376     1.373     1.369     1.365     1.360     1.354     1.348     1.342     1.334     1.327     1.319     1.312     1.303     1.295     1.287     1.278     1.270     1.261     1.252     1.244     1.235     1.227     1.218     1.210     1.201     1.193     1.185     1.177     1.169     1.161     1.153     1.146     1.138     1.131     1.123     1.116     1.109     1.102     1.095     1.089     1.082     1.075     1.069     1.062     1.056     1.049     1.043     1.036     1.029     1.023     1.016     1.009     1.003     0.996     0.990     0.983     0.976     0.969     0.963     0.956     0.949     0.943     0.936     0.929     0.923     0.916     0.910     0.903     0.897     0.891     0.884     0.878     0.872     0.866     0.860     0.854     0.848     0.842     0.837     0.831     0.826     0.820     0.815     0.810     0.805     0.800     0.795     0.790     0.785     0.780     0.776     0.771     0.770     0.769     0.768     0.767     0.767     0.766     0.765     0.765     0.764     0.763     0.763     0.762     0.762     0.761     0.761     0.760     0.760     0.759     0.759     0.758     0.758     0.757     0.757     0.757     0.756     0.756     0.755     0.754     0.754     0.753     0.753     0.752     0.751     0.751     0.750     0.749     0.748     0.747     0.746     0.746     0.745     0.743     0.742     0.741     0.740     0.738     0.737     0.735     0.734     0.732     0.730     0.728     0.727     0.725     0.723     0.721     0.718     0.716     0.714     0.711     0.709     0.706     0.703     0.701     0.698     0.695     0.692     0.689     0.686     0.682     0.679     0.675     0.672     0.668     0.665     0.661     0.657     0.653     0.650     0.646     0.642     0.638     0.634     0.630     0.625     0.621     0.617     0.612     0.608     0.604     0.599     0.595     0.591     0.586     0.582     0.578     0.573     0.569     0.564     0.560     0.556     0.555     0.556     0.556     0.556     0.555     0.555     0.554     0.552     0.551     0.549     0.548     0.547     0.546     0.548     0.551     0.554     0.558     0.562     0.565     0.568     0.570     0.571     0.572     0.571     0.570
     0.983     0.985     0.987     0.989     0.991     0.992     0.994     0.996     0.998     0.999     1.001     1.002     1.004     1.005     1.007     1.008     1.009     1.011     1.012     1.014     1.015     1.016     1.017     1.018     1.019     1.021     1.022     1.023     1.024     1.024     1.025     1.026     1.027     1.028     1.029     1.030     1.030     1.031     1.032     1.032     1.033     1.033     1.034     1.034     1.035     1.035     1.036     1.036     1.036     1.037     1.037     1.037     1.037     1.038     1.038     1.038     1.038     1.038     1.038     1.039     1.038     1.039     1.038     1.039     1.038     1.038     1.038     1.038     1.038     1.038     1.038     1.038     1.038     1.038     1.037     1.037     1.037     1.037     1.036     1.036     1.036     1.036     1.035     1.035     1.034     1.034     1.034     1.033     1.033     1.032     1.032     1.031     1.031     1.030     1.030     1.029     1.028     1.028     1.027     1.027     1.026     1.025     1.025     1.024     1.023     1.023     1.022     1.021     1.021     1.020     1.019     1.018     1.017     1.017     1.016     1.015     1.014     1.013     1.012     1.011     1.010     1.010     1.009     1.008     1.007     1.006     1.005     1.004     1.003     1.002     1.001     1.000     0.999     0.998     0.997     0.996     0.995     0.994     0.992     0.991     0.990     0.989     0.988     0.987     0.985     0.984     0.983     0.982     0.980     0.979     0.978     0.977     0.975     0.974     0.972     0.971     0.970     0.969     0.967     0.966     0.964     0.963     0.961     0.960     0.958     0.956     0.955     0.953     0.952     0.950     0.948     0.947     0.945     0.944     0.942     0.940     0.938     0.937     0.935     0.933     0.931     0.929     0.927     0.926     0.924     0.922     0.920     0.918     0.917     0.916     0.916     0.915     0.915     0.914     0.913     0.913     0.912     0.911     0.911     0.910     0.910     0.909     0.908     0.908     0.907     0.906     0.906     0.905     0.904     0.903     0.903     0.902     0.901     0.900     0.900     0.899     0.898     0.897     0.896     0.896     0.895     0.894     0.893     0.892     0.891     0.890     0.889     0.888     0.887     0.886     0.885     0.884     0.883     0.882     0.881     0.880     0.879     0.878     0.877     0.876     0.875     0.874     0.873     0.871     0.870     0.869     0.868     0.867     0.866     0.865     0.864     0.862     0.861     0.860     0.859     0.858     0.857     0.855     0.854     0.853     0.852     0.851     0.849     0.848     0.847     0.846     0.844     0.843     0.842     0.841     0.839     0.838     0.837     0.835     0.834     0.833     0.832     0.830     0.829     0.828     0.826     0.825     0.824     0.823     0.821     0.820     0.819     0.818     0.816     0.815     0.813     0.812     0.811     0.810     0.808     0.807     0.806     0.804     0.803     0.802     0.801     0.799     0.798     0.797     0.795     0.794     0.793     0.792     0.790     0.789     0.788     0.787     0.785     0.784     0.783     0.782     0.781     0.780     0.778     0.777     0.776     0.775     0.774     0.773     0.772     0.771     0.769     0.768     0.767     0.766     0.765     0.764     0.763     0.762     0.761     0.760     0.759     0.758     0.757     0.756     0.755     0.754     0.753     0.752     0.751     0.751     0.750     0.749     0.748     0.748     0.748     0.749     0.749     0.749     0.750     0.750     0.750     0.750     0.751     0.751     0.752     0.752     0.752     0.752     0.753     0.753     0.753     0.754     0.754     0.754     0.755     0.755     0.755     0.755     0.756     0.756     0.756     0.757     0.757     0.757     0.758     0.758     0.758     0.759     0.759     0.759     0.760     0.760     0.760     0.761     0.761     0.761     0.762     0.762     0.762     0.763     0.763     0.764     0.764     0.764     0.765     0.765     0.765     0.766     0.766     0.766     0.766     0.767     0.767     0.767     0.768     0.768     0.769     0.769     0.769     0.770     0.770     0.770     0.771     0.771     0.771     0.772     0.772     0.772     0.773     0.773     0.773     0.774     0.774     0.775     0.775     0.775     0.776     0.776     0.776     0.777     0.777     0.777     0.778     0.778     0.779     0.779     0.779     0.780     0.780     0.780     0.781     0.781     0.781     0.782     0.782     0.783     0.783     0.784     0.784     0.784     0.785     0.785     0.785     0.786     0.786     0.786     0.787     0.787     0.788     0.788     0.789     0.789     0.789     0.790     0.790     0.791     0.791     0.792     0.792     0.792     0.793     0.793     0.794     0.794     0.795     0.795     0.796     0.796     0.796     0.797     0.797     0.798     0.798     0.798     0.799     0.799     0.800     0.800     0.801     0.801     0.802     0.802     0.802     0.803     0.803     0.804     0.804     0.805     0.805     0.806     0.806     0.807     0.807     0.808     0.808     0.809     0.810     0.810     0.811     0.811     0.812     0.812     0.813     0.813     0.814     0.814     0.815     0.815     0.816     0.817     0.817     0.818     0.818     0.819     0.819     0.820     0.820     0.821     0.822     0.822     0.823     0.823     0.824     0.825     0.825     0.826     0.826     0.827     0.828     0.828     0.828     0.829     0.831     0.832     0.834     0.836     0.838     0.839     0.841     0.843     0.845     0.847     0.849     0.851     0.853     0.855     0.857     0.859     0.861     0.864     0.865     0.868     0.870     0.872     0.874     0.876     0.878     0.880     0.883     0.885     0.887     0.889     0.891     0.894     0.896     0.898     0.901     0.903     0.906     0.908     0.910     0.913     0.915     0.918     0.920     0.922     0.925     0.927     0.930     0.932     0.935     0.937     0.940     0.942     0.945     0.947     0.949     0.952     0.954     0.957     0.959     0.962     0.964     0.967     0.969     0.972     0.974     0.977     0.980     0.982     0.985     0.987     0.990     0.993     0.995     0.998     1.000     1.003     1.005     1.008     1.010     1.013     1.016     1.018     1.021     1.023     1.026     1.028     1.031     1.034     1.036     1.039     1.041     1.044     1.046     1.049     1.051     1.054     1.056     1.058     1.061     1.063     1.066     1.068     1.070     1.072     1.075     1.077     1.079     1.081     1.084     1.086     1.088     1.090     1.092     1.094     1.097     1.099     1.101     1.103     1.105     1.107     1.109     1.111     1.113     1.115     1.116     1.118     1.120     1.122     1.123     1.125     1.127     1.129     1.130     1.132     1.133     1.135     1.136     1.138     1.139     1.141     1.142     1.144     1.145     1.146     1.148     1.149     1.150     1.151     1.152     1.153     1.154     1.155     1.156     1.157     1.158     1.159     1.160     1.161     1.161     1.162     1.163     1.163     1.164     1.164     1.165     1.165     1.165     1.166     1.166     1.166     1.166     1.166     1.166     1.165     1.165     1.165     1.164     1.163     1.162     1.161     1.161     1.160     1.158     1.157     1.156     1.154     1.153     1.151     1.150     1.148     1.146     1.144     1.142     1.139     1.137     1.135     1.132     1.129     1.127     1.124     1.121     1.118     1.115     1.111     1.108     1.105     1.101     1.098     1.094     1.090     1.087     1.083     1.079     1.075     1.071     1.068     1.064     1.060     1.057     1.053     1.050     1.046     1.042     1.039     1.035     1.032     1.028     1.024     1.021     1.017     1.013     1.009     1.005     1.002     1.003     1.004     1.005     1.005     1.006     1.007     1.008     1.008     1.009     1.010     1.010     1.011     1.012     1.013     1.013     1.014     1.015     1.015     1.016     1.017     1.017     1.018     1.019     1.019     1.020     1.021     1.021     1.022     1.023     1.023     1.024     1.025     1.025     1.026     1.027     1.027     1.028     1.029     1.029     1.030     1.031     1.032     1.032     1.033     1.034     1.034     1.035     1.036     1.037     1.037     1.038     1.039     1.039     1.040     1.041     1.042     1.042     1.043     1.044     1.045     1.045     1.046     1.047     1.047     1.048     1.049     1.049     1.050     1.051     1.052     1.052     1.053     1.054     1.054     1.055     1.056     1.057     1.057     1.058     1.059     1.060     1.060     1.061     1.062     1.063     1.063     1.064     1.065     1.066     1.066     1.067     1.068     1.069     1.070     1.070     1.071     1.072     1.073     1.074     1.074     1.075     1.076     1.077     1.078     1.078     1.079     1.080     1.081     1.082     1.083     1.083     1.084     1.085     1.086     1.087     1.088     1.089     1.090     1.091     1.092     1.093     1.094     1.095     1.096     1.097     1.097     1.098     1.099     1.101     1.102     1.103     1.104     1.105     1.106     1.107     1.108     1.109     1.110     1.111     1.112     1.113     1.114     1.115     1.116     1.118     1.119     1.120     1.121     1.122     1.123     1.124     1.126     1.127     1.128     1.129     1.130     1.131     1.133     1.134     1.135     1.136     1.137     1.139     1.140     1.141     1.142     1.143     1.145     1.146     1.147     1.148     1.150     1.151     1.152     1.154     1.155     1.156     1.158     1.159     1.161     1.165     1.174     1.183     1.192     1.201     1.210     1.219     1.227     1.236     1.245     1.253     1.262     1.270     1.278     1.286     1.294     1.302     1.310     1.318     1.326     1.333     1.340     1.348     1.355     1.362     1.368     1.375     1.382     1.388     1.394     1.400     1.406     1.412     1.418     1.423     1.429     1.434     1.439     1.444     1.449     1.454     1.458     1.463     1.467     1.472     1.476     1.480     1.484     1.488     1.492     1.496     1.500     1.503     1.507     1.511     1.514     1.518     1.521     1.524     1.528     1.531     1.534     1.538     1.541     1.544     1.548     1.551     1.554     1.558     1.561     1.565     1.568     1.572     1.576     1.579     1.583     1.587     1.591     1.596     1.600     1.605     1.609     1.614     1.619     1.624     1.630     1.635     1.641     1.647     1.653     1.659     1.666     1.673     1.680     1.687     1.694     1.702     1.710     1.718     1.726     1.735     1.744     1.753     1.762     1.772     1.782     1.792     1.802     1.813     1.823     1.834     1.845     1.856     1.868     1.879     1.891     1.902     1.914     1.926     1.938     1.950     1.962     1.974     1.987     1.999     2.011     2.024     2.036     2.049     2.061     2.074     2.086     2.099     2.111     2.123     2.135     2.146     2.158     2.169     2.180     2.192     2.203     2.215     2.227     2.240     2.254     2.267     2.281     2.295     2.310     2.324     2.339     2.354     2.370     2.387     2.405     2.425     2.445     2.466     2.488     2.510     2.534     2.557     2.581     2.605     2.628     2.651     2.673     2.694     2.713     2.730     2.743     2.752     2.756     2.756     2.751     2.742     2.731     2.720     2.709     2.699     2.687     2.673     2.657     2.639     2.622     2.607     2.594     2.584     2.577     2.572     2.569     2.567     2.565     2.563     2.561     2.558     2.555     2.553     2.551     2.551     2.551     2.552     2.554     2.556     2.559     2.563     2.566     2.570     2.574     2.578     2.582     2.586     2.589     2.592     2.595     2.598     2.599     2.599     2.599     2.599     2.598     2.596     2.595     2.592     2.589     2.585     2.580     2.574     2.567     2.558     2.549     2.538     2.527     2.515     2.502     2.488     2.473     2.457     2.441     2.423     2.404     2.384     2.363     2.341     2.319     2.296     2.274     2.252     2.231     2.209     2.188     2.167     2.147     2.126     2.105     2.086     2.067     2.050     2.036     2.025     2.017     2.012     2.009     2.009     2.011     2.014     2.018     2.024     2.031     2.038     2.048     2.057     2.068     2.079     2.090     2.101     2.112     2.123     2.135     2.146     2.157     2.167     2.175     2.182     2.188     2.193     2.197     2.200     2.203     2.204     2.205     2.205     2.205     2.203     2.201     2.198     2.196     2.194     2.193     2.193     2.193     2.192     2.190     2.194     2.210     2.227     2.246     2.264     2.282     2.299     2.314     2.329     2.343     2.356     2.368     2.377     2.385     2.392     2.398     2.403     2.407     2.411     2.413     2.412     2.407     2.400     2.391     2.378     2.360     2.340     2.318     2.301     2.291     2.286     2.281     2.275     2.267     2.258     2.254     2.256     2.256     2.256     2.256     2.255     2.254     2.254     2.253     2.252     2.248     2.244     2.237     2.228     2.217     2.205     2.191     2.175     2.157     2.137     2.116     2.093     2.069     2.043     2.015     1.986     1.955     1.924     1.893     1.862     1.832     1.802     1.774     1.747     1.720     1.706     1.704     1.702     1.700     1.698     1.696     1.694     1.693     1.691     1.689     1.688     1.687     1.685     1.684     1.682     1.680     1.678     1.676     1.674     1.671     1.668     1.665     1.662     1.659     1.655     1.652     1.648     1.645     1.642     1.640     1.637     1.634     1.631     1.628     1.626     1.623     1.620     1.617     1.614     1.611     1.608     1.606     1.604     1.602     1.600     1.598     1.596     1.594     1.592     1.591     1.589     1.587     1.616     1.644     1.668     1.689     1.706     1.718     1.724     1.723     1.715     1.700     1.676     1.643     1.601     1.580     1.606     1.644     1.678     1.707     1.733     1.756     1.777     1.795     1.807     1.818     1.829     1.844     1.865     1.886     1.905     1.917     1.919     1.910     1.889     1.861     1.837     1.864     1.892     1.918     1.944     1.966     1.986     2.002     2.017     2.031     2.045     2.060     2.075     2.089     2.099     2.103     2.101     2.091     2.072     2.045     2.010     1.969     1.921     1.867     1.806     1.736     1.658     1.575     1.494     1.420     1.353     1.298     1.338     1.383     1.424     1.459     1.490     1.515     1.533     1.546     1.554     1.556     1.551     1.541     1.525     1.502     1.473     1.438     1.423     1.498     1.579     1.652     1.721     1.791     1.869     1.958     2.053     2.151     2.248     2.343     2.434     2.521     2.602     2.675     2.739     2.794     2.837     2.868     2.890     2.903     2.908     2.907     2.899     2.883     2.860     2.833     2.803     2.767     2.724     2.672     2.618     2.565     2.516     2.470     2.427     2.391     2.362     2.339     2.321     2.305     2.287     2.267     2.242     2.214     2.183     2.147     2.108     2.068     2.025     2.012     2.002     1.989     1.971     1.951     1.929     1.907     1.884     1.862     1.842     1.824     1.806     1.789     1.773     1.755     1.736     1.715     1.693     1.673     1.660     1.652     1.649     1.649     1.651     1.654     1.656     1.654     1.649     1.638     1.621     1.598     1.570     1.536     1.498     1.458     1.417     1.375     1.333     1.294     1.259     1.233     1.222     1.235     1.250     1.264     1.277     1.288     1.298     1.307     1.315     1.322     1.328     1.333     1.337     1.341     1.343     1.345     1.347     1.348     1.348     1.347     1.346     1.344     1.342     1.338     1.335     1.330     1.325     1.320     1.314     1.307     1.301     1.294     1.287     1.279     1.272     1.264     1.256     1.248     1.240     1.232     1.224     1.216     1.208     1.200     1.192     1.184     1.177     1.169     1.162     1.154     1.147     1.140     1.133     1.125     1.119     1.112     1.105     1.098     1.092     1.085     1.079     1.072     1.066     1.060     1.053     1.047     1.041     1.034     1.028     1.021     1.015     1.008     1.002     0.995     0.989     0.982     0.976     0.969     0.963     0.956     0.950     0.943     0.936     0.930     0.923     0.917     0.910     0.904     0.898     0.892     0.885     0.879     0.873     0.867     0.861     0.855     0.849     0.844     0.838     0.832     0.827     0.822     0.817     0.811     0.806     0.801     0.796     0.791     0.786     0.782     0.777     0.772     0.768     0.768     0.767     0.766     0.765     0.765     0.764     0.763     0.763     0.762     0.761     0.761     0.760     0.760     0.759     0.759     0.758     0.758     0.758     0.757     0.757     0.756     0.756     0.755     0.755     0.754     0.754     0.753     0.753     0.752     0.751     0.751     0.750     0.750     0.749     0.748     0.747     0.746     0.745     0.744     0.743     0.742     0.741     0.740     0.739     0.737     0.736     0.734     0.733     0.731     0.729     0.727     0.725     0.723     0.722     0.719     0.717     0.715     0.713     0.710     0.708     0.705     0.702     0.699     0.697     0.694     0.691     0.687     0.684     0.681     0.678     0.674     0.671     0.667     0.664     0.660     0.656     0.652     0.648     0.645     0.641     0.637     0.633     0.628     0.624     0.620     0.616     0.611     0.607     0.603     0.598     0.594     0.590     0.585     0.581     0.577     0.572     0.568     0.563     0.559     0.555     0.553     0.553     0.554     0.554     0.553     0.553     0.552     0.550     0.548     0.547     0.545     0.544     0.544     0.546     0.549     0.553     0.557     0.560     0.564     0.567     0.569     0.571     0.571     0.571     0.570
[truncated: 22,285,239 more chars]
