# Supplementary material for: The near-field tsunami generated by the 15 January 2022 eruption of the Hunga Tonga-Hunga Ha’apai volcano and its impact on Tongatapu, Tonga
Source: Sci Rep. 2022 Sep 7;12:15187. doi: 10.1038/s41598-022-19486-w (PMC9452557; doi:10.1038/s41598-022-19486-w)
Supplement: Supplementary file 3 — Supplementary Information 3. [file 41598_2022_19486_MOESM3_ESM.zip › Z100R0max.asc]

ncols                      1500
nrows                      1560
xllcorner              -185.000
yllcorner               -36.000
cellsize      0.016666667535901
NODATA_value  -9999
     0.000     0.000     0.000     0.000     0.000     0.000     0.000     0.000     0.000     0.000     0.000     0.000     0.000     0.000     0.000     0.000     0.000     0.000     0.000     0.000     0.000     0.000     0.000     0.000     0.000     0.000     0.000     0.000     0.000     0.000     0.000     0.000     0.000     0.000     0.000     0.000     0.000     0.000     0.000     0.000     0.000     0.000     0.000     0.000     0.000     0.000     0.000     0.000     0.000     0.000     0.000     0.000     0.000     0.000     0.000     0.000     0.000     0.000     0.000     0.000     0.000     0.000     0.000     0.000     0.000     0.000     0.000     0.000     0.000     0.000     0.000     0.000     0.000     0.000     0.000     0.000     0.000     0.000     0.000     0.000     0.000     0.000     0.000     0.000     0.000     0.000     0.000     0.000     0.000     0.000     0.000     0.000     0.000     0.000     0.000     0.000     0.000     0.000     0.000     0.000     0.000     0.000     0.000     0.000     0.000     0.000     0.000     0.000     0.000     0.000     0.000     0.000     0.000     0.000     0.000     0.000     0.000     0.000     0.000     0.000     0.000     0.000     0.000     0.000     0.000     0.000     0.000     0.000     0.000     0.000     0.000     0.000     0.000     0.000     0.000     0.000     0.000     0.000     0.000     0.000     0.000     0.000     0.000     0.000     0.000     0.000     0.000     0.000     0.000     0.000     0.000     0.000     0.000     0.000     0.000     0.000     0.000     0.000     0.000     0.000     0.000     0.000     0.000     0.000     0.000     0.000     0.000     0.000     0.000     0.000     0.000     0.000     0.000     0.000     0.000     0.000     0.000     0.000     0.000     0.000     0.000     0.000     0.000     0.000     0.000     0.000     0.000     0.000     0.000     0.000     0.000     0.000     0.000     0.000     0.000     0.000     0.000     0.000     0.000     0.000     0.000     0.000     0.000     0.000     0.000     0.000     0.000     0.000     0.000     0.000     0.000     0.000     0.000     0.000     0.000     0.000     0.000     0.000     0.000     0.000     0.000     0.000     0.000     0.000     0.000     0.000     0.000     0.000     0.000     0.000     0.000     0.000     0.000     0.000     0.000     0.000     0.000     0.000     0.000     0.000     0.000     0.000     0.000     0.000     0.000     0.000     0.000     0.000     0.000     0.000     0.000     0.000     0.000     0.000     0.000     0.000     0.000     0.000     0.000     0.000     0.000     0.000     0.000     0.000     0.000     0.000     0.000     0.000     0.000     0.000     0.000     0.000     0.000     0.000     0.000     0.000     0.000     0.000     0.000     0.000     0.000     0.000     0.000     0.000     0.000     0.000     0.000     0.000     0.000     0.000     0.000     0.000     0.000     0.000     0.003     0.008     0.010     0.011     0.012     0.014     0.014     0.012     0.014     0.015     0.016     0.015     0.017     0.016     0.015     0.016     0.018     0.018     0.018     0.018     0.019     0.019     0.020     0.020     0.020     0.020     0.020     0.019     0.021     0.019     0.021     0.022     0.022     0.021     0.022     0.020     0.022     0.022     0.022     0.023     0.023     0.023     0.023     0.021     0.023     0.021     0.022     0.020     0.022     0.022     0.022     0.022     0.021     0.021     0.020     0.019     0.018     0.018     0.018     0.018     0.019     0.019     0.019     0.018     0.022     0.023     0.027     0.022     0.025     0.025     0.024     0.028     0.027     0.028     0.027     0.026     0.029     0.028     0.031     0.029     0.027     0.027     0.026     0.029     0.027     0.026     0.023     0.024     0.026     0.024     0.025     0.026     0.025     0.028     0.023     0.027     0.024     0.023     0.023     0.024     0.023     0.021     0.019     0.019     0.019     0.019     0.021     0.021     0.024     0.025     0.026     0.024     0.021     0.021     0.024     0.024     0.026     0.025     0.024     0.026     0.028     0.030     0.028     0.026     0.023     0.023     0.025     0.026     0.027     0.026     0.022     0.025     0.020     0.018     0.015     0.017     0.019     0.017     0.018     0.018     0.019     0.021     0.019     0.020     0.025     0.020     0.022     0.022     0.021     0.022     0.022     0.020     0.023     0.020     0.020     0.018     0.020     0.018     0.017     0.017     0.017     0.017     0.018     0.017     0.018     0.019     0.016     0.015     0.016     0.020     0.018     0.020     0.019     0.019     0.021     0.021     0.022     0.020     0.025     0.021     0.025     0.024     0.025     0.028     0.026     0.025     0.024     0.025     0.026     0.027     0.024     0.030     0.025     0.026     0.028     0.028     0.025     0.024     0.029     0.031     0.034     0.030     0.033     0.036     0.036     0.031     0.034     0.038     0.036     0.039     0.042     0.043     0.039     0.041     0.037     0.038     0.036     0.038     0.033     0.036     0.032     0.031     0.032     0.029     0.032     0.030     0.034     0.028     0.026     0.029     0.030     0.030     0.033     0.029     0.031     0.031     0.030     0.031     0.031     0.030     0.033     0.033     0.031     0.030     0.030     0.034     0.030     0.035     0.035     0.034     0.032     0.036     0.034     0.034     0.035     0.034     0.034     0.034     0.033     0.034     0.033     0.035     0.034     0.034     0.036     0.038     0.038     0.034     0.040     0.042     0.036     0.038     0.039     0.034     0.036     0.038     0.032     0.035     0.030     0.026     0.027     0.025     0.023     0.022     0.018     0.018     0.018     0.016     0.016     0.015     0.020     0.018     0.021     0.020     0.021     0.024     0.023     0.026     0.025     0.023     0.026     0.021     0.024     0.022     0.021     0.023     0.019     0.023     0.023     0.021     0.021     0.022     0.017     0.017     0.017     0.018     0.018     0.017     0.018     0.019     0.018     0.018     0.018     0.019     0.021     0.021     0.020     0.020     0.020     0.021     0.023     0.023     0.026     0.022     0.026     0.024     0.023     0.025     0.024     0.025     0.027     0.025     0.028     0.029     0.029     0.028     0.028     0.028     0.030     0.031     0.028     0.029     0.030     0.028     0.027     0.028     0.028     0.029     0.028     0.026     0.027     0.025     0.021     0.023     0.022     0.021     0.019     0.021     0.018     0.019     0.019     0.018     0.017     0.019     0.018     0.019     0.018     0.018     0.018     0.018     0.019     0.019     0.020     0.020     0.019     0.020     0.020     0.020     0.021     0.022     0.022     0.022     0.023     0.024     0.023     0.024     0.026     0.027     0.027     0.028     0.031     0.032     0.032     0.034     0.032     0.033     0.036     0.029     0.031     0.031     0.028     0.028     0.026     0.022     0.026     0.026     0.022     0.021     0.024     0.022     0.021     0.021     0.023     0.021     0.026     0.022     0.022     0.024     0.021     0.021     0.021     0.023     0.022     0.025     0.024     0.025     0.027     0.025     0.028     0.023     0.023     0.021     0.022     0.023     0.027     0.024     0.027     0.024     0.023     0.026     0.025     0.022     0.021     0.023     0.023     0.024     0.022     0.022     0.025     0.023     0.024     0.025     0.026     0.027     0.024     0.024     0.023     0.022     0.017     0.018     0.021     0.018     0.017     0.018     0.018     0.017     0.016     0.013     0.015     0.013     0.012     0.012     0.011     0.012     0.012     0.010     0.011     0.012     0.011     0.011     0.011     0.011     0.010     0.010     0.010     0.010     0.010     0.009     0.009     0.009     0.010     0.010     0.009     0.011     0.011     0.011     0.011     0.011     0.012     0.012     0.011     0.011     0.011     0.010     0.010     0.010     0.010     0.009     0.009     0.009     0.009     0.008     0.008     0.008     0.007     0.007     0.008     0.006     0.008     0.007     0.007     0.007     0.006     0.006     0.006     0.005     0.006     0.005     0.006     0.007     0.006     0.005     0.004     0.004     0.004     0.005     0.005     0.004     0.004     0.005     0.004     0.004     0.004     0.004     0.004     0.004     0.004     0.004     0.004     0.000     0.000     0.000     0.000     0.000     0.000     0.000     0.000     0.000     0.000     0.000     0.000     0.000     0.000     0.000     0.000     0.000     0.000     0.000     0.000     0.000     0.000     0.000     0.000     0.000     0.000     0.000     0.000     0.000     0.000     0.000     0.000     0.000     0.000     0.000     0.000     0.000     0.000     0.000     0.000     0.000     0.000     0.000     0.000     0.000     0.000     0.000     0.000     0.000     0.000     0.000     0.000     0.000     0.000     0.000     0.000     0.000     0.000     0.000     0.000     0.000     0.000     0.000     0.000     0.000     0.000     0.000     0.000     0.000     0.000     0.000     0.000     0.000     0.000     0.000     0.000     0.000     0.000     0.000     0.000     0.000     0.000     0.000     0.000     0.000     0.000     0.000     0.000     0.000     0.000     0.000     0.000     0.000     0.000     0.000     0.000     0.000     0.000     0.000     0.000     0.000     0.000     0.000     0.000     0.000     0.000     0.000     0.000     0.000     0.000     0.000     0.000     0.000     0.000     0.000     0.000     0.000     0.000     0.000     0.000     0.000     0.000     0.000     0.000     0.000     0.000     0.000     0.000     0.000     0.000     0.000     0.000     0.000     0.000     0.000     0.000     0.000     0.000     0.000     0.000     0.000     0.000     0.000     0.000     0.000     0.000     0.000     0.000     0.000     0.000     0.000     0.000     0.000     0.000     0.000     0.000     0.000     0.000     0.000     0.000     0.000     0.000     0.000     0.000     0.000     0.000     0.000     0.000     0.000     0.000     0.000     0.000     0.000     0.000     0.000     0.000     0.000     0.000     0.000     0.000     0.000     0.000     0.000     0.000     0.000     0.000     0.000     0.000     0.000     0.000     0.000     0.000     0.000     0.000     0.000     0.000     0.000     0.000     0.000     0.000     0.000     0.000     0.000     0.000     0.000     0.000     0.000     0.000     0.000     0.000     0.000     0.000     0.000     0.000     0.000     0.000     0.000     0.000     0.000     0.000     0.000     0.000     0.000     0.000     0.000     0.000     0.000     0.000     0.000     0.000     0.000     0.000     0.000     0.000     0.000     0.000     0.000     0.000     0.000     0.000     0.000     0.000     0.000     0.000     0.000     0.000     0.000     0.000     0.000     0.000     0.000     0.000     0.000     0.000     0.000     0.000     0.000     0.000     0.000     0.000     0.000     0.000     0.000     0.000     0.000     0.000     0.000     0.000     0.000     0.000     0.000     0.000     0.000     0.000     0.000     0.000     0.000     0.000     0.000     0.000     0.000     0.000     0.000     0.000     0.000     0.000     0.000     0.000     0.000     0.000     0.000     0.000     0.000     0.000     0.000     0.000     0.000     0.000     0.000     0.000     0.000     0.000     0.000     0.000     0.000     0.000     0.000     0.000     0.000     0.000     0.000     0.000     0.000     0.000     0.000     0.000     0.000     0.000     0.000     0.000     0.000     0.000     0.000     0.000     0.000     0.000     0.000     0.000     0.000     0.000     0.000     0.000     0.000     0.000     0.000     0.000     0.000     0.000     0.000     0.000     0.000     0.000     0.000     0.000     0.000     0.000     0.000     0.000     0.000     0.000     0.000     0.000     0.000     0.000     0.000     0.000     0.000     0.000     0.000     0.000     0.000     0.000     0.000     0.000     0.000     0.000     0.000     0.000     0.000     0.000     0.000     0.000     0.000     0.000     0.000     0.000     0.000     0.000     0.000     0.000     0.000     0.000     0.000     0.000     0.000     0.000     0.000     0.000     0.000     0.000     0.000     0.000     0.000     0.000     0.000     0.000     0.000     0.000     0.000     0.000     0.000     0.000     0.000     0.000     0.000     0.000     0.000     0.000     0.000     0.000     0.000     0.000     0.000     0.000     0.000     0.000     0.000     0.000     0.000     0.000     0.000     0.000     0.000     0.000     0.000     0.000     0.000     0.000     0.000     0.000     0.000     0.000     0.000     0.000     0.000     0.000     0.000     0.000     0.000     0.000     0.000     0.000     0.000     0.000     0.000     0.000     0.000     0.000     0.000     0.000     0.000     0.000     0.000     0.000     0.000     0.000     0.000     0.000     0.000     0.000     0.000     0.000     0.000     0.000     0.000     0.000     0.000     0.000     0.000     0.000     0.000     0.000     0.000     0.000     0.000     0.000     0.000     0.000     0.000     0.000     0.000     0.000     0.000     0.000     0.000     0.000     0.000     0.000     0.000     0.000     0.000     0.000     0.000     0.000     0.000     0.000     0.000     0.000     0.000     0.000     0.000     0.000     0.000     0.000     0.000     0.000     0.000     0.000     0.000     0.000     0.000     0.000     0.000     0.000     0.000     0.000     0.000     0.000     0.000     0.000     0.000     0.000     0.000     0.000     0.000     0.000     0.000     0.000     0.000     0.000     0.000     0.000     0.000     0.000     0.000     0.000     0.000     0.000     0.000     0.000     0.000     0.000     0.000     0.000     0.000     0.000     0.000     0.000     0.000     0.000     0.000     0.000     0.000     0.000     0.000     0.000     0.000     0.000     0.000     0.000     0.000     0.000     0.000     0.000     0.000     0.000     0.000     0.000     0.000     0.000     0.000     0.000     0.000     0.000     0.000     0.000     0.000     0.000     0.000     0.000     0.000     0.000     0.000     0.000     0.000     0.000     0.000     0.000     0.000     0.000     0.000     0.000     0.000     0.000     0.000     0.000     0.000     0.000     0.000     0.000     0.000     0.000     0.000     0.000     0.000     0.000     0.000     0.000     0.000     0.000     0.000     0.000     0.000     0.000     0.000     0.000     0.000     0.000     0.000     0.000     0.000     0.000     0.000     0.000     0.000     0.000     0.000     0.000     0.000     0.000     0.000     0.000     0.000     0.000     0.000     0.000     0.000     0.000     0.000     0.000     0.000     0.000     0.000     0.000     0.000     0.000     0.000
     0.000     0.000     0.000     0.000     0.000     0.000     0.000     0.000     0.000     0.000     0.000     0.000     0.000     0.000     0.000     0.000     0.000     0.000     0.000     0.000     0.000     0.000     0.000     0.000     0.000     0.000     0.000     0.000     0.000     0.000     0.000     0.000     0.000     0.000     0.000     0.000     0.000     0.000     0.000     0.000     0.000     0.000     0.000     0.000     0.000     0.000     0.000     0.000     0.000     0.000     0.000     0.000     0.000     0.000     0.000     0.000     0.000     0.000     0.000     0.000     0.000     0.000     0.000     0.000     0.000     0.000     0.000     0.000     0.000     0.000     0.000     0.000     0.000     0.000     0.000     0.000     0.000     0.000     0.000     0.000     0.000     0.000     0.000     0.000     0.000     0.000     0.000     0.000     0.000     0.000     0.000     0.000     0.000     0.000     0.000     0.000     0.000     0.000     0.000     0.000     0.000     0.000     0.000     0.000     0.000     0.000     0.000     0.000     0.000     0.000     0.000     0.000     0.000     0.000     0.000     0.000     0.000     0.000     0.000     0.000     0.000     0.000     0.000     0.000     0.000     0.000     0.000     0.000     0.000     0.000     0.000     0.000     0.000     0.000     0.000     0.000     0.000     0.000     0.000     0.000     0.000     0.000     0.000     0.000     0.000     0.000     0.000     0.000     0.000     0.000     0.000     0.000     0.000     0.000     0.000     0.000     0.000     0.000     0.000     0.000     0.000     0.000     0.000     0.000     0.000     0.000     0.000     0.000     0.000     0.000     0.000     0.000     0.000     0.000     0.000     0.000     0.000     0.000     0.000     0.000     0.000     0.000     0.000     0.000     0.000     0.000     0.000     0.000     0.000     0.000     0.000     0.000     0.000     0.000     0.000     0.000     0.000     0.000     0.000     0.000     0.000     0.000     0.000     0.000     0.000     0.000     0.000     0.000     0.000     0.000     0.000     0.000     0.000     0.000     0.000     0.000     0.000     0.000     0.000     0.000     0.000     0.000     0.000     0.000     0.000     0.000     0.000     0.000     0.000     0.000     0.000     0.000     0.000     0.000     0.000     0.000     0.000     0.000     0.000     0.000     0.000     0.000     0.000     0.000     0.000     0.000     0.000     0.000     0.000     0.000     0.000     0.000     0.000     0.000     0.000     0.000     0.000     0.000     0.000     0.000     0.000     0.000     0.000     0.000     0.000     0.000     0.000     0.000     0.000     0.000     0.000     0.000     0.000     0.000     0.000     0.000     0.000     0.000     0.000     0.000     0.000     0.000     0.000     0.000     0.000     0.000     0.000     0.000     0.000     0.000     0.000     0.000     0.000     0.000     0.004     0.008     0.010     0.010     0.013     0.013     0.014     0.011     0.014     0.012     0.013     0.014     0.015     0.016     0.016     0.016     0.017     0.017     0.017     0.018     0.018     0.018     0.018     0.019     0.019     0.019     0.020     0.019     0.021     0.021     0.020     0.022     0.021     0.021     0.021     0.021     0.020     0.020     0.020     0.020     0.021     0.020     0.021     0.021     0.020     0.020     0.020     0.021     0.020     0.021     0.019     0.021     0.020     0.019     0.019     0.019     0.018     0.019     0.018     0.019     0.019     0.018     0.020     0.019     0.020     0.021     0.025     0.024     0.025     0.024     0.027     0.026     0.027     0.029     0.027     0.025     0.026     0.025     0.025     0.026     0.024     0.026     0.022     0.022     0.028     0.027     0.025     0.027     0.028     0.026     0.024     0.022     0.026     0.022     0.025     0.024     0.023     0.021     0.021     0.019     0.022     0.024     0.018     0.019     0.018     0.019     0.020     0.022     0.023     0.023     0.021     0.021     0.023     0.022     0.023     0.024     0.023     0.023     0.025     0.028     0.027     0.028     0.024     0.025     0.026     0.025     0.026     0.025     0.025     0.027     0.023     0.022     0.020     0.019     0.017     0.017     0.018     0.019     0.021     0.019     0.021     0.018     0.017     0.019     0.021     0.020     0.019     0.024     0.019     0.022     0.019     0.021     0.024     0.024     0.020     0.023     0.021     0.022     0.020     0.017     0.016     0.016     0.017     0.019     0.018     0.016     0.015     0.016     0.018     0.020     0.018     0.018     0.018     0.019     0.021     0.021     0.023     0.021     0.021     0.019     0.021     0.020     0.024     0.023     0.023     0.025     0.021     0.024     0.025     0.028     0.026     0.027     0.029     0.025     0.027     0.026     0.025     0.026     0.027     0.028     0.028     0.034     0.036     0.036     0.029     0.036     0.035     0.038     0.036     0.041     0.043     0.038     0.043     0.037     0.038     0.039     0.032     0.037     0.041     0.039     0.031     0.034     0.028     0.031     0.029     0.025     0.030     0.029     0.027     0.031     0.030     0.028     0.028     0.028     0.027     0.031     0.029     0.027     0.029     0.030     0.029     0.031     0.031     0.031     0.033     0.031     0.032     0.032     0.031     0.031     0.036     0.034     0.035     0.033     0.035     0.032     0.033     0.033     0.032     0.031     0.031     0.032     0.035     0.033     0.035     0.032     0.036     0.037     0.038     0.037     0.037     0.037     0.035     0.039     0.035     0.035     0.031     0.030     0.030     0.029     0.027     0.022     0.019     0.020     0.016     0.016     0.017     0.014     0.015     0.016     0.019     0.020     0.018     0.021     0.021     0.023     0.022     0.020     0.025     0.027     0.022     0.022     0.026     0.022     0.020     0.024     0.021     0.020     0.018     0.021     0.021     0.020     0.019     0.018     0.018     0.016     0.019     0.017     0.018     0.017     0.019     0.018     0.017     0.021     0.019     0.019     0.021     0.019     0.020     0.021     0.021     0.023     0.023     0.022     0.023     0.023     0.022     0.023     0.022     0.025     0.026     0.025     0.025     0.027     0.025     0.026     0.027     0.029     0.027     0.028     0.028     0.027     0.029     0.030     0.027     0.026     0.026     0.027     0.026     0.027     0.024     0.025     0.023     0.022     0.021     0.021     0.019     0.017     0.019     0.018     0.017     0.018     0.018     0.018     0.017     0.018     0.019     0.019     0.018     0.019     0.019     0.020     0.021     0.021     0.021     0.020     0.021     0.021     0.021     0.021     0.021     0.022     0.022     0.024     0.023     0.026     0.024     0.026     0.026     0.027     0.028     0.031     0.028     0.031     0.032     0.031     0.033     0.033     0.031     0.027     0.028     0.026     0.029     0.024     0.021     0.024     0.023     0.023     0.022     0.022     0.021     0.020     0.021     0.021     0.021     0.021     0.022     0.023     0.024     0.024     0.024     0.023     0.026     0.023     0.026     0.025     0.022     0.022     0.025     0.024     0.023     0.026     0.022     0.024     0.025     0.022     0.023     0.023     0.022     0.022     0.024     0.023     0.023     0.024     0.021     0.022     0.022     0.023     0.025     0.020     0.021     0.022     0.021     0.022     0.021     0.022     0.022     0.020     0.017     0.016     0.019     0.019     0.017     0.016     0.016     0.016     0.015     0.014     0.015     0.013     0.011     0.012     0.011     0.011     0.011     0.010     0.011     0.011     0.011     0.010     0.010     0.011     0.010     0.010     0.010     0.010     0.009     0.009     0.009     0.009     0.009     0.010     0.010     0.010     0.010     0.011     0.011     0.011     0.011     0.010     0.010     0.010     0.010     0.010     0.009     0.009     0.009     0.008     0.009     0.008     0.008     0.008     0.008     0.008     0.007     0.007     0.007     0.007     0.006     0.007     0.007     0.007     0.006     0.007     0.007     0.005     0.005     0.006     0.005     0.005     0.005     0.005     0.004     0.004     0.004     0.004     0.005     0.005     0.004     0.005     0.004     0.004     0.004     0.004     0.004     0.004     0.003     0.003     0.003     0.000     0.000     0.000     0.000     0.000     0.000     0.000     0.000     0.000     0.000     0.000     0.000     0.000     0.000     0.000     0.000     0.000     0.000     0.000     0.000     0.000     0.000     0.000     0.000     0.000     0.000     0.000     0.000     0.000     0.000     0.000     0.000     0.000     0.000     0.000     0.000     0.000     0.000     0.000     0.000     0.000     0.000     0.000     0.000     0.000     0.000     0.000     0.000     0.000     0.000     0.000     0.000     0.000     0.000     0.000     0.000     0.000     0.000     0.000     0.000     0.000     0.000     0.000     0.000     0.000     0.000     0.000     0.000     0.000     0.000     0.000     0.000     0.000     0.000     0.000     0.000     0.000     0.000     0.000     0.000     0.000     0.000     0.000     0.000     0.000     0.000     0.000     0.000     0.000     0.000     0.000     0.000     0.000     0.000     0.000     0.000     0.000     0.000     0.000     0.000     0.000     0.000     0.000     0.000     0.000     0.000     0.000     0.000     0.000     0.000     0.000     0.000     0.000     0.000     0.000     0.000     0.000     0.000     0.000     0.000     0.000     0.000     0.000     0.000     0.000     0.000     0.000     0.000     0.000     0.000     0.000     0.000     0.000     0.000     0.000     0.000     0.000     0.000     0.000     0.000     0.000     0.000     0.000     0.000     0.000     0.000     0.000     0.000     0.000     0.000     0.000     0.000     0.000     0.000     0.000     0.000     0.000     0.000     0.000     0.000     0.000     0.000     0.000     0.000     0.000     0.000     0.000     0.000     0.000     0.000     0.000     0.000     0.000     0.000     0.000     0.000     0.000     0.000     0.000     0.000     0.000     0.000     0.000     0.000     0.000     0.000     0.000     0.000     0.000     0.000     0.000     0.000     0.000     0.000     0.000     0.000     0.000     0.000     0.000     0.000     0.000     0.000     0.000     0.000     0.000     0.000     0.000     0.000     0.000     0.000     0.000     0.000     0.000     0.000     0.000     0.000     0.000     0.000     0.000     0.000     0.000     0.000     0.000     0.000     0.000     0.000     0.000     0.000     0.000     0.000     0.000     0.000     0.000     0.000     0.000     0.000     0.000     0.000     0.000     0.000     0.000     0.000     0.000     0.000     0.000     0.000     0.000     0.000     0.000     0.000     0.000     0.000     0.000     0.000     0.000     0.000     0.000     0.000     0.000     0.000     0.000     0.000     0.000     0.000     0.000     0.000     0.000     0.000     0.000     0.000     0.000     0.000     0.000     0.000     0.000     0.000     0.000     0.000     0.000     0.000     0.000     0.000     0.000     0.000     0.000     0.000     0.000     0.000     0.000     0.000     0.000     0.000     0.000     0.000     0.000     0.000     0.000     0.000     0.000     0.000     0.000     0.000     0.000     0.000     0.000     0.000     0.000     0.000     0.000     0.000     0.000     0.000     0.000     0.000     0.000     0.000     0.000     0.000     0.000     0.000     0.000     0.000     0.000     0.000     0.000     0.000     0.000     0.000     0.000     0.000     0.000     0.000     0.000     0.000     0.000     0.000     0.000     0.000     0.000     0.000     0.000     0.000     0.000     0.000     0.000     0.000     0.000     0.000     0.000     0.000     0.000     0.000     0.000     0.000     0.000     0.000     0.000     0.000     0.000     0.000     0.000     0.000     0.000     0.000     0.000     0.000     0.000     0.000     0.000     0.000     0.000     0.000     0.000     0.000     0.000     0.000     0.000     0.000     0.000     0.000     0.000     0.000     0.000     0.000     0.000     0.000     0.000     0.000     0.000     0.000     0.000     0.000     0.000     0.000     0.000     0.000     0.000     0.000     0.000     0.000     0.000     0.000     0.000     0.000     0.000     0.000     0.000     0.000     0.000     0.000     0.000     0.000     0.000     0.000     0.000     0.000     0.000     0.000     0.000     0.000     0.000     0.000     0.000     0.000     0.000     0.000     0.000     0.000     0.000     0.000     0.000     0.000     0.000     0.000     0.000     0.000     0.000     0.000     0.000     0.000     0.000     0.000     0.000     0.000     0.000     0.000     0.000     0.000     0.000     0.000     0.000     0.000     0.000     0.000     0.000     0.000     0.000     0.000     0.000     0.000     0.000     0.000     0.000     0.000     0.000     0.000     0.000     0.000     0.000     0.000     0.000     0.000     0.000     0.000     0.000     0.000     0.000     0.000     0.000     0.000     0.000     0.000     0.000     0.000     0.000     0.000     0.000     0.000     0.000     0.000     0.000     0.000     0.000     0.000     0.000     0.000     0.000     0.000     0.000     0.000     0.000     0.000     0.000     0.000     0.000     0.000     0.000     0.000     0.000     0.000     0.000     0.000     0.000     0.000     0.000     0.000     0.000     0.000     0.000     0.000     0.000     0.000     0.000     0.000     0.000     0.000     0.000     0.000     0.000     0.000     0.000     0.000     0.000     0.000     0.000     0.000     0.000     0.000     0.000     0.000     0.000     0.000     0.000     0.000     0.000     0.000     0.000     0.000     0.000     0.000     0.000     0.000     0.000     0.000     0.000     0.000     0.000     0.000     0.000     0.000     0.000     0.000     0.000     0.000     0.000     0.000     0.000     0.000     0.000     0.000     0.000     0.000     0.000     0.000     0.000     0.000     0.000     0.000     0.000     0.000     0.000 -9999.000     0.000     0.000     0.000     0.000     0.000     0.000     0.000     0.000     0.000     0.000     0.000     0.000     0.000     0.000     0.000     0.000     0.000     0.000     0.000     0.000     0.000     0.000     0.000     0.000     0.000     0.000     0.000     0.000     0.000     0.000     0.000     0.000     0.000     0.000     0.000     0.000     0.000     0.000     0.000     0.000     0.000     0.000     0.000     0.000     0.000     0.000     0.000     0.000     0.000     0.000     0.000     0.000     0.000     0.000     0.000     0.000     0.000     0.000     0.000     0.000     0.000     0.000     0.000     0.000     0.000
     0.000     0.000     0.000     0.000     0.000     0.000     0.000     0.000     0.000     0.000     0.000     0.000     0.000     0.000     0.000     0.000     0.000     0.000     0.000     0.000     0.000     0.000     0.000     0.000     0.000     0.000     0.000     0.000     0.000     0.000     0.000     0.000     0.000     0.000     0.000     0.000     0.000     0.000     0.000     0.000     0.000     0.000     0.000     0.000     0.000     0.000     0.000     0.000     0.000     0.000     0.000     0.000     0.000     0.000     0.000     0.000     0.000     0.000     0.000     0.000     0.000     0.000     0.000     0.000     0.000     0.000     0.000     0.000     0.000     0.000     0.000     0.000     0.000     0.000     0.000     0.000     0.000     0.000     0.000     0.000     0.000     0.000     0.000     0.000     0.000     0.000     0.000     0.000     0.000     0.000     0.000     0.000     0.000     0.000     0.000     0.000     0.000     0.000     0.000     0.000     0.000     0.000     0.000     0.000     0.000     0.000     0.000     0.000     0.000     0.000     0.000     0.000     0.000     0.000     0.000     0.000     0.000     0.000     0.000     0.000     0.000     0.000     0.000     0.000     0.000     0.000     0.000     0.000     0.000     0.000     0.000     0.000     0.000     0.000     0.000     0.000     0.000     0.000     0.000     0.000     0.000     0.000     0.000     0.000     0.000     0.000     0.000     0.000     0.000     0.000     0.000     0.000     0.000     0.000     0.000     0.000     0.000     0.000     0.000     0.000     0.000     0.000     0.000     0.000     0.000     0.000     0.000     0.000     0.000     0.000     0.000     0.000     0.000     0.000     0.000     0.000     0.000     0.000     0.000     0.000     0.000     0.000     0.000     0.000     0.000     0.000     0.000     0.000     0.000     0.000     0.000     0.000     0.000     0.000     0.000     0.000     0.000     0.000     0.000     0.000     0.000     0.000     0.000     0.000     0.000     0.000     0.000     0.000     0.000     0.000     0.000     0.000     0.000     0.000     0.000     0.000     0.000     0.000     0.000     0.000     0.000     0.000     0.000     0.000     0.000     0.000     0.000     0.000     0.000     0.000     0.000     0.000     0.000     0.000     0.000     0.000     0.000     0.000     0.000     0.000     0.000     0.000     0.000     0.000     0.000     0.000     0.000     0.000     0.000     0.000     0.000     0.000     0.000     0.000     0.000     0.000     0.000     0.000     0.000     0.000     0.000     0.000     0.000     0.000     0.000     0.000     0.000     0.000     0.000     0.000     0.000     0.000     0.000     0.000     0.000     0.000     0.000     0.000     0.000     0.000     0.000     0.000     0.000     0.000     0.000     0.000     0.000     0.000     0.000     0.000     0.000     0.000     0.000     0.000     0.004     0.009     0.010     0.010     0.010     0.011     0.011     0.010     0.014     0.014     0.013     0.014     0.014     0.015     0.015     0.015     0.016     0.016     0.017     0.018     0.017     0.018     0.019     0.019     0.019     0.020     0.020     0.019     0.020     0.020     0.020     0.020     0.020     0.021     0.021     0.021     0.020     0.020     0.020     0.020     0.021     0.021     0.021     0.021     0.021     0.020     0.019     0.020     0.020     0.019     0.019     0.019     0.020     0.019     0.020     0.019     0.019     0.020     0.018     0.020     0.021     0.021     0.020     0.022     0.019     0.022     0.021     0.023     0.024     0.024     0.022     0.024     0.026     0.026     0.029     0.024     0.028     0.028     0.027     0.026     0.025     0.025     0.023     0.025     0.026     0.021     0.024     0.025     0.022     0.024     0.021     0.023     0.025     0.022     0.024     0.025     0.022     0.021     0.021     0.021     0.021     0.019     0.017     0.018     0.018     0.020     0.020     0.021     0.021     0.021     0.023     0.023     0.024     0.022     0.024     0.022     0.023     0.022     0.024     0.023     0.023     0.025     0.025     0.021     0.022     0.021     0.024     0.025     0.021     0.023     0.020     0.021     0.018     0.019     0.016     0.019     0.018     0.016     0.019     0.019     0.017     0.020     0.016     0.021     0.017     0.022     0.019     0.019     0.021     0.021     0.020     0.018     0.022     0.023     0.019     0.019     0.017     0.018     0.018     0.016     0.014     0.018     0.015     0.016     0.016     0.017     0.018     0.017     0.016     0.017     0.017     0.019     0.017     0.019     0.019     0.019     0.017     0.019     0.019     0.021     0.018     0.022     0.021     0.023     0.021     0.024     0.025     0.023     0.026     0.023     0.025     0.025     0.028     0.024     0.025     0.025     0.024     0.024     0.025     0.027     0.025     0.029     0.027     0.032     0.035     0.030     0.035     0.032     0.033     0.036     0.036     0.034     0.036     0.032     0.036     0.035     0.035     0.034     0.036     0.036     0.033     0.029     0.030     0.030     0.024     0.026     0.028     0.025     0.025     0.027     0.023     0.026     0.023     0.027     0.026     0.025     0.028     0.027     0.029     0.029     0.026     0.029     0.029     0.027     0.029     0.031     0.032     0.032     0.029     0.028     0.030     0.032     0.031     0.031     0.029     0.031     0.030     0.030     0.028     0.029     0.031     0.031     0.031     0.030     0.036     0.032     0.034     0.036     0.032     0.036     0.034     0.034     0.030     0.032     0.035     0.033     0.031     0.031     0.026     0.024     0.024     0.021     0.021     0.016     0.015     0.016     0.014     0.017     0.015     0.015     0.017     0.018     0.019     0.019     0.019     0.022     0.021     0.020     0.023     0.023     0.024     0.021     0.021     0.022     0.023     0.020     0.020     0.019     0.019     0.020     0.019     0.016     0.018     0.017     0.016     0.017     0.017     0.017     0.017     0.017     0.018     0.018     0.018     0.019     0.018     0.019     0.020     0.019     0.021     0.021     0.021     0.023     0.021     0.023     0.021     0.023     0.022     0.021     0.023     0.021     0.024     0.024     0.023     0.026     0.025     0.025     0.028     0.028     0.027     0.026     0.027     0.026     0.028     0.028     0.028     0.027     0.026     0.025     0.024     0.023     0.025     0.023     0.023     0.020     0.022     0.019     0.018     0.017     0.019     0.018     0.018     0.017     0.017     0.017     0.017     0.018     0.018     0.019     0.019     0.018     0.019     0.019     0.019     0.019     0.021     0.021     0.021     0.022     0.022     0.021     0.022     0.021     0.021     0.021     0.023     0.022     0.025     0.024     0.024     0.026     0.029     0.027     0.029     0.028     0.028     0.031     0.031     0.029     0.028     0.027     0.030     0.028     0.026     0.025     0.023     0.022     0.020     0.021     0.021     0.021     0.020     0.021     0.020     0.021     0.021     0.021     0.022     0.022     0.020     0.021     0.023     0.021     0.024     0.024     0.022     0.020     0.023     0.020     0.024     0.023     0.024     0.021     0.023     0.020     0.021     0.021     0.021     0.020     0.021     0.020     0.023     0.019     0.021     0.022     0.020     0.021     0.020     0.019     0.020     0.019     0.022     0.022     0.022     0.019     0.017     0.019     0.016     0.020     0.019     0.017     0.019     0.014     0.017     0.016     0.013     0.012     0.013     0.012     0.012     0.012     0.011     0.011     0.011     0.011     0.010     0.011     0.011     0.010     0.011     0.010     0.010     0.010     0.010     0.010     0.010     0.010     0.009     0.009     0.009     0.010     0.009     0.010     0.010     0.009     0.010     0.010     0.010     0.010     0.009     0.009     0.009     0.009     0.009     0.009     0.008     0.009     0.008     0.008     0.008     0.007     0.008     0.007     0.007     0.007     0.007     0.007     0.007     0.008     0.006     0.007     0.006     0.006     0.006     0.006     0.006     0.006     0.006     0.005     0.006     0.006     0.005     0.005     0.004     0.004     0.004     0.004     0.005     0.004     0.004     0.005     0.005     0.004     0.004     0.004     0.004     0.004     0.004     0.003     0.003     0.000     0.000     0.000     0.000     0.000     0.000     0.000     0.000     0.000     0.000     0.000     0.000     0.000     0.000     0.000     0.000     0.000     0.000     0.000     0.000     0.000     0.000     0.000     0.000     0.000     0.000     0.000     0.000     0.000     0.000     0.000     0.000     0.000     0.000     0.000     0.000     0.000     0.000     0.000     0.000     0.000     0.000     0.000     0.000     0.000     0.000     0.000     0.000     0.000     0.000     0.000     0.000     0.000     0.000     0.000     0.000     0.000     0.000     0.000     0.000     0.000     0.000     0.000     0.000     0.000     0.000     0.000     0.000     0.000     0.000     0.000     0.000     0.000     0.000     0.000     0.000     0.000     0.000     0.000     0.000     0.000     0.000     0.000     0.000     0.000     0.000     0.000     0.000     0.000     0.000     0.000     0.000     0.000     0.000     0.000     0.000     0.000     0.000     0.000     0.000     0.000     0.000     0.000     0.000     0.000     0.000     0.000     0.000     0.000     0.000     0.000     0.000     0.000     0.000     0.000     0.000     0.000     0.000     0.000     0.000     0.000     0.000     0.000     0.000     0.000     0.000     0.000     0.000     0.000     0.000     0.000     0.000     0.000     0.000     0.000     0.000     0.000     0.000     0.000     0.000     0.000     0.000     0.000     0.000     0.000     0.000     0.000     0.000     0.000     0.000     0.000     0.000     0.000     0.000     0.000     0.000     0.000     0.000     0.000     0.000     0.000     0.000     0.000     0.000     0.000     0.000     0.000     0.000     0.000     0.000     0.000     0.000     0.000     0.000     0.000     0.000     0.000     0.000     0.000     0.000     0.000     0.000     0.000     0.000     0.000     0.000     0.000     0.000     0.000     0.000     0.000     0.000     0.000     0.000     0.000     0.000     0.000     0.000     0.000     0.000     0.000     0.000     0.000     0.000     0.000     0.000     0.000     0.000     0.000     0.000     0.000     0.000     0.000     0.000     0.000     0.000     0.000     0.000     0.000     0.000     0.000     0.000     0.000     0.000     0.000     0.000     0.000     0.000     0.000     0.000     0.000     0.000     0.000     0.000     0.000     0.000     0.000     0.000     0.000     0.000     0.000     0.000     0.000     0.000     0.000     0.000     0.000     0.000     0.000     0.000     0.000     0.000     0.000     0.000     0.000     0.000     0.000     0.000     0.000     0.000     0.000     0.000     0.000     0.000     0.000     0.000     0.000     0.000     0.000     0.000     0.000     0.000     0.000     0.000     0.000     0.000     0.000     0.000     0.000     0.000     0.000     0.000     0.000     0.000     0.000     0.000     0.000     0.000     0.000     0.000     0.000     0.000     0.000     0.000     0.000     0.000     0.000     0.000     0.000     0.000     0.000     0.000     0.000     0.000     0.000     0.000     0.000     0.000     0.000     0.000     0.000     0.000     0.000     0.000     0.000     0.000     0.000     0.000     0.000     0.000     0.000     0.000     0.000     0.000     0.000     0.000     0.000     0.000     0.000     0.000     0.000     0.000     0.000     0.000     0.000     0.000     0.000     0.000     0.000     0.000     0.000     0.000     0.000     0.000     0.000     0.000     0.000     0.000     0.000     0.000     0.000     0.000     0.000     0.000     0.000     0.000     0.000     0.000     0.000     0.000     0.000     0.000     0.000     0.000     0.000     0.000     0.000     0.000     0.000     0.000     0.000     0.000     0.000     0.000     0.000     0.000     0.000     0.000     0.000     0.000     0.000     0.000     0.000     0.000     0.000     0.000     0.000     0.000     0.000     0.000     0.000     0.000     0.000     0.000     0.000     0.000     0.000     0.000     0.000     0.000     0.000     0.000     0.000     0.000     0.000     0.000     0.000     0.000     0.000     0.000     0.000     0.000     0.000     0.000     0.000     0.000     0.000     0.000     0.000     0.000     0.000     0.000     0.000     0.000     0.000     0.000     0.000     0.000     0.000     0.000     0.000     0.000     0.000     0.000     0.000     0.000     0.000     0.000     0.000     0.000     0.000     0.000     0.000     0.000     0.000     0.000     0.000     0.000     0.000     0.000     0.000     0.000     0.000     0.000     0.000     0.000     0.000     0.000     0.000     0.000     0.000     0.000     0.000     0.000     0.000     0.000     0.000     0.000     0.000     0.000     0.000     0.000     0.000     0.000     0.000     0.000     0.000     0.000     0.000     0.000     0.000     0.000     0.000     0.000     0.000     0.000     0.000     0.000     0.000     0.000     0.000     0.000     0.000     0.000     0.000     0.000     0.000     0.000     0.000     0.000     0.000     0.000     0.000     0.000     0.000     0.000     0.000     0.000     0.000     0.000     0.000     0.000     0.000     0.000     0.000     0.000     0.000     0.000     0.000     0.000     0.000     0.000     0.000     0.000     0.000     0.000     0.000     0.000     0.000     0.000     0.000     0.000     0.000     0.000     0.000     0.000     0.000     0.000     0.000     0.000     0.000     0.000     0.000     0.000     0.000     0.000     0.000     0.000     0.000     0.000     0.000     0.000     0.000     0.000     0.000     0.000     0.000     0.000     0.000     0.000     0.000     0.000     0.000     0.000     0.000     0.000     0.000     0.000     0.000     0.000     0.000     0.000     0.000     0.000     0.000     0.000     0.000     0.000     0.000     0.000     0.000     0.000     0.000     0.000     0.000     0.000     0.000     0.000     0.000     0.000     0.000     0.000     0.000     0.000     0.000     0.000     0.000     0.000     0.000     0.000     0.000     0.000     0.000     0.000     0.000     0.000     0.000     0.000     0.000     0.000     0.000     0.000     0.000     0.000     0.000     0.000     0.000     0.000     0.000     0.000     0.000     0.000     0.000     0.000     0.000     0.000     0.000     0.000     0.000     0.000     0.000     0.000     0.000     0.000     0.000     0.000     0.000     0.000     0.000     0.000     0.000     0.000     0.000     0.000     0.000     0.000     0.000
     0.000     0.000     0.000     0.000     0.000     0.000     0.000     0.000     0.000     0.000     0.000     0.000     0.000     0.000     0.000     0.000     0.000     0.000     0.000     0.000     0.000     0.000     0.000     0.000     0.000     0.000     0.000     0.000     0.000     0.000     0.000     0.000     0.000     0.000     0.000     0.000     0.000     0.000     0.000     0.000     0.000     0.000     0.000     0.000     0.000     0.000     0.000     0.000     0.000     0.000     0.000     0.000     0.000     0.000     0.000     0.000     0.000     0.000     0.000     0.000     0.000     0.000     0.000     0.000     0.000     0.000     0.000     0.000     0.000     0.000     0.000     0.000     0.000     0.000     0.000     0.000     0.000     0.000     0.000     0.000     0.000     0.000     0.000     0.000     0.000     0.000     0.000     0.000     0.000     0.000     0.000     0.000     0.000     0.000     0.000     0.000     0.000     0.000     0.000     0.000     0.000     0.000     0.000     0.000     0.000     0.000     0.000     0.000     0.000     0.000     0.000     0.000     0.000     0.000     0.000     0.000     0.000     0.000     0.000     0.000     0.000     0.000     0.000     0.000     0.000     0.000     0.000     0.000     0.000     0.000     0.000     0.000     0.000     0.000     0.000     0.000     0.000     0.000     0.000     0.000     0.000     0.000     0.000     0.000     0.000     0.000     0.000     0.000     0.000     0.000     0.000     0.000     0.000     0.000     0.000     0.000     0.000     0.000     0.000     0.000     0.000     0.000     0.000     0.000     0.000     0.000     0.000     0.000     0.000     0.000     0.000     0.000     0.000     0.000     0.000     0.000     0.000     0.000     0.000     0.000     0.000     0.000     0.000     0.000     0.000     0.000     0.000     0.000     0.000     0.000     0.000     0.000     0.000     0.000     0.000     0.000     0.000     0.000     0.000     0.000     0.000     0.000     0.000     0.000     0.000     0.000     0.000     0.000     0.000     0.000     0.000     0.000     0.000     0.000     0.000     0.000     0.000     0.000     0.000     0.000     0.000     0.000     0.000     0.000     0.000     0.000     0.000     0.000     0.000     0.000     0.000     0.000     0.000     0.000     0.000     0.000     0.000     0.000     0.000     0.000     0.000     0.000     0.000     0.000     0.000     0.000     0.000     0.000     0.000     0.000     0.000     0.000     0.000     0.000     0.000     0.000     0.000     0.000     0.000     0.000     0.000     0.000     0.000     0.000     0.000     0.000     0.000     0.000     0.000     0.000     0.000     0.000     0.000     0.000     0.000     0.000     0.000     0.000     0.000     0.000     0.000     0.000     0.000     0.000     0.000     0.000     0.000     0.000     0.000     0.000     0.000     0.000     0.000     0.000     0.005     0.010     0.010     0.010     0.010     0.010     0.010     0.013     0.014     0.014     0.013     0.013     0.014     0.014     0.014     0.015     0.017     0.015     0.016     0.017     0.017     0.018     0.018     0.020     0.019     0.020     0.020     0.019     0.020     0.020     0.019     0.019     0.020     0.020     0.020     0.020     0.019     0.019     0.021     0.019     0.020     0.020     0.020     0.020     0.020     0.020     0.019     0.019     0.019     0.020     0.019     0.020     0.019     0.019     0.019     0.018     0.018     0.019     0.020     0.019     0.019     0.019     0.019     0.020     0.018     0.020     0.021     0.022     0.023     0.023     0.022     0.022     0.023     0.024     0.024     0.025     0.023     0.023     0.024     0.026     0.021     0.022     0.021     0.022     0.022     0.022     0.023     0.023     0.021     0.021     0.023     0.023     0.023     0.022     0.020     0.023     0.022     0.019     0.020     0.020     0.018     0.018     0.018     0.019     0.019     0.019     0.020     0.020     0.021     0.020     0.021     0.021     0.022     0.026     0.022     0.024     0.023     0.023     0.022     0.022     0.023     0.021     0.021     0.022     0.022     0.021     0.022     0.021     0.022     0.019     0.021     0.020     0.020     0.015     0.015     0.017     0.017     0.017     0.017     0.018     0.018     0.015     0.016     0.018     0.019     0.018     0.019     0.017     0.018     0.021     0.019     0.018     0.019     0.019     0.017     0.019     0.017     0.018     0.017     0.017     0.015     0.016     0.017     0.018     0.017     0.016     0.015     0.016     0.016     0.018     0.015     0.015     0.017     0.016     0.016     0.016     0.017     0.017     0.018     0.018     0.019     0.021     0.020     0.021     0.020     0.019     0.023     0.022     0.021     0.023     0.023     0.024     0.022     0.024     0.022     0.025     0.025     0.024     0.025     0.023     0.024     0.021     0.026     0.025     0.028     0.031     0.030     0.027     0.031     0.031     0.028     0.034     0.029     0.034     0.034     0.034     0.035     0.031     0.033     0.034     0.028     0.028     0.024     0.024     0.024     0.028     0.026     0.025     0.027     0.023     0.022     0.026     0.025     0.023     0.024     0.025     0.025     0.023     0.024     0.025     0.025     0.026     0.024     0.026     0.025     0.029     0.026     0.024     0.026     0.026     0.028     0.027     0.027     0.026     0.029     0.025     0.027     0.030     0.029     0.026     0.026     0.029     0.031     0.028     0.030     0.028     0.028     0.031     0.031     0.032     0.030     0.027     0.030     0.028     0.028     0.025     0.026     0.027     0.022     0.021     0.021     0.020     0.016     0.015     0.013     0.014     0.014     0.014     0.014     0.015     0.016     0.019     0.018     0.020     0.021     0.021     0.021     0.023     0.025     0.024     0.021     0.022     0.019     0.022     0.021     0.023     0.021     0.018     0.020     0.017     0.018     0.019     0.017     0.016     0.016     0.015     0.017     0.016     0.016     0.015     0.017     0.016     0.016     0.018     0.017     0.017     0.018     0.019     0.017     0.019     0.020     0.020     0.018     0.018     0.018     0.020     0.020     0.019     0.020     0.021     0.022     0.024     0.023     0.023     0.024     0.024     0.025     0.024     0.026     0.025     0.025     0.025     0.026     0.024     0.026     0.023     0.025     0.025     0.022     0.022     0.024     0.021     0.019     0.022     0.020     0.017     0.018     0.015     0.015     0.016     0.017     0.015     0.017     0.016     0.016     0.017     0.017     0.017     0.018     0.018     0.018     0.018     0.019     0.019     0.019     0.019     0.020     0.021     0.021     0.020     0.021     0.020     0.021     0.021     0.021     0.022     0.023     0.022     0.023     0.025     0.027     0.024     0.025     0.025     0.026     0.024     0.027     0.023     0.023     0.023     0.025     0.022     0.020     0.022     0.022     0.021     0.021     0.021     0.021     0.021     0.021     0.021     0.020     0.020     0.020     0.019     0.020     0.020     0.020     0.020     0.018     0.021     0.020     0.021     0.019     0.019     0.018     0.018     0.022     0.020     0.021     0.017     0.021     0.021     0.018     0.020     0.021     0.017     0.018     0.017     0.021     0.018     0.020     0.018     0.017     0.017     0.019     0.019     0.019     0.019     0.019     0.016     0.016     0.017     0.017     0.018     0.015     0.016     0.014     0.015     0.014     0.013     0.013     0.013     0.012     0.013     0.013     0.012     0.011     0.011     0.012     0.012     0.012     0.011     0.011     0.011     0.011     0.012     0.012     0.011     0.010     0.010     0.010     0.010     0.010     0.010     0.009     0.009     0.009     0.009     0.009     0.009     0.009     0.009     0.010     0.009     0.009     0.009     0.009     0.008     0.008     0.008     0.008     0.008     0.009     0.008     0.008     0.007     0.008     0.007     0.007     0.007     0.006     0.007     0.007     0.006     0.007     0.006     0.007     0.007     0.006     0.006     0.006     0.006     0.006     0.006     0.006     0.006     0.006     0.005     0.005     0.006     0.004     0.004     0.005     0.005     0.005     0.004     0.004     0.005     0.005     0.004     0.004     0.004     0.004     0.004     0.003     0.003     0.003     0.000     0.000     0.000     0.000     0.000     0.000     0.000     0.000     0.000     0.000     0.000     0.000     0.000     0.000     0.000     0.000     0.000     0.000     0.000     0.000     0.000     0.000     0.000     0.000     0.000     0.000     0.000     0.000     0.000     0.000     0.000     0.000     0.000     0.000     0.000     0.000     0.000     0.000     0.000     0.000     0.000     0.000     0.000     0.000     0.000     0.000     0.000     0.000     0.000     0.000     0.000     0.000     0.000     0.000     0.000     0.000     0.000     0.000     0.000     0.000     0.000     0.000     0.000     0.000     0.000     0.000     0.000     0.000     0.000     0.000     0.000     0.000     0.000     0.000     0.000     0.000     0.000     0.000     0.000     0.000     0.000     0.000     0.000     0.000     0.000     0.000     0.000     0.000     0.000     0.000     0.000     0.000     0.000     0.000     0.000     0.000     0.000     0.000     0.000     0.000     0.000     0.000     0.000     0.000     0.000     0.000     0.000     0.000     0.000     0.000     0.000     0.000     0.000     0.000     0.000     0.000     0.000     0.000     0.000     0.000     0.000     0.000     0.000     0.000     0.000     0.000     0.000     0.000     0.000     0.000     0.000     0.000     0.000     0.000     0.000     0.000     0.000     0.000     0.000     0.000     0.000     0.000     0.000     0.000     0.000     0.000     0.000     0.000     0.000     0.000     0.000     0.000     0.000     0.000     0.000     0.000     0.000     0.000     0.000     0.000     0.000     0.000     0.000     0.000     0.000     0.000     0.000     0.000     0.000     0.000     0.000     0.000     0.000     0.000     0.000     0.000     0.000     0.000     0.000     0.000     0.000     0.000     0.000     0.000     0.000     0.000     0.000     0.000     0.000     0.000     0.000     0.000     0.000     0.000     0.000     0.000     0.000     0.000     0.000     0.000     0.000     0.000     0.000     0.000     0.000     0.000     0.000     0.000     0.000     0.000     0.000     0.000     0.000     0.000     0.000     0.000     0.000     0.000     0.000     0.000     0.000     0.000     0.000     0.000     0.000     0.000     0.000     0.000     0.000     0.000     0.000     0.000     0.000     0.000     0.000     0.000     0.000     0.000     0.000     0.000     0.000     0.000     0.000     0.000     0.000     0.000     0.000     0.000     0.000     0.000     0.000     0.000     0.000     0.000     0.000     0.000     0.000     0.000     0.000     0.000     0.000     0.000     0.000     0.000     0.000     0.000     0.000     0.000     0.000     0.000     0.000     0.000     0.000     0.000     0.000     0.000     0.000     0.000     0.000     0.000     0.000     0.000     0.000     0.000     0.000     0.000     0.000     0.000     0.000     0.000     0.000     0.000     0.000     0.000     0.000     0.000     0.000     0.000     0.000     0.000     0.000     0.000     0.000     0.000     0.000     0.000     0.000     0.000     0.000     0.000     0.000     0.000     0.000     0.000     0.000     0.000     0.000     0.000     0.000     0.000     0.000     0.000     0.000     0.000     0.000     0.000     0.000     0.000     0.000     0.000     0.000     0.000     0.000     0.000     0.000     0.000     0.000     0.000     0.000     0.000     0.000     0.000     0.000     0.000     0.000     0.000     0.000     0.000     0.000     0.000     0.000     0.000     0.000     0.000     0.000     0.000     0.000     0.000     0.000     0.000     0.000     0.000     0.000     0.000     0.000     0.000     0.000     0.000     0.000     0.000     0.000     0.000     0.000     0.000     0.000     0.000     0.000     0.000     0.000     0.000     0.000     0.000     0.000     0.000     0.000     0.000     0.000     0.000     0.000     0.000     0.000     0.000     0.000     0.000     0.000     0.000     0.000     0.000     0.000     0.000     0.000     0.000     0.000     0.000     0.000     0.000     0.000     0.000     0.000     0.000     0.000     0.000     0.000     0.000     0.000     0.000     0.000     0.000     0.000     0.000     0.000     0.000     0.000     0.000     0.000     0.000     0.000     0.000     0.000     0.000     0.000     0.000     0.000     0.000     0.000     0.000     0.000     0.000     0.000     0.000     0.000     0.000     0.000     0.000     0.000     0.000     0.000     0.000     0.000     0.000     0.000     0.000     0.000     0.000     0.000     0.000     0.000     0.000     0.000     0.000     0.000     0.000     0.000     0.000     0.000     0.000     0.000     0.000     0.000     0.000     0.000     0.000     0.000     0.000     0.000     0.000     0.000     0.000     0.000     0.000     0.000     0.000     0.000     0.000     0.000     0.000     0.000     0.000     0.000     0.000     0.000     0.000     0.000     0.000     0.000     0.000     0.000     0.000     0.000     0.000     0.000     0.000     0.000     0.000     0.000     0.000     0.000     0.000     0.000     0.000     0.000     0.000     0.000     0.000     0.000     0.000     0.000     0.000     0.000     0.000     0.000     0.000     0.000     0.000     0.000     0.000     0.000     0.000     0.000     0.000     0.000     0.000     0.000     0.000     0.000     0.000     0.000     0.000     0.000     0.000     0.000     0.000     0.000     0.000     0.000     0.000     0.000     0.000     0.000     0.000     0.000     0.000     0.000     0.000     0.000     0.000     0.000     0.000     0.000     0.000     0.000     0.000     0.000     0.000     0.000     0.000     0.000     0.000     0.000     0.000     0.000     0.000     0.000     0.000     0.000     0.000     0.000     0.000     0.000     0.000     0.000     0.000     0.000     0.000     0.000     0.000     0.000     0.000     0.000     0.000     0.000     0.000     0.000     0.000     0.000     0.000     0.000     0.000     0.000     0.000     0.000     0.000     0.000     0.000     0.000     0.000     0.000     0.000     0.000     0.000     0.000     0.000     0.000     0.000     0.000     0.000     0.000     0.000     0.000     0.000     0.000     0.000     0.000     0.000     0.000     0.000     0.000     0.000     0.000     0.000     0.000     0.000     0.000     0.000     0.000     0.000     0.000     0.000     0.000     0.000     0.000     0.000     0.000     0.000     0.000     0.000     0.000
     0.000     0.000     0.000     0.000     0.000     0.000     0.000     0.000     0.000     0.000     0.000     0.000     0.000     0.000     0.000     0.000     0.000     0.000     0.000     0.000     0.000     0.000     0.000     0.000     0.000     0.000     0.000     0.000     0.000     0.000     0.000     0.000     0.000     0.000     0.000     0.000     0.000     0.000     0.000     0.000     0.000     0.000     0.000     0.000     0.000     0.000     0.000     0.000     0.000     0.000     0.000     0.000     0.000     0.000     0.000     0.000     0.000     0.000     0.000     0.000     0.000     0.000     0.000     0.000     0.000     0.000     0.000     0.000     0.000     0.000     0.000     0.000     0.000     0.000     0.000     0.000     0.000     0.000     0.000     0.000     0.000     0.000     0.000     0.000     0.000     0.000     0.000     0.000     0.000     0.000     0.000     0.000     0.000     0.000     0.000     0.000     0.000     0.000     0.000     0.000     0.000     0.000     0.000     0.000     0.000     0.000     0.000     0.000     0.000     0.000     0.000     0.000     0.000     0.000     0.000     0.000     0.000     0.000     0.000     0.000     0.000     0.000     0.000     0.000     0.000     0.000     0.000     0.000     0.000     0.000     0.000     0.000     0.000     0.000     0.000     0.000     0.000     0.000     0.000     0.000     0.000     0.000     0.000     0.000     0.000     0.000     0.000     0.000     0.000     0.000     0.000     0.000     0.000     0.000     0.000     0.000     0.000     0.000     0.000     0.000     0.000     0.000     0.000     0.000     0.000     0.000     0.000     0.000     0.000     0.000     0.000     0.000     0.000     0.000     0.000     0.000     0.000     0.000     0.000     0.000     0.000     0.000     0.000     0.000     0.000     0.000     0.000     0.000     0.000     0.000     0.000     0.000     0.000     0.000     0.000     0.000     0.000     0.000     0.000     0.000     0.000     0.000     0.000     0.000     0.000     0.000     0.000     0.000     0.000     0.000     0.000     0.000     0.000     0.000     0.000     0.000     0.000     0.000     0.000     0.000     0.000     0.000     0.000     0.000     0.000     0.000     0.000     0.000     0.000     0.000     0.000     0.000     0.000     0.000     0.000     0.000     0.000     0.000     0.000     0.000     0.000     0.000     0.000     0.000     0.000     0.000     0.000     0.000     0.000     0.000     0.000     0.000     0.000     0.000     0.000     0.000     0.000     0.000     0.000     0.000     0.000     0.000     0.000     0.000     0.000     0.000     0.000     0.000     0.000     0.000     0.000     0.000     0.000     0.000     0.000     0.000     0.000     0.000     0.000     0.000     0.000     0.000     0.000     0.000     0.000     0.000     0.000     0.000     0.000     0.000     0.000     0.000     0.000     0.001     0.006     0.009     0.009     0.009     0.009     0.010     0.010     0.010     0.013     0.013     0.015     0.014     0.013     0.013     0.014     0.015     0.015     0.015     0.015     0.016     0.017     0.019     0.019     0.019     0.020     0.021     0.020     0.020     0.019     0.020     0.020     0.020     0.020     0.020     0.020     0.019     0.020     0.019     0.020     0.019     0.020     0.019     0.019     0.019     0.019     0.021     0.020     0.020     0.019     0.019     0.020     0.020     0.022     0.021     0.021     0.019     0.019     0.019     0.019     0.018     0.018     0.019     0.018     0.021     0.019     0.018     0.020     0.019     0.021     0.022     0.021     0.022     0.024     0.023     0.025     0.022     0.027     0.026     0.026     0.023     0.020     0.020     0.021     0.020     0.020     0.020     0.020     0.019     0.021     0.022     0.020     0.020     0.021     0.021     0.020     0.018     0.018     0.020     0.020     0.018     0.017     0.017     0.020     0.019     0.018     0.019     0.020     0.019     0.021     0.021     0.022     0.021     0.023     0.022     0.023     0.021     0.022     0.022     0.021     0.021     0.022     0.020     0.020     0.020     0.020     0.018     0.019     0.020     0.018     0.018     0.018     0.017     0.017     0.016     0.016     0.017     0.017     0.017     0.017     0.017     0.017     0.015     0.017     0.017     0.016     0.017     0.015     0.015     0.016     0.018     0.016     0.017     0.018     0.017     0.016     0.017     0.018     0.016     0.017     0.015     0.016     0.015     0.019     0.015     0.016     0.015     0.014     0.014     0.017     0.017     0.013     0.015     0.016     0.016     0.018     0.016     0.016     0.015     0.019     0.018     0.020     0.020     0.018     0.019     0.018     0.017     0.021     0.022     0.019     0.021     0.021     0.023     0.020     0.022     0.022     0.022     0.023     0.020     0.021     0.022     0.022     0.022     0.024     0.021     0.023     0.022     0.026     0.026     0.026     0.028     0.027     0.025     0.033     0.029     0.028     0.028     0.029     0.029     0.027     0.025     0.026     0.022     0.024     0.021     0.024     0.019     0.025     0.021     0.020     0.022     0.024     0.021     0.021     0.019     0.021     0.018     0.024     0.020     0.021     0.021     0.021     0.021     0.022     0.021     0.022     0.023     0.025     0.023     0.023     0.024     0.024     0.024     0.023     0.022     0.024     0.023     0.024     0.026     0.023     0.025     0.024     0.025     0.024     0.024     0.023     0.023     0.023     0.023     0.023     0.021     0.022     0.020     0.022     0.022     0.021     0.022     0.019     0.020     0.017     0.017     0.018     0.016     0.013     0.013     0.014     0.013     0.013     0.013     0.014     0.015     0.015     0.014     0.019     0.020     0.016     0.021     0.018     0.021     0.021     0.018     0.021     0.018     0.020     0.023     0.020     0.018     0.015     0.016     0.017     0.015     0.015     0.016     0.015     0.014     0.013     0.014     0.014     0.015     0.015     0.014     0.014     0.015     0.016     0.017     0.016     0.016     0.016     0.018     0.017     0.018     0.019     0.017     0.018     0.018     0.018     0.018     0.017     0.020     0.019     0.020     0.022     0.021     0.021     0.022     0.023     0.025     0.023     0.023     0.023     0.026     0.025     0.024     0.023     0.024     0.025     0.026     0.024     0.022     0.021     0.020     0.020     0.019     0.020     0.019     0.017     0.018     0.015     0.016     0.016     0.016     0.015     0.015     0.016     0.016     0.017     0.017     0.017     0.017     0.018     0.018     0.017     0.018     0.018     0.018     0.019     0.019     0.020     0.020     0.020     0.021     0.021     0.020     0.021     0.021     0.020     0.021     0.019     0.020     0.021     0.024     0.022     0.022     0.025     0.021     0.022     0.022     0.021     0.021     0.021     0.020     0.021     0.021     0.021     0.020     0.021     0.021     0.019     0.020     0.020     0.021     0.020     0.020     0.020     0.019     0.019     0.019     0.019     0.019     0.019     0.018     0.019     0.018     0.018     0.019     0.018     0.017     0.017     0.017     0.017     0.018     0.016     0.017     0.017     0.019     0.017     0.016     0.015     0.017     0.016     0.015     0.018     0.016     0.015     0.014     0.015     0.015     0.014     0.014     0.014     0.016     0.014     0.014     0.015     0.014     0.013     0.013     0.013     0.013     0.013     0.013     0.013     0.012     0.012     0.012     0.011     0.011     0.012     0.011     0.011     0.011     0.011     0.011     0.011     0.012     0.011     0.011     0.011     0.011     0.011     0.010     0.010     0.010     0.010     0.010     0.010     0.009     0.010     0.010     0.009     0.009     0.009     0.009     0.009     0.009     0.010     0.009     0.008     0.008     0.009     0.008     0.008     0.009     0.009     0.008     0.008     0.008     0.008     0.008     0.007     0.007     0.007     0.008     0.007     0.007     0.007     0.008     0.007     0.007     0.006     0.007     0.006     0.007     0.006     0.006     0.006     0.006     0.005     0.005     0.005     0.005     0.005     0.004     0.004     0.005     0.004     0.004     0.005     0.004     0.005     0.005     0.005     0.004     0.004     0.004     0.004     0.003     0.003     0.003     0.003     0.000     0.000     0.000     0.000     0.000     0.000     0.000     0.000     0.000     0.000     0.000     0.000     0.000     0.000     0.000     0.000     0.000     0.000     0.000     0.000     0.000     0.000     0.000     0.000     0.000     0.000     0.000     0.000     0.000     0.000     0.000     0.000     0.000     0.000     0.000     0.000     0.000     0.000     0.000     0.000     0.000     0.000     0.000     0.000     0.000     0.000     0.000     0.000     0.000     0.000     0.000     0.000     0.000     0.000     0.000     0.000     0.000     0.000     0.000     0.000     0.000     0.000     0.000     0.000     0.000     0.000     0.000     0.000     0.000     0.000     0.000     0.000     0.000     0.000     0.000     0.000     0.000     0.000     0.000     0.000     0.000     0.000     0.000     0.000     0.000     0.000     0.000     0.000     0.000     0.000     0.000     0.000     0.000     0.000     0.000     0.000     0.000     0.000     0.000     0.000     0.000     0.000     0.000     0.000     0.000     0.000     0.000     0.000     0.000     0.000     0.000     0.000     0.000     0.000     0.000     0.000     0.000     0.000     0.000     0.000     0.000     0.000     0.000     0.000     0.000     0.000     0.000     0.000     0.000     0.000     0.000     0.000     0.000     0.000     0.000     0.000     0.000     0.000     0.000     0.000     0.000     0.000     0.000     0.000     0.000     0.000     0.000     0.000     0.000     0.000     0.000     0.000     0.000     0.000     0.000     0.000     0.000     0.000     0.000     0.000     0.000     0.000     0.000     0.000     0.000     0.000     0.000     0.000     0.000     0.000     0.000     0.000     0.000     0.000     0.000     0.000     0.000     0.000     0.000     0.000     0.000     0.000     0.000     0.000     0.000     0.000     0.000     0.000     0.000     0.000     0.000     0.000     0.000     0.000     0.000     0.000     0.000     0.000     0.000     0.000     0.000     0.000     0.000     0.000     0.000     0.000     0.000     0.000     0.000     0.000     0.000     0.000     0.000     0.000     0.000     0.000     0.000     0.000     0.000     0.000     0.000     0.000     0.000     0.000     0.000     0.000     0.000     0.000     0.000     0.000     0.000     0.000     0.000     0.000     0.000     0.000     0.000     0.000     0.000     0.000     0.000     0.000     0.000     0.000     0.000     0.000     0.000     0.000     0.000     0.000     0.000     0.000     0.000     0.000     0.000     0.000     0.000     0.000     0.000     0.000     0.000     0.000     0.000     0.000     0.000     0.000     0.000     0.000     0.000     0.000     0.000     0.000     0.000     0.000     0.000     0.000     0.000     0.000     0.000     0.000     0.000     0.000     0.000     0.000     0.000     0.000     0.000     0.000     0.000     0.000     0.000     0.000     0.000     0.000     0.000     0.000     0.000     0.000     0.000     0.000     0.000     0.000     0.000     0.000     0.000     0.000     0.000     0.000     0.000     0.000     0.000     0.000     0.000     0.000     0.000     0.000     0.000     0.000     0.000     0.000     0.000     0.000     0.000     0.000     0.000     0.000     0.000     0.000     0.000     0.000     0.000     0.000     0.000     0.000     0.000     0.000     0.000     0.000     0.000     0.000     0.000     0.000     0.000     0.000     0.000     0.000     0.000     0.000     0.000     0.000     0.000     0.000     0.000     0.000     0.000     0.000     0.000     0.000     0.000     0.000     0.000     0.000     0.000     0.000     0.000     0.000     0.000     0.000     0.000     0.000     0.000     0.000     0.000     0.000     0.000     0.000     0.000     0.000     0.000     0.000     0.000     0.000     0.000     0.000     0.000     0.000     0.000     0.000     0.000     0.000     0.000     0.000     0.000     0.000     0.000     0.000     0.000     0.000     0.000     0.000     0.000     0.000     0.000     0.000     0.000     0.000     0.000     0.000     0.000     0.000     0.000     0.000     0.000     0.000     0.000     0.000     0.000     0.000     0.000     0.000     0.000     0.000     0.000     0.000     0.000     0.000     0.000     0.000     0.000     0.000     0.000     0.000     0.000     0.000     0.000     0.000     0.000     0.000     0.000     0.000     0.000     0.000     0.000     0.000     0.000     0.000     0.000     0.000     0.000     0.000     0.000     0.000     0.000     0.000     0.000     0.000     0.000     0.000     0.000     0.000     0.000     0.000     0.000     0.000     0.000     0.000     0.000     0.000     0.000     0.000     0.000     0.000     0.000     0.000     0.000     0.000     0.000     0.000     0.000     0.000     0.000     0.000     0.000     0.000     0.000     0.000     0.000     0.000     0.000     0.000     0.000     0.000     0.000     0.000     0.000     0.000     0.000     0.000     0.000     0.000     0.000     0.000     0.000     0.000     0.000     0.000     0.000     0.000     0.000     0.000     0.000     0.000     0.000     0.000     0.000     0.000     0.000     0.000     0.000     0.000     0.000     0.000     0.000     0.000     0.000     0.000     0.000     0.000     0.000     0.000     0.000     0.000     0.000     0.000     0.000     0.000     0.000     0.000     0.000     0.000     0.000     0.000     0.000     0.000     0.000     0.000     0.000     0.000     0.000     0.000     0.000     0.000     0.000     0.000     0.000     0.000     0.000     0.000     0.000     0.000     0.000     0.000     0.000     0.000     0.000     0.000     0.000     0.000     0.000     0.000     0.000     0.000     0.000     0.000     0.000     0.000     0.000     0.000     0.000     0.000     0.000     0.000     0.000     0.000     0.000     0.000     0.000     0.000     0.000     0.000     0.000     0.000     0.000     0.000     0.000     0.000     0.000     0.000     0.000     0.000     0.000     0.000     0.000     0.000     0.000     0.000     0.000     0.000     0.000     0.000     0.000     0.000     0.000     0.000     0.000     0.000     0.000     0.000     0.000     0.000     0.000     0.000     0.000     0.000     0.000     0.000     0.000     0.000     0.000     0.000     0.000     0.000     0.000     0.000     0.000     0.000     0.000     0.000     0.000     0.000     0.000     0.000     0.000     0.000     0.000     0.000     0.000
     0.000     0.000     0.000     0.000     0.000     0.000     0.000     0.000     0.000     0.000     0.000     0.000     0.000     0.000     0.000     0.000     0.000     0.000     0.000     0.000     0.000     0.000     0.000     0.000     0.000     0.000     0.000     0.000     0.000     0.000     0.000     0.000     0.000     0.000     0.000     0.000     0.000     0.000     0.000     0.000     0.000     0.000     0.000     0.000     0.000     0.000     0.000     0.000     0.000     0.000     0.000     0.000     0.000     0.000     0.000     0.000     0.000     0.000     0.000     0.000     0.000     0.000     0.000     0.000     0.000     0.000     0.000     0.000     0.000     0.000     0.000     0.000     0.000     0.000     0.000     0.000     0.000     0.000     0.000     0.000     0.000     0.000     0.000     0.000     0.000     0.000     0.000     0.000     0.000     0.000     0.000     0.000     0.000     0.000     0.000     0.000     0.000     0.000     0.000     0.000     0.000     0.000     0.000     0.000     0.000     0.000     0.000     0.000     0.000     0.000     0.000     0.000     0.000     0.000     0.000     0.000     0.000     0.000     0.000     0.000     0.000     0.000     0.000     0.000     0.000     0.000     0.000     0.000     0.000     0.000     0.000     0.000     0.000     0.000     0.000     0.000     0.000     0.000     0.000     0.000     0.000     0.000     0.000     0.000     0.000     0.000     0.000     0.000     0.000     0.000     0.000     0.000     0.000     0.000     0.000     0.000     0.000     0.000     0.000     0.000     0.000     0.000     0.000     0.000     0.000     0.000     0.000     0.000     0.000     0.000     0.000     0.000     0.000     0.000     0.000     0.000     0.000     0.000     0.000     0.000     0.000     0.000     0.000     0.000     0.000     0.000     0.000     0.000     0.000     0.000     0.000     0.000     0.000     0.000     0.000     0.000     0.000     0.000     0.000     0.000     0.000     0.000     0.000     0.000     0.000     0.000     0.000     0.000     0.000     0.000     0.000     0.000     0.000     0.000     0.000     0.000     0.000     0.000     0.000     0.000     0.000     0.000     0.000     0.000     0.000     0.000     0.000     0.000     0.000     0.000     0.000     0.000     0.000     0.000     0.000     0.000     0.000     0.000     0.000     0.000     0.000     0.000     0.000     0.000     0.000     0.000     0.000     0.000     0.000     0.000     0.000     0.000     0.000     0.000     0.000     0.000     0.000     0.000     0.000     0.000     0.000     0.000     0.000     0.000     0.000     0.000     0.000     0.000     0.000     0.000     0.000     0.000     0.000     0.000     0.000     0.000     0.000     0.000     0.000     0.000     0.000     0.000     0.000     0.000     0.000     0.000     0.000     0.000     0.000     0.000     0.000     0.000     0.000     0.003     0.008     0.008     0.008     0.008     0.008     0.010     0.010     0.012     0.012     0.012     0.012     0.013     0.013     0.013     0.013     0.015     0.014     0.015     0.015     0.015     0.016     0.017     0.019     0.019     0.020     0.020     0.020     0.020     0.020     0.019     0.019     0.019     0.020     0.019     0.020     0.019     0.019     0.019     0.019     0.019     0.019     0.019     0.019     0.019     0.019     0.021     0.019     0.019     0.021     0.018     0.019     0.020     0.019     0.019     0.018     0.019     0.018     0.019     0.019     0.018     0.018     0.018     0.017     0.018     0.016     0.017     0.017     0.019     0.020     0.018     0.020     0.022     0.022     0.021     0.024     0.023     0.021     0.022     0.022     0.021     0.022     0.021     0.018     0.019     0.016     0.020     0.018     0.020     0.020     0.019     0.017     0.019     0.021     0.021     0.019     0.018     0.018     0.021     0.019     0.020     0.019     0.021     0.018     0.020     0.018     0.019     0.023     0.020     0.020     0.020     0.021     0.021     0.022     0.022     0.021     0.021     0.021     0.021     0.021     0.020     0.019     0.020     0.019     0.018     0.017     0.017     0.017     0.018     0.018     0.017     0.018     0.017     0.019     0.016     0.015     0.015     0.016     0.015     0.013     0.015     0.013     0.015     0.015     0.014     0.016     0.014     0.014     0.016     0.015     0.015     0.016     0.016     0.015     0.015     0.015     0.015     0.016     0.016     0.016     0.017     0.016     0.018     0.018     0.014     0.015     0.017     0.012     0.013     0.013     0.012     0.015     0.017     0.016     0.014     0.014     0.015     0.015     0.016     0.017     0.017     0.018     0.018     0.018     0.019     0.016     0.019     0.018     0.019     0.020     0.020     0.018     0.021     0.022     0.022     0.019     0.019     0.018     0.021     0.021     0.019     0.021     0.025     0.021     0.019     0.025     0.026     0.024     0.023     0.021     0.024     0.024     0.024     0.023     0.026     0.024     0.023     0.024     0.025     0.022     0.021     0.020     0.020     0.020     0.018     0.019     0.017     0.018     0.019     0.019     0.018     0.020     0.018     0.019     0.017     0.018     0.018     0.019     0.019     0.021     0.021     0.018     0.017     0.019     0.018     0.021     0.020     0.021     0.020     0.019     0.022     0.021     0.021     0.020     0.020     0.020     0.020     0.021     0.020     0.021     0.020     0.021     0.019     0.019     0.020     0.019     0.023     0.017     0.017     0.018     0.016     0.017     0.017     0.015     0.017     0.015     0.017     0.013     0.015     0.015     0.013     0.015     0.014     0.013     0.011     0.013     0.012     0.013     0.013     0.013     0.014     0.014     0.016     0.017     0.018     0.017     0.019     0.016     0.016     0.019     0.016     0.021     0.019     0.017     0.017     0.017     0.016     0.017     0.016     0.016     0.014     0.013     0.015     0.017     0.014     0.013     0.013     0.014     0.013     0.014     0.015     0.014     0.015     0.017     0.015     0.015     0.016     0.016     0.016     0.016     0.016     0.015     0.017     0.016     0.018     0.017     0.019     0.018     0.018     0.021     0.019     0.022     0.021     0.023     0.021     0.024     0.021     0.027     0.021     0.023     0.026     0.025     0.023     0.023     0.022     0.021     0.021     0.022     0.024     0.020     0.020     0.020     0.019     0.017     0.017     0.016     0.016     0.016     0.015     0.015     0.016     0.015     0.016     0.015     0.015     0.017     0.017     0.018     0.017     0.017     0.018     0.018     0.018     0.018     0.018     0.018     0.019     0.020     0.020     0.020     0.022     0.021     0.019     0.021     0.020     0.020     0.020     0.020     0.021     0.020     0.020     0.021     0.023     0.020     0.021     0.021     0.020     0.020     0.021     0.020     0.021     0.021     0.021     0.021     0.020     0.022     0.020     0.020     0.020     0.020     0.020     0.020     0.020     0.019     0.019     0.018     0.019     0.019     0.019     0.018     0.018     0.019     0.017     0.019     0.017     0.018     0.017     0.017     0.016     0.016     0.016     0.016     0.016     0.016     0.015     0.015     0.015     0.015     0.015     0.016     0.015     0.015     0.015     0.014     0.015     0.014     0.014     0.013     0.014     0.013     0.013     0.014     0.013     0.013     0.013     0.013     0.013     0.013     0.013     0.012     0.012     0.012     0.011     0.011     0.011     0.012     0.011     0.011     0.012     0.011     0.011     0.011     0.011     0.010     0.011     0.011     0.010     0.011     0.010     0.011     0.010     0.010     0.010     0.010     0.010     0.010     0.009     0.009     0.009     0.009     0.009     0.009     0.008     0.009     0.008     0.008     0.009     0.009     0.008     0.009     0.008     0.008     0.008     0.007     0.008     0.008     0.008     0.007     0.007     0.008     0.007     0.007     0.006     0.007     0.007     0.007     0.007     0.007     0.006     0.006     0.007     0.006     0.006     0.006     0.006     0.006     0.006     0.005     0.005     0.005     0.005     0.005     0.005     0.004     0.005     0.004     0.004     0.004     0.004     0.005     0.005     0.005     0.005     0.004     0.004     0.004     0.003     0.003     0.003     0.003     0.000     0.000     0.000     0.000     0.000     0.000     0.000     0.000     0.000     0.000     0.000     0.000     0.000     0.000     0.000     0.000     0.000     0.000     0.000     0.000     0.000     0.000     0.000     0.000     0.000     0.000     0.000     0.000     0.000     0.000     0.000     0.000     0.000     0.000     0.000     0.000     0.000     0.000     0.000     0.000     0.000     0.000     0.000     0.000     0.000     0.000     0.000     0.000     0.000     0.000     0.000     0.000     0.000     0.000     0.000     0.000     0.000     0.000     0.000     0.000     0.000     0.000     0.000     0.000     0.000     0.000     0.000     0.000     0.000     0.000     0.000     0.000     0.000     0.000     0.000     0.000     0.000     0.000     0.000     0.000     0.000     0.000     0.000     0.000     0.000     0.000     0.000     0.000     0.000     0.000     0.000     0.000     0.000     0.000     0.000     0.000     0.000     0.000     0.000     0.000     0.000     0.000     0.000     0.000     0.000     0.000     0.000     0.000     0.000     0.000     0.000     0.000     0.000     0.000     0.000     0.000     0.000     0.000     0.000     0.000     0.000     0.000     0.000     0.000     0.000     0.000     0.000     0.000     0.000     0.000     0.000     0.000     0.000     0.000     0.000     0.000     0.000     0.000     0.000     0.000     0.000     0.000     0.000     0.000     0.000     0.000     0.000     0.000     0.000     0.000     0.000     0.000     0.000     0.000     0.000     0.000     0.000     0.000     0.000     0.000     0.000     0.000     0.000     0.000     0.000     0.000     0.000     0.000     0.000     0.000     0.000     0.000     0.000     0.000     0.000     0.000     0.000     0.000     0.000     0.000     0.000     0.000     0.000     0.000     0.000     0.000     0.000     0.000     0.000     0.000     0.000     0.000     0.000     0.000     0.000     0.000     0.000     0.000     0.000     0.000     0.000     0.000     0.000     0.000     0.000     0.000     0.000     0.000     0.000     0.000     0.000     0.000     0.000     0.000     0.000     0.000     0.000     0.000     0.000     0.000     0.000     0.000     0.000     0.000     0.000     0.000     0.000     0.000     0.000     0.000     0.000     0.000     0.000     0.000     0.000     0.000     0.000     0.000     0.000     0.000     0.000     0.000     0.000     0.000     0.000     0.000     0.000     0.000     0.000     0.000     0.000     0.000     0.000     0.000     0.000     0.000     0.000     0.000     0.000     0.000     0.000     0.000     0.000     0.000     0.000     0.000     0.000     0.000     0.000     0.000     0.000     0.000     0.000     0.000     0.000     0.000     0.000     0.000     0.000     0.000     0.000     0.000     0.000     0.000     0.000     0.000     0.000     0.000     0.000     0.000     0.000     0.000     0.000     0.000     0.000     0.000     0.000     0.000     0.000     0.000     0.000     0.000     0.000     0.000     0.000     0.000     0.000     0.000     0.000     0.000     0.000     0.000     0.000     0.000     0.000     0.000     0.000     0.000     0.000     0.000     0.000     0.000     0.000     0.000     0.000     0.000     0.000     0.000     0.000     0.000     0.000     0.000     0.000     0.000     0.000     0.000     0.000     0.000     0.000     0.000     0.000     0.000     0.000     0.000     0.000     0.000     0.000     0.000     0.000     0.000     0.000     0.000     0.000     0.000     0.000     0.000     0.000     0.000     0.000     0.000     0.000     0.000     0.000     0.000     0.000     0.000     0.000     0.000     0.000     0.000     0.000     0.000     0.000     0.000     0.000     0.000     0.000     0.000     0.000     0.000     0.000     0.000     0.000     0.000     0.000     0.000     0.000     0.000     0.000     0.000     0.000     0.000     0.000     0.000     0.000     0.000     0.000     0.000     0.000     0.000     0.000     0.000     0.000     0.000     0.000     0.000     0.000     0.000     0.000     0.000     0.000     0.000     0.000     0.000     0.000     0.000     0.000     0.000     0.000     0.000     0.000     0.000     0.000     0.000     0.000     0.000     0.000     0.000     0.000     0.000     0.000     0.000     0.000     0.000     0.000     0.000     0.000     0.000     0.000     0.000     0.000     0.000     0.000     0.000     0.000     0.000     0.000     0.000     0.000     0.000     0.000     0.000     0.000     0.000     0.000     0.000     0.000     0.000     0.000     0.000     0.000     0.000     0.000     0.000     0.000     0.000     0.000     0.000     0.000     0.000     0.000     0.000     0.000     0.000     0.000     0.000     0.000     0.000     0.000     0.000     0.000     0.000     0.000     0.000     0.000     0.000     0.000     0.000     0.000     0.000     0.000     0.000     0.000     0.000     0.000     0.000     0.000     0.000     0.000     0.000     0.000     0.000     0.000     0.000     0.000     0.000     0.000     0.000     0.000     0.000     0.000     0.000     0.000     0.000     0.000     0.000     0.000     0.000     0.000     0.000     0.000     0.000     0.000     0.000     0.000     0.000     0.000     0.000     0.000     0.000     0.000     0.000     0.000     0.000     0.000     0.000     0.000     0.000     0.000     0.000     0.000     0.000     0.000     0.000     0.000     0.000     0.000     0.000     0.000     0.000     0.000     0.000     0.000     0.000     0.000     0.000     0.000     0.000     0.000     0.000     0.000     0.000     0.000     0.000     0.000     0.000     0.000     0.000     0.000     0.000     0.000     0.000     0.000     0.000     0.000     0.000     0.000     0.000     0.000     0.000     0.000     0.000     0.000     0.000     0.000     0.000     0.000     0.000     0.000     0.000     0.000     0.000     0.000     0.000     0.000     0.000     0.000     0.000     0.000     0.000     0.000     0.000     0.000     0.000     0.000     0.000     0.000     0.000     0.000     0.000     0.000     0.000     0.000     0.000     0.000     0.000     0.000     0.000     0.000     0.000     0.000     0.000     0.000     0.000     0.000     0.000     0.000     0.000     0.000     0.000     0.000     0.000     0.000     0.000     0.000     0.000     0.000     0.000     0.000     0.000     0.000     0.000     0.000     0.000     0.000     0.000     0.000
     0.000     0.000     0.000     0.000     0.000     0.000     0.000     0.000     0.000     0.000     0.000     0.000     0.000     0.000     0.000     0.000     0.000     0.000     0.000     0.000     0.000     0.000     0.000     0.000     0.000     0.000     0.000     0.000     0.000     0.000     0.000     0.000     0.000     0.000     0.000     0.000     0.000     0.000     0.000     0.000     0.000     0.000     0.000     0.000     0.000     0.000     0.000     0.000     0.000     0.000     0.000     0.000     0.000     0.000     0.000     0.000     0.000     0.000     0.000     0.000     0.000     0.000     0.000     0.000     0.000     0.000     0.000     0.000     0.000     0.000     0.000     0.000     0.000     0.000     0.000     0.000     0.000     0.000     0.000     0.000     0.000     0.000     0.000     0.000     0.000     0.000     0.000     0.000     0.000     0.000     0.000     0.000     0.000     0.000     0.000     0.000     0.000     0.000     0.000     0.000     0.000     0.000     0.000     0.000     0.000     0.000     0.000     0.000     0.000     0.000     0.000     0.000     0.000     0.000     0.000     0.000     0.000     0.000     0.000     0.000     0.000     0.000     0.000     0.000     0.000     0.000     0.000     0.000     0.000     0.000     0.000     0.000     0.000     0.000     0.000     0.000     0.000     0.000     0.000     0.000     0.000     0.000     0.000     0.000     0.000     0.000     0.000     0.000     0.000     0.000     0.000     0.000     0.000     0.000     0.000     0.000     0.000     0.000     0.000     0.000     0.000     0.000     0.000     0.000     0.000     0.000     0.000     0.000     0.000     0.000     0.000     0.000     0.000     0.000     0.000     0.000     0.000     0.000     0.000     0.000     0.000     0.000     0.000     0.000     0.000     0.000     0.000     0.000     0.000     0.000     0.000     0.000     0.000     0.000     0.000     0.000     0.000     0.000     0.000     0.000     0.000     0.000     0.000     0.000     0.000     0.000     0.000     0.000     0.000     0.000     0.000     0.000     0.000     0.000     0.000     0.000     0.000     0.000     0.000     0.000     0.000     0.000     0.000     0.000     0.000     0.000     0.000     0.000     0.000     0.000     0.000     0.000     0.000     0.000     0.000     0.000     0.000     0.000     0.000     0.000     0.000     0.000     0.000     0.000     0.000     0.000     0.000     0.000     0.000     0.000     0.000     0.000     0.000     0.000     0.000     0.000     0.000     0.000     0.000     0.000     0.000     0.000     0.000     0.000     0.000     0.000     0.000     0.000     0.000     0.000     0.000     0.000     0.000     0.000     0.000     0.000     0.000     0.000     0.000     0.000     0.000     0.000     0.000     0.000     0.000     0.000     0.000     0.000     0.000     0.000     0.000     0.000     0.000     0.005     0.007     0.007     0.007     0.007     0.008     0.009     0.011     0.012     0.011     0.011     0.011     0.011     0.014     0.013     0.014     0.015     0.014     0.015     0.015     0.016     0.015     0.016     0.018     0.020     0.021     0.021     0.019     0.020     0.020     0.019     0.019     0.019     0.019     0.019     0.019     0.018     0.018     0.019     0.019     0.018     0.018     0.018     0.018     0.018     0.018     0.020     0.018     0.019     0.018     0.021     0.019     0.019     0.018     0.019     0.017     0.018     0.018     0.017     0.019     0.016     0.016     0.016     0.016     0.015     0.017     0.017     0.015     0.016     0.017     0.017     0.018     0.021     0.021     0.021     0.020     0.022     0.022     0.021     0.018     0.021     0.020     0.017     0.016     0.017     0.018     0.016     0.015     0.017     0.018     0.016     0.016     0.017     0.017     0.022     0.021     0.017     0.019     0.021     0.021     0.020     0.020     0.020     0.019     0.020     0.019     0.023     0.020     0.018     0.020     0.019     0.020     0.021     0.021     0.020     0.021     0.021     0.019     0.020     0.019     0.018     0.018     0.016     0.016     0.016     0.018     0.017     0.017     0.016     0.016     0.017     0.015     0.015     0.015     0.017     0.015     0.014     0.015     0.014     0.015     0.014     0.013     0.013     0.013     0.013     0.013     0.013     0.016     0.015     0.016     0.016     0.014     0.017     0.015     0.014     0.015     0.015     0.013     0.014     0.014     0.014     0.015     0.014     0.014     0.014     0.012     0.012     0.015     0.014     0.015     0.016     0.015     0.016     0.013     0.015     0.012     0.012     0.014     0.011     0.016     0.016     0.015     0.014     0.013     0.016     0.015     0.015     0.016     0.018     0.021     0.016     0.018     0.016     0.017     0.020     0.017     0.018     0.021     0.020     0.019     0.017     0.018     0.017     0.017     0.018     0.019     0.021     0.018     0.020     0.020     0.020     0.021     0.022     0.020     0.023     0.019     0.021     0.018     0.019     0.021     0.017     0.016     0.018     0.018     0.016     0.017     0.014     0.016     0.016     0.016     0.017     0.017     0.015     0.017     0.017     0.014     0.016     0.017     0.017     0.015     0.018     0.020     0.016     0.018     0.016     0.017     0.015     0.017     0.018     0.019     0.017     0.018     0.016     0.019     0.018     0.017     0.017     0.016     0.016     0.018     0.017     0.016     0.020     0.019     0.016     0.016     0.016     0.016     0.015     0.017     0.014     0.013     0.013     0.012     0.013     0.015     0.012     0.013     0.012     0.013     0.012     0.011     0.012     0.011     0.011     0.012     0.012     0.012     0.012     0.014     0.014     0.016     0.014     0.014     0.016     0.018     0.017     0.015     0.014     0.017     0.016     0.013     0.018     0.017     0.015     0.015     0.016     0.017     0.016     0.014     0.013     0.015     0.014     0.015     0.014     0.013     0.012     0.012     0.013     0.012     0.013     0.014     0.014     0.013     0.015     0.016     0.017     0.018     0.017     0.016     0.016     0.017     0.016     0.017     0.019     0.018     0.019     0.019     0.021     0.022     0.022     0.020     0.022     0.023     0.021     0.023     0.022     0.021     0.023     0.023     0.022     0.022     0.023     0.022     0.022     0.021     0.022     0.020     0.020     0.022     0.020     0.020     0.017     0.018     0.015     0.016     0.017     0.016     0.016     0.016     0.016     0.015     0.015     0.015     0.016     0.017     0.016     0.016     0.016     0.017     0.017     0.019     0.018     0.018     0.018     0.019     0.019     0.019     0.019     0.019     0.021     0.022     0.020     0.021     0.021     0.020     0.021     0.021     0.020     0.021     0.021     0.021     0.020     0.020     0.019     0.019     0.020     0.020     0.021     0.020     0.020     0.022     0.020     0.020     0.020     0.022     0.020     0.019     0.019     0.019     0.019     0.018     0.018     0.019     0.018     0.019     0.018     0.018     0.018     0.019     0.018     0.018     0.018     0.018     0.018     0.017     0.017     0.017     0.017     0.016     0.016     0.015     0.016     0.016     0.016     0.015     0.015     0.015     0.015     0.016     0.015     0.016     0.015     0.015     0.014     0.014     0.014     0.013     0.014     0.014     0.014     0.013     0.014     0.014     0.014     0.014     0.012     0.013     0.013     0.012     0.012     0.012     0.011     0.012     0.011     0.011     0.011     0.011     0.011     0.012     0.011     0.011     0.011     0.012     0.011     0.010     0.010     0.010     0.010     0.010     0.010     0.011     0.009     0.009     0.009     0.009     0.009     0.009     0.008     0.009     0.008     0.009     0.009     0.009     0.009     0.008     0.008     0.008     0.008     0.008     0.008     0.008     0.008     0.009     0.009     0.008     0.008     0.008     0.008     0.007     0.007     0.007     0.008     0.007     0.007     0.006     0.007     0.006     0.006     0.006     0.006     0.006     0.005     0.006     0.006     0.005     0.005     0.005     0.005     0.005     0.006     0.005     0.004     0.004     0.004     0.005     0.005     0.004     0.005     0.005     0.004     0.005     0.004     0.004     0.004     0.004     0.003     0.003     0.003     0.002     0.000     0.000     0.000     0.000     0.000     0.000     0.000     0.000     0.000     0.000     0.000     0.000     0.000     0.000     0.000     0.000     0.000     0.000     0.000     0.000     0.000     0.000     0.000     0.000     0.000     0.000     0.000     0.000     0.000     0.000     0.000     0.000     0.000     0.000     0.000     0.000     0.000     0.000     0.000     0.000     0.000     0.000     0.000     0.000     0.000     0.000     0.000     0.000     0.000     0.000     0.000     0.000     0.000     0.000     0.000     0.000     0.000     0.000     0.000     0.000     0.000     0.000     0.000     0.000     0.000     0.000     0.000     0.000     0.000     0.000     0.000     0.000     0.000     0.000     0.000     0.000     0.000     0.000     0.000     0.000     0.000     0.000     0.000     0.000     0.000     0.000     0.000     0.000     0.000     0.000     0.000     0.000     0.000     0.000     0.000     0.000     0.000     0.000     0.000     0.000     0.000     0.000     0.000     0.000     0.000     0.000     0.000     0.000     0.000     0.000     0.000     0.000     0.000     0.000     0.000     0.000     0.000     0.000     0.000     0.000     0.000     0.000     0.000     0.000     0.000     0.000     0.000     0.000     0.000     0.000     0.000     0.000     0.000     0.000     0.000     0.000     0.000     0.000     0.000     0.000     0.000     0.000     0.000     0.000     0.000     0.000     0.000     0.000     0.000     0.000     0.000     0.000     0.000     0.000     0.000     0.000     0.000     0.000     0.000     0.000     0.000     0.000     0.000     0.000     0.000     0.000     0.000     0.000     0.000     0.000     0.000     0.000     0.000     0.000     0.000     0.000     0.000     0.000     0.000     0.000     0.000     0.000     0.000     0.000     0.000     0.000     0.000     0.000     0.000     0.000     0.000     0.000     0.000     0.000     0.000     0.000     0.000     0.000     0.000     0.000     0.000     0.000     0.000     0.000     0.000     0.000     0.000     0.000     0.000     0.000     0.000     0.000     0.000     0.000     0.000     0.000     0.000     0.000     0.000     0.000     0.000     0.000     0.000     0.000     0.000     0.000     0.000     0.000     0.000     0.000     0.000     0.000     0.000     0.000     0.000     0.000     0.000     0.000     0.000     0.000     0.000     0.000     0.000     0.000     0.000     0.000     0.000     0.000     0.000     0.000     0.000     0.000     0.000     0.000     0.000     0.000     0.000     0.000     0.000     0.000     0.000     0.000     0.000     0.000     0.000     0.000     0.000     0.000     0.000     0.000     0.000     0.000     0.000     0.000     0.000     0.000     0.000     0.000     0.000     0.000     0.000     0.000     0.000     0.000     0.000     0.000     0.000     0.000     0.000     0.000     0.000     0.000     0.000     0.000     0.000     0.000     0.000     0.000     0.000     0.000     0.000     0.000     0.000     0.000     0.000     0.000     0.000     0.000     0.000     0.000     0.000     0.000     0.000     0.000     0.000     0.000     0.000     0.000     0.000     0.000     0.000     0.000     0.000     0.000     0.000     0.000     0.000     0.000     0.000     0.000     0.000     0.000     0.000     0.000     0.000     0.000     0.000     0.000     0.000     0.000     0.000     0.000     0.000     0.000     0.000     0.000     0.000     0.000     0.000     0.000     0.000     0.000     0.000     0.000     0.000     0.000     0.000     0.000     0.000     0.000     0.000     0.000     0.000     0.000     0.000     0.000     0.000     0.000     0.000     0.000     0.000     0.000     0.000     0.000     0.000     0.000     0.000     0.000     0.000     0.000     0.000     0.000     0.000     0.000     0.000     0.000     0.000     0.000     0.000     0.000     0.000     0.000     0.000     0.000     0.000     0.000     0.000     0.000     0.000     0.000     0.000     0.000     0.000     0.000     0.000     0.000     0.000     0.000     0.000     0.000     0.000     0.000     0.000     0.000     0.000     0.000     0.000     0.000     0.000     0.000     0.000     0.000     0.000     0.000     0.000     0.000     0.000     0.000     0.000     0.000     0.000     0.000     0.000     0.000     0.000     0.000     0.000     0.000     0.000     0.000     0.000     0.000     0.000     0.000     0.000     0.000     0.000     0.000     0.000     0.000     0.000     0.000     0.000     0.000     0.000     0.000     0.000     0.000     0.000     0.000     0.000     0.000     0.000     0.000     0.000     0.000     0.000     0.000     0.000     0.000     0.000     0.000     0.000     0.000     0.000     0.000     0.000     0.000     0.000     0.000     0.000     0.000     0.000     0.000     0.000     0.000     0.000     0.000     0.000     0.000     0.000     0.000     0.000     0.000     0.000     0.000     0.000     0.000     0.000     0.000     0.000     0.000     0.000     0.000     0.000     0.000     0.000     0.000     0.000     0.000     0.000     0.000     0.000     0.000     0.000     0.000     0.000     0.000     0.000     0.000     0.000     0.000     0.000     0.000     0.000     0.000     0.000     0.000     0.000     0.000     0.000     0.000     0.000     0.000     0.000     0.000     0.000     0.000     0.000     0.000     0.000     0.000     0.000     0.000     0.000     0.000     0.000     0.000     0.000     0.000     0.000     0.000     0.000     0.000     0.000     0.000     0.000     0.000     0.000     0.000     0.000     0.000     0.000     0.000     0.000     0.000     0.000     0.000     0.000     0.000     0.000     0.000     0.000     0.000     0.000     0.000     0.000     0.000     0.000     0.000     0.000     0.000     0.000     0.000     0.000     0.000     0.000     0.000     0.000     0.000     0.000     0.000     0.000     0.000     0.000     0.000     0.000     0.000     0.000     0.000     0.000     0.000     0.000     0.000     0.000     0.000     0.000     0.000     0.000     0.000     0.000     0.000     0.000     0.000     0.000     0.000     0.000     0.000     0.000     0.000     0.000     0.000     0.000     0.000     0.000     0.000     0.000     0.000     0.000     0.000     0.000     0.000     0.000     0.000     0.000     0.000     0.000     0.000     0.000     0.000     0.000     0.000     0.000     0.000     0.000     0.000     0.000
     0.000     0.000     0.000     0.000     0.000     0.000     0.000     0.000     0.000     0.000     0.000     0.000     0.000     0.000     0.000     0.000     0.000     0.000     0.000     0.000     0.000     0.000     0.000     0.000     0.000     0.000     0.000     0.000     0.000     0.000     0.000     0.000     0.000     0.000     0.000     0.000     0.000     0.000     0.000     0.000     0.000     0.000     0.000     0.000     0.000     0.000     0.000     0.000     0.000     0.000     0.000     0.000     0.000     0.000     0.000     0.000     0.000     0.000     0.000     0.000     0.000     0.000     0.000     0.000     0.000     0.000     0.000     0.000     0.000     0.000     0.000     0.000     0.000     0.000     0.000     0.000     0.000     0.000     0.000     0.000     0.000     0.000     0.000     0.000     0.000     0.000     0.000     0.000     0.000     0.000     0.000     0.000     0.000     0.000     0.000     0.000     0.000     0.000     0.000     0.000     0.000     0.000     0.000     0.000     0.000     0.000     0.000     0.000     0.000     0.000     0.000     0.000     0.000     0.000     0.000     0.000     0.000     0.000     0.000     0.000     0.000     0.000     0.000     0.000     0.000     0.000     0.000     0.000     0.000     0.000     0.000     0.000     0.000     0.000     0.000     0.000     0.000     0.000     0.000     0.000     0.000     0.000     0.000     0.000     0.000     0.000     0.000     0.000     0.000     0.000     0.000     0.000     0.000     0.000     0.000     0.000     0.000     0.000     0.000     0.000     0.000     0.000     0.000     0.000     0.000     0.000     0.000     0.000     0.000     0.000     0.000     0.000     0.000     0.000     0.000     0.000     0.000     0.000     0.000     0.000     0.000     0.000     0.000     0.000     0.000     0.000     0.000     0.000     0.000     0.000     0.000     0.000     0.000     0.000     0.000     0.000     0.000     0.000     0.000     0.000     0.000     0.000     0.000     0.000     0.000     0.000     0.000     0.000     0.000     0.000     0.000     0.000     0.000     0.000     0.000     0.000     0.000     0.000     0.000     0.000     0.000     0.000     0.000     0.000     0.000     0.000     0.000     0.000     0.000     0.000     0.000     0.000     0.000     0.000     0.000     0.000     0.000     0.000     0.000     0.000     0.000     0.000     0.000     0.000     0.000     0.000     0.000     0.000     0.000     0.000     0.000     0.000     0.000     0.000     0.000     0.000     0.000     0.000     0.000     0.000     0.000     0.000     0.000     0.000     0.000     0.000     0.000     0.000     0.000     0.000     0.000     0.000     0.000     0.000     0.000     0.000     0.000     0.000     0.000     0.000     0.000     0.000     0.000     0.000     0.000     0.000     0.000     0.000     0.000     0.000     0.000     0.000     0.002     0.006     0.006     0.006     0.006     0.006     0.010     0.011     0.010     0.011     0.010     0.012     0.012     0.013     0.013     0.012     0.013     0.014     0.013     0.015     0.014     0.014     0.016     0.018     0.018     0.021     0.022     0.020     0.019     0.019     0.018     0.018     0.018     0.018     0.019     0.018     0.017     0.017     0.017     0.018     0.018     0.017     0.017     0.018     0.018     0.019     0.018     0.017     0.017     0.017     0.018     0.017     0.017     0.017     0.017     0.017     0.017     0.017     0.016     0.015     0.016     0.015     0.015     0.016     0.013     0.015     0.014     0.016     0.015     0.014     0.015     0.019     0.017     0.018     0.018     0.019     0.019     0.020     0.020     0.020     0.016     0.018     0.015     0.016     0.017     0.017     0.017     0.014     0.013     0.014     0.019     0.019     0.017     0.020     0.018     0.019     0.020     0.022     0.025     0.022     0.020     0.021     0.019     0.024     0.022     0.020     0.021     0.021     0.020     0.019     0.018     0.020     0.019     0.019     0.020     0.018     0.019     0.021     0.018     0.018     0.018     0.017     0.016     0.019     0.021     0.019     0.017     0.018     0.016     0.016     0.016     0.015     0.016     0.015     0.015     0.014     0.015     0.015     0.015     0.014     0.013     0.015     0.013     0.013     0.014     0.013     0.013     0.013     0.012     0.015     0.015     0.016     0.014     0.013     0.012     0.014     0.014     0.013     0.014     0.013     0.014     0.012     0.014     0.013     0.013     0.013     0.013     0.012     0.013     0.012     0.011     0.013     0.012     0.011     0.011     0.011     0.013     0.012     0.013     0.010     0.012     0.014     0.013     0.013     0.013     0.014     0.013     0.015     0.014     0.013     0.013     0.014     0.014     0.015     0.014     0.019     0.014     0.015     0.015     0.016     0.017     0.016     0.014     0.015     0.018     0.013     0.013     0.015     0.017     0.015     0.013     0.016     0.014     0.015     0.014     0.014     0.015     0.015     0.014     0.013     0.013     0.017     0.015     0.018     0.015     0.015     0.016     0.018     0.016     0.015     0.015     0.015     0.017     0.016     0.015     0.016     0.014     0.015     0.016     0.012     0.015     0.015     0.013     0.015     0.017     0.015     0.015     0.014     0.013     0.016     0.017     0.014     0.016     0.014     0.016     0.013     0.012     0.012     0.013     0.011     0.013     0.013     0.016     0.014     0.016     0.017     0.015     0.017     0.015     0.014     0.012     0.013     0.013     0.011     0.013     0.013     0.013     0.013     0.015     0.013     0.016     0.014     0.012     0.013     0.014     0.013     0.013     0.012     0.012     0.012     0.014     0.014     0.013     0.017     0.015     0.015     0.016     0.015     0.015     0.014     0.011     0.011     0.015     0.015     0.011     0.015     0.013     0.012     0.012     0.013     0.012     0.014     0.013     0.013     0.012     0.013     0.014     0.012     0.012     0.012     0.012     0.012     0.014     0.014     0.012     0.013     0.014     0.015     0.015     0.015     0.016     0.017     0.020     0.018     0.017     0.018     0.020     0.021     0.021     0.021     0.020     0.023     0.022     0.022     0.020     0.023     0.023     0.021     0.020     0.022     0.021     0.022     0.020     0.024     0.021     0.021     0.022     0.021     0.021     0.019     0.018     0.018     0.017     0.016     0.017     0.018     0.016     0.016     0.017     0.016     0.015     0.017     0.015     0.016     0.016     0.015     0.016     0.016     0.017     0.016     0.017     0.018     0.018     0.018     0.018     0.019     0.018     0.020     0.019     0.019     0.021     0.019     0.019     0.019     0.021     0.022     0.020     0.021     0.022     0.022     0.021     0.021     0.023     0.021     0.019     0.021     0.020     0.020     0.019     0.019     0.021     0.020     0.021     0.021     0.021     0.019     0.020     0.020     0.020     0.020     0.020     0.020     0.019     0.019     0.019     0.018     0.018     0.018     0.018     0.019     0.018     0.019     0.018     0.018     0.018     0.017     0.017     0.018     0.016     0.016     0.016     0.017     0.016     0.017     0.016     0.016     0.016     0.015     0.015     0.015     0.015     0.017     0.015     0.014     0.014     0.014     0.014     0.013     0.014     0.013     0.014     0.013     0.013     0.014     0.012     0.013     0.013     0.013     0.013     0.013     0.013     0.012     0.012     0.011     0.011     0.011     0.011     0.011     0.011     0.011     0.011     0.011     0.012     0.012     0.010     0.011     0.010     0.010     0.010     0.011     0.010     0.010     0.009     0.010     0.009     0.009     0.009     0.009     0.009     0.008     0.009     0.009     0.009     0.010     0.008     0.009     0.008     0.008     0.008     0.009     0.008     0.008     0.008     0.008     0.008     0.008     0.008     0.008     0.008     0.007     0.007     0.007     0.007     0.007     0.008     0.008     0.007     0.006     0.006     0.007     0.007     0.006     0.006     0.005     0.006     0.005     0.005     0.006     0.005     0.005     0.005     0.006     0.005     0.004     0.004     0.004     0.005     0.005     0.005     0.005     0.004     0.005     0.004     0.004     0.004     0.004     0.003     0.004     0.003     0.003     0.001     0.000     0.000     0.000     0.000     0.000     0.000     0.000     0.000     0.000     0.000     0.000     0.000     0.000     0.000     0.000     0.000     0.000     0.000     0.000     0.000     0.000     0.000     0.000     0.000     0.000     0.000     0.000     0.000     0.000     0.000     0.000     0.000     0.000     0.000     0.000     0.000     0.000     0.000     0.000     0.000     0.000     0.000     0.000     0.000     0.000     0.000     0.000     0.000     0.000     0.000     0.000     0.000     0.000     0.000     0.000     0.000     0.000     0.000     0.000     0.000     0.000     0.000     0.000     0.000     0.000     0.000     0.000     0.000     0.000     0.000     0.000     0.000     0.000     0.000     0.000     0.000     0.000     0.000     0.000     0.000     0.000     0.000     0.000     0.000     0.000     0.000     0.000     0.000     0.000     0.000     0.000     0.000     0.000     0.000     0.000     0.000     0.000     0.000     0.000     0.000     0.000     0.000     0.000     0.000     0.000     0.000     0.000     0.000     0.000     0.000     0.000     0.000     0.000     0.000     0.000     0.000     0.000     0.000     0.000     0.000     0.000     0.000     0.000     0.000     0.000     0.000     0.000     0.000     0.000     0.000     0.000     0.000     0.000     0.000     0.000     0.000     0.000     0.000     0.000     0.000     0.000     0.000     0.000     0.000     0.000     0.000     0.000     0.000     0.000     0.000     0.000     0.000     0.000     0.000     0.000     0.000     0.000     0.000     0.000     0.000     0.000     0.000     0.000     0.000     0.000     0.000     0.000     0.000     0.000     0.000     0.000     0.000     0.000     0.000     0.000     0.000     0.000     0.000     0.000     0.000     0.000     0.000     0.000     0.000     0.000     0.000     0.000     0.000     0.000     0.000     0.000     0.000     0.000     0.000     0.000     0.000     0.000     0.000     0.000     0.000     0.000     0.000     0.000     0.000     0.000     0.000     0.000     0.000     0.000     0.000     0.000     0.000     0.000     0.000     0.000     0.000     0.000     0.000     0.000     0.000     0.000     0.000     0.000     0.000     0.000     0.000     0.000     0.000     0.000     0.000     0.000     0.000     0.000     0.000     0.000     0.000     0.000     0.000     0.000     0.000     0.000     0.000     0.000     0.000     0.000     0.000     0.000     0.000     0.000     0.000     0.000     0.000     0.000     0.000     0.000     0.000     0.000     0.000     0.000     0.000     0.000     0.000     0.000     0.000     0.000     0.000     0.000     0.000     0.000     0.000     0.000     0.000     0.000     0.000     0.000     0.000     0.000     0.000     0.000     0.000     0.000     0.000     0.000     0.000     0.000     0.000     0.000     0.000     0.000     0.000     0.000     0.000     0.000     0.000     0.000     0.000     0.000     0.000     0.000     0.000     0.000     0.000     0.000     0.000     0.000     0.000     0.000     0.000     0.000     0.000     0.000     0.000     0.000     0.000     0.000     0.000     0.000     0.000     0.000     0.000     0.000     0.000     0.000     0.000     0.000     0.000     0.000     0.000     0.000     0.000     0.000     0.000     0.000     0.000     0.000     0.000     0.000     0.000     0.000     0.000     0.000     0.000     0.000     0.000     0.000     0.000     0.000     0.000     0.000     0.000     0.000     0.000     0.000     0.000     0.000     0.000     0.000     0.000     0.000     0.000     0.000     0.000     0.000     0.000     0.000     0.000     0.000     0.000     0.000     0.000     0.000     0.000     0.000     0.000     0.000     0.000     0.000     0.000     0.000     0.000     0.000     0.000     0.000     0.000     0.000     0.000     0.000     0.000     0.000     0.000     0.000     0.000     0.000     0.000     0.000     0.000     0.000     0.000     0.000     0.000     0.000     0.000     0.000     0.000     0.000     0.000     0.000     0.000     0.000     0.000     0.000     0.000     0.000     0.000     0.000     0.000     0.000     0.000     0.000     0.000     0.000     0.000     0.000     0.000     0.000     0.000     0.000     0.000     0.000     0.000     0.000     0.000     0.000     0.000     0.000     0.000     0.000     0.000     0.000     0.000     0.000     0.000     0.000     0.000     0.000     0.000     0.000     0.000     0.000     0.000     0.000     0.000     0.000     0.000     0.000     0.000     0.000     0.000     0.000     0.000     0.000     0.000     0.000     0.000     0.000     0.000     0.000     0.000     0.000     0.000     0.000     0.000     0.000     0.000     0.000     0.000     0.000     0.000     0.000     0.000     0.000     0.000     0.000     0.000     0.000     0.000     0.000     0.000     0.000     0.000     0.000     0.000     0.000     0.000     0.000     0.000     0.000     0.000     0.000     0.000     0.000     0.000     0.000     0.000     0.000     0.000     0.000     0.000     0.000     0.000     0.000     0.000     0.000     0.000     0.000     0.000     0.000     0.000     0.000     0.000     0.000     0.000     0.000     0.000     0.000     0.000     0.000     0.000     0.000     0.000     0.000     0.000     0.000     0.000     0.000     0.000     0.000     0.000     0.000     0.000     0.000     0.000     0.000     0.000     0.000     0.000     0.000     0.000     0.000     0.000     0.000     0.000     0.000     0.000     0.000     0.000     0.000     0.000     0.000     0.000     0.000     0.000     0.000     0.000     0.000     0.000     0.000     0.000     0.000     0.000     0.000     0.000     0.000     0.000     0.000     0.000     0.000     0.000     0.000     0.000     0.000     0.000     0.000     0.000     0.000     0.000     0.000     0.000     0.000     0.000     0.000     0.000     0.000     0.000     0.000     0.000     0.000     0.000     0.000     0.000     0.000     0.000     0.000     0.000     0.000     0.000     0.000     0.000     0.000     0.000     0.000     0.000     0.000     0.000     0.000     0.000     0.000     0.000     0.000     0.000     0.000     0.000     0.000     0.000     0.000     0.000     0.000     0.000     0.000     0.000     0.000     0.000     0.000     0.000     0.000     0.000     0.000     0.000     0.000     0.000     0.000     0.000     0.000     0.000     0.000     0.000     0.000
     0.000     0.000     0.000     0.000     0.000     0.000     0.000     0.000     0.000     0.000     0.000     0.000     0.000     0.000     0.000     0.000     0.000     0.000     0.000     0.000     0.000     0.000     0.000     0.000     0.000     0.000     0.000     0.000     0.000     0.000     0.000     0.000     0.000     0.000     0.000     0.000     0.000     0.000     0.000     0.000     0.000     0.000     0.000     0.000     0.000     0.000     0.000     0.000     0.000     0.000     0.000     0.000     0.000     0.000     0.000     0.000     0.000     0.000     0.000     0.000     0.000     0.000     0.000     0.000     0.000     0.000     0.000     0.000     0.000     0.000     0.000     0.000     0.000     0.000     0.000     0.000     0.000     0.000     0.000     0.000     0.000     0.000     0.000     0.000     0.000     0.000     0.000     0.000     0.000     0.000     0.000     0.000     0.000     0.000     0.000     0.000     0.000     0.000     0.000     0.000     0.000     0.000     0.000     0.000     0.000     0.000     0.000     0.000     0.000     0.000     0.000     0.000     0.000     0.000     0.000     0.000     0.000     0.000     0.000     0.000     0.000     0.000     0.000     0.000     0.000     0.000     0.000     0.000     0.000     0.000     0.000     0.000     0.000     0.000     0.000     0.000     0.000     0.000     0.000     0.000     0.000     0.000     0.000     0.000     0.000     0.000     0.000     0.000     0.000     0.000     0.000     0.000     0.000     0.000     0.000     0.000     0.000     0.000     0.000     0.000     0.000     0.000     0.000     0.000     0.000     0.000     0.000     0.000     0.000     0.000     0.000     0.000     0.000     0.000     0.000     0.000     0.000     0.000     0.000     0.000     0.000     0.000     0.000     0.000     0.000     0.000     0.000     0.000     0.000     0.000     0.000     0.000     0.000     0.000     0.000     0.000     0.000     0.000     0.000     0.000     0.000     0.000     0.000     0.000     0.000     0.000     0.000     0.000     0.000     0.000     0.000     0.000     0.000     0.000     0.000     0.000     0.000     0.000     0.000     0.000     0.000     0.000     0.000     0.000     0.000     0.000     0.000     0.000     0.000     0.000     0.000     0.000     0.000     0.000     0.000     0.000     0.000     0.000     0.000     0.000     0.000     0.000     0.000     0.000     0.000     0.000     0.000     0.000     0.000     0.000     0.000     0.000     0.000     0.000     0.000     0.000     0.000     0.000     0.000     0.000     0.000     0.000     0.000     0.000     0.000     0.000     0.000     0.000     0.000     0.000     0.000     0.000     0.000     0.000     0.000     0.000     0.000     0.000     0.000     0.000     0.000     0.000     0.000     0.000     0.000     0.000     0.000     0.000     0.000     0.000     0.000     0.001     0.005     0.005     0.005     0.005     0.006     0.009     0.011     0.010     0.009     0.010     0.010     0.011     0.011     0.012     0.012     0.012     0.012     0.013     0.013     0.014     0.014     0.014     0.016     0.017     0.018     0.020     0.021     0.019     0.018     0.019     0.021     0.018     0.019     0.020     0.017     0.018     0.017     0.017     0.018     0.016     0.016     0.017     0.016     0.017     0.016     0.017     0.016     0.016     0.017     0.016     0.016     0.016     0.017     0.016     0.016     0.015     0.015     0.015     0.014     0.014     0.014     0.013     0.013     0.012     0.012     0.012     0.011     0.012     0.012     0.015     0.015     0.016     0.018     0.019     0.021     0.019     0.020     0.019     0.018     0.017     0.016     0.016     0.015     0.018     0.017     0.014     0.017     0.017     0.014     0.017     0.019     0.019     0.021     0.020     0.023     0.023     0.022     0.021     0.024     0.022     0.021     0.023     0.023     0.022     0.021     0.022     0.021     0.022     0.019     0.018     0.019     0.018     0.018     0.018     0.018     0.018     0.019     0.018     0.016     0.017     0.020     0.020     0.021     0.019     0.018     0.018     0.018     0.018     0.018     0.018     0.016     0.018     0.014     0.014     0.013     0.014     0.015     0.013     0.014     0.015     0.016     0.013     0.014     0.013     0.014     0.015     0.014     0.015     0.014     0.016     0.014     0.015     0.014     0.012     0.013     0.015     0.018     0.015     0.012     0.011     0.011     0.011     0.013     0.011     0.012     0.011     0.011     0.011     0.012     0.011     0.013     0.014     0.011     0.013     0.013     0.014     0.010     0.011     0.012     0.010     0.010     0.010     0.011     0.010     0.012     0.013     0.012     0.013     0.013     0.014     0.018     0.015     0.011     0.013     0.013     0.013     0.017     0.016     0.015     0.015     0.013     0.014     0.015     0.012     0.011     0.013     0.011     0.013     0.013     0.013     0.011     0.012     0.012     0.011     0.013     0.013     0.012     0.012     0.012     0.013     0.013     0.014     0.019     0.018     0.017     0.015     0.014     0.018     0.015     0.015     0.017     0.014     0.016     0.017     0.014     0.018     0.017     0.016     0.015     0.013     0.012     0.013     0.017     0.015     0.015     0.014     0.014     0.016     0.014     0.016     0.015     0.015     0.015     0.016     0.013     0.015     0.016     0.016     0.016     0.017     0.016     0.015     0.015     0.016     0.016     0.017     0.016     0.016     0.017     0.016     0.016     0.017     0.016     0.019     0.015     0.016     0.016     0.017     0.017     0.018     0.017     0.017     0.016     0.015     0.017     0.014     0.014     0.015     0.012     0.013     0.014     0.014     0.013     0.014     0.014     0.012     0.015     0.013     0.012     0.013     0.013     0.012     0.013     0.012     0.012     0.013     0.012     0.011     0.013     0.010     0.011     0.018     0.011     0.014     0.012     0.015     0.015     0.017     0.013     0.015     0.013     0.014     0.013     0.015     0.015     0.015     0.016     0.014     0.018     0.018     0.016     0.017     0.019     0.019     0.018     0.020     0.020     0.019     0.020     0.021     0.021     0.021     0.020     0.023     0.021     0.021     0.022     0.022     0.021     0.020     0.020     0.020     0.021     0.021     0.021     0.020     0.021     0.018     0.021     0.020     0.018     0.017     0.015     0.016     0.016     0.016     0.018     0.015     0.016     0.015     0.015     0.015     0.014     0.016     0.015     0.015     0.015     0.017     0.016     0.017     0.016     0.018     0.018     0.018     0.019     0.018     0.018     0.020     0.018     0.019     0.019     0.019     0.020     0.019     0.022     0.021     0.022     0.022     0.021     0.021     0.021     0.019     0.022     0.021     0.021     0.020     0.019     0.020     0.019     0.020     0.021     0.021     0.020     0.022     0.020     0.019     0.019     0.019     0.019     0.020     0.018     0.020     0.019     0.018     0.018     0.018     0.017     0.018     0.017     0.018     0.017     0.018     0.017     0.017     0.017     0.016     0.016     0.016     0.016     0.016     0.016     0.016     0.017     0.016     0.016     0.016     0.015     0.015     0.017     0.015     0.015     0.014     0.014     0.014     0.015     0.014     0.014     0.014     0.014     0.014     0.014     0.014     0.016     0.016     0.013     0.013     0.012     0.012     0.012     0.013     0.012     0.012     0.012     0.011     0.011     0.011     0.011     0.011     0.011     0.010     0.011     0.011     0.011     0.011     0.010     0.010     0.010     0.011     0.009     0.010     0.009     0.009     0.009     0.009     0.010     0.010     0.009     0.009     0.009     0.009     0.009     0.009     0.009     0.008     0.008     0.008     0.009     0.008     0.008     0.009     0.008     0.009     0.008     0.008     0.008     0.008     0.008     0.008     0.008     0.008     0.007     0.007     0.007     0.007     0.007     0.007     0.007     0.006     0.008     0.007     0.006     0.006     0.005     0.005     0.006     0.006     0.006     0.006     0.006     0.006     0.005     0.005     0.006     0.005     0.005     0.005     0.005     0.005     0.006     0.005     0.005     0.005     0.004     0.004     0.004     0.004     0.004     0.004     0.004     0.003     0.000     0.000     0.000     0.000     0.000     0.000     0.000     0.000     0.000     0.000     0.000     0.000     0.000     0.000     0.000     0.000     0.000     0.000     0.000     0.000     0.000     0.000     0.000     0.000     0.000     0.000     0.000     0.000     0.000     0.000     0.000     0.000     0.000     0.000     0.000     0.000     0.000     0.000     0.000     0.000     0.000     0.000     0.000     0.000     0.000     0.000     0.000     0.000     0.000     0.000     0.000     0.000     0.000     0.000     0.000     0.000     0.000     0.000     0.000     0.000     0.000     0.000     0.000     0.000     0.000     0.000     0.000     0.000     0.000     0.000     0.000     0.000     0.000     0.000     0.000     0.000     0.000     0.000     0.000     0.000     0.000     0.000     0.000     0.000     0.000     0.000     0.000     0.000     0.000     0.000     0.000     0.000     0.000     0.000     0.000     0.000     0.000     0.000     0.000     0.000     0.000     0.000     0.000     0.000     0.000     0.000     0.000     0.000     0.000     0.000     0.000     0.000     0.000     0.000     0.000     0.000     0.000     0.000     0.000     0.000     0.000     0.000     0.000     0.000     0.000     0.000     0.000     0.000     0.000     0.000     0.000     0.000     0.000     0.000     0.000     0.000     0.000     0.000     0.000     0.000     0.000     0.000     0.000     0.000     0.000     0.000     0.000     0.000     0.000     0.000     0.000     0.000     0.000     0.000     0.000     0.000     0.000     0.000     0.000     0.000     0.000     0.000     0.000     0.000     0.000     0.000     0.000     0.000     0.000     0.000     0.000     0.000     0.000     0.000     0.000     0.000     0.000     0.000     0.000     0.000     0.000     0.000     0.000     0.000     0.000     0.000     0.000     0.000     0.000     0.000     0.000     0.000     0.000     0.000     0.000     0.000     0.000     0.000     0.000     0.000     0.000     0.000     0.000     0.000     0.000     0.000     0.000     0.000     0.000     0.000     0.000     0.000     0.000     0.000     0.000     0.000     0.000     0.000     0.000     0.000     0.000     0.000     0.000     0.000     0.000     0.000     0.000     0.000     0.000     0.000     0.000     0.000     0.000     0.000     0.000     0.000     0.000     0.000     0.000     0.000     0.000     0.000     0.000     0.000     0.000     0.000     0.000     0.000     0.000     0.000     0.000     0.000     0.000     0.000     0.000     0.000     0.000     0.000     0.000     0.000     0.000     0.000     0.000     0.000     0.000     0.000     0.000     0.000     0.000     0.000     0.000     0.000     0.000     0.000     0.000     0.000     0.000     0.000     0.000     0.000     0.000     0.000     0.000     0.000     0.000     0.000     0.000     0.000     0.000     0.000     0.000     0.000     0.000     0.000     0.000     0.000     0.000     0.000     0.000     0.000     0.000     0.000     0.000     0.000     0.000     0.000     0.000     0.000     0.000     0.000     0.000     0.000     0.000     0.000     0.000     0.000     0.000     0.000     0.000     0.000     0.000     0.000     0.000     0.000     0.000     0.000     0.000     0.000     0.000     0.000     0.000     0.000     0.000     0.000     0.000     0.000     0.000     0.000     0.000     0.000     0.000     0.000     0.000     0.000     0.000     0.000     0.000     0.000     0.000     0.000     0.000     0.000     0.000     0.000     0.000     0.000     0.000     0.000     0.000     0.000     0.000     0.000     0.000     0.000     0.000     0.000     0.000     0.000     0.000     0.000     0.000     0.000     0.000     0.000     0.000     0.000     0.000     0.000     0.000     0.000     0.000     0.000     0.000     0.000     0.000     0.000     0.000     0.000     0.000     0.000     0.000     0.000     0.000     0.000     0.000     0.000     0.000     0.000     0.000     0.000     0.000     0.000     0.000     0.000     0.000     0.000     0.000     0.000     0.000     0.000     0.000     0.000     0.000     0.000     0.000     0.000     0.000     0.000     0.000     0.000     0.000     0.000     0.000     0.000     0.000     0.000     0.000     0.000     0.000     0.000     0.000     0.000     0.000     0.000     0.000     0.000     0.000     0.000     0.000     0.000     0.000     0.000     0.000     0.000     0.000     0.000     0.000     0.000     0.000     0.000     0.000     0.000     0.000     0.000     0.000     0.000     0.000     0.000     0.000     0.000     0.000     0.000     0.000     0.000     0.000     0.000     0.000     0.000     0.000     0.000     0.000     0.000     0.000     0.000     0.000     0.000     0.000     0.000     0.000     0.000     0.000     0.000     0.000     0.000     0.000     0.000     0.000     0.000     0.000     0.000     0.000     0.000     0.000     0.000     0.000     0.000     0.000     0.000     0.000     0.000     0.000     0.000     0.000     0.000     0.000     0.000     0.000     0.000     0.000     0.000     0.000     0.000     0.000     0.000     0.000     0.000     0.000     0.000     0.000     0.000     0.000     0.000     0.000     0.000     0.000     0.000     0.000     0.000     0.000     0.000     0.000     0.000     0.000     0.000     0.000     0.000     0.000     0.000     0.000     0.000     0.000     0.000     0.000     0.000     0.000     0.000     0.000     0.000     0.000     0.000     0.000     0.000     0.000     0.000     0.000     0.000     0.000     0.000     0.000     0.000     0.000     0.000     0.000     0.000     0.000     0.000     0.000     0.000     0.000     0.000     0.000     0.000     0.000     0.000     0.000     0.000     0.000     0.000     0.000     0.000     0.000     0.000     0.000     0.000     0.000     0.000     0.000     0.000     0.000     0.000     0.000     0.000     0.000     0.000     0.000     0.000     0.000     0.000     0.000     0.000     0.000     0.000     0.000     0.000     0.000     0.000     0.000     0.000     0.000     0.000     0.000     0.000     0.000     0.000     0.000     0.000     0.000     0.000     0.000     0.000     0.000     0.000     0.000     0.000     0.000     0.000     0.000     0.000     0.000     0.000     0.000     0.000     0.000     0.000     0.000     0.000     0.000     0.000     0.000     0.000     0.000     0.000     0.000     0.000     0.000     0.000     0.000     0.000
     0.000     0.000     0.000     0.000     0.000     0.000     0.000     0.000     0.000     0.000     0.000     0.000     0.000     0.000     0.000     0.000     0.000     0.000     0.000     0.000     0.000     0.000     0.000     0.000     0.000     0.000     0.000     0.000     0.000     0.000     0.000     0.000     0.000     0.000     0.000     0.000     0.000     0.000     0.000     0.000     0.000     0.000     0.000     0.000     0.000     0.000     0.000     0.000     0.000     0.000     0.000     0.000     0.000     0.000     0.000     0.000     0.000     0.000     0.000     0.000     0.000     0.000     0.000     0.000     0.000     0.000     0.000     0.000     0.000     0.000     0.000     0.000     0.000     0.000     0.000     0.000     0.000     0.000     0.000     0.000     0.000     0.000     0.000     0.000     0.000     0.000     0.000     0.000     0.000     0.000     0.000     0.000     0.000     0.000     0.000     0.000     0.000     0.000     0.000     0.000     0.000     0.000     0.000     0.000     0.000     0.000     0.000     0.000     0.000     0.000     0.000     0.000     0.000     0.000     0.000     0.000     0.000     0.000     0.000     0.000     0.000     0.000     0.000     0.000     0.000     0.000     0.000     0.000     0.000     0.000     0.000     0.000     0.000     0.000     0.000     0.000     0.000     0.000     0.000     0.000     0.000     0.000     0.000     0.000     0.000     0.000     0.000     0.000     0.000     0.000     0.000     0.000     0.000     0.000     0.000     0.000     0.000     0.000     0.000     0.000     0.000     0.000     0.000     0.000     0.000     0.000     0.000     0.000     0.000     0.000     0.000     0.000     0.000     0.000     0.000     0.000     0.000     0.000     0.000     0.000     0.000     0.000     0.000     0.000     0.000     0.000     0.000     0.000     0.000     0.000     0.000     0.000     0.000     0.000     0.000     0.000     0.000     0.000     0.000     0.000     0.000     0.000     0.000     0.000     0.000     0.000     0.000     0.000     0.000     0.000     0.000     0.000     0.000     0.000     0.000     0.000     0.000     0.000     0.000     0.000     0.000     0.000     0.000     0.000     0.000     0.000     0.000     0.000     0.000     0.000     0.000     0.000     0.000     0.000     0.000     0.000     0.000     0.000     0.000     0.000     0.000     0.000     0.000     0.000     0.000     0.000     0.000     0.000     0.000     0.000     0.000     0.000     0.000     0.000     0.000     0.000     0.000     0.000     0.000     0.000     0.000     0.000     0.000     0.000     0.000     0.000     0.000     0.000     0.000     0.000     0.000     0.000     0.000     0.000     0.000     0.000     0.000     0.000     0.000     0.000     0.000     0.000     0.000     0.000     0.000     0.000     0.000     0.000     0.000     0.000     0.000     0.004     0.004     0.004     0.004     0.005     0.006     0.008     0.009     0.010     0.010     0.009     0.011     0.011     0.011     0.011     0.010     0.011     0.012     0.012     0.013     0.013     0.013     0.015     0.016     0.017     0.017     0.018     0.018     0.018     0.018     0.018     0.018     0.017     0.017     0.018     0.018     0.016     0.016     0.016     0.016     0.017     0.015     0.014     0.015     0.015     0.015     0.015     0.015     0.015     0.014     0.015     0.014     0.014     0.015     0.014     0.015     0.014     0.014     0.013     0.013     0.012     0.011     0.010     0.011     0.010     0.010     0.010     0.011     0.011     0.010     0.013     0.013     0.015     0.017     0.016     0.015     0.017     0.016     0.019     0.019     0.016     0.016     0.014     0.014     0.014     0.011     0.017     0.017     0.014     0.017     0.017     0.021     0.021     0.021     0.025     0.025     0.021     0.025     0.024     0.023     0.021     0.024     0.024     0.025     0.024     0.023     0.024     0.025     0.022     0.021     0.020     0.022     0.019     0.017     0.019     0.018     0.017     0.017     0.016     0.019     0.019     0.020     0.016     0.019     0.017     0.018     0.021     0.019     0.020     0.018     0.019     0.020     0.019     0.017     0.016     0.014     0.013     0.013     0.015     0.016     0.015     0.017     0.014     0.016     0.013     0.014     0.013     0.014     0.014     0.016     0.014     0.016     0.015     0.018     0.017     0.014     0.014     0.012     0.016     0.013     0.010     0.012     0.013     0.012     0.012     0.010     0.010     0.012     0.012     0.014     0.013     0.012     0.011     0.013     0.010     0.012     0.011     0.012     0.010     0.011     0.011     0.013     0.010     0.011     0.012     0.012     0.012     0.013     0.014     0.013     0.016     0.015     0.015     0.014     0.015     0.014     0.014     0.016     0.017     0.013     0.012     0.013     0.013     0.012     0.011     0.013     0.011     0.011     0.011     0.014     0.014     0.016     0.013     0.013     0.016     0.014     0.014     0.014     0.016     0.016     0.016     0.016     0.017     0.019     0.017     0.021     0.016     0.016     0.015     0.018     0.016     0.019     0.017     0.018     0.015     0.017     0.018     0.017     0.014     0.014     0.017     0.016     0.017     0.016     0.016     0.016     0.014     0.014     0.017     0.015     0.015     0.019     0.018     0.018     0.019     0.020     0.017     0.019     0.019     0.020     0.021     0.021     0.023     0.021     0.021     0.020     0.023     0.019     0.022     0.020     0.022     0.023     0.020     0.023     0.021     0.020     0.022     0.019     0.019     0.023     0.018     0.022     0.021     0.020     0.017     0.019     0.017     0.015     0.014     0.015     0.013     0.013     0.015     0.012     0.013     0.013     0.014     0.013     0.011     0.014     0.013     0.012     0.012     0.012     0.014     0.013     0.012     0.013     0.010     0.014     0.013     0.011     0.017     0.013     0.015     0.018     0.019     0.017     0.017     0.021     0.018     0.020     0.020     0.013     0.016     0.015     0.016     0.015     0.018     0.019     0.018     0.018     0.019     0.018     0.018     0.019     0.020     0.022     0.020     0.019     0.020     0.021     0.020     0.019     0.020     0.021     0.021     0.021     0.021     0.020     0.019     0.018     0.020     0.021     0.021     0.021     0.020     0.019     0.018     0.019     0.017     0.017     0.017     0.016     0.014     0.017     0.014     0.014     0.015     0.015     0.015     0.015     0.015     0.016     0.015     0.015     0.015     0.015     0.017     0.016     0.017     0.016     0.017     0.017     0.017     0.017     0.017     0.019     0.021     0.018     0.019     0.018     0.019     0.020     0.019     0.019     0.020     0.022     0.021     0.022     0.021     0.020     0.019     0.020     0.021     0.020     0.020     0.019     0.020     0.020     0.019     0.019     0.022     0.019     0.020     0.020     0.021     0.019     0.019     0.019     0.019     0.020     0.021     0.019     0.018     0.019     0.019     0.018     0.018     0.020     0.017     0.018     0.018     0.018     0.018     0.018     0.018     0.017     0.016     0.016     0.016     0.016     0.016     0.017     0.016     0.016     0.016     0.015     0.016     0.017     0.016     0.015     0.016     0.017     0.017     0.016     0.015     0.014     0.016     0.018     0.017     0.018     0.019     0.016     0.016     0.017     0.016     0.013     0.015     0.016     0.013     0.012     0.011     0.011     0.011     0.011     0.011     0.012     0.010     0.012     0.010     0.010     0.011     0.010     0.010     0.011     0.010     0.010     0.010     0.010     0.011     0.010     0.010     0.009     0.010     0.011     0.010     0.010     0.010     0.009     0.009     0.009     0.009     0.008     0.009     0.009     0.008     0.008     0.009     0.008     0.009     0.008     0.008     0.008     0.008     0.007     0.008     0.008     0.008     0.008     0.007     0.007     0.008     0.007     0.007     0.007     0.007     0.007     0.007     0.007     0.007     0.006     0.006     0.006     0.006     0.005     0.006     0.005     0.005     0.005     0.005     0.005     0.005     0.006     0.005     0.005     0.005     0.005     0.005     0.006     0.005     0.005     0.005     0.005     0.005     0.004     0.003     0.004     0.004     0.004     0.004     0.000     0.000     0.000     0.000     0.000     0.000     0.000     0.000     0.000     0.000     0.000     0.000     0.000     0.000     0.000     0.000     0.000     0.000     0.000     0.000     0.000     0.000     0.000     0.000     0.000     0.000     0.000     0.000     0.000     0.000     0.000     0.000     0.000     0.000     0.000     0.000     0.000     0.000     0.000     0.000     0.000     0.000     0.000     0.000     0.000     0.000     0.000     0.000     0.000     0.000     0.000     0.000     0.000     0.000     0.000     0.000     0.000     0.000     0.000     0.000     0.000     0.000     0.000     0.000     0.000     0.000     0.000     0.000     0.000     0.000     0.000     0.000     0.000     0.000     0.000     0.000     0.000     0.000     0.000     0.000     0.000     0.000     0.000     0.000     0.000     0.000     0.000     0.000     0.000     0.000     0.000     0.000     0.000     0.000     0.000     0.000     0.000     0.000     0.000     0.000     0.000     0.000     0.000     0.000     0.000     0.000     0.000     0.000     0.000     0.000     0.000     0.000     0.000     0.000     0.000     0.000     0.000     0.000     0.000     0.000     0.000     0.000     0.000     0.000     0.000     0.000     0.000     0.000     0.000     0.000     0.000     0.000     0.000     0.000     0.000     0.000     0.000     0.000     0.000     0.000     0.000     0.000     0.000     0.000     0.000     0.000     0.000     0.000     0.000     0.000     0.000     0.000     0.000     0.000     0.000     0.000     0.000     0.000     0.000     0.000     0.000     0.000     0.000     0.000     0.000     0.000     0.000     0.000     0.000     0.000     0.000     0.000     0.000     0.000     0.000     0.000     0.000     0.000     0.000     0.000     0.000     0.000     0.000     0.000     0.000     0.000     0.000     0.000     0.000     0.000     0.000     0.000     0.000     0.000     0.000     0.000     0.000     0.000     0.000     0.000     0.000     0.000     0.000     0.000     0.000     0.000     0.000     0.000     0.000     0.000     0.000     0.000     0.000     0.000     0.000     0.000     0.000     0.000     0.000     0.000     0.000     0.000     0.000     0.000     0.000     0.000     0.000     0.000     0.000     0.000     0.000     0.000     0.000     0.000     0.000     0.000     0.000     0.000     0.000     0.000     0.000     0.000     0.000     0.000     0.000     0.000     0.000     0.000     0.000     0.000     0.000     0.000     0.000     0.000     0.000     0.000     0.000     0.000     0.000     0.000     0.000     0.000     0.000     0.000     0.000     0.000     0.000     0.000     0.000     0.000     0.000     0.000     0.000     0.000     0.000     0.000     0.000     0.000     0.000     0.000     0.000     0.000     0.000     0.000     0.000     0.000     0.000     0.000     0.000     0.000     0.000     0.000     0.000     0.000     0.000     0.000     0.000     0.000     0.000     0.000     0.000     0.000     0.000     0.000     0.000     0.000     0.000     0.000     0.000     0.000     0.000     0.000     0.000     0.000     0.000     0.000     0.000     0.000     0.000     0.000     0.000     0.000     0.000     0.000     0.000     0.000     0.000     0.000     0.000     0.000     0.000     0.000     0.000     0.000     0.000     0.000     0.000     0.000     0.000     0.000     0.000     0.000     0.000     0.000     0.000     0.000     0.000     0.000     0.000     0.000     0.000     0.000     0.000     0.000     0.000     0.000     0.000     0.000     0.000     0.000     0.000     0.000     0.000     0.000     0.000     0.000     0.000     0.000     0.000     0.000     0.000     0.000     0.000     0.000     0.000     0.000     0.000     0.000     0.000     0.000     0.000     0.000     0.000     0.000     0.000     0.000     0.000     0.000     0.000     0.000     0.000     0.000     0.000     0.000     0.000     0.000     0.000     0.000     0.000     0.000     0.000     0.000     0.000     0.000     0.000     0.000     0.000     0.000     0.000     0.000     0.000     0.000     0.000     0.000     0.000     0.000     0.000     0.000     0.000     0.000     0.000     0.000     0.000     0.000     0.000     0.000     0.000     0.000     0.000     0.000     0.000     0.000     0.000     0.000     0.000     0.000     0.000     0.000     0.000     0.000     0.000     0.000     0.000     0.000     0.000     0.000     0.000     0.000     0.000     0.000     0.000     0.000     0.000     0.000     0.000     0.000     0.000     0.000     0.000     0.000     0.000     0.000     0.000     0.000     0.000     0.000     0.000     0.000     0.000     0.000     0.000     0.000     0.000     0.000     0.000     0.000     0.000     0.000     0.000     0.000     0.000     0.000     0.000     0.000     0.000     0.000     0.000     0.000     0.000     0.000     0.000     0.000     0.000     0.000     0.000     0.000     0.000     0.000     0.000     0.000     0.000     0.000     0.000     0.000     0.000     0.000     0.000     0.000     0.000     0.000     0.000     0.000     0.000     0.000     0.000     0.000     0.000     0.000     0.000     0.000     0.000     0.000     0.000     0.000     0.000     0.000     0.000     0.000     0.000     0.000     0.000     0.000     0.000     0.000     0.000     0.000     0.000     0.000     0.000     0.000     0.000     0.000     0.000     0.000     0.000     0.000     0.000     0.000     0.000     0.000     0.000     0.000     0.000     0.000     0.000     0.000     0.000     0.000     0.000     0.000     0.000     0.000     0.000     0.000     0.000     0.000     0.000     0.000     0.000     0.000     0.000     0.000     0.000     0.000     0.000     0.000     0.000     0.000     0.000     0.000     0.000     0.000     0.000     0.000     0.000     0.000     0.000     0.000     0.000     0.000     0.000     0.000     0.000     0.000     0.000     0.000     0.000     0.000     0.000     0.000     0.000     0.000     0.000     0.000     0.000     0.000     0.000     0.000     0.000     0.000     0.000     0.000     0.000     0.000     0.000     0.000     0.000     0.000     0.000     0.000     0.000     0.000     0.000     0.000     0.000     0.000     0.000     0.000     0.000     0.000     0.000     0.000     0.000     0.000     0.000     0.000     0.000     0.000     0.000     0.000     0.000     0.000     0.000     0.000     0.000     0.000     0.000     0.000
     0.000     0.000     0.000     0.000     0.000     0.000     0.000     0.000     0.000     0.000     0.000     0.000     0.000     0.000     0.000     0.000     0.000     0.000     0.000     0.000     0.000     0.000     0.000     0.000     0.000     0.000     0.000     0.000     0.000     0.000     0.000     0.000     0.000     0.000     0.000     0.000     0.000     0.000     0.000     0.000     0.000     0.000     0.000     0.000     0.000     0.000     0.000     0.000     0.000     0.000     0.000     0.000     0.000     0.000     0.000     0.000     0.000     0.000     0.000     0.000     0.000     0.000     0.000     0.000     0.000     0.000     0.000     0.000     0.000     0.000     0.000     0.000     0.000     0.000     0.000     0.000     0.000     0.000     0.000     0.000     0.000     0.000     0.000     0.000     0.000     0.000     0.000     0.000     0.000     0.000     0.000     0.000     0.000     0.000     0.000     0.000     0.000     0.000     0.000     0.000     0.000     0.000     0.000     0.000     0.000     0.000     0.000     0.000     0.000     0.000     0.000     0.000     0.000     0.000     0.000     0.000     0.000     0.000     0.000     0.000     0.000     0.000     0.000     0.000     0.000     0.000     0.000     0.000     0.000     0.000     0.000     0.000     0.000     0.000     0.000     0.000     0.000     0.000     0.000     0.000     0.000     0.000     0.000     0.000     0.000     0.000     0.000     0.000     0.000     0.000     0.000     0.000     0.000     0.000     0.000     0.000     0.000     0.000     0.000     0.000     0.000     0.000     0.000     0.000     0.000     0.000     0.000     0.000     0.000     0.000     0.000     0.000     0.000     0.000     0.000     0.000     0.000     0.000     0.000     0.000     0.000     0.000     0.000     0.000     0.000     0.000     0.000     0.000     0.000     0.000     0.000     0.000     0.000     0.000     0.000     0.000     0.000     0.000     0.000     0.000     0.000     0.000     0.000     0.000     0.000     0.000     0.000     0.000     0.000     0.000     0.000     0.000     0.000     0.000     0.000     0.000     0.000     0.000     0.000     0.000     0.000     0.000     0.000     0.000     0.000     0.000     0.000     0.000     0.000     0.000     0.000     0.000     0.000     0.000     0.000     0.000     0.000     0.000     0.000     0.000     0.000     0.000     0.000     0.000     0.000     0.000     0.000     0.000     0.000     0.000     0.000     0.000     0.000     0.000     0.000     0.000     0.000     0.000     0.000     0.000     0.000     0.000     0.000     0.000     0.000     0.000     0.000     0.000     0.000     0.000     0.000     0.000     0.000     0.000     0.000     0.000     0.000     0.000     0.000     0.000     0.000     0.000     0.000     0.000     0.000     0.000     0.000     0.000     0.000     0.000     0.004     0.004     0.004     0.003     0.006     0.005     0.008     0.007     0.007     0.010     0.009     0.008     0.009     0.009     0.010     0.010     0.011     0.011     0.011     0.011     0.011     0.011     0.013     0.014     0.016     0.017     0.016     0.017     0.017     0.017     0.016     0.016     0.016     0.016     0.018     0.016     0.016     0.015     0.015     0.015     0.014     0.014     0.015     0.014     0.014     0.015     0.013     0.013     0.015     0.014     0.014     0.013     0.013     0.014     0.013     0.013     0.013     0.013     0.012     0.012     0.011     0.011     0.010     0.011     0.011     0.011     0.011     0.011     0.011     0.011     0.011     0.012     0.011     0.012     0.014     0.015     0.017     0.017     0.018     0.016     0.015     0.016     0.015     0.017     0.014     0.014     0.016     0.012     0.016     0.018     0.019     0.022     0.022     0.026     0.022     0.022     0.030     0.021     0.026     0.023     0.021     0.024     0.022     0.024     0.024     0.024     0.027     0.024     0.022     0.022     0.022     0.021     0.022     0.021     0.020     0.018     0.018     0.016     0.019     0.019     0.019     0.018     0.017     0.018     0.018     0.018     0.019     0.022     0.023     0.020     0.021     0.020     0.020     0.022     0.016     0.015     0.014     0.013     0.014     0.015     0.015     0.015     0.015     0.015     0.014     0.013     0.014     0.016     0.015     0.016     0.016     0.015     0.015     0.016     0.018     0.015     0.015     0.013     0.016     0.015     0.014     0.013     0.014     0.012     0.012     0.015     0.012     0.010     0.008     0.012     0.011     0.012     0.012     0.012     0.010     0.011     0.010     0.010     0.010     0.012     0.011     0.011     0.011     0.011     0.011     0.012     0.013     0.013     0.014     0.018     0.015     0.017     0.013     0.014     0.013     0.012     0.014     0.017     0.015     0.016     0.015     0.015     0.014     0.017     0.015     0.016     0.015     0.016     0.016     0.013     0.017     0.016     0.017     0.016     0.016     0.016     0.019     0.017     0.021     0.020     0.016     0.018     0.017     0.021     0.022     0.020     0.024     0.020     0.018     0.017     0.019     0.020     0.018     0.018     0.020     0.017     0.015     0.013     0.015     0.018     0.014     0.016     0.019     0.017     0.015     0.015     0.015     0.017     0.016     0.019     0.019     0.019     0.021     0.021     0.022     0.023     0.022     0.022     0.024     0.024     0.025     0.027     0.025     0.025     0.026     0.027     0.025     0.025     0.025     0.027     0.027     0.028     0.026     0.025     0.025     0.023     0.025     0.024     0.025     0.024     0.021     0.024     0.025     0.024     0.021     0.022     0.019     0.017     0.017     0.015     0.014     0.014     0.012     0.014     0.012     0.013     0.010     0.011     0.012     0.011     0.011     0.014     0.015     0.014     0.014     0.014     0.013     0.012     0.012     0.012     0.012     0.014     0.015     0.014     0.018     0.021     0.015     0.020     0.019     0.019     0.018     0.017     0.017     0.021     0.017     0.016     0.018     0.022     0.016     0.016     0.019     0.021     0.020     0.019     0.017     0.018     0.020     0.021     0.021     0.021     0.021     0.020     0.019     0.019     0.023     0.021     0.019     0.022     0.022     0.021     0.021     0.023     0.021     0.021     0.019     0.018     0.019     0.019     0.019     0.018     0.018     0.017     0.016     0.017     0.015     0.016     0.015     0.014     0.014     0.014     0.014     0.014     0.015     0.015     0.015     0.015     0.017     0.015     0.015     0.016     0.016     0.016     0.016     0.016     0.016     0.017     0.017     0.017     0.018     0.017     0.018     0.017     0.017     0.018     0.019     0.019     0.021     0.019     0.020     0.020     0.021     0.020     0.019     0.019     0.020     0.020     0.020     0.022     0.022     0.021     0.019     0.021     0.018     0.019     0.019     0.019     0.019     0.019     0.019     0.019     0.018     0.019     0.018     0.019     0.019     0.020     0.020     0.019     0.019     0.020     0.021     0.017     0.020     0.021     0.018     0.019     0.019     0.020     0.020     0.020     0.019     0.019     0.018     0.021     0.018     0.018     0.016     0.018     0.019     0.017     0.018     0.018     0.018     0.016     0.019     0.017     0.019     0.018     0.019     0.019     0.022     0.019     0.022     0.020     0.017     0.017     0.019     0.015     0.019     0.015     0.014     0.016     0.014     0.015     0.013     0.012     0.011     0.011     0.012     0.010     0.010     0.010     0.011     0.010     0.010     0.010     0.011     0.010     0.010     0.010     0.010     0.010     0.011     0.010     0.009     0.009     0.010     0.009     0.010     0.009     0.009     0.009     0.008     0.008     0.009     0.008     0.008     0.008     0.009     0.008     0.008     0.008     0.008     0.008     0.008     0.007     0.007     0.008     0.008     0.007     0.008     0.008     0.007     0.008     0.007     0.007     0.007     0.007     0.007     0.007     0.007     0.006     0.007     0.006     0.006     0.007     0.006     0.006     0.006     0.006     0.006     0.005     0.005     0.005     0.005     0.005     0.005     0.005     0.005     0.005     0.006     0.005     0.005     0.005     0.004     0.004     0.004     0.004     0.004     0.004     0.004     0.004     0.000     0.000     0.000     0.000     0.000     0.000     0.000     0.000     0.000     0.000     0.000     0.000     0.000     0.000     0.000     0.000     0.000     0.000     0.000     0.000     0.000     0.000     0.000     0.000     0.000     0.000     0.000     0.000     0.000     0.000     0.000     0.000     0.000     0.000     0.000     0.000     0.000     0.000     0.000     0.000     0.000     0.000     0.000     0.000     0.000     0.000     0.000     0.000     0.000     0.000     0.000     0.000     0.000     0.000     0.000     0.000     0.000     0.000     0.000     0.000     0.000     0.000     0.000     0.000     0.000     0.000     0.000     0.000     0.000     0.000     0.000     0.000     0.000     0.000     0.000     0.000     0.000     0.000     0.000     0.000     0.000     0.000     0.000     0.000     0.000     0.000     0.000     0.000     0.000     0.000     0.000     0.000     0.000     0.000     0.000     0.000     0.000     0.000     0.000     0.000     0.000     0.000     0.000     0.000     0.000     0.000     0.000     0.000     0.000     0.000     0.000     0.000     0.000     0.000     0.000     0.000     0.000     0.000     0.000     0.000     0.000     0.000     0.000     0.000     0.000     0.000     0.000     0.000     0.000     0.000     0.000     0.000     0.000     0.000     0.000     0.000     0.000     0.000     0.000     0.000     0.000     0.000     0.000     0.000     0.000     0.000     0.000     0.000     0.000     0.000     0.000     0.000     0.000     0.000     0.000     0.000     0.000     0.000     0.000     0.000     0.000     0.000     0.000     0.000     0.000     0.000     0.000     0.000     0.000     0.000     0.000     0.000     0.000     0.000     0.000     0.000     0.000     0.000     0.000     0.000     0.000     0.000     0.000     0.000     0.000     0.000     0.000     0.000     0.000     0.000     0.000     0.000     0.000     0.000     0.000     0.000     0.000     0.000     0.000     0.000     0.000     0.000     0.000     0.000     0.000     0.000     0.000     0.000     0.000     0.000     0.000     0.000     0.000     0.000     0.000     0.000     0.000     0.000     0.000     0.000     0.000     0.000     0.000     0.000     0.000     0.000     0.000     0.000     0.000     0.000     0.000     0.000     0.000     0.000     0.000     0.000     0.000     0.000     0.000     0.000     0.000     0.000     0.000     0.000     0.000     0.000     0.000     0.000     0.000     0.000     0.000     0.000     0.000     0.000     0.000     0.000     0.000     0.000     0.000     0.000     0.000     0.000     0.000     0.000     0.000     0.000     0.000     0.000     0.000     0.000     0.000     0.000     0.000     0.000     0.000     0.000     0.000     0.000     0.000     0.000     0.000     0.000     0.000     0.000     0.000     0.000     0.000     0.000     0.000     0.000     0.000     0.000     0.000     0.000     0.000     0.000     0.000     0.000     0.000     0.000     0.000     0.000     0.000     0.000     0.000     0.000     0.000     0.000     0.000     0.000     0.000     0.000     0.000     0.000     0.000     0.000     0.000     0.000     0.000     0.000     0.000     0.000     0.000     0.000     0.000     0.000     0.000     0.000     0.000     0.000     0.000     0.000     0.000     0.000     0.000     0.000     0.000     0.000     0.000     0.000     0.000     0.000     0.000     0.000     0.000     0.000     0.000     0.000     0.000     0.000     0.000     0.000     0.000     0.000     0.000     0.000     0.000     0.000     0.000     0.000     0.000     0.000     0.000     0.000     0.000     0.000     0.000     0.000     0.000     0.000     0.000     0.000     0.000     0.000     0.000     0.000     0.000     0.000     0.000     0.000     0.000     0.000     0.000     0.000     0.000     0.000     0.000     0.000     0.000     0.000     0.000     0.000     0.000     0.000     0.000     0.000     0.000     0.000     0.000     0.000     0.000     0.000     0.000     0.000     0.000     0.000     0.000     0.000     0.000     0.000     0.000     0.000     0.000     0.000     0.000     0.000     0.000     0.000     0.000     0.000     0.000     0.000     0.000     0.000     0.000     0.000     0.000     0.000     0.000     0.000     0.000     0.000     0.000     0.000     0.000     0.000     0.000     0.000     0.000     0.000     0.000     0.000     0.000     0.000     0.000     0.000     0.000     0.000     0.000     0.000     0.000     0.000     0.000     0.000     0.000     0.000     0.000     0.000     0.000     0.000     0.000     0.000     0.000     0.000     0.000     0.000     0.000     0.000     0.000     0.000     0.000     0.000     0.000     0.000     0.000     0.000     0.000     0.000     0.000     0.000     0.000     0.000     0.000     0.000     0.000     0.000     0.000     0.000     0.000     0.000     0.000     0.000     0.000     0.000     0.000     0.000     0.000     0.000     0.000     0.000     0.000     0.000     0.000     0.000     0.000     0.000     0.000     0.000     0.000     0.000     0.000     0.000     0.000     0.000     0.000     0.000     0.000     0.000     0.000     0.000     0.000     0.000     0.000     0.000     0.000     0.000     0.000     0.000     0.000     0.000     0.000     0.000     0.000     0.000     0.000     0.000     0.000     0.000     0.000     0.000     0.000     0.000     0.000     0.000     0.000     0.000     0.000     0.000     0.000     0.000     0.000     0.000     0.000     0.000     0.000     0.000     0.000     0.000     0.000     0.000     0.000     0.000     0.000     0.000     0.000     0.000     0.000     0.000     0.000     0.000     0.000     0.000     0.000     0.000     0.000     0.000     0.000     0.000     0.000     0.000     0.000     0.000     0.000     0.000     0.000     0.000     0.000     0.000     0.000     0.000     0.000     0.000     0.000     0.000     0.000     0.000     0.000     0.000     0.000     0.000     0.000     0.000     0.000     0.000     0.000     0.000     0.000     0.000     0.000     0.000     0.000     0.000     0.000     0.000     0.000     0.000     0.000     0.000     0.000     0.000     0.000     0.000     0.000     0.000     0.000     0.000     0.000     0.000     0.000     0.000     0.000     0.000     0.000     0.000     0.000     0.000     0.000     0.000     0.000     0.000     0.000     0.000     0.000     0.000     0.000     0.000     0.000     0.000
     0.000     0.000     0.000     0.000     0.000     0.000     0.000     0.000     0.000     0.000     0.000     0.000     0.000     0.000     0.000     0.000     0.000     0.000     0.000     0.000     0.000     0.000     0.000     0.000     0.000     0.000     0.000     0.000     0.000     0.000     0.000     0.000     0.000     0.000     0.000     0.000     0.000     0.000     0.000     0.000     0.000     0.000     0.000     0.000     0.000     0.000     0.000     0.000     0.000     0.000     0.000     0.000     0.000     0.000     0.000     0.000     0.000     0.000     0.000     0.000     0.000     0.000     0.000     0.000     0.000     0.000     0.000     0.000     0.000     0.000     0.000     0.000     0.000     0.000     0.000     0.000     0.000     0.000     0.000     0.000     0.000     0.000     0.000     0.000     0.000     0.000     0.000     0.000     0.000     0.000     0.000     0.000     0.000     0.000     0.000     0.000     0.000     0.000     0.000     0.000     0.000     0.000     0.000     0.000     0.000     0.000     0.000     0.000     0.000     0.000     0.000     0.000     0.000     0.000     0.000     0.000     0.000     0.000     0.000     0.000     0.000     0.000     0.000     0.000     0.000     0.000     0.000     0.000     0.000     0.000     0.000     0.000     0.000     0.000     0.000     0.000     0.000     0.000     0.000     0.000     0.000     0.000     0.000     0.000     0.000     0.000     0.000     0.000     0.000     0.000     0.000     0.000     0.000     0.000     0.000     0.000     0.000     0.000     0.000     0.000     0.000     0.000     0.000     0.000     0.000     0.000     0.000     0.000     0.000     0.000     0.000     0.000     0.000     0.000     0.000     0.000     0.000     0.000     0.000     0.000     0.000     0.000     0.000     0.000     0.000     0.000     0.000     0.000     0.000     0.000     0.000     0.000     0.000     0.000     0.000     0.000     0.000     0.000     0.000     0.000     0.000     0.000     0.000     0.000     0.000     0.000     0.000     0.000     0.000     0.000     0.000     0.000     0.000     0.000     0.000     0.000     0.000     0.000     0.000     0.000     0.000     0.000     0.000     0.000     0.000     0.000     0.000     0.000     0.000     0.000     0.000     0.000     0.000     0.000     0.000     0.000     0.000     0.000     0.000     0.000     0.000     0.000     0.000     0.000     0.000     0.000     0.000     0.000     0.000     0.000     0.000     0.000     0.000     0.000     0.000     0.000     0.000     0.000     0.000     0.000     0.000     0.000     0.000     0.000     0.000     0.000     0.000     0.000     0.000     0.000     0.000     0.000     0.000     0.000     0.000     0.000     0.000     0.000     0.000     0.000     0.000     0.000     0.000     0.000     0.000     0.000     0.000     0.000     0.000     0.003     0.004     0.004     0.004     0.003     0.006     0.005     0.008     0.006     0.009     0.008     0.008     0.009     0.008     0.010     0.011     0.010     0.010     0.010     0.010     0.011     0.011     0.010     0.010     0.011     0.013     0.014     0.014     0.013     0.013     0.013     0.015     0.015     0.014     0.014     0.015     0.014     0.016     0.014     0.014     0.014     0.013     0.014     0.013     0.014     0.013     0.013     0.013     0.012     0.013     0.013     0.012     0.012     0.012     0.013     0.012     0.012     0.012     0.011     0.012     0.012     0.012     0.011     0.011     0.012     0.012     0.012     0.012     0.012     0.012     0.011     0.012     0.011     0.011     0.011     0.012     0.013     0.015     0.015     0.016     0.017     0.014     0.014     0.012     0.018     0.016     0.013     0.014     0.014     0.017     0.020     0.021     0.021     0.021     0.021     0.025     0.024     0.024     0.026     0.026     0.024     0.023     0.025     0.024     0.023     0.025     0.025     0.025     0.023     0.022     0.022     0.022     0.021     0.021     0.020     0.019     0.019     0.018     0.021     0.021     0.018     0.020     0.019     0.020     0.018     0.018     0.019     0.022     0.023     0.022     0.020     0.022     0.021     0.019     0.021     0.019     0.018     0.015     0.015     0.013     0.016     0.015     0.014     0.015     0.014     0.014     0.015     0.016     0.017     0.017     0.017     0.018     0.018     0.018     0.017     0.019     0.016     0.016     0.016     0.014     0.014     0.015     0.015     0.015     0.014     0.014     0.015     0.014     0.014     0.011     0.011     0.012     0.010     0.010     0.013     0.011     0.012     0.010     0.010     0.012     0.011     0.012     0.013     0.012     0.014     0.012     0.014     0.014     0.013     0.013     0.016     0.015     0.015     0.013     0.014     0.015     0.015     0.015     0.016     0.020     0.016     0.019     0.017     0.017     0.019     0.016     0.018     0.016     0.017     0.019     0.018     0.018     0.018     0.021     0.022     0.019     0.022     0.019     0.021     0.024     0.018     0.021     0.018     0.018     0.021     0.020     0.022     0.020     0.021     0.020     0.019     0.020     0.017     0.018     0.016     0.023     0.016     0.016     0.018     0.016     0.015     0.019     0.015     0.016     0.017     0.016     0.016     0.016     0.018     0.019     0.021     0.018     0.023     0.026     0.023     0.027     0.026     0.028     0.029     0.026     0.028     0.030     0.029     0.030     0.030     0.031     0.030     0.030     0.029     0.030     0.029     0.028     0.029     0.033     0.032     0.027     0.031     0.029     0.026     0.027     0.028     0.026     0.027     0.025     0.024     0.021     0.023     0.021     0.020     0.016     0.017     0.014     0.011     0.011     0.014     0.012     0.012     0.013     0.015     0.014     0.012     0.014     0.015     0.014     0.013     0.016     0.014     0.015     0.013     0.015     0.014     0.015     0.015     0.013     0.017     0.015     0.021     0.024     0.016     0.022     0.020     0.019     0.024     0.023     0.017     0.021     0.020     0.021     0.019     0.024     0.021     0.019     0.020     0.021     0.019     0.017     0.020     0.019     0.020     0.021     0.018     0.021     0.021     0.022     0.021     0.020     0.022     0.019     0.019     0.020     0.022     0.020     0.018     0.019     0.019     0.019     0.020     0.018     0.017     0.016     0.017     0.017     0.015     0.016     0.017     0.016     0.015     0.015     0.016     0.013     0.014     0.014     0.013     0.014     0.014     0.014     0.015     0.014     0.014     0.015     0.015     0.016     0.016     0.016     0.016     0.016     0.016     0.016     0.016     0.016     0.016     0.016     0.018     0.020     0.017     0.018     0.019     0.018     0.019     0.019     0.020     0.019     0.021     0.019     0.020     0.019     0.019     0.019     0.020     0.021     0.021     0.020     0.019     0.020     0.020     0.019     0.019     0.019     0.019     0.018     0.021     0.019     0.020     0.020     0.019     0.021     0.020     0.020     0.021     0.021     0.023     0.020     0.021     0.024     0.023     0.022     0.022     0.022     0.024     0.021     0.023     0.022     0.021     0.021     0.020     0.019     0.022     0.018     0.018     0.020     0.019     0.017     0.018     0.019     0.020     0.021     0.018     0.019     0.021     0.020     0.020     0.021     0.021     0.021     0.021     0.021     0.019     0.021     0.018     0.015     0.019     0.016     0.014     0.014     0.014     0.013     0.012     0.011     0.011     0.010     0.010     0.010     0.011     0.010     0.010     0.010     0.010     0.011     0.010     0.011     0.010     0.010     0.010     0.010     0.010     0.009     0.010     0.009     0.010     0.009     0.009     0.008     0.009     0.009     0.009     0.009     0.008     0.008     0.008     0.008     0.008     0.008     0.008     0.008     0.007     0.008     0.008     0.008     0.008     0.008     0.007     0.008     0.007     0.007     0.007     0.007     0.007     0.007     0.007     0.007     0.007     0.006     0.007     0.006     0.006     0.006     0.006     0.005     0.006     0.006     0.005     0.005     0.006     0.005     0.005     0.005     0.005     0.005     0.005     0.005     0.005     0.006     0.005     0.005     0.005     0.004     0.004     0.005     0.004     0.004     0.004     0.004     0.005     0.000     0.000     0.000     0.000     0.000     0.000     0.000     0.000     0.000     0.000     0.000     0.000     0.000     0.000     0.000     0.000     0.000     0.000     0.000     0.000     0.000     0.000     0.000     0.000     0.000     0.000     0.000     0.000     0.000     0.000     0.000     0.000     0.000     0.000     0.000     0.000     0.000     0.000     0.000     0.000     0.000     0.000     0.000     0.000     0.000     0.000     0.000     0.000     0.000     0.000     0.000     0.000     0.000     0.000     0.000     0.000     0.000     0.000     0.000     0.000     0.000     0.000     0.000     0.000     0.000     0.000     0.000     0.000     0.000     0.000     0.000     0.000     0.000     0.000     0.000     0.000     0.000     0.000     0.000     0.000     0.000     0.000     0.000     0.000     0.000     0.000     0.000     0.000     0.000     0.000     0.000     0.000     0.000     0.000     0.000     0.000     0.000     0.000     0.000     0.000     0.000     0.000     0.000     0.000     0.000     0.000     0.000     0.000     0.000     0.000     0.000     0.000     0.000     0.000     0.000     0.000     0.000     0.000     0.000     0.000     0.000     0.000     0.000     0.000     0.000     0.000     0.000     0.000     0.000     0.000     0.000     0.000     0.000     0.000     0.000     0.000     0.000     0.000     0.000     0.000     0.000     0.000     0.000     0.000     0.000     0.000     0.000     0.000     0.000     0.000     0.000     0.000     0.000     0.000     0.000     0.000     0.000     0.000     0.000     0.000     0.000     0.000     0.000     0.000     0.000     0.000     0.000     0.000     0.000     0.000     0.000     0.000     0.000     0.000     0.000     0.000     0.000     0.000     0.000     0.000     0.000     0.000     0.000     0.000     0.000     0.000     0.000     0.000     0.000     0.000     0.000     0.000     0.000     0.000     0.000     0.000     0.000     0.000     0.000     0.000     0.000     0.000     0.000     0.000     0.000     0.000     0.000     0.000     0.000     0.000     0.000     0.000     0.000     0.000     0.000     0.000     0.000     0.000     0.000     0.000     0.000     0.000     0.000     0.000     0.000     0.000     0.000     0.000     0.000     0.000     0.000     0.000     0.000     0.000     0.000     0.000     0.000     0.000     0.000     0.000     0.000     0.000     0.000     0.000     0.000     0.000     0.000     0.000     0.000     0.000     0.000     0.000     0.000     0.000     0.000     0.000     0.000     0.000     0.000     0.000     0.000     0.000     0.000     0.000     0.000     0.000     0.000     0.000     0.000     0.000     0.000     0.000     0.000     0.000     0.000     0.000     0.000     0.000     0.000     0.000     0.000     0.000     0.000     0.000     0.000     0.000     0.000     0.000     0.000     0.000     0.000     0.000     0.000     0.000     0.000     0.000     0.000     0.000     0.000     0.000     0.000     0.000     0.000     0.000     0.000     0.000     0.000     0.000     0.000     0.000     0.000     0.000     0.000     0.000     0.000     0.000     0.000     0.000     0.000     0.000     0.000     0.000     0.000     0.000     0.000     0.000     0.000     0.000     0.000     0.000     0.000     0.000     0.000     0.000     0.000     0.000     0.000     0.000     0.000     0.000     0.000     0.000     0.000     0.000     0.000     0.000     0.000     0.000     0.000     0.000     0.000     0.000     0.000     0.000     0.000     0.000     0.000     0.000     0.000     0.000     0.000     0.000     0.000     0.000     0.000     0.000     0.000     0.000     0.000     0.000     0.000     0.000     0.000     0.000     0.000     0.000     0.000     0.000     0.000     0.000     0.000     0.000     0.000     0.000     0.000     0.000     0.000     0.000     0.000     0.000     0.000     0.000     0.000     0.000     0.000     0.000     0.000     0.000     0.000     0.000     0.000     0.000     0.000     0.000     0.000     0.000     0.000     0.000     0.000     0.000     0.000     0.000     0.000     0.000     0.000     0.000     0.000     0.000     0.000     0.000     0.000     0.000     0.000     0.000     0.000     0.000     0.000     0.000     0.000     0.000     0.000     0.000     0.000     0.000     0.000     0.000     0.000     0.000     0.000     0.000     0.000     0.000     0.000     0.000     0.000     0.000     0.000     0.000     0.000     0.000     0.000     0.000     0.000     0.000     0.000     0.000     0.000     0.000     0.000     0.000     0.000     0.000     0.000     0.000     0.000     0.000     0.000     0.000     0.000     0.000     0.000     0.000     0.000     0.000     0.000     0.000     0.000     0.000     0.000     0.000     0.000     0.000     0.000     0.000     0.000     0.000     0.000     0.000     0.000     0.000     0.000     0.000     0.000     0.000     0.000     0.000     0.000     0.000     0.000     0.000     0.000     0.000     0.000     0.000     0.000     0.000     0.000     0.000     0.000     0.000     0.000     0.000     0.000     0.000     0.000     0.000     0.000     0.000     0.000     0.000     0.000     0.000     0.000     0.000     0.000     0.000     0.000     0.000     0.000     0.000     0.000     0.000     0.000     0.000     0.000     0.000     0.000     0.000     0.000     0.000     0.000     0.000     0.000     0.000     0.000     0.000     0.000     0.000     0.000     0.000     0.000     0.000     0.000     0.000     0.000     0.000     0.000     0.000     0.000     0.000     0.000     0.000     0.000     0.000     0.000     0.000     0.000     0.000     0.000     0.000     0.000     0.000     0.000     0.000     0.000     0.000     0.000     0.000     0.000     0.000     0.000     0.000     0.000     0.000     0.000     0.000     0.000     0.000     0.000     0.000     0.000     0.000     0.000     0.000     0.000     0.000     0.000     0.000     0.000     0.000     0.000     0.000     0.000     0.000     0.000     0.000     0.000     0.000     0.000     0.000     0.000     0.000     0.000     0.000     0.000     0.000     0.000     0.000     0.000     0.000     0.000     0.000     0.000     0.000     0.000     0.000     0.000     0.000     0.000     0.000     0.000     0.000     0.000     0.000     0.000     0.000     0.000     0.000     0.000     0.000     0.000     0.000     0.000     0.000     0.000     0.000     0.000     0.000
     0.000     0.000     0.000     0.000     0.000     0.000     0.000     0.000     0.000     0.000     0.000     0.000     0.000     0.000     0.000     0.000     0.000     0.000     0.000     0.000     0.000     0.000     0.000     0.000     0.000     0.000     0.000     0.000     0.000     0.000     0.000     0.000     0.000     0.000     0.000     0.000     0.000     0.000     0.000     0.000     0.000     0.000     0.000     0.000     0.000     0.000     0.000     0.000     0.000     0.000     0.000     0.000     0.000     0.000     0.000     0.000     0.000     0.000     0.000     0.000     0.000     0.000     0.000     0.000     0.000     0.000     0.000     0.000     0.000     0.000     0.000     0.000     0.000     0.000     0.000     0.000     0.000     0.000     0.000     0.000     0.000     0.000     0.000     0.000     0.000     0.000     0.000     0.000     0.000     0.000     0.000     0.000     0.000     0.000     0.000     0.000     0.000     0.000     0.000     0.000     0.000     0.000     0.000     0.000     0.000     0.000     0.000     0.000     0.000     0.000     0.000     0.000     0.000     0.000     0.000     0.000     0.000     0.000     0.000     0.000     0.000     0.000     0.000     0.000     0.000     0.000     0.000     0.000     0.000     0.000     0.000     0.000     0.000     0.000     0.000     0.000     0.000     0.000     0.000     0.000     0.000     0.000     0.000     0.000     0.000     0.000     0.000     0.000     0.000     0.000     0.000     0.000     0.000     0.000     0.000     0.000     0.000     0.000     0.000     0.000     0.000     0.000     0.000     0.000     0.000     0.000     0.000     0.000     0.000     0.000     0.000     0.000     0.000     0.000     0.000     0.000     0.000     0.000     0.000     0.000     0.000     0.000     0.000     0.000     0.000     0.000     0.000     0.000     0.000     0.000     0.000     0.000     0.000     0.000     0.000     0.000     0.000     0.000     0.000     0.000     0.000     0.000     0.000     0.000     0.000     0.000     0.000     0.000     0.000     0.000     0.000     0.000     0.000     0.000     0.000     0.000     0.000     0.000     0.000     0.000     0.000     0.000     0.000     0.000     0.000     0.000     0.000     0.000     0.000     0.000     0.000     0.000     0.000     0.000     0.000     0.000     0.000     0.000     0.000     0.000     0.000     0.000     0.000     0.000     0.000     0.000     0.000     0.000     0.000     0.000     0.000     0.000     0.000     0.000     0.000     0.000     0.000     0.000     0.000     0.000     0.000     0.000     0.000     0.000     0.000     0.000     0.000     0.000     0.000     0.000     0.000     0.000     0.000     0.000     0.000     0.000     0.000     0.000     0.000     0.000     0.000     0.000     0.000     0.000     0.000     0.000     0.000     0.002     0.003     0.003     0.004     0.003     0.004     0.004     0.006     0.005     0.006     0.008     0.008     0.009     0.008     0.010     0.010     0.010     0.010     0.010     0.010     0.010     0.010     0.010     0.010     0.010     0.010     0.009     0.010     0.011     0.011     0.012     0.014     0.014     0.014     0.014     0.012     0.013     0.013     0.013     0.013     0.014     0.013     0.013     0.013     0.013     0.012     0.012     0.013     0.012     0.012     0.012     0.013     0.012     0.013     0.013     0.014     0.013     0.012     0.011     0.013     0.011     0.012     0.011     0.011     0.011     0.012     0.012     0.012     0.013     0.013     0.011     0.012     0.013     0.012     0.013     0.013     0.013     0.012     0.012     0.013     0.012     0.012     0.014     0.014     0.014     0.014     0.014     0.014     0.015     0.014     0.013     0.015     0.023     0.021     0.022     0.022     0.024     0.021     0.023     0.024     0.025     0.025     0.028     0.025     0.025     0.025     0.024     0.030     0.024     0.023     0.024     0.026     0.022     0.023     0.023     0.022     0.021     0.020     0.020     0.019     0.020     0.022     0.021     0.020     0.021     0.021     0.021     0.020     0.019     0.023     0.021     0.020     0.020     0.021     0.021     0.023     0.020     0.018     0.018     0.018     0.016     0.015     0.016     0.017     0.017     0.017     0.020     0.020     0.017     0.015     0.018     0.014     0.015     0.018     0.019     0.019     0.018     0.019     0.018     0.016     0.015     0.016     0.014     0.016     0.015     0.015     0.017     0.012     0.015     0.013     0.014     0.014     0.013     0.012     0.014     0.014     0.013     0.013     0.012     0.013     0.014     0.013     0.013     0.013     0.013     0.011     0.014     0.012     0.014     0.012     0.014     0.014     0.014     0.014     0.015     0.016     0.014     0.015     0.017     0.017     0.015     0.016     0.017     0.021     0.018     0.017     0.020     0.018     0.020     0.016     0.018     0.024     0.020     0.023     0.025     0.021     0.020     0.019     0.022     0.022     0.027     0.020     0.021     0.019     0.023     0.021     0.020     0.020     0.022     0.022     0.019     0.019     0.020     0.017     0.020     0.016     0.017     0.018     0.020     0.017     0.017     0.016     0.019     0.019     0.017     0.018     0.018     0.020     0.021     0.023     0.021     0.024     0.024     0.024     0.027     0.028     0.028     0.028     0.031     0.031     0.032     0.031     0.029     0.033     0.028     0.029     0.031     0.032     0.035     0.034     0.032     0.031     0.031     0.034     0.031     0.032     0.029     0.032     0.030     0.034     0.029     0.028     0.029     0.025     0.028     0.024     0.025     0.026     0.021     0.017     0.017     0.017     0.014     0.013     0.013     0.012     0.012     0.013     0.012     0.013     0.014     0.014     0.013     0.016     0.018     0.017     0.019     0.018     0.019     0.016     0.018     0.017     0.018     0.017     0.015     0.017     0.015     0.016     0.016     0.016     0.020     0.017     0.018     0.021     0.017     0.022     0.022     0.022     0.022     0.020     0.017     0.019     0.021     0.016     0.019     0.017     0.019     0.018     0.018     0.021     0.021     0.020     0.016     0.018     0.020     0.019     0.021     0.019     0.017     0.019     0.017     0.019     0.021     0.021     0.018     0.018     0.017     0.016     0.016     0.015     0.018     0.019     0.016     0.017     0.015     0.016     0.016     0.018     0.016     0.015     0.016     0.016     0.015     0.015     0.016     0.015     0.014     0.013     0.014     0.014     0.015     0.014     0.014     0.015     0.015     0.016     0.015     0.015     0.015     0.016     0.016     0.016     0.016     0.015     0.016     0.017     0.018     0.017     0.018     0.020     0.019     0.019     0.018     0.019     0.019     0.019     0.019     0.017     0.018     0.019     0.019     0.018     0.020     0.020     0.018     0.018     0.020     0.019     0.021     0.019     0.019     0.018     0.020     0.019     0.021     0.021     0.020     0.022     0.024     0.022     0.022     0.021     0.022     0.025     0.024     0.023     0.022     0.024     0.023     0.022     0.023     0.021     0.023     0.023     0.024     0.023     0.024     0.020     0.023     0.023     0.023     0.020     0.021     0.023     0.025     0.020     0.019     0.022     0.018     0.022     0.021     0.021     0.021     0.022     0.023     0.021     0.023     0.021     0.018     0.021     0.022     0.018     0.016     0.018     0.019     0.018     0.015     0.012     0.013     0.010     0.011     0.011     0.010     0.010     0.011     0.010     0.010     0.011     0.010     0.010     0.009     0.010     0.010     0.010     0.010     0.010     0.010     0.009     0.009     0.010     0.010     0.009     0.009     0.010     0.009     0.009     0.009     0.009     0.008     0.008     0.009     0.008     0.008     0.008     0.008     0.007     0.007     0.008     0.008     0.007     0.007     0.007     0.007     0.007     0.007     0.007     0.007     0.007     0.007     0.006     0.006     0.006     0.007     0.006     0.006     0.007     0.007     0.005     0.006     0.006     0.005     0.006     0.005     0.005     0.005     0.005     0.006     0.005     0.006     0.006     0.005     0.005     0.005     0.006     0.006     0.005     0.005     0.005     0.005     0.005     0.004     0.005     0.004     0.005     0.004     0.000     0.000     0.000     0.000     0.000     0.000     0.000     0.000     0.000     0.000     0.000     0.000     0.000     0.000     0.000     0.000     0.000     0.000     0.000     0.000     0.000     0.000     0.000     0.000     0.000     0.000     0.000     0.000     0.000     0.000     0.000     0.000     0.000     0.000     0.000     0.000     0.000     0.000     0.000     0.000     0.000     0.000     0.000     0.000     0.000     0.000     0.000     0.000     0.000     0.000     0.000     0.000     0.000     0.000     0.000     0.000     0.000     0.000     0.000     0.000     0.000     0.000     0.000     0.000     0.000     0.000     0.000     0.000     0.000     0.000     0.000     0.000     0.000     0.000     0.000     0.000     0.000     0.000     0.000     0.000     0.000     0.000     0.000     0.000     0.000     0.000     0.000     0.000     0.000     0.000     0.000     0.000     0.000     0.000     0.000     0.000     0.000     0.000     0.000     0.000     0.000     0.000     0.000     0.000     0.000     0.000     0.000     0.000     0.000     0.000     0.000     0.000     0.000     0.000     0.000     0.000     0.000     0.000     0.000     0.000     0.000     0.000     0.000     0.000     0.000     0.000     0.000     0.000     0.000     0.000     0.000     0.000     0.000     0.000     0.000     0.000     0.000     0.000     0.000     0.000     0.000     0.000     0.000     0.000     0.000     0.000     0.000     0.000     0.000     0.000     0.000     0.000     0.000     0.000     0.000     0.000     0.000     0.000     0.000     0.000     0.000     0.000     0.000     0.000     0.000     0.000     0.000     0.000     0.000     0.000     0.000     0.000     0.000     0.000     0.000     0.000     0.000     0.000     0.000     0.000     0.000     0.000     0.000     0.000     0.000     0.000     0.000     0.000     0.000     0.000     0.000     0.000     0.000     0.000     0.000     0.000     0.000     0.000     0.000     0.000     0.000     0.000     0.000     0.000     0.000     0.000     0.000     0.000     0.000     0.000     0.000     0.000     0.000     0.000     0.000     0.000     0.000     0.000     0.000     0.000     0.000     0.000     0.000     0.000     0.000     0.000     0.000     0.000     0.000     0.000     0.000     0.000     0.000     0.000     0.000     0.000     0.000     0.000     0.000     0.000     0.000     0.000     0.000     0.000     0.000     0.000     0.000     0.000     0.000     0.000     0.000     0.000     0.000     0.000     0.000     0.000     0.000     0.000     0.000     0.000     0.000     0.000     0.000     0.000     0.000     0.000     0.000     0.000     0.000     0.000     0.000     0.000     0.000     0.000     0.000     0.000     0.000     0.000     0.000     0.000     0.000     0.000     0.000     0.000     0.000     0.000     0.000     0.000     0.000     0.000     0.000     0.000     0.000     0.000     0.000     0.000     0.000     0.000     0.000     0.000     0.000     0.000     0.000     0.000     0.000     0.000     0.000     0.000     0.000     0.000     0.000     0.000     0.000     0.000     0.000     0.000     0.000     0.000     0.000     0.000     0.000     0.000     0.000     0.000     0.000     0.000     0.000     0.000     0.000     0.000     0.000     0.000     0.000     0.000     0.000     0.000     0.000     0.000     0.000     0.000     0.000     0.000     0.000     0.000     0.000     0.000     0.000     0.000     0.000     0.000     0.000     0.000     0.000     0.000     0.000     0.000     0.000     0.000     0.000     0.000     0.000     0.000     0.000     0.000     0.000     0.000     0.000     0.000     0.000     0.000     0.000     0.000     0.000     0.000     0.000     0.000     0.000     0.000     0.000     0.000     0.000     0.000     0.000     0.000     0.000     0.000     0.000     0.000     0.000     0.000     0.000     0.000     0.000     0.000     0.000     0.000     0.000     0.000     0.000     0.000     0.000     0.000     0.000     0.000     0.000     0.000     0.000     0.000     0.000     0.000     0.000     0.000     0.000     0.000     0.000     0.000     0.000     0.000     0.000     0.000     0.000     0.000     0.000     0.000     0.000     0.000     0.000     0.000     0.000     0.000     0.000     0.000     0.000     0.000     0.000     0.000     0.000     0.000     0.000     0.000     0.000     0.000     0.000     0.000     0.000     0.000     0.000     0.000     0.000     0.000     0.000     0.000     0.000     0.000     0.000     0.000     0.000     0.000     0.000     0.000     0.000     0.000     0.000     0.000     0.000     0.000     0.000     0.000     0.000     0.000     0.000     0.000     0.000     0.000     0.000     0.000     0.000     0.000     0.000     0.000     0.000     0.000     0.000     0.000     0.000     0.000     0.000     0.000     0.000     0.000     0.000     0.000     0.000     0.000     0.000     0.000     0.000     0.000     0.000     0.000     0.000     0.000     0.000     0.000     0.000     0.000     0.000     0.000     0.000     0.000     0.000     0.000     0.000     0.000     0.000     0.000     0.000     0.000     0.000     0.000     0.000     0.000     0.000     0.000     0.000     0.000     0.000     0.000     0.000     0.000     0.000     0.000     0.000     0.000     0.000     0.000     0.000     0.000     0.000     0.000     0.000     0.000     0.000     0.000     0.000     0.000     0.000     0.000     0.000     0.000     0.000     0.000     0.000     0.000     0.000     0.000     0.000     0.000     0.000     0.000     0.000     0.000     0.000     0.000     0.000     0.000     0.000     0.000     0.000     0.000     0.000     0.000     0.000     0.000     0.000     0.000     0.000     0.000     0.000     0.000     0.000     0.000     0.000     0.000     0.000     0.000     0.000     0.000     0.000     0.000     0.000     0.000     0.000     0.000     0.000     0.000     0.000     0.000     0.000     0.000     0.000     0.000     0.000     0.000     0.000     0.000     0.000     0.000     0.000     0.000     0.000     0.000     0.000     0.000     0.000     0.000     0.000     0.000     0.000     0.000     0.000     0.000     0.000     0.000     0.000     0.000     0.000     0.000     0.000     0.000     0.000     0.000     0.000     0.000     0.000     0.000     0.000     0.000     0.000     0.000     0.000     0.000     0.000     0.000     0.000     0.000     0.000     0.000
     0.000     0.000     0.000     0.000     0.000     0.000     0.000     0.000     0.000     0.000     0.000     0.000     0.000     0.000     0.000     0.000     0.000     0.000     0.000     0.000     0.000     0.000     0.000     0.000     0.000     0.000     0.000     0.000     0.000     0.000     0.000     0.000     0.000     0.000     0.000     0.000     0.000     0.000     0.000     0.000     0.000     0.000     0.000     0.000     0.000     0.000     0.000     0.000     0.000     0.000     0.000     0.000     0.000     0.000     0.000     0.000     0.000     0.000     0.000     0.000     0.000     0.000     0.000     0.000     0.000     0.000     0.000     0.000     0.000     0.000     0.000     0.000     0.000     0.000     0.000     0.000     0.000     0.000     0.000     0.000     0.000     0.000     0.000     0.000     0.000     0.000     0.000     0.000     0.000     0.000     0.000     0.000     0.000     0.000     0.000     0.000     0.000     0.000     0.000     0.000     0.000     0.000     0.000     0.000     0.000     0.000     0.000     0.000     0.000     0.000     0.000     0.000     0.000     0.000     0.000     0.000     0.000     0.000     0.000     0.000     0.000     0.000     0.000     0.000     0.000     0.000     0.000     0.000     0.000     0.000     0.000     0.000     0.000     0.000     0.000     0.000     0.000     0.000     0.000     0.000     0.000     0.000     0.000     0.000     0.000     0.000     0.000     0.000     0.000     0.000     0.000     0.000     0.000     0.000     0.000     0.000     0.000     0.000     0.000     0.000     0.000     0.000     0.000     0.000     0.000     0.000     0.000     0.000     0.000     0.000     0.000     0.000     0.000     0.000     0.000     0.000     0.000     0.000     0.000     0.000     0.000     0.000     0.000     0.000     0.000     0.000     0.000     0.000     0.000     0.000     0.000     0.000     0.000     0.000     0.000     0.000     0.000     0.000     0.000     0.000     0.000     0.000     0.000     0.000     0.000     0.000     0.000     0.000     0.000     0.000     0.000     0.000     0.000     0.000     0.000     0.000     0.000     0.000     0.000     0.000     0.000     0.000     0.000     0.000     0.000     0.000     0.000     0.000     0.000     0.000     0.000     0.000     0.000     0.000     0.000     0.000     0.000     0.000     0.000     0.000     0.000     0.000     0.000     0.000     0.000     0.000     0.000     0.000     0.000     0.000     0.000     0.000     0.000     0.000     0.000     0.000     0.000     0.000     0.000     0.000     0.000     0.000     0.000     0.000     0.000     0.000     0.000     0.000     0.000     0.000     0.000     0.000     0.000     0.000     0.000     0.000     0.000     0.000     0.000     0.000     0.000     0.000     0.000     0.000     0.000     0.002     0.003     0.003     0.003     0.003     0.003     0.003     0.003     0.005     0.006     0.007     0.007     0.007     0.007     0.009     0.009     0.008     0.009     0.010     0.009     0.010     0.010     0.010     0.009     0.010     0.010     0.009     0.009     0.009     0.009     0.011     0.011     0.012     0.013     0.013     0.013     0.013     0.013     0.014     0.012     0.013     0.013     0.012     0.012     0.012     0.012     0.012     0.012     0.013     0.012     0.012     0.012     0.012     0.013     0.012     0.013     0.013     0.013     0.012     0.013     0.012     0.012     0.012     0.012     0.011     0.012     0.012     0.012     0.012     0.013     0.013     0.013     0.013     0.012     0.012     0.013     0.012     0.014     0.013     0.013     0.014     0.012     0.014     0.013     0.014     0.014     0.015     0.013     0.012     0.014     0.015     0.015     0.016     0.017     0.017     0.017     0.020     0.022     0.023     0.024     0.024     0.026     0.026     0.028     0.026     0.027     0.025     0.027     0.030     0.027     0.028     0.025     0.026     0.024     0.022     0.022     0.022     0.021     0.021     0.021     0.021     0.021     0.020     0.018     0.020     0.017     0.019     0.019     0.022     0.020     0.023     0.023     0.022     0.022     0.022     0.021     0.020     0.019     0.019     0.023     0.021     0.021     0.020     0.021     0.018     0.015     0.015     0.015     0.013     0.016     0.017     0.017     0.018     0.015     0.017     0.017     0.016     0.017     0.020     0.020     0.019     0.016     0.018     0.018     0.016     0.019     0.014     0.015     0.015     0.015     0.014     0.014     0.015     0.016     0.015     0.014     0.014     0.013     0.013     0.013     0.014     0.013     0.014     0.014     0.014     0.014     0.015     0.013     0.015     0.015     0.014     0.014     0.014     0.017     0.017     0.015     0.016     0.019     0.019     0.016     0.017     0.017     0.016     0.017     0.017     0.019     0.019     0.015     0.017     0.019     0.021     0.023     0.021     0.021     0.020     0.024     0.028     0.020     0.022     0.021     0.025     0.025     0.025     0.026     0.021     0.021     0.023     0.021     0.021     0.020     0.018     0.019     0.019     0.018     0.020     0.019     0.020     0.019     0.017     0.019     0.018     0.018     0.019     0.018     0.018     0.023     0.021     0.022     0.023     0.021     0.023     0.025     0.027     0.023     0.027     0.027     0.025     0.029     0.029     0.030     0.031     0.031     0.031     0.029     0.032     0.031     0.032     0.030     0.032     0.032     0.034     0.032     0.033     0.032     0.033     0.032     0.032     0.033     0.031     0.033     0.035     0.031     0.028     0.028     0.026     0.025     0.028     0.023     0.025     0.023     0.023     0.021     0.019     0.016     0.015     0.014     0.014     0.013     0.012     0.014     0.014     0.014     0.016     0.015     0.019     0.018     0.017     0.020     0.018     0.018     0.018     0.021     0.021     0.019     0.019     0.020     0.020     0.020     0.019     0.019     0.017     0.017     0.018     0.020     0.019     0.021     0.019     0.015     0.022     0.019     0.019     0.021     0.021     0.022     0.016     0.016     0.017     0.018     0.017     0.020     0.019     0.019     0.019     0.022     0.017     0.022     0.017     0.019     0.016     0.017     0.017     0.019     0.018     0.017     0.016     0.018     0.019     0.016     0.017     0.016     0.017     0.016     0.017     0.016     0.015     0.017     0.018     0.016     0.017     0.016     0.017     0.017     0.017     0.016     0.017     0.017     0.015     0.014     0.014     0.013     0.014     0.015     0.014     0.014     0.014     0.015     0.015     0.015     0.015     0.015     0.015     0.015     0.015     0.016     0.015     0.015     0.018     0.015     0.016     0.016     0.017     0.017     0.017     0.018     0.017     0.018     0.018     0.019     0.017     0.018     0.020     0.019     0.019     0.020     0.020     0.019     0.018     0.019     0.021     0.018     0.019     0.019     0.021     0.020     0.021     0.021     0.020     0.023     0.020     0.024     0.023     0.023     0.021     0.026     0.021     0.022     0.023     0.023     0.023     0.022     0.024     0.023     0.022     0.027     0.024     0.021     0.025     0.023     0.024     0.022     0.023     0.022     0.023     0.021     0.019     0.020     0.019     0.019     0.019     0.020     0.020     0.020     0.022     0.023     0.024     0.020     0.021     0.022     0.024     0.022     0.020     0.021     0.016     0.019     0.016     0.017     0.017     0.018     0.016     0.012     0.011     0.010     0.010     0.011     0.010     0.010     0.010     0.010     0.010     0.010     0.010     0.011     0.009     0.010     0.010     0.010     0.010     0.009     0.009     0.010     0.010     0.009     0.010     0.009     0.010     0.009     0.009     0.009     0.008     0.009     0.009     0.009     0.008     0.008     0.008     0.007     0.008     0.007     0.007     0.007     0.008     0.007     0.007     0.007     0.007     0.007     0.007     0.007     0.007     0.007     0.007     0.007     0.006     0.006     0.006     0.006     0.006     0.006     0.006     0.005     0.006     0.006     0.006     0.005     0.006     0.006     0.005     0.006     0.005     0.005     0.006     0.005     0.005     0.006     0.005     0.005     0.006     0.006     0.006     0.005     0.005     0.005     0.005     0.005     0.005     0.005     0.005     0.000     0.000     0.000     0.000     0.000     0.000     0.000     0.000     0.000     0.000     0.000     0.000     0.000     0.000     0.000     0.000     0.000     0.000     0.000     0.000     0.000     0.000     0.000     0.000     0.000     0.000     0.000     0.000     0.000     0.000     0.000     0.000     0.000     0.000     0.000     0.000     0.000     0.000     0.000     0.000     0.000     0.000     0.000     0.000     0.000     0.000     0.000     0.000     0.000     0.000     0.000     0.000     0.000     0.000     0.000     0.000     0.000     0.000     0.000     0.000     0.000     0.000     0.000     0.000     0.000     0.000     0.000     0.000     0.000     0.000     0.000     0.000     0.000     0.000     0.000     0.000     0.000     0.000     0.000     0.000     0.000     0.000     0.000     0.000     0.000     0.000     0.000     0.000     0.000     0.000     0.000     0.000     0.000     0.000     0.000     0.000     0.000     0.000     0.000     0.000     0.000     0.000     0.000     0.000     0.000     0.000     0.000     0.000     0.000     0.000     0.000     0.000     0.000     0.000     0.000     0.000     0.000     0.000     0.000     0.000     0.000     0.000     0.000     0.000     0.000     0.000     0.000     0.000     0.000     0.000     0.000     0.000     0.000     0.000     0.000     0.000     0.000     0.000     0.000     0.000     0.000     0.000     0.000     0.000     0.000     0.000     0.000     0.000     0.000     0.000     0.000     0.000     0.000     0.000     0.000     0.000     0.000     0.000     0.000     0.000     0.000     0.000     0.000     0.000     0.000     0.000     0.000     0.000     0.000     0.000     0.000     0.000     0.000     0.000     0.000     0.000     0.000     0.000     0.000     0.000     0.000     0.000     0.000     0.000     0.000     0.000     0.000     0.000     0.000     0.000     0.000     0.000     0.000     0.000     0.000     0.000     0.000     0.000     0.000     0.000     0.000     0.000     0.000     0.000     0.000     0.000     0.000     0.000     0.000     0.000     0.000     0.000     0.000     0.000     0.000     0.000     0.000     0.000     0.000     0.000     0.000     0.000     0.000     0.000     0.000     0.000     0.000     0.000     0.000     0.000     0.000     0.000     0.000     0.000     0.000     0.000     0.000     0.000     0.000     0.000     0.000     0.000     0.000     0.000     0.000     0.000     0.000     0.000     0.000     0.000     0.000     0.000     0.000     0.000     0.000     0.000     0.000     0.000     0.000     0.000     0.000     0.000     0.000     0.000     0.000     0.000     0.000     0.000     0.000     0.000     0.000     0.000     0.000     0.000     0.000     0.000     0.000     0.000     0.000     0.000     0.000     0.000     0.000     0.000     0.000     0.000     0.000     0.000     0.000     0.000     0.000     0.000     0.000     0.000     0.000     0.000     0.000     0.000     0.000     0.000     0.000     0.000     0.000     0.000     0.000     0.000     0.000     0.000     0.000     0.000     0.000     0.000     0.000     0.000     0.000     0.000     0.000     0.000     0.000     0.000     0.000     0.000     0.000     0.000     0.000     0.000     0.000     0.000     0.000     0.000     0.000     0.000     0.000     0.000     0.000     0.000     0.000     0.000     0.000     0.000     0.000     0.000     0.000     0.000     0.000     0.000     0.000     0.000     0.000     0.000     0.000     0.000     0.000     0.000     0.000     0.000     0.000     0.000     0.000     0.000     0.000     0.000     0.000     0.000     0.000     0.000     0.000     0.000     0.000     0.000     0.000     0.000     0.000     0.000     0.000     0.000     0.000     0.000     0.000     0.000     0.000     0.000     0.000     0.000     0.000     0.000     0.000     0.000     0.000     0.000     0.000     0.000     0.000     0.000     0.000     0.000     0.000     0.000     0.000     0.000     0.000     0.000     0.000     0.000     0.000     0.000     0.000     0.000     0.000     0.000     0.000     0.000     0.000     0.000     0.000     0.000     0.000     0.000     0.000     0.000     0.000     0.000     0.000     0.000     0.000     0.000     0.000     0.000     0.000     0.000     0.000     0.000     0.000     0.000     0.000     0.000     0.000     0.000     0.000     0.000     0.000     0.000     0.000     0.000     0.000     0.000     0.000     0.000     0.000     0.000     0.000     0.000     0.000     0.000     0.000     0.000     0.000     0.000     0.000     0.000     0.000     0.000     0.000     0.000     0.000     0.000     0.000     0.000     0.000     0.000     0.000     0.000     0.000     0.000     0.000     0.000     0.000     0.000     0.000     0.000     0.000     0.000     0.000     0.000     0.000     0.000     0.000     0.000     0.000     0.000     0.000     0.000     0.000     0.000     0.000     0.000     0.000     0.000     0.000     0.000     0.000     0.000     0.000     0.000     0.000     0.000     0.000     0.000     0.000     0.000     0.000     0.000     0.000     0.000     0.000     0.000     0.000     0.000     0.000     0.000     0.000     0.000     0.000     0.000     0.000     0.000     0.000     0.000     0.000     0.000     0.000     0.000     0.000     0.000     0.000     0.000     0.000     0.000     0.000     0.000     0.000     0.000     0.000     0.000     0.000     0.000     0.000     0.000     0.000     0.000     0.000     0.000     0.000     0.000     0.000     0.000     0.000     0.000     0.000     0.000     0.000     0.000     0.000     0.000     0.000     0.000     0.000     0.000     0.000     0.000     0.000     0.000     0.000     0.000     0.000     0.000     0.000     0.000     0.000     0.000     0.000     0.000     0.000     0.000     0.000     0.000     0.000     0.000     0.000     0.000     0.000     0.000     0.000     0.000     0.000     0.000     0.000     0.000     0.000     0.000     0.000     0.000     0.000     0.000     0.000     0.000     0.000     0.000     0.000     0.000     0.000     0.000     0.000     0.000     0.000     0.000     0.000     0.000     0.000     0.000     0.000     0.000     0.000     0.000     0.000     0.000     0.000     0.000     0.000     0.000     0.000     0.000     0.000     0.000     0.000     0.000     0.000     0.000     0.000     0.000     0.000     0.000     0.000     0.000     0.000     0.000     0.000     0.000
     0.000     0.000     0.000     0.000     0.000     0.000     0.000     0.000     0.000     0.000     0.000     0.000     0.000     0.000     0.000     0.000     0.000     0.000     0.000     0.000     0.000     0.000     0.000     0.000     0.000     0.000     0.000     0.000     0.000     0.000     0.000     0.000     0.000     0.000     0.000     0.000     0.000     0.000     0.000     0.000     0.000     0.000     0.000     0.000     0.000     0.000     0.000     0.000     0.000     0.000     0.000     0.000     0.000     0.000     0.000     0.000     0.000     0.000     0.000     0.000     0.000     0.000     0.000     0.000     0.000     0.000     0.000     0.000     0.000     0.000     0.000     0.000     0.000     0.000     0.000     0.000     0.000     0.000     0.000     0.000     0.000     0.000     0.000     0.000     0.000     0.000     0.000     0.000     0.000     0.000     0.000     0.000     0.000     0.000     0.000     0.000     0.000     0.000     0.000     0.000     0.000     0.000     0.000     0.000     0.000     0.000     0.000     0.000     0.000     0.000     0.000     0.000     0.000     0.000     0.000     0.000     0.000     0.000     0.000     0.000     0.000     0.000     0.000     0.000     0.000     0.000     0.000     0.000     0.000     0.000     0.000     0.000     0.000     0.000     0.000     0.000     0.000     0.000     0.000     0.000     0.000     0.000     0.000     0.000     0.000     0.000     0.000     0.000     0.000     0.000     0.000     0.000     0.000     0.000     0.000     0.000     0.000     0.000     0.000     0.000     0.000     0.000     0.000     0.000     0.000     0.000     0.000     0.000     0.000     0.000     0.000     0.000     0.000     0.000     0.000     0.000     0.000     0.000     0.000     0.000     0.000     0.000     0.000     0.000     0.000     0.000     0.000     0.000     0.000     0.000     0.000     0.000     0.000     0.000     0.000     0.000     0.000     0.000     0.000     0.000     0.000     0.000     0.000     0.000     0.000     0.000     0.000     0.000     0.000     0.000     0.000     0.000     0.000     0.000     0.000     0.000     0.000     0.000     0.000     0.000     0.000     0.000     0.000     0.000     0.000     0.000     0.000     0.000     0.000     0.000     0.000     0.000     0.000     0.000     0.000     0.000     0.000     0.000     0.000     0.000     0.000     0.000     0.000     0.000     0.000     0.000     0.000     0.000     0.000     0.000     0.000     0.000     0.000     0.000     0.000     0.000     0.000     0.000     0.000     0.000     0.000     0.000     0.000     0.000     0.000     0.000     0.000     0.000     0.000     0.000     0.000     0.000     0.000     0.000     0.000     0.000     0.000     0.000     0.000     0.000     0.000     0.000     0.000     0.000     0.002     0.003     0.003     0.003     0.003     0.003     0.003     0.004     0.003     0.004     0.005     0.007     0.006     0.006     0.007     0.007     0.008     0.008     0.009     0.009     0.009     0.009     0.009     0.009     0.008     0.009     0.009     0.009     0.009     0.009     0.009     0.011     0.012     0.013     0.014     0.013     0.013     0.013     0.013     0.012     0.013     0.012     0.012     0.013     0.012     0.012     0.012     0.012     0.012     0.012     0.012     0.012     0.012     0.013     0.013     0.013     0.013     0.014     0.012     0.013     0.013     0.013     0.013     0.013     0.012     0.012     0.012     0.011     0.012     0.012     0.013     0.013     0.014     0.013     0.013     0.014     0.013     0.014     0.014     0.014     0.014     0.014     0.015     0.016     0.016     0.014     0.014     0.013     0.014     0.013     0.016     0.018     0.018     0.016     0.021     0.020     0.018     0.022     0.020     0.025     0.025     0.026     0.027     0.025     0.023     0.027     0.028     0.028     0.027     0.028     0.026     0.027     0.027     0.026     0.026     0.021     0.024     0.022     0.022     0.020     0.021     0.019     0.021     0.021     0.019     0.021     0.020     0.018     0.024     0.023     0.023     0.022     0.020     0.021     0.022     0.022     0.021     0.020     0.018     0.020     0.020     0.016     0.016     0.016     0.018     0.016     0.016     0.015     0.015     0.015     0.015     0.015     0.015     0.014     0.014     0.017     0.021     0.018     0.020     0.018     0.021     0.017     0.018     0.020     0.021     0.017     0.016     0.015     0.015     0.017     0.016     0.016     0.015     0.016     0.013     0.015     0.014     0.016     0.016     0.016     0.014     0.016     0.014     0.015     0.014     0.013     0.016     0.014     0.015     0.016     0.016     0.014     0.015     0.016     0.021     0.018     0.018     0.015     0.017     0.017     0.018     0.017     0.020     0.019     0.017     0.019     0.019     0.018     0.021     0.019     0.021     0.025     0.022     0.026     0.025     0.021     0.024     0.022     0.023     0.024     0.025     0.027     0.025     0.029     0.022     0.021     0.023     0.023     0.024     0.020     0.021     0.020     0.018     0.021     0.022     0.020     0.021     0.020     0.020     0.021     0.020     0.018     0.021     0.020     0.021     0.022     0.023     0.022     0.022     0.023     0.023     0.025     0.025     0.023     0.027     0.027     0.026     0.027     0.029     0.031     0.029     0.033     0.033     0.032     0.030     0.032     0.034     0.031     0.034     0.036     0.033     0.032     0.034     0.033     0.032     0.034     0.031     0.031     0.034     0.032     0.032     0.032     0.032     0.030     0.029     0.030     0.028     0.025     0.027     0.025     0.021     0.021     0.020     0.018     0.017     0.013     0.013     0.012     0.014     0.013     0.014     0.014     0.016     0.017     0.017     0.017     0.021     0.019     0.020     0.021     0.021     0.022     0.022     0.024     0.021     0.021     0.020     0.021     0.020     0.020     0.022     0.020     0.019     0.017     0.017     0.018     0.022     0.021     0.016     0.016     0.023     0.019     0.017     0.018     0.019     0.016     0.017     0.015     0.018     0.018     0.019     0.017     0.018     0.018     0.019     0.019     0.019     0.018     0.018     0.015     0.018     0.015     0.020     0.013     0.018     0.015     0.017     0.018     0.017     0.016     0.019     0.017     0.019     0.017     0.016     0.016     0.019     0.016     0.016     0.018     0.019     0.019     0.018     0.017     0.017     0.018     0.018     0.017     0.016     0.015     0.015     0.015     0.015     0.014     0.014     0.014     0.015     0.015     0.014     0.015     0.015     0.015     0.014     0.014     0.015     0.015     0.015     0.015     0.016     0.015     0.016     0.016     0.016     0.016     0.017     0.016     0.017     0.018     0.018     0.017     0.017     0.018     0.018     0.019     0.018     0.018     0.019     0.019     0.019     0.022     0.019     0.019     0.021     0.020     0.019     0.021     0.020     0.022     0.024     0.020     0.020     0.022     0.024     0.020     0.023     0.022     0.023     0.023     0.022     0.022     0.023     0.025     0.025     0.025     0.023     0.024     0.025     0.026     0.024     0.021     0.021     0.024     0.020     0.021     0.021     0.020     0.021     0.020     0.023     0.020     0.020     0.019     0.019     0.021     0.022     0.020     0.021     0.022     0.019     0.022     0.020     0.017     0.016     0.018     0.020     0.015     0.017     0.014     0.014     0.012     0.013     0.011     0.010     0.010     0.011     0.010     0.010     0.010     0.010     0.010     0.010     0.009     0.009     0.010     0.009     0.009     0.009     0.009     0.009     0.010     0.009     0.010     0.009     0.009     0.009     0.009     0.009     0.009     0.010     0.009     0.008     0.009     0.008     0.008     0.008     0.008     0.007     0.007     0.008     0.007     0.007     0.007     0.007     0.007     0.007     0.007     0.007     0.007     0.006     0.006     0.007     0.007     0.006     0.006     0.006     0.006     0.006     0.006     0.006     0.005     0.006     0.006     0.006     0.006     0.005     0.006     0.005     0.005     0.005     0.006     0.006     0.005     0.006     0.006     0.005     0.006     0.006     0.006     0.006     0.006     0.005     0.005     0.005     0.005     0.005     0.005     0.005     0.005     0.000     0.000     0.000     0.000     0.000     0.000     0.000     0.000     0.000     0.000     0.000     0.000     0.000     0.000     0.000     0.000     0.000     0.000     0.000     0.000     0.000     0.000     0.000     0.000     0.000     0.000     0.000     0.000     0.000     0.000     0.000     0.000     0.000     0.000     0.000     0.000     0.000     0.000     0.000     0.000     0.000     0.000     0.000     0.000     0.000     0.000     0.000     0.000     0.000     0.000     0.000     0.000     0.000     0.000     0.000     0.000     0.000     0.000     0.000     0.000     0.000     0.000     0.000     0.000     0.000     0.000     0.000     0.000     0.000     0.000     0.000     0.000     0.000     0.000     0.000     0.000     0.000     0.000     0.000     0.000     0.000     0.000     0.000     0.000     0.000     0.000     0.000     0.000     0.000     0.000     0.000     0.000     0.000     0.000     0.000     0.000     0.000     0.000     0.000     0.000     0.000     0.000     0.000     0.000     0.000     0.000     0.000     0.000     0.000     0.000     0.000     0.000     0.000     0.000     0.000     0.000     0.000     0.000     0.000     0.000     0.000     0.000     0.000     0.000     0.000     0.000     0.000     0.000     0.000     0.000     0.000     0.000     0.000     0.000     0.000     0.000     0.000     0.000     0.000     0.000     0.000     0.000     0.000     0.000     0.000     0.000     0.000     0.000     0.000     0.000     0.000     0.000     0.000     0.000     0.000     0.000     0.000     0.000     0.000     0.000     0.000     0.000     0.000     0.000     0.000     0.000     0.000     0.000     0.000     0.000     0.000     0.000     0.000     0.000     0.000     0.000     0.000     0.000     0.000     0.000     0.000     0.000     0.000     0.000     0.000     0.000     0.000     0.000     0.000     0.000     0.000     0.000     0.000     0.000     0.000     0.000     0.000     0.000     0.000     0.000     0.000     0.000     0.000     0.000     0.000     0.000     0.000     0.000     0.000     0.000     0.000     0.000     0.000     0.000     0.000     0.000     0.000     0.000     0.000     0.000     0.000     0.000     0.000     0.000     0.000     0.000     0.000     0.000     0.000     0.000     0.000     0.000     0.000     0.000     0.000     0.000     0.000     0.000     0.000     0.000     0.000     0.000     0.000     0.000     0.000     0.000     0.000     0.000     0.000     0.000     0.000     0.000     0.000     0.000     0.000     0.000     0.000     0.000     0.000     0.000     0.000     0.000     0.000     0.000     0.000     0.000     0.000     0.000     0.000     0.000     0.000     0.000     0.000     0.000     0.000     0.000     0.000     0.000     0.000     0.000     0.000     0.000     0.000     0.000     0.000     0.000     0.000     0.000     0.000     0.000     0.000     0.000     0.000     0.000     0.000     0.000     0.000     0.000     0.000     0.000     0.000     0.000     0.000     0.000     0.000     0.000     0.000     0.000     0.000     0.000     0.000     0.000     0.000     0.000     0.000     0.000     0.000     0.000     0.000     0.000     0.000     0.000     0.000     0.000     0.000     0.000     0.000     0.000     0.000     0.000     0.000     0.000     0.000     0.000     0.000     0.000     0.000     0.000     0.000     0.000     0.000     0.000     0.000     0.000     0.000     0.000     0.000     0.000     0.000     0.000     0.000     0.000     0.000     0.000     0.000     0.000     0.000     0.000     0.000     0.000     0.000     0.000     0.000     0.000     0.000     0.000     0.000     0.000     0.000     0.000     0.000     0.000     0.000     0.000     0.000     0.000     0.000     0.000     0.000     0.000     0.000     0.000     0.000     0.000     0.000     0.000     0.000     0.000     0.000     0.000     0.000     0.000     0.000     0.000     0.000     0.000     0.000     0.000     0.000     0.000     0.000     0.000     0.000     0.000     0.000     0.000     0.000     0.000     0.000     0.000     0.000     0.000     0.000     0.000     0.000     0.000     0.000     0.000     0.000     0.000     0.000     0.000     0.000     0.000     0.000     0.000     0.000     0.000     0.000     0.000     0.000     0.000     0.000     0.000     0.000     0.000     0.000     0.000     0.000     0.000     0.000     0.000     0.000     0.000     0.000     0.000     0.000     0.000     0.000     0.000     0.000     0.000     0.000     0.000     0.000     0.000     0.000     0.000     0.000     0.000     0.000     0.000     0.000     0.000     0.000     0.000     0.000     0.000     0.000     0.000     0.000     0.000     0.000     0.000     0.000     0.000     0.000     0.000     0.000     0.000     0.000     0.000     0.000     0.000     0.000     0.000     0.000     0.000     0.000     0.000     0.000     0.000     0.000     0.000     0.000     0.000     0.000     0.000     0.000     0.000     0.000     0.000     0.000     0.000     0.000     0.000     0.000     0.000     0.000     0.000     0.000     0.000     0.000     0.000     0.000     0.000     0.000     0.000     0.000     0.000     0.000     0.000     0.000     0.000     0.000     0.000     0.000     0.000     0.000     0.000     0.000     0.000     0.000     0.000     0.000     0.000     0.000     0.000     0.000     0.000     0.000     0.000     0.000     0.000     0.000     0.000     0.000     0.000     0.000     0.000     0.000     0.000     0.000     0.000     0.000     0.000     0.000     0.000     0.000     0.000     0.000     0.000     0.000     0.000     0.000     0.000     0.000     0.000     0.000     0.000     0.000     0.000     0.000     0.000     0.000     0.000     0.000     0.000     0.000     0.000     0.000     0.000     0.000     0.000     0.000     0.000     0.000     0.000     0.000     0.000     0.000     0.000     0.000     0.000     0.000     0.000     0.000     0.000     0.000     0.000     0.000     0.000     0.000     0.000     0.000     0.000     0.000     0.000     0.000     0.000     0.000     0.000     0.000     0.000     0.000     0.000     0.000     0.000     0.000     0.000     0.000     0.000     0.000     0.000     0.000     0.000     0.000     0.000     0.000     0.000     0.000     0.000     0.000     0.000     0.000     0.000     0.000     0.000     0.000     0.000     0.000     0.000     0.000     0.000     0.000     0.000     0.000     0.000
     0.000     0.000     0.000     0.000     0.000     0.000     0.000     0.000     0.000     0.000     0.000     0.000     0.000     0.000     0.000     0.000     0.000     0.000     0.000     0.000     0.000     0.000     0.000     0.000     0.000     0.000     0.000     0.000     0.000     0.000     0.000     0.000     0.000     0.000     0.000     0.000     0.000     0.000     0.000     0.000     0.000     0.000     0.000     0.000     0.000     0.000     0.000     0.000     0.000     0.000     0.000     0.000     0.000     0.000     0.000     0.000     0.000     0.000     0.000     0.000     0.000     0.000     0.000     0.000     0.000     0.000     0.000     0.000     0.000     0.000     0.000     0.000     0.000     0.000     0.000     0.000     0.000     0.000     0.000     0.000     0.000     0.000     0.000     0.000     0.000     0.000     0.000     0.000     0.000     0.000     0.000     0.000     0.000     0.000     0.000     0.000     0.000     0.000     0.000     0.000     0.000     0.000     0.000     0.000     0.000     0.000     0.000     0.000     0.000     0.000     0.000     0.000     0.000     0.000     0.000     0.000     0.000     0.000     0.000     0.000     0.000     0.000     0.000     0.000     0.000     0.000     0.000     0.000     0.000     0.000     0.000     0.000     0.000     0.000     0.000     0.000     0.000     0.000     0.000     0.000     0.000     0.000     0.000     0.000     0.000     0.000     0.000     0.000     0.000     0.000     0.000     0.000     0.000     0.000     0.000     0.000     0.000     0.000     0.000     0.000     0.000     0.000     0.000     0.000     0.000     0.000     0.000     0.000     0.000     0.000     0.000     0.000     0.000     0.000     0.000     0.000     0.000     0.000     0.000     0.000     0.000     0.000     0.000     0.000     0.000     0.000     0.000     0.000     0.000     0.000     0.000     0.000     0.000     0.000     0.000     0.000     0.000     0.000     0.000     0.000     0.000     0.000     0.000     0.000     0.000     0.000     0.000     0.000     0.000     0.000     0.000     0.000     0.000     0.000     0.000     0.000     0.000     0.000     0.000     0.000     0.000     0.000     0.000     0.000     0.000     0.000     0.000     0.000     0.000     0.000     0.000     0.000     0.000     0.000     0.000     0.000     0.000     0.000     0.000     0.000     0.000     0.000     0.000     0.000     0.000     0.000     0.000     0.000     0.000     0.000     0.000     0.000     0.000     0.000     0.000     0.000     0.000     0.000     0.000     0.000     0.000     0.000     0.000     0.000     0.000     0.000     0.000     0.000     0.000     0.000     0.000     0.000     0.000     0.000     0.000     0.000     0.000     0.000     0.000     0.000     0.000     0.000     0.000     0.001     0.003     0.004     0.004     0.004     0.003     0.004     0.004     0.004     0.004     0.004     0.006     0.007     0.006     0.007     0.007     0.007     0.008     0.008     0.008     0.009     0.009     0.008     0.008     0.008     0.008     0.009     0.009     0.009     0.009     0.009     0.009     0.011     0.012     0.013     0.013     0.013     0.013     0.013     0.012     0.013     0.012     0.012     0.013     0.012     0.013     0.013     0.012     0.013     0.012     0.013     0.013     0.013     0.013     0.012     0.013     0.012     0.013     0.013     0.013     0.013     0.013     0.014     0.013     0.013     0.013     0.012     0.013     0.013     0.013     0.012     0.013     0.013     0.014     0.014     0.014     0.015     0.014     0.016     0.016     0.016     0.016     0.017     0.017     0.015     0.015     0.016     0.015     0.015     0.016     0.015     0.015     0.019     0.018     0.017     0.018     0.019     0.021     0.021     0.024     0.025     0.022     0.023     0.023     0.028     0.027     0.028     0.027     0.030     0.026     0.027     0.029     0.026     0.026     0.028     0.024     0.024     0.024     0.022     0.021     0.020     0.019     0.018     0.018     0.020     0.020     0.019     0.021     0.020     0.021     0.022     0.024     0.021     0.020     0.021     0.020     0.021     0.022     0.020     0.018     0.019     0.020     0.020     0.018     0.015     0.016     0.015     0.016     0.013     0.014     0.013     0.014     0.015     0.014     0.018     0.014     0.017     0.015     0.018     0.020     0.021     0.021     0.019     0.017     0.018     0.019     0.019     0.018     0.017     0.021     0.019     0.019     0.017     0.015     0.017     0.019     0.014     0.021     0.015     0.016     0.014     0.016     0.015     0.014     0.016     0.016     0.016     0.019     0.017     0.017     0.017     0.017     0.018     0.021     0.015     0.019     0.020     0.019     0.019     0.019     0.017     0.020     0.022     0.021     0.021     0.021     0.018     0.021     0.020     0.019     0.021     0.021     0.023     0.021     0.023     0.029     0.022     0.022     0.024     0.024     0.022     0.022     0.024     0.027     0.027     0.026     0.026     0.021     0.023     0.024     0.024     0.022     0.024     0.023     0.020     0.021     0.022     0.019     0.021     0.022     0.021     0.020     0.025     0.023     0.021     0.023     0.023     0.022     0.022     0.025     0.026     0.025     0.023     0.025     0.026     0.025     0.024     0.024     0.025     0.029     0.033     0.028     0.033     0.030     0.033     0.030     0.034     0.034     0.036     0.034     0.033     0.032     0.032     0.029     0.031     0.030     0.030     0.031     0.032     0.032     0.033     0.031     0.032     0.031     0.030     0.028     0.029     0.029     0.027     0.029     0.026     0.021     0.019     0.017     0.018     0.014     0.012     0.013     0.013     0.014     0.012     0.014     0.015     0.016     0.018     0.020     0.021     0.020     0.021     0.022     0.023     0.022     0.023     0.025     0.023     0.021     0.022     0.023     0.021     0.021     0.019     0.021     0.019     0.020     0.017     0.017     0.020     0.017     0.017     0.018     0.018     0.017     0.017     0.018     0.015     0.016     0.015     0.015     0.016     0.017     0.017     0.017     0.017     0.019     0.016     0.018     0.017     0.018     0.017     0.016     0.020     0.018     0.016     0.016     0.014     0.017     0.018     0.015     0.016     0.016     0.017     0.017     0.018     0.017     0.019     0.017     0.016     0.017     0.020     0.020     0.020     0.020     0.019     0.018     0.018     0.018     0.017     0.016     0.017     0.016     0.016     0.016     0.016     0.014     0.014     0.014     0.015     0.014     0.013     0.014     0.014     0.014     0.014     0.014     0.013     0.015     0.015     0.015     0.015     0.015     0.016     0.015     0.015     0.015     0.017     0.017     0.017     0.016     0.016     0.017     0.017     0.018     0.018     0.019     0.017     0.019     0.016     0.017     0.018     0.018     0.017     0.018     0.020     0.017     0.019     0.021     0.020     0.023     0.020     0.021     0.021     0.021     0.020     0.023     0.021     0.022     0.022     0.026     0.021     0.021     0.026     0.025     0.022     0.022     0.020     0.025     0.022     0.021     0.021     0.023     0.019     0.020     0.021     0.020     0.019     0.021     0.021     0.020     0.019     0.020     0.019     0.019     0.019     0.019     0.020     0.019     0.018     0.019     0.020     0.018     0.019     0.018     0.017     0.015     0.017     0.015     0.016     0.015     0.012     0.011     0.011     0.011     0.011     0.011     0.011     0.010     0.011     0.010     0.010     0.010     0.010     0.010     0.010     0.009     0.010     0.009     0.009     0.009     0.009     0.009     0.009     0.009     0.010     0.010     0.010     0.009     0.009     0.009     0.009     0.010     0.011     0.009     0.008     0.008     0.008     0.008     0.008     0.007     0.007     0.007     0.007     0.007     0.008     0.007     0.007     0.007     0.007     0.008     0.007     0.007     0.006     0.007     0.007     0.006     0.006     0.005     0.006     0.005     0.005     0.005     0.006     0.006     0.006     0.006     0.005     0.006     0.006     0.005     0.006     0.005     0.006     0.006     0.005     0.006     0.006     0.005     0.005     0.005     0.006     0.006     0.006     0.005     0.006     0.005     0.005     0.005     0.005     0.005     0.005     0.000     0.000     0.000     0.000     0.000     0.000     0.000     0.000     0.000     0.000     0.000     0.000     0.000     0.000     0.000     0.000     0.000     0.000     0.000     0.000     0.000     0.000     0.000     0.000     0.000     0.000     0.000     0.000     0.000     0.000     0.000     0.000     0.000     0.000     0.000     0.000     0.000     0.000     0.000     0.000     0.000     0.000     0.000     0.000     0.000     0.000     0.000     0.000     0.000     0.000     0.000     0.000     0.000     0.000     0.000     0.000     0.000     0.000     0.000     0.000     0.000     0.000     0.000     0.000     0.000     0.000     0.000     0.000     0.000     0.000     0.000     0.000     0.000     0.000     0.000     0.000     0.000     0.000     0.000     0.000     0.000     0.000     0.000     0.000     0.000     0.000     0.000     0.000     0.000     0.000     0.000     0.000     0.000     0.000     0.000     0.000     0.000     0.000     0.000     0.000     0.000     0.000     0.000     0.000     0.000     0.000     0.000     0.000     0.000     0.000     0.000     0.000     0.000     0.000     0.000     0.000     0.000     0.000     0.000     0.000     0.000     0.000     0.000     0.000     0.000     0.000     0.000     0.000     0.000     0.000     0.000     0.000     0.000     0.000     0.000     0.000     0.000     0.000     0.000     0.000     0.000     0.000     0.000     0.000     0.000     0.000     0.000     0.000     0.000     0.000     0.000     0.000     0.000     0.000     0.000     0.000     0.000     0.000     0.000     0.000     0.000     0.000     0.000     0.000     0.000     0.000     0.000     0.000     0.000     0.000     0.000     0.000     0.000     0.000     0.000     0.000     0.000     0.000     0.000     0.000     0.000     0.000     0.000     0.000     0.000     0.000     0.000     0.000     0.000     0.000     0.000     0.000     0.000     0.000     0.000     0.000     0.000     0.000     0.000     0.000     0.000     0.000     0.000     0.000     0.000     0.000     0.000     0.000     0.000     0.000     0.000     0.000     0.000     0.000     0.000     0.000     0.000     0.000     0.000     0.000     0.000     0.000     0.000     0.000     0.000     0.000     0.000     0.000     0.000     0.000     0.000     0.000     0.000     0.000     0.000     0.000     0.000     0.000     0.000     0.000     0.000     0.000     0.000     0.000     0.000     0.000     0.000     0.000     0.000     0.000     0.000     0.000     0.000     0.000     0.000     0.000     0.000     0.000     0.000     0.000     0.000     0.000     0.000     0.000     0.000     0.000     0.000     0.000     0.000     0.000     0.000     0.000     0.000     0.000     0.000     0.000     0.000     0.000     0.000     0.000     0.000     0.000     0.000     0.000     0.000     0.000     0.000     0.000     0.000     0.000     0.000     0.000     0.000     0.000     0.000     0.000     0.000     0.000     0.000     0.000     0.000     0.000     0.000     0.000     0.000     0.000     0.000     0.000     0.000     0.000     0.000     0.000     0.000     0.000     0.000     0.000     0.000     0.000     0.000     0.000     0.000     0.000     0.000     0.000     0.000     0.000     0.000     0.000     0.000     0.000     0.000     0.000     0.000     0.000     0.000     0.000     0.000     0.000     0.000     0.000     0.000     0.000     0.000     0.000     0.000     0.000     0.000     0.000     0.000     0.000     0.000     0.000     0.000     0.000     0.000     0.000     0.000     0.000     0.000     0.000     0.000     0.000     0.000     0.000     0.000     0.000     0.000     0.000     0.000     0.000     0.000     0.000     0.000     0.000     0.000     0.000     0.000     0.000     0.000     0.000     0.000     0.000     0.000     0.000     0.000     0.000     0.000     0.000     0.000     0.000     0.000     0.000     0.000     0.000     0.000     0.000     0.000     0.000     0.000     0.000     0.000     0.000     0.000     0.000     0.000     0.000     0.000     0.000     0.000     0.000     0.000     0.000     0.000     0.000     0.000     0.000     0.000     0.000     0.000     0.000     0.000     0.000     0.000     0.000     0.000     0.000     0.000     0.000     0.000     0.000     0.000     0.000     0.000     0.000     0.000     0.000     0.000     0.000     0.000     0.000     0.000     0.000     0.000     0.000     0.000     0.000     0.000     0.000     0.000     0.000     0.000     0.000     0.000     0.000     0.000     0.000     0.000     0.000     0.000     0.000     0.000     0.000     0.000     0.000     0.000     0.000     0.000     0.000     0.000     0.000     0.000     0.000     0.000     0.000     0.000     0.000     0.000     0.000     0.000     0.000     0.000     0.000     0.000     0.000     0.000     0.000     0.000     0.000     0.000     0.000     0.000     0.000     0.000     0.000     0.000     0.000     0.000     0.000     0.000     0.000     0.000     0.000     0.000     0.000     0.000     0.000     0.000     0.000     0.000     0.000     0.000     0.000     0.000     0.000     0.000     0.000     0.000     0.000     0.000     0.000     0.000     0.000     0.000     0.000     0.000     0.000     0.000     0.000     0.000     0.000     0.000     0.000     0.000     0.000     0.000     0.000     0.000     0.000     0.000     0.000     0.000     0.000     0.000     0.000     0.000     0.000     0.000     0.000     0.000     0.000     0.000     0.000     0.000     0.000     0.000     0.000     0.000     0.000     0.000     0.000     0.000     0.000     0.000     0.000     0.000     0.000     0.000     0.000     0.000     0.000     0.000     0.000     0.000     0.000     0.000     0.000     0.000     0.000     0.000     0.000     0.000     0.000     0.000     0.000     0.000     0.000     0.000     0.000     0.000     0.000     0.000     0.000     0.000     0.000     0.000     0.000     0.000     0.000     0.000     0.000     0.000     0.000     0.000     0.000     0.000     0.000     0.000     0.000     0.000     0.000     0.000     0.000     0.000     0.000     0.000     0.000     0.000     0.000     0.000     0.000     0.000     0.000     0.000     0.000     0.000     0.000     0.000     0.000     0.000     0.000     0.000     0.000     0.000     0.000     0.000     0.000     0.000     0.000     0.000     0.000     0.000     0.000     0.000     0.000     0.000     0.000     0.000     0.000
     0.000     0.000     0.000     0.000     0.000     0.000     0.000     0.000     0.000     0.000     0.000     0.000     0.000     0.000     0.000     0.000     0.000     0.000     0.000     0.000     0.000     0.000     0.000     0.000     0.000     0.000     0.000     0.000     0.000     0.000     0.000     0.000     0.000     0.000     0.000     0.000     0.000     0.000     0.000     0.000     0.000     0.000     0.000     0.000     0.000     0.000     0.000     0.000     0.000     0.000     0.000     0.000     0.000     0.000     0.000     0.000     0.000     0.000     0.000     0.000     0.000     0.000     0.000     0.000     0.000     0.000     0.000     0.000     0.000     0.000     0.000     0.000     0.000     0.000     0.000     0.000     0.000     0.000     0.000     0.000     0.000     0.000     0.000     0.000     0.000     0.000     0.000     0.000     0.000     0.000     0.000     0.000     0.000     0.000     0.000     0.000     0.000     0.000     0.000     0.000     0.000     0.000     0.000     0.000     0.000     0.000     0.000     0.000     0.000     0.000     0.000     0.000     0.000     0.000     0.000     0.000     0.000     0.000     0.000     0.000     0.000     0.000     0.000     0.000     0.000     0.000     0.000     0.000     0.000     0.000     0.000     0.000     0.000     0.000     0.000     0.000     0.000     0.000     0.000     0.000     0.000     0.000     0.000     0.000     0.000     0.000     0.000     0.000     0.000     0.000     0.000     0.000     0.000     0.000     0.000     0.000     0.000     0.000     0.000     0.000     0.000     0.000     0.000     0.000     0.000     0.000     0.000     0.000     0.000     0.000     0.000     0.000     0.000     0.000     0.000     0.000     0.000     0.000     0.000     0.000     0.000     0.000     0.000     0.000     0.000     0.000     0.000     0.000     0.000     0.000     0.000     0.000     0.000     0.000     0.000     0.000     0.000     0.000     0.000     0.000     0.000     0.000     0.000     0.000     0.000     0.000     0.000     0.000     0.000     0.000     0.000     0.000     0.000     0.000     0.000     0.000     0.000     0.000     0.000     0.000     0.000     0.000     0.000     0.000     0.000     0.000     0.000     0.000     0.000     0.000     0.000     0.000     0.000     0.000     0.000     0.000     0.000     0.000     0.000     0.000     0.000     0.000     0.000     0.000     0.000     0.000     0.000     0.000     0.000     0.000     0.000     0.000     0.000     0.000     0.000     0.000     0.000     0.000     0.000     0.000     0.000     0.000     0.000     0.000     0.000     0.000     0.000     0.000     0.000     0.000     0.000     0.000     0.000     0.000     0.000     0.000     0.000     0.000     0.000     0.000     0.000     0.000     0.000     0.003     0.004     0.004     0.004     0.004     0.004     0.004     0.004     0.004     0.005     0.006     0.005     0.006     0.006     0.006     0.007     0.006     0.007     0.007     0.008     0.007     0.008     0.008     0.008     0.008     0.008     0.009     0.009     0.008     0.008     0.009     0.009     0.010     0.013     0.013     0.014     0.014     0.013     0.013     0.013     0.012     0.012     0.012     0.012     0.013     0.012     0.013     0.013     0.013     0.012     0.013     0.013     0.013     0.014     0.013     0.014     0.013     0.013     0.013     0.013     0.013     0.014     0.013     0.014     0.013     0.013     0.013     0.013     0.013     0.013     0.014     0.014     0.015     0.015     0.015     0.016     0.014     0.018     0.016     0.018     0.015     0.016     0.017     0.016     0.018     0.016     0.016     0.015     0.016     0.016     0.015     0.018     0.019     0.020     0.018     0.018     0.021     0.022     0.021     0.021     0.025     0.024     0.024     0.030     0.025     0.025     0.027     0.029     0.027     0.025     0.029     0.025     0.029     0.027     0.026     0.024     0.024     0.024     0.022     0.020     0.019     0.017     0.017     0.019     0.017     0.018     0.018     0.018     0.019     0.018     0.019     0.021     0.021     0.021     0.020     0.019     0.020     0.021     0.020     0.018     0.018     0.019     0.017     0.018     0.016     0.016     0.015     0.017     0.014     0.014     0.013     0.015     0.017     0.016     0.019     0.016     0.017     0.016     0.017     0.019     0.020     0.019     0.020     0.018     0.020     0.019     0.018     0.018     0.016     0.018     0.015     0.016     0.015     0.016     0.017     0.017     0.018     0.018     0.016     0.019     0.018     0.017     0.015     0.016     0.017     0.016     0.016     0.018     0.017     0.017     0.016     0.018     0.017     0.021     0.020     0.017     0.021     0.020     0.018     0.016     0.018     0.020     0.019     0.021     0.021     0.021     0.021     0.018     0.020     0.021     0.022     0.022     0.026     0.023     0.024     0.026     0.023     0.025     0.026     0.023     0.026     0.026     0.025     0.030     0.026     0.025     0.025     0.023     0.021     0.021     0.024     0.022     0.022     0.021     0.021     0.025     0.023     0.024     0.027     0.024     0.024     0.025     0.025     0.023     0.023     0.026     0.024     0.027     0.024     0.028     0.026     0.025     0.026     0.024     0.027     0.026     0.028     0.029     0.028     0.028     0.026     0.028     0.030     0.032     0.033     0.033     0.035     0.034     0.038     0.035     0.036     0.038     0.033     0.033     0.033     0.030     0.030     0.033     0.031     0.029     0.031     0.032     0.030     0.030     0.029     0.029     0.027     0.026     0.026     0.022     0.022     0.020     0.021     0.016     0.014     0.015     0.014     0.014     0.014     0.015     0.014     0.015     0.018     0.019     0.019     0.020     0.021     0.024     0.022     0.023     0.022     0.023     0.023     0.021     0.021     0.022     0.021     0.021     0.022     0.020     0.021     0.019     0.019     0.018     0.016     0.017     0.016     0.020     0.017     0.016     0.018     0.016     0.020     0.017     0.015     0.017     0.016     0.014     0.015     0.017     0.016     0.017     0.018     0.019     0.017     0.015     0.018     0.019     0.015     0.019     0.020     0.016     0.017     0.016     0.017     0.019     0.019     0.018     0.017     0.018     0.018     0.019     0.019     0.019     0.018     0.019     0.019     0.021     0.020     0.022     0.021     0.022     0.022     0.019     0.018     0.019     0.017     0.018     0.017     0.017     0.016     0.015     0.015     0.014     0.015     0.015     0.013     0.014     0.013     0.013     0.013     0.013     0.013     0.013     0.013     0.014     0.013     0.014     0.015     0.016     0.016     0.017     0.015     0.014     0.015     0.015     0.016     0.016     0.015     0.016     0.016     0.017     0.016     0.016     0.016     0.016     0.016     0.018     0.017     0.017     0.020     0.018     0.018     0.019     0.019     0.018     0.020     0.018     0.023     0.021     0.021     0.022     0.020     0.020     0.024     0.020     0.021     0.022     0.022     0.020     0.023     0.021     0.020     0.023     0.019     0.021     0.022     0.020     0.022     0.022     0.022     0.019     0.018     0.018     0.021     0.019     0.020     0.016     0.019     0.019     0.018     0.019     0.019     0.017     0.019     0.017     0.019     0.017     0.016     0.018     0.016     0.016     0.014     0.013     0.012     0.011     0.013     0.012     0.011     0.011     0.012     0.011     0.011     0.010     0.010     0.010     0.010     0.010     0.010     0.011     0.010     0.009     0.009     0.010     0.010     0.010     0.010     0.009     0.009     0.009     0.009     0.009     0.010     0.009     0.009     0.009     0.010     0.009     0.009     0.009     0.009     0.008     0.008     0.008     0.008     0.008     0.008     0.008     0.007     0.008     0.007     0.007     0.007     0.007     0.007     0.007     0.007     0.007     0.007     0.007     0.007     0.007     0.006     0.006     0.006     0.005     0.005     0.006     0.006     0.005     0.005     0.005     0.006     0.006     0.005     0.005     0.005     0.006     0.005     0.006     0.006     0.005     0.006     0.006     0.005     0.005     0.005     0.005     0.005     0.006     0.005     0.006     0.006     0.005     0.005     0.005     0.005     0.005     0.005     0.000     0.000     0.000     0.000     0.000     0.000     0.000     0.000     0.000     0.000     0.000     0.000     0.000     0.000     0.000     0.000     0.000     0.000     0.000     0.000     0.000     0.000     0.000     0.000     0.000     0.000     0.000     0.000     0.000     0.000     0.000     0.000     0.000     0.000     0.000     0.000     0.000     0.000     0.000     0.000     0.000     0.000     0.000     0.000     0.000     0.000     0.000     0.000     0.000     0.000     0.000     0.000     0.000     0.000     0.000     0.000     0.000     0.000     0.000     0.000     0.000     0.000     0.000     0.000     0.000     0.000     0.000     0.000     0.000     0.000     0.000     0.000     0.000     0.000     0.000     0.000     0.000     0.000     0.000     0.000     0.000     0.000     0.000     0.000     0.000     0.000     0.000     0.000     0.000     0.000     0.000     0.000     0.000     0.000     0.000     0.000     0.000     0.000     0.000     0.000     0.000     0.000     0.000     0.000     0.000     0.000     0.000     0.000     0.000     0.000     0.000     0.000     0.000     0.000     0.000     0.000     0.000     0.000     0.000     0.000     0.000     0.000     0.000     0.000     0.000     0.000     0.000     0.000     0.000     0.000     0.000     0.000     0.000     0.000     0.000     0.000     0.000     0.000     0.000     0.000     0.000     0.000     0.000     0.000     0.000     0.000     0.000     0.000     0.000     0.000     0.000     0.000     0.000     0.000     0.000     0.000     0.000     0.000     0.000     0.000     0.000     0.000     0.000     0.000     0.000     0.000     0.000     0.000     0.000     0.000     0.000     0.000     0.000     0.000     0.000     0.000     0.000     0.000     0.000     0.000     0.000     0.000     0.000     0.000     0.000     0.000     0.000     0.000     0.000     0.000     0.000     0.000     0.000     0.000     0.000     0.000     0.000     0.000     0.000     0.000     0.000     0.000     0.000     0.000     0.000     0.000     0.000     0.000     0.000     0.000     0.000     0.000     0.000     0.000     0.000     0.000     0.000     0.000     0.000     0.000     0.000     0.000     0.000     0.000     0.000     0.000     0.000     0.000     0.000     0.000     0.000     0.000     0.000     0.000     0.000     0.000     0.000     0.000     0.000     0.000     0.000     0.000     0.000     0.000     0.000     0.000     0.000     0.000     0.000     0.000     0.000     0.000     0.000     0.000     0.000     0.000     0.000     0.000     0.000     0.000     0.000     0.000     0.000     0.000     0.000     0.000     0.000     0.000     0.000     0.000     0.000     0.000     0.000     0.000     0.000     0.000     0.000     0.000     0.000     0.000     0.000     0.000     0.000     0.000     0.000     0.000     0.000     0.000     0.000     0.000     0.000     0.000     0.000     0.000     0.000     0.000     0.000     0.000     0.000     0.000     0.000     0.000     0.000     0.000     0.000     0.000     0.000     0.000     0.000     0.000     0.000     0.000     0.000     0.000     0.000     0.000     0.000     0.000     0.000     0.000     0.000     0.000     0.000     0.000     0.000     0.000     0.000     0.000     0.000     0.000     0.000     0.000     0.000     0.000     0.000     0.000     0.000     0.000     0.000     0.000     0.000     0.000     0.000     0.000     0.000     0.000     0.000     0.000     0.000     0.000     0.000     0.000     0.000     0.000     0.000     0.000     0.000     0.000     0.000     0.000     0.000     0.000     0.000     0.000     0.000     0.000     0.000     0.000     0.000     0.000     0.000     0.000     0.000     0.000     0.000     0.000     0.000     0.000     0.000     0.000     0.000     0.000     0.000     0.000     0.000     0.000     0.000     0.000     0.000     0.000     0.000     0.000     0.000     0.000     0.000     0.000     0.000     0.000     0.000     0.000     0.000     0.000     0.000     0.000     0.000     0.000     0.000     0.000     0.000     0.000     0.000     0.000     0.000     0.000     0.000     0.000     0.000     0.000     0.000     0.000     0.000     0.000     0.000     0.000     0.000     0.000     0.000     0.000     0.000     0.000     0.000     0.000     0.000     0.000     0.000     0.000     0.000     0.000     0.000     0.000     0.000     0.000     0.000     0.000     0.000     0.000     0.000     0.000     0.000     0.000     0.000     0.000     0.000     0.000     0.000     0.000     0.000     0.000     0.000     0.000     0.000     0.000     0.000     0.000     0.000     0.000     0.000     0.000     0.000     0.000     0.000     0.000     0.000     0.000     0.000     0.000     0.000     0.000     0.000     0.000     0.000     0.000     0.000     0.000     0.000     0.000     0.000     0.000     0.000     0.000     0.000     0.000     0.000     0.000     0.000     0.000     0.000     0.000     0.000     0.000     0.000     0.000     0.000     0.000     0.000     0.000     0.000     0.000     0.000     0.000     0.000     0.000     0.000     0.000     0.000     0.000     0.000     0.000     0.000     0.000     0.000     0.000     0.000     0.000     0.000     0.000     0.000     0.000     0.000     0.000     0.000     0.000     0.000     0.000     0.000     0.000     0.000     0.000     0.000     0.000     0.000     0.000     0.000     0.000     0.000     0.000     0.000     0.000     0.000     0.000     0.000     0.000     0.000     0.000     0.000     0.000     0.000     0.000     0.000     0.000     0.000     0.000     0.000     0.000     0.000     0.000     0.000     0.000     0.000     0.000     0.000     0.000     0.000     0.000     0.000     0.000     0.000     0.000     0.000     0.000     0.000     0.000     0.000     0.000     0.000     0.000     0.000     0.000     0.000     0.000     0.000     0.000     0.000     0.000     0.000     0.000     0.000     0.000     0.000     0.000     0.000     0.000     0.000     0.000     0.000     0.000     0.000     0.000     0.000     0.000     0.000     0.000     0.000     0.000     0.000     0.000     0.000     0.000     0.000     0.000     0.000     0.000     0.000     0.000     0.000     0.000     0.000     0.000     0.000     0.000     0.000     0.000     0.000     0.000     0.000     0.000     0.000     0.000     0.000     0.000     0.000     0.000     0.000     0.000     0.000     0.000     0.000     0.000
     0.000     0.000     0.000     0.000     0.000     0.000     0.000     0.000     0.000     0.000     0.000     0.000     0.000     0.000     0.000     0.000     0.000     0.000     0.000     0.000     0.000     0.000     0.000     0.000     0.000     0.000     0.000     0.000     0.000     0.000     0.000     0.000     0.000     0.000     0.000     0.000     0.000     0.000     0.000     0.000     0.000     0.000     0.000     0.000     0.000     0.000     0.000     0.000     0.000     0.000     0.000     0.000     0.000     0.000     0.000     0.000     0.000     0.000     0.000     0.000     0.000     0.000     0.000     0.000     0.000     0.000     0.000     0.000     0.000     0.000     0.000     0.000     0.000     0.000     0.000     0.000     0.000     0.000     0.000     0.000     0.000     0.000     0.000     0.000     0.000     0.000     0.000     0.000     0.000     0.000     0.000     0.000     0.000     0.000     0.000     0.000     0.000     0.000     0.000     0.000     0.000     0.000     0.000     0.000     0.000     0.000     0.000     0.000     0.000     0.000     0.000     0.000     0.000     0.000     0.000     0.000     0.000     0.000     0.000     0.000     0.000     0.000     0.000     0.000     0.000     0.000     0.000     0.000     0.000     0.000     0.000     0.000     0.000     0.000     0.000     0.000     0.000     0.000     0.000     0.000     0.000     0.000     0.000     0.000     0.000     0.000     0.000     0.000     0.000     0.000     0.000     0.000     0.000     0.000     0.000     0.000     0.000     0.000     0.000     0.000     0.000     0.000     0.000     0.000     0.000     0.000     0.000     0.000     0.000     0.000     0.000     0.000     0.000     0.000     0.000     0.000     0.000     0.000     0.000     0.000     0.000     0.000     0.000     0.000     0.000     0.000     0.000     0.000     0.000     0.000     0.000     0.000     0.000     0.000     0.000     0.000     0.000     0.000     0.000     0.000     0.000     0.000     0.000     0.000     0.000     0.000     0.000     0.000     0.000     0.000     0.000     0.000     0.000     0.000     0.000     0.000     0.000     0.000     0.000     0.000     0.000     0.000     0.000     0.000     0.000     0.000     0.000     0.000     0.000     0.000     0.000     0.000     0.000     0.000     0.000     0.000     0.000     0.000     0.000     0.000     0.000     0.000     0.000     0.000     0.000     0.000     0.000     0.000     0.000     0.000     0.000     0.000     0.000     0.000     0.000     0.000     0.000     0.000     0.000     0.000     0.000     0.000     0.000     0.000     0.000     0.000     0.000     0.000     0.000     0.000     0.000     0.000     0.000     0.000     0.000     0.000     0.000     0.000     0.000     0.000     0.000     0.000     0.002     0.004     0.003     0.004     0.004     0.004     0.004     0.004     0.005     0.004     0.004     0.005     0.007     0.006     0.006     0.006     0.006     0.006     0.007     0.007     0.008     0.008     0.007     0.008     0.008     0.008     0.008     0.008     0.008     0.009     0.009     0.009     0.010     0.011     0.012     0.013     0.014     0.014     0.013     0.012     0.013     0.012     0.012     0.012     0.011     0.012     0.011     0.012     0.013     0.014     0.016     0.017     0.018     0.015     0.016     0.017     0.014     0.017     0.013     0.013     0.014     0.013     0.013     0.014     0.013     0.013     0.013     0.014     0.013     0.014     0.014     0.014     0.015     0.015     0.015     0.017     0.016     0.018     0.019     0.018     0.019     0.018     0.019     0.018     0.016     0.017     0.017     0.017     0.017     0.016     0.016     0.017     0.019     0.018     0.018     0.019     0.020     0.021     0.020     0.021     0.021     0.021     0.027     0.025     0.027     0.027     0.027     0.026     0.026     0.028     0.027     0.027     0.023     0.024     0.025     0.025     0.022     0.023     0.021     0.021     0.020     0.017     0.017     0.019     0.018     0.014     0.018     0.017     0.018     0.021     0.019     0.019     0.018     0.020     0.019     0.021     0.020     0.022     0.018     0.021     0.021     0.017     0.016     0.016     0.016     0.016     0.015     0.014     0.015     0.014     0.016     0.015     0.016     0.015     0.014     0.015     0.016     0.014     0.016     0.021     0.018     0.019     0.020     0.019     0.019     0.020     0.018     0.018     0.019     0.019     0.019     0.018     0.019     0.019     0.016     0.019     0.017     0.018     0.019     0.015     0.017     0.015     0.018     0.019     0.017     0.019     0.023     0.019     0.017     0.019     0.020     0.021     0.018     0.018     0.017     0.019     0.018     0.015     0.016     0.019     0.019     0.018     0.018     0.021     0.020     0.018     0.020     0.020     0.024     0.022     0.021     0.020     0.020     0.021     0.022     0.025     0.024     0.025     0.023     0.025     0.026     0.026     0.025     0.026     0.028     0.026     0.025     0.031     0.024     0.023     0.027     0.024     0.024     0.026     0.022     0.026     0.023     0.026     0.026     0.025     0.025     0.025     0.024     0.024     0.024     0.028     0.027     0.025     0.029     0.029     0.026     0.028     0.028     0.029     0.028     0.027     0.029     0.029     0.030     0.028     0.028     0.027     0.028     0.029     0.031     0.032     0.036     0.035     0.036     0.042     0.040     0.038     0.039     0.035     0.036     0.032     0.033     0.031     0.031     0.027     0.032     0.028     0.031     0.027     0.029     0.025     0.026     0.026     0.025     0.021     0.021     0.020     0.020     0.020     0.017     0.015     0.015     0.013     0.013     0.013     0.014     0.015     0.017     0.018     0.019     0.021     0.021     0.023     0.023     0.026     0.023     0.023     0.023     0.025     0.024     0.022     0.022     0.022     0.024     0.021     0.020     0.021     0.018     0.019     0.018     0.019     0.018     0.018     0.019     0.016     0.015     0.017     0.018     0.018     0.017     0.016     0.016     0.016     0.016     0.016     0.016     0.016     0.014     0.018     0.016     0.019     0.018     0.018     0.018     0.017     0.017     0.015     0.019     0.018     0.017     0.018     0.018     0.018     0.017     0.019     0.019     0.021     0.021     0.018     0.020     0.020     0.020     0.019     0.023     0.020     0.021     0.021     0.019     0.020     0.020     0.019     0.018     0.018     0.017     0.017     0.017     0.015     0.015     0.014     0.015     0.014     0.015     0.013     0.012     0.013     0.013     0.012     0.012     0.012     0.012     0.013     0.013     0.012     0.014     0.015     0.014     0.016     0.015     0.014     0.015     0.014     0.015     0.016     0.016     0.016     0.016     0.015     0.018     0.018     0.016     0.018     0.020     0.021     0.016     0.018     0.019     0.018     0.018     0.019     0.018     0.019     0.019     0.019     0.019     0.017     0.020     0.021     0.019     0.019     0.019     0.019     0.019     0.020     0.020     0.020     0.019     0.021     0.020     0.021     0.018     0.021     0.019     0.019     0.019     0.021     0.020     0.019     0.017     0.018     0.017     0.017     0.017     0.015     0.016     0.018     0.017     0.018     0.017     0.017     0.018     0.017     0.016     0.014     0.016     0.016     0.018     0.014     0.014     0.013     0.012     0.011     0.013     0.012     0.011     0.012     0.011     0.011     0.011     0.011     0.012     0.011     0.010     0.010     0.010     0.010     0.010     0.010     0.009     0.009     0.009     0.009     0.010     0.010     0.010     0.009     0.009     0.009     0.009     0.011     0.009     0.009     0.009     0.009     0.009     0.008     0.008     0.008     0.009     0.009     0.008     0.008     0.008     0.008     0.007     0.007     0.007     0.008     0.007     0.007     0.007     0.007     0.007     0.007     0.008     0.007     0.007     0.006     0.006     0.006     0.006     0.006     0.006     0.005     0.005     0.005     0.006     0.005     0.005     0.006     0.006     0.005     0.005     0.006     0.005     0.005     0.005     0.005     0.006     0.005     0.005     0.005     0.005     0.005     0.005     0.006     0.005     0.006     0.005     0.006     0.005     0.006     0.005     0.005     0.005     0.005     0.000     0.000     0.000     0.000     0.000     0.000     0.000     0.000     0.000     0.000     0.000     0.000     0.000     0.000     0.000     0.000     0.000     0.000     0.000     0.000     0.000     0.000     0.000     0.000     0.000     0.000     0.000     0.000     0.000     0.000     0.000     0.000     0.000     0.000     0.000     0.000     0.000     0.000     0.000     0.000     0.000     0.000     0.000     0.000     0.000     0.000     0.000     0.000     0.000     0.000     0.000     0.000     0.000     0.000     0.000     0.000     0.000     0.000     0.000     0.000     0.000     0.000     0.000     0.000     0.000     0.000     0.000     0.000     0.000     0.000     0.000     0.000     0.000     0.000     0.000     0.000     0.000     0.000     0.000     0.000     0.000     0.000     0.000     0.000     0.000     0.000     0.000     0.000     0.000     0.000     0.000     0.000     0.000     0.000     0.000     0.000     0.000     0.000     0.000     0.000     0.000     0.000     0.000     0.000     0.000     0.000     0.000     0.000     0.000     0.000     0.000     0.000     0.000     0.000     0.000     0.000     0.000     0.000     0.000     0.000     0.000     0.000     0.000     0.000     0.000     0.000     0.000     0.000     0.000     0.000     0.000     0.000     0.000     0.000     0.000     0.000     0.000     0.000     0.000     0.000     0.000     0.000     0.000     0.000     0.000     0.000     0.000     0.000     0.000     0.000     0.000     0.000     0.000     0.000     0.000     0.000     0.000     0.000     0.000     0.000     0.000     0.000     0.000     0.000     0.000     0.000     0.000     0.000     0.000     0.000     0.000     0.000     0.000     0.000     0.000     0.000     0.000     0.000     0.000     0.000     0.000     0.000     0.000     0.000     0.000     0.000     0.000     0.000     0.000     0.000     0.000     0.000     0.000     0.000     0.000     0.000     0.000     0.000     0.000     0.000     0.000     0.000     0.000     0.000     0.000     0.000     0.000     0.000     0.000     0.000     0.000     0.000     0.000     0.000     0.000     0.000     0.000     0.000     0.000     0.000     0.000     0.000     0.000     0.000     0.000     0.000     0.000     0.000     0.000     0.000     0.000     0.000     0.000     0.000     0.000     0.000     0.000     0.000     0.000     0.000     0.000     0.000     0.000     0.000     0.000     0.000     0.000     0.000     0.000     0.000     0.000     0.000     0.000     0.000     0.000     0.000     0.000     0.000     0.000     0.000     0.000     0.000     0.000     0.000     0.000     0.000     0.000     0.000     0.000     0.000     0.000     0.000     0.000     0.000     0.000     0.000     0.000     0.000     0.000     0.000     0.000     0.000     0.000     0.000     0.000     0.000     0.000     0.000     0.000     0.000     0.000     0.000     0.000     0.000     0.000     0.000     0.000     0.000     0.000     0.000     0.000     0.000     0.000     0.000     0.000     0.000     0.000     0.000     0.000     0.000     0.000     0.000     0.000     0.000     0.000     0.000     0.000     0.000     0.000     0.000     0.000     0.000     0.000     0.000     0.000     0.000     0.000     0.000     0.000     0.000     0.000     0.000     0.000     0.000     0.000     0.000     0.000     0.000     0.000     0.000     0.000     0.000     0.000     0.000     0.000     0.000     0.000     0.000     0.000     0.000     0.000     0.000     0.000     0.000     0.000     0.000     0.000     0.000     0.000     0.000     0.000     0.000     0.000     0.000     0.000     0.000     0.000     0.000     0.000     0.000     0.000     0.000     0.000     0.000     0.000     0.000     0.000     0.000     0.000     0.000     0.000     0.000     0.000     0.000     0.000     0.000     0.000     0.000     0.000     0.000     0.000     0.000     0.000     0.000     0.000     0.000     0.000     0.000     0.000     0.000     0.000     0.000     0.000     0.000     0.000     0.000     0.000     0.000     0.000     0.000     0.000     0.000     0.000     0.000     0.000     0.000     0.000     0.000     0.000     0.000     0.000     0.000     0.000     0.000     0.000     0.000     0.000     0.000     0.000     0.000     0.000     0.000     0.000     0.000     0.000     0.000     0.000     0.000     0.000     0.000     0.000     0.000     0.000     0.000     0.000     0.000     0.000     0.000     0.000     0.000     0.000     0.000     0.000     0.000     0.000     0.000     0.000     0.000     0.000     0.000     0.000     0.000     0.000     0.000     0.000     0.000     0.000     0.000     0.000     0.000     0.000     0.000     0.000     0.000     0.000     0.000     0.000     0.000     0.000     0.000     0.000     0.000     0.000     0.000     0.000     0.000     0.000     0.000     0.000     0.000     0.000     0.000     0.000     0.000     0.000     0.000     0.000     0.000     0.000     0.000     0.000     0.000     0.000     0.000     0.000     0.000     0.000     0.000     0.000     0.000     0.000     0.000     0.000     0.000     0.000     0.000     0.000     0.000     0.000     0.000     0.000     0.000     0.000     0.000     0.000     0.000     0.000     0.000     0.000     0.000     0.000     0.000     0.000     0.000     0.000     0.000     0.000     0.000     0.000     0.000     0.000     0.000     0.000     0.000     0.000     0.000     0.000     0.000     0.000     0.000     0.000     0.000     0.000     0.000     0.000     0.000     0.000     0.000     0.000     0.000     0.000     0.000     0.000     0.000     0.000     0.000     0.000     0.000     0.000     0.000     0.000     0.000     0.000     0.000     0.000     0.000     0.000     0.000     0.000     0.000     0.000     0.000     0.000     0.000     0.000     0.000     0.000     0.000     0.000     0.000     0.000     0.000     0.000     0.000     0.000     0.000     0.000     0.000     0.000     0.000     0.000     0.000     0.000     0.000     0.000     0.000     0.000     0.000     0.000     0.000     0.000     0.000     0.000     0.000     0.000     0.000     0.000     0.000     0.000     0.000     0.000     0.000     0.000     0.000     0.000     0.000     0.000     0.000     0.000     0.000     0.000     0.000     0.000     0.000     0.000     0.000     0.000     0.000     0.000     0.000     0.000     0.000     0.000     0.000     0.000     0.000     0.000     0.000
     0.000     0.000     0.000     0.000     0.000     0.000     0.000     0.000     0.000     0.000     0.000     0.000     0.000     0.000     0.000     0.000     0.000     0.000     0.000     0.000     0.000     0.000     0.000     0.000     0.000     0.000     0.000     0.000     0.000     0.000     0.000     0.000     0.000     0.000     0.000     0.000     0.000     0.000     0.000     0.000     0.000     0.000     0.000     0.000     0.000     0.000     0.000     0.000     0.000     0.000     0.000     0.000     0.000     0.000     0.000     0.000     0.000     0.000     0.000     0.000     0.000     0.000     0.000     0.000     0.000     0.000     0.000     0.000     0.000     0.000     0.000     0.000     0.000     0.000     0.000     0.000     0.000     0.000     0.000     0.000     0.000     0.000     0.000     0.000     0.000     0.000     0.000     0.000     0.000     0.000     0.000     0.000     0.000     0.000     0.000     0.000     0.000     0.000     0.000     0.000     0.000     0.000     0.000     0.000     0.000     0.000     0.000     0.000     0.000     0.000     0.000     0.000     0.000     0.000     0.000     0.000     0.000     0.000     0.000     0.000     0.000     0.000     0.000     0.000     0.000     0.000     0.000     0.000     0.000     0.000     0.000     0.000     0.000     0.000     0.000     0.000     0.000     0.000     0.000     0.000     0.000     0.000     0.000     0.000     0.000     0.000     0.000     0.000     0.000     0.000     0.000     0.000     0.000     0.000     0.000     0.000     0.000     0.000     0.000     0.000     0.000     0.000     0.000     0.000     0.000     0.000     0.000     0.000     0.000     0.000     0.000     0.000     0.000     0.000     0.000     0.000     0.000     0.000     0.000     0.000     0.000     0.000     0.000     0.000     0.000     0.000     0.000     0.000     0.000     0.000     0.000     0.000     0.000     0.000     0.000     0.000     0.000     0.000     0.000     0.000     0.000     0.000     0.000     0.000     0.000     0.000     0.000     0.000     0.000     0.000     0.000     0.000     0.000     0.000     0.000     0.000     0.000     0.000     0.000     0.000     0.000     0.000     0.000     0.000     0.000     0.000     0.000     0.000     0.000     0.000     0.000     0.000     0.000     0.000     0.000     0.000     0.000     0.000     0.000     0.000     0.000     0.000     0.000     0.000     0.000     0.000     0.000     0.000     0.000     0.000     0.000     0.000     0.000     0.000     0.000     0.000     0.000     0.000     0.000     0.000     0.000     0.000     0.000     0.000     0.000     0.000     0.000     0.000     0.000     0.000     0.000     0.000     0.000     0.000     0.000     0.000     0.000     0.000     0.000     0.000     0.000     0.001     0.003     0.004     0.004     0.004     0.004     0.004     0.004     0.004     0.004     0.005     0.005     0.005     0.006     0.006     0.007     0.006     0.007     0.008     0.007     0.007     0.009     0.008     0.007     0.008     0.008     0.009     0.008     0.009     0.008     0.009     0.009     0.009     0.010     0.011     0.012     0.013     0.013     0.013     0.013     0.012     0.013     0.012     0.012     0.013     0.012     0.012     0.012     0.015     0.016     0.018     0.017     0.020     0.019     0.018     0.017     0.017     0.017     0.018     0.016     0.016     0.014     0.013     0.014     0.015     0.014     0.014     0.013     0.014     0.014     0.016     0.015     0.016     0.017     0.017     0.016     0.017     0.018     0.018     0.017     0.016     0.018     0.017     0.018     0.017     0.017     0.016     0.016     0.017     0.017     0.015     0.016     0.017     0.016     0.019     0.017     0.020     0.020     0.019     0.020     0.023     0.021     0.025     0.025     0.022     0.022     0.026     0.023     0.026     0.029     0.026     0.026     0.022     0.024     0.025     0.023     0.022     0.021     0.020     0.022     0.020     0.019     0.019     0.016     0.016     0.017     0.018     0.018     0.019     0.020     0.020     0.017     0.018     0.018     0.018     0.021     0.020     0.019     0.021     0.022     0.020     0.017     0.019     0.017     0.018     0.016     0.016     0.021     0.017     0.019     0.014     0.017     0.014     0.016     0.016     0.015     0.016     0.016     0.017     0.016     0.018     0.020     0.017     0.023     0.017     0.019     0.020     0.019     0.019     0.021     0.020     0.020     0.017     0.019     0.018     0.021     0.016     0.018     0.017     0.024     0.018     0.017     0.019     0.018     0.022     0.019     0.020     0.020     0.021     0.022     0.021     0.022     0.018     0.017     0.016     0.017     0.016     0.017     0.015     0.019     0.018     0.019     0.020     0.020     0.019     0.022     0.020     0.021     0.018     0.021     0.020     0.020     0.018     0.019     0.022     0.025     0.021     0.024     0.022     0.020     0.023     0.026     0.023     0.024     0.024     0.029     0.023     0.025     0.027     0.027     0.026     0.027     0.028     0.023     0.028     0.026     0.025     0.026     0.026     0.028     0.028     0.030     0.027     0.030     0.031     0.028     0.027     0.028     0.026     0.026     0.026     0.028     0.030     0.027     0.028     0.031     0.029     0.029     0.031     0.028     0.028     0.030     0.028     0.028     0.032     0.031     0.032     0.036     0.034     0.036     0.040     0.040     0.039     0.041     0.038     0.039     0.033     0.033     0.032     0.029     0.031     0.024     0.029     0.023     0.028     0.022     0.025     0.023     0.022     0.022     0.021     0.022     0.019     0.020     0.017     0.015     0.015     0.015     0.014     0.015     0.014     0.015     0.018     0.020     0.022     0.020     0.022     0.023     0.024     0.025     0.023     0.024     0.026     0.022     0.025     0.022     0.024     0.022     0.024     0.022     0.023     0.022     0.022     0.019     0.018     0.018     0.018     0.018     0.021     0.019     0.019     0.018     0.017     0.017     0.018     0.016     0.017     0.018     0.019     0.018     0.017     0.016     0.015     0.015     0.016     0.015     0.017     0.014     0.016     0.014     0.017     0.017     0.018     0.017     0.018     0.015     0.016     0.019     0.018     0.018     0.019     0.020     0.020     0.019     0.019     0.020     0.021     0.020     0.019     0.020     0.021     0.021     0.020     0.020     0.020     0.020     0.018     0.017     0.017     0.017     0.016     0.015     0.016     0.016     0.015     0.013     0.013     0.015     0.012     0.012     0.012     0.012     0.012     0.012     0.012     0.012     0.011     0.012     0.012     0.013     0.014     0.015     0.014     0.017     0.015     0.014     0.013     0.016     0.015     0.017     0.018     0.015     0.019     0.018     0.018     0.021     0.020     0.016     0.020     0.020     0.018     0.017     0.017     0.021     0.020     0.017     0.017     0.019     0.018     0.020     0.017     0.020     0.020     0.021     0.020     0.018     0.018     0.019     0.019     0.017     0.017     0.019     0.019     0.018     0.017     0.018     0.018     0.018     0.018     0.017     0.017     0.017     0.015     0.017     0.016     0.015     0.015     0.016     0.015     0.016     0.016     0.016     0.014     0.015     0.015     0.013     0.014     0.015     0.014     0.015     0.016     0.017     0.015     0.012     0.011     0.013     0.013     0.011     0.013     0.011     0.011     0.011     0.013     0.011     0.011     0.010     0.010     0.010     0.010     0.010     0.010     0.009     0.010     0.009     0.009     0.009     0.009     0.009     0.009     0.009     0.010     0.009     0.009     0.011     0.009     0.009     0.009     0.009     0.008     0.009     0.008     0.009     0.008     0.009     0.008     0.008     0.007     0.008     0.007     0.008     0.008     0.008     0.007     0.007     0.007     0.007     0.006     0.006     0.006     0.007     0.007     0.007     0.007     0.006     0.006     0.005     0.005     0.005     0.005     0.005     0.005     0.005     0.005     0.005     0.005     0.005     0.005     0.005     0.005     0.006     0.005     0.005     0.005     0.006     0.005     0.005     0.005     0.005     0.005     0.006     0.006     0.006     0.005     0.006     0.005     0.006     0.005     0.006     0.006     0.006     0.005     0.000     0.000     0.000     0.000     0.000     0.000     0.000     0.000     0.000     0.000     0.000     0.000     0.000     0.000     0.000     0.000     0.000     0.000     0.000     0.000     0.000     0.000     0.000     0.000     0.000     0.000     0.000     0.000     0.000     0.000     0.000     0.000     0.000     0.000     0.000     0.000     0.000     0.000     0.000     0.000     0.000     0.000     0.000     0.000     0.000     0.000     0.000     0.000     0.000     0.000     0.000     0.000     0.000     0.000     0.000     0.000     0.000     0.000     0.000     0.000     0.000     0.000     0.000     0.000     0.000     0.000     0.000     0.000     0.000     0.000     0.000     0.000     0.000     0.000     0.000     0.000     0.000     0.000     0.000     0.000     0.000     0.000     0.000     0.000     0.000     0.000     0.000     0.000     0.000     0.000     0.000     0.000     0.000     0.000     0.000     0.000     0.000     0.000     0.000     0.000     0.000     0.000     0.000     0.000     0.000     0.000     0.000     0.000     0.000     0.000     0.000     0.000     0.000     0.000     0.000     0.000     0.000     0.000     0.000     0.000     0.000     0.000     0.000     0.000     0.000     0.000     0.000     0.000     0.000     0.000     0.000     0.000     0.000     0.000     0.000     0.000     0.000     0.000     0.000     0.000     0.000     0.000     0.000     0.000     0.000     0.000     0.000     0.000     0.000     0.000     0.000     0.000     0.000     0.000     0.000     0.000     0.000     0.000     0.000     0.000     0.000     0.000     0.000     0.000     0.000     0.000     0.000     0.000     0.000     0.000     0.000     0.000     0.000     0.000     0.000     0.000     0.000     0.000     0.000     0.000     0.000     0.000     0.000     0.000     0.000     0.000     0.000     0.000     0.000     0.000     0.000     0.000     0.000     0.000     0.000     0.000     0.000     0.000     0.000     0.000     0.000     0.000     0.000     0.000     0.000     0.000     0.000     0.000     0.000     0.000     0.000     0.000     0.000     0.000     0.000     0.000     0.000     0.000     0.000     0.000     0.000     0.000     0.000     0.000     0.000     0.000     0.000     0.000     0.000     0.000     0.000     0.000     0.000     0.000     0.000     0.000     0.000     0.000     0.000     0.000     0.000     0.000     0.000     0.000     0.000     0.000     0.000     0.000     0.000     0.000     0.000     0.000     0.000     0.000     0.000     0.000     0.000     0.000     0.000     0.000     0.000     0.000     0.000     0.000     0.000     0.000     0.000     0.000     0.000     0.000     0.000     0.000     0.000     0.000     0.000     0.000     0.000     0.000     0.000     0.000     0.000     0.000     0.000     0.000     0.000     0.000     0.000     0.000     0.000     0.000     0.000     0.000     0.000     0.000     0.000     0.000     0.000     0.000     0.000     0.000     0.000     0.000     0.000     0.000     0.000     0.000     0.000     0.000     0.000     0.000     0.000     0.000     0.000     0.000     0.000     0.000     0.000     0.000     0.000     0.000     0.000     0.000     0.000     0.000     0.000     0.000     0.000     0.000     0.000     0.000     0.000     0.000     0.000     0.000     0.000     0.000     0.000     0.000     0.000     0.000     0.000     0.000     0.000     0.000     0.000     0.000     0.000     0.000     0.000     0.000     0.000     0.000     0.000     0.000     0.000     0.000     0.000     0.000     0.000     0.000     0.000     0.000     0.000     0.000     0.000     0.000     0.000     0.000     0.000     0.000     0.000     0.000     0.000     0.000     0.000     0.000     0.000     0.000     0.000     0.000     0.000     0.000     0.000     0.000     0.000     0.000     0.000     0.000     0.000     0.000     0.000     0.000     0.000     0.000     0.000     0.000     0.000     0.000     0.000     0.000     0.000     0.000     0.000     0.000     0.000     0.000     0.000     0.000     0.000     0.000     0.000     0.000     0.000     0.000     0.000     0.000     0.000     0.000     0.000     0.000     0.000     0.000     0.000     0.000     0.000     0.000     0.000     0.000     0.000     0.000     0.000     0.000     0.000     0.000     0.000     0.000     0.000     0.000     0.000     0.000     0.000     0.000     0.000     0.000     0.000     0.000     0.000     0.000     0.000     0.000     0.000     0.000     0.000     0.000     0.000     0.000     0.000     0.000     0.000     0.000     0.000     0.000     0.000     0.000     0.000     0.000     0.000     0.000     0.000     0.000     0.000     0.000     0.000     0.000     0.000     0.000     0.000     0.000     0.000     0.000     0.000     0.000     0.000     0.000     0.000     0.000     0.000     0.000     0.000     0.000     0.000     0.000     0.000     0.000     0.000     0.000     0.000     0.000     0.000     0.000     0.000     0.000     0.000     0.000     0.000     0.000     0.000     0.000     0.000     0.000     0.000     0.000     0.000     0.000     0.000     0.000     0.000     0.000     0.000     0.000     0.000     0.000     0.000     0.000     0.000     0.000     0.000     0.000     0.000     0.000     0.000     0.000     0.000     0.000     0.000     0.000     0.000     0.000     0.000     0.000     0.000     0.000     0.000     0.000     0.000     0.000     0.000     0.000     0.000     0.000     0.000     0.000     0.000     0.000     0.000     0.000     0.000     0.000     0.000     0.000     0.000     0.000     0.000     0.000     0.000     0.000     0.000     0.000     0.000     0.000     0.000     0.000     0.000     0.000     0.000     0.000     0.000     0.000     0.000     0.000     0.000     0.000     0.000     0.000     0.000     0.000     0.000     0.000     0.000     0.000     0.000     0.000     0.000     0.000     0.000     0.000     0.000     0.000     0.000     0.000     0.000     0.000     0.000     0.000     0.000     0.000     0.000     0.000     0.000     0.000     0.000     0.000     0.000     0.000     0.000     0.000     0.000     0.000     0.000     0.000     0.000     0.000     0.000     0.000     0.000     0.000     0.000     0.000     0.000     0.000     0.000     0.000     0.000     0.000     0.000     0.000     0.000     0.000     0.000     0.000     0.000     0.000     0.000     0.000     0.000     0.000     0.000     0.000
     0.000     0.000     0.000     0.000     0.000     0.000     0.000     0.000     0.000     0.000     0.000     0.000     0.000     0.000     0.000     0.000     0.000     0.000     0.000     0.000     0.000     0.000     0.000     0.000     0.000     0.000     0.000     0.000     0.000     0.000     0.000     0.000     0.000     0.000     0.000     0.000     0.000     0.000     0.000     0.000     0.000     0.000     0.000     0.000     0.000     0.000     0.000     0.000     0.000     0.000     0.000     0.000     0.000     0.000     0.000     0.000     0.000     0.000     0.000     0.000     0.000     0.000     0.000     0.000     0.000     0.000     0.000     0.000     0.000     0.000     0.000     0.000     0.000     0.000     0.000     0.000     0.000     0.000     0.000     0.000     0.000     0.000     0.000     0.000     0.000     0.000     0.000     0.000     0.000     0.000     0.000     0.000     0.000     0.000     0.000     0.000     0.000     0.000     0.000     0.000     0.000     0.000     0.000     0.000     0.000     0.000     0.000     0.000     0.000     0.000     0.000     0.000     0.000     0.000     0.000     0.000     0.000     0.000     0.000     0.000     0.000     0.000     0.000     0.000     0.000     0.000     0.000     0.000     0.000     0.000     0.000     0.000     0.000     0.000     0.000     0.000     0.000     0.000     0.000     0.000     0.000     0.000     0.000     0.000     0.000     0.000     0.000     0.000     0.000     0.000     0.000     0.000     0.000     0.000     0.000     0.000     0.000     0.000     0.000     0.000     0.000     0.000     0.000     0.000     0.000     0.000     0.000     0.000     0.000     0.000     0.000     0.000     0.000     0.000     0.000     0.000     0.000     0.000     0.000     0.000     0.000     0.000     0.000     0.000     0.000     0.000     0.000     0.000     0.000     0.000     0.000     0.000     0.000     0.000     0.000     0.000     0.000     0.000     0.000     0.000     0.000     0.000     0.000     0.000     0.000     0.000     0.000     0.000     0.000     0.000     0.000     0.000     0.000     0.000     0.000     0.000     0.000     0.000     0.000     0.000     0.000     0.000     0.000     0.000     0.000     0.000     0.000     0.000     0.000     0.000     0.000     0.000     0.000     0.000     0.000     0.000     0.000     0.000     0.000     0.000     0.000     0.000     0.000     0.000     0.000     0.000     0.000     0.000     0.000     0.000     0.000     0.000     0.000     0.000     0.000     0.000     0.000     0.000     0.000     0.000     0.000     0.000     0.000     0.000     0.000     0.000     0.000     0.000     0.000     0.000     0.000     0.000     0.000     0.000     0.000     0.000     0.000     0.000     0.000     0.000     0.001     0.002     0.004     0.004     0.004     0.004     0.004     0.004     0.004     0.004     0.005     0.004     0.006     0.007     0.006     0.007     0.006     0.007     0.007     0.007     0.007     0.007     0.008     0.007     0.008     0.008     0.008     0.008     0.008     0.009     0.009     0.009     0.009     0.010     0.010     0.010     0.010     0.011     0.011     0.012     0.012     0.013     0.013     0.013     0.012     0.012     0.013     0.014     0.014     0.017     0.018     0.019     0.021     0.022     0.021     0.020     0.020     0.021     0.020     0.018     0.017     0.017     0.018     0.015     0.015     0.014     0.014     0.014     0.014     0.013     0.015     0.014     0.015     0.015     0.019     0.017     0.020     0.019     0.020     0.018     0.017     0.021     0.019     0.019     0.020     0.018     0.017     0.017     0.019     0.016     0.017     0.016     0.017     0.016     0.014     0.016     0.016     0.018     0.019     0.019     0.019     0.020     0.020     0.019     0.022     0.022     0.023     0.024     0.025     0.022     0.025     0.026     0.021     0.026     0.024     0.023     0.023     0.023     0.020     0.020     0.019     0.021     0.018     0.016     0.017     0.016     0.015     0.017     0.015     0.018     0.016     0.014     0.016     0.017     0.015     0.017     0.018     0.019     0.018     0.019     0.020     0.020     0.019     0.018     0.019     0.019     0.019     0.018     0.019     0.018     0.018     0.017     0.014     0.015     0.014     0.017     0.016     0.015     0.017     0.015     0.016     0.018     0.018     0.019     0.019     0.018     0.019     0.018     0.019     0.017     0.021     0.020     0.017     0.018     0.018     0.019     0.019     0.019     0.016     0.020     0.018     0.018     0.020     0.020     0.023     0.023     0.018     0.020     0.020     0.025     0.022     0.021     0.019     0.018     0.021     0.019     0.018     0.016     0.017     0.017     0.018     0.019     0.019     0.019     0.021     0.020     0.021     0.021     0.022     0.020     0.019     0.019     0.021     0.021     0.022     0.020     0.022     0.022     0.021     0.023     0.021     0.022     0.024     0.022     0.025     0.023     0.028     0.026     0.026     0.026     0.030     0.029     0.025     0.025     0.028     0.026     0.026     0.027     0.029     0.026     0.031     0.028     0.030     0.031     0.030     0.029     0.031     0.027     0.029     0.029     0.030     0.026     0.030     0.029     0.028     0.028     0.027     0.029     0.029     0.029     0.029     0.027     0.029     0.028     0.030     0.031     0.031     0.033     0.035     0.031     0.035     0.039     0.038     0.040     0.043     0.037     0.036     0.034     0.035     0.036     0.030     0.027     0.024     0.024     0.021     0.023     0.022     0.023     0.022     0.020     0.019     0.021     0.020     0.017     0.018     0.015     0.016     0.016     0.015     0.015     0.015     0.017     0.017     0.018     0.021     0.023     0.021     0.021     0.021     0.021     0.024     0.024     0.026     0.025     0.024     0.024     0.021     0.023     0.024     0.021     0.022     0.021     0.022     0.019     0.021     0.019     0.017     0.018     0.018     0.019     0.018     0.017     0.017     0.019     0.018     0.016     0.017     0.015     0.018     0.017     0.016     0.019     0.018     0.015     0.013     0.015     0.016     0.015     0.014     0.015     0.015     0.017     0.016     0.015     0.015     0.017     0.018     0.018     0.017     0.017     0.018     0.021     0.021     0.020     0.019     0.021     0.021     0.020     0.022     0.022     0.021     0.021     0.019     0.020     0.019     0.018     0.018     0.019     0.018     0.017     0.017     0.016     0.015     0.015     0.015     0.015     0.013     0.015     0.013     0.015     0.012     0.013     0.013     0.014     0.012     0.013     0.013     0.013     0.012     0.013     0.013     0.014     0.013     0.016     0.014     0.017     0.018     0.016     0.016     0.016     0.017     0.019     0.020     0.019     0.018     0.017     0.019     0.019     0.018     0.018     0.019     0.016     0.021     0.017     0.018     0.017     0.017     0.017     0.017     0.018     0.019     0.019     0.017     0.018     0.019     0.018     0.020     0.017     0.019     0.021     0.018     0.019     0.017     0.019     0.019     0.019     0.019     0.017     0.017     0.017     0.016     0.016     0.015     0.016     0.015     0.016     0.017     0.015     0.015     0.014     0.016     0.013     0.013     0.014     0.016     0.016     0.017     0.013     0.018     0.013     0.013     0.015     0.013     0.012     0.011     0.011     0.014     0.011     0.011     0.012     0.012     0.011     0.011     0.011     0.011     0.010     0.011     0.011     0.010     0.010     0.010     0.009     0.010     0.009     0.009     0.010     0.009     0.009     0.009     0.010     0.010     0.009     0.010     0.009     0.009     0.009     0.009     0.009     0.010     0.010     0.010     0.009     0.008     0.008     0.008     0.008     0.008     0.008     0.008     0.008     0.007     0.008     0.008     0.007     0.007     0.007     0.006     0.006     0.007     0.006     0.007     0.006     0.007     0.006     0.005     0.005     0.005     0.005     0.005     0.005     0.005     0.005     0.005     0.005     0.005     0.005     0.005     0.005     0.005     0.005     0.005     0.005     0.005     0.005     0.005     0.005     0.005     0.005     0.005     0.005     0.005     0.006     0.005     0.006     0.005     0.006     0.006     0.006     0.005     0.005     0.005     0.005     0.000     0.000     0.000     0.000     0.000     0.000     0.000     0.000     0.000     0.000     0.000     0.000     0.000     0.000     0.000     0.000     0.000     0.000     0.000     0.000     0.000     0.000     0.000     0.000     0.000     0.000     0.000     0.000     0.000     0.000     0.000     0.000     0.000     0.000     0.000     0.000     0.000     0.000     0.000     0.000     0.000     0.000     0.000     0.000     0.000     0.000     0.000     0.000     0.000     0.000     0.000     0.000     0.000     0.000     0.000     0.000     0.000     0.000     0.000     0.000     0.000     0.000     0.000     0.000     0.000     0.000     0.000     0.000     0.000     0.000     0.000     0.000     0.000     0.000     0.000     0.000     0.000     0.000     0.000     0.000     0.000     0.000     0.000     0.000     0.000     0.000     0.000     0.000     0.000     0.000     0.000     0.000     0.000     0.000     0.000     0.000     0.000     0.000     0.000     0.000     0.000     0.000     0.000     0.000     0.000     0.000     0.000     0.000     0.000     0.000     0.000     0.000     0.000     0.000     0.000     0.000     0.000     0.000     0.000     0.000     0.000     0.000     0.000     0.000     0.000     0.000     0.000     0.000     0.000     0.000     0.000     0.000     0.000     0.000     0.000     0.000     0.000     0.000     0.000     0.000     0.000     0.000     0.000     0.000     0.000     0.000     0.000     0.000     0.000     0.000     0.000     0.000     0.000     0.000     0.000     0.000     0.000     0.000     0.000     0.000     0.000     0.000     0.000     0.000     0.000     0.000     0.000     0.000     0.000     0.000     0.000     0.000     0.000     0.000     0.000     0.000     0.000     0.000     0.000     0.000     0.000     0.000     0.000     0.000     0.000     0.000     0.000     0.000     0.000     0.000     0.000     0.000     0.000     0.000     0.000     0.000     0.000     0.000     0.000     0.000     0.000     0.000     0.000     0.000     0.000     0.000     0.000     0.000     0.000     0.000     0.000     0.000     0.000     0.000     0.000     0.000     0.000     0.000     0.000     0.000     0.000     0.000     0.000     0.000     0.000     0.000     0.000     0.000     0.000     0.000     0.000     0.000     0.000     0.000     0.000     0.000     0.000     0.000     0.000     0.000     0.000     0.000     0.000     0.000     0.000     0.000     0.000     0.000     0.000     0.000     0.000     0.000     0.000     0.000     0.000     0.000     0.000     0.000     0.000     0.000     0.000     0.000     0.000     0.000     0.000     0.000     0.000     0.000     0.000     0.000     0.000     0.000     0.000     0.000     0.000     0.000     0.000     0.000     0.000     0.000     0.000     0.000     0.000     0.000     0.000     0.000     0.000     0.000     0.000     0.000     0.000     0.000     0.000     0.000     0.000     0.000     0.000     0.000     0.000     0.000     0.000     0.000     0.000     0.000     0.000     0.000     0.000     0.000     0.000     0.000     0.000     0.000     0.000     0.000     0.000     0.000     0.000     0.000     0.000     0.000     0.000     0.000     0.000     0.000     0.000     0.000     0.000     0.000     0.000     0.000     0.000     0.000     0.000     0.000     0.000     0.000     0.000     0.000     0.000     0.000     0.000     0.000     0.000     0.000     0.000     0.000     0.000     0.000     0.000     0.000     0.000     0.000     0.000     0.000     0.000     0.000     0.000     0.000     0.000     0.000     0.000     0.000     0.000     0.000     0.000     0.000     0.000     0.000     0.000     0.000     0.000     0.000     0.000     0.000     0.000     0.000     0.000     0.000     0.000     0.000     0.000     0.000     0.000     0.000     0.000     0.000     0.000     0.000     0.000     0.000     0.000     0.000     0.000     0.000     0.000     0.000     0.000     0.000     0.000     0.000     0.000     0.000     0.000     0.000     0.000     0.000     0.000     0.000     0.000     0.000     0.000     0.000     0.000     0.000     0.000     0.000     0.000     0.000     0.000     0.000     0.000     0.000     0.000     0.000     0.000     0.000     0.000     0.000     0.000     0.000     0.000     0.000     0.000     0.000     0.000     0.000     0.000     0.000     0.000     0.000     0.000     0.000     0.000     0.000     0.000     0.000     0.000     0.000     0.000     0.000     0.000     0.000     0.000     0.000     0.000     0.000     0.000     0.000     0.000     0.000     0.000     0.000     0.000     0.000     0.000     0.000     0.000     0.000     0.000     0.000     0.000     0.000     0.000     0.000     0.000     0.000     0.000     0.000     0.000     0.000     0.000     0.000     0.000     0.000     0.000     0.000     0.000     0.000     0.000     0.000     0.000     0.000     0.000     0.000     0.000     0.000     0.000     0.000     0.000     0.000     0.000     0.000     0.000     0.000     0.000     0.000     0.000     0.000     0.000     0.000     0.000     0.000     0.000     0.000     0.000     0.000     0.000     0.000     0.000     0.000     0.000     0.000     0.000     0.000     0.000     0.000     0.000     0.000     0.000     0.000     0.000     0.000     0.000     0.000     0.000     0.000     0.000     0.000     0.000     0.000     0.000     0.000     0.000     0.000     0.000     0.000     0.000     0.000     0.000     0.000     0.000     0.000     0.000     0.000     0.000     0.000     0.000     0.000     0.000     0.000     0.000     0.000     0.000     0.000     0.000     0.000     0.000     0.000     0.000     0.000     0.000     0.000     0.000     0.000     0.000     0.000     0.000     0.000     0.000     0.000     0.000     0.000     0.000     0.000     0.000     0.000     0.000     0.000     0.000     0.000     0.000     0.000     0.000     0.000     0.000     0.000     0.000     0.000     0.000     0.000     0.000     0.000     0.000     0.000     0.000     0.000     0.000     0.000     0.000     0.000     0.000     0.000     0.000     0.000     0.000     0.000     0.000     0.000     0.000     0.000     0.000     0.000     0.000     0.000     0.000     0.000     0.000     0.000     0.000     0.000     0.000     0.000     0.000     0.000     0.000     0.000     0.000     0.000     0.000     0.000     0.000     0.000     0.000     0.000     0.000     0.000     0.000     0.000
     0.000     0.000     0.000     0.000     0.000     0.000     0.000     0.000     0.000     0.000     0.000     0.000     0.000     0.000     0.000     0.000     0.000     0.000     0.000     0.000     0.000     0.000     0.000     0.000     0.000     0.000     0.000     0.000     0.000     0.000     0.000     0.000     0.000     0.000     0.000     0.000     0.000     0.000     0.000     0.000     0.000     0.000     0.000     0.000     0.000     0.000     0.000     0.000     0.000     0.000     0.000     0.000     0.000     0.000     0.000     0.000     0.000     0.000     0.000     0.000     0.000     0.000     0.000     0.000     0.000     0.000     0.000     0.000     0.000     0.000     0.000     0.000     0.000     0.000     0.000     0.000     0.000     0.000     0.000     0.000     0.000     0.000     0.000     0.000     0.000     0.000     0.000     0.000     0.000     0.000     0.000     0.000     0.000     0.000     0.000     0.000     0.000     0.000     0.000     0.000     0.000     0.000     0.000     0.000     0.000     0.000     0.000     0.000     0.000     0.000     0.000     0.000     0.000     0.000     0.000     0.000     0.000     0.000     0.000     0.000     0.000     0.000     0.000     0.000     0.000     0.000     0.000     0.000     0.000     0.000     0.000     0.000     0.000     0.000     0.000     0.000     0.000     0.000     0.000     0.000     0.000     0.000     0.000     0.000     0.000     0.000     0.000     0.000     0.000     0.000     0.000     0.000     0.000     0.000     0.000     0.000     0.000     0.000     0.000     0.000     0.000     0.000     0.000     0.000     0.000     0.000     0.000     0.000     0.000     0.000     0.000     0.000     0.000     0.000     0.000     0.000     0.000     0.000     0.000     0.000     0.000     0.000     0.000     0.000     0.000     0.000     0.000     0.000     0.000     0.000     0.000     0.000     0.000     0.000     0.000     0.000     0.000     0.000     0.000     0.000     0.000     0.000     0.000     0.000     0.000     0.000     0.000     0.000     0.000     0.000     0.000     0.000     0.000     0.000     0.000     0.000     0.000     0.000     0.000     0.000     0.000     0.000     0.000     0.000     0.000     0.000     0.000     0.000     0.000     0.000     0.000     0.000     0.000     0.000     0.000     0.000     0.000     0.000     0.000     0.000     0.000     0.000     0.000     0.000     0.000     0.000     0.000     0.000     0.000     0.000     0.000     0.000     0.000     0.000     0.000     0.000     0.000     0.000     0.000     0.000     0.000     0.000     0.000     0.000     0.000     0.000     0.000     0.000     0.000     0.000     0.000     0.000     0.000     0.000     0.000     0.000     0.000     0.000     0.000     0.000     0.001     0.004     0.004     0.004     0.004     0.004     0.004     0.004     0.004     0.004     0.004     0.005     0.005     0.006     0.006     0.007     0.008     0.007     0.008     0.008     0.008     0.007     0.007     0.008     0.008     0.008     0.008     0.009     0.009     0.009     0.008     0.009     0.010     0.010     0.010     0.011     0.012     0.012     0.012     0.012     0.013     0.014     0.013     0.013     0.013     0.012     0.013     0.015     0.019     0.019     0.020     0.022     0.023     0.024     0.021     0.022     0.023     0.022     0.023     0.022     0.022     0.019     0.017     0.016     0.017     0.014     0.016     0.014     0.014     0.014     0.015     0.014     0.014     0.016     0.016     0.018     0.018     0.021     0.018     0.017     0.019     0.021     0.019     0.018     0.018     0.017     0.017     0.016     0.017     0.015     0.015     0.016     0.015     0.015     0.015     0.014     0.015     0.015     0.017     0.018     0.018     0.018     0.017     0.018     0.018     0.020     0.021     0.021     0.020     0.024     0.022     0.023     0.022     0.021     0.023     0.021     0.021     0.021     0.019     0.020     0.017     0.017     0.016     0.020     0.019     0.018     0.016     0.019     0.017     0.017     0.015     0.017     0.018     0.018     0.015     0.015     0.017     0.018     0.019     0.018     0.021     0.021     0.019     0.017     0.016     0.018     0.017     0.018     0.016     0.017     0.017     0.015     0.016     0.017     0.017     0.017     0.016     0.019     0.018     0.015     0.016     0.022     0.018     0.020     0.017     0.018     0.018     0.018     0.020     0.021     0.022     0.018     0.018     0.016     0.017     0.016     0.016     0.017     0.017     0.018     0.015     0.017     0.019     0.023     0.023     0.022     0.019     0.021     0.023     0.023     0.023     0.019     0.021     0.020     0.019     0.020     0.020     0.020     0.019     0.018     0.019     0.019     0.020     0.021     0.023     0.018     0.020     0.022     0.019     0.019     0.020     0.021     0.020     0.020     0.018     0.020     0.018     0.018     0.020     0.021     0.022     0.024     0.024     0.023     0.023     0.026     0.027     0.031     0.030     0.024     0.027     0.027     0.025     0.029     0.027     0.027     0.026     0.025     0.029     0.030     0.027     0.030     0.032     0.027     0.030     0.031     0.033     0.030     0.027     0.026     0.028     0.027     0.030     0.029     0.025     0.027     0.028     0.027     0.027     0.027     0.027     0.027     0.028     0.027     0.028     0.026     0.028     0.031     0.033     0.031     0.035     0.036     0.037     0.038     0.040     0.036     0.038     0.038     0.038     0.035     0.032     0.029     0.027     0.023     0.022     0.022     0.022     0.020     0.021     0.018     0.021     0.018     0.018     0.020     0.017     0.019     0.018     0.018     0.016     0.017     0.019     0.020     0.018     0.020     0.020     0.024     0.020     0.022     0.023     0.024     0.025     0.024     0.025     0.023     0.022     0.021     0.022     0.023     0.021     0.024     0.020     0.021     0.021     0.018     0.018     0.019     0.018     0.018     0.018     0.018     0.017     0.018     0.015     0.017     0.017     0.020     0.017     0.020     0.018     0.018     0.016     0.017     0.016     0.015     0.015     0.015     0.015     0.015     0.014     0.014     0.015     0.016     0.016     0.018     0.017     0.017     0.017     0.019     0.019     0.019     0.019     0.021     0.021     0.021     0.020     0.022     0.021     0.020     0.022     0.021     0.021     0.021     0.021     0.020     0.019     0.021     0.019     0.018     0.018     0.018     0.017     0.016     0.016     0.015     0.016     0.014     0.014     0.015     0.013     0.012     0.014     0.013     0.013     0.014     0.013     0.013     0.013     0.013     0.013     0.013     0.012     0.014     0.016     0.015     0.014     0.015     0.015     0.016     0.015     0.019     0.017     0.019     0.019     0.017     0.018     0.016     0.018     0.018     0.019     0.016     0.021     0.020     0.020     0.018     0.019     0.018     0.017     0.017     0.018     0.017     0.018     0.016     0.017     0.018     0.019     0.018     0.019     0.018     0.020     0.018     0.018     0.017     0.020     0.017     0.018     0.019     0.016     0.017     0.016     0.016     0.017     0.016     0.016     0.016     0.014     0.016     0.014     0.014     0.015     0.014     0.014     0.015     0.014     0.017     0.013     0.017     0.015     0.015     0.012     0.015     0.013     0.012     0.015     0.012     0.010     0.014     0.011     0.011     0.011     0.012     0.013     0.011     0.011     0.011     0.012     0.010     0.011     0.012     0.010     0.010     0.011     0.010     0.009     0.009     0.009     0.010     0.010     0.010     0.010     0.010     0.008     0.009     0.009     0.009     0.010     0.009     0.009     0.010     0.008     0.009     0.009     0.008     0.009     0.008     0.008     0.007     0.008     0.008     0.008     0.007     0.008     0.008     0.007     0.007     0.007     0.007     0.007     0.006     0.006     0.006     0.006     0.006     0.006     0.005     0.005     0.005     0.005     0.006     0.005     0.005     0.005     0.005     0.005     0.005     0.005     0.005     0.005     0.005     0.005     0.005     0.005     0.005     0.005     0.005     0.005     0.005     0.005     0.005     0.005     0.005     0.005     0.005     0.006     0.005     0.006     0.005     0.006     0.005     0.005     0.005     0.005     0.005     0.000     0.000     0.000     0.000     0.000     0.000     0.000     0.000     0.000     0.000     0.000     0.000     0.000     0.000     0.000     0.000     0.000     0.000     0.000     0.000     0.000     0.000     0.000     0.000     0.000     0.000     0.000     0.000     0.000     0.000     0.000     0.000     0.000     0.000     0.000     0.000     0.000     0.000     0.000     0.000     0.000     0.000     0.000     0.000     0.000     0.000     0.000     0.000     0.000     0.000     0.000     0.000     0.000     0.000     0.000     0.000     0.000     0.000     0.000     0.000     0.000     0.000     0.000     0.000     0.000     0.000     0.000     0.000     0.000     0.000     0.000     0.000     0.000     0.000     0.000     0.000     0.000     0.000     0.000     0.000     0.000     0.000     0.000     0.000     0.000     0.000     0.000     0.000     0.000     0.000     0.000     0.000     0.000     0.000     0.000     0.000     0.000     0.000     0.000     0.000     0.000     0.000     0.000     0.000     0.000     0.000     0.000     0.000     0.000     0.000     0.000     0.000     0.000     0.000     0.000     0.000     0.000     0.000     0.000     0.000     0.000     0.000     0.000     0.000     0.000     0.000     0.000     0.000     0.000     0.000     0.000     0.000     0.000     0.000     0.000     0.000     0.000     0.000     0.000     0.000     0.000     0.000     0.000     0.000     0.000     0.000     0.000     0.000     0.000     0.000     0.000     0.000     0.000     0.000     0.000     0.000     0.000     0.000     0.000     0.000     0.000     0.000     0.000     0.000     0.000     0.000     0.000     0.000     0.000     0.000     0.000     0.000     0.000     0.000     0.000     0.000     0.000     0.000     0.000     0.000     0.000     0.000     0.000     0.000     0.000     0.000     0.000     0.000     0.000     0.000     0.000     0.000     0.000     0.000     0.000     0.000     0.000     0.000     0.000     0.000     0.000     0.000     0.000     0.000     0.000     0.000     0.000     0.000     0.000     0.000     0.000     0.000     0.000     0.000     0.000     0.000     0.000     0.000     0.000     0.000     0.000     0.000     0.000     0.000     0.000     0.000     0.000     0.000     0.000     0.000     0.000     0.000     0.000     0.000     0.000     0.000     0.000     0.000     0.000     0.000     0.000     0.000     0.000     0.000     0.000     0.000     0.000     0.000     0.000     0.000     0.000     0.000     0.000     0.000     0.000     0.000     0.000     0.000     0.000     0.000     0.000     0.000     0.000     0.000     0.000     0.000     0.000     0.000     0.000     0.000     0.000     0.000     0.000     0.000     0.000     0.000     0.000     0.000     0.000     0.000     0.000     0.000     0.000     0.000     0.000     0.000     0.000     0.000     0.000     0.000     0.000     0.000     0.000     0.000     0.000     0.000     0.000     0.000     0.000     0.000     0.000     0.000     0.000     0.000     0.000     0.000     0.000     0.000     0.000     0.000     0.000     0.000     0.000     0.000     0.000     0.000     0.000     0.000     0.000     0.000     0.000     0.000     0.000     0.000     0.000     0.000     0.000     0.000     0.000     0.000     0.000     0.000     0.000     0.000     0.000     0.000     0.000     0.000     0.000     0.000     0.000     0.000     0.000     0.000     0.000     0.000     0.000     0.000     0.000     0.000     0.000     0.000     0.000     0.000     0.000     0.000     0.000     0.000     0.000     0.000     0.000     0.000     0.000     0.000     0.000     0.000     0.000     0.000     0.000     0.000     0.000     0.000     0.000     0.000     0.000     0.000     0.000     0.000     0.000     0.000     0.000     0.000     0.000     0.000     0.000     0.000     0.000     0.000     0.000     0.000     0.000     0.000     0.000     0.000     0.000     0.000     0.000     0.000     0.000     0.000     0.000     0.000     0.000     0.000     0.000     0.000     0.000     0.000     0.000     0.000     0.000     0.000     0.000     0.000     0.000     0.000     0.000     0.000     0.000     0.000     0.000     0.000     0.000     0.000     0.000     0.000     0.000     0.000     0.000     0.000     0.000     0.000     0.000     0.000     0.000     0.000     0.000     0.000     0.000     0.000     0.000     0.000     0.000     0.000     0.000     0.000     0.000     0.000     0.000     0.000     0.000     0.000     0.000     0.000     0.000     0.000     0.000     0.000     0.000     0.000     0.000     0.000     0.000     0.000     0.000     0.000     0.000     0.000     0.000     0.000     0.000     0.000     0.000     0.000     0.000     0.000     0.000     0.000     0.000     0.000     0.000     0.000     0.000     0.000     0.000     0.000     0.000     0.000     0.000     0.000     0.000     0.000     0.000     0.000     0.000     0.000     0.000     0.000     0.000     0.000     0.000     0.000     0.000     0.000     0.000     0.000     0.000     0.000     0.000     0.000     0.000     0.000     0.000     0.000     0.000     0.000     0.000     0.000     0.000     0.000     0.000     0.000     0.000     0.000     0.000     0.000     0.000     0.000     0.000     0.000     0.000     0.000     0.000     0.000     0.000     0.000     0.000     0.000     0.000     0.000     0.000     0.000     0.000     0.000     0.000     0.000     0.000     0.000     0.000     0.000     0.000     0.000     0.000     0.000     0.000     0.000     0.000     0.000     0.000     0.000     0.000     0.000     0.000     0.000     0.000     0.000     0.000     0.000     0.000     0.000     0.000     0.000     0.000     0.000     0.000     0.000     0.000     0.000     0.000     0.000     0.000     0.000     0.000     0.000     0.000     0.000     0.000     0.000     0.000     0.000     0.000     0.000     0.000     0.000     0.000     0.000     0.000     0.000     0.000     0.000     0.000     0.000     0.000     0.000     0.000     0.000     0.000     0.000     0.000     0.000     0.000     0.000     0.000     0.000     0.000     0.000     0.000     0.000     0.000     0.000     0.000     0.000     0.000     0.000     0.000     0.000     0.000     0.000     0.000     0.000     0.000     0.000     0.000     0.000     0.000     0.000     0.000     0.000     0.000     0.000     0.000     0.000     0.000     0.000     0.000     0.000     0.000     0.000
     0.000     0.000     0.000     0.000     0.000     0.000     0.000     0.000     0.000     0.000     0.000     0.000     0.000     0.000     0.000     0.000     0.000     0.000     0.000     0.000     0.000     0.000     0.000     0.000     0.000     0.000     0.000     0.000     0.000     0.000     0.000     0.000     0.000     0.000     0.000     0.000     0.000     0.000     0.000     0.000     0.000     0.000     0.000     0.000     0.000     0.000     0.000     0.000     0.000     0.000     0.000     0.000     0.000     0.000     0.000     0.000     0.000     0.000     0.000     0.000     0.000     0.000     0.000     0.000     0.000     0.000     0.000     0.000     0.000     0.000     0.000     0.000     0.000     0.000     0.000     0.000     0.000     0.000     0.000     0.000     0.000     0.000     0.000     0.000     0.000     0.000     0.000     0.000     0.000     0.000     0.000     0.000     0.000     0.000     0.000     0.000     0.000     0.000     0.000     0.000     0.000     0.000     0.000     0.000     0.000     0.000     0.000     0.000     0.000     0.000     0.000     0.000     0.000     0.000     0.000     0.000     0.000     0.000     0.000     0.000     0.000     0.000     0.000     0.000     0.000     0.000     0.000     0.000     0.000     0.000     0.000     0.000     0.000     0.000     0.000     0.000     0.000     0.000     0.000     0.000     0.000     0.000     0.000     0.000     0.000     0.000     0.000     0.000     0.000     0.000     0.000     0.000     0.000     0.000     0.000     0.000     0.000     0.000     0.000     0.000     0.000     0.000     0.000     0.000     0.000     0.000     0.000     0.000     0.000     0.000     0.000     0.000     0.000     0.000     0.000     0.000     0.000     0.000     0.000     0.000     0.000     0.000     0.000     0.000     0.000     0.000     0.000     0.000     0.000     0.000     0.000     0.000     0.000     0.000     0.000     0.000     0.000     0.000     0.000     0.000     0.000     0.000     0.000     0.000     0.000     0.000     0.000     0.000     0.000     0.000     0.000     0.000     0.000     0.000     0.000     0.000     0.000     0.000     0.000     0.000     0.000     0.000     0.000     0.000     0.000     0.000     0.000     0.000     0.000     0.000     0.000     0.000     0.000     0.000     0.000     0.000     0.000     0.000     0.000     0.000     0.000     0.000     0.000     0.000     0.000     0.000     0.000     0.000     0.000     0.000     0.000     0.000     0.000     0.000     0.000     0.000     0.000     0.000     0.000     0.000     0.000     0.000     0.000     0.000     0.000     0.000     0.000     0.000     0.000     0.000     0.000     0.000     0.000     0.000     0.000     0.000     0.000     0.000     0.000     0.001     0.003     0.004     0.003     0.004     0.003     0.004     0.004     0.004     0.005     0.004     0.004     0.006     0.005     0.007     0.006     0.007     0.007     0.007     0.008     0.009     0.007     0.008     0.008     0.008     0.009     0.008     0.009     0.009     0.008     0.009     0.009     0.009     0.010     0.010     0.010     0.010     0.012     0.012     0.013     0.012     0.012     0.012     0.013     0.012     0.012     0.013     0.017     0.019     0.020     0.020     0.021     0.023     0.025     0.023     0.026     0.023     0.024     0.024     0.023     0.022     0.022     0.021     0.020     0.021     0.017     0.017     0.015     0.015     0.016     0.016     0.015     0.017     0.017     0.017     0.016     0.017     0.017     0.018     0.021     0.020     0.018     0.019     0.021     0.018     0.018     0.018     0.018     0.018     0.015     0.017     0.018     0.018     0.018     0.017     0.015     0.015     0.013     0.015     0.015     0.015     0.015     0.015     0.018     0.016     0.019     0.017     0.017     0.019     0.021     0.021     0.020     0.022     0.019     0.021     0.021     0.018     0.021     0.019     0.020     0.019     0.019     0.019     0.017     0.019     0.017     0.017     0.019     0.019     0.019     0.019     0.015     0.017     0.018     0.014     0.016     0.014     0.015     0.016     0.017     0.018     0.016     0.017     0.017     0.018     0.016     0.018     0.019     0.016     0.018     0.018     0.017     0.015     0.015     0.020     0.019     0.020     0.020     0.022     0.017     0.018     0.020     0.020     0.019     0.019     0.019     0.018     0.017     0.017     0.021     0.018     0.019     0.018     0.018     0.017     0.021     0.018     0.017     0.017     0.017     0.018     0.018     0.016     0.019     0.022     0.020     0.023     0.019     0.021     0.021     0.018     0.021     0.020     0.021     0.018     0.019     0.020     0.017     0.016     0.017     0.017     0.020     0.018     0.021     0.021     0.018     0.020     0.019     0.019     0.019     0.019     0.019     0.018     0.021     0.020     0.018     0.018     0.016     0.021     0.019     0.020     0.021     0.023     0.021     0.021     0.024     0.027     0.025     0.023     0.022     0.024     0.023     0.027     0.024     0.024     0.027     0.026     0.024     0.029     0.025     0.030     0.027     0.031     0.031     0.030     0.026     0.028     0.028     0.033     0.033     0.027     0.029     0.026     0.026     0.026     0.028     0.028     0.026     0.024     0.028     0.026     0.025     0.025     0.024     0.028     0.026     0.025     0.025     0.027     0.030     0.027     0.032     0.037     0.035     0.038     0.035     0.039     0.037     0.040     0.036     0.032     0.036     0.031     0.027     0.025     0.025     0.022     0.020     0.022     0.018     0.019     0.021     0.021     0.022     0.020     0.020     0.020     0.020     0.019     0.019     0.018     0.018     0.019     0.019     0.019     0.022     0.021     0.021     0.021     0.021     0.021     0.024     0.023     0.022     0.023     0.023     0.022     0.021     0.021     0.021     0.019     0.021     0.020     0.020     0.019     0.018     0.020     0.019     0.016     0.018     0.016     0.017     0.018     0.016     0.018     0.016     0.015     0.018     0.018     0.016     0.018     0.016     0.015     0.015     0.014     0.016     0.017     0.014     0.016     0.016     0.016     0.017     0.016     0.016     0.017     0.018     0.018     0.017     0.020     0.020     0.021     0.021     0.020     0.021     0.021     0.021     0.025     0.023     0.023     0.022     0.024     0.022     0.022     0.020     0.020     0.021     0.021     0.020     0.019     0.018     0.019     0.018     0.016     0.016     0.016     0.014     0.015     0.015     0.014     0.012     0.012     0.012     0.014     0.013     0.014     0.014     0.014     0.014     0.014     0.014     0.014     0.014     0.013     0.014     0.014     0.017     0.017     0.015     0.019     0.016     0.016     0.019     0.016     0.016     0.016     0.016     0.016     0.019     0.020     0.019     0.017     0.017     0.017     0.017     0.019     0.018     0.018     0.018     0.018     0.017     0.019     0.020     0.018     0.018     0.020     0.019     0.019     0.020     0.021     0.020     0.021     0.018     0.021     0.021     0.021     0.018     0.015     0.016     0.015     0.019     0.018     0.016     0.017     0.016     0.015     0.016     0.017     0.015     0.015     0.016     0.015     0.015     0.015     0.013     0.013     0.014     0.015     0.014     0.015     0.014     0.011     0.013     0.013     0.015     0.012     0.014     0.011     0.011     0.011     0.011     0.011     0.012     0.011     0.013     0.012     0.011     0.011     0.010     0.010     0.010     0.010     0.009     0.009     0.010     0.009     0.010     0.010     0.009     0.010     0.009     0.009     0.010     0.009     0.009     0.009     0.008     0.010     0.009     0.009     0.010     0.008     0.008     0.008     0.007     0.008     0.008     0.007     0.008     0.008     0.007     0.008     0.007     0.008     0.007     0.007     0.007     0.008     0.007     0.007     0.007     0.006     0.006     0.006     0.007     0.007     0.007     0.005     0.006     0.005     0.005     0.006     0.005     0.005     0.005     0.005     0.005     0.005     0.005     0.005     0.005     0.005     0.005     0.005     0.005     0.005     0.005     0.005     0.005     0.005     0.005     0.005     0.005     0.005     0.005     0.006     0.006     0.005     0.005     0.005     0.005     0.005     0.005     0.005     0.000     0.000     0.000     0.000     0.000     0.000     0.000     0.000     0.000     0.000     0.000     0.000     0.000     0.000     0.000     0.000     0.000     0.000     0.000     0.000     0.000     0.000     0.000     0.000     0.000     0.000     0.000     0.000     0.000     0.000     0.000     0.000     0.000     0.000     0.000     0.000     0.000     0.000     0.000     0.000     0.000     0.000     0.000     0.000     0.000     0.000     0.000     0.000     0.000     0.000     0.000     0.000     0.000     0.000     0.000     0.000     0.000     0.000     0.000     0.000     0.000     0.000     0.000     0.000     0.000     0.000     0.000     0.000     0.000     0.000     0.000     0.000     0.000     0.000     0.000     0.000     0.000     0.000     0.000     0.000     0.000     0.000     0.000     0.000     0.000     0.000     0.000     0.000     0.000     0.000     0.000     0.000     0.000     0.000     0.000     0.000     0.000     0.000     0.000     0.000     0.000     0.000     0.000     0.000     0.000     0.000     0.000     0.000     0.000     0.000     0.000     0.000     0.000     0.000     0.000     0.000     0.000     0.000     0.000     0.000     0.000     0.000     0.000     0.000     0.000     0.000     0.000     0.000     0.000     0.000     0.000     0.000     0.000     0.000     0.000     0.000     0.000     0.000     0.000     0.000     0.000     0.000     0.000     0.000     0.000     0.000     0.000     0.000     0.000     0.000     0.000     0.000     0.000     0.000     0.000     0.000     0.000     0.000     0.000     0.000     0.000     0.000     0.000     0.000     0.000     0.000     0.000     0.000     0.000     0.000     0.000     0.000     0.000     0.000     0.000     0.000     0.000     0.000     0.000     0.000     0.000     0.000     0.000     0.000     0.000     0.000     0.000     0.000     0.000     0.000     0.000     0.000     0.000     0.000     0.000     0.000     0.000     0.000     0.000     0.000     0.000     0.000     0.000     0.000     0.000     0.000     0.000     0.000     0.000     0.000     0.000     0.000     0.000     0.000     0.000     0.000     0.000     0.000     0.000     0.000     0.000     0.000     0.000     0.000     0.000     0.000     0.000     0.000     0.000     0.000     0.000     0.000     0.000     0.000     0.000     0.000     0.000     0.000     0.000     0.000     0.000     0.000     0.000     0.000     0.000     0.000     0.000     0.000     0.000     0.000     0.000     0.000     0.000     0.000     0.000     0.000     0.000     0.000     0.000     0.000     0.000     0.000     0.000     0.000     0.000     0.000     0.000     0.000     0.000     0.000     0.000     0.000     0.000     0.000     0.000     0.000     0.000     0.000     0.000     0.000     0.000     0.000     0.000     0.000     0.000     0.000     0.000     0.000     0.000     0.000     0.000     0.000     0.000     0.000     0.000     0.000     0.000     0.000     0.000     0.000     0.000     0.000     0.000     0.000     0.000     0.000     0.000     0.000     0.000     0.000     0.000     0.000     0.000     0.000     0.000     0.000     0.000     0.000     0.000     0.000     0.000     0.000     0.000     0.000     0.000     0.000     0.000     0.000     0.000     0.000     0.000     0.000     0.000     0.000     0.000     0.000     0.000     0.000     0.000     0.000     0.000     0.000     0.000     0.000     0.000     0.000     0.000     0.000     0.000     0.000     0.000     0.000     0.000     0.000     0.000     0.000     0.000     0.000     0.000     0.000     0.000     0.000     0.000     0.000     0.000     0.000     0.000     0.000     0.000     0.000     0.000     0.000     0.000     0.000     0.000     0.000     0.000     0.000     0.000     0.000     0.000     0.000     0.000     0.000     0.000     0.000     0.000     0.000     0.000     0.000     0.000     0.000     0.000     0.000     0.000     0.000     0.000     0.000     0.000     0.000     0.000     0.000     0.000     0.000     0.000     0.000     0.000     0.000     0.000     0.000     0.000     0.000     0.000     0.000     0.000     0.000     0.000     0.000     0.000     0.000     0.000     0.000     0.000     0.000     0.000     0.000     0.000     0.000     0.000     0.000     0.000     0.000     0.000     0.000     0.000     0.000     0.000     0.000     0.000     0.000     0.000     0.000     0.000     0.000     0.000     0.000     0.000     0.000     0.000     0.000     0.000     0.000     0.000     0.000     0.000     0.000     0.000     0.000     0.000     0.000     0.000     0.000     0.000     0.000     0.000     0.000     0.000     0.000     0.000     0.000     0.000     0.000     0.000     0.000     0.000     0.000     0.000     0.000     0.000     0.000     0.000     0.000     0.000     0.000     0.000     0.000     0.000     0.000     0.000     0.000     0.000     0.000     0.000     0.000     0.000     0.000     0.000     0.000     0.000     0.000     0.000     0.000     0.000     0.000     0.000     0.000     0.000     0.000     0.000     0.000     0.000     0.000     0.000     0.000     0.000     0.000     0.000     0.000     0.000     0.000     0.000     0.000     0.000     0.000     0.000     0.000     0.000     0.000     0.000     0.000     0.000     0.000     0.000     0.000     0.000     0.000     0.000     0.000     0.000     0.000     0.000     0.000     0.000     0.000     0.000     0.000     0.000     0.000     0.000     0.000     0.000     0.000     0.000     0.000     0.000     0.000     0.000     0.000     0.000     0.000     0.000     0.000     0.000     0.000     0.000     0.000     0.000     0.000     0.000     0.000     0.000     0.000     0.000     0.000     0.000     0.000     0.000     0.000     0.000     0.000     0.000     0.000     0.000     0.000     0.000     0.000     0.000     0.000     0.000     0.000     0.000     0.000     0.000     0.000     0.000     0.000     0.000     0.000     0.000     0.000     0.000     0.000     0.000     0.000     0.000     0.000     0.000     0.000     0.000     0.000     0.000     0.000     0.000     0.000     0.000     0.000     0.000     0.000     0.000     0.000     0.000     0.000     0.000     0.000     0.000     0.000     0.000     0.000     0.000     0.000     0.000     0.000     0.000     0.000     0.000     0.000     0.000     0.000     0.000     0.000     0.000     0.000     0.000     0.000     0.000     0.000     0.000     0.000
     0.000     0.000     0.000     0.000     0.000     0.000     0.000     0.000     0.000     0.000     0.000     0.000     0.000     0.000     0.000     0.000     0.000     0.000     0.000     0.000     0.000     0.000     0.000     0.000     0.000     0.000     0.000     0.000     0.000     0.000     0.000     0.000     0.000     0.000     0.000     0.000     0.000     0.000     0.000     0.000     0.000     0.000     0.000     0.000     0.000     0.000     0.000     0.000     0.000     0.000     0.000     0.000     0.000     0.000     0.000     0.000     0.000     0.000     0.000     0.000     0.000     0.000     0.000     0.000     0.000     0.000     0.000     0.000     0.000     0.000     0.000     0.000     0.000     0.000     0.000     0.000     0.000     0.000     0.000     0.000     0.000     0.000     0.000     0.000     0.000     0.000     0.000     0.000     0.000     0.000     0.000     0.000     0.000     0.000     0.000     0.000     0.000     0.000     0.000     0.000     0.000     0.000     0.000     0.000     0.000     0.000     0.000     0.000     0.000     0.000     0.000     0.000     0.000     0.000     0.000     0.000     0.000     0.000     0.000     0.000     0.000     0.000     0.000     0.000     0.000     0.000     0.000     0.000     0.000     0.000     0.000     0.000     0.000     0.000     0.000     0.000     0.000     0.000     0.000     0.000     0.000     0.000     0.000     0.000     0.000     0.000     0.000     0.000     0.000     0.000     0.000     0.000     0.000     0.000     0.000     0.000     0.000     0.000     0.000     0.000     0.000     0.000     0.000     0.000     0.000     0.000     0.000     0.000     0.000     0.000     0.000     0.000     0.000     0.000     0.000     0.000     0.000     0.000     0.000     0.000     0.000     0.000     0.000     0.000     0.000     0.000     0.000     0.000     0.000     0.000     0.000     0.000     0.000     0.000     0.000     0.000     0.000     0.000     0.000     0.000     0.000     0.000     0.000     0.000     0.000     0.000     0.000     0.000     0.000     0.000     0.000     0.000     0.000     0.000     0.000     0.000     0.000     0.000     0.000     0.000     0.000     0.000     0.000     0.000     0.000     0.000     0.000     0.000     0.000     0.000     0.000     0.000     0.000     0.000     0.000     0.000     0.000     0.000     0.000     0.000     0.000     0.000     0.000     0.000     0.000     0.000     0.000     0.000     0.000     0.000     0.000     0.000     0.000     0.000     0.000     0.000     0.000     0.000     0.000     0.000     0.000     0.000     0.000     0.000     0.000     0.000     0.000     0.000     0.000     0.000     0.000     0.000     0.000     0.000     0.000     0.000     0.000     0.000     0.001     0.002     0.002     0.003     0.003     0.003     0.004     0.004     0.004     0.004     0.005     0.004     0.006     0.006     0.007     0.006     0.007     0.007     0.008     0.007     0.008     0.008     0.008     0.008     0.008     0.009     0.009     0.009     0.009     0.009     0.009     0.009     0.010     0.010     0.010     0.010     0.011     0.011     0.012     0.012     0.012     0.012     0.012     0.013     0.012     0.013     0.014     0.015     0.016     0.022     0.023     0.024     0.024     0.025     0.024     0.027     0.028     0.027     0.026     0.026     0.028     0.027     0.026     0.024     0.022     0.021     0.019     0.019     0.018     0.018     0.015     0.015     0.015     0.015     0.017     0.016     0.017     0.020     0.020     0.018     0.019     0.018     0.019     0.019     0.019     0.018     0.018     0.019     0.018     0.019     0.018     0.017     0.016     0.017     0.016     0.017     0.017     0.016     0.014     0.013     0.013     0.014     0.014     0.017     0.015     0.014     0.016     0.015     0.019     0.019     0.020     0.023     0.022     0.018     0.021     0.021     0.022     0.019     0.020     0.018     0.016     0.018     0.019     0.018     0.018     0.018     0.016     0.017     0.020     0.019     0.020     0.018     0.016     0.016     0.017     0.014     0.015     0.015     0.014     0.014     0.015     0.018     0.017     0.021     0.017     0.015     0.019     0.016     0.016     0.017     0.017     0.015     0.017     0.016     0.019     0.019     0.019     0.018     0.022     0.025     0.017     0.021     0.021     0.021     0.020     0.019     0.021     0.019     0.020     0.015     0.021     0.017     0.017     0.018     0.017     0.021     0.019     0.018     0.019     0.015     0.016     0.016     0.015     0.017     0.017     0.019     0.017     0.022     0.021     0.016     0.018     0.019     0.018     0.019     0.019     0.018     0.019     0.017     0.018     0.019     0.018     0.016     0.019     0.020     0.021     0.019     0.019     0.018     0.017     0.019     0.019     0.019     0.021     0.021     0.018     0.019     0.020     0.018     0.020     0.017     0.019     0.020     0.021     0.021     0.023     0.020     0.023     0.024     0.024     0.025     0.023     0.030     0.028     0.029     0.025     0.027     0.026     0.027     0.028     0.025     0.024     0.028     0.029     0.027     0.028     0.026     0.029     0.026     0.029     0.027     0.029     0.027     0.026     0.028     0.024     0.027     0.027     0.023     0.024     0.025     0.024     0.028     0.025     0.023     0.022     0.024     0.023     0.022     0.023     0.024     0.025     0.024     0.028     0.028     0.032     0.033     0.035     0.033     0.033     0.034     0.030     0.034     0.031     0.028     0.026     0.027     0.024     0.024     0.022     0.021     0.020     0.021     0.023     0.022     0.022     0.020     0.020     0.021     0.024     0.022     0.020     0.020     0.020     0.018     0.020     0.021     0.021     0.019     0.021     0.021     0.019     0.022     0.022     0.020     0.021     0.019     0.023     0.019     0.021     0.019     0.021     0.019     0.019     0.018     0.019     0.017     0.018     0.016     0.016     0.019     0.017     0.017     0.017     0.017     0.015     0.015     0.016     0.018     0.017     0.016     0.016     0.017     0.015     0.015     0.018     0.015     0.014     0.019     0.015     0.017     0.018     0.017     0.019     0.016     0.017     0.018     0.018     0.020     0.020     0.023     0.021     0.021     0.021     0.022     0.021     0.022     0.026     0.023     0.024     0.023     0.023     0.023     0.024     0.024     0.022     0.021     0.021     0.020     0.021     0.022     0.019     0.019     0.018     0.017     0.016     0.016     0.015     0.016     0.015     0.014     0.012     0.013     0.012     0.013     0.016     0.015     0.013     0.014     0.013     0.016     0.015     0.015     0.014     0.014     0.014     0.015     0.015     0.016     0.016     0.017     0.015     0.016     0.017     0.015     0.017     0.017     0.017     0.016     0.015     0.017     0.016     0.017     0.016     0.017     0.019     0.018     0.020     0.018     0.018     0.019     0.018     0.018     0.019     0.016     0.019     0.018     0.019     0.021     0.018     0.019     0.019     0.020     0.020     0.019     0.018     0.019     0.018     0.017     0.020     0.017     0.020     0.017     0.016     0.017     0.016     0.018     0.015     0.017     0.014     0.014     0.015     0.013     0.015     0.017     0.014     0.014     0.015     0.014     0.015     0.015     0.014     0.015     0.011     0.013     0.013     0.012     0.012     0.013     0.015     0.010     0.011     0.011     0.013     0.013     0.013     0.011     0.013     0.012     0.012     0.012     0.012     0.010     0.009     0.010     0.009     0.010     0.010     0.010     0.009     0.009     0.009     0.008     0.009     0.010     0.009     0.009     0.008     0.009     0.009     0.008     0.008     0.008     0.009     0.008     0.008     0.008     0.008     0.007     0.007     0.008     0.007     0.007     0.007     0.008     0.007     0.007     0.007     0.007     0.007     0.006     0.006     0.006     0.006     0.006     0.006     0.006     0.005     0.005     0.005     0.005     0.005     0.005     0.005     0.005     0.005     0.005     0.005     0.005     0.005     0.005     0.005     0.005     0.005     0.005     0.005     0.005     0.005     0.005     0.005     0.005     0.005     0.005     0.005     0.005     0.005     0.005     0.005     0.005     0.005     0.005     0.005     0.005     0.005     0.005     0.000     0.000     0.000     0.000     0.000     0.000     0.000     0.000     0.000     0.000     0.000     0.000     0.000     0.000     0.000     0.000     0.000     0.000     0.000     0.000     0.000     0.000     0.000     0.000     0.000     0.000     0.000     0.000     0.000     0.000     0.000     0.000     0.000     0.000     0.000     0.000     0.000     0.000     0.000     0.000     0.000     0.000     0.000     0.000     0.000     0.000     0.000     0.000     0.000     0.000     0.000     0.000     0.000     0.000     0.000     0.000     0.000     0.000     0.000     0.000     0.000     0.000     0.000     0.000     0.000     0.000     0.000     0.000     0.000     0.000     0.000     0.000     0.000     0.000     0.000     0.000     0.000     0.000     0.000     0.000     0.000     0.000     0.000     0.000     0.000     0.000     0.000     0.000     0.000     0.000     0.000     0.000     0.000     0.000     0.000     0.000     0.000     0.000     0.000     0.000     0.000     0.000     0.000     0.000     0.000     0.000     0.000     0.000     0.000     0.000     0.000     0.000     0.000     0.000     0.000     0.000     0.000     0.000     0.000     0.000     0.000     0.000     0.000     0.000     0.000     0.000     0.000     0.000     0.000     0.000     0.000     0.000     0.000     0.000     0.000     0.000     0.000     0.000     0.000     0.000     0.000     0.000     0.000     0.000     0.000     0.000     0.000     0.000     0.000     0.000     0.000     0.000     0.000     0.000     0.000     0.000     0.000     0.000     0.000     0.000     0.000     0.000     0.000     0.000     0.000     0.000     0.000     0.000     0.000     0.000     0.000     0.000     0.000     0.000     0.000     0.000     0.000     0.000     0.000     0.000     0.000     0.000     0.000     0.000     0.000     0.000     0.000     0.000     0.000     0.000     0.000     0.000     0.000     0.000     0.000     0.000     0.000     0.000     0.000     0.000     0.000     0.000     0.000     0.000     0.000     0.000     0.000     0.000     0.000     0.000     0.000     0.000     0.000     0.000     0.000     0.000     0.000     0.000     0.000     0.000     0.000     0.000     0.000     0.000     0.000     0.000     0.000     0.000     0.000     0.000     0.000     0.000     0.000     0.000     0.000     0.000     0.000     0.000     0.000     0.000     0.000     0.000     0.000     0.000     0.000     0.000     0.000     0.000     0.000     0.000     0.000     0.000     0.000     0.000     0.000     0.000     0.000     0.000     0.000     0.000     0.000     0.000     0.000     0.000     0.000     0.000     0.000     0.000     0.000     0.000     0.000     0.000     0.000     0.000     0.000     0.000     0.000     0.000     0.000     0.000     0.000     0.000     0.000     0.000     0.000     0.000     0.000     0.000     0.000     0.000     0.000     0.000     0.000     0.000     0.000     0.000     0.000     0.000     0.000     0.000     0.000     0.000     0.000     0.000     0.000     0.000     0.000     0.000     0.000     0.000     0.000     0.000     0.000     0.000     0.000     0.000     0.000     0.000     0.000     0.000     0.000     0.000     0.000     0.000     0.000     0.000     0.000     0.000     0.000     0.000     0.000     0.000     0.000     0.000     0.000     0.000     0.000     0.000     0.000     0.000     0.000     0.000     0.000     0.000     0.000     0.000     0.000     0.000     0.000     0.000     0.000     0.000     0.000     0.000     0.000     0.000     0.000     0.000     0.000     0.000     0.000     0.000     0.000     0.000     0.000     0.000     0.000     0.000     0.000     0.000     0.000     0.000     0.000     0.000     0.000     0.000     0.000     0.000     0.000     0.000     0.000     0.000     0.000     0.000     0.000     0.000     0.000     0.000     0.000     0.000     0.000     0.000     0.000     0.000     0.000     0.000     0.000     0.000     0.000     0.000     0.000     0.000     0.000     0.000     0.000     0.000     0.000     0.000     0.000     0.000     0.000     0.000     0.000     0.000     0.000     0.000     0.000     0.000     0.000     0.000     0.000     0.000     0.000     0.000     0.000     0.000     0.000     0.000     0.000     0.000     0.000     0.000     0.000     0.000     0.000     0.000     0.000     0.000     0.000     0.000     0.000     0.000     0.000     0.000     0.000     0.000     0.000     0.000     0.000     0.000     0.000     0.000     0.000     0.000     0.000     0.000     0.000     0.000     0.000     0.000     0.000     0.000     0.000     0.000     0.000     0.000     0.000     0.000     0.000     0.000     0.000     0.000     0.000     0.000     0.000     0.000     0.000     0.000     0.000     0.000     0.000     0.000     0.000     0.000     0.000     0.000     0.000     0.000     0.000     0.000     0.000     0.000     0.000     0.000     0.000     0.000     0.000     0.000     0.000     0.000     0.000     0.000     0.000     0.000     0.000     0.000     0.000     0.000     0.000     0.000     0.000     0.000     0.000     0.000     0.000     0.000     0.000     0.000     0.000     0.000     0.000     0.000     0.000     0.000     0.000     0.000     0.000     0.000     0.000     0.000     0.000     0.000     0.000     0.000     0.000     0.000     0.000     0.000     0.000     0.000     0.000     0.000     0.000     0.000     0.000     0.000     0.000     0.000     0.000     0.000     0.000     0.000     0.000     0.000     0.000     0.000     0.000     0.000     0.000     0.000     0.000     0.000     0.000     0.000     0.000     0.000     0.000     0.000     0.000     0.000     0.000     0.000     0.000     0.000     0.000     0.000     0.000     0.000     0.000     0.000     0.000     0.000     0.000     0.000     0.000     0.000     0.000     0.000     0.000     0.000     0.000     0.000     0.000     0.000     0.000     0.000     0.000     0.000     0.000     0.000     0.000     0.000     0.000     0.000     0.000     0.000     0.000     0.000     0.000     0.000     0.000     0.000     0.000     0.000     0.000     0.000     0.000     0.000     0.000     0.000     0.000     0.000     0.000     0.000     0.000     0.000     0.000     0.000     0.000     0.000     0.000     0.000     0.000     0.000     0.000     0.000     0.000     0.000     0.000     0.000     0.000     0.000     0.000     0.000     0.000     0.000     0.000     0.000
     0.000     0.000     0.000     0.000     0.000     0.000     0.000     0.000     0.000     0.000     0.000     0.000     0.000     0.000     0.000     0.000     0.000     0.000     0.000     0.000     0.000     0.000     0.000     0.000     0.000     0.000     0.000     0.000     0.000     0.000     0.000     0.000     0.000     0.000     0.000     0.000     0.000     0.000     0.000     0.000     0.000     0.000     0.000     0.000     0.000     0.000     0.000     0.000     0.000     0.000     0.000     0.000     0.000     0.000     0.000     0.000     0.000     0.000     0.000     0.000     0.000     0.000     0.000     0.000     0.000     0.000     0.000     0.000     0.000     0.000     0.000     0.000     0.000     0.000     0.000     0.000     0.000     0.000     0.000     0.000     0.000     0.000     0.000     0.000     0.000     0.000     0.000     0.000     0.000     0.000     0.000     0.000     0.000     0.000     0.000     0.000     0.000     0.000     0.000     0.000     0.000     0.000     0.000     0.000     0.000     0.000     0.000     0.000     0.000     0.000     0.000     0.000     0.000     0.000     0.000     0.000     0.000     0.000     0.000     0.000     0.000     0.000     0.000     0.000     0.000     0.000     0.000     0.000     0.000     0.000     0.000     0.000     0.000     0.000     0.000     0.000     0.000     0.000     0.000     0.000     0.000     0.000     0.000     0.000     0.000     0.000     0.000     0.000     0.000     0.000     0.000     0.000     0.000     0.000     0.000     0.000     0.000     0.000     0.000     0.000     0.000     0.000     0.000     0.000     0.000     0.000     0.000     0.000     0.000     0.000     0.000     0.000     0.000     0.000     0.000     0.000     0.000     0.000     0.000     0.000     0.000     0.000     0.000     0.000     0.000     0.000     0.000     0.000     0.000     0.000     0.000     0.000     0.000     0.000     0.000     0.000     0.000     0.000     0.000     0.000     0.000     0.000     0.000     0.000     0.000     0.000     0.000     0.000     0.000     0.000     0.000     0.000     0.000     0.000     0.000     0.000     0.000     0.000     0.000     0.000     0.000     0.000     0.000     0.000     0.000     0.000     0.000     0.000     0.000     0.000     0.000     0.000     0.000     0.000     0.000     0.000     0.000     0.000     0.000     0.000     0.000     0.000     0.000     0.000     0.000     0.000     0.000     0.000     0.000     0.000     0.000     0.000     0.000     0.000     0.000     0.000     0.000     0.000     0.000     0.000     0.000     0.000     0.000     0.000     0.000     0.000     0.000     0.000     0.000     0.000     0.000     0.000     0.000     0.000     0.000     0.000     0.000     0.000     0.001     0.002     0.002     0.002     0.003     0.003     0.003     0.003     0.003     0.004     0.005     0.006     0.006     0.008     0.007     0.008     0.007     0.008     0.007     0.008     0.008     0.008     0.009     0.008     0.009     0.009     0.009     0.009     0.009     0.009     0.009     0.009     0.009     0.009     0.010     0.011     0.010     0.011     0.012     0.012     0.012     0.013     0.012     0.012     0.012     0.011     0.016     0.020     0.018     0.023     0.026     0.025     0.026     0.024     0.026     0.029     0.029     0.028     0.028     0.028     0.027     0.026     0.026     0.026     0.023     0.022     0.021     0.018     0.019     0.018     0.019     0.016     0.015     0.017     0.016     0.017     0.017     0.017     0.018     0.018     0.018     0.018     0.019     0.019     0.019     0.021     0.021     0.021     0.021     0.019     0.020     0.020     0.018     0.019     0.017     0.018     0.015     0.017     0.017     0.014     0.014     0.013     0.013     0.013     0.015     0.014     0.019     0.018     0.019     0.016     0.020     0.018     0.017     0.019     0.019     0.019     0.021     0.018     0.019     0.019     0.019     0.019     0.017     0.016     0.017     0.016     0.020     0.016     0.017     0.019     0.019     0.020     0.016     0.019     0.018     0.013     0.014     0.015     0.014     0.014     0.015     0.017     0.015     0.014     0.017     0.017     0.015     0.016     0.016     0.016     0.017     0.018     0.020     0.017     0.019     0.019     0.023     0.020     0.021     0.019     0.022     0.021     0.021     0.019     0.020     0.020     0.016     0.018     0.019     0.018     0.017     0.017     0.019     0.017     0.016     0.016     0.021     0.018     0.016     0.016     0.016     0.017     0.016     0.015     0.015     0.017     0.016     0.020     0.016     0.017     0.018     0.017     0.018     0.018     0.020     0.016     0.018     0.017     0.019     0.016     0.016     0.017     0.018     0.018     0.017     0.020     0.018     0.019     0.017     0.017     0.017     0.021     0.020     0.020     0.021     0.020     0.020     0.019     0.019     0.018     0.022     0.018     0.022     0.021     0.028     0.023     0.022     0.024     0.025     0.023     0.027     0.023     0.027     0.026     0.026     0.024     0.024     0.026     0.026     0.024     0.024     0.027     0.028     0.025     0.027     0.023     0.029     0.027     0.025     0.027     0.024     0.024     0.023     0.025     0.023     0.025     0.021     0.021     0.022     0.022     0.021     0.022     0.020     0.021     0.021     0.021     0.023     0.022     0.022     0.024     0.021     0.021     0.022     0.026     0.028     0.033     0.029     0.027     0.028     0.033     0.027     0.031     0.028     0.027     0.025     0.023     0.025     0.021     0.024     0.021     0.022     0.025     0.026     0.025     0.025     0.023     0.024     0.023     0.022     0.023     0.020     0.018     0.020     0.018     0.018     0.019     0.020     0.022     0.019     0.020     0.020     0.019     0.019     0.021     0.018     0.018     0.021     0.018     0.020     0.019     0.020     0.020     0.019     0.019     0.017     0.015     0.017     0.018     0.017     0.017     0.014     0.016     0.015     0.015     0.015     0.016     0.014     0.015     0.014     0.014     0.015     0.016     0.014     0.015     0.021     0.017     0.019     0.019     0.016     0.017     0.017     0.016     0.018     0.019     0.019     0.020     0.019     0.018     0.022     0.023     0.021     0.023     0.022     0.023     0.024     0.022     0.024     0.026     0.025     0.026     0.030     0.025     0.025     0.024     0.024     0.022     0.022     0.021     0.020     0.021     0.021     0.019     0.020     0.019     0.018     0.015     0.016     0.016     0.015     0.016     0.015     0.015     0.015     0.014     0.014     0.014     0.014     0.015     0.016     0.014     0.014     0.015     0.016     0.015     0.016     0.018     0.015     0.018     0.019     0.022     0.018     0.015     0.016     0.017     0.019     0.020     0.018     0.019     0.022     0.019     0.018     0.017     0.017     0.019     0.019     0.018     0.020     0.020     0.020     0.019     0.019     0.018     0.019     0.018     0.019     0.020     0.018     0.019     0.020     0.020     0.019     0.019     0.018     0.019     0.019     0.018     0.017     0.017     0.017     0.017     0.020     0.017     0.019     0.018     0.016     0.016     0.019     0.014     0.015     0.014     0.014     0.015     0.017     0.015     0.015     0.014     0.013     0.014     0.015     0.013     0.013     0.012     0.014     0.014     0.013     0.015     0.015     0.014     0.014     0.013     0.012     0.011     0.011     0.013     0.012     0.012     0.013     0.013     0.011     0.010     0.011     0.010     0.010     0.010     0.010     0.010     0.009     0.009     0.010     0.008     0.010     0.009     0.009     0.009     0.009     0.008     0.009     0.009     0.010     0.010     0.008     0.008     0.008     0.008     0.008     0.008     0.008     0.008     0.008     0.008     0.008     0.008     0.007     0.007     0.007     0.007     0.007     0.008     0.007     0.007     0.006     0.006     0.006     0.006     0.006     0.005     0.005     0.005     0.005     0.006     0.005     0.005     0.005     0.005     0.005     0.005     0.005     0.005     0.005     0.005     0.005     0.005     0.005     0.005     0.005     0.005     0.005     0.005     0.005     0.005     0.005     0.005     0.005     0.005     0.005     0.005     0.005     0.005     0.004     0.004     0.005     0.004     0.004     0.005     0.000     0.000     0.000     0.000     0.000     0.000     0.000     0.000     0.000     0.000     0.000     0.000     0.000     0.000     0.000     0.000     0.000     0.000     0.000     0.000     0.000     0.000     0.000     0.000     0.000     0.000     0.000     0.000     0.000     0.000     0.000     0.000     0.000     0.000     0.000     0.000     0.000     0.000     0.000     0.000     0.000     0.000     0.000     0.000     0.000     0.000     0.000     0.000     0.000     0.000     0.000     0.000     0.000     0.000     0.000     0.000     0.000     0.000     0.000     0.000     0.000     0.000     0.000     0.000     0.000     0.000     0.000     0.000     0.000     0.000     0.000     0.000     0.000     0.000     0.000     0.000     0.000     0.000     0.000     0.000     0.000     0.000     0.000     0.000     0.000     0.000     0.000     0.000     0.000     0.000     0.000     0.000     0.000     0.000     0.000     0.000     0.000     0.000     0.000     0.000     0.000     0.000     0.000     0.000     0.000     0.000     0.000     0.000     0.000     0.000     0.000     0.000     0.000     0.000     0.000     0.000     0.000     0.000     0.000     0.000     0.000     0.000     0.000     0.000     0.000     0.000     0.000     0.000     0.000     0.000     0.000     0.000     0.000     0.000     0.000     0.000     0.000     0.000     0.000     0.000     0.000     0.000     0.000     0.000     0.000     0.000     0.000     0.000     0.000     0.000     0.000     0.000     0.000     0.000     0.000     0.000     0.000     0.000     0.000     0.000     0.000     0.000     0.000     0.000     0.000     0.000     0.000     0.000     0.000     0.000     0.000     0.000     0.000     0.000     0.000     0.000     0.000     0.000     0.000     0.000     0.000     0.000     0.000     0.000     0.000     0.000     0.000     0.000     0.000     0.000     0.000     0.000     0.000     0.000     0.000     0.000     0.000     0.000     0.000     0.000     0.000     0.000     0.000     0.000     0.000     0.000     0.000     0.000     0.000     0.000     0.000     0.000     0.000     0.000     0.000     0.000     0.000     0.000     0.000     0.000     0.000     0.000     0.000     0.000     0.000     0.000     0.000     0.000     0.000     0.000     0.000     0.000     0.000     0.000     0.000     0.000     0.000     0.000     0.000     0.000     0.000     0.000     0.000     0.000     0.000     0.000     0.000     0.000     0.000     0.000     0.000     0.000     0.000     0.000     0.000     0.000     0.000     0.000     0.000     0.000     0.000     0.000     0.000     0.000     0.000     0.000     0.000     0.000     0.000     0.000     0.000     0.000     0.000     0.000     0.000     0.000     0.000     0.000     0.000     0.000     0.000     0.000     0.000     0.000     0.000     0.000     0.000     0.000     0.000     0.000     0.000     0.000     0.000     0.000     0.000     0.000     0.000     0.000     0.000     0.000     0.000     0.000     0.000     0.000     0.000     0.000     0.000     0.000     0.000     0.000     0.000     0.000     0.000     0.000     0.000     0.000     0.000     0.000     0.000     0.000     0.000     0.000     0.000     0.000     0.000     0.000     0.000     0.000     0.000     0.000     0.000     0.000     0.000     0.000     0.000     0.000     0.000     0.000     0.000     0.000     0.000     0.000     0.000     0.000     0.000     0.000     0.000     0.000     0.000     0.000     0.000     0.000     0.000     0.000     0.000     0.000     0.000     0.000     0.000     0.000     0.000     0.000     0.000     0.000     0.000     0.000     0.000     0.000     0.000     0.000     0.000     0.000     0.000     0.000     0.000     0.000     0.000     0.000     0.000     0.000     0.000     0.000     0.000     0.000     0.000     0.000     0.000     0.000     0.000     0.000     0.000     0.000     0.000     0.000     0.000     0.000     0.000     0.000     0.000     0.000     0.000     0.000     0.000     0.000     0.000     0.000     0.000     0.000     0.000     0.000     0.000     0.000     0.000     0.000     0.000     0.000     0.000     0.000     0.000     0.000     0.000     0.000     0.000     0.000     0.000     0.000     0.000     0.000     0.000     0.000     0.000     0.000     0.000     0.000     0.000     0.000     0.000     0.000     0.000     0.000     0.000     0.000     0.000     0.000     0.000     0.000     0.000     0.000     0.000     0.000     0.000     0.000     0.000     0.000     0.000     0.000     0.000     0.000     0.000     0.000     0.000     0.000     0.000     0.000     0.000     0.000     0.000     0.000     0.000     0.000     0.000     0.000     0.000     0.000     0.000     0.000     0.000     0.000     0.000     0.000     0.000     0.000     0.000     0.000     0.000     0.000     0.000     0.000     0.000     0.000     0.000     0.000     0.000     0.000     0.000     0.000     0.000     0.000     0.000     0.000     0.000     0.000     0.000     0.000     0.000     0.000     0.000     0.000     0.000     0.000     0.000     0.000     0.000     0.000     0.000     0.000     0.000     0.000     0.000     0.000     0.000     0.000     0.000     0.000     0.000     0.000     0.000     0.000     0.000     0.000     0.000     0.000     0.000     0.000     0.000     0.000     0.000     0.000     0.000     0.000     0.000     0.000     0.000     0.000     0.000     0.000     0.000     0.000     0.000     0.000     0.000     0.000     0.000     0.000     0.000     0.000     0.000     0.000     0.000     0.000     0.000     0.000     0.000     0.000     0.000     0.000     0.000     0.000     0.000     0.000     0.000     0.000     0.000     0.000     0.000     0.000     0.000     0.000     0.000     0.000     0.000     0.000     0.000     0.000     0.000     0.000     0.000     0.000     0.000     0.000     0.000     0.000     0.000     0.000     0.000     0.000     0.000     0.000     0.000     0.000     0.000     0.000     0.000     0.000     0.000     0.000     0.000     0.000     0.000     0.000     0.000     0.000     0.000     0.000     0.000     0.000     0.000     0.000     0.000     0.000     0.000     0.000     0.000     0.000     0.000     0.000     0.000     0.000     0.000     0.000     0.000     0.000     0.000     0.000     0.000     0.000     0.000     0.000     0.000     0.000     0.000     0.000     0.000     0.000     0.000     0.000     0.000     0.000
     0.000     0.000     0.000     0.000     0.000     0.000     0.000     0.000     0.000     0.000     0.000     0.000     0.000     0.000     0.000     0.000     0.000     0.000     0.000     0.000     0.000     0.000     0.000     0.000     0.000     0.000     0.000     0.000     0.000     0.000     0.000     0.000     0.000     0.000     0.000     0.000     0.000     0.000     0.000     0.000     0.000     0.000     0.000     0.000     0.000     0.000     0.000     0.000     0.000     0.000     0.000     0.000     0.000     0.000     0.000     0.000     0.000     0.000     0.000     0.000     0.000     0.000     0.000     0.000     0.000     0.000     0.000     0.000     0.000     0.000     0.000     0.000     0.000     0.000     0.000     0.000     0.000     0.000     0.000     0.000     0.000     0.000     0.000     0.000     0.000     0.000     0.000     0.000     0.000     0.000     0.000     0.000     0.000     0.000     0.000     0.000     0.000     0.000     0.000     0.000     0.000     0.000     0.000     0.000     0.000     0.000     0.000     0.000     0.000     0.000     0.000     0.000     0.000     0.000     0.000     0.000     0.000     0.000     0.000     0.000     0.000     0.000     0.000     0.000     0.000     0.000     0.000     0.000     0.000     0.000     0.000     0.000     0.000     0.000     0.000     0.000     0.000     0.000     0.000     0.000     0.000     0.000     0.000     0.000     0.000     0.000     0.000     0.000     0.000     0.000     0.000     0.000     0.000     0.000     0.000     0.000     0.000     0.000     0.000     0.000     0.000     0.000     0.000     0.000     0.000     0.000     0.000     0.000     0.000     0.000     0.000     0.000     0.000     0.000     0.000     0.000     0.000     0.000     0.000     0.000     0.000     0.000     0.000     0.000     0.000     0.000     0.000     0.000     0.000     0.000     0.000     0.000     0.000     0.000     0.000     0.000     0.000     0.000     0.000     0.000     0.000     0.000     0.000     0.000     0.000     0.000     0.000     0.000     0.000     0.000     0.000     0.000     0.000     0.000     0.000     0.000     0.000     0.000     0.000     0.000     0.000     0.000     0.000     0.000     0.000     0.000     0.000     0.000     0.000     0.000     0.000     0.000     0.000     0.000     0.000     0.000     0.000     0.000     0.000     0.000     0.000     0.000     0.000     0.000     0.000     0.000     0.000     0.000     0.000     0.000     0.000     0.000     0.000     0.000     0.000     0.000     0.000     0.000     0.000     0.000     0.000     0.000     0.000     0.000     0.000     0.000     0.000     0.000     0.000     0.000     0.000     0.000     0.000     0.000     0.000     0.000     0.000     0.000     0.001     0.003     0.002     0.003     0.003     0.002     0.003     0.004     0.005     0.004     0.005     0.006     0.007     0.007     0.007     0.007     0.008     0.008     0.009     0.007     0.008     0.008     0.008     0.008     0.009     0.009     0.009     0.008     0.009     0.008     0.009     0.009     0.010     0.010     0.011     0.011     0.011     0.011     0.012     0.012     0.012     0.013     0.012     0.012     0.012     0.014     0.017     0.021     0.021     0.025     0.027     0.026     0.027     0.026     0.027     0.026     0.027     0.029     0.029     0.030     0.029     0.028     0.029     0.026     0.027     0.025     0.023     0.021     0.023     0.021     0.017     0.015     0.016     0.015     0.016     0.015     0.017     0.018     0.018     0.017     0.018     0.018     0.018     0.018     0.019     0.020     0.020     0.021     0.021     0.020     0.022     0.022     0.021     0.021     0.019     0.018     0.018     0.020     0.019     0.019     0.016     0.015     0.013     0.014     0.016     0.015     0.014     0.016     0.016     0.020     0.020     0.021     0.019     0.020     0.019     0.020     0.018     0.017     0.021     0.017     0.020     0.016     0.020     0.015     0.017     0.018     0.017     0.021     0.019     0.018     0.023     0.018     0.019     0.018     0.017     0.016     0.012     0.014     0.013     0.014     0.014     0.015     0.021     0.018     0.016     0.018     0.015     0.017     0.017     0.017     0.018     0.021     0.020     0.019     0.018     0.017     0.020     0.023     0.026     0.024     0.021     0.023     0.022     0.018     0.024     0.021     0.021     0.021     0.018     0.020     0.019     0.016     0.016     0.018     0.016     0.017     0.017     0.017     0.016     0.015     0.016     0.016     0.015     0.014     0.016     0.015     0.017     0.018     0.016     0.015     0.016     0.015     0.015     0.017     0.016     0.016     0.018     0.014     0.016     0.017     0.015     0.017     0.018     0.018     0.019     0.018     0.018     0.019     0.021     0.021     0.018     0.017     0.019     0.021     0.021     0.020     0.019     0.017     0.018     0.021     0.020     0.020     0.021     0.022     0.022     0.026     0.021     0.023     0.024     0.025     0.025     0.024     0.024     0.025     0.026     0.023     0.025     0.024     0.024     0.021     0.025     0.023     0.022     0.024     0.023     0.023     0.023     0.020     0.025     0.023     0.023     0.026     0.021     0.020     0.022     0.020     0.020     0.020     0.021     0.020     0.020     0.019     0.019     0.021     0.022     0.024     0.025     0.024     0.024     0.022     0.021     0.022     0.022     0.021     0.020     0.023     0.025     0.025     0.025     0.024     0.022     0.024     0.024     0.022     0.024     0.023     0.025     0.026     0.024     0.026     0.028     0.027     0.028     0.027     0.028     0.027     0.025     0.026     0.025     0.021     0.022     0.019     0.021     0.019     0.018     0.019     0.018     0.020     0.017     0.019     0.020     0.021     0.020     0.019     0.017     0.021     0.022     0.017     0.018     0.018     0.016     0.016     0.017     0.015     0.018     0.015     0.015     0.017     0.015     0.015     0.016     0.016     0.013     0.014     0.017     0.016     0.015     0.016     0.015     0.015     0.016     0.018     0.016     0.019     0.018     0.017     0.020     0.017     0.020     0.019     0.020     0.019     0.019     0.020     0.020     0.019     0.021     0.020     0.023     0.021     0.025     0.024     0.026     0.024     0.026     0.024     0.026     0.025     0.024     0.025     0.027     0.024     0.024     0.024     0.029     0.021     0.021     0.027     0.022     0.020     0.021     0.019     0.018     0.018     0.019     0.017     0.015     0.015     0.013     0.016     0.014     0.014     0.012     0.014     0.015     0.012     0.014     0.015     0.014     0.014     0.016     0.015     0.016     0.017     0.018     0.018     0.017     0.019     0.018     0.017     0.017     0.018     0.018     0.020     0.018     0.022     0.017     0.020     0.023     0.022     0.021     0.022     0.018     0.017     0.019     0.023     0.022     0.022     0.018     0.021     0.021     0.021     0.018     0.020     0.020     0.020     0.019     0.019     0.020     0.019     0.020     0.020     0.018     0.019     0.020     0.018     0.021     0.020     0.021     0.020     0.016     0.017     0.019     0.017     0.019     0.017     0.016     0.015     0.018     0.016     0.015     0.016     0.017     0.015     0.014     0.016     0.017     0.013     0.016     0.016     0.017     0.015     0.015     0.013     0.015     0.014     0.016     0.015     0.014     0.015     0.014     0.014     0.015     0.014     0.013     0.012     0.015     0.012     0.013     0.009     0.013     0.010     0.012     0.009     0.009     0.011     0.011     0.009     0.008     0.009     0.009     0.008     0.009     0.008     0.009     0.010     0.010     0.008     0.008     0.009     0.008     0.008     0.008     0.008     0.008     0.008     0.008     0.007     0.008     0.007     0.007     0.008     0.008     0.008     0.007     0.007     0.007     0.007     0.006     0.006     0.006     0.006     0.006     0.006     0.006     0.006     0.006     0.005     0.006     0.006     0.004     0.004     0.005     0.005     0.005     0.005     0.005     0.005     0.005     0.005     0.004     0.004     0.005     0.004     0.005     0.004     0.004     0.005     0.004     0.005     0.005     0.005     0.005     0.005     0.005     0.005     0.005     0.005     0.005     0.004     0.004     0.005     0.004     0.004     0.000     0.000     0.000     0.000     0.000     0.000     0.000     0.000     0.000     0.000     0.000     0.000     0.000     0.000     0.000     0.000     0.000     0.000     0.000     0.000     0.000     0.000     0.000     0.000     0.000     0.000     0.000     0.000     0.000     0.000     0.000     0.000     0.000     0.000     0.000     0.000     0.000     0.000     0.000     0.000     0.000     0.000     0.000     0.000     0.000     0.000     0.000     0.000     0.000     0.000     0.000     0.000     0.000     0.000     0.000     0.000     0.000     0.000     0.000     0.000     0.000     0.000     0.000     0.000     0.000     0.000     0.000     0.000     0.000     0.000     0.000     0.000     0.000     0.000     0.000     0.000     0.000     0.000     0.000     0.000     0.000     0.000     0.000     0.000     0.000     0.000     0.000     0.000     0.000     0.000     0.000     0.000     0.000     0.000     0.000     0.000     0.000     0.000     0.000     0.000     0.000     0.000     0.000     0.000     0.000     0.000     0.000     0.000     0.000     0.000     0.000     0.000     0.000     0.000     0.000     0.000     0.000     0.000     0.000     0.000     0.000     0.000     0.000     0.000     0.000     0.000     0.000     0.000     0.000     0.000     0.000     0.000     0.000     0.000     0.000     0.000     0.000     0.000     0.000     0.000     0.000     0.000     0.000     0.000     0.000     0.000     0.000     0.000     0.000     0.000     0.000     0.000     0.000     0.000     0.000     0.000     0.000     0.000     0.000     0.000     0.000     0.000     0.000     0.000     0.000     0.000     0.000     0.000     0.000     0.000     0.000     0.000     0.000     0.000     0.000     0.000     0.000     0.000     0.000     0.000     0.000     0.000     0.000     0.000     0.000     0.000     0.000     0.000     0.000     0.000     0.000     0.000     0.000     0.000     0.000     0.000     0.000     0.000     0.000     0.000     0.000     0.000     0.000     0.000     0.000     0.000     0.000     0.000     0.000     0.000     0.000     0.000     0.000     0.000     0.000     0.000     0.000     0.000     0.000     0.000     0.000     0.000     0.000     0.000     0.000     0.000     0.000     0.000     0.000     0.000     0.000     0.000     0.000     0.000     0.000     0.000     0.000     0.000     0.000     0.000     0.000     0.000     0.000     0.000     0.000     0.000     0.000     0.000     0.000     0.000     0.000     0.000     0.000     0.000     0.000     0.000     0.000     0.000     0.000     0.000     0.000     0.000     0.000     0.000     0.000     0.000     0.000     0.000     0.000     0.000     0.000     0.000     0.000     0.000     0.000     0.000     0.000     0.000     0.000     0.000     0.000     0.000     0.000     0.000     0.000     0.000     0.000     0.000     0.000     0.000     0.000     0.000     0.000     0.000     0.000     0.000     0.000     0.000     0.000     0.000     0.000     0.000     0.000     0.000     0.000     0.000     0.000     0.000     0.000     0.000     0.000     0.000     0.000     0.000     0.000     0.000     0.000     0.000     0.000     0.000     0.000     0.000     0.000     0.000     0.000     0.000     0.000     0.000     0.000     0.000     0.000     0.000     0.000     0.000     0.000     0.000     0.000     0.000     0.000     0.000     0.000     0.000     0.000     0.000     0.000     0.000     0.000     0.000     0.000     0.000     0.000     0.000     0.000     0.000     0.000     0.000     0.000     0.000     0.000     0.000     0.000     0.000     0.000     0.000     0.000     0.000     0.000     0.000     0.000     0.000     0.000     0.000     0.000     0.000     0.000     0.000     0.000     0.000     0.000     0.000     0.000     0.000     0.000     0.000     0.000     0.000     0.000     0.000     0.000     0.000     0.000     0.000     0.000     0.000     0.000     0.000     0.000     0.000     0.000     0.000     0.000     0.000     0.000     0.000     0.000     0.000     0.000     0.000     0.000     0.000     0.000     0.000     0.000     0.000     0.000     0.000     0.000     0.000     0.000     0.000     0.000     0.000     0.000     0.000     0.000     0.000     0.000     0.000     0.000     0.000     0.000     0.000     0.000     0.000     0.000     0.000     0.000     0.000     0.000     0.000     0.000     0.000     0.000     0.000     0.000     0.000     0.000     0.000     0.000     0.000     0.000     0.000     0.000     0.000     0.000     0.000     0.000     0.000     0.000     0.000     0.000     0.000     0.000     0.000     0.000     0.000     0.000     0.000     0.000     0.000     0.000     0.000     0.000     0.000     0.000     0.000     0.000     0.000     0.000     0.000     0.000     0.000     0.000     0.000     0.000     0.000     0.000     0.000     0.000     0.000     0.000     0.000     0.000     0.000     0.000     0.000     0.000     0.000     0.000     0.000     0.000     0.000     0.000     0.000     0.000     0.000     0.000     0.000     0.000     0.000     0.000     0.000     0.000     0.000     0.000     0.000     0.000     0.000     0.000     0.000     0.000     0.000     0.000     0.000     0.000     0.000     0.000     0.000     0.000     0.000     0.000     0.000     0.000     0.000     0.000     0.000     0.000     0.000     0.000     0.000     0.000     0.000     0.000     0.000     0.000     0.000     0.000     0.000     0.000     0.000     0.000     0.000     0.000     0.000     0.000     0.000     0.000     0.000     0.000     0.000     0.000     0.000     0.000     0.000     0.000     0.000     0.000     0.000     0.000     0.000     0.000     0.000     0.000     0.000     0.000     0.000     0.000     0.000     0.000     0.000     0.000     0.000     0.000     0.000     0.000     0.000     0.000     0.000     0.000     0.000     0.000     0.000     0.000     0.000     0.000     0.000     0.000     0.000     0.000     0.000     0.000     0.000     0.000     0.000     0.000     0.000     0.000     0.000     0.000     0.000     0.000     0.000     0.000     0.000     0.000     0.000     0.000     0.000     0.000     0.000     0.000     0.000     0.000     0.000     0.000     0.000     0.000     0.000     0.000     0.000     0.000     0.000     0.000     0.000     0.000     0.000     0.000     0.000     0.000     0.000     0.000     0.000     0.000     0.000     0.000     0.000     0.000     0.000
     0.000     0.000     0.000     0.000     0.000     0.000     0.000     0.000     0.000     0.000     0.000     0.000     0.000     0.000     0.000     0.000     0.000     0.000     0.000     0.000     0.000     0.000     0.000     0.000     0.000     0.000     0.000     0.000     0.000     0.000     0.000     0.000     0.000     0.000     0.000     0.000     0.000     0.000     0.000     0.000     0.000     0.000     0.000     0.000     0.000     0.000     0.000     0.000     0.000     0.000     0.000     0.000     0.000     0.000     0.000     0.000     0.000     0.000     0.000     0.000     0.000     0.000     0.000     0.000     0.000     0.000     0.000     0.000     0.000     0.000     0.000     0.000     0.000     0.000     0.000     0.000     0.000     0.000     0.000     0.000     0.000     0.000     0.000     0.000     0.000     0.000     0.000     0.000     0.000     0.000     0.000     0.000     0.000     0.000     0.000     0.000     0.000     0.000     0.000     0.000     0.000     0.000     0.000     0.000     0.000     0.000     0.000     0.000     0.000     0.000     0.000     0.000     0.000     0.000     0.000     0.000     0.000     0.000     0.000     0.000     0.000     0.000     0.000     0.000     0.000     0.000     0.000     0.000     0.000     0.000     0.000     0.000     0.000     0.000     0.000     0.000     0.000     0.000     0.000     0.000     0.000     0.000     0.000     0.000     0.000     0.000     0.000     0.000     0.000     0.000     0.000     0.000     0.000     0.000     0.000     0.000     0.000     0.000     0.000     0.000     0.000     0.000     0.000     0.000     0.000     0.000     0.000     0.000     0.000     0.000     0.000     0.000     0.000     0.000     0.000     0.000     0.000     0.000     0.000     0.000     0.000     0.000     0.000     0.000     0.000     0.000     0.000     0.000     0.000     0.000     0.000     0.000     0.000     0.000     0.000     0.000     0.000     0.000     0.000     0.000     0.000     0.000     0.000     0.000     0.000     0.000     0.000     0.000     0.000     0.000     0.000     0.000     0.000     0.000     0.000     0.000     0.000     0.000     0.000     0.000     0.000     0.000     0.000     0.000     0.000     0.000     0.000     0.000     0.000     0.000     0.000     0.000     0.000     0.000     0.000     0.000     0.000     0.000     0.000     0.000     0.000     0.000     0.000     0.000     0.000     0.000     0.000     0.000     0.000     0.000     0.000     0.000     0.000     0.000     0.000     0.000     0.000     0.000     0.000     0.000     0.000     0.000     0.000     0.000     0.000     0.000     0.000     0.000     0.000     0.000     0.000     0.000     0.000     0.000     0.000     0.000     0.000     0.000     0.001     0.003     0.002     0.003     0.003     0.003     0.004     0.004     0.004     0.005     0.005     0.006     0.007     0.006     0.008     0.008     0.008     0.008     0.008     0.008     0.008     0.009     0.009     0.009     0.009     0.009     0.009     0.009     0.009     0.009     0.009     0.010     0.010     0.011     0.010     0.011     0.011     0.011     0.013     0.012     0.012     0.012     0.013     0.013     0.013     0.016     0.019     0.021     0.022     0.025     0.027     0.025     0.029     0.028     0.029     0.028     0.028     0.030     0.029     0.028     0.031     0.030     0.031     0.028     0.027     0.025     0.025     0.024     0.021     0.021     0.019     0.018     0.016     0.016     0.015     0.015     0.017     0.016     0.017     0.017     0.018     0.018     0.019     0.018     0.019     0.019     0.019     0.019     0.020     0.022     0.021     0.022     0.023     0.022     0.024     0.020     0.021     0.018     0.017     0.018     0.015     0.015     0.014     0.016     0.014     0.017     0.015     0.014     0.014     0.019     0.020     0.019     0.018     0.018     0.018     0.018     0.019     0.019     0.020     0.017     0.019     0.017     0.018     0.019     0.018     0.019     0.019     0.018     0.020     0.019     0.020     0.021     0.017     0.018     0.015     0.016     0.012     0.014     0.015     0.014     0.014     0.017     0.016     0.016     0.017     0.016     0.016     0.016     0.020     0.018     0.016     0.017     0.020     0.021     0.019     0.019     0.021     0.021     0.020     0.021     0.021     0.022     0.019     0.021     0.019     0.020     0.019     0.021     0.020     0.016     0.019     0.018     0.015     0.017     0.015     0.016     0.019     0.018     0.014     0.015     0.016     0.013     0.015     0.015     0.016     0.014     0.014     0.015     0.017     0.015     0.015     0.014     0.013     0.015     0.015     0.016     0.015     0.017     0.015     0.019     0.016     0.018     0.015     0.018     0.018     0.018     0.017     0.020     0.018     0.020     0.018     0.020     0.020     0.021     0.020     0.018     0.017     0.017     0.016     0.021     0.021     0.022     0.022     0.022     0.021     0.022     0.021     0.024     0.022     0.026     0.023     0.021     0.022     0.024     0.021     0.022     0.019     0.021     0.019     0.019     0.019     0.022     0.019     0.019     0.020     0.020     0.020     0.018     0.021     0.020     0.020     0.019     0.018     0.018     0.019     0.019     0.020     0.020     0.021     0.019     0.020     0.019     0.019     0.020     0.021     0.020     0.022     0.021     0.025     0.021     0.022     0.021     0.022     0.022     0.023     0.020     0.023     0.024     0.024     0.025     0.024     0.026     0.027     0.027     0.028     0.027     0.026     0.028     0.029     0.028     0.025     0.029     0.027     0.028     0.026     0.027     0.023     0.023     0.024     0.022     0.019     0.019     0.018     0.019     0.017     0.018     0.018     0.018     0.017     0.016     0.016     0.018     0.018     0.019     0.019     0.018     0.020     0.017     0.019     0.016     0.019     0.016     0.015     0.015     0.016     0.014     0.016     0.015     0.017     0.015     0.014     0.014     0.014     0.017     0.018     0.015     0.017     0.017     0.016     0.016     0.017     0.016     0.018     0.018     0.018     0.020     0.019     0.019     0.019     0.020     0.021     0.020     0.020     0.020     0.021     0.021     0.022     0.021     0.023     0.026     0.024     0.029     0.027     0.026     0.024     0.024     0.029     0.027     0.026     0.023     0.026     0.024     0.028     0.021     0.023     0.023     0.023     0.020     0.021     0.019     0.018     0.019     0.019     0.016     0.016     0.016     0.014     0.013     0.013     0.012     0.013     0.013     0.012     0.012     0.013     0.013     0.015     0.014     0.015     0.015     0.016     0.015     0.015     0.017     0.015     0.018     0.017     0.019     0.018     0.022     0.019     0.019     0.021     0.017     0.021     0.021     0.023     0.020     0.018     0.019     0.019     0.019     0.021     0.020     0.020     0.021     0.021     0.026     0.022     0.021     0.021     0.022     0.023     0.019     0.020     0.020     0.020     0.021     0.019     0.021     0.022     0.020     0.021     0.021     0.020     0.020     0.021     0.019     0.021     0.021     0.018     0.017     0.021     0.018     0.020     0.019     0.017     0.017     0.017     0.017     0.017     0.017     0.016     0.018     0.018     0.014     0.014     0.016     0.016     0.017     0.015     0.015     0.020     0.013     0.017     0.013     0.015     0.017     0.011     0.014     0.015     0.015     0.016     0.018     0.014     0.012     0.013     0.012     0.013     0.014     0.012     0.010     0.012     0.010     0.009     0.009     0.009     0.008     0.008     0.009     0.008     0.009     0.008     0.008     0.009     0.009     0.009     0.008     0.008     0.008     0.007     0.007     0.009     0.008     0.008     0.008     0.008     0.007     0.008     0.007     0.007     0.008     0.008     0.007     0.007     0.007     0.006     0.006     0.006     0.006     0.006     0.007     0.006     0.006     0.006     0.006     0.004     0.004     0.004     0.004     0.005     0.004     0.005     0.005     0.004     0.004     0.004     0.004     0.004     0.004     0.005     0.005     0.005     0.005     0.005     0.004     0.005     0.004     0.005     0.004     0.005     0.004     0.005     0.005     0.005     0.005     0.004     0.004     0.004     0.004     0.004     0.004     0.005     0.005     0.000     0.000     0.000     0.000     0.000     0.000     0.000     0.000     0.000     0.000     0.000     0.000     0.000     0.000     0.000     0.000     0.000     0.000     0.000     0.000     0.000     0.000     0.000     0.000     0.000     0.000     0.000     0.000     0.000     0.000     0.000     0.000     0.000     0.000     0.000     0.000     0.000     0.000     0.000     0.000     0.000     0.000     0.000     0.000     0.000     0.000     0.000     0.000     0.000     0.000     0.000     0.000     0.000     0.000     0.000     0.000     0.000     0.000     0.000     0.000     0.000     0.000     0.000     0.000     0.000     0.000     0.000     0.000     0.000     0.000     0.000     0.000     0.000     0.000     0.000     0.000     0.000     0.000     0.000     0.000     0.000     0.000     0.000     0.000     0.000     0.000     0.000     0.000     0.000     0.000     0.000     0.000     0.000     0.000     0.000     0.000     0.000     0.000     0.000     0.000     0.000     0.000     0.000     0.000     0.000     0.000     0.000     0.000     0.000     0.000     0.000     0.000     0.000     0.000     0.000     0.000     0.000     0.000     0.000     0.000     0.000     0.000     0.000     0.000     0.000     0.000     0.000     0.000     0.000     0.000     0.000     0.000     0.000     0.000     0.000     0.000     0.000     0.000     0.000     0.000     0.000     0.000     0.000     0.000     0.000     0.000     0.000     0.000     0.000     0.000     0.000     0.000     0.000     0.000     0.000     0.000     0.000     0.000     0.000     0.000     0.000     0.000     0.000     0.000     0.000     0.000     0.000     0.000     0.000     0.000     0.000     0.000     0.000     0.000     0.000     0.000     0.000     0.000     0.000     0.000     0.000     0.000     0.000     0.000     0.000     0.000     0.000     0.000     0.000     0.000     0.000     0.000     0.000     0.000     0.000     0.000     0.000     0.000     0.000     0.000     0.000     0.000     0.000     0.000     0.000     0.000     0.000     0.000     0.000     0.000     0.000     0.000     0.000     0.000     0.000     0.000     0.000     0.000     0.000     0.000     0.000     0.000     0.000     0.000     0.000     0.000     0.000     0.000     0.000     0.000     0.000     0.000     0.000     0.000     0.000     0.000     0.000     0.000     0.000     0.000     0.000     0.000     0.000     0.000     0.000     0.000     0.000     0.000     0.000     0.000     0.000     0.000     0.000     0.000     0.000     0.000     0.000     0.000     0.000     0.000     0.000     0.000     0.000     0.000     0.000     0.000     0.000     0.000     0.000     0.000     0.000     0.000     0.000     0.000     0.000     0.000     0.000     0.000     0.000     0.000     0.000     0.000     0.000     0.000     0.000     0.000     0.000     0.000     0.000     0.000     0.000     0.000     0.000     0.000     0.000     0.000     0.000     0.000     0.000     0.000     0.000     0.000     0.000     0.000     0.000     0.000     0.000     0.000     0.000     0.000     0.000     0.000     0.000     0.000     0.000     0.000     0.000     0.000     0.000     0.000     0.000     0.000     0.000     0.000     0.000     0.000     0.000     0.000     0.000     0.000     0.000     0.000     0.000     0.000     0.000     0.000     0.000     0.000     0.000     0.000     0.000     0.000     0.000     0.000     0.000     0.000     0.000     0.000     0.000     0.000     0.000     0.000     0.000     0.000     0.000     0.000     0.000     0.000     0.000     0.000     0.000     0.000     0.000     0.000     0.000     0.000     0.000     0.000     0.000     0.000     0.000     0.000     0.000     0.000     0.000     0.000     0.000     0.000     0.000     0.000     0.000     0.000     0.000     0.000     0.000     0.000     0.000     0.000     0.000     0.000     0.000     0.000     0.000     0.000     0.000     0.000     0.000     0.000     0.000     0.000     0.000     0.000     0.000     0.000     0.000     0.000     0.000     0.000     0.000     0.000     0.000     0.000     0.000     0.000     0.000     0.000     0.000     0.000     0.000     0.000     0.000     0.000     0.000     0.000     0.000     0.000     0.000     0.000     0.000     0.000     0.000     0.000     0.000     0.000     0.000     0.000     0.000     0.000     0.000     0.000     0.000     0.000     0.000     0.000     0.000     0.000     0.000     0.000     0.000     0.000     0.000     0.000     0.000     0.000     0.000     0.000     0.000     0.000     0.000     0.000     0.000     0.000     0.000     0.000     0.000     0.000     0.000     0.000     0.000     0.000     0.000     0.000     0.000     0.000     0.000     0.000     0.000     0.000     0.000     0.000     0.000     0.000     0.000     0.000     0.000     0.000     0.000     0.000     0.000     0.000     0.000     0.000     0.000     0.000     0.000     0.000     0.000     0.000     0.000     0.000     0.000     0.000     0.000     0.000     0.000     0.000     0.000     0.000     0.000     0.000     0.000     0.000     0.000     0.000     0.000     0.000     0.000     0.000     0.000     0.000     0.000     0.000     0.000     0.000     0.000     0.000     0.000     0.000     0.000     0.000     0.000     0.000     0.000     0.000     0.000     0.000     0.000     0.000     0.000     0.000     0.000     0.000     0.000     0.000     0.000     0.000     0.000     0.000     0.000     0.000     0.000     0.000     0.000     0.000     0.000     0.000     0.000     0.000     0.000     0.000     0.000     0.000     0.000     0.000     0.000     0.000     0.000     0.000     0.000     0.000     0.000     0.000     0.000     0.000     0.000     0.000     0.000     0.000     0.000     0.000     0.000     0.000     0.000     0.000     0.000     0.000     0.000     0.000     0.000 -9999.000     0.000     0.000     0.000     0.000     0.000     0.000     0.000     0.000     0.000     0.000     0.000     0.000     0.000     0.000     0.000     0.000     0.000     0.000     0.000     0.000     0.000     0.000     0.000     0.000     0.000     0.000     0.000     0.000     0.000     0.000     0.000     0.000     0.000     0.000     0.000     0.000     0.000     0.000     0.000     0.000     0.000     0.000     0.000     0.000     0.000     0.000     0.000     0.000     0.000     0.000     0.000     0.000     0.000     0.000     0.000     0.000     0.000     0.000
[truncated: 23,011,535 more chars]
