# Supplementary material for: The near-field tsunami generated by the 15 January 2022 eruption of the Hunga Tonga-Hunga Ha’apai volcano and its impact on Tongatapu, Tonga
Source: Sci Rep. 2022 Sep 7;12:15187. doi: 10.1038/s41598-022-19486-w (PMC9452557; doi:10.1038/s41598-022-19486-w)
Supplement: Supplementary file 3 — Supplementary Information 3. [file 41598_2022_19486_MOESM3_ESM.zip › Z100R3max.asc]

ncols                      1800
nrows                      1260
xllcorner              -175.500
yllcorner               -21.300
cellsize      0.000277777784504
NODATA_value  -9999
     1.313     1.316     1.318     1.320     1.322     1.323     1.325     1.326     1.327     1.329     1.330     1.331     1.332     1.333     1.333     1.334     1.335     1.335     1.336     1.336     1.337     1.337     1.337     1.337     1.337     1.337     1.337     1.337     1.337     1.338     1.338     1.339     1.339     1.339     1.340     1.340     1.340     1.340     1.340     1.341     1.341     1.341     1.341     1.341     1.341     1.341     1.340     1.340     1.340     1.340     1.340     1.339     1.339     1.339     1.338     1.338     1.337     1.337     1.336     1.336     1.335     1.334     1.334     1.333     1.332     1.332     1.331     1.330     1.330     1.329     1.328     1.327     1.326     1.325     1.324     1.323     1.322     1.322     1.320     1.319     1.319     1.317     1.316     1.315     1.314     1.313     1.312     1.310     1.309     1.308     1.307     1.306     1.305     1.303     1.302     1.301     1.299     1.298     1.297     1.295     1.294     1.293     1.292     1.290     1.289     1.287     1.286     1.285     1.283     1.282     1.281     1.279     1.278     1.277     1.275     1.274     1.272     1.271     1.269     1.268     1.266     1.265     1.264     1.262     1.261     1.260     1.257     1.256     1.255     1.253     1.251     1.250     1.248     1.246     1.245     1.243     1.243     1.244     1.247     1.248     1.250     1.252     1.253     1.254     1.256     1.258     1.259     1.261     1.262     1.263     1.265     1.266     1.267     1.268     1.269     1.270     1.271     1.272     1.273     1.274     1.275     1.276     1.276     1.277     1.278     1.278     1.279     1.279     1.279     1.280     1.280     1.280     1.280     1.280     1.280     1.280     1.280     1.280     1.280     1.279     1.279     1.278     1.278     1.277     1.276     1.276     1.274     1.274     1.273     1.271     1.270     1.269     1.267     1.266     1.265     1.263     1.261     1.260     1.257     1.256     1.254     1.251     1.249     1.247     1.244     1.242     1.240     1.237     1.234     1.232     1.228     1.226     1.223     1.219     1.216     1.213     1.209     1.206     1.203     1.198     1.195     1.192     1.186     1.183     1.179     1.173     1.170     1.167     1.160     1.156     1.152     1.146     1.142     1.138     1.130     1.126     1.122     1.120     1.120     1.119     1.117     1.116     1.115     1.114     1.113     1.112     1.110     1.109     1.108     1.106     1.105     1.104     1.103     1.101     1.100     1.098     1.097     1.096     1.094     1.093     1.092     1.090     1.089     1.088     1.086     1.085     1.084     1.082     1.081     1.080     1.078     1.077     1.075     1.074     1.072     1.071     1.069     1.068     1.067     1.065     1.063     1.062     1.060     1.059     1.058     1.056     1.054     1.053     1.051     1.050     1.049     1.047     1.048     1.048     1.049     1.049     1.049     1.050     1.050     1.051     1.051     1.052     1.052     1.053     1.053     1.053     1.054     1.054     1.054     1.055     1.055     1.055     1.056     1.056     1.056     1.057     1.057     1.057     1.058     1.058     1.058     1.059     1.059     1.059     1.060     1.060     1.061     1.061     1.062     1.062     1.062     1.063     1.063     1.064     1.064     1.064     1.065     1.065     1.065     1.066     1.066     1.066     1.067     1.067     1.067     1.068     1.068     1.068     1.069     1.069     1.069     1.070     1.070     1.071     1.071     1.071     1.072     1.072     1.072     1.073     1.073     1.073     1.074     1.074     1.074     1.075     1.075     1.076     1.076     1.076     1.077     1.077     1.078     1.078     1.078     1.079     1.079     1.079     1.080     1.080     1.081     1.081     1.081     1.082     1.082     1.083     1.083     1.083     1.084     1.084     1.084     1.085     1.085     1.085     1.086     1.086     1.086     1.087     1.087     1.088     1.089     1.089     1.090     1.090     1.091     1.091     1.091     1.092     1.092     1.093     1.093     1.094     1.094     1.094     1.095     1.095     1.096     1.096     1.097     1.097     1.097     1.098     1.098     1.099     1.099     1.099     1.100     1.100     1.101     1.101     1.102     1.102     1.103     1.103     1.103     1.104     1.105     1.105     1.106     1.106     1.107     1.107     1.108     1.108     1.109     1.109     1.110     1.110     1.111     1.111     1.112     1.112     1.112     1.113     1.114     1.114     1.115     1.115     1.115     1.116     1.117     1.117     1.118     1.119     1.119     1.120     1.120     1.120     1.121     1.122     1.122     1.123     1.123     1.124     1.124     1.125     1.125     1.126     1.126     1.127     1.128     1.128     1.129     1.130     1.130     1.130     1.131     1.132     1.132     1.133     1.134     1.134     1.135     1.136     1.136     1.137     1.138     1.138     1.139     1.140     1.140     1.141     1.142     1.142     1.143     1.144     1.144     1.145     1.146     1.146     1.147     1.147     1.148     1.149     1.149     1.150     1.151     1.151     1.151     1.152     1.153     1.153     1.154     1.155     1.156     1.157     1.157     1.158     1.159     1.159     1.160     1.161     1.161     1.162     1.163     1.163     1.164     1.165     1.165     1.166     1.167     1.167     1.168     1.169     1.170     1.170     1.171     1.172     1.172     1.174     1.174     1.175     1.176     1.177     1.179     1.182     1.185     1.187     1.191     1.193     1.195     1.199     1.202     1.204     1.208     1.211     1.213     1.217     1.220     1.222     1.227     1.229     1.232     1.236     1.238     1.241     1.245     1.248     1.251     1.255     1.258     1.260     1.265     1.268     1.271     1.275     1.278     1.281     1.285     1.288     1.291     1.296     1.299     1.302     1.306     1.309     1.312     1.317     1.320     1.323     1.328     1.330     1.333     1.338     1.341     1.344     1.349     1.352     1.355     1.360     1.363     1.366     1.372     1.375     1.378     1.383     1.386     1.389     1.394     1.397     1.400     1.406     1.409     1.412     1.417     1.420     1.423     1.429     1.432     1.435     1.441     1.444     1.447     1.452     1.455     1.458     1.464     1.467     1.469     1.475     1.478     1.481     1.486     1.489     1.492     1.498     1.501     1.504     1.509     1.512     1.515     1.520     1.523     1.526     1.532     1.535     1.537     1.543     1.546     1.548     1.554     1.557     1.559     1.564     1.567     1.570     1.575     1.578     1.580     1.585     1.588     1.591     1.595     1.598     1.601     1.605     1.608     1.610     1.615     1.617     1.620     1.624     1.627     1.629     1.633     1.635     1.638     1.642     1.644     1.646     1.650     1.653     1.655     1.659     1.661     1.663     1.666     1.668     1.670     1.674     1.676     1.677     1.681     1.683     1.684     1.688     1.689     1.691     1.694     1.696     1.698     1.700     1.702     1.703     1.705     1.707     1.708     1.710     1.712     1.713     1.714     1.715     1.716     1.718     1.719     1.719     1.720     1.721     1.722     1.722     1.723     1.723     1.724     1.724     1.724     1.724     1.724     1.724     1.724     1.723     1.723     1.723     1.723     1.723     1.722     1.722     1.721     1.721     1.720     1.719     1.718     1.717     1.716     1.714     1.713     1.712     1.709     1.708     1.706     1.702     1.700     1.697     1.692     1.688     1.684     1.676     1.670     1.664     1.652     1.645     1.638     1.625     1.618     1.611     1.599     1.593     1.586     1.575     1.569     1.563     1.553     1.547     1.541     1.531     1.526     1.520     1.511     1.505     1.500     1.491     1.485     1.481     1.473     1.468     1.464     1.455     1.450     1.445     1.436     1.431     1.426     1.426     1.427     1.428     1.429     1.430     1.430     1.432     1.433     1.433     1.435     1.436     1.436     1.438     1.439     1.439     1.441     1.442     1.442     1.444     1.445     1.445     1.447     1.448     1.448     1.450     1.451     1.451     1.453     1.454     1.455     1.456     1.457     1.457     1.459     1.460     1.461     1.462     1.463     1.464     1.465     1.466     1.467     1.468     1.469     1.470     1.471     1.472     1.473     1.474     1.475     1.476     1.477     1.478     1.478     1.480     1.481     1.481     1.483     1.484     1.484     1.486     1.487     1.487     1.489     1.489     1.490     1.492     1.492     1.493     1.495     1.495     1.496     1.498     1.499     1.499     1.501     1.502     1.502     1.504     1.505     1.505     1.507     1.508     1.509     1.510     1.511     1.512     1.513     1.514     1.515     1.516     1.517     1.518     1.519     1.520     1.521     1.523     1.523     1.524     1.526     1.527     1.528     1.529     1.530     1.531     1.533     1.533     1.534     1.536     1.537     1.538     1.540     1.541     1.541     1.543     1.544     1.545     1.547     1.548     1.549     1.551     1.552     1.553     1.554     1.555     1.557     1.558     1.559     1.560     1.562     1.563     1.565     1.566     1.568     1.569     1.571     1.572     1.573     1.575     1.576     1.577     1.579     1.580     1.581     1.583     1.584     1.586     1.588     1.589     1.590     1.592     1.593     1.594     1.596     1.597     1.598     1.601     1.602     1.603     1.605     1.607     1.608     1.610     1.611     1.613     1.625     1.636     1.647     1.665     1.676     1.686     1.704     1.715     1.725     1.742     1.752     1.762     1.779     1.788     1.798     1.814     1.823     1.832     1.848     1.857     1.865     1.880     1.889     1.897     1.911     1.919     1.927     1.940     1.947     1.955     1.967     1.974     1.981     1.992     1.998     2.005     2.015     2.021     2.027     2.037     2.042     2.047     2.056     2.061     2.066     2.074     2.078     2.083     2.090     2.094     2.098     2.104     2.108     2.111     2.117     2.120     2.123     2.129     2.131     2.134     2.139     2.141     2.143     2.148     2.150     2.152     2.156     2.158     2.160     2.163     2.165     2.167     2.170     2.172     2.173     2.177     2.178     2.180     2.183     2.185     2.187     2.190     2.193     2.195     2.199     2.201     2.203     2.208     2.211     2.214     2.219     2.222     2.226     2.232     2.236     2.240     2.247     2.252     2.257     2.266     2.271     2.276     2.287     2.293     2.300     2.312     2.319     2.326     2.340     2.348     2.356     2.371     2.380     2.389     2.406     2.416     2.426     2.444     2.454     2.465     2.484     2.495     2.506     2.526     2.538     2.550     2.571     2.583     2.595     2.616     2.628     2.640     2.661     2.673     2.685     2.706     2.719     2.730     2.752     2.764     2.776     2.796     2.808     2.819     2.839     2.850     2.861     2.881     2.892     2.903     2.925     2.938     2.949     2.972     2.984     2.995     3.018     3.031     3.043     3.068     3.083     3.096     3.127     3.144     3.161     3.197     3.218     3.236     3.276     3.298     3.316     3.354     3.374     3.389     3.422     3.438     3.446     3.468     3.475     3.474     3.481     3.481     3.473     3.473     3.469     3.460     3.459     3.455     3.445     3.444     3.438     3.426     3.421     3.414     3.403     3.400     3.397     3.391     3.398     3.399     3.398     3.412     3.416     3.415     3.426     3.427     3.422     3.422     3.418     3.406     3.397     3.388     3.373     3.359     3.348     3.332     3.320     3.308     3.292     3.277     3.265     3.248     3.233     3.220     3.204     3.188     3.174     3.155     3.134     3.118     3.098     3.075     3.059     3.039     3.018     3.002     2.983     2.962     2.946     2.927     2.906     2.892     2.877     2.865     2.857     2.848     2.844     2.838     2.831     2.832     2.830     2.826     2.831     2.831     2.829     2.837     2.839     2.839     2.851     2.854     2.856     2.873     2.881     2.887     2.911     2.920     2.927     2.949     2.958     2.965     2.987     2.996     3.006     3.035     3.046     3.058     3.094     3.108     3.120     3.299     3.310     3.279     3.459     3.447     3.385     3.519     3.487     3.405     3.506     3.458     3.354     3.419     3.360     3.259     3.294     3.265     3.248     3.258     3.251     3.233     3.238     3.230     3.212     3.214     3.203     3.184     3.182     3.171     3.149     3.140     3.124     3.100     3.089     3.076     3.056     3.048     3.037     3.020     3.011     3.002     2.988     2.981     2.975     2.964     2.960     2.955     2.944     2.936     2.930     2.918     2.905     2.898     2.885     2.870     2.860     2.845     2.827     2.815     2.798     2.776     2.759     2.739     2.712     2.693     2.670     2.637     2.615     2.591     2.552     2.528     2.503     2.461     2.438     2.416     2.381     2.359     2.335     2.300     2.275     2.248     2.212     2.208     2.203     2.197     2.193     2.188     2.183     2.180     2.176     2.172     2.169     2.165     2.162     2.160     2.157     2.155     2.154     2.151     2.150     2.149     2.147     2.147     2.146     2.144     2.144     2.143     2.142     2.142     2.142     2.141     2.142     2.142     2.141     2.142     2.142     2.142     2.143     2.143     2.143     2.144     2.144     2.143     2.145     2.145     2.144     2.146     2.146     2.145     2.146     2.146     2.146     2.146     2.146     2.145     2.146     2.146     2.145     2.145     2.145     2.143     2.143     2.143     2.141     2.141     2.148     2.152     2.203     2.218     2.219     2.260     2.267     2.257     2.285     2.286     2.271     2.293     2.290     2.267     2.267     2.248     2.206     2.188     2.160     2.112     2.092     2.088     2.083     2.078     2.074     2.082     2.132     2.159     2.173     2.182     2.190     2.246     2.332     2.378     2.415     2.491     2.555     2.615     2.704     2.741     2.757     2.778     2.759     2.702     2.625     2.556     2.448     2.309     2.227     2.130     2.150     2.162     2.172     2.191     2.202     2.210     2.228     2.237     2.244     2.344     2.407     2.472     2.590     2.648     2.697     2.792     2.866     2.931     3.065     3.128     3.183     3.306     3.363     3.413     3.523     3.572     3.618     3.720     3.766     3.808     3.901     3.932     3.945     3.994     3.994     3.966     3.964     3.936     3.878     3.834     3.789     3.718     3.761     3.767     3.732     3.770     3.761     3.707     3.708     3.674     3.587     3.526     3.457     3.348     3.254     3.171     3.068     2.992     2.931     2.862     2.807     2.751     2.686     2.635     2.586     2.535     2.489     2.529     2.578     2.654     2.683     2.686     2.696     2.703     2.710     2.743     2.762     2.769     2.781     2.785     2.776     2.752     2.736     2.706     2.683     2.744     2.794     2.832     2.884     2.924     2.952     3.019     3.066     3.100     3.174     3.230     3.259     3.315     3.341     3.327     3.369     3.392     3.374     3.394     3.386     3.314     3.311     3.295     3.204     3.183     3.149     3.033     2.983     2.924     2.957     3.008     3.030     3.072     3.089     3.065     3.016     2.988     2.921     2.788     2.723     2.630     2.453     2.379     2.297     2.141     2.098     2.052     2.014     1.996     1.981     1.964     1.949     1.938     1.950     1.945     1.934     1.931     1.914     1.890     1.864     1.840     1.811     1.778     1.751     1.721     1.690     1.671     1.653     1.637     1.628     1.620     1.611     1.608     1.603     1.594     1.591     1.587     1.578     1.575     1.569     1.558     1.554     1.548     1.536     1.532     1.525     1.513     1.508     1.502     1.489     1.484     1.477     1.464     1.459     1.452     1.440     1.435     1.428     1.415     1.410     1.403     1.390     1.384     1.376     1.362     1.356     1.348     1.333     1.326     1.318     1.303     1.296     1.287     1.272     1.265     1.256     1.241     1.234     1.226     1.211     1.204     1.200     1.197     1.195     1.192     1.189     1.187     1.185     1.182     1.180     1.178     1.174     1.173     1.171     1.167     1.166     1.164     1.160     1.159     1.156     1.153     1.151     1.149     1.146     1.144     1.142     1.139     1.137     1.135     1.132     1.131     1.129     1.126     1.124     1.123     1.120     1.119     1.117     1.115     1.114     1.112     1.110     1.109     1.108     1.106     1.105     1.105     1.103     1.102     1.101     1.100     1.099     1.098     1.097     1.096     1.095     1.094     1.093     1.093     1.091     1.091     1.090     1.089     1.088     1.087     1.086     1.085     1.084     1.083     1.082     1.081     1.079     1.078     1.077     1.075     1.074     1.073     1.071     1.069     1.068     1.065     1.064     1.062     1.059     1.057     1.055     1.051     1.049     1.047     1.043     1.041     1.038     1.034     1.031     1.028     1.023     1.020     1.017     1.012     1.008     1.005     0.999     0.996     0.992     0.986     0.982     0.978     0.971     0.967     0.963     0.956     0.952     0.947     0.940     0.935     0.931     0.923     0.918     0.913     0.905     0.901     0.896     0.888     0.883     0.878     0.870     0.865     0.860     0.851     0.846     0.841     0.832     0.827     0.822     0.822     0.824     0.824     0.825     0.825     0.825     0.825     0.825     0.825     0.824     0.824     0.823     0.822     0.822     0.821     0.820     0.819     0.817     0.813     0.810     0.806
     1.310     1.312     1.315     1.317     1.319     1.320     1.322     1.323     1.325     1.326     1.327     1.328     1.329     1.330     1.331     1.332     1.332     1.333     1.333     1.334     1.334     1.334     1.334     1.335     1.334     1.335     1.336     1.336     1.337     1.337     1.338     1.338     1.339     1.339     1.340     1.340     1.340     1.340     1.340     1.340     1.341     1.341     1.341     1.341     1.341     1.341     1.341     1.340     1.340     1.340     1.340     1.339     1.339     1.339     1.338     1.338     1.337     1.337     1.336     1.336     1.335     1.335     1.334     1.333     1.333     1.332     1.332     1.331     1.330     1.329     1.328     1.328     1.327     1.326     1.325     1.324     1.323     1.322     1.321     1.320     1.319     1.318     1.317     1.316     1.315     1.314     1.312     1.311     1.310     1.309     1.308     1.307     1.305     1.304     1.303     1.302     1.300     1.299     1.298     1.297     1.295     1.294     1.293     1.291     1.290     1.288     1.287     1.286     1.285     1.283     1.282     1.280     1.279     1.278     1.276     1.275     1.273     1.272     1.270     1.269     1.267     1.266     1.264     1.263     1.261     1.260     1.258     1.257     1.255     1.254     1.252     1.251     1.249     1.248     1.246     1.244     1.245     1.247     1.249     1.250     1.252     1.254     1.255     1.257     1.258     1.260     1.261     1.263     1.264     1.265     1.266     1.268     1.269     1.270     1.271     1.272     1.273     1.274     1.275     1.276     1.277     1.277     1.278     1.279     1.279     1.280     1.280     1.281     1.281     1.281     1.282     1.282     1.282     1.282     1.282     1.282     1.282     1.281     1.281     1.281     1.280     1.280     1.279     1.278     1.278     1.277     1.276     1.275     1.274     1.273     1.272     1.271     1.269     1.268     1.266     1.264     1.262     1.261     1.259     1.257     1.255     1.252     1.250     1.248     1.246     1.243     1.241     1.238     1.235     1.233     1.229     1.227     1.224     1.220     1.217     1.214     1.210     1.207     1.203     1.199     1.196     1.192     1.188     1.184     1.180     1.175     1.171     1.167     1.162     1.157     1.153     1.147     1.142     1.137     1.132     1.127     1.122     1.120     1.119     1.118     1.117     1.116     1.115     1.113     1.112     1.111     1.110     1.109     1.108     1.106     1.105     1.104     1.102     1.101     1.100     1.098     1.097     1.096     1.094     1.093     1.092     1.090     1.089     1.088     1.086     1.085     1.084     1.082     1.081     1.080     1.078     1.077     1.075     1.074     1.072     1.071     1.070     1.068     1.067     1.065     1.064     1.062     1.061     1.059     1.058     1.056     1.055     1.053     1.052     1.050     1.049     1.047     1.047     1.047     1.048     1.048     1.049     1.049     1.050     1.050     1.050     1.051     1.051     1.052     1.052     1.053     1.053     1.053     1.053     1.054     1.054     1.055     1.055     1.055     1.056     1.056     1.056     1.057     1.057     1.057     1.058     1.058     1.059     1.059     1.059     1.060     1.060     1.061     1.061     1.061     1.062     1.062     1.062     1.063     1.063     1.064     1.064     1.064     1.065     1.065     1.066     1.066     1.066     1.067     1.067     1.067     1.068     1.068     1.068     1.069     1.069     1.069     1.070     1.070     1.070     1.071     1.071     1.071     1.072     1.072     1.073     1.073     1.073     1.073     1.074     1.074     1.075     1.075     1.075     1.076     1.076     1.077     1.077     1.077     1.078     1.078     1.078     1.079     1.079     1.080     1.080     1.080     1.081     1.081     1.082     1.082     1.082     1.083     1.083     1.083     1.084     1.084     1.084     1.085     1.085     1.085     1.086     1.087     1.087     1.088     1.088     1.089     1.089     1.090     1.090     1.091     1.091     1.091     1.092     1.092     1.093     1.093     1.094     1.094     1.094     1.095     1.095     1.096     1.096     1.096     1.097     1.097     1.098     1.098     1.098     1.099     1.099     1.100     1.100     1.101     1.101     1.102     1.102     1.103     1.103     1.104     1.104     1.105     1.105     1.106     1.106     1.107     1.107     1.108     1.108     1.109     1.109     1.110     1.110     1.111     1.111     1.112     1.112     1.113     1.113     1.114     1.114     1.115     1.115     1.116     1.116     1.117     1.117     1.118     1.118     1.119     1.120     1.120     1.121     1.121     1.122     1.122     1.123     1.123     1.124     1.124     1.125     1.125     1.126     1.127     1.127     1.128     1.128     1.129     1.130     1.130     1.131     1.131     1.132     1.133     1.133     1.134     1.135     1.135     1.136     1.137     1.137     1.138     1.139     1.139     1.140     1.141     1.141     1.142     1.143     1.143     1.144     1.145     1.145     1.146     1.146     1.147     1.148     1.148     1.149     1.149     1.150     1.151     1.151     1.152     1.152     1.153     1.154     1.155     1.155     1.156     1.157     1.157     1.158     1.159     1.159     1.160     1.161     1.161     1.162     1.163     1.164     1.164     1.165     1.166     1.166     1.167     1.168     1.169     1.169     1.170     1.171     1.172     1.172     1.173     1.174     1.175     1.175     1.176     1.178     1.181     1.183     1.186     1.189     1.192     1.195     1.198     1.201     1.203     1.207     1.209     1.212     1.216     1.218     1.222     1.225     1.228     1.231     1.234     1.237     1.240     1.244     1.247     1.250     1.254     1.257     1.260     1.264     1.267     1.270     1.274     1.277     1.280     1.284     1.287     1.290     1.294     1.298     1.301     1.305     1.308     1.312     1.315     1.319     1.322     1.326     1.329     1.333     1.336     1.340     1.344     1.348     1.351     1.354     1.359     1.362     1.366     1.370     1.374     1.377     1.381     1.385     1.388     1.392     1.396     1.400     1.404     1.408     1.411     1.415     1.419     1.423     1.427     1.431     1.434     1.438     1.442     1.446     1.450     1.454     1.458     1.461     1.465     1.469     1.473     1.476     1.480     1.484     1.488     1.491     1.495     1.499     1.503     1.507     1.510     1.514     1.518     1.521     1.525     1.529     1.532     1.536     1.540     1.543     1.547     1.551     1.554     1.558     1.561     1.565     1.568     1.572     1.575     1.578     1.582     1.585     1.589     1.592     1.595     1.598     1.602     1.605     1.608     1.611     1.614     1.617     1.621     1.624     1.626     1.630     1.632     1.635     1.638     1.641     1.643     1.646     1.649     1.652     1.654     1.657     1.659     1.662     1.664     1.667     1.669     1.672     1.674     1.676     1.678     1.681     1.683     1.685     1.687     1.689     1.691     1.693     1.695     1.697     1.698     1.700     1.702     1.703     1.705     1.706     1.707     1.709     1.710     1.711     1.712     1.713     1.713     1.714     1.715     1.715     1.716     1.716     1.717     1.717     1.717     1.717     1.717     1.717     1.716     1.716     1.716     1.715     1.715     1.714     1.714     1.713     1.713     1.712     1.711     1.710     1.709     1.708     1.706     1.705     1.703     1.702     1.700     1.698     1.696     1.694     1.691     1.688     1.685     1.681     1.676     1.671     1.664     1.657     1.649     1.640     1.631     1.622     1.612     1.603     1.595     1.586     1.578     1.570     1.562     1.555     1.548     1.540     1.534     1.527     1.520     1.513     1.507     1.500     1.493     1.487     1.480     1.474     1.469     1.463     1.457     1.451     1.445     1.439     1.433     1.426     1.424     1.425     1.426     1.427     1.428     1.429     1.430     1.431     1.432     1.433     1.434     1.435     1.436     1.437     1.438     1.439     1.440     1.441     1.442     1.443     1.444     1.445     1.446     1.447     1.448     1.448     1.450     1.451     1.452     1.453     1.454     1.455     1.456     1.457     1.458     1.459     1.460     1.461     1.462     1.463     1.464     1.465     1.466     1.467     1.468     1.469     1.470     1.471     1.472     1.473     1.474     1.475     1.476     1.477     1.478     1.479     1.480     1.481     1.482     1.483     1.484     1.484     1.485     1.486     1.487     1.488     1.489     1.490     1.491     1.492     1.493     1.495     1.495     1.496     1.498     1.498     1.499     1.501     1.501     1.502     1.504     1.505     1.506     1.507     1.508     1.509     1.510     1.511     1.512     1.513     1.514     1.515     1.516     1.517     1.518     1.519     1.520     1.521     1.522     1.523     1.524     1.526     1.527     1.528     1.529     1.530     1.531     1.533     1.534     1.535     1.536     1.537     1.538     1.540     1.541     1.542     1.543     1.544     1.545     1.547     1.548     1.549     1.551     1.552     1.553     1.555     1.556     1.557     1.559     1.560     1.561     1.562     1.564     1.565     1.567     1.568     1.569     1.571     1.572     1.573     1.575     1.576     1.578     1.579     1.581     1.582     1.583     1.585     1.586     1.588     1.589     1.591     1.592     1.593     1.595     1.596     1.598     1.599     1.601     1.603     1.604     1.606     1.607     1.609     1.611     1.612     1.614     1.629     1.642     1.655     1.669     1.681     1.694     1.708     1.720     1.732     1.746     1.757     1.769     1.782     1.793     1.805     1.817     1.828     1.839     1.851     1.861     1.872     1.883     1.893     1.903     1.914     1.923     1.932     1.942     1.951     1.960     1.969     1.977     1.985     1.994     2.001     2.008     2.017     2.024     2.030     2.038     2.044     2.050     2.057     2.063     2.068     2.074     2.079     2.084     2.090     2.095     2.099     2.104     2.108     2.112     2.117     2.120     2.124     2.128     2.131     2.134     2.138     2.141     2.144     2.147     2.149     2.152     2.155     2.157     2.159     2.162     2.164     2.166     2.169     2.171     2.173     2.175     2.178     2.180     2.182     2.185     2.187     2.190     2.192     2.195     2.198     2.201     2.204     2.208     2.211     2.215     2.219     2.223     2.228     2.233     2.238     2.243     2.249     2.255     2.261     2.268     2.274     2.281     2.290     2.297     2.305     2.315     2.324     2.333     2.344     2.354     2.364     2.376     2.387     2.398     2.412     2.423     2.436     2.450     2.463     2.476     2.491     2.504     2.518     2.534     2.548     2.562     2.578     2.593     2.608     2.624     2.639     2.653     2.669     2.684     2.698     2.715     2.729     2.744     2.760     2.775     2.789     2.805     2.819     2.832     2.847     2.861     2.874     2.889     2.902     2.916     2.933     2.948     2.962     2.980     2.995     3.010     3.029     3.045     3.062     3.083     3.102     3.122     3.147     3.169     3.192     3.221     3.247     3.272     3.304     3.332     3.357     3.388     3.412     3.434     3.459     3.477     3.491     3.505     3.512     3.514     3.516     3.515     3.508     3.506     3.501     3.494     3.490     3.485     3.476     3.471     3.462     3.450     3.442     3.434     3.425     3.422     3.420     3.417     3.422     3.425     3.428     3.437     3.443     3.446     3.453     3.454     3.452     3.452     3.448     3.440     3.433     3.424     3.410     3.399     3.387     3.372     3.359     3.346     3.329     3.315     3.299     3.281     3.266     3.250     3.232     3.217     3.199     3.179     3.161     3.141     3.119     3.100     3.080     3.058     3.039     3.020     2.999     2.980     2.961     2.940     2.921     2.903     2.886     2.873     2.861     2.850     2.841     2.831     2.822     2.818     2.812     2.806     2.807     2.805     2.802     2.806     2.807     2.808     2.815     2.818     2.823     2.836     2.845     2.855     2.871     2.881     2.890     2.904     2.912     2.919     2.933     2.943     2.953     2.971     2.984     2.999     3.024     3.042     3.071     3.197     3.231     3.285     3.384     3.396     3.423     3.486     3.463     3.461     3.500     3.459     3.432     3.442     3.390     3.346     3.335     3.276     3.249     3.256     3.251     3.243     3.244     3.239     3.228     3.223     3.213     3.200     3.196     3.183     3.164     3.150     3.131     3.111     3.102     3.092     3.079     3.072     3.061     3.047     3.038     3.027     3.014     3.007     2.999     2.989     2.985     2.978     2.967     2.960     2.951     2.939     2.930     2.920     2.906     2.895     2.883     2.868     2.855     2.840     2.822     2.804     2.784     2.762     2.740     2.717     2.692     2.666     2.641     2.612     2.583     2.554     2.523     2.491     2.461     2.432     2.403     2.376     2.349     2.321     2.293     2.264     2.233     2.216     2.210     2.205     2.200     2.195     2.191     2.187     2.182     2.179     2.175     2.172     2.169     2.166     2.164     2.162     2.160     2.158     2.157     2.156     2.154     2.153     2.152     2.150     2.150     2.149     2.148     2.148     2.148     2.147     2.148     2.147     2.147     2.148     2.148     2.147     2.148     2.148     2.147     2.148     2.148     2.147     2.148     2.148     2.148     2.149     2.149     2.148     2.149     2.149     2.148     2.148     2.148     2.147     2.148     2.147     2.146     2.146     2.145     2.144     2.144     2.143     2.141     2.141     2.157     2.175     2.206     2.225     2.236     2.255     2.260     2.256     2.266     2.270     2.273     2.289     2.295     2.291     2.287     2.269     2.242     2.221     2.192     2.160     2.136     2.106     2.082     2.078     2.074     2.091     2.133     2.164     2.183     2.188     2.200     2.268     2.338     2.393     2.440     2.492     2.558     2.628     2.700     2.749     2.781     2.798     2.784     2.743     2.688     2.610     2.508     2.402     2.297     2.182     2.134     2.147     2.159     2.174     2.186     2.196     2.210     2.220     2.230     2.265     2.332     2.404     2.489     2.557     2.621     2.697     2.785     2.871     2.974     3.054     3.133     3.230     3.303     3.370     3.450     3.506     3.558     3.623     3.668     3.712     3.769     3.800     3.820     3.847     3.843     3.828     3.826     3.801     3.762     3.736     3.693     3.648     3.632     3.635     3.639     3.674     3.677     3.671     3.684     3.657     3.608     3.566     3.494     3.404     3.325     3.236     3.153     3.093     3.037     2.984     2.935     2.875     2.814     2.759     2.703     2.650     2.597     2.586     2.662     2.734     2.777     2.796     2.816     2.847     2.883     2.919     2.944     2.957     2.961     2.958     2.944     2.919     2.928     2.997     3.060     3.120     3.169     3.195     3.218     3.221     3.198     3.176     3.139     3.081     3.068     3.090     3.122     3.180     3.234     3.274     3.332     3.380     3.408     3.437     3.446     3.426     3.418     3.402     3.362     3.332     3.291     3.226     3.170     3.140     3.216     3.267     3.293     3.304     3.299     3.261     3.196     3.127     3.026     2.894     2.770     2.628     2.479     2.445     2.409     2.371     2.339     2.310     2.279     2.251     2.226     2.201     2.178     2.154     2.131     2.104     2.077     2.053     2.024     1.994     1.966     1.936     1.907     1.876     1.844     1.811     1.779     1.752     1.727     1.707     1.691     1.677     1.665     1.656     1.646     1.637     1.629     1.621     1.611     1.604     1.596     1.586     1.577     1.568     1.558     1.549     1.540     1.529     1.521     1.511     1.500     1.492     1.483     1.472     1.463     1.455     1.444     1.435     1.427     1.417     1.408     1.399     1.389     1.381     1.372     1.360     1.351     1.342     1.330     1.321     1.311     1.299     1.290     1.279     1.268     1.258     1.248     1.237     1.227     1.218     1.207     1.198     1.195     1.193     1.190     1.188     1.185     1.183     1.180     1.178     1.176     1.173     1.171     1.169     1.166     1.164     1.162     1.159     1.157     1.155     1.152     1.150     1.148     1.145     1.143     1.141     1.138     1.136     1.134     1.131     1.129     1.127     1.125     1.123     1.121     1.119     1.117     1.115     1.113     1.112     1.110     1.109     1.107     1.106     1.104     1.103     1.102     1.101     1.100     1.099     1.098     1.097     1.096     1.095     1.094     1.093     1.092     1.091     1.090     1.089     1.088     1.087     1.087     1.086     1.085     1.084     1.083     1.082     1.081     1.080     1.079     1.077     1.076     1.075     1.074     1.072     1.071     1.069     1.068     1.066     1.064     1.062     1.060     1.058     1.056     1.054     1.051     1.049     1.046     1.044     1.040     1.038     1.035     1.031     1.028     1.025     1.021     1.017     1.014     1.009     1.006     1.002     0.997     0.993     0.989     0.984     0.979     0.974     0.969     0.965     0.960     0.954     0.949     0.944     0.938     0.933     0.927     0.921     0.916     0.910     0.904     0.898     0.893     0.886     0.881     0.875     0.868     0.862     0.856     0.850     0.844     0.838     0.831     0.825     0.819     0.817     0.818     0.819     0.819     0.820     0.820     0.819     0.819     0.818     0.818     0.818     0.817     0.817     0.817     0.817     0.817     0.816     0.814     0.812     0.809     0.804
     1.308     1.310     1.312     1.314     1.316     1.318     1.319     1.321     1.322     1.324     1.324     1.326     1.326     1.328     1.328     1.329     1.330     1.331     1.331     1.331     1.332     1.332     1.332     1.333     1.334     1.334     1.335     1.336     1.337     1.337     1.338     1.338     1.339     1.339     1.339     1.340     1.340     1.340     1.340     1.340     1.341     1.341     1.341     1.341     1.341     1.341     1.341     1.341     1.340     1.340     1.340     1.340     1.339     1.339     1.339     1.338     1.338     1.337     1.337     1.336     1.336     1.335     1.334     1.334     1.333     1.333     1.332     1.331     1.331     1.330     1.329     1.328     1.328     1.326     1.326     1.324     1.324     1.323     1.322     1.321     1.320     1.319     1.318     1.316     1.316     1.314     1.313     1.312     1.311     1.310     1.309     1.307     1.306     1.305     1.304     1.303     1.301     1.300     1.299     1.297     1.296     1.295     1.294     1.292     1.291     1.290     1.288     1.287     1.286     1.284     1.283     1.281     1.280     1.278     1.277     1.276     1.274     1.273     1.271     1.270     1.269     1.267     1.266     1.264     1.263     1.261     1.260     1.258     1.257     1.255     1.253     1.252     1.250     1.249     1.247     1.245     1.247     1.249     1.250     1.252     1.254     1.255     1.257     1.258     1.260     1.261     1.263     1.264     1.266     1.267     1.268     1.269     1.271     1.272     1.273     1.274     1.275     1.276     1.277     1.277     1.278     1.279     1.280     1.280     1.281     1.281     1.282     1.282     1.282     1.283     1.283     1.283     1.283     1.283     1.283     1.283     1.283     1.283     1.283     1.282     1.282     1.281     1.281     1.280     1.279     1.278     1.277     1.276     1.275     1.274     1.273     1.271     1.270     1.269     1.267     1.265     1.264     1.262     1.260     1.258     1.256     1.254     1.251     1.249     1.247     1.244     1.242     1.239     1.236     1.234     1.230     1.227     1.224     1.221     1.218     1.214     1.211     1.208     1.204     1.200     1.196     1.193     1.189     1.184     1.180     1.176     1.172     1.167     1.162     1.158     1.153     1.148     1.143     1.138     1.133     1.128     1.122     1.120     1.119     1.118     1.117     1.115     1.114     1.113     1.112     1.111     1.110     1.109     1.107     1.106     1.105     1.104     1.102     1.101     1.100     1.098     1.097     1.096     1.094     1.093     1.092     1.090     1.089     1.088     1.086     1.085     1.084     1.082     1.081     1.079     1.078     1.077     1.075     1.074     1.073     1.071     1.070     1.068     1.067     1.065     1.064     1.062     1.061     1.060     1.058     1.056     1.055     1.053     1.052     1.051     1.049     1.047     1.046     1.047     1.047     1.048     1.048     1.049     1.049     1.049     1.050     1.050     1.051     1.051     1.052     1.052     1.052     1.053     1.053     1.053     1.054     1.054     1.055     1.055     1.055     1.055     1.056     1.056     1.056     1.057     1.057     1.058     1.058     1.058     1.059     1.059     1.059     1.060     1.060     1.061     1.061     1.061     1.062     1.062     1.063     1.063     1.063     1.064     1.064     1.065     1.065     1.065     1.066     1.066     1.066     1.067     1.067     1.067     1.068     1.068     1.068     1.069     1.069     1.069     1.070     1.070     1.071     1.071     1.071     1.071     1.072     1.072     1.073     1.073     1.073     1.074     1.074     1.074     1.075     1.075     1.076     1.076     1.076     1.077     1.077     1.078     1.078     1.078     1.078     1.079     1.079     1.080     1.080     1.081     1.081     1.081     1.082     1.082     1.083     1.083     1.083     1.083     1.084     1.084     1.085     1.085     1.086     1.086     1.087     1.087     1.088     1.088     1.089     1.089     1.090     1.090     1.090     1.091     1.091     1.092     1.092     1.093     1.093     1.093     1.094     1.094     1.095     1.095     1.095     1.096     1.096     1.097     1.097     1.098     1.098     1.098     1.099     1.099     1.100     1.100     1.100     1.101     1.101     1.102     1.103     1.103     1.104     1.104     1.105     1.105     1.106     1.106     1.107     1.107     1.108     1.108     1.109     1.109     1.110     1.110     1.111     1.111     1.112     1.112     1.113     1.113     1.114     1.114     1.115     1.115     1.116     1.116     1.117     1.117     1.118     1.118     1.119     1.120     1.120     1.121     1.121     1.122     1.122     1.123     1.123     1.124     1.125     1.125     1.126     1.126     1.127     1.127     1.128     1.128     1.129     1.130     1.130     1.131     1.131     1.132     1.133     1.133     1.134     1.135     1.135     1.136     1.137     1.137     1.138     1.139     1.140     1.140     1.141     1.141     1.142     1.143     1.144     1.144     1.145     1.145     1.146     1.147     1.147     1.148     1.148     1.149     1.150     1.150     1.151     1.151     1.152     1.153     1.153     1.154     1.155     1.156     1.156     1.157     1.158     1.158     1.159     1.160     1.161     1.161     1.162     1.162     1.163     1.164     1.165     1.165     1.166     1.167     1.167     1.168     1.169     1.170     1.170     1.171     1.172     1.173     1.173     1.174     1.175     1.176     1.177     1.179     1.182     1.185     1.188     1.191     1.194     1.197     1.199     1.202     1.205     1.208     1.211     1.214     1.217     1.220     1.224     1.227     1.230     1.233     1.236     1.239     1.242     1.246     1.249     1.252     1.256     1.259     1.262     1.266     1.269     1.272     1.276     1.279     1.282     1.286     1.289     1.293     1.296     1.300     1.303     1.307     1.310     1.314     1.317     1.321     1.324     1.328     1.331     1.335     1.339     1.342     1.346     1.350     1.353     1.357     1.361     1.365     1.368     1.372     1.376     1.380     1.383     1.387     1.391     1.395     1.398     1.402     1.406     1.410     1.414     1.417     1.421     1.425     1.429     1.433     1.437     1.441     1.445     1.448     1.452     1.456     1.460     1.463     1.467     1.471     1.475     1.479     1.482     1.486     1.490     1.494     1.497     1.501     1.505     1.508     1.512     1.516     1.520     1.523     1.527     1.530     1.534     1.538     1.541     1.545     1.548     1.552     1.555     1.559     1.562     1.566     1.569     1.573     1.576     1.579     1.583     1.586     1.589     1.592     1.596     1.599     1.602     1.605     1.608     1.611     1.614     1.617     1.620     1.623     1.626     1.629     1.632     1.634     1.637     1.640     1.643     1.645     1.648     1.651     1.653     1.656     1.658     1.660     1.663     1.665     1.668     1.670     1.672     1.674     1.676     1.678     1.680     1.682     1.685     1.687     1.688     1.690     1.692     1.693     1.695     1.696     1.698     1.699     1.701     1.702     1.703     1.704     1.705     1.706     1.707     1.707     1.708     1.708     1.709     1.709     1.710     1.710     1.710     1.710     1.710     1.709     1.709     1.709     1.708     1.708     1.707     1.706     1.706     1.705     1.704     1.703     1.702     1.701     1.700     1.699     1.697     1.695     1.694     1.692     1.690     1.688     1.686     1.684     1.681     1.678     1.675     1.672     1.668     1.663     1.658     1.651     1.644     1.635     1.625     1.616     1.607     1.597     1.588     1.580     1.571     1.563     1.556     1.548     1.541     1.534     1.527     1.520     1.514     1.507     1.501     1.494     1.487     1.481     1.475     1.469     1.463     1.457     1.451     1.445     1.440     1.433     1.427     1.422     1.423     1.424     1.425     1.426     1.427     1.428     1.429     1.430     1.431     1.432     1.433     1.434     1.435     1.436     1.437     1.438     1.439     1.440     1.441     1.442     1.443     1.444     1.445     1.446     1.447     1.448     1.448     1.450     1.451     1.452     1.453     1.454     1.455     1.456     1.457     1.458     1.459     1.460     1.461     1.462     1.463     1.464     1.465     1.466     1.467     1.468     1.469     1.470     1.471     1.472     1.473     1.474     1.475     1.476     1.477     1.478     1.478     1.479     1.481     1.482     1.482     1.483     1.484     1.485     1.486     1.487     1.488     1.489     1.490     1.491     1.492     1.493     1.494     1.495     1.497     1.497     1.498     1.499     1.500     1.501     1.503     1.504     1.505     1.506     1.507     1.508     1.509     1.510     1.511     1.512     1.513     1.514     1.515     1.516     1.517     1.518     1.519     1.520     1.521     1.522     1.523     1.525     1.526     1.527     1.528     1.529     1.530     1.531     1.533     1.534     1.535     1.536     1.537     1.539     1.540     1.541     1.542     1.543     1.544     1.546     1.547     1.548     1.550     1.551     1.552     1.553     1.555     1.556     1.557     1.559     1.560     1.561     1.563     1.564     1.565     1.567     1.568     1.570     1.571     1.573     1.574     1.575     1.577     1.578     1.580     1.581     1.583     1.584     1.585     1.587     1.588     1.590     1.591     1.593     1.594     1.596     1.597     1.599     1.600     1.602     1.604     1.605     1.607     1.608     1.610     1.611     1.613     1.620     1.634     1.647     1.661     1.674     1.687     1.700     1.713     1.725     1.738     1.750     1.763     1.775     1.787     1.798     1.810     1.822     1.833     1.844     1.855     1.866     1.876     1.887     1.897     1.907     1.917     1.927     1.936     1.946     1.955     1.963     1.972     1.980     1.989     1.997     2.004     2.012     2.019     2.026     2.033     2.040     2.046     2.052     2.058     2.064     2.070     2.075     2.081     2.086     2.091     2.096     2.100     2.104     2.109     2.113     2.117     2.121     2.124     2.128     2.131     2.134     2.137     2.140     2.143     2.146     2.149     2.151     2.154     2.156     2.159     2.161     2.163     2.166     2.168     2.170     2.172     2.174     2.177     2.179     2.182     2.184     2.187     2.189     2.192     2.195     2.198     2.201     2.205     2.208     2.212     2.216     2.220     2.224     2.229     2.234     2.240     2.245     2.251     2.257     2.264     2.271     2.278     2.285     2.293     2.302     2.310     2.320     2.329     2.339     2.349     2.360     2.371     2.382     2.394     2.406     2.418     2.431     2.444     2.457     2.471     2.485     2.499     2.513     2.528     2.543     2.557     2.573     2.588     2.603     2.618     2.634     2.649     2.664     2.679     2.694     2.709     2.725     2.740     2.755     2.770     2.785     2.800     2.815     2.829     2.843     2.857     2.871     2.884     2.898     2.912     2.926     2.942     2.957     2.973     2.989     3.006     3.023     3.039     3.058     3.078     3.098     3.121     3.144     3.167     3.193     3.219     3.245     3.274     3.304     3.332     3.363     3.394     3.419     3.447     3.474     3.494     3.514     3.530     3.535     3.540     3.544     3.537     3.537     3.539     3.527     3.525     3.524     3.510     3.507     3.503     3.486     3.479     3.473     3.454     3.450     3.448     3.436     3.438     3.442     3.439     3.446     3.455     3.458     3.468     3.476     3.476     3.482     3.485     3.479     3.478     3.476     3.464     3.458     3.451     3.435     3.425     3.413     3.394     3.381     3.367     3.346     3.331     3.315     3.293     3.278     3.263     3.241     3.225     3.208     3.184     3.165     3.146     3.121     3.101     3.082     3.057     3.037     3.018     2.994     2.975     2.957     2.933     2.915     2.899     2.879     2.865     2.853     2.836     2.825     2.816     2.803     2.796     2.791     2.783     2.781     2.780     2.777     2.779     2.783     2.782     2.787     2.796     2.803     2.815     2.828     2.834     2.844     2.854     2.858     2.866     2.875     2.880     2.890     2.903     2.912     2.928     2.947     2.962     2.981     3.001     3.093     3.150     3.226     3.301     3.338     3.392     3.432     3.435     3.455     3.470     3.456     3.456     3.448     3.416     3.393     3.365     3.321     3.286     3.247     3.244     3.244     3.239     3.237     3.233     3.222     3.215     3.209     3.196     3.184     3.170     3.148     3.132     3.121     3.109     3.106     3.102     3.089     3.080     3.070     3.054     3.045     3.037     3.025     3.019     3.012     3.001     2.994     2.987     2.974     2.966     2.957     2.944     2.936     2.927     2.912     2.902     2.891     2.874     2.860     2.845     2.824     2.806     2.786     2.761     2.740     2.717     2.690     2.665     2.640     2.609     2.581     2.552     2.517     2.487     2.457     2.424     2.396     2.370     2.339     2.312     2.285     2.253     2.224     2.219     2.212     2.208     2.204     2.197     2.194     2.191     2.185     2.182     2.180     2.175     2.174     2.172     2.168     2.167     2.167     2.163     2.162     2.162     2.159     2.159     2.159     2.156     2.156     2.156     2.154     2.154     2.155     2.153     2.154     2.154     2.153     2.153     2.154     2.153     2.153     2.154     2.152     2.153     2.153     2.151     2.152     2.153     2.151     2.152     2.152     2.151     2.151     2.152     2.150     2.150     2.151     2.148     2.149     2.149     2.146     2.146     2.146     2.144     2.143     2.144     2.143     2.162     2.184     2.206     2.225     2.237     2.242     2.244     2.243     2.245     2.256     2.273     2.290     2.306     2.312     2.304     2.293     2.276     2.252     2.228     2.205     2.176     2.151     2.129     2.099     2.073     2.092     2.135     2.166     2.185     2.191     2.206     2.276     2.342     2.401     2.453     2.501     2.560     2.630     2.695     2.752     2.791     2.808     2.805     2.780     2.730     2.660     2.574     2.473     2.366     2.255     2.144     2.132     2.147     2.156     2.169     2.183     2.191     2.204     2.216     2.224     2.268     2.336     2.405     2.473     2.539     2.610     2.705     2.799     2.894     2.990     3.084     3.176     3.262     3.339     3.407     3.467     3.518     3.560     3.598     3.630     3.656     3.678     3.693     3.698     3.700     3.698     3.692     3.685     3.674     3.653     3.635     3.622     3.620     3.625     3.626     3.616     3.599     3.616     3.621     3.611     3.589     3.543     3.486     3.418     3.338     3.268     3.208     3.153     3.114     3.079     3.029     2.977     2.920     2.853     2.791     2.732     2.657     2.668     2.748     2.816     2.867     2.906     2.949     3.004     3.052     3.086     3.106     3.114     3.109     3.096     3.138     3.227     3.314     3.389     3.445     3.493     3.530     3.547     3.552     3.541     3.507     3.463     3.400     3.315     3.231     3.160     3.110     3.108     3.146     3.203     3.277     3.347     3.400     3.442     3.464     3.462     3.449     3.426     3.390     3.349     3.301     3.243     3.187     3.228     3.279     3.310     3.320     3.309     3.281     3.230     3.152     3.062     2.951     2.823     2.783     2.739     2.693     2.650     2.608     2.567     2.530     2.497     2.464     2.434     2.404     2.376     2.349     2.323     2.293     2.260     2.225     2.188     2.152     2.113     2.074     2.038     2.004     1.968     1.931     1.895     1.858     1.826     1.797     1.772     1.751     1.733     1.717     1.703     1.691     1.679     1.667     1.657     1.646     1.636     1.625     1.614     1.604     1.593     1.581     1.570     1.560     1.548     1.537     1.527     1.516     1.505     1.494     1.483     1.473     1.463     1.452     1.442     1.433     1.422     1.412     1.403     1.392     1.382     1.372     1.362     1.351     1.341     1.330     1.319     1.309     1.297     1.286     1.276     1.265     1.254     1.244     1.233     1.223     1.213     1.202     1.194     1.191     1.188     1.186     1.184     1.181     1.179     1.176     1.174     1.171     1.169     1.167     1.165     1.162     1.160     1.158     1.156     1.153     1.151     1.148     1.146     1.144     1.142     1.139     1.137     1.135     1.132     1.130     1.128     1.125     1.123     1.121     1.119     1.117     1.116     1.114     1.112     1.110     1.108     1.107     1.105     1.104     1.102     1.101     1.100     1.099     1.098     1.096     1.095     1.094     1.093     1.092     1.092     1.091     1.090     1.089     1.088     1.087     1.086     1.085     1.084     1.084     1.083     1.082     1.081     1.080     1.079     1.078     1.077     1.075     1.074     1.073     1.072     1.071     1.069     1.068     1.066     1.065     1.063     1.061     1.059     1.057     1.055     1.053     1.051     1.048     1.046     1.043     1.041     1.038     1.035     1.032     1.028     1.025     1.022     1.018     1.014     1.011     1.007     1.003     0.999     0.994     0.990     0.986     0.981     0.976     0.972     0.967     0.962     0.957     0.952     0.947     0.941     0.936     0.930     0.925     0.919     0.913     0.908     0.902     0.896     0.890     0.884     0.878     0.872     0.866     0.860     0.854     0.848     0.842     0.835     0.829     0.823     0.817     0.812     0.813     0.814     0.814     0.814     0.814     0.813     0.812     0.812     0.811     0.811     0.811     0.812     0.813     0.814     0.814     0.814     0.812     0.810     0.807     0.803
     1.304     1.307     1.309     1.311     1.313     1.315     1.317     1.319     1.320     1.321     1.322     1.323     1.324     1.325     1.326     1.327     1.327     1.328     1.329     1.328     1.330     1.331     1.332     1.333     1.333     1.334     1.335     1.336     1.336     1.337     1.337     1.338     1.338     1.339     1.339     1.340     1.340     1.340     1.340     1.340     1.341     1.341     1.341     1.341     1.341     1.341     1.341     1.341     1.340     1.340     1.340     1.340     1.340     1.339     1.339     1.339     1.338     1.338     1.337     1.337     1.336     1.335     1.335     1.334     1.334     1.333     1.332     1.332     1.331     1.330     1.329     1.329     1.328     1.327     1.326     1.325     1.324     1.323     1.323     1.322     1.320     1.320     1.318     1.318     1.316     1.315     1.314     1.313     1.312     1.311     1.310     1.308     1.307     1.306     1.305     1.304     1.302     1.301     1.300     1.298     1.297     1.296     1.295     1.293     1.292     1.291     1.289     1.288     1.287     1.285     1.284     1.282     1.281     1.280     1.278     1.277     1.275     1.274     1.272     1.271     1.270     1.268     1.267     1.265     1.264     1.263     1.261     1.259     1.258     1.256     1.255     1.253     1.251     1.250     1.248     1.247     1.249     1.250     1.252     1.254     1.255     1.257     1.259     1.260     1.262     1.263     1.265     1.266     1.267     1.268     1.270     1.271     1.272     1.273     1.274     1.275     1.276     1.277     1.278     1.279     1.280     1.280     1.281     1.282     1.282     1.283     1.283     1.284     1.284     1.284     1.284     1.285     1.285     1.285     1.285     1.285     1.284     1.284     1.284     1.283     1.283     1.282     1.282     1.281     1.280     1.279     1.278     1.277     1.276     1.275     1.274     1.272     1.271     1.270     1.268     1.266     1.264     1.263     1.260     1.259     1.257     1.254     1.252     1.250     1.247     1.245     1.243     1.240     1.237     1.234     1.231     1.228     1.225     1.222     1.218     1.215     1.212     1.208     1.204     1.201     1.197     1.193     1.189     1.185     1.181     1.177     1.172     1.168     1.163     1.158     1.154     1.149     1.144     1.139     1.133     1.128     1.123     1.120     1.119     1.117     1.116     1.115     1.114     1.113     1.112     1.111     1.109     1.108     1.107     1.106     1.105     1.104     1.102     1.101     1.100     1.098     1.097     1.096     1.094     1.093     1.092     1.090     1.089     1.088     1.086     1.085     1.084     1.082     1.081     1.080     1.078     1.077     1.076     1.074     1.073     1.071     1.070     1.069     1.067     1.066     1.064     1.063     1.061     1.060     1.058     1.057     1.055     1.054     1.052     1.051     1.049     1.048     1.047     1.046     1.047     1.047     1.047     1.048     1.048     1.049     1.049     1.050     1.050     1.050     1.051     1.051     1.052     1.052     1.052     1.053     1.053     1.053     1.054     1.054     1.055     1.055     1.055     1.056     1.056     1.056     1.057     1.057     1.057     1.058     1.058     1.058     1.059     1.059     1.060     1.060     1.060     1.061     1.061     1.062     1.062     1.062     1.063     1.063     1.064     1.064     1.064     1.065     1.065     1.065     1.066     1.066     1.066     1.067     1.067     1.068     1.068     1.068     1.068     1.069     1.069     1.070     1.070     1.070     1.071     1.071     1.071     1.072     1.072     1.072     1.073     1.073     1.073     1.074     1.074     1.075     1.075     1.075     1.076     1.076     1.077     1.077     1.077     1.078     1.078     1.078     1.079     1.079     1.080     1.080     1.081     1.081     1.081     1.082     1.082     1.082     1.083     1.083     1.083     1.084     1.084     1.085     1.085     1.086     1.086     1.087     1.087     1.088     1.088     1.089     1.089     1.089     1.090     1.090     1.091     1.091     1.092     1.092     1.093     1.093     1.093     1.094     1.094     1.094     1.095     1.095     1.096     1.096     1.097     1.097     1.098     1.098     1.098     1.099     1.099     1.100     1.100     1.100     1.101     1.102     1.102     1.103     1.103     1.104     1.104     1.105     1.105     1.106     1.106     1.107     1.107     1.108     1.108     1.109     1.109     1.110     1.110     1.111     1.111     1.112     1.112     1.112     1.113     1.113     1.114     1.115     1.115     1.116     1.116     1.117     1.117     1.118     1.119     1.119     1.120     1.120     1.121     1.121     1.122     1.122     1.123     1.124     1.124     1.125     1.125     1.126     1.126     1.127     1.127     1.128     1.129     1.129     1.130     1.130     1.131     1.132     1.132     1.133     1.134     1.134     1.135     1.136     1.136     1.137     1.138     1.139     1.139     1.140     1.141     1.141     1.142     1.143     1.143     1.144     1.145     1.145     1.146     1.146     1.147     1.147     1.148     1.149     1.149     1.150     1.151     1.151     1.152     1.152     1.153     1.154     1.154     1.155     1.156     1.157     1.157     1.158     1.159     1.159     1.160     1.161     1.161     1.162     1.163     1.164     1.164     1.165     1.166     1.166     1.167     1.168     1.168     1.169     1.170     1.171     1.171     1.172     1.173     1.174     1.175     1.175     1.176     1.178     1.181     1.184     1.187     1.190     1.193     1.195     1.198     1.201     1.204     1.207     1.210     1.213     1.216     1.219     1.222     1.225     1.229     1.232     1.235     1.238     1.241     1.245     1.248     1.251     1.254     1.258     1.261     1.264     1.268     1.271     1.274     1.278     1.281     1.285     1.288     1.292     1.295     1.299     1.302     1.306     1.309     1.312     1.316     1.320     1.323     1.326     1.330     1.334     1.337     1.341     1.345     1.348     1.352     1.356     1.359     1.363     1.367     1.371     1.374     1.378     1.382     1.386     1.389     1.393     1.397     1.401     1.404     1.408     1.412     1.416     1.420     1.424     1.428     1.431     1.435     1.439     1.443     1.447     1.450     1.454     1.458     1.462     1.465     1.469     1.473     1.477     1.480     1.484     1.488     1.492     1.495     1.499     1.503     1.506     1.510     1.514     1.517     1.521     1.525     1.528     1.532     1.535     1.539     1.542     1.546     1.549     1.553     1.557     1.560     1.563     1.567     1.570     1.573     1.577     1.580     1.583     1.586     1.590     1.593     1.596     1.599     1.602     1.605     1.608     1.611     1.614     1.617     1.620     1.623     1.625     1.628     1.631     1.633     1.636     1.639     1.642     1.644     1.647     1.649     1.651     1.654     1.656     1.659     1.661     1.663     1.665     1.668     1.670     1.672     1.674     1.676     1.678     1.680     1.682     1.683     1.685     1.687     1.688     1.690     1.691     1.693     1.694     1.695     1.696     1.697     1.698     1.699     1.700     1.701     1.701     1.702     1.702     1.702     1.702     1.703     1.703     1.703     1.703     1.702     1.702     1.702     1.701     1.700     1.699     1.699     1.698     1.697     1.696     1.695     1.694     1.692     1.691     1.690     1.688     1.686     1.684     1.682     1.680     1.678     1.676     1.673     1.671     1.668     1.665     1.661     1.658     1.654     1.649     1.644     1.637     1.629     1.620     1.610     1.600     1.591     1.581     1.573     1.564     1.556     1.549     1.541     1.534     1.527     1.521     1.514     1.507     1.501     1.494     1.488     1.482     1.475     1.469     1.463     1.457     1.451     1.446     1.440     1.434     1.428     1.422     1.422     1.423     1.423     1.424     1.425     1.426     1.427     1.428     1.429     1.430     1.431     1.432     1.433     1.434     1.435     1.436     1.437     1.438     1.439     1.440     1.441     1.442     1.443     1.444     1.445     1.446     1.447     1.448     1.448     1.449     1.450     1.452     1.453     1.453     1.454     1.455     1.456     1.457     1.459     1.460     1.461     1.462     1.463     1.464     1.465     1.466     1.467     1.468     1.469     1.470     1.471     1.472     1.473     1.474     1.475     1.475     1.476     1.477     1.478     1.479     1.480     1.481     1.482     1.483     1.484     1.485     1.486     1.487     1.488     1.489     1.490     1.491     1.492     1.493     1.494     1.495     1.497     1.497     1.498     1.499     1.500     1.502     1.503     1.504     1.505     1.506     1.507     1.508     1.509     1.510     1.511     1.512     1.513     1.514     1.515     1.516     1.517     1.518     1.519     1.520     1.521     1.522     1.524     1.525     1.526     1.527     1.528     1.529     1.530     1.532     1.533     1.534     1.535     1.536     1.538     1.539     1.540     1.541     1.542     1.543     1.545     1.546     1.547     1.548     1.550     1.551     1.552     1.554     1.555     1.556     1.558     1.559     1.560     1.562     1.563     1.564     1.566     1.567     1.569     1.570     1.572     1.573     1.574     1.576     1.577     1.579     1.580     1.582     1.583     1.584     1.586     1.587     1.589     1.590     1.592     1.593     1.595     1.596     1.598     1.599     1.601     1.603     1.604     1.606     1.607     1.609     1.611     1.612     1.614     1.626     1.640     1.653     1.666     1.679     1.692     1.705     1.718     1.731     1.743     1.755     1.768     1.780     1.792     1.803     1.815     1.826     1.838     1.849     1.860     1.870     1.881     1.891     1.901     1.911     1.921     1.931     1.940     1.949     1.958     1.967     1.975     1.983     1.991     1.999     2.007     2.014     2.021     2.028     2.035     2.041     2.048     2.054     2.060     2.066     2.071     2.077     2.082     2.087     2.091     2.096     2.101     2.105     2.109     2.113     2.117     2.120     2.124     2.127     2.131     2.134     2.137     2.140     2.143     2.145     2.148     2.150     2.153     2.155     2.158     2.160     2.162     2.165     2.167     2.169     2.171     2.174     2.176     2.178     2.181     2.183     2.186     2.189     2.192     2.195     2.198     2.201     2.205     2.209     2.213     2.217     2.221     2.226     2.231     2.236     2.241     2.247     2.253     2.260     2.267     2.274     2.281     2.289     2.297     2.306     2.315     2.324     2.334     2.344     2.355     2.366     2.377     2.389     2.401     2.413     2.426     2.439     2.452     2.465     2.479     2.493     2.508     2.522     2.537     2.552     2.567     2.582     2.597     2.613     2.628     2.643     2.659     2.674     2.689     2.705     2.720     2.735     2.750     2.766     2.781     2.796     2.811     2.825     2.840     2.854     2.867     2.881     2.895     2.908     2.922     2.936     2.951     2.967     2.984     3.000     3.017     3.035     3.053     3.073     3.095     3.117     3.140     3.166     3.190     3.217     3.245     3.272     3.302     3.333     3.364     3.395     3.427     3.454     3.482     3.510     3.530     3.549     3.563     3.566     3.569     3.570     3.564     3.562     3.561     3.551     3.545     3.542     3.532     3.526     3.519     3.504     3.494     3.485     3.470     3.463     3.460     3.452     3.454     3.458     3.458     3.465     3.474     3.480     3.489     3.498     3.500     3.505     3.509     3.506     3.506     3.504     3.496     3.490     3.483     3.469     3.458     3.446     3.428     3.413     3.398     3.378     3.360     3.343     3.322     3.305     3.289     3.268     3.250     3.233     3.209     3.189     3.169     3.144     3.122     3.101     3.076     3.054     3.035     3.011     2.990     2.970     2.947     2.927     2.908     2.886     2.869     2.853     2.833     2.819     2.806     2.791     2.780     2.772     2.764     2.758     2.755     2.752     2.753     2.755     2.756     2.760     2.769     2.776     2.786     2.795     2.799     2.805     2.811     2.814     2.819     2.826     2.830     2.839     2.851     2.862     2.878     2.895     2.908     2.925     2.944     2.993     3.064     3.150     3.222     3.274     3.334     3.377     3.398     3.426     3.443     3.448     3.459     3.454     3.436     3.424     3.396     3.362     3.331     3.292     3.251     3.233     3.230     3.227     3.225     3.218     3.212     3.205     3.192     3.179     3.164     3.145     3.133     3.126     3.120     3.119     3.117     3.107     3.096     3.085     3.071     3.061     3.053     3.042     3.034     3.026     3.015     3.006     2.998     2.987     2.978     2.970     2.959     2.950     2.941     2.928     2.917     2.906     2.891     2.877     2.862     2.842     2.824     2.805     2.781     2.760     2.738     2.713     2.689     2.664     2.635     2.607     2.579     2.546     2.515     2.483     2.449     2.418     2.389     2.359     2.331     2.304     2.274     2.245     2.226     2.220     2.215     2.211     2.205     2.201     2.198     2.192     2.189     2.187     2.183     2.181     2.180     2.176     2.175     2.174     2.171     2.170     2.169     2.167     2.166     2.165     2.163     2.163     2.163     2.161     2.161     2.161     2.159     2.160     2.160     2.159     2.159     2.160     2.158     2.158     2.158     2.157     2.157     2.157     2.156     2.156     2.156     2.155     2.155     2.156     2.154     2.154     2.154     2.153     2.153     2.152     2.150     2.150     2.150     2.148     2.147     2.147     2.145     2.144     2.144     2.148     2.165     2.185     2.204     2.220     2.228     2.227     2.225     2.225     2.232     2.253     2.279     2.303     2.323     2.333     2.330     2.322     2.310     2.290     2.269     2.248     2.221     2.196     2.172     2.139     2.095     2.087     2.131     2.163     2.182     2.187     2.209     2.277     2.342     2.403     2.458     2.508     2.563     2.627     2.692     2.749     2.793     2.816     2.822     2.806     2.766     2.706     2.630     2.538     2.434     2.324     2.212     2.117     2.130     2.140     2.153     2.165     2.175     2.187     2.199     2.208     2.219     2.272     2.333     2.395     2.455     2.522     2.623     2.726     2.830     2.937     3.041     3.141     3.234     3.317     3.386     3.445     3.490     3.522     3.546     3.562     3.569     3.575     3.579     3.580     3.585     3.594     3.603     3.616     3.625     3.627     3.633     3.649     3.669     3.693     3.709     3.709     3.701     3.684     3.662     3.638     3.606     3.558     3.501     3.434     3.360     3.285     3.242     3.204     3.178     3.154     3.116     3.068     3.011     2.942     2.873     2.799     2.710     2.743     2.826     2.897     2.954     3.006     3.064     3.126     3.177     3.208     3.221     3.220     3.302     3.405     3.505     3.591     3.669     3.733     3.777     3.808     3.827     3.832     3.825     3.804     3.767     3.715     3.643     3.548     3.445     3.342     3.249     3.183     3.155     3.173     3.231     3.302     3.366     3.421     3.457     3.470     3.463     3.439     3.401     3.356     3.307     3.255     3.207     3.186     3.207     3.211     3.196     3.164     3.141     3.139     3.124     3.098     3.059     3.008     2.953     2.895     2.837     2.783     2.735     2.690     2.650     2.614     2.581     2.550     2.519     2.490     2.463     2.436     2.406     2.372     2.332     2.292     2.252     2.210     2.165     2.123     2.083     2.043     2.003     1.964     1.926     1.890     1.859     1.830     1.805     1.784     1.765     1.747     1.732     1.718     1.704     1.691     1.678     1.666     1.654     1.641     1.629     1.617     1.605     1.593     1.580     1.568     1.556     1.544     1.531     1.520     1.508     1.496     1.484     1.474     1.462     1.451     1.440     1.430     1.420     1.409     1.398     1.387     1.377     1.366     1.355     1.344     1.333     1.321     1.310     1.299     1.287     1.276     1.265     1.254     1.243     1.232     1.221     1.211     1.200     1.190     1.187     1.184     1.182     1.179     1.177     1.175     1.172     1.170     1.168     1.165     1.163     1.161     1.158     1.156     1.154     1.152     1.149     1.147     1.145     1.142     1.140     1.138     1.136     1.133     1.131     1.129     1.126     1.124     1.122     1.120     1.118     1.116     1.114     1.112     1.110     1.108     1.107     1.105     1.103     1.102     1.100     1.099     1.098     1.097     1.095     1.094     1.093     1.092     1.091     1.090     1.089     1.088     1.087     1.086     1.085     1.085     1.084     1.083     1.082     1.081     1.080     1.079     1.079     1.078     1.077     1.076     1.075     1.073     1.072     1.071     1.070     1.069     1.068     1.066     1.065     1.063     1.062     1.060     1.058     1.056     1.054     1.052     1.050     1.048     1.046     1.043     1.040     1.038     1.035     1.032     1.029     1.026     1.022     1.019     1.015     1.012     1.008     1.004     1.000     0.996     0.992     0.987     0.983     0.979     0.974     0.969     0.964     0.960     0.954     0.949     0.944     0.939     0.933     0.928     0.922     0.917     0.911     0.905     0.900     0.894     0.888     0.882     0.876     0.870     0.864     0.858     0.852     0.845     0.839     0.833     0.827     0.821     0.815     0.808     0.808     0.809     0.809     0.809     0.808     0.807     0.806     0.805     0.805     0.805     0.805     0.807     0.809     0.810     0.811     0.811     0.810     0.809     0.806     0.802
     1.302     1.304     1.306     1.308     1.311     1.312     1.314     1.315     1.317     1.318     1.320     1.320     1.321     1.322     1.323     1.324     1.324     1.326     1.327     1.328     1.329     1.330     1.331     1.332     1.333     1.334     1.335     1.335     1.336     1.337     1.337     1.338     1.338     1.339     1.339     1.339     1.340     1.340     1.340     1.341     1.341     1.341     1.341     1.341     1.341     1.341     1.341     1.341     1.341     1.340     1.340     1.340     1.340     1.340     1.339     1.339     1.338     1.338     1.337     1.337     1.336     1.336     1.335     1.335     1.334     1.334     1.333     1.332     1.332     1.331     1.330     1.329     1.328     1.328     1.327     1.326     1.325     1.324     1.323     1.322     1.321     1.320     1.319     1.318     1.317     1.316     1.315     1.314     1.313     1.312     1.310     1.309     1.308     1.307     1.306     1.304     1.303     1.302     1.301     1.299     1.298     1.297     1.296     1.294     1.293     1.292     1.291     1.289     1.288     1.286     1.285     1.283     1.282     1.281     1.279     1.278     1.277     1.275     1.274     1.272     1.271     1.269     1.268     1.266     1.265     1.263     1.262     1.260     1.259     1.257     1.256     1.254     1.253     1.251     1.249     1.249     1.250     1.252     1.254     1.255     1.257     1.259     1.260     1.262     1.263     1.265     1.266     1.267     1.269     1.270     1.271     1.272     1.273     1.275     1.276     1.277     1.278     1.278     1.279     1.280     1.281     1.282     1.282     1.283     1.283     1.284     1.284     1.285     1.285     1.285     1.285     1.286     1.286     1.286     1.286     1.286     1.285     1.285     1.285     1.284     1.284     1.283     1.283     1.282     1.281     1.280     1.279     1.278     1.277     1.276     1.275     1.273     1.272     1.271     1.269     1.267     1.265     1.263     1.261     1.259     1.257     1.255     1.253     1.251     1.248     1.246     1.243     1.240     1.237     1.234     1.232     1.229     1.225     1.222     1.219     1.216     1.212     1.208     1.205     1.201     1.197     1.193     1.189     1.185     1.181     1.177     1.172     1.168     1.163     1.159     1.154     1.149     1.144     1.139     1.134     1.128     1.123     1.119     1.118     1.117     1.116     1.115     1.114     1.113     1.111     1.110     1.109     1.108     1.107     1.106     1.105     1.103     1.102     1.101     1.099     1.098     1.097     1.096     1.094     1.093     1.092     1.090     1.089     1.088     1.086     1.085     1.084     1.082     1.081     1.080     1.078     1.077     1.076     1.074     1.073     1.072     1.070     1.069     1.067     1.066     1.065     1.063     1.061     1.060     1.058     1.057     1.055     1.054     1.052     1.051     1.050     1.048     1.047     1.046     1.046     1.047     1.047     1.047     1.048     1.048     1.049     1.049     1.049     1.050     1.050     1.051     1.051     1.051     1.052     1.052     1.052     1.053     1.053     1.054     1.054     1.054     1.055     1.055     1.055     1.056     1.056     1.056     1.057     1.057     1.057     1.058     1.058     1.059     1.059     1.059     1.060     1.060     1.060     1.061     1.061     1.062     1.062     1.062     1.063     1.063     1.064     1.064     1.064     1.065     1.065     1.065     1.066     1.066     1.067     1.067     1.067     1.068     1.068     1.068     1.069     1.069     1.069     1.070     1.070     1.070     1.071     1.071     1.072     1.072     1.072     1.073     1.073     1.073     1.074     1.074     1.074     1.075     1.075     1.076     1.076     1.076     1.077     1.077     1.077     1.078     1.078     1.079     1.079     1.080     1.080     1.080     1.081     1.081     1.082     1.082     1.082     1.083     1.083     1.083     1.084     1.084     1.085     1.085     1.086     1.086     1.087     1.087     1.088     1.088     1.089     1.089     1.089     1.090     1.090     1.091     1.091     1.092     1.092     1.093     1.093     1.093     1.094     1.094     1.094     1.095     1.095     1.096     1.096     1.096     1.097     1.097     1.098     1.098     1.099     1.099     1.099     1.100     1.101     1.101     1.102     1.102     1.103     1.103     1.104     1.104     1.105     1.105     1.105     1.106     1.107     1.107     1.108     1.108     1.109     1.109     1.110     1.110     1.111     1.111     1.112     1.112     1.112     1.113     1.114     1.114     1.115     1.115     1.116     1.116     1.117     1.118     1.118     1.119     1.119     1.120     1.120     1.121     1.121     1.122     1.123     1.123     1.124     1.124     1.125     1.125     1.126     1.126     1.127     1.128     1.128     1.129     1.129     1.130     1.131     1.131     1.132     1.133     1.133     1.134     1.135     1.135     1.136     1.137     1.137     1.138     1.139     1.140     1.140     1.141     1.142     1.142     1.143     1.144     1.144     1.145     1.145     1.146     1.146     1.147     1.148     1.148     1.149     1.149     1.150     1.151     1.151     1.152     1.153     1.153     1.154     1.155     1.155     1.156     1.157     1.157     1.158     1.159     1.160     1.160     1.161     1.162     1.162     1.163     1.164     1.165     1.165     1.166     1.167     1.167     1.168     1.169     1.169     1.170     1.171     1.172     1.172     1.173     1.174     1.175     1.176     1.177     1.180     1.182     1.185     1.188     1.191     1.194     1.197     1.200     1.203     1.206     1.209     1.212     1.215     1.218     1.221     1.224     1.227     1.230     1.234     1.237     1.240     1.243     1.247     1.250     1.253     1.257     1.260     1.263     1.266     1.270     1.273     1.276     1.280     1.283     1.287     1.290     1.294     1.297     1.301     1.304     1.308     1.311     1.315     1.318     1.322     1.325     1.329     1.332     1.336     1.340     1.343     1.347     1.351     1.354     1.358     1.362     1.365     1.369     1.373     1.377     1.380     1.384     1.388     1.391     1.395     1.399     1.403     1.407     1.411     1.414     1.418     1.422     1.426     1.430     1.434     1.437     1.441     1.445     1.449     1.452     1.456     1.460     1.464     1.467     1.471     1.475     1.479     1.482     1.486     1.489     1.493     1.497     1.500     1.504     1.508     1.512     1.515     1.519     1.522     1.526     1.530     1.533     1.536     1.540     1.543     1.547     1.551     1.554     1.557     1.561     1.564     1.567     1.571     1.574     1.577     1.580     1.583     1.587     1.590     1.593     1.596     1.599     1.602     1.605     1.608     1.611     1.614     1.616     1.619     1.622     1.625     1.627     1.630     1.632     1.635     1.638     1.640     1.643     1.645     1.648     1.650     1.652     1.655     1.657     1.659     1.661     1.663     1.665     1.667     1.669     1.671     1.673     1.675     1.677     1.678     1.680     1.682     1.683     1.685     1.686     1.687     1.688     1.690     1.691     1.692     1.693     1.693     1.694     1.694     1.695     1.695     1.695     1.695     1.696     1.696     1.696     1.695     1.695     1.695     1.694     1.694     1.693     1.692     1.691     1.690     1.689     1.688     1.686     1.685     1.684     1.682     1.681     1.679     1.677     1.675     1.673     1.670     1.668     1.665     1.663     1.660     1.657     1.654     1.650     1.647     1.643     1.639     1.634     1.628     1.622     1.613     1.604     1.594     1.584     1.574     1.565     1.557     1.549     1.541     1.534     1.527     1.520     1.513     1.507     1.500     1.494     1.488     1.482     1.476     1.469     1.463     1.457     1.451     1.446     1.440     1.434     1.428     1.422     1.420     1.421     1.422     1.423     1.423     1.424     1.425     1.426     1.427     1.428     1.429     1.430     1.431     1.432     1.433     1.434     1.435     1.436     1.437     1.438     1.439     1.440     1.441     1.442     1.443     1.444     1.445     1.446     1.447     1.448     1.448     1.449     1.450     1.451     1.452     1.453     1.454     1.455     1.456     1.457     1.458     1.459     1.460     1.462     1.463     1.464     1.465     1.466     1.467     1.468     1.469     1.470     1.471     1.472     1.473     1.474     1.474     1.475     1.476     1.477     1.478     1.479     1.480     1.481     1.482     1.483     1.484     1.485     1.486     1.487     1.488     1.489     1.490     1.491     1.492     1.493     1.494     1.495     1.496     1.497     1.498     1.499     1.500     1.502     1.503     1.504     1.505     1.506     1.507     1.508     1.509     1.510     1.511     1.512     1.513     1.514     1.515     1.516     1.517     1.518     1.519     1.520     1.521     1.523     1.524     1.525     1.526     1.527     1.528     1.529     1.531     1.532     1.533     1.534     1.535     1.537     1.538     1.539     1.540     1.541     1.542     1.544     1.545     1.546     1.547     1.549     1.550     1.551     1.553     1.554     1.555     1.557     1.558     1.559     1.561     1.562     1.563     1.565     1.566     1.568     1.569     1.571     1.572     1.573     1.575     1.576     1.578     1.579     1.581     1.582     1.583     1.585     1.586     1.588     1.589     1.591     1.592     1.594     1.595     1.597     1.599     1.600     1.602     1.603     1.605     1.607     1.608     1.610     1.612     1.613     1.618     1.632     1.645     1.658     1.672     1.685     1.698     1.710     1.723     1.736     1.748     1.761     1.773     1.785     1.796     1.808     1.820     1.831     1.842     1.853     1.864     1.874     1.885     1.895     1.905     1.915     1.925     1.934     1.943     1.952     1.961     1.970     1.978     1.986     1.994     2.002     2.009     2.016     2.023     2.030     2.037     2.043     2.049     2.055     2.061     2.067     2.072     2.078     2.082     2.087     2.092     2.097     2.101     2.105     2.109     2.113     2.117     2.120     2.124     2.127     2.130     2.133     2.136     2.139     2.142     2.144     2.147     2.149     2.152     2.154     2.156     2.159     2.161     2.163     2.166     2.168     2.170     2.173     2.175     2.177     2.180     2.183     2.186     2.188     2.191     2.195     2.198     2.201     2.205     2.209     2.213     2.217     2.222     2.227     2.232     2.237     2.243     2.249     2.256     2.262     2.269     2.277     2.285     2.293     2.301     2.310     2.319     2.329     2.339     2.350     2.361     2.372     2.383     2.395     2.408     2.420     2.433     2.446     2.460     2.473     2.487     2.502     2.516     2.531     2.546     2.561     2.576     2.592     2.607     2.622     2.638     2.653     2.668     2.684     2.699     2.715     2.730     2.745     2.760     2.776     2.791     2.806     2.821     2.835     2.850     2.864     2.877     2.891     2.904     2.918     2.932     2.946     2.962     2.978     2.994     3.011     3.029     3.048     3.067     3.089     3.112     3.136     3.161     3.188     3.214     3.242     3.271     3.300     3.331     3.363     3.395     3.427     3.459     3.488     3.517     3.543     3.564     3.582     3.593     3.597     3.597     3.596     3.588     3.584     3.579     3.569     3.563     3.560     3.552     3.543     3.533     3.519     3.507     3.496     3.482     3.474     3.470     3.466     3.468     3.473     3.475     3.482     3.491     3.499     3.508     3.516     3.521     3.526     3.530     3.530     3.530     3.529     3.523     3.518     3.511     3.499     3.488     3.475     3.458     3.442     3.426     3.406     3.388     3.370     3.349     3.331     3.314     3.294     3.276     3.257     3.235     3.213     3.191     3.166     3.143     3.121     3.095     3.072     3.050     3.026     3.004     2.983     2.960     2.938     2.916     2.892     2.872     2.852     2.831     2.814     2.797     2.780     2.766     2.754     2.745     2.738     2.733     2.730     2.729     2.731     2.732     2.736     2.743     2.749     2.756     2.761     2.763     2.765     2.768     2.770     2.774     2.779     2.785     2.795     2.808     2.821     2.835     2.849     2.862     2.877     2.893     2.909     2.978     3.064     3.139     3.201     3.266     3.315     3.350     3.384     3.411     3.429     3.447     3.452     3.448     3.441     3.419     3.392     3.368     3.334     3.298     3.264     3.220     3.211     3.212     3.208     3.203     3.195     3.181     3.167     3.154     3.141     3.135     3.133     3.131     3.131     3.128     3.119     3.109     3.098     3.084     3.073     3.065     3.055     3.045     3.035     3.024     3.015     3.007     2.997     2.989     2.981     2.971     2.961     2.952     2.941     2.930     2.919     2.905     2.891     2.876     2.858     2.840     2.820     2.799     2.778     2.757     2.734     2.711     2.687     2.660     2.633     2.605     2.574     2.543     2.510     2.476     2.443     2.411     2.380     2.351     2.323     2.294     2.265     2.236     2.228     2.222     2.218     2.212     2.208     2.205     2.200     2.197     2.194     2.191     2.189     2.187     2.184     2.183     2.181     2.179     2.177     2.176     2.174     2.173     2.172     2.171     2.170     2.169     2.168     2.168     2.167     2.166     2.166     2.167     2.166     2.166     2.165     2.164     2.164     2.163     2.162     2.162     2.162     2.161     2.160     2.160     2.159     2.159     2.159     2.158     2.157     2.157     2.155     2.155     2.154     2.153     2.152     2.151     2.149     2.148     2.148     2.146     2.145     2.144     2.151     2.166     2.182     2.197     2.208     2.211     2.209     2.208     2.214     2.231     2.260     2.293     2.322     2.345     2.358     2.359     2.356     2.346     2.330     2.311     2.290     2.263     2.236     2.206     2.168     2.119     2.076     2.122     2.154     2.173     2.177     2.211     2.276     2.340     2.402     2.459     2.513     2.566     2.625     2.687     2.745     2.791     2.821     2.834     2.826     2.797     2.747     2.681     2.596     2.498     2.392     2.279     2.168     2.114     2.125     2.136     2.148     2.158     2.170     2.181     2.191     2.202     2.213     2.265     2.320     2.373     2.434     2.545     2.659     2.775     2.892     3.006     3.114     3.214     3.300     3.372     3.430     3.473     3.502     3.519     3.525     3.521     3.516     3.513     3.514     3.527     3.550     3.577     3.607     3.636     3.660     3.689     3.723     3.757     3.788     3.806     3.808     3.799     3.781     3.758     3.733     3.698     3.653     3.602     3.545     3.482     3.417     3.351     3.295     3.257     3.228     3.190     3.150     3.093     3.025     2.950     2.867     2.773     2.736     2.826     2.902     2.970     3.037     3.108     3.175     3.247     3.342     3.435     3.526     3.616     3.706     3.794     3.871     3.934     3.984     4.018     4.036     4.044     4.039     4.026     3.999     3.962     3.910     3.837     3.740     3.630     3.515     3.406     3.320     3.266     3.246     3.260     3.300     3.349     3.397     3.438     3.462     3.468     3.458     3.434     3.403     3.370     3.340     3.315     3.298     3.288     3.289     3.297     3.308     3.315     3.313     3.295     3.261     3.211     3.148     3.077     3.004     2.934     2.869     2.811     2.761     2.717     2.678     2.643     2.611     2.581     2.551     2.524     2.498     2.470     2.438     2.398     2.357     2.318     2.276     2.232     2.187     2.144     2.103     2.061     2.021     1.982     1.945     1.911     1.880     1.853     1.829     1.807     1.787     1.770     1.753     1.737     1.722     1.708     1.694     1.680     1.666     1.653     1.639     1.626     1.613     1.600     1.587     1.573     1.560     1.547     1.534     1.522     1.509     1.497     1.485     1.473     1.461     1.450     1.438     1.427     1.417     1.405     1.394     1.383     1.372     1.360     1.349     1.337     1.326     1.314     1.302     1.290     1.279     1.267     1.256     1.245     1.233     1.222     1.211     1.200     1.190     1.183     1.180     1.178     1.175     1.173     1.171     1.168     1.166     1.164     1.161     1.159     1.157     1.155     1.152     1.150     1.148     1.146     1.143     1.141     1.139     1.136     1.134     1.132     1.130     1.127     1.125     1.123     1.121     1.118     1.116     1.114     1.112     1.110     1.109     1.107     1.105     1.103     1.102     1.100     1.099     1.097     1.096     1.094     1.093     1.092     1.091     1.090     1.089     1.088     1.087     1.086     1.085     1.084     1.083     1.082     1.081     1.080     1.080     1.079     1.078     1.077     1.076     1.076     1.075     1.074     1.073     1.072     1.070     1.069     1.068     1.067     1.066     1.065     1.063     1.062     1.060     1.059     1.057     1.055     1.053     1.051     1.049     1.047     1.045     1.043     1.040     1.038     1.035     1.032     1.029     1.026     1.023     1.020     1.016     1.013     1.009     1.005     1.001     0.997     0.993     0.989     0.985     0.980     0.976     0.971     0.967     0.962     0.957     0.952     0.947     0.942     0.936     0.931     0.925     0.920     0.914     0.909     0.903     0.897     0.891     0.886     0.880     0.874     0.868     0.862     0.856     0.850     0.843     0.837     0.831     0.825     0.819     0.812     0.806     0.803     0.803     0.803     0.803     0.802     0.801     0.800     0.799     0.798     0.799     0.800     0.802     0.804     0.807     0.808     0.809     0.809     0.807     0.805     0.801
     1.300     1.302     1.304     1.306     1.308     1.310     1.311     1.313     1.314     1.316     1.317     1.318     1.319     1.320     1.321     1.323     1.324     1.325     1.326     1.328     1.329     1.330     1.331     1.332     1.333     1.334     1.334     1.335     1.336     1.336     1.337     1.338     1.338     1.339     1.339     1.339     1.340     1.340     1.340     1.341     1.341     1.341     1.341     1.341     1.341     1.341     1.341     1.341     1.341     1.341     1.341     1.340     1.340     1.340     1.339     1.339     1.339     1.338     1.338     1.337     1.337     1.336     1.336     1.335     1.335     1.334     1.333     1.333     1.332     1.331     1.331     1.330     1.329     1.328     1.327     1.327     1.326     1.325     1.324     1.323     1.322     1.321     1.320     1.319     1.318     1.317     1.316     1.315     1.313     1.313     1.311     1.310     1.309     1.308     1.307     1.305     1.304     1.303     1.302     1.301     1.299     1.298     1.297     1.295     1.294     1.293     1.292     1.290     1.289     1.288     1.286     1.285     1.283     1.282     1.281     1.279     1.278     1.276     1.275     1.273     1.272     1.270     1.269     1.267     1.266     1.265     1.263     1.261     1.260     1.258     1.257     1.255     1.254     1.252     1.250     1.250     1.252     1.253     1.255     1.257     1.259     1.260     1.262     1.263     1.265     1.266     1.267     1.269     1.270     1.271     1.272     1.274     1.275     1.276     1.277     1.278     1.279     1.280     1.281     1.281     1.282     1.283     1.283     1.284     1.284     1.285     1.285     1.286     1.286     1.286     1.286     1.286     1.286     1.286     1.286     1.286     1.286     1.286     1.285     1.285     1.285     1.284     1.283     1.283     1.282     1.281     1.280     1.279     1.278     1.277     1.275     1.274     1.272     1.271     1.269     1.268     1.266     1.264     1.262     1.260     1.258     1.255     1.253     1.251     1.249     1.246     1.243     1.241     1.238     1.235     1.232     1.229     1.226     1.222     1.219     1.216     1.212     1.209     1.205     1.201     1.198     1.194     1.190     1.185     1.181     1.177     1.173     1.168     1.163     1.159     1.154     1.149     1.144     1.139     1.134     1.128     1.123     1.119     1.118     1.117     1.116     1.114     1.113     1.112     1.111     1.110     1.109     1.108     1.107     1.105     1.104     1.103     1.102     1.101     1.099     1.098     1.097     1.095     1.094     1.093     1.092     1.090     1.089     1.088     1.086     1.085     1.084     1.082     1.081     1.080     1.078     1.077     1.076     1.074     1.073     1.072     1.070     1.069     1.068     1.066     1.065     1.063     1.062     1.060     1.059     1.057     1.056     1.054     1.053     1.051     1.050     1.049     1.047     1.046     1.046     1.046     1.046     1.047     1.047     1.047     1.048     1.048     1.049     1.049     1.050     1.050     1.050     1.051     1.051     1.052     1.052     1.052     1.053     1.053     1.053     1.054     1.054     1.055     1.055     1.055     1.056     1.056     1.056     1.057     1.057     1.057     1.058     1.058     1.058     1.059     1.059     1.060     1.060     1.060     1.061     1.061     1.062     1.062     1.062     1.063     1.063     1.063     1.064     1.064     1.064     1.065     1.065     1.065     1.066     1.066     1.067     1.067     1.067     1.068     1.068     1.068     1.069     1.069     1.069     1.070     1.070     1.071     1.071     1.071     1.072     1.072     1.073     1.073     1.073     1.073     1.074     1.074     1.075     1.075     1.076     1.076     1.076     1.077     1.077     1.077     1.078     1.078     1.079     1.079     1.079     1.080     1.080     1.081     1.081     1.081     1.082     1.082     1.082     1.083     1.083     1.084     1.084     1.085     1.085     1.086     1.086     1.087     1.087     1.088     1.088     1.088     1.089     1.089     1.090     1.090     1.091     1.091     1.091     1.092     1.092     1.093     1.093     1.094     1.094     1.094     1.095     1.095     1.096     1.096     1.096     1.097     1.097     1.098     1.098     1.099     1.099     1.100     1.100     1.101     1.101     1.102     1.102     1.103     1.103     1.104     1.104     1.104     1.105     1.106     1.106     1.107     1.107     1.108     1.108     1.109     1.109     1.110     1.110     1.111     1.111     1.112     1.112     1.113     1.113     1.114     1.114     1.115     1.115     1.116     1.117     1.117     1.118     1.118     1.119     1.119     1.120     1.120     1.121     1.122     1.122     1.123     1.123     1.124     1.124     1.125     1.125     1.126     1.126     1.127     1.128     1.128     1.129     1.130     1.130     1.131     1.132     1.132     1.133     1.134     1.134     1.135     1.136     1.136     1.137     1.138     1.139     1.139     1.140     1.141     1.141     1.142     1.143     1.143     1.144     1.144     1.145     1.145     1.146     1.147     1.147     1.148     1.149     1.149     1.150     1.150     1.151     1.152     1.152     1.153     1.154     1.154     1.155     1.156     1.156     1.157     1.158     1.158     1.159     1.160     1.161     1.161     1.162     1.163     1.163     1.164     1.165     1.166     1.166     1.167     1.168     1.168     1.169     1.170     1.170     1.171     1.172     1.173     1.174     1.174     1.175     1.176     1.178     1.181     1.184     1.187     1.190     1.193     1.196     1.199     1.202     1.204     1.208     1.210     1.214     1.217     1.220     1.223     1.226     1.229     1.232     1.235     1.239     1.242     1.245     1.249     1.252     1.255     1.259     1.262     1.265     1.268     1.272     1.275     1.278     1.282     1.286     1.289     1.292     1.296     1.299     1.303     1.306     1.310     1.313     1.317     1.320     1.324     1.327     1.331     1.335     1.338     1.342     1.345     1.349     1.353     1.356     1.360     1.364     1.368     1.371     1.375     1.379     1.383     1.386     1.390     1.394     1.398     1.401     1.405     1.409     1.413     1.417     1.421     1.424     1.428     1.432     1.436     1.439     1.443     1.447     1.451     1.454     1.458     1.462     1.466     1.469     1.473     1.477     1.480     1.484     1.487     1.491     1.495     1.499     1.502     1.506     1.509     1.513     1.517     1.520     1.524     1.527     1.531     1.534     1.538     1.541     1.544     1.548     1.551     1.555     1.558     1.561     1.565     1.568     1.571     1.574     1.578     1.581     1.584     1.587     1.590     1.593     1.596     1.599     1.602     1.605     1.608     1.610     1.613     1.616     1.618     1.621     1.624     1.626     1.629     1.631     1.634     1.636     1.639     1.641     1.643     1.646     1.648     1.650     1.652     1.654     1.656     1.659     1.660     1.662     1.664     1.666     1.668     1.670     1.672     1.673     1.675     1.677     1.678     1.679     1.680     1.682     1.683     1.684     1.685     1.686     1.686     1.687     1.688     1.688     1.688     1.689     1.689     1.689     1.689     1.688     1.688     1.688     1.688     1.687     1.687     1.686     1.685     1.684     1.683     1.682     1.681     1.679     1.677     1.676     1.674     1.672     1.670     1.668     1.666     1.663     1.661     1.658     1.656     1.653     1.650     1.646     1.643     1.639     1.636     1.632     1.627     1.623     1.618     1.612     1.605     1.596     1.586     1.576     1.566     1.557     1.549     1.541     1.533     1.526     1.519     1.513     1.506     1.500     1.494     1.487     1.481     1.475     1.469     1.463     1.457     1.451     1.445     1.440     1.434     1.429     1.423     1.418     1.419     1.420     1.421     1.422     1.423     1.423     1.424     1.425     1.426     1.427     1.428     1.429     1.430     1.431     1.432     1.433     1.434     1.435     1.436     1.437     1.438     1.439     1.440     1.441     1.442     1.443     1.444     1.445     1.446     1.447     1.447     1.448     1.449     1.450     1.451     1.452     1.453     1.454     1.455     1.456     1.457     1.458     1.459     1.460     1.462     1.463     1.464     1.465     1.466     1.467     1.468     1.469     1.470     1.471     1.471     1.472     1.473     1.474     1.475     1.476     1.477     1.478     1.479     1.480     1.481     1.482     1.483     1.484     1.485     1.486     1.487     1.488     1.489     1.490     1.491     1.492     1.493     1.494     1.495     1.496     1.497     1.498     1.499     1.500     1.501     1.503     1.504     1.505     1.506     1.507     1.508     1.509     1.510     1.511     1.512     1.513     1.514     1.515     1.516     1.517     1.518     1.519     1.520     1.522     1.523     1.524     1.525     1.526     1.527     1.528     1.530     1.531     1.532     1.533     1.534     1.536     1.537     1.538     1.539     1.540     1.542     1.543     1.544     1.545     1.547     1.548     1.549     1.550     1.552     1.553     1.554     1.556     1.557     1.558     1.560     1.561     1.562     1.564     1.565     1.567     1.568     1.570     1.571     1.573     1.574     1.575     1.577     1.578     1.580     1.581     1.583     1.584     1.586     1.587     1.589     1.590     1.592     1.593     1.594     1.596     1.598     1.599     1.601     1.602     1.604     1.606     1.607     1.609     1.611     1.612     1.614     1.624     1.637     1.651     1.664     1.677     1.690     1.703     1.716     1.728     1.741     1.753     1.765     1.778     1.789     1.801     1.813     1.824     1.835     1.846     1.857     1.868     1.879     1.889     1.899     1.909     1.919     1.928     1.937     1.947     1.955     1.964     1.973     1.981     1.989     1.997     2.004     2.011     2.018     2.025     2.032     2.038     2.045     2.051     2.057     2.062     2.068     2.073     2.078     2.083     2.088     2.093     2.097     2.101     2.105     2.109     2.113     2.116     2.120     2.123     2.126     2.129     2.132     2.135     2.138     2.141     2.143     2.146     2.148     2.151     2.153     2.155     2.158     2.160     2.162     2.164     2.167     2.169     2.172     2.174     2.177     2.179     2.182     2.185     2.188     2.191     2.194     2.198     2.201     2.205     2.209     2.213     2.218     2.223     2.228     2.233     2.239     2.245     2.251     2.258     2.265     2.272     2.280     2.288     2.296     2.305     2.314     2.324     2.334     2.344     2.355     2.366     2.378     2.389     2.402     2.414     2.427     2.440     2.453     2.467     2.481     2.495     2.510     2.525     2.539     2.555     2.570     2.585     2.601     2.616     2.632     2.647     2.663     2.678     2.693     2.709     2.724     2.740     2.755     2.770     2.786     2.801     2.816     2.830     2.845     2.859     2.873     2.887     2.901     2.914     2.928     2.942     2.957     2.973     2.989     3.006     3.023     3.042     3.061     3.082     3.106     3.130     3.156     3.183     3.211     3.239     3.268     3.298     3.328     3.359     3.392     3.425     3.459     3.491     3.522     3.550     3.576     3.596     3.612     3.621     3.624     3.623     3.618     3.610     3.600     3.592     3.585     3.581     3.577     3.569     3.559     3.546     3.531     3.517     3.504     3.492     3.484     3.480     3.478     3.481     3.486     3.491     3.498     3.506     3.515     3.524     3.532     3.538     3.544     3.549     3.550     3.552     3.551     3.547     3.542     3.535     3.525     3.513     3.500     3.484     3.468     3.451     3.432     3.413     3.394     3.374     3.356     3.339     3.320     3.301     3.282     3.259     3.237     3.213     3.188     3.164     3.140     3.113     3.089     3.065     3.040     3.018     2.996     2.971     2.948     2.924     2.898     2.875     2.852     2.830     2.809     2.789     2.770     2.753     2.739     2.729     2.720     2.715     2.711     2.709     2.710     2.710     2.713     2.718     2.721     2.724     2.725     2.724     2.725     2.727     2.728     2.732     2.738     2.747     2.759     2.773     2.787     2.799     2.811     2.822     2.835     2.849     2.866     2.888     2.975     3.053     3.124     3.191     3.247     3.292     3.336     3.371     3.400     3.425     3.441     3.447     3.445     3.431     3.415     3.396     3.368     3.340     3.308     3.270     3.228     3.193     3.191     3.186     3.177     3.165     3.152     3.144     3.138     3.138     3.140     3.140     3.139     3.135     3.127     3.118     3.107     3.094     3.084     3.073     3.062     3.052     3.042     3.032     3.023     3.015     3.007     2.999     2.992     2.982     2.973     2.964     2.953     2.943     2.931     2.918     2.904     2.889     2.871     2.853     2.835     2.815     2.795     2.775     2.753     2.730     2.707     2.682     2.656     2.629     2.600     2.569     2.537     2.503     2.469     2.436     2.403     2.372     2.343     2.313     2.284     2.253     2.236     2.230     2.225     2.220     2.216     2.212     2.208     2.205     2.203     2.200     2.197     2.195     2.193     2.191     2.189     2.187     2.185     2.184     2.182     2.181     2.180     2.178     2.177     2.177     2.176     2.175     2.175     2.174     2.173     2.173     2.173     2.172     2.171     2.170     2.169     2.169     2.167     2.167     2.166     2.165     2.165     2.164     2.163     2.163     2.162     2.161     2.160     2.160     2.158     2.157     2.156     2.155     2.153     2.152     2.151     2.150     2.149     2.147     2.146     2.145     2.150     2.162     2.173     2.183     2.189     2.191     2.191     2.196     2.212     2.238     2.275     2.313     2.345     2.370     2.386     2.392     2.391     2.385     2.370     2.352     2.328     2.299     2.266     2.230     2.187     2.139     2.089     2.107     2.140     2.158     2.162     2.214     2.276     2.338     2.399     2.458     2.514     2.568     2.624     2.684     2.741     2.789     2.824     2.843     2.843     2.822     2.783     2.725     2.649     2.558     2.456     2.347     2.234     2.125     2.108     2.119     2.131     2.141     2.152     2.164     2.174     2.185     2.195     2.204     2.244     2.292     2.357     2.476     2.600     2.725     2.849     2.969     3.082     3.186     3.278     3.355     3.418     3.464     3.495     3.513     3.519     3.516     3.512     3.513     3.524     3.549     3.583     3.622     3.663     3.702     3.738     3.775     3.814     3.848     3.875     3.887     3.884     3.868     3.845     3.818     3.790     3.757     3.719     3.682     3.640     3.591     3.537     3.485     3.443     3.416     3.392     3.351     3.277     3.167     3.095     3.019     2.936     2.850     2.798     2.910     3.026     3.142     3.252     3.354     3.446     3.529     3.605     3.679     3.753     3.826     3.900     3.972     4.034     4.087     4.125     4.153     4.168     4.172     4.165     4.149     4.124     4.088     4.039     3.971     3.881     3.775     3.660     3.549     3.457     3.397     3.367     3.360     3.367     3.385     3.407     3.432     3.451     3.463     3.465     3.458     3.447     3.436     3.430     3.428     3.429     3.433     3.438     3.444     3.447     3.445     3.433     3.407     3.365     3.307     3.235     3.154     3.070     2.989     2.916     2.851     2.794     2.744     2.701     2.663     2.629     2.598     2.568     2.542     2.518     2.492     2.462     2.427     2.390     2.354     2.315     2.274     2.231     2.189     2.147     2.106     2.065     2.026     1.989     1.954     1.922     1.894     1.868     1.844     1.822     1.802     1.784     1.766     1.749     1.733     1.718     1.703     1.688     1.673     1.659     1.645     1.631     1.618     1.604     1.589     1.575     1.561     1.548     1.535     1.521     1.508     1.495     1.483     1.471     1.459     1.447     1.436     1.424     1.413     1.402     1.390     1.378     1.366     1.355     1.343     1.331     1.319     1.307     1.295     1.283     1.271     1.260     1.248     1.237     1.225     1.214     1.203     1.192     1.181     1.176     1.174     1.172     1.169     1.167     1.164     1.162     1.160     1.158     1.155     1.153     1.151     1.149     1.146     1.144     1.142     1.140     1.137     1.135     1.133     1.131     1.128     1.126     1.124     1.122     1.119     1.117     1.115     1.113     1.111     1.109     1.107     1.105     1.104     1.102     1.100     1.098     1.097     1.095     1.094     1.093     1.091     1.090     1.089     1.088     1.087     1.086     1.085     1.084     1.083     1.082     1.081     1.080     1.079     1.078     1.077     1.077     1.076     1.075     1.074     1.073     1.073     1.072     1.071     1.070     1.069     1.068     1.066     1.065     1.064     1.063     1.062     1.060     1.059     1.057     1.056     1.054     1.052     1.051     1.049     1.047     1.044     1.042     1.040     1.037     1.035     1.032     1.029     1.026     1.023     1.020     1.017     1.013     1.010     1.006     1.003     0.999     0.995     0.991     0.987     0.982     0.978     0.973     0.969     0.964     0.960     0.955     0.950     0.944     0.939     0.934     0.929     0.923     0.918     0.912     0.906     0.901     0.895     0.889     0.883     0.877     0.871     0.865     0.859     0.853     0.847     0.841     0.835     0.829     0.823     0.817     0.810     0.804     0.798     0.798     0.798     0.797     0.796     0.795     0.794     0.792     0.792     0.793     0.794     0.797     0.801     0.804     0.806     0.807     0.807     0.806     0.804     0.800
     1.296     1.299     1.301     1.303     1.305     1.307     1.308     1.310     1.312     1.313     1.315     1.317     1.318     1.320     1.321     1.322     1.324     1.325     1.326     1.327     1.328     1.329     1.331     1.332     1.333     1.333     1.334     1.335     1.335     1.336     1.337     1.337     1.338     1.338     1.339     1.339     1.340     1.340     1.340     1.340     1.341     1.341     1.341     1.341     1.341     1.341     1.341     1.341     1.341     1.341     1.341     1.341     1.340     1.340     1.340     1.339     1.339     1.339     1.338     1.338     1.338     1.337     1.336     1.336     1.335     1.335     1.334     1.333     1.333     1.332     1.331     1.330     1.330     1.329     1.328     1.327     1.326     1.326     1.325     1.324     1.323     1.322     1.321     1.320     1.319     1.318     1.317     1.316     1.314     1.313     1.312     1.311     1.310     1.309     1.308     1.306     1.305     1.304     1.303     1.302     1.300     1.299     1.298     1.297     1.295     1.294     1.293     1.291     1.290     1.289     1.287     1.286     1.284     1.283     1.282     1.280     1.279     1.277     1.276     1.275     1.273     1.272     1.270     1.269     1.267     1.266     1.264     1.263     1.261     1.260     1.258     1.256     1.255     1.253     1.252     1.251     1.253     1.255     1.256     1.258     1.260     1.261     1.263     1.264     1.266     1.267     1.268     1.270     1.271     1.272     1.273     1.275     1.276     1.277     1.278     1.279     1.280     1.281     1.281     1.282     1.283     1.283     1.284     1.285     1.285     1.286     1.286     1.286     1.286     1.287     1.287     1.287     1.287     1.287     1.287     1.287     1.287     1.286     1.286     1.286     1.285     1.284     1.284     1.283     1.282     1.281     1.281     1.279     1.278     1.277     1.276     1.274     1.273     1.271     1.270     1.268     1.266     1.264     1.262     1.260     1.258     1.256     1.254     1.251     1.249     1.246     1.244     1.241     1.238     1.235     1.232     1.229     1.226     1.222     1.219     1.216     1.212     1.209     1.205     1.201     1.198     1.193     1.190     1.185     1.181     1.177     1.172     1.168     1.163     1.159     1.154     1.149     1.144     1.139     1.134     1.128     1.123     1.118     1.117     1.116     1.115     1.114     1.113     1.112     1.111     1.110     1.109     1.108     1.106     1.105     1.104     1.103     1.102     1.100     1.099     1.098     1.097     1.095     1.094     1.093     1.092     1.090     1.089     1.088     1.086     1.085     1.084     1.082     1.081     1.080     1.079     1.077     1.076     1.074     1.073     1.072     1.070     1.069     1.068     1.066     1.065     1.063     1.062     1.060     1.059     1.057     1.056     1.055     1.053     1.052     1.050     1.049     1.047     1.046     1.045     1.045     1.046     1.046     1.047     1.047     1.047     1.048     1.048     1.049     1.049     1.050     1.050     1.050     1.051     1.051     1.052     1.052     1.052     1.053     1.053     1.053     1.054     1.054     1.054     1.055     1.055     1.055     1.056     1.056     1.056     1.057     1.057     1.057     1.058     1.058     1.059     1.059     1.059     1.060     1.060     1.061     1.061     1.061     1.062     1.062     1.062     1.063     1.063     1.063     1.064     1.064     1.065     1.065     1.065     1.066     1.066     1.066     1.067     1.067     1.067     1.068     1.068     1.068     1.069     1.069     1.070     1.070     1.070     1.071     1.071     1.072     1.072     1.072     1.073     1.073     1.073     1.074     1.074     1.075     1.075     1.075     1.076     1.076     1.076     1.077     1.077     1.078     1.078     1.078     1.079     1.079     1.080     1.080     1.080     1.081     1.081     1.082     1.082     1.082     1.083     1.083     1.084     1.084     1.085     1.085     1.086     1.086     1.087     1.087     1.088     1.088     1.088     1.089     1.089     1.090     1.090     1.091     1.091     1.092     1.092     1.092     1.093     1.093     1.094     1.094     1.094     1.095     1.095     1.096     1.096     1.096     1.097     1.097     1.098     1.098     1.099     1.099     1.100     1.100     1.101     1.101     1.102     1.102     1.102     1.103     1.104     1.104     1.104     1.105     1.106     1.106     1.107     1.107     1.108     1.108     1.109     1.109     1.110     1.110     1.111     1.111     1.112     1.112     1.113     1.113     1.114     1.114     1.115     1.116     1.116     1.117     1.117     1.118     1.118     1.119     1.120     1.120     1.121     1.121     1.122     1.122     1.123     1.123     1.124     1.124     1.125     1.126     1.126     1.127     1.127     1.128     1.129     1.129     1.130     1.131     1.131     1.132     1.133     1.133     1.134     1.135     1.135     1.136     1.137     1.137     1.138     1.139     1.139     1.140     1.141     1.141     1.142     1.143     1.143     1.144     1.144     1.145     1.146     1.146     1.147     1.147     1.148     1.149     1.149     1.150     1.151     1.151     1.152     1.152     1.153     1.154     1.155     1.155     1.156     1.157     1.157     1.158     1.159     1.159     1.160     1.161     1.162     1.162     1.163     1.164     1.164     1.165     1.166     1.167     1.167     1.168     1.169     1.169     1.170     1.171     1.172     1.172     1.173     1.174     1.175     1.176     1.177     1.180     1.183     1.186     1.189     1.192     1.194     1.197     1.200     1.203     1.206     1.209     1.212     1.215     1.218     1.222     1.225     1.228     1.231     1.234     1.237     1.241     1.244     1.247     1.250     1.254     1.257     1.260     1.264     1.267     1.270     1.274     1.277     1.281     1.284     1.287     1.291     1.294     1.298     1.301     1.305     1.308     1.312     1.315     1.319     1.322     1.326     1.329     1.333     1.337     1.340     1.344     1.348     1.351     1.355     1.359     1.362     1.366     1.370     1.373     1.377     1.381     1.385     1.388     1.392     1.396     1.400     1.404     1.407     1.411     1.415     1.419     1.422     1.426     1.430     1.434     1.438     1.441     1.445     1.449     1.452     1.456     1.460     1.464     1.467     1.471     1.475     1.478     1.482     1.485     1.489     1.493     1.496     1.500     1.504     1.507     1.511     1.514     1.518     1.521     1.525     1.528     1.531     1.535     1.538     1.542     1.545     1.548     1.552     1.555     1.558     1.562     1.565     1.568     1.571     1.574     1.578     1.581     1.584     1.587     1.590     1.593     1.595     1.598     1.601     1.604     1.607     1.609     1.612     1.615     1.617     1.620     1.622     1.625     1.627     1.630     1.632     1.634     1.637     1.639     1.641     1.644     1.646     1.648     1.650     1.652     1.654     1.656     1.658     1.659     1.661     1.663     1.665     1.666     1.668     1.670     1.671     1.672     1.674     1.675     1.676     1.677     1.678     1.678     1.679     1.680     1.681     1.681     1.681     1.682     1.682     1.682     1.682     1.681     1.681     1.681     1.681     1.680     1.680     1.679     1.678     1.677     1.676     1.675     1.673     1.672     1.670     1.668     1.666     1.664     1.662     1.660     1.657     1.654     1.652     1.649     1.646     1.643     1.639     1.636     1.632     1.629     1.625     1.620     1.616     1.611     1.606     1.600     1.594     1.587     1.578     1.567     1.557     1.548     1.540     1.532     1.525     1.518     1.511     1.505     1.499     1.492     1.486     1.480     1.475     1.469     1.463     1.457     1.451     1.445     1.440     1.434     1.428     1.423     1.417     1.417     1.418     1.419     1.420     1.421     1.422     1.423     1.424     1.424     1.425     1.426     1.427     1.428     1.429     1.430     1.431     1.432     1.433     1.434     1.435     1.436     1.437     1.438     1.439     1.440     1.441     1.442     1.443     1.444     1.445     1.446     1.447     1.447     1.448     1.449     1.450     1.451     1.452     1.453     1.454     1.455     1.456     1.457     1.458     1.459     1.460     1.461     1.462     1.464     1.464     1.465     1.466     1.467     1.469     1.469     1.470     1.471     1.472     1.473     1.474     1.475     1.476     1.477     1.478     1.479     1.480     1.481     1.482     1.483     1.484     1.485     1.486     1.487     1.488     1.489     1.490     1.491     1.492     1.493     1.494     1.495     1.496     1.497     1.498     1.499     1.500     1.501     1.503     1.504     1.505     1.506     1.507     1.508     1.509     1.510     1.511     1.512     1.513     1.514     1.515     1.516     1.517     1.518     1.519     1.520     1.522     1.523     1.524     1.525     1.526     1.528     1.529     1.530     1.531     1.532     1.533     1.534     1.536     1.537     1.538     1.539     1.541     1.542     1.543     1.544     1.545     1.547     1.548     1.549     1.551     1.552     1.553     1.555     1.556     1.557     1.559     1.560     1.561     1.563     1.564     1.566     1.567     1.569     1.570     1.572     1.573     1.574     1.576     1.577     1.579     1.580     1.582     1.583     1.585     1.586     1.588     1.589     1.591     1.592     1.594     1.595     1.597     1.598     1.600     1.602     1.603     1.605     1.607     1.608     1.610     1.612     1.613     1.616     1.629     1.643     1.656     1.669     1.682     1.695     1.708     1.721     1.733     1.746     1.758     1.770     1.782     1.794     1.806     1.817     1.829     1.840     1.851     1.862     1.872     1.882     1.893     1.903     1.912     1.922     1.931     1.941     1.950     1.958     1.967     1.975     1.983     1.991     1.999     2.006     2.013     2.020     2.027     2.034     2.040     2.046     2.052     2.058     2.063     2.069     2.074     2.079     2.084     2.088     2.093     2.097     2.101     2.105     2.109     2.112     2.116     2.119     2.122     2.126     2.129     2.132     2.134     2.137     2.140     2.142     2.145     2.147     2.149     2.152     2.154     2.156     2.159     2.161     2.163     2.166     2.168     2.170     2.173     2.176     2.178     2.181     2.184     2.187     2.190     2.194     2.197     2.201     2.205     2.209     2.214     2.219     2.224     2.229     2.235     2.240     2.247     2.253     2.260     2.267     2.275     2.283     2.291     2.300     2.309     2.318     2.328     2.339     2.349     2.360     2.372     2.383     2.395     2.408     2.421     2.434     2.447     2.461     2.475     2.489     2.503     2.518     2.533     2.548     2.563     2.579     2.594     2.610     2.625     2.641     2.656     2.672     2.687     2.703     2.718     2.734     2.749     2.765     2.780     2.795     2.810     2.825     2.840     2.855     2.869     2.883     2.897     2.911     2.924     2.938     2.953     2.968     2.984     3.001     3.018     3.036     3.055     3.076     3.098     3.123     3.149     3.177     3.205     3.235     3.264     3.294     3.324     3.355     3.387     3.420     3.455     3.489     3.522     3.553     3.581     3.606     3.626     3.639     3.647     3.648     3.644     3.636     3.625     3.613     3.606     3.603     3.601     3.595     3.585     3.572     3.557     3.541     3.525     3.510     3.499     3.491     3.488     3.488     3.492     3.497     3.503     3.510     3.519     3.528     3.537     3.545     3.552     3.559     3.564     3.567     3.569     3.569     3.566     3.562     3.555     3.545     3.534     3.521     3.506     3.490     3.473     3.454     3.436     3.417     3.398     3.380     3.363     3.344     3.325     3.304     3.281     3.258     3.234     3.209     3.184     3.158     3.131     3.105     3.079     3.054     3.031     3.007     2.983     2.958     2.932     2.904     2.878     2.853     2.829     2.805     2.782     2.762     2.742     2.727     2.715     2.705     2.699     2.695     2.692     2.691     2.689     2.690     2.691     2.692     2.691     2.689     2.687     2.687     2.689     2.692     2.698     2.706     2.719     2.733     2.747     2.760     2.770     2.780     2.789     2.801     2.814     2.829     2.847     2.887     2.969     3.044     3.115     3.176     3.231     3.281     3.326     3.363     3.396     3.419     3.431     3.435     3.434     3.425     3.411     3.393     3.370     3.344     3.312     3.275     3.233     3.184     3.161     3.154     3.144     3.138     3.137     3.138     3.143     3.147     3.147     3.144     3.139     3.131     3.122     3.113     3.102     3.091     3.079     3.068     3.058     3.049     3.040     3.033     3.025     3.018     3.011     3.004     2.995     2.986     2.976     2.966     2.955     2.943     2.930     2.915     2.900     2.884     2.866     2.848     2.829     2.810     2.791     2.770     2.748     2.726     2.702     2.678     2.651     2.623     2.593     2.561     2.528     2.494     2.460     2.427     2.394     2.363     2.332     2.301     2.269     2.244     2.238     2.233     2.228     2.224     2.221     2.217     2.214     2.211     2.208     2.206     2.204     2.201     2.199     2.197     2.195     2.193     2.192     2.190     2.189     2.188     2.186     2.185     2.184     2.184     2.183     2.182     2.181     2.181     2.181     2.180     2.179     2.177     2.176     2.175     2.174     2.173     2.172     2.171     2.170     2.170     2.169     2.168     2.167     2.166     2.165     2.164     2.163     2.161     2.160     2.159     2.157     2.156     2.154     2.153     2.151     2.150     2.149     2.148     2.147     2.146     2.152     2.159     2.163     2.166     2.170     2.176     2.192     2.218     2.253     2.294     2.333     2.368     2.396     2.416     2.426     2.428     2.422     2.409     2.388     2.361     2.325     2.286     2.245     2.204     2.163     2.127     2.100     2.120     2.138     2.157     2.218     2.277     2.336     2.396     2.455     2.512     2.567     2.623     2.681     2.737     2.787     2.825     2.849     2.856     2.844     2.813     2.763     2.696     2.612     2.517     2.412     2.300     2.188     2.092     2.103     2.114     2.124     2.135     2.146     2.156     2.166     2.176     2.185     2.192     2.213     2.302     2.424     2.548     2.673     2.798     2.920     3.036     3.146     3.245     3.332     3.404     3.460     3.500     3.525     3.539     3.546     3.554     3.570     3.595     3.631     3.671     3.711     3.749     3.785     3.819     3.852     3.884     3.911     3.929     3.933     3.922     3.900     3.871     3.843     3.817     3.792     3.772     3.755     3.729     3.693     3.651     3.608     3.575     3.552     3.526     3.478     3.397     3.284     3.157     3.078     3.006     2.941     2.995     3.102     3.214     3.329     3.435     3.529     3.611     3.682     3.744     3.801     3.860     3.921     3.979     4.035     4.086     4.130     4.163     4.188     4.205     4.211     4.208     4.194     4.173     4.142     4.102     4.045     3.972     3.881     3.777     3.674     3.585     3.524     3.488     3.469     3.459     3.453     3.450     3.450     3.453     3.455     3.458     3.459     3.459     3.463     3.469     3.479     3.490     3.500     3.508     3.511     3.508     3.499     3.479     3.445     3.397     3.335     3.259     3.174     3.086     3.000     2.923     2.855     2.794     2.738     2.690     2.649     2.612     2.579     2.552     2.529     2.508     2.486     2.461     2.431     2.400     2.368     2.334     2.297     2.258     2.218     2.178     2.137     2.098     2.059     2.022     1.987     1.955     1.926     1.899     1.874     1.850     1.829     1.809     1.790     1.772     1.755     1.738     1.722     1.706     1.691     1.676     1.661     1.646     1.632     1.618     1.603     1.589     1.574     1.559     1.546     1.532     1.518     1.505     1.492     1.480     1.467     1.455     1.443     1.431     1.420     1.408     1.397     1.385     1.373     1.360     1.349     1.337     1.324     1.312     1.300     1.288     1.276     1.264     1.253     1.241     1.230     1.218     1.207     1.196     1.185     1.174     1.170     1.168     1.165     1.163     1.161     1.158     1.156     1.154     1.152     1.149     1.147     1.145     1.143     1.140     1.138     1.136     1.134     1.132     1.129     1.127     1.125     1.123     1.120     1.118     1.116     1.114     1.112     1.110     1.108     1.106     1.104     1.102     1.100     1.099     1.097     1.095     1.094     1.092     1.091     1.089     1.088     1.087     1.086     1.085     1.084     1.083     1.081     1.081     1.080     1.079     1.078     1.077     1.076     1.075     1.074     1.074     1.073     1.072     1.071     1.070     1.070     1.069     1.068     1.067     1.066     1.065     1.064     1.063     1.061     1.060     1.059     1.058     1.056     1.055     1.053     1.051     1.050     1.048     1.046     1.044     1.042     1.039     1.037     1.035     1.032     1.029     1.027     1.024     1.021     1.018     1.014     1.011     1.007     1.004     1.000     0.996     0.992     0.988     0.984     0.980     0.975     0.971     0.966     0.962     0.957     0.952     0.947     0.942     0.937     0.932     0.926     0.921     0.915     0.910     0.904     0.899     0.893     0.887     0.881     0.875     0.869     0.863     0.857     0.851     0.845     0.839     0.833     0.827     0.820     0.814     0.808     0.802     0.796     0.793     0.793     0.792     0.791     0.789     0.787     0.786     0.786     0.787     0.789     0.793     0.797     0.801     0.803     0.805     0.806     0.805     0.803     0.799
     1.295     1.297     1.299     1.302     1.304     1.306     1.308     1.309     1.311     1.313     1.315     1.316     1.318     1.319     1.321     1.322     1.324     1.324     1.326     1.327     1.328     1.329     1.330     1.331     1.333     1.333     1.334     1.335     1.335     1.336     1.337     1.337     1.338     1.339     1.339     1.339     1.340     1.340     1.340     1.341     1.341     1.341     1.341     1.341     1.341     1.341     1.342     1.341     1.341     1.341     1.341     1.341     1.341     1.340     1.340     1.340     1.340     1.339     1.339     1.339     1.338     1.338     1.337     1.337     1.336     1.335     1.335     1.334     1.333     1.333     1.332     1.331     1.330     1.330     1.329     1.328     1.327     1.326     1.325     1.325     1.323     1.323     1.322     1.321     1.320     1.319     1.318     1.316     1.316     1.314     1.313     1.312     1.311     1.310     1.309     1.308     1.306     1.305     1.304     1.303     1.302     1.300     1.299     1.298     1.296     1.295     1.294     1.293     1.291     1.290     1.289     1.287     1.286     1.284     1.283     1.281     1.280     1.278     1.277     1.276     1.274     1.273     1.271     1.270     1.268     1.267     1.265     1.264     1.262     1.261     1.259     1.258     1.256     1.255     1.253     1.252     1.254     1.256     1.257     1.259     1.261     1.262     1.264     1.265     1.267     1.268     1.269     1.271     1.272     1.273     1.274     1.276     1.277     1.278     1.279     1.280     1.281     1.281     1.282     1.283     1.284     1.284     1.285     1.285     1.286     1.286     1.287     1.287     1.287     1.287     1.287     1.288     1.288     1.287     1.287     1.287     1.287     1.287     1.286     1.286     1.285     1.285     1.284     1.283     1.282     1.282     1.281     1.280     1.278     1.277     1.276     1.275     1.273     1.272     1.270     1.268     1.266     1.264     1.262     1.260     1.258     1.256     1.254     1.251     1.249     1.246     1.244     1.241     1.238     1.235     1.232     1.229     1.226     1.222     1.219     1.216     1.212     1.209     1.205     1.201     1.197     1.193     1.189     1.185     1.181     1.177     1.172     1.168     1.163     1.158     1.153     1.149     1.144     1.138     1.133     1.128     1.122     1.118     1.117     1.116     1.115     1.114     1.113     1.112     1.111     1.109     1.108     1.107     1.106     1.105     1.104     1.103     1.101     1.100     1.099     1.098     1.097     1.095     1.094     1.093     1.091     1.090     1.089     1.087     1.086     1.085     1.084     1.083     1.081     1.080     1.078     1.077     1.076     1.074     1.073     1.072     1.070     1.069     1.068     1.066     1.065     1.063     1.062     1.060     1.059     1.058     1.056     1.055     1.053     1.052     1.051     1.049     1.048     1.046     1.045     1.045     1.045     1.046     1.046     1.047     1.047     1.047     1.048     1.048     1.049     1.049     1.049     1.050     1.050     1.051     1.051     1.051     1.052     1.052     1.052     1.053     1.053     1.053     1.054     1.054     1.054     1.055     1.055     1.055     1.056     1.056     1.057     1.057     1.057     1.058     1.058     1.058     1.059     1.059     1.060     1.060     1.060     1.061     1.061     1.062     1.062     1.062     1.063     1.063     1.063     1.064     1.064     1.064     1.065     1.065     1.066     1.066     1.066     1.067     1.067     1.067     1.068     1.068     1.068     1.069     1.069     1.069     1.070     1.070     1.071     1.071     1.071     1.072     1.072     1.073     1.073     1.073     1.074     1.074     1.074     1.075     1.075     1.076     1.076     1.076     1.077     1.077     1.077     1.078     1.078     1.079     1.079     1.080     1.080     1.080     1.081     1.081     1.081     1.082     1.082     1.083     1.083     1.084     1.084     1.085     1.085     1.086     1.086     1.087     1.087     1.088     1.088     1.088     1.089     1.089     1.089     1.090     1.090     1.091     1.091     1.092     1.092     1.092     1.093     1.093     1.094     1.094     1.095     1.095     1.095     1.096     1.096     1.097     1.097     1.098     1.098     1.099     1.099     1.099     1.100     1.101     1.101     1.102     1.102     1.103     1.103     1.104     1.104     1.105     1.105     1.106     1.106     1.107     1.107     1.108     1.108     1.109     1.109     1.110     1.110     1.111     1.111     1.112     1.112     1.113     1.114     1.114     1.115     1.115     1.116     1.116     1.117     1.117     1.118     1.118     1.119     1.120     1.120     1.121     1.121     1.122     1.123     1.123     1.124     1.124     1.125     1.125     1.126     1.126     1.127     1.128     1.128     1.129     1.130     1.130     1.131     1.132     1.132     1.133     1.134     1.134     1.135     1.136     1.136     1.137     1.138     1.138     1.139     1.140     1.140     1.141     1.142     1.142     1.143     1.143     1.144     1.145     1.145     1.146     1.146     1.147     1.148     1.148     1.149     1.149     1.150     1.151     1.151     1.152     1.153     1.153     1.154     1.155     1.156     1.156     1.157     1.158     1.158     1.159     1.160     1.161     1.161     1.162     1.163     1.163     1.164     1.165     1.165     1.166     1.167     1.167     1.168     1.169     1.170     1.171     1.171     1.172     1.173     1.174     1.174     1.175     1.176     1.179     1.182     1.184     1.187     1.190     1.193     1.196     1.199     1.202     1.205     1.208     1.211     1.214     1.217     1.220     1.223     1.226     1.229     1.233     1.236     1.239     1.242     1.246     1.249     1.252     1.255     1.259     1.262     1.266     1.269     1.272     1.276     1.279     1.283     1.286     1.290     1.293     1.297     1.300     1.303     1.307     1.310     1.314     1.317     1.321     1.324     1.328     1.331     1.335     1.339     1.342     1.346     1.350     1.353     1.357     1.361     1.364     1.368     1.372     1.375     1.379     1.383     1.387     1.391     1.394     1.398     1.402     1.406     1.409     1.413     1.417     1.421     1.424     1.428     1.432     1.436     1.439     1.443     1.447     1.450     1.454     1.458     1.461     1.465     1.469     1.472     1.476     1.479     1.483     1.487     1.490     1.494     1.498     1.501     1.505     1.508     1.512     1.515     1.519     1.522     1.526     1.529     1.532     1.536     1.539     1.542     1.546     1.549     1.552     1.555     1.559     1.562     1.565     1.568     1.571     1.574     1.577     1.580     1.583     1.586     1.589     1.592     1.595     1.598     1.600     1.603     1.606     1.608     1.611     1.613     1.616     1.618     1.620     1.623     1.625     1.628     1.630     1.632     1.635     1.637     1.639     1.641     1.643     1.645     1.647     1.649     1.651     1.653     1.654     1.656     1.658     1.659     1.661     1.662     1.664     1.665     1.667     1.668     1.669     1.670     1.671     1.672     1.672     1.673     1.674     1.674     1.674     1.675     1.675     1.675     1.675     1.675     1.674     1.674     1.673     1.673     1.672     1.672     1.671     1.670     1.669     1.668     1.666     1.665     1.663     1.661     1.659     1.657     1.654     1.651     1.649     1.646     1.643     1.640     1.637     1.633     1.630     1.626     1.622     1.618     1.614     1.610     1.605     1.600     1.594     1.588     1.582     1.575     1.567     1.557     1.547     1.538     1.530     1.523     1.516     1.509     1.503     1.497     1.491     1.485     1.479     1.473     1.468     1.462     1.456     1.451     1.445     1.439     1.434     1.428     1.422     1.417     1.416     1.417     1.417     1.418     1.419     1.420     1.421     1.422     1.423     1.424     1.424     1.425     1.426     1.427     1.428     1.429     1.430     1.431     1.432     1.433     1.434     1.435     1.436     1.437     1.438     1.439     1.440     1.441     1.442     1.443     1.444     1.445     1.446     1.447     1.448     1.448     1.449     1.450     1.451     1.452     1.453     1.454     1.455     1.456     1.457     1.458     1.459     1.460     1.461     1.462     1.463     1.464     1.465     1.466     1.467     1.468     1.469     1.470     1.471     1.472     1.473     1.474     1.475     1.476     1.477     1.478     1.479     1.480     1.481     1.482     1.483     1.484     1.485     1.486     1.487     1.488     1.489     1.490     1.491     1.492     1.493     1.494     1.495     1.496     1.497     1.498     1.499     1.500     1.501     1.503     1.504     1.505     1.506     1.507     1.508     1.509     1.510     1.511     1.512     1.513     1.514     1.515     1.516     1.517     1.518     1.519     1.521     1.522     1.523     1.524     1.525     1.526     1.528     1.529     1.530     1.531     1.532     1.533     1.535     1.536     1.537     1.538     1.540     1.541     1.542     1.543     1.544     1.546     1.547     1.548     1.550     1.551     1.552     1.554     1.555     1.556     1.558     1.559     1.560     1.562     1.563     1.565     1.566     1.568     1.569     1.570     1.572     1.574     1.575     1.576     1.578     1.579     1.581     1.582     1.584     1.585     1.587     1.588     1.590     1.591     1.593     1.594     1.596     1.597     1.599     1.601     1.602     1.604     1.606     1.607     1.609     1.611     1.612     1.614     1.621     1.635     1.648     1.661     1.674     1.687     1.700     1.713     1.726     1.738     1.750     1.763     1.775     1.787     1.799     1.810     1.822     1.833     1.844     1.855     1.865     1.876     1.886     1.896     1.906     1.916     1.925     1.935     1.944     1.953     1.961     1.970     1.978     1.986     1.993     2.001     2.008     2.015     2.022     2.029     2.035     2.041     2.047     2.053     2.059     2.064     2.069     2.074     2.079     2.084     2.088     2.093     2.097     2.101     2.105     2.108     2.112     2.115     2.119     2.122     2.125     2.128     2.130     2.133     2.136     2.138     2.141     2.143     2.146     2.148     2.150     2.153     2.155     2.157     2.159     2.162     2.164     2.167     2.169     2.172     2.175     2.177     2.180     2.183     2.186     2.190     2.193     2.197     2.201     2.205     2.210     2.214     2.219     2.224     2.230     2.236     2.242     2.248     2.255     2.262     2.270     2.278     2.286     2.294     2.303     2.313     2.323     2.333     2.343     2.354     2.366     2.377     2.389     2.401     2.414     2.427     2.440     2.454     2.468     2.482     2.496     2.511     2.526     2.541     2.556     2.572     2.587     2.603     2.618     2.634     2.650     2.665     2.681     2.696     2.712     2.728     2.743     2.759     2.774     2.789     2.805     2.820     2.835     2.850     2.864     2.879     2.893     2.907     2.921     2.935     2.949     2.964     2.979     2.996     3.013     3.031     3.050     3.069     3.091     3.115     3.141     3.169     3.198     3.228     3.258     3.289     3.319     3.350     3.382     3.414     3.448     3.484     3.518     3.551     3.582     3.610     3.634     3.652     3.664     3.669     3.668     3.661     3.650     3.636     3.625     3.624     3.625     3.620     3.611     3.597     3.582     3.565     3.546     3.529     3.514     3.503     3.497     3.495     3.496     3.501     3.506     3.512     3.519     3.528     3.538     3.547     3.555     3.563     3.570     3.576     3.580     3.582     3.583     3.581     3.577     3.570     3.561     3.551     3.539     3.524     3.508     3.491     3.474     3.457     3.439     3.421     3.403     3.385     3.365     3.346     3.324     3.301     3.278     3.254     3.228     3.202     3.174     3.146     3.119     3.092     3.067     3.043     3.019     2.994     2.968     2.939     2.910     2.882     2.854     2.828     2.802     2.777     2.755     2.733     2.717     2.703     2.693     2.687     2.681     2.677     2.672     2.667     2.665     2.664     2.662     2.659     2.655     2.653     2.654     2.657     2.663     2.671     2.684     2.699     2.714     2.727     2.738     2.747     2.755     2.764     2.774     2.786     2.799     2.815     2.830     2.887     2.966     3.038     3.107     3.168     3.225     3.275     3.320     3.359     3.386     3.404     3.420     3.424     3.422     3.417     3.405     3.388     3.368     3.342     3.309     3.272     3.233     3.188     3.143     3.125     3.127     3.132     3.139     3.145     3.149     3.148     3.145     3.139     3.131     3.124     3.118     3.108     3.097     3.087     3.076     3.068     3.059     3.052     3.046     3.040     3.034     3.026     3.019     3.010     3.001     2.991     2.980     2.968     2.955     2.942     2.927     2.912     2.896     2.879     2.862     2.844     2.825     2.806     2.785     2.764     2.743     2.720     2.697     2.671     2.644     2.614     2.582     2.549     2.515     2.481     2.448     2.414     2.381     2.349     2.316     2.283     2.252     2.246     2.241     2.237     2.233     2.229     2.225     2.222     2.220     2.217     2.215     2.213     2.210     2.208     2.206     2.204     2.202     2.200     2.199     2.197     2.196     2.195     2.194     2.193     2.192     2.191     2.190     2.190     2.189     2.188     2.187     2.185     2.184     2.182     2.181     2.180     2.179     2.178     2.177     2.176     2.175     2.174     2.172     2.171     2.170     2.168     2.167     2.166     2.164     2.163     2.161     2.159     2.158     2.156     2.155     2.153     2.152     2.151     2.149     2.149     2.148     2.147     2.145     2.144     2.143     2.150     2.167     2.194     2.230     2.270     2.312     2.353     2.390     2.421     2.444     2.458     2.462     2.458     2.443     2.418     2.384     2.342     2.298     2.258     2.224     2.199     2.182     2.171     2.162     2.153     2.160     2.222     2.280     2.337     2.394     2.451     2.507     2.563     2.619     2.676     2.733     2.784     2.825     2.854     2.866     2.860     2.837     2.796     2.737     2.662     2.574     2.473     2.365     2.253     2.140     2.086     2.096     2.107     2.117     2.128     2.138     2.148     2.157     2.164     2.172     2.180     2.265     2.385     2.506     2.627     2.747     2.866     2.984     3.099     3.207     3.306     3.392     3.461     3.514     3.552     3.579     3.600     3.622     3.651     3.684     3.721     3.756     3.788     3.816     3.842     3.865     3.888     3.911     3.929     3.940     3.939     3.926     3.902     3.875     3.852     3.837     3.831     3.833     3.830     3.814     3.788     3.753     3.716     3.685     3.659     3.625     3.571     3.488     3.383     3.272     3.159     3.088     3.055     3.083     3.173     3.271     3.372     3.469     3.559     3.638     3.707     3.765     3.818     3.869     3.921     3.970     4.014     4.056     4.091     4.121     4.143     4.161     4.171     4.173     4.166     4.153     4.133     4.106     4.067     4.017     3.950     3.867     3.780     3.700     3.637     3.594     3.563     3.540     3.517     3.496     3.477     3.463     3.454     3.446     3.439     3.437     3.439     3.446     3.457     3.468     3.478     3.486     3.487     3.480     3.464     3.439     3.402     3.353     3.291     3.217     3.136     3.050     2.967     2.892     2.825     2.763     2.705     2.653     2.609     2.571     2.540     2.516     2.499     2.482     2.464     2.443     2.420     2.395     2.368     2.338     2.305     2.269     2.233     2.195     2.157     2.119     2.081     2.045     2.011     1.980     1.950     1.923     1.897     1.872     1.850     1.829     1.809     1.790     1.771     1.754     1.737     1.721     1.705     1.689     1.673     1.658     1.643     1.628     1.614     1.599     1.585     1.569     1.555     1.541     1.527     1.513     1.500     1.487     1.475     1.462     1.450     1.438     1.426     1.414     1.403     1.391     1.379     1.366     1.354     1.342     1.330     1.318     1.306     1.294     1.282     1.270     1.258     1.246     1.235     1.223     1.212     1.200     1.189     1.178     1.167     1.164     1.162     1.159     1.157     1.155     1.152     1.150     1.148     1.146     1.144     1.141     1.139     1.137     1.135     1.133     1.130     1.128     1.126     1.124     1.121     1.119     1.117     1.115     1.113     1.111     1.109     1.106     1.105     1.103     1.101     1.099     1.097     1.096     1.094     1.092     1.091     1.089     1.088     1.087     1.085     1.084     1.083     1.082     1.081     1.080     1.079     1.078     1.077     1.076     1.075     1.074     1.073     1.072     1.072     1.071     1.070     1.069     1.068     1.068     1.067     1.066     1.065     1.064     1.063     1.062     1.061     1.060     1.059     1.057     1.056     1.055     1.053     1.052     1.050     1.049     1.047     1.045     1.043     1.041     1.039     1.037     1.034     1.032     1.029     1.027     1.024     1.021     1.018     1.015     1.012     1.008     1.005     1.001     0.998     0.994     0.990     0.986     0.982     0.977     0.973     0.969     0.964     0.959     0.955     0.950     0.945     0.940     0.935     0.929     0.924     0.919     0.913     0.908     0.902     0.896     0.891     0.885     0.879     0.873     0.867     0.861     0.855     0.849     0.843     0.837     0.831     0.825     0.819     0.812     0.806     0.800     0.794     0.788     0.787     0.786     0.785     0.783     0.781     0.780     0.780     0.781     0.784     0.789     0.794     0.798     0.801     0.803     0.804     0.804     0.802     0.798
     1.295     1.297     1.299     1.301     1.303     1.305     1.307     1.309     1.311     1.312     1.314     1.316     1.317     1.319     1.320     1.322     1.323     1.324     1.326     1.326     1.328     1.329     1.330     1.331     1.332     1.333     1.334     1.334     1.335     1.336     1.337     1.337     1.338     1.339     1.339     1.339     1.339     1.340     1.340     1.341     1.341     1.341     1.341     1.342     1.342     1.342     1.342     1.342     1.342     1.342     1.341     1.341     1.341     1.341     1.341     1.340     1.340     1.340     1.339     1.339     1.339     1.338     1.338     1.337     1.337     1.336     1.335     1.335     1.334     1.333     1.333     1.332     1.331     1.330     1.330     1.329     1.328     1.327     1.326     1.325     1.324     1.323     1.323     1.321     1.321     1.320     1.319     1.317     1.317     1.315     1.314     1.313     1.312     1.311     1.310     1.309     1.307     1.306     1.305     1.304     1.303     1.301     1.300     1.299     1.298     1.296     1.295     1.294     1.292     1.291     1.290     1.288     1.287     1.286     1.284     1.283     1.281     1.280     1.278     1.277     1.275     1.274     1.273     1.271     1.270     1.268     1.267     1.265     1.264     1.262     1.260     1.259     1.257     1.256     1.254     1.253     1.255     1.257     1.258     1.260     1.261     1.263     1.265     1.266     1.267     1.269     1.270     1.271     1.273     1.274     1.275     1.276     1.277     1.278     1.279     1.280     1.281     1.282     1.283     1.283     1.284     1.285     1.285     1.286     1.286     1.287     1.287     1.287     1.287     1.288     1.288     1.288     1.288     1.288     1.288     1.288     1.287     1.287     1.286     1.286     1.285     1.285     1.284     1.283     1.283     1.282     1.281     1.280     1.279     1.277     1.276     1.275     1.273     1.272     1.270     1.268     1.266     1.265     1.262     1.260     1.258     1.256     1.254     1.251     1.249     1.246     1.243     1.241     1.238     1.235     1.232     1.229     1.225     1.222     1.219     1.215     1.212     1.208     1.205     1.201     1.197     1.193     1.189     1.185     1.180     1.176     1.172     1.167     1.162     1.158     1.153     1.148     1.143     1.138     1.133     1.127     1.122     1.117     1.116     1.115     1.114     1.113     1.112     1.111     1.110     1.109     1.108     1.107     1.106     1.105     1.104     1.102     1.101     1.100     1.099     1.098     1.096     1.095     1.094     1.093     1.091     1.090     1.089     1.087     1.086     1.085     1.084     1.083     1.081     1.080     1.078     1.077     1.076     1.074     1.073     1.072     1.070     1.069     1.068     1.066     1.065     1.063     1.062     1.061     1.059     1.058     1.056     1.055     1.054     1.052     1.051     1.049     1.048     1.047     1.045     1.044     1.045     1.045     1.046     1.046     1.047     1.047     1.047     1.048     1.048     1.048     1.049     1.049     1.050     1.050     1.051     1.051     1.051     1.052     1.052     1.052     1.052     1.053     1.053     1.054     1.054     1.054     1.055     1.055     1.055     1.056     1.056     1.057     1.057     1.057     1.058     1.058     1.058     1.059     1.059     1.059     1.060     1.060     1.061     1.061     1.061     1.062     1.062     1.062     1.063     1.063     1.063     1.064     1.064     1.065     1.065     1.065     1.066     1.066     1.066     1.067     1.067     1.068     1.068     1.068     1.069     1.069     1.069     1.070     1.070     1.070     1.071     1.071     1.072     1.072     1.072     1.073     1.073     1.074     1.074     1.074     1.075     1.075     1.075     1.076     1.076     1.077     1.077     1.077     1.078     1.078     1.078     1.079     1.079     1.080     1.080     1.081     1.081     1.081     1.082     1.082     1.083     1.083     1.084     1.084     1.085     1.085     1.086     1.086     1.087     1.087     1.087     1.088     1.088     1.089     1.089     1.089     1.090     1.090     1.091     1.091     1.091     1.092     1.092     1.093     1.093     1.094     1.094     1.095     1.095     1.095     1.096     1.096     1.097     1.097     1.098     1.098     1.099     1.099     1.100     1.100     1.101     1.101     1.102     1.102     1.103     1.103     1.104     1.104     1.105     1.105     1.106     1.106     1.107     1.107     1.108     1.108     1.109     1.109     1.110     1.110     1.111     1.111     1.112     1.112     1.113     1.114     1.114     1.115     1.115     1.116     1.116     1.117     1.118     1.118     1.119     1.119     1.120     1.120     1.121     1.122     1.122     1.123     1.123     1.124     1.125     1.125     1.126     1.126     1.127     1.127     1.128     1.129     1.129     1.130     1.131     1.131     1.132     1.133     1.133     1.134     1.135     1.135     1.136     1.137     1.137     1.138     1.139     1.139     1.140     1.141     1.141     1.142     1.142     1.143     1.144     1.144     1.145     1.145     1.146     1.147     1.147     1.148     1.148     1.149     1.150     1.150     1.151     1.152     1.152     1.153     1.154     1.155     1.155     1.156     1.156     1.157     1.158     1.159     1.159     1.160     1.161     1.161     1.162     1.163     1.164     1.164     1.165     1.166     1.166     1.167     1.168     1.169     1.169     1.170     1.171     1.172     1.173     1.173     1.174     1.175     1.176     1.177     1.180     1.183     1.186     1.189     1.192     1.194     1.197     1.200     1.203     1.206     1.209     1.213     1.216     1.219     1.222     1.225     1.228     1.231     1.234     1.238     1.241     1.244     1.248     1.251     1.254     1.257     1.261     1.264     1.267     1.271     1.274     1.278     1.281     1.285     1.288     1.292     1.295     1.298     1.302     1.305     1.309     1.312     1.316     1.319     1.323     1.326     1.330     1.334     1.337     1.341     1.344     1.348     1.352     1.355     1.359     1.363     1.366     1.370     1.374     1.377     1.381     1.385     1.389     1.392     1.396     1.400     1.404     1.408     1.411     1.415     1.419     1.422     1.426     1.430     1.434     1.437     1.441     1.445     1.448     1.452     1.456     1.459     1.463     1.467     1.470     1.474     1.477     1.481     1.484     1.488     1.492     1.495     1.499     1.502     1.506     1.509     1.513     1.516     1.519     1.523     1.526     1.530     1.533     1.536     1.539     1.543     1.546     1.549     1.552     1.556     1.559     1.562     1.565     1.568     1.571     1.574     1.577     1.580     1.583     1.586     1.588     1.591     1.594     1.597     1.599     1.602     1.604     1.607     1.609     1.612     1.614     1.616     1.619     1.621     1.623     1.626     1.628     1.630     1.632     1.634     1.636     1.638     1.640     1.642     1.644     1.646     1.647     1.649     1.651     1.652     1.654     1.656     1.657     1.658     1.660     1.661     1.662     1.663     1.664     1.665     1.665     1.666     1.667     1.667     1.667     1.668     1.668     1.668     1.668     1.668     1.667     1.667     1.666     1.666     1.665     1.664     1.663     1.662     1.661     1.660     1.659     1.657     1.655     1.654     1.652     1.649     1.647     1.644     1.641     1.638     1.635     1.631     1.628     1.624     1.621     1.617     1.613     1.609     1.604     1.599     1.594     1.589     1.583     1.577     1.571     1.564     1.556     1.547     1.537     1.528     1.520     1.513     1.507     1.500     1.494     1.489     1.483     1.477     1.471     1.466     1.460     1.455     1.449     1.444     1.438     1.433     1.428     1.422     1.417     1.414     1.415     1.416     1.417     1.417     1.418     1.419     1.420     1.421     1.422     1.423     1.424     1.425     1.426     1.427     1.427     1.428     1.429     1.430     1.431     1.432     1.433     1.434     1.435     1.436     1.437     1.438     1.439     1.440     1.441     1.442     1.443     1.444     1.445     1.446     1.447     1.448     1.448     1.449     1.451     1.451     1.452     1.453     1.454     1.455     1.456     1.457     1.458     1.459     1.460     1.461     1.462     1.463     1.464     1.465     1.466     1.467     1.468     1.469     1.470     1.471     1.472     1.473     1.474     1.475     1.476     1.477     1.478     1.479     1.480     1.481     1.482     1.483     1.484     1.485     1.486     1.487     1.488     1.489     1.490     1.491     1.492     1.493     1.494     1.495     1.496     1.497     1.498     1.499     1.500     1.502     1.503     1.504     1.505     1.506     1.507     1.508     1.509     1.510     1.511     1.512     1.513     1.514     1.515     1.516     1.517     1.518     1.520     1.521     1.522     1.523     1.524     1.526     1.527     1.528     1.529     1.530     1.531     1.532     1.534     1.535     1.536     1.537     1.539     1.540     1.541     1.542     1.544     1.545     1.546     1.547     1.549     1.550     1.551     1.553     1.554     1.555     1.557     1.558     1.560     1.561     1.562     1.564     1.565     1.567     1.568     1.570     1.571     1.573     1.574     1.576     1.577     1.578     1.580     1.581     1.583     1.584     1.586     1.587     1.589     1.590     1.592     1.593     1.595     1.597     1.598     1.600     1.601     1.603     1.605     1.606     1.608     1.610     1.612     1.613     1.615     1.626     1.640     1.653     1.666     1.679     1.692     1.705     1.718     1.731     1.743     1.755     1.767     1.779     1.791     1.803     1.815     1.826     1.837     1.848     1.859     1.869     1.880     1.890     1.900     1.910     1.919     1.929     1.938     1.947     1.955     1.964     1.972     1.980     1.988     1.996     2.003     2.010     2.017     2.024     2.030     2.036     2.043     2.048     2.054     2.060     2.065     2.070     2.075     2.080     2.084     2.088     2.093     2.097     2.100     2.104     2.108     2.111     2.115     2.118     2.121     2.124     2.127     2.129     2.132     2.134     2.137     2.139     2.142     2.144     2.146     2.149     2.151     2.153     2.155     2.158     2.160     2.163     2.165     2.168     2.171     2.173     2.176     2.179     2.182     2.186     2.189     2.193     2.197     2.201     2.205     2.210     2.215     2.220     2.225     2.231     2.237     2.243     2.250     2.257     2.265     2.272     2.280     2.289     2.298     2.307     2.317     2.327     2.337     2.348     2.359     2.371     2.383     2.395     2.407     2.420     2.433     2.447     2.461     2.475     2.489     2.504     2.519     2.534     2.549     2.564     2.580     2.595     2.611     2.627     2.643     2.658     2.674     2.690     2.705     2.721     2.736     2.752     2.768     2.783     2.799     2.814     2.829     2.844     2.859     2.874     2.888     2.902     2.917     2.931     2.945     2.960     2.975     2.991     3.008     3.025     3.044     3.063     3.084     3.107     3.132     3.159     3.188     3.219     3.250     3.281     3.313     3.344     3.376     3.407     3.441     3.476     3.511     3.545     3.578     3.609     3.636     3.658     3.675     3.685     3.688     3.685     3.674     3.659     3.647     3.645     3.647     3.647     3.639     3.624     3.608     3.589     3.569     3.548     3.530     3.515     3.506     3.501     3.500     3.502     3.506     3.511     3.517     3.525     3.534     3.544     3.554     3.563     3.571     3.578     3.584     3.589     3.592     3.593     3.591     3.588     3.582     3.574     3.564     3.552     3.538     3.523     3.508     3.492     3.476     3.459     3.441     3.423     3.404     3.384     3.364     3.342     3.319     3.295     3.270     3.244     3.218     3.189     3.160     3.133     3.105     3.079     3.055     3.030     3.005     2.978     2.947     2.916     2.886     2.856     2.828     2.801     2.774     2.750     2.726     2.709     2.695     2.684     2.676     2.668     2.661     2.653     2.645     2.640     2.636     2.633     2.628     2.623     2.624     2.627     2.633     2.642     2.654     2.669     2.685     2.699     2.711     2.721     2.728     2.736     2.744     2.754     2.764     2.777     2.790     2.803     2.816     2.892     2.969     3.039     3.105     3.166     3.222     3.271     3.312     3.344     3.374     3.394     3.406     3.413     3.413     3.406     3.396     3.380     3.357     3.330     3.301     3.270     3.241     3.204     3.158     3.117     3.128     3.137     3.142     3.144     3.144     3.141     3.135     3.131     3.127     3.122     3.114     3.107     3.098     3.089     3.082     3.075     3.070     3.065     3.060     3.053     3.045     3.037     3.028     3.017     3.006     2.994     2.981     2.968     2.954     2.940     2.925     2.909     2.893     2.876     2.858     2.839     2.819     2.799     2.779     2.758     2.737     2.714     2.689     2.662     2.632     2.600     2.567     2.533     2.498     2.464     2.430     2.396     2.362     2.328     2.294     2.261     2.254     2.249     2.245     2.241     2.238     2.234     2.231     2.229     2.226     2.224     2.222     2.220     2.217     2.215     2.213     2.211     2.209     2.208     2.206     2.205     2.204     2.203     2.202     2.201     2.200     2.199     2.198     2.197     2.195     2.194     2.192     2.190     2.189     2.188     2.186     2.185     2.184     2.183     2.181     2.180     2.179     2.177     2.175     2.174     2.172     2.171     2.169     2.167     2.166     2.164     2.162     2.160     2.159     2.157     2.155     2.154     2.153     2.152     2.151     2.149     2.148     2.147     2.146     2.144     2.142     2.163     2.201     2.244     2.286     2.329     2.370     2.409     2.443     2.470     2.487     2.494     2.489     2.471     2.440     2.398     2.351     2.307     2.275     2.257     2.251     2.251     2.248     2.240     2.228     2.217     2.224     2.284     2.340     2.394     2.447     2.501     2.556     2.612     2.669     2.726     2.779     2.823     2.854     2.871     2.872     2.856     2.823     2.772     2.707     2.626     2.531     2.426     2.315     2.201     2.087     2.079     2.089     2.100     2.110     2.119     2.128     2.136     2.143     2.151     2.159     2.234     2.353     2.473     2.591     2.709     2.828     2.947     3.066     3.182     3.291     3.389     3.471     3.537     3.587     3.626     3.659     3.690     3.721     3.753     3.782     3.806     3.825     3.839     3.852     3.864     3.877     3.892     3.907     3.917     3.919     3.911     3.894     3.878     3.868     3.870     3.883     3.897     3.901     3.892     3.871     3.839     3.804     3.771     3.738     3.696     3.637     3.561     3.475     3.384     3.286     3.189     3.189     3.187     3.203     3.290     3.381     3.471     3.558     3.637     3.706     3.767     3.818     3.862     3.903     3.941     3.973     4.000     4.024     4.042     4.057     4.068     4.077     4.081     4.081     4.077     4.071     4.063     4.048     4.024     3.985     3.929     3.862     3.795     3.733     3.682     3.640     3.603     3.567     3.532     3.499     3.470     3.447     3.427     3.408     3.391     3.377     3.371     3.372     3.376     3.381     3.383     3.380     3.369     3.349     3.319     3.280     3.234     3.179     3.115     3.043     2.968     2.895     2.826     2.763     2.705     2.649     2.598     2.554     2.521     2.494     2.475     2.459     2.445     2.431     2.415     2.397     2.377     2.355     2.329     2.300     2.269     2.235     2.201     2.165     2.130     2.094     2.060     2.026     1.995     1.966     1.939     1.913     1.888     1.865     1.843     1.822     1.802     1.784     1.766     1.749     1.731     1.715     1.699     1.683     1.667     1.652     1.637     1.622     1.607     1.592     1.578     1.563     1.548     1.533     1.520     1.507     1.494     1.481     1.468     1.456     1.444     1.432     1.420     1.408     1.396     1.385     1.372     1.360     1.347     1.335     1.323     1.311     1.299     1.287     1.275     1.263     1.252     1.240     1.229     1.217     1.206     1.194     1.183     1.172     1.161     1.158     1.156     1.153     1.151     1.149     1.147     1.144     1.142     1.140     1.138     1.136     1.133     1.131     1.129     1.127     1.125     1.123     1.120     1.118     1.116     1.114     1.112     1.110     1.107     1.105     1.103     1.101     1.100     1.098     1.096     1.094     1.093     1.091     1.089     1.088     1.086     1.085     1.084     1.082     1.081     1.080     1.079     1.078     1.077     1.076     1.075     1.074     1.073     1.072     1.071     1.070     1.070     1.069     1.068     1.067     1.066     1.066     1.065     1.064     1.063     1.062     1.061     1.060     1.059     1.058     1.057     1.056     1.055     1.054     1.052     1.051     1.049     1.048     1.046     1.044     1.043     1.041     1.038     1.036     1.034     1.032     1.029     1.027     1.024     1.021     1.019     1.015     1.012     1.009     1.006     1.002     0.999     0.995     0.991     0.987     0.983     0.979     0.975     0.971     0.966     0.962     0.957     0.952     0.948     0.943     0.938     0.932     0.927     0.922     0.916     0.911     0.906     0.900     0.894     0.889     0.883     0.877     0.871     0.865     0.859     0.853     0.847     0.841     0.835     0.829     0.823     0.817     0.811     0.804     0.798     0.792     0.786     0.782     0.781     0.780     0.778     0.776     0.774     0.774     0.776     0.780     0.785     0.790     0.795     0.799     0.802     0.803     0.802     0.800     0.797
     1.294     1.296     1.298     1.301     1.302     1.305     1.307     1.309     1.310     1.312     1.314     1.315     1.317     1.319     1.320     1.321     1.323     1.324     1.325     1.326     1.327     1.328     1.330     1.331     1.332     1.333     1.334     1.335     1.335     1.336     1.337     1.337     1.338     1.338     1.339     1.339     1.339     1.340     1.340     1.341     1.341     1.341     1.341     1.342     1.342     1.342     1.342     1.342     1.342     1.342     1.342     1.342     1.341     1.341     1.341     1.341     1.341     1.340     1.340     1.340     1.339     1.339     1.338     1.338     1.337     1.337     1.336     1.335     1.335     1.334     1.333     1.333     1.332     1.331     1.330     1.330     1.329     1.328     1.327     1.326     1.325     1.324     1.323     1.323     1.321     1.321     1.319     1.318     1.317     1.316     1.315     1.314     1.313     1.312     1.311     1.310     1.309     1.307     1.306     1.305     1.304     1.303     1.301     1.300     1.299     1.297     1.296     1.295     1.293     1.292     1.291     1.289     1.288     1.287     1.285     1.284     1.282     1.281     1.280     1.278     1.277     1.275     1.274     1.272     1.271     1.269     1.268     1.266     1.265     1.263     1.262     1.260     1.258     1.257     1.255     1.254     1.255     1.257     1.259     1.260     1.262     1.264     1.265     1.266     1.268     1.269     1.271     1.272     1.273     1.274     1.276     1.277     1.278     1.279     1.280     1.281     1.282     1.282     1.283     1.284     1.284     1.285     1.286     1.286     1.286     1.287     1.287     1.287     1.287     1.288     1.288     1.288     1.288     1.288     1.288     1.287     1.287     1.287     1.287     1.286     1.285     1.285     1.284     1.283     1.282     1.282     1.281     1.280     1.278     1.277     1.276     1.274     1.273     1.271     1.270     1.268     1.266     1.264     1.262     1.260     1.258     1.256     1.253     1.251     1.248     1.246     1.243     1.240     1.237     1.234     1.231     1.228     1.225     1.222     1.218     1.215     1.211     1.208     1.204     1.200     1.196     1.192     1.188     1.184     1.180     1.176     1.171     1.167     1.162     1.157     1.152     1.148     1.142     1.137     1.132     1.127     1.121     1.117     1.116     1.115     1.114     1.113     1.112     1.111     1.110     1.109     1.108     1.106     1.105     1.104     1.103     1.102     1.101     1.100     1.099     1.097     1.096     1.095     1.094     1.092     1.091     1.090     1.089     1.087     1.086     1.085     1.084     1.083     1.081     1.080     1.079     1.077     1.076     1.074     1.073     1.072     1.071     1.069     1.068     1.067     1.065     1.064     1.062     1.061     1.059     1.058     1.057     1.055     1.054     1.052     1.051     1.050     1.048     1.047     1.045     1.044     1.044     1.045     1.045     1.046     1.046     1.046     1.047     1.047     1.047     1.048     1.048     1.049     1.049     1.049     1.050     1.050     1.051     1.051     1.051     1.052     1.052     1.052     1.053     1.053     1.053     1.054     1.054     1.054     1.055     1.055     1.056     1.056     1.056     1.057     1.057     1.057     1.058     1.058     1.058     1.059     1.059     1.060     1.060     1.060     1.061     1.061     1.062     1.062     1.062     1.063     1.063     1.063     1.064     1.064     1.064     1.065     1.065     1.065     1.066     1.066     1.067     1.067     1.067     1.068     1.068     1.068     1.069     1.069     1.070     1.070     1.070     1.071     1.071     1.072     1.072     1.072     1.073     1.073     1.073     1.074     1.074     1.075     1.075     1.075     1.076     1.076     1.076     1.077     1.077     1.078     1.078     1.078     1.079     1.079     1.080     1.080     1.080     1.081     1.081     1.082     1.082     1.083     1.083     1.084     1.084     1.085     1.085     1.086     1.086     1.087     1.087     1.087     1.088     1.088     1.089     1.089     1.089     1.090     1.090     1.091     1.091     1.091     1.092     1.092     1.093     1.093     1.094     1.094     1.094     1.095     1.095     1.096     1.096     1.097     1.097     1.098     1.098     1.099     1.099     1.100     1.100     1.101     1.101     1.102     1.102     1.103     1.103     1.104     1.104     1.105     1.105     1.106     1.106     1.107     1.107     1.108     1.108     1.109     1.109     1.110     1.110     1.111     1.112     1.112     1.113     1.113     1.114     1.114     1.115     1.115     1.116     1.117     1.117     1.118     1.118     1.119     1.120     1.120     1.121     1.121     1.122     1.122     1.123     1.123     1.124     1.125     1.125     1.126     1.126     1.127     1.128     1.128     1.129     1.130     1.130     1.131     1.132     1.132     1.133     1.134     1.134     1.135     1.135     1.136     1.137     1.138     1.138     1.139     1.140     1.140     1.141     1.141     1.142     1.142     1.143     1.144     1.144     1.145     1.146     1.146     1.147     1.147     1.148     1.149     1.149     1.150     1.151     1.151     1.152     1.153     1.153     1.154     1.155     1.155     1.156     1.157     1.157     1.158     1.159     1.160     1.160     1.161     1.162     1.162     1.163     1.164     1.165     1.165     1.166     1.167     1.168     1.168     1.169     1.170     1.171     1.171     1.172     1.173     1.174     1.175     1.175     1.176     1.179     1.181     1.184     1.187     1.190     1.193     1.196     1.199     1.202     1.205     1.208     1.211     1.214     1.217     1.220     1.223     1.227     1.230     1.233     1.236     1.239     1.243     1.246     1.249     1.252     1.256     1.259     1.262     1.266     1.269     1.273     1.276     1.280     1.283     1.287     1.290     1.293     1.297     1.300     1.304     1.307     1.311     1.314     1.318     1.321     1.325     1.328     1.332     1.335     1.339     1.343     1.346     1.350     1.354     1.357     1.361     1.365     1.368     1.372     1.376     1.379     1.383     1.387     1.391     1.394     1.398     1.402     1.406     1.409     1.413     1.417     1.421     1.424     1.428     1.432     1.435     1.439     1.443     1.446     1.450     1.453     1.457     1.461     1.464     1.468     1.471     1.475     1.479     1.482     1.486     1.489     1.493     1.496     1.500     1.503     1.507     1.510     1.513     1.517     1.520     1.523     1.527     1.530     1.533     1.536     1.540     1.543     1.546     1.549     1.552     1.556     1.559     1.562     1.565     1.568     1.571     1.573     1.576     1.579     1.582     1.585     1.588     1.590     1.593     1.596     1.598     1.601     1.603     1.605     1.608     1.610     1.612     1.615     1.617     1.619     1.621     1.623     1.625     1.627     1.629     1.631     1.633     1.635     1.637     1.639     1.640     1.642     1.644     1.646     1.647     1.648     1.650     1.651     1.652     1.654     1.655     1.656     1.657     1.658     1.658     1.659     1.659     1.660     1.660     1.661     1.661     1.661     1.661     1.660     1.660     1.660     1.659     1.658     1.657     1.657     1.656     1.655     1.653     1.652     1.651     1.649     1.647     1.645     1.643     1.641     1.638     1.636     1.633     1.630     1.626     1.623     1.620     1.616     1.612     1.608     1.604     1.599     1.595     1.590     1.585     1.579     1.574     1.567     1.561     1.554     1.546     1.538     1.529     1.520     1.512     1.505     1.498     1.492     1.486     1.480     1.475     1.469     1.464     1.459     1.453     1.448     1.443     1.437     1.432     1.427     1.421     1.416     1.412     1.413     1.414     1.415     1.416     1.417     1.417     1.418     1.419     1.420     1.421     1.422     1.423     1.424     1.425     1.426     1.427     1.427     1.428     1.430     1.430     1.431     1.432     1.433     1.434     1.435     1.436     1.437     1.438     1.439     1.440     1.441     1.442     1.443     1.444     1.445     1.446     1.447     1.448     1.449     1.450     1.451     1.452     1.453     1.453     1.454     1.455     1.456     1.457     1.458     1.459     1.460     1.461     1.462     1.463     1.464     1.465     1.466     1.467     1.468     1.469     1.470     1.471     1.472     1.473     1.474     1.475     1.476     1.477     1.478     1.479     1.480     1.481     1.482     1.483     1.484     1.485     1.486     1.487     1.488     1.489     1.490     1.491     1.492     1.493     1.495     1.495     1.496     1.497     1.498     1.499     1.500     1.502     1.503     1.504     1.505     1.506     1.507     1.508     1.509     1.510     1.511     1.512     1.513     1.514     1.515     1.516     1.517     1.518     1.520     1.521     1.522     1.523     1.525     1.526     1.527     1.528     1.529     1.530     1.532     1.533     1.534     1.535     1.536     1.538     1.539     1.540     1.541     1.543     1.544     1.545     1.546     1.548     1.549     1.550     1.552     1.553     1.554     1.556     1.557     1.558     1.560     1.561     1.563     1.564     1.566     1.567     1.569     1.570     1.572     1.573     1.575     1.576     1.578     1.579     1.581     1.582     1.583     1.585     1.587     1.588     1.590     1.591     1.593     1.594     1.596     1.597     1.599     1.601     1.602     1.604     1.606     1.607     1.609     1.611     1.612     1.614     1.618     1.632     1.645     1.658     1.671     1.684     1.697     1.710     1.723     1.735     1.748     1.760     1.772     1.784     1.796     1.807     1.819     1.830     1.841     1.852     1.863     1.873     1.883     1.893     1.903     1.913     1.922     1.932     1.941     1.949     1.958     1.966     1.974     1.982     1.990     1.997     2.005     2.012     2.019     2.025     2.031     2.038     2.044     2.049     2.055     2.060     2.065     2.070     2.075     2.080     2.084     2.088     2.092     2.096     2.100     2.104     2.107     2.110     2.114     2.117     2.120     2.123     2.125     2.128     2.130     2.133     2.135     2.138     2.140     2.142     2.145     2.147     2.149     2.152     2.154     2.156     2.159     2.161     2.164     2.167     2.169     2.172     2.175     2.178     2.181     2.185     2.189     2.192     2.196     2.201     2.205     2.210     2.215     2.220     2.226     2.232     2.238     2.245     2.252     2.259     2.267     2.275     2.283     2.292     2.301     2.310     2.320     2.331     2.341     2.352     2.364     2.376     2.388     2.400     2.413     2.426     2.440     2.453     2.467     2.482     2.496     2.511     2.526     2.541     2.556     2.572     2.587     2.603     2.619     2.635     2.651     2.667     2.682     2.698     2.714     2.729     2.745     2.761     2.776     2.792     2.807     2.823     2.838     2.854     2.868     2.883     2.898     2.912     2.927     2.941     2.956     2.971     2.986     3.003     3.020     3.038     3.057     3.077     3.099     3.123     3.149     3.178     3.209     3.240     3.272     3.304     3.336     3.368     3.400     3.433     3.467     3.502     3.537     3.571     3.604     3.634     3.660     3.681     3.695     3.702     3.703     3.697     3.685     3.671     3.665     3.668     3.670     3.666     3.653     3.634     3.614     3.592     3.568     3.546     3.528     3.515     3.507     3.504     3.503     3.505     3.509     3.514     3.520     3.528     3.538     3.548     3.558     3.567     3.575     3.583     3.589     3.594     3.598     3.599     3.598     3.595     3.589     3.582     3.573     3.561     3.548     3.535     3.522     3.508     3.493     3.476     3.459     3.441     3.421     3.400     3.379     3.356     3.333     3.310     3.285     3.259     3.232     3.203     3.174     3.145     3.116     3.090     3.066     3.041     3.016     2.987     2.955     2.923     2.891     2.859     2.830     2.800     2.772     2.746     2.722     2.704     2.689     2.677     2.667     2.656     2.645     2.633     2.622     2.615     2.609     2.605     2.600     2.598     2.601     2.607     2.617     2.628     2.642     2.659     2.675     2.688     2.699     2.708     2.715     2.723     2.731     2.740     2.751     2.762     2.773     2.784     2.796     2.828     2.904     2.975     3.043     3.108     3.167     3.216     3.260     3.302     3.334     3.361     3.383     3.395     3.398     3.399     3.393     3.378     3.360     3.338     3.317     3.300     3.280     3.254     3.221     3.183     3.135     3.126     3.130     3.133     3.134     3.132     3.132     3.133     3.131     3.129     3.126     3.121     3.115     3.108     3.101     3.096     3.092     3.088     3.082     3.074     3.066     3.056     3.045     3.033     3.021     3.008     2.994     2.981     2.967     2.952     2.938     2.922     2.906     2.889     2.870     2.851     2.831     2.811     2.792     2.771     2.751     2.728     2.703     2.676     2.647     2.615     2.582     2.547     2.512     2.476     2.441     2.406     2.371     2.337     2.302     2.269     2.263     2.258     2.254     2.250     2.247     2.243     2.241     2.238     2.236     2.234     2.231     2.229     2.226     2.224     2.221     2.220     2.218     2.217     2.215     2.214     2.213     2.212     2.211     2.210     2.209     2.207     2.206     2.205     2.203     2.201     2.199     2.198     2.196     2.195     2.193     2.192     2.190     2.188     2.187     2.185     2.184     2.182     2.180     2.178     2.176     2.175     2.173     2.171     2.169     2.167     2.165     2.163     2.161     2.159     2.158     2.156     2.155     2.154     2.153     2.151     2.150     2.149     2.147     2.146     2.144     2.164     2.210     2.256     2.299     2.341     2.384     2.424     2.461     2.492     2.513     2.521     2.514     2.491     2.452     2.404     2.357     2.321     2.304     2.306     2.317     2.325     2.324     2.314     2.300     2.285     2.272     2.286     2.343     2.396     2.446     2.496     2.548     2.602     2.659     2.716     2.770     2.816     2.851     2.872     2.879     2.870     2.846     2.804     2.746     2.673     2.585     2.484     2.375     2.260     2.143     2.062     2.072     2.081     2.090     2.099     2.107     2.115     2.122     2.130     2.138     2.199     2.319     2.439     2.558     2.677     2.799     2.923     3.047     3.170     3.286     3.392     3.483     3.559     3.620     3.667     3.704     3.736     3.764     3.788     3.806     3.819     3.825     3.826     3.827     3.830     3.838     3.852     3.869     3.886     3.897     3.900     3.897     3.895     3.901     3.918     3.940     3.958     3.964     3.959     3.939     3.910     3.874     3.838     3.798     3.752     3.696     3.634     3.569     3.497     3.417     3.341     3.328     3.353     3.368     3.451     3.550     3.646     3.737     3.818     3.883     3.931     3.962     3.979     3.991     4.000     4.005     4.005     4.002     3.996     3.987     3.979     3.973     3.971     3.970     3.972     3.979     3.988     3.999     4.000     3.988     3.958     3.912     3.859     3.804     3.751     3.701     3.652     3.604     3.557     3.513     3.471     3.434     3.399     3.363     3.327     3.294     3.266     3.248     3.236     3.228     3.220     3.208     3.191     3.167     3.136     3.099     3.058     3.014     2.964     2.908     2.850     2.791     2.732     2.676     2.625     2.576     2.530     2.495     2.468     2.446     2.429     2.416     2.404     2.392     2.380     2.366     2.350     2.332     2.310     2.285     2.258     2.228     2.196     2.164     2.131     2.098     2.065     2.033     2.003     1.975     1.947     1.922     1.897     1.874     1.852     1.830     1.810     1.791     1.773     1.755     1.738     1.721     1.705     1.689     1.673     1.658     1.642     1.627     1.612     1.598     1.583     1.568     1.553     1.538     1.525     1.512     1.499     1.486     1.473     1.461     1.449     1.437     1.425     1.413     1.401     1.389     1.377     1.365     1.353     1.340     1.328     1.316     1.304     1.292     1.280     1.269     1.257     1.245     1.234     1.222     1.211     1.200     1.189     1.177     1.167     1.156     1.152     1.150     1.147     1.145     1.143     1.141     1.139     1.136     1.134     1.132     1.130     1.128     1.126     1.124     1.121     1.119     1.117     1.115     1.113     1.111     1.108     1.106     1.104     1.102     1.100     1.098     1.097     1.095     1.093     1.091     1.090     1.088     1.086     1.085     1.083     1.082     1.081     1.079     1.078     1.077     1.076     1.075     1.074     1.073     1.072     1.071     1.070     1.069     1.069     1.068     1.067     1.066     1.065     1.065     1.064     1.063     1.062     1.061     1.060     1.060     1.059     1.058     1.057     1.056     1.055     1.053     1.052     1.051     1.050     1.048     1.047     1.045     1.044     1.042     1.040     1.038     1.036     1.034     1.032     1.029     1.027     1.024     1.022     1.019     1.016     1.013     1.010     1.007     1.003     1.000     0.996     0.993     0.989     0.985     0.981     0.977     0.973     0.968     0.964     0.959     0.955     0.950     0.945     0.940     0.935     0.930     0.925     0.920     0.914     0.909     0.903     0.898     0.892     0.887     0.881     0.875     0.869     0.863     0.857     0.851     0.845     0.839     0.833     0.827     0.821     0.815     0.809     0.802     0.796     0.790     0.784     0.777     0.776     0.774     0.772     0.770     0.768     0.768     0.770     0.775     0.781     0.787     0.793     0.797     0.800     0.801     0.801     0.799     0.796
     1.294     1.296     1.298     1.300     1.302     1.304     1.306     1.308     1.310     1.312     1.313     1.315     1.317     1.318     1.320     1.321     1.322     1.324     1.325     1.326     1.327     1.328     1.329     1.330     1.331     1.333     1.333     1.334     1.335     1.336     1.337     1.337     1.338     1.338     1.339     1.339     1.340     1.340     1.340     1.341     1.341     1.341     1.342     1.342     1.342     1.342     1.342     1.342     1.342     1.342     1.342     1.342     1.342     1.342     1.342     1.341     1.341     1.341     1.340     1.340     1.340     1.339     1.339     1.338     1.338     1.337     1.337     1.336     1.335     1.335     1.334     1.333     1.333     1.332     1.331     1.331     1.330     1.329     1.328     1.327     1.326     1.325     1.324     1.323     1.322     1.322     1.321     1.320     1.318     1.317     1.316     1.315     1.314     1.313     1.312     1.311     1.310     1.308     1.307     1.306     1.305     1.304     1.303     1.301     1.300     1.299     1.297     1.296     1.295     1.293     1.292     1.291     1.289     1.288     1.286     1.285     1.284     1.282     1.281     1.280     1.278     1.276     1.275     1.274     1.272     1.271     1.269     1.268     1.266     1.265     1.263     1.261     1.260     1.258     1.256     1.255     1.256     1.258     1.259     1.261     1.263     1.264     1.266     1.267     1.268     1.270     1.271     1.272     1.274     1.275     1.276     1.277     1.278     1.279     1.280     1.281     1.282     1.283     1.283     1.284     1.285     1.285     1.286     1.286     1.286     1.287     1.287     1.287     1.287     1.288     1.288     1.288     1.288     1.288     1.287     1.287     1.287     1.287     1.286     1.286     1.285     1.284     1.284     1.283     1.282     1.281     1.280     1.279     1.278     1.277     1.276     1.274     1.273     1.271     1.270     1.268     1.266     1.264     1.262     1.260     1.258     1.255     1.253     1.250     1.248     1.245     1.242     1.240     1.237     1.234     1.231     1.228     1.224     1.221     1.218     1.214     1.211     1.207     1.203     1.200     1.196     1.192     1.188     1.183     1.179     1.175     1.170     1.166     1.161     1.157     1.152     1.147     1.142     1.137     1.131     1.126     1.121     1.117     1.116     1.115     1.114     1.113     1.111     1.110     1.109     1.108     1.107     1.106     1.105     1.104     1.103     1.102     1.101     1.099     1.098     1.097     1.096     1.095     1.093     1.092     1.091     1.090     1.089     1.087     1.086     1.085     1.084     1.082     1.081     1.080     1.079     1.077     1.076     1.075     1.073     1.072     1.071     1.069     1.068     1.067     1.065     1.064     1.062     1.061     1.060     1.058     1.057     1.056     1.054     1.053     1.051     1.050     1.048     1.047     1.046     1.044     1.044     1.044     1.045     1.045     1.045     1.046     1.046     1.047     1.047     1.047     1.048     1.048     1.048     1.049     1.049     1.050     1.050     1.050     1.051     1.051     1.052     1.052     1.052     1.052     1.053     1.053     1.053     1.054     1.054     1.055     1.055     1.055     1.056     1.056     1.057     1.057     1.057     1.058     1.058     1.058     1.059     1.059     1.059     1.060     1.060     1.061     1.061     1.061     1.062     1.062     1.062     1.063     1.063     1.064     1.064     1.064     1.064     1.065     1.065     1.066     1.066     1.066     1.067     1.067     1.068     1.068     1.068     1.069     1.069     1.069     1.070     1.070     1.071     1.071     1.071     1.072     1.072     1.072     1.073     1.073     1.074     1.074     1.074     1.075     1.075     1.075     1.076     1.076     1.077     1.077     1.077     1.078     1.078     1.079     1.079     1.079     1.080     1.080     1.081     1.081     1.082     1.082     1.083     1.083     1.084     1.084     1.084     1.085     1.085     1.086     1.086     1.087     1.087     1.088     1.088     1.088     1.089     1.089     1.090     1.090     1.091     1.091     1.091     1.092     1.092     1.093     1.093     1.094     1.094     1.095     1.095     1.096     1.096     1.097     1.097     1.097     1.098     1.098     1.099     1.099     1.100     1.100     1.101     1.101     1.102     1.102     1.103     1.103     1.104     1.104     1.105     1.105     1.106     1.106     1.107     1.107     1.108     1.108     1.109     1.109     1.110     1.111     1.111     1.112     1.112     1.113     1.114     1.114     1.115     1.115     1.116     1.116     1.117     1.117     1.118     1.119     1.119     1.120     1.120     1.121     1.121     1.122     1.122     1.123     1.124     1.124     1.125     1.125     1.126     1.127     1.127     1.128     1.129     1.129     1.130     1.131     1.131     1.132     1.132     1.133     1.134     1.135     1.135     1.136     1.136     1.137     1.138     1.138     1.139     1.139     1.140     1.141     1.141     1.142     1.142     1.143     1.144     1.145     1.145     1.146     1.146     1.147     1.148     1.148     1.149     1.150     1.150     1.151     1.152     1.152     1.153     1.154     1.154     1.155     1.156     1.156     1.157     1.158     1.159     1.159     1.160     1.161     1.161     1.162     1.163     1.164     1.164     1.165     1.166     1.167     1.167     1.168     1.169     1.170     1.170     1.171     1.172     1.173     1.173     1.174     1.175     1.176     1.177     1.180     1.183     1.186     1.188     1.191     1.194     1.197     1.200     1.203     1.206     1.209     1.213     1.216     1.219     1.222     1.225     1.228     1.231     1.234     1.238     1.241     1.244     1.248     1.251     1.254     1.258     1.261     1.264     1.268     1.271     1.275     1.278     1.282     1.285     1.289     1.292     1.295     1.299     1.302     1.306     1.309     1.312     1.316     1.320     1.323     1.327     1.330     1.334     1.337     1.341     1.344     1.348     1.352     1.355     1.359     1.363     1.366     1.370     1.374     1.377     1.381     1.385     1.389     1.392     1.396     1.400     1.404     1.407     1.411     1.415     1.419     1.422     1.426     1.430     1.433     1.437     1.440     1.444     1.448     1.451     1.455     1.458     1.462     1.466     1.469     1.473     1.476     1.479     1.483     1.487     1.490     1.494     1.497     1.501     1.504     1.507     1.511     1.514     1.517     1.521     1.524     1.527     1.530     1.533     1.537     1.540     1.543     1.546     1.549     1.552     1.555     1.558     1.561     1.564     1.567     1.570     1.573     1.576     1.578     1.581     1.584     1.586     1.589     1.592     1.594     1.596     1.599     1.601     1.603     1.606     1.608     1.610     1.612     1.615     1.617     1.619     1.621     1.623     1.625     1.626     1.628     1.630     1.632     1.634     1.635     1.637     1.638     1.640     1.641     1.643     1.644     1.645     1.647     1.648     1.649     1.650     1.651     1.651     1.652     1.652     1.653     1.653     1.653     1.653     1.654     1.653     1.653     1.653     1.653     1.652     1.651     1.650     1.649     1.648     1.647     1.646     1.644     1.643     1.641     1.639     1.638     1.635     1.633     1.631     1.628     1.625     1.622     1.619     1.615     1.612     1.608     1.604     1.600     1.595     1.591     1.586     1.581     1.576     1.571     1.565     1.559     1.552     1.545     1.538     1.530     1.522     1.514     1.505     1.498     1.491     1.484     1.478     1.473     1.467     1.462     1.457     1.451     1.446     1.441     1.436     1.431     1.426     1.421     1.415     1.410     1.411     1.412     1.413     1.414     1.415     1.416     1.417     1.418     1.419     1.419     1.420     1.421     1.422     1.423     1.424     1.425     1.426     1.427     1.428     1.429     1.430     1.431     1.432     1.432     1.433     1.434     1.435     1.436     1.437     1.438     1.439     1.440     1.441     1.442     1.443     1.444     1.445     1.446     1.447     1.448     1.449     1.450     1.451     1.452     1.453     1.454     1.454     1.455     1.456     1.457     1.458     1.459     1.460     1.461     1.462     1.463     1.464     1.465     1.466     1.467     1.468     1.469     1.470     1.471     1.472     1.473     1.474     1.475     1.476     1.477     1.478     1.479     1.480     1.481     1.482     1.483     1.484     1.485     1.486     1.487     1.488     1.489     1.490     1.491     1.492     1.494     1.495     1.496     1.496     1.497     1.499     1.500     1.501     1.502     1.503     1.504     1.505     1.506     1.507     1.508     1.509     1.510     1.511     1.512     1.513     1.514     1.515     1.516     1.518     1.519     1.520     1.521     1.522     1.523     1.525     1.526     1.527     1.528     1.529     1.531     1.532     1.533     1.534     1.535     1.537     1.538     1.539     1.540     1.542     1.543     1.544     1.545     1.547     1.548     1.549     1.551     1.552     1.553     1.555     1.556     1.558     1.559     1.560     1.562     1.563     1.565     1.566     1.568     1.569     1.571     1.572     1.574     1.575     1.577     1.578     1.580     1.581     1.583     1.584     1.586     1.587     1.589     1.590     1.592     1.593     1.595     1.596     1.598     1.600     1.601     1.603     1.605     1.607     1.608     1.610     1.612     1.613     1.615     1.624     1.637     1.650     1.663     1.677     1.689     1.702     1.715     1.728     1.740     1.752     1.764     1.776     1.788     1.800     1.811     1.823     1.834     1.845     1.856     1.866     1.877     1.887     1.897     1.906     1.916     1.925     1.934     1.943     1.952     1.960     1.969     1.977     1.984     1.992     1.999     2.006     2.013     2.020     2.026     2.033     2.039     2.044     2.050     2.055     2.061     2.066     2.070     2.075     2.079     2.084     2.088     2.092     2.096     2.099     2.103     2.106     2.109     2.112     2.116     2.118     2.121     2.124     2.126     2.129     2.131     2.134     2.136     2.138     2.141     2.143     2.145     2.148     2.150     2.152     2.155     2.157     2.160     2.162     2.165     2.168     2.171     2.174     2.177     2.180     2.184     2.188     2.192     2.196     2.200     2.205     2.210     2.215     2.221     2.227     2.233     2.239     2.246     2.253     2.261     2.269     2.277     2.286     2.295     2.304     2.314     2.324     2.334     2.345     2.357     2.368     2.380     2.393     2.406     2.419     2.432     2.446     2.460     2.474     2.488     2.503     2.518     2.533     2.548     2.564     2.579     2.595     2.611     2.627     2.643     2.659     2.675     2.691     2.706     2.722     2.738     2.753     2.769     2.785     2.800     2.816     2.832     2.847     2.863     2.878     2.893     2.907     2.922     2.937     2.952     2.967     2.982     2.998     3.015     3.032     3.050     3.070     3.091     3.114     3.139     3.167     3.197     3.229     3.261     3.294     3.327     3.359     3.392     3.424     3.457     3.491     3.526     3.561     3.595     3.628     3.657     3.681     3.699     3.710     3.715     3.713     3.706     3.695     3.686     3.686     3.690     3.688     3.678     3.660     3.638     3.614     3.589     3.564     3.542     3.525     3.514     3.507     3.504     3.504     3.505     3.508     3.514     3.520     3.529     3.539     3.550     3.559     3.568     3.576     3.583     3.590     3.596     3.600     3.601     3.601     3.598     3.593     3.586     3.577     3.567     3.556     3.545     3.534     3.522     3.508     3.491     3.473     3.454     3.433     3.412     3.391     3.368     3.345     3.322     3.297     3.272     3.246     3.216     3.186     3.157     3.128     3.102     3.078     3.052     3.026     2.996     2.963     2.930     2.896     2.863     2.832     2.800     2.772     2.745     2.720     2.702     2.685     2.671     2.658     2.643     2.629     2.613     2.601     2.591     2.585     2.582     2.579     2.580     2.585     2.594     2.606     2.620     2.635     2.652     2.667     2.680     2.691     2.700     2.708     2.716     2.725     2.734     2.744     2.754     2.764     2.773     2.781     2.789     2.845     2.915     2.986     3.050     3.107     3.160     3.209     3.253     3.292     3.327     3.354     3.369     3.381     3.384     3.379     3.368     3.354     3.336     3.324     3.315     3.306     3.294     3.277     3.249     3.209     3.158     3.112     3.117     3.119     3.125     3.131     3.136     3.139     3.142     3.143     3.140     3.136     3.131     3.126     3.122     3.118     3.112     3.105     3.097     3.086     3.074     3.062     3.048     3.035     3.022     3.008     2.994     2.980     2.966     2.951     2.935     2.918     2.900     2.880     2.861     2.841     2.821     2.802     2.783     2.762     2.740     2.716     2.689     2.659     2.628     2.594     2.559     2.524     2.487     2.451     2.414     2.378     2.343     2.309     2.277     2.272     2.268     2.264     2.260     2.256     2.253     2.250     2.248     2.245     2.243     2.241     2.238     2.235     2.233     2.231     2.229     2.228     2.226     2.225     2.224     2.223     2.221     2.220     2.219     2.218     2.216     2.215     2.213     2.211     2.209     2.207     2.205     2.204     2.202     2.200     2.198     2.196     2.195     2.193     2.191     2.189     2.187     2.185     2.183     2.181     2.179     2.177     2.174     2.172     2.170     2.168     2.166     2.164     2.162     2.160     2.159     2.157     2.156     2.155     2.154     2.152     2.151     2.149     2.148     2.146     2.166     2.217     2.264     2.308     2.350     2.393     2.436     2.476     2.510     2.533     2.541     2.530     2.500     2.456     2.407     2.367     2.346     2.350     2.368     2.386     2.396     2.394     2.383     2.367     2.348     2.325     2.302     2.345     2.399     2.447     2.493     2.540     2.590     2.645     2.702     2.756     2.804     2.842     2.869     2.882     2.881     2.864     2.830     2.780     2.714     2.633     2.538     2.431     2.318     2.200     2.085     2.053     2.062     2.070     2.078     2.086     2.093     2.101     2.108     2.116     2.144     2.265     2.384     2.504     2.627     2.753     2.884     3.018     3.151     3.277     3.392     3.491     3.574     3.640     3.691     3.728     3.757     3.781     3.800     3.814     3.821     3.821     3.817     3.814     3.816     3.826     3.842     3.863     3.884     3.902     3.914     3.923     3.934     3.951     3.974     3.997     4.013     4.020     4.015     3.998     3.970     3.935     3.896     3.855     3.809     3.765     3.723     3.680     3.630     3.645     3.675     3.693     3.696     3.728     3.833     3.933     4.024     4.100     4.161     4.201     4.218     4.214     4.197     4.173     4.148     4.121     4.090     4.055     4.016     3.976     3.936     3.906     3.883     3.870     3.868     3.878     3.900     3.928     3.950     3.959     3.950     3.923     3.885     3.841     3.793     3.741     3.685     3.628     3.571     3.515     3.463     3.412     3.363     3.310     3.254     3.199     3.147     3.102     3.068     3.040     3.015     2.991     2.967     2.943     2.915     2.885     2.854     2.822     2.787     2.749     2.708     2.664     2.617     2.574     2.534     2.495     2.461     2.436     2.415     2.396     2.381     2.369     2.359     2.349     2.339     2.328     2.315     2.300     2.283     2.261     2.238     2.211     2.183     2.153     2.123     2.093     2.063     2.033     2.004     1.976     1.950     1.924     1.900     1.877     1.855     1.834     1.813     1.794     1.776     1.758     1.741     1.724     1.708     1.692     1.676     1.660     1.645     1.630     1.615     1.600     1.586     1.572     1.557     1.542     1.528     1.515     1.502     1.489     1.477     1.464     1.452     1.440     1.428     1.417     1.405     1.393     1.381     1.369     1.357     1.345     1.333     1.321     1.309     1.297     1.285     1.274     1.262     1.251     1.239     1.228     1.216     1.205     1.194     1.183     1.172     1.161     1.151     1.146     1.144     1.142     1.139     1.137     1.135     1.133     1.131     1.129     1.127     1.125     1.122     1.120     1.118     1.116     1.114     1.112     1.110     1.107     1.105     1.103     1.101     1.099     1.097     1.095     1.094     1.092     1.090     1.088     1.087     1.085     1.083     1.082     1.081     1.079     1.078     1.077     1.076     1.074     1.073     1.072     1.071     1.070     1.069     1.068     1.067     1.067     1.066     1.065     1.064     1.064     1.063     1.062     1.061     1.060     1.060     1.059     1.058     1.057     1.056     1.055     1.054     1.053     1.052     1.051     1.050     1.048     1.047     1.046     1.044     1.043     1.041     1.039     1.038     1.036     1.034     1.031     1.029     1.027     1.024     1.022     1.019     1.017     1.014     1.011     1.008     1.004     1.001     0.997     0.994     0.990     0.987     0.983     0.979     0.975     0.971     0.966     0.962     0.957     0.953     0.948     0.943     0.938     0.933     0.928     0.923     0.918     0.912     0.907     0.901     0.896     0.890     0.885     0.879     0.873     0.867     0.861     0.855     0.849     0.843     0.837     0.831     0.825     0.819     0.813     0.807     0.801     0.794     0.788     0.782     0.776     0.771     0.769     0.767     0.764     0.762     0.762     0.765     0.771     0.778     0.785     0.790     0.795     0.798     0.800     0.800     0.798     0.795
     1.293     1.295     1.297     1.299     1.302     1.304     1.306     1.307     1.309     1.311     1.313     1.315     1.316     1.318     1.319     1.321     1.322     1.324     1.325     1.326     1.327     1.328     1.329     1.330     1.331     1.332     1.333     1.334     1.335     1.336     1.336     1.337     1.338     1.338     1.339     1.339     1.340     1.340     1.341     1.341     1.341     1.342     1.342     1.342     1.342     1.342     1.342     1.343     1.343     1.343     1.343     1.342     1.342     1.342     1.342     1.342     1.342     1.341     1.341     1.341     1.340     1.340     1.340     1.339     1.339     1.338     1.338     1.337     1.336     1.335     1.335     1.334     1.333     1.333     1.332     1.331     1.330     1.330     1.329     1.328     1.327     1.326     1.325     1.324     1.323     1.323     1.321     1.321     1.319     1.318     1.317     1.316     1.315     1.314     1.313     1.312     1.311     1.310     1.308     1.307     1.306     1.305     1.304     1.302     1.301     1.300     1.299     1.297     1.296     1.295     1.293     1.292     1.291     1.289     1.288     1.286     1.285     1.284     1.282     1.281     1.279     1.278     1.276     1.275     1.273     1.272     1.271     1.269     1.267     1.266     1.264     1.263     1.261     1.260     1.258     1.256     1.256     1.258     1.259     1.261     1.263     1.264     1.266     1.267     1.269     1.270     1.271     1.273     1.274     1.275     1.276     1.277     1.278     1.279     1.280     1.281     1.282     1.282     1.283     1.284     1.284     1.285     1.286     1.286     1.286     1.287     1.287     1.287     1.287     1.287     1.287     1.288     1.287     1.287     1.287     1.287     1.287     1.286     1.286     1.285     1.285     1.284     1.283     1.282     1.282     1.281     1.280     1.279     1.277     1.276     1.275     1.274     1.272     1.270     1.269     1.267     1.265     1.263     1.261     1.259     1.257     1.255     1.252     1.250     1.247     1.245     1.242     1.239     1.236     1.233     1.230     1.227     1.223     1.220     1.217     1.213     1.210     1.206     1.203     1.199     1.195     1.191     1.187     1.182     1.178     1.174     1.169     1.165     1.160     1.156     1.151     1.146     1.141     1.136     1.130     1.125     1.120     1.116     1.115     1.114     1.113     1.112     1.111     1.110     1.109     1.108     1.107     1.106     1.105     1.104     1.103     1.102     1.100     1.099     1.098     1.097     1.096     1.095     1.093     1.092     1.091     1.090     1.089     1.087     1.086     1.085     1.083     1.082     1.081     1.080     1.078     1.077     1.076     1.075     1.073     1.072     1.071     1.069     1.068     1.067     1.065     1.064     1.063     1.061     1.060     1.058     1.057     1.056     1.054     1.053     1.052     1.050     1.049     1.047     1.046     1.044     1.043     1.044     1.044     1.045     1.045     1.045     1.046     1.046     1.046     1.047     1.047     1.048     1.048     1.048     1.049     1.049     1.049     1.050     1.050     1.051     1.051     1.051     1.052     1.052     1.052     1.052     1.053     1.053     1.054     1.054     1.054     1.055     1.055     1.055     1.056     1.056     1.057     1.057     1.058     1.058     1.058     1.058     1.059     1.059     1.060     1.060     1.060     1.061     1.061     1.062     1.062     1.062     1.062     1.063     1.063     1.064     1.064     1.064     1.065     1.065     1.065     1.066     1.066     1.067     1.067     1.068     1.068     1.068     1.069     1.069     1.069     1.070     1.070     1.071     1.071     1.071     1.072     1.072     1.072     1.073     1.073     1.073     1.074     1.074     1.074     1.075     1.075     1.076     1.076     1.077     1.077     1.077     1.078     1.078     1.079     1.079     1.079     1.080     1.080     1.081     1.081     1.082     1.082     1.083     1.083     1.084     1.084     1.084     1.085     1.085     1.086     1.086     1.087     1.087     1.088     1.088     1.089     1.089     1.089     1.090     1.090     1.091     1.091     1.091     1.092     1.092     1.093     1.093     1.094     1.094     1.095     1.095     1.096     1.096     1.097     1.097     1.098     1.098     1.099     1.099     1.099     1.100     1.100     1.101     1.101     1.102     1.103     1.103     1.104     1.104     1.104     1.105     1.105     1.106     1.107     1.107     1.108     1.108     1.109     1.109     1.110     1.110     1.111     1.112     1.112     1.113     1.113     1.114     1.114     1.115     1.115     1.116     1.117     1.117     1.118     1.118     1.119     1.119     1.120     1.121     1.121     1.122     1.122     1.123     1.123     1.124     1.125     1.125     1.126     1.126     1.127     1.128     1.128     1.129     1.130     1.130     1.131     1.131     1.132     1.133     1.133     1.134     1.135     1.135     1.136     1.137     1.137     1.138     1.138     1.139     1.140     1.140     1.141     1.141     1.142     1.143     1.143     1.144     1.145     1.145     1.146     1.147     1.147     1.148     1.149     1.149     1.150     1.151     1.151     1.152     1.153     1.153     1.154     1.155     1.155     1.156     1.157     1.157     1.158     1.159     1.160     1.160     1.161     1.162     1.162     1.163     1.164     1.165     1.165     1.166     1.167     1.168     1.168     1.169     1.170     1.171     1.172     1.172     1.173     1.174     1.175     1.175     1.176     1.178     1.181     1.184     1.187     1.190     1.193     1.196     1.199     1.202     1.205     1.208     1.211     1.214     1.217     1.220     1.223     1.227     1.230     1.233     1.236     1.240     1.243     1.246     1.249     1.253     1.256     1.259     1.263     1.266     1.270     1.273     1.276     1.280     1.283     1.287     1.290     1.294     1.297     1.301     1.304     1.307     1.311     1.314     1.318     1.321     1.325     1.328     1.332     1.335     1.339     1.343     1.346     1.350     1.354     1.357     1.361     1.364     1.368     1.372     1.375     1.379     1.383     1.387     1.390     1.394     1.398     1.402     1.405     1.409     1.413     1.416     1.420     1.424     1.427     1.431     1.434     1.438     1.442     1.445     1.449     1.453     1.456     1.460     1.463     1.467     1.470     1.474     1.477     1.481     1.484     1.488     1.491     1.495     1.498     1.501     1.505     1.508     1.511     1.514     1.518     1.521     1.524     1.527     1.530     1.534     1.537     1.540     1.543     1.546     1.549     1.552     1.555     1.558     1.561     1.564     1.566     1.569     1.572     1.575     1.577     1.580     1.582     1.585     1.587     1.590     1.592     1.595     1.597     1.599     1.601     1.604     1.606     1.608     1.610     1.612     1.614     1.616     1.618     1.620     1.621     1.623     1.625     1.627     1.628     1.630     1.631     1.633     1.634     1.636     1.637     1.638     1.639     1.641     1.642     1.643     1.643     1.644     1.645     1.645     1.646     1.646     1.646     1.646     1.646     1.646     1.646     1.646     1.645     1.645     1.644     1.643     1.642     1.641     1.640     1.638     1.637     1.635     1.634     1.632     1.630     1.628     1.625     1.623     1.620     1.617     1.614     1.611     1.607     1.604     1.600     1.596     1.592     1.587     1.583     1.578     1.573     1.568     1.563     1.557     1.551     1.544     1.538     1.531     1.523     1.516     1.508     1.500     1.492     1.485     1.478     1.472     1.466     1.460     1.455     1.450     1.445     1.440     1.435     1.430     1.424     1.419     1.414     1.409     1.409     1.410     1.411     1.412     1.413     1.414     1.415     1.416     1.417     1.418     1.419     1.419     1.420     1.421     1.422     1.423     1.424     1.425     1.426     1.427     1.428     1.429     1.430     1.431     1.432     1.433     1.434     1.435     1.435     1.436     1.437     1.438     1.439     1.440     1.441     1.442     1.443     1.444     1.445     1.446     1.447     1.448     1.449     1.450     1.451     1.452     1.453     1.453     1.454     1.455     1.456     1.457     1.458     1.459     1.460     1.461     1.462     1.463     1.464     1.465     1.466     1.467     1.468     1.469     1.470     1.471     1.472     1.473     1.474     1.475     1.476     1.477     1.478     1.479     1.480     1.481     1.482     1.483     1.484     1.485     1.486     1.487     1.488     1.489     1.490     1.491     1.492     1.494     1.495     1.496     1.497     1.498     1.499     1.500     1.501     1.502     1.503     1.504     1.505     1.506     1.507     1.508     1.509     1.510     1.511     1.512     1.513     1.514     1.516     1.517     1.518     1.519     1.520     1.521     1.523     1.524     1.525     1.526     1.527     1.528     1.530     1.531     1.532     1.533     1.534     1.536     1.537     1.538     1.540     1.541     1.542     1.543     1.544     1.546     1.547     1.548     1.550     1.551     1.552     1.554     1.555     1.557     1.558     1.559     1.561     1.562     1.564     1.565     1.567     1.568     1.570     1.571     1.573     1.574     1.576     1.577     1.579     1.580     1.582     1.583     1.585     1.586     1.588     1.590     1.591     1.593     1.594     1.596     1.597     1.599     1.601     1.602     1.604     1.606     1.607     1.609     1.611     1.613     1.614     1.616     1.629     1.642     1.655     1.668     1.681     1.694     1.707     1.720     1.732     1.744     1.757     1.769     1.781     1.792     1.804     1.815     1.827     1.838     1.849     1.859     1.870     1.880     1.890     1.900     1.910     1.919     1.928     1.937     1.946     1.954     1.963     1.971     1.979     1.986     1.994     2.001     2.008     2.015     2.021     2.027     2.034     2.039     2.045     2.050     2.056     2.061     2.066     2.070     2.075     2.079     2.083     2.087     2.091     2.095     2.098     2.102     2.105     2.108     2.111     2.114     2.117     2.120     2.122     2.125     2.127     2.130     2.132     2.134     2.137     2.139     2.141     2.143     2.146     2.148     2.150     2.153     2.155     2.158     2.161     2.163     2.166     2.169     2.172     2.176     2.179     2.183     2.187     2.191     2.195     2.200     2.205     2.210     2.216     2.221     2.227     2.234     2.240     2.247     2.255     2.263     2.271     2.279     2.288     2.297     2.307     2.317     2.327     2.338     2.349     2.361     2.373     2.385     2.398     2.411     2.424     2.438     2.452     2.466     2.480     2.495     2.510     2.525     2.540     2.555     2.571     2.587     2.602     2.618     2.634     2.650     2.667     2.682     2.699     2.714     2.730     2.746     2.762     2.777     2.793     2.809     2.825     2.840     2.856     2.871     2.886     2.902     2.917     2.932     2.947     2.963     2.978     2.994     3.010     3.027     3.044     3.063     3.084     3.106     3.130     3.156     3.185     3.217     3.249     3.283     3.316     3.349     3.382     3.414     3.447     3.480     3.514     3.549     3.584     3.618     3.649     3.677     3.699     3.714     3.722     3.725     3.722     3.714     3.706     3.703     3.705     3.706     3.699     3.683     3.661     3.636     3.610     3.583     3.558     3.537     3.521     3.512     3.506     3.503     3.502     3.503     3.506     3.511     3.519     3.528     3.538     3.548     3.557     3.565     3.573     3.581     3.588     3.594     3.598     3.600     3.600     3.597     3.593     3.587     3.580     3.571     3.562     3.553     3.543     3.532     3.519     3.502     3.484     3.464     3.443     3.421     3.400     3.377     3.354     3.332     3.308     3.284     3.258     3.228     3.199     3.169     3.139     3.113     3.089     3.063     3.036     3.006     2.971     2.937     2.902     2.867     2.835     2.802     2.773     2.746     2.721     2.702     2.683     2.667     2.650     2.632     2.614     2.595     2.581     2.571     2.566     2.564     2.563     2.567     2.575     2.586     2.600     2.614     2.631     2.647     2.663     2.676     2.687     2.696     2.705     2.714     2.724     2.733     2.742     2.752     2.760     2.767     2.773     2.778     2.792     2.863     2.931     2.991     3.049     3.105     3.156     3.204     3.249     3.288     3.318     3.343     3.359     3.365     3.364     3.355     3.343     3.330     3.324     3.318     3.323     3.323     3.317     3.300     3.270     3.231     3.184     3.128     3.108     3.121     3.132     3.143     3.153     3.159     3.161     3.162     3.159     3.156     3.153     3.148     3.142     3.135     3.127     3.117     3.105     3.091     3.077     3.063     3.050     3.036     3.022     3.008     2.993     2.978     2.963     2.946     2.928     2.909     2.889     2.869     2.850     2.831     2.812     2.793     2.773     2.751     2.726     2.700     2.671     2.639     2.606     2.571     2.535     2.498     2.461     2.423     2.386     2.349     2.314     2.287     2.282     2.277     2.273     2.270     2.266     2.263     2.260     2.258     2.255     2.253     2.250     2.247     2.245     2.242     2.240     2.239     2.238     2.237     2.235     2.234     2.233     2.231     2.230     2.229     2.227     2.225     2.224     2.222     2.220     2.218     2.216     2.214     2.211     2.209     2.207     2.205     2.203     2.201     2.199     2.196     2.194     2.192     2.190     2.187     2.185     2.183     2.181     2.178     2.176     2.173     2.171     2.169     2.167     2.165     2.163     2.162     2.160     2.159     2.158     2.156     2.155     2.153     2.152     2.150     2.148     2.168     2.220     2.268     2.311     2.354     2.398     2.443     2.487     2.523     2.546     2.551     2.535     2.500     2.455     2.413     2.387     2.386     2.406     2.430     2.450     2.459     2.457     2.446     2.427     2.400     2.366     2.334     2.344     2.398     2.446     2.489     2.530     2.576     2.627     2.682     2.738     2.788     2.830     2.862     2.881     2.887     2.877     2.850     2.808     2.749     2.675     2.586     2.484     2.373     2.256     2.139     2.034     2.042     2.049     2.056     2.064     2.071     2.078     2.086     2.093     2.101     2.182     2.301     2.421     2.547     2.680     2.822     2.969     3.115     3.255     3.380     3.488     3.576     3.644     3.695     3.732     3.761     3.788     3.813     3.833     3.846     3.854     3.859     3.865     3.877     3.895     3.915     3.934     3.949     3.960     3.969     3.980     3.994     4.013     4.035     4.054     4.066     4.071     4.067     4.054     4.030     3.998     3.962     3.925     3.894     3.930     3.962     3.991     4.023     4.058     4.089     4.107     4.108     4.152     4.248     4.335     4.411     4.469     4.504     4.516     4.500     4.463     4.413     4.361     4.308     4.253     4.194     4.130     4.063     3.994     3.930     3.874     3.831     3.801     3.787     3.791     3.813     3.846     3.878     3.899     3.905     3.894     3.868     3.833     3.794     3.747     3.693     3.632     3.568     3.503     3.440     3.380     3.318     3.251     3.180     3.104     3.027     2.956     2.893     2.841     2.794     2.755     2.725     2.703     2.683     2.664     2.646     2.627     2.606     2.582     2.554     2.524     2.495     2.469     2.443     2.417     2.394     2.376     2.360     2.344     2.331     2.320     2.311     2.302     2.294     2.285     2.275     2.263     2.248     2.230     2.210     2.187     2.162     2.136     2.108     2.081     2.053     2.025     1.998     1.972     1.946     1.921     1.898     1.875     1.854     1.833     1.812     1.793     1.775     1.757     1.740     1.724     1.707     1.692     1.676     1.660     1.645     1.630     1.615     1.601     1.586     1.572     1.558     1.544     1.530     1.517     1.504     1.491     1.479     1.467     1.455     1.443     1.431     1.420     1.408     1.396     1.384     1.373     1.361     1.349     1.337     1.325     1.313     1.301     1.290     1.278     1.267     1.256     1.244     1.233     1.221     1.211     1.199     1.188     1.177     1.167     1.156     1.145     1.141     1.138     1.136     1.134     1.132     1.130     1.128     1.125     1.123     1.121     1.119     1.117     1.115     1.113     1.111     1.109     1.107     1.104     1.102     1.100     1.098     1.096     1.094     1.093     1.091     1.089     1.087     1.086     1.084     1.082     1.081     1.079     1.078     1.076     1.075     1.074     1.073     1.072     1.071     1.070     1.068     1.067     1.066     1.066     1.065     1.064     1.063     1.062     1.062     1.061     1.060     1.059     1.059     1.058     1.057     1.056     1.055     1.055     1.054     1.053     1.052     1.051     1.050     1.048     1.047     1.046     1.045     1.043     1.042     1.040     1.039     1.037     1.035     1.033     1.031     1.029     1.027     1.025     1.022     1.020     1.017     1.014     1.011     1.008     1.005     1.002     0.999     0.995     0.992     0.988     0.984     0.980     0.977     0.973     0.968     0.964     0.960     0.955     0.950     0.946     0.941     0.936     0.931     0.926     0.921     0.915     0.910     0.905     0.899     0.894     0.888     0.882     0.877     0.871     0.865     0.859     0.853     0.847     0.841     0.835     0.829     0.823     0.817     0.811     0.805     0.799     0.793     0.786     0.780     0.774     0.768     0.764     0.761     0.759     0.757     0.757     0.761     0.767     0.775     0.782     0.788     0.793     0.796     0.798     0.798     0.797     0.794
     1.293     1.295     1.297     1.299     1.301     1.303     1.305     1.307     1.309     1.311     1.313     1.314     1.316     1.317     1.319     1.320     1.322     1.323     1.325     1.325     1.327     1.328     1.329     1.330     1.331     1.332     1.333     1.334     1.335     1.336     1.336     1.337     1.338     1.339     1.339     1.339     1.340     1.340     1.341     1.341     1.341     1.342     1.342     1.342     1.343     1.343     1.343     1.343     1.343     1.343     1.343     1.343     1.343     1.343     1.342     1.342     1.342     1.342     1.341     1.341     1.341     1.341     1.340     1.340     1.339     1.339     1.338     1.338     1.337     1.336     1.336     1.335     1.334     1.334     1.333     1.332     1.331     1.331     1.330     1.329     1.328     1.327     1.326     1.325     1.324     1.323     1.322     1.322     1.320     1.319     1.318     1.317     1.316     1.315     1.314     1.313     1.312     1.311     1.310     1.309     1.307     1.306     1.305     1.304     1.302     1.301     1.300     1.299     1.297     1.296     1.295     1.293     1.292     1.290     1.289     1.288     1.286     1.285     1.284     1.282     1.281     1.279     1.278     1.276     1.275     1.273     1.272     1.270     1.269     1.267     1.266     1.264     1.263     1.261     1.259     1.257     1.256     1.258     1.260     1.261     1.263     1.264     1.266     1.267     1.269     1.270     1.271     1.273     1.274     1.275     1.276     1.277     1.278     1.279     1.280     1.281     1.282     1.282     1.283     1.284     1.284     1.285     1.285     1.286     1.286     1.286     1.286     1.287     1.287     1.287     1.287     1.287     1.287     1.287     1.287     1.286     1.286     1.286     1.285     1.285     1.284     1.283     1.283     1.282     1.281     1.280     1.279     1.278     1.277     1.276     1.274     1.273     1.271     1.270     1.268     1.266     1.264     1.262     1.260     1.258     1.256     1.254     1.251     1.249     1.246     1.244     1.241     1.238     1.235     1.232     1.229     1.226     1.223     1.219     1.216     1.212     1.209     1.205     1.201     1.198     1.194     1.190     1.185     1.181     1.177     1.173     1.168     1.164     1.159     1.155     1.150     1.145     1.140     1.134     1.129     1.124     1.118     1.116     1.115     1.114     1.113     1.112     1.111     1.110     1.109     1.108     1.106     1.105     1.104     1.103     1.102     1.101     1.100     1.099     1.098     1.097     1.096     1.094     1.093     1.092     1.091     1.090     1.088     1.087     1.086     1.085     1.084     1.082     1.081     1.080     1.078     1.077     1.076     1.075     1.073     1.072     1.071     1.069     1.068     1.067     1.065     1.064     1.063     1.061     1.060     1.059     1.057     1.056     1.054     1.053     1.052     1.050     1.049     1.047     1.046     1.045     1.043     1.043     1.044     1.044     1.044     1.045     1.045     1.045     1.046     1.046     1.047     1.047     1.047     1.048     1.048     1.049     1.049     1.049     1.050     1.050     1.050     1.051     1.051     1.051     1.052     1.052     1.052     1.053     1.053     1.053     1.054     1.054     1.055     1.055     1.055     1.056     1.056     1.057     1.057     1.057     1.058     1.058     1.058     1.059     1.059     1.059     1.060     1.060     1.061     1.061     1.061     1.062     1.062     1.062     1.063     1.063     1.063     1.064     1.064     1.065     1.065     1.065     1.066     1.066     1.067     1.067     1.067     1.068     1.068     1.068     1.069     1.069     1.070     1.070     1.070     1.071     1.071     1.071     1.072     1.072     1.073     1.073     1.073     1.074     1.074     1.074     1.075     1.075     1.076     1.076     1.077     1.077     1.077     1.078     1.078     1.078     1.079     1.079     1.080     1.081     1.081     1.081     1.082     1.082     1.083     1.083     1.084     1.084     1.084     1.085     1.085     1.086     1.086     1.087     1.087     1.088     1.088     1.088     1.089     1.089     1.090     1.090     1.091     1.091     1.091     1.092     1.093     1.093     1.093     1.094     1.094     1.095     1.095     1.096     1.096     1.097     1.097     1.098     1.098     1.099     1.099     1.100     1.100     1.101     1.101     1.101     1.102     1.103     1.103     1.104     1.104     1.105     1.105     1.106     1.106     1.107     1.107     1.108     1.108     1.109     1.109     1.110     1.111     1.111     1.112     1.112     1.113     1.113     1.114     1.114     1.115     1.115     1.116     1.117     1.117     1.118     1.118     1.119     1.120     1.120     1.121     1.121     1.122     1.122     1.123     1.124     1.124     1.125     1.125     1.126     1.127     1.127     1.128     1.128     1.129     1.130     1.130     1.131     1.132     1.132     1.133     1.134     1.134     1.135     1.135     1.136     1.137     1.137     1.138     1.139     1.139     1.140     1.140     1.141     1.142     1.142     1.143     1.144     1.144     1.145     1.146     1.146     1.147     1.148     1.148     1.149     1.150     1.150     1.151     1.152     1.152     1.153     1.154     1.154     1.155     1.156     1.156     1.157     1.158     1.159     1.159     1.160     1.161     1.161     1.162     1.163     1.164     1.164     1.165     1.166     1.167     1.167     1.168     1.169     1.170     1.171     1.171     1.172     1.173     1.174     1.174     1.175     1.176     1.177     1.180     1.183     1.186     1.188     1.191     1.194     1.197     1.200     1.203     1.206     1.209     1.212     1.215     1.219     1.222     1.225     1.228     1.231     1.234     1.238     1.241     1.244     1.248     1.251     1.254     1.258     1.261     1.265     1.268     1.271     1.275     1.278     1.282     1.285     1.288     1.292     1.295     1.299     1.302     1.306     1.309     1.313     1.316     1.320     1.323     1.326     1.330     1.333     1.337     1.341     1.344     1.348     1.352     1.355     1.359     1.362     1.366     1.370     1.373     1.377     1.381     1.385     1.388     1.392     1.396     1.400     1.403     1.407     1.411     1.414     1.418     1.421     1.425     1.429     1.432     1.436     1.440     1.443     1.447     1.450     1.453     1.457     1.461     1.464     1.467     1.471     1.474     1.478     1.481     1.485     1.488     1.492     1.495     1.498     1.501     1.505     1.508     1.511     1.515     1.518     1.521     1.524     1.527     1.530     1.533     1.537     1.540     1.542     1.545     1.548     1.551     1.554     1.557     1.560     1.563     1.565     1.568     1.571     1.573     1.576     1.578     1.581     1.583     1.586     1.588     1.590     1.592     1.595     1.597     1.599     1.601     1.603     1.605     1.607     1.609     1.611     1.613     1.615     1.616     1.618     1.620     1.621     1.623     1.624     1.626     1.627     1.628     1.630     1.631     1.632     1.633     1.634     1.635     1.636     1.637     1.637     1.638     1.639     1.639     1.639     1.639     1.639     1.639     1.639     1.639     1.638     1.637     1.637     1.636     1.635     1.634     1.632     1.631     1.629     1.628     1.626     1.624     1.622     1.620     1.618     1.615     1.613     1.610     1.607     1.603     1.600     1.596     1.593     1.589     1.584     1.580     1.575     1.570     1.566     1.560     1.555     1.549     1.543     1.537     1.531     1.524     1.517     1.509     1.502     1.494     1.487     1.480     1.473     1.466     1.460     1.454     1.449     1.443     1.438     1.433     1.428     1.423     1.418     1.413     1.408     1.407     1.408     1.409     1.410     1.411     1.412     1.413     1.414     1.415     1.416     1.417     1.418     1.419     1.420     1.420     1.421     1.422     1.423     1.424     1.425     1.426     1.427     1.428     1.429     1.430     1.431     1.432     1.433     1.434     1.435     1.435     1.436     1.437     1.438     1.439     1.440     1.441     1.442     1.443     1.444     1.445     1.446     1.447     1.448     1.449     1.450     1.451     1.452     1.453     1.453     1.455     1.455     1.456     1.457     1.458     1.459     1.460     1.461     1.462     1.463     1.464     1.465     1.466     1.467     1.468     1.469     1.470     1.471     1.472     1.473     1.474     1.475     1.476     1.477     1.478     1.479     1.480     1.481     1.482     1.483     1.484     1.485     1.486     1.487     1.488     1.489     1.490     1.492     1.493     1.494     1.495     1.496     1.497     1.498     1.499     1.500     1.501     1.502     1.503     1.504     1.505     1.506     1.507     1.508     1.509     1.510     1.511     1.512     1.513     1.515     1.516     1.517     1.518     1.519     1.520     1.521     1.523     1.524     1.525     1.526     1.527     1.529     1.530     1.531     1.532     1.534     1.535     1.536     1.537     1.539     1.540     1.541     1.542     1.544     1.545     1.546     1.547     1.549     1.550     1.551     1.553     1.554     1.556     1.557     1.559     1.560     1.561     1.563     1.564     1.566     1.567     1.569     1.570     1.572     1.573     1.575     1.576     1.578     1.579     1.581     1.583     1.584     1.586     1.587     1.589     1.590     1.592     1.593     1.595     1.597     1.598     1.600     1.601     1.603     1.605     1.606     1.608     1.610     1.612     1.613     1.615     1.621     1.634     1.647     1.660     1.673     1.686     1.699     1.712     1.724     1.737     1.749     1.761     1.773     1.785     1.796     1.808     1.819     1.831     1.841     1.852     1.863     1.873     1.883     1.893     1.903     1.912     1.922     1.931     1.940     1.948     1.957     1.965     1.973     1.980     1.988     1.995     2.002     2.009     2.016     2.022     2.028     2.034     2.040     2.046     2.051     2.056     2.061     2.066     2.070     2.075     2.079     2.083     2.087     2.090     2.094     2.097     2.101     2.104     2.107     2.110     2.113     2.115     2.118     2.121     2.123     2.125     2.128     2.130     2.132     2.135     2.137     2.139     2.141     2.144     2.146     2.149     2.151     2.154     2.156     2.159     2.162     2.165     2.168     2.171     2.175     2.178     2.182     2.186     2.190     2.195     2.200     2.205     2.210     2.216     2.222     2.228     2.234     2.241     2.249     2.256     2.264     2.273     2.281     2.290     2.300     2.310     2.320     2.331     2.342     2.353     2.365     2.377     2.390     2.403     2.416     2.429     2.443     2.457     2.472     2.486     2.501     2.516     2.531     2.547     2.562     2.578     2.594     2.610     2.626     2.642     2.658     2.674     2.690     2.706     2.722     2.738     2.754     2.770     2.786     2.801     2.817     2.833     2.848     2.864     2.880     2.895     2.911     2.926     2.942     2.958     2.973     2.989     3.005     3.022     3.039     3.057     3.076     3.097     3.120     3.145     3.173     3.204     3.237     3.270     3.304     3.337     3.370     3.402     3.435     3.468     3.502     3.536     3.570     3.605     3.638     3.668     3.694     3.713     3.726     3.732     3.733     3.729     3.724     3.719     3.717     3.717     3.714     3.702     3.681     3.655     3.629     3.601     3.574     3.549     3.530     3.516     3.508     3.503     3.500     3.498     3.499     3.502     3.507     3.515     3.524     3.533     3.543     3.551     3.560     3.568     3.576     3.583     3.588     3.592     3.595     3.595     3.594     3.590     3.586     3.580     3.573     3.566     3.559     3.550     3.539     3.526     3.509     3.491     3.471     3.449     3.428     3.406     3.384     3.362     3.341     3.318     3.295     3.269     3.240     3.211     3.181     3.151     3.125     3.100     3.074     3.047     3.015     2.980     2.945     2.908     2.872     2.838     2.805     2.776     2.750     2.725     2.703     2.682     2.663     2.643     2.621     2.600     2.580     2.564     2.554     2.551     2.551     2.553     2.559     2.569     2.582     2.596     2.612     2.629     2.646     2.661     2.674     2.686     2.697     2.707     2.717     2.727     2.736     2.744     2.752     2.759     2.765     2.769     2.771     2.772     2.812     2.875     2.936     2.995     3.051     3.104     3.158     3.206     3.246     3.285     3.313     3.332     3.343     3.347     3.342     3.334     3.329     3.319     3.324     3.330     3.339     3.340     3.334     3.318     3.292     3.253     3.209     3.156     3.119     3.136     3.153     3.166     3.174     3.180     3.181     3.180     3.180     3.177     3.171     3.163     3.156     3.146     3.134     3.121     3.108     3.093     3.079     3.065     3.051     3.036     3.021     3.006     2.990     2.974     2.956     2.938     2.918     2.898     2.878     2.859     2.841     2.822     2.803     2.782     2.760     2.736     2.710     2.682     2.651     2.618     2.584     2.548     2.511     2.472     2.433     2.395     2.356     2.319     2.297     2.292     2.287     2.283     2.280     2.276     2.273     2.270     2.268     2.265     2.263     2.260     2.257     2.254     2.252     2.251     2.250     2.248     2.247     2.246     2.244     2.243     2.241     2.240     2.239     2.237     2.235     2.233     2.231     2.229     2.227     2.224     2.222     2.220     2.217     2.215     2.212     2.210     2.207     2.205     2.202     2.200     2.197     2.195     2.192     2.190     2.187     2.185     2.182     2.180     2.177     2.175     2.173     2.171     2.169     2.167     2.165     2.163     2.162     2.160     2.159     2.157     2.156     2.154     2.153     2.151     2.167     2.219     2.267     2.311     2.354     2.400     2.447     2.493     2.529     2.550     2.550     2.529     2.494     2.455     2.428     2.421     2.436     2.461     2.486     2.504     2.513     2.513     2.501     2.477     2.440     2.398     2.362     2.344     2.393     2.440     2.481     2.519     2.558     2.603     2.657     2.713     2.766     2.812     2.849     2.874     2.887     2.884     2.865     2.830     2.779     2.711     2.629     2.533     2.427     2.312     2.194     2.078     2.020     2.026     2.033     2.040     2.046     2.053     2.061     2.068     2.075     2.083     2.196     2.318     2.449     2.591     2.744     2.903     3.061     3.212     3.347     3.462     3.555     3.625     3.678     3.718     3.754     3.791     3.830     3.865     3.896     3.920     3.940     3.963     3.989     4.019     4.046     4.065     4.074     4.077     4.078     4.082     4.090     4.101     4.113     4.122     4.129     4.131     4.130     4.123     4.130     4.164     4.204     4.248     4.292     4.333     4.366     4.392     4.416     4.440     4.461     4.472     4.465     4.512     4.601     4.672     4.725     4.755     4.764     4.750     4.712     4.652     4.580     4.505     4.427     4.348     4.266     4.183     4.095     4.009     3.927     3.856     3.800     3.758     3.732     3.726     3.738     3.764     3.794     3.816     3.828     3.825     3.808     3.781     3.747     3.710     3.662     3.605     3.540     3.472     3.402     3.331     3.261     3.185     3.102     3.011     2.916     2.821     2.735     2.657     2.589     2.533     2.494     2.471     2.459     2.453     2.449     2.444     2.435     2.423     2.408     2.392     2.380     2.368     2.354     2.339     2.325     2.313     2.301     2.289     2.278     2.268     2.260     2.252     2.246     2.238     2.230     2.220     2.208     2.193     2.176     2.157     2.135     2.112     2.088     2.062     2.037     2.012     1.987     1.962     1.937     1.913     1.891     1.869     1.848     1.827     1.807     1.789     1.771     1.753     1.736     1.720     1.704     1.688     1.673     1.658     1.643     1.628     1.613     1.599     1.585     1.571     1.558     1.544     1.531     1.518     1.504     1.492     1.480     1.468     1.456     1.445     1.433     1.421     1.410     1.398     1.387     1.375     1.364     1.352     1.340     1.329     1.317     1.305     1.294     1.283     1.271     1.260     1.249     1.238     1.227     1.216     1.205     1.194     1.183     1.172     1.161     1.151     1.140     1.135     1.133     1.131     1.129     1.126     1.124     1.122     1.120     1.118     1.116     1.114     1.112     1.110     1.108     1.106     1.104     1.101     1.099     1.097     1.095     1.094     1.092     1.090     1.088     1.086     1.084     1.083     1.081     1.080     1.078     1.076     1.075     1.074     1.073     1.071     1.070     1.069     1.068     1.067     1.066     1.065     1.064     1.063     1.062     1.061     1.061     1.060     1.059     1.059     1.058     1.057     1.056     1.055     1.055     1.054     1.053     1.052     1.051     1.050     1.049     1.048     1.047     1.046     1.045     1.044     1.042     1.041     1.040     1.038     1.036     1.035     1.033     1.031     1.029     1.027     1.025     1.022     1.020     1.017     1.015     1.012     1.009     1.006     1.003     1.000     0.996     0.993     0.989     0.986     0.982     0.978     0.974     0.970     0.966     0.962     0.957     0.953     0.948     0.944     0.939     0.934     0.929     0.924     0.918     0.913     0.908     0.903     0.897     0.892     0.886     0.880     0.875     0.869     0.863     0.857     0.851     0.845     0.839     0.833     0.827     0.821     0.815     0.809     0.803     0.797     0.791     0.785     0.778     0.772     0.766     0.760     0.756     0.754     0.751     0.752     0.756     0.764     0.772     0.779     0.786     0.791     0.794     0.796     0.797     0.795     0.792
     1.292     1.295     1.297     1.299     1.301     1.303     1.305     1.307     1.309     1.311     1.312     1.314     1.316     1.318     1.319     1.320     1.322     1.323     1.324     1.326     1.327     1.328     1.329     1.330     1.331     1.332     1.333     1.334     1.335     1.336     1.337     1.337     1.338     1.339     1.339     1.340     1.340     1.340     1.341     1.341     1.342     1.342     1.342     1.343     1.343     1.343     1.343     1.343     1.343     1.343     1.343     1.343     1.343     1.343     1.343     1.343     1.342     1.342     1.342     1.342     1.341     1.341     1.341     1.340     1.340     1.339     1.339     1.338     1.338     1.337     1.336     1.336     1.335     1.334     1.334     1.333     1.332     1.332     1.331     1.330     1.329     1.328     1.327     1.326     1.325     1.324     1.324     1.323     1.322     1.320     1.320     1.318     1.318     1.316     1.316     1.314     1.313     1.312     1.311     1.310     1.309     1.307     1.306     1.305     1.304     1.302     1.301     1.300     1.298     1.297     1.296     1.294     1.293     1.292     1.291     1.289     1.288     1.286     1.285     1.283     1.282     1.281     1.279     1.278     1.276     1.275     1.273     1.271     1.270     1.268     1.267     1.265     1.264     1.262     1.261     1.259     1.257     1.258     1.259     1.261     1.263     1.264     1.266     1.267     1.268     1.270     1.271     1.272     1.274     1.274     1.276     1.277     1.278     1.279     1.280     1.280     1.281     1.282     1.283     1.283     1.284     1.284     1.285     1.285     1.285     1.286     1.286     1.286     1.286     1.286     1.286     1.286     1.286     1.286     1.286     1.286     1.285     1.285     1.284     1.284     1.283     1.282     1.282     1.281     1.280     1.279     1.278     1.277     1.276     1.275     1.273     1.272     1.270     1.269     1.267     1.265     1.263     1.261     1.259     1.257     1.255     1.253     1.250     1.248     1.245     1.243     1.240     1.237     1.234     1.231     1.228     1.225     1.221     1.218     1.215     1.211     1.208     1.204     1.200     1.196     1.193     1.188     1.184     1.180     1.176     1.171     1.167     1.162     1.158     1.153     1.148     1.143     1.138     1.133     1.128     1.122     1.117     1.115     1.114     1.113     1.112     1.111     1.110     1.109     1.108     1.107     1.106     1.105     1.104     1.103     1.102     1.101     1.100     1.099     1.098     1.096     1.095     1.094     1.093     1.092     1.091     1.089     1.088     1.087     1.086     1.085     1.083     1.082     1.081     1.080     1.078     1.077     1.076     1.075     1.073     1.072     1.071     1.069     1.068     1.067     1.065     1.064     1.063     1.061     1.060     1.059     1.057     1.056     1.054     1.053     1.052     1.050     1.049     1.048     1.046     1.045     1.043     1.043     1.043     1.043     1.044     1.044     1.045     1.045     1.045     1.046     1.046     1.047     1.047     1.047     1.048     1.048     1.048     1.049     1.049     1.049     1.050     1.050     1.051     1.051     1.051     1.052     1.052     1.052     1.053     1.053     1.053     1.054     1.054     1.054     1.055     1.055     1.056     1.056     1.056     1.057     1.057     1.057     1.058     1.058     1.059     1.059     1.059     1.060     1.060     1.060     1.061     1.061     1.062     1.062     1.062     1.063     1.063     1.063     1.064     1.064     1.064     1.065     1.065     1.066     1.066     1.066     1.067     1.067     1.068     1.068     1.068     1.069     1.069     1.069     1.070     1.070     1.071     1.071     1.071     1.072     1.072     1.073     1.073     1.073     1.074     1.074     1.074     1.075     1.075     1.076     1.076     1.076     1.077     1.077     1.078     1.078     1.079     1.079     1.080     1.080     1.081     1.081     1.081     1.082     1.082     1.083     1.083     1.084     1.084     1.084     1.085     1.085     1.086     1.086     1.087     1.087     1.088     1.088     1.089     1.089     1.089     1.090     1.090     1.091     1.091     1.092     1.092     1.092     1.093     1.094     1.094     1.094     1.095     1.096     1.096     1.096     1.097     1.098     1.098     1.098     1.099     1.099     1.100     1.100     1.101     1.101     1.102     1.102     1.103     1.103     1.104     1.104     1.105     1.105     1.106     1.106     1.107     1.108     1.108     1.109     1.109     1.110     1.110     1.111     1.111     1.112     1.112     1.113     1.113     1.114     1.115     1.115     1.116     1.116     1.117     1.117     1.118     1.119     1.119     1.120     1.120     1.121     1.121     1.122     1.123     1.123     1.124     1.124     1.125     1.125     1.126     1.127     1.127     1.128     1.129     1.129     1.130     1.130     1.131     1.132     1.132     1.133     1.134     1.134     1.135     1.136     1.136     1.137     1.138     1.138     1.139     1.139     1.140     1.141     1.141     1.142     1.143     1.143     1.144     1.145     1.145     1.146     1.147     1.147     1.148     1.149     1.149     1.150     1.151     1.151     1.152     1.153     1.153     1.154     1.155     1.155     1.156     1.157     1.157     1.158     1.159     1.160     1.160     1.161     1.162     1.163     1.163     1.164     1.165     1.166     1.166     1.167     1.168     1.169     1.170     1.170     1.171     1.172     1.173     1.173     1.174     1.175     1.176     1.176     1.178     1.181     1.184     1.187     1.190     1.193     1.196     1.199     1.202     1.205     1.208     1.211     1.214     1.217     1.220     1.223     1.226     1.230     1.233     1.236     1.239     1.243     1.246     1.249     1.253     1.256     1.259     1.263     1.266     1.270     1.273     1.276     1.280     1.283     1.287     1.290     1.293     1.297     1.300     1.304     1.307     1.311     1.314     1.318     1.321     1.325     1.328     1.332     1.335     1.339     1.342     1.346     1.349     1.353     1.357     1.360     1.364     1.368     1.371     1.375     1.379     1.383     1.386     1.390     1.394     1.397     1.401     1.404     1.408     1.412     1.415     1.419     1.423     1.426     1.430     1.433     1.437     1.440     1.444     1.448     1.451     1.454     1.458     1.461     1.465     1.468     1.472     1.475     1.479     1.482     1.485     1.489     1.492     1.495     1.499     1.502     1.505     1.508     1.511     1.515     1.518     1.521     1.524     1.527     1.530     1.533     1.536     1.539     1.542     1.545     1.548     1.551     1.553     1.556     1.559     1.562     1.564     1.567     1.569     1.572     1.574     1.577     1.579     1.581     1.583     1.586     1.588     1.590     1.592     1.594     1.596     1.598     1.600     1.602     1.604     1.606     1.608     1.609     1.611     1.613     1.614     1.616     1.617     1.619     1.620     1.621     1.623     1.624     1.625     1.626     1.627     1.628     1.629     1.630     1.630     1.631     1.631     1.632     1.632     1.632     1.632     1.632     1.632     1.632     1.631     1.630     1.630     1.629     1.628     1.627     1.625     1.624     1.622     1.621     1.619     1.617     1.615     1.613     1.610     1.608     1.605     1.602     1.599     1.596     1.593     1.589     1.585     1.581     1.577     1.573     1.568     1.563     1.558     1.553     1.548     1.542     1.536     1.530     1.524     1.518     1.511     1.504     1.497     1.489     1.482     1.475     1.468     1.461     1.455     1.449     1.443     1.438     1.433     1.427     1.422     1.417     1.413     1.408     1.405     1.406     1.407     1.408     1.409     1.410     1.411     1.412     1.413     1.414     1.415     1.416     1.417     1.418     1.419     1.420     1.421     1.421     1.422     1.423     1.424     1.425     1.426     1.427     1.428     1.429     1.430     1.431     1.432     1.433     1.434     1.435     1.435     1.436     1.437     1.438     1.439     1.440     1.441     1.442     1.443     1.444     1.445     1.446     1.447     1.448     1.449     1.450     1.451     1.452     1.453     1.454     1.454     1.455     1.456     1.457     1.458     1.459     1.460     1.461     1.462     1.463     1.464     1.465     1.466     1.467     1.468     1.469     1.470     1.471     1.472     1.473     1.474     1.475     1.476     1.477     1.478     1.479     1.480     1.481     1.482     1.483     1.484     1.485     1.486     1.487     1.488     1.489     1.490     1.492     1.493     1.494     1.495     1.496     1.497     1.498     1.499     1.500     1.501     1.502     1.503     1.504     1.505     1.506     1.507     1.508     1.509     1.510     1.512     1.513     1.514     1.515     1.516     1.517     1.518     1.519     1.521     1.522     1.523     1.524     1.525     1.526     1.528     1.529     1.530     1.531     1.532     1.534     1.535     1.536     1.538     1.539     1.540     1.541     1.543     1.544     1.545     1.546     1.548     1.549     1.550     1.552     1.553     1.555     1.556     1.558     1.559     1.560     1.562     1.563     1.565     1.566     1.568     1.569     1.571     1.572     1.574     1.575     1.577     1.578     1.580     1.582     1.583     1.585     1.586     1.588     1.589     1.591     1.593     1.594     1.596     1.597     1.599     1.601     1.602     1.604     1.606     1.607     1.609     1.611     1.613     1.614     1.616     1.626     1.639     1.652     1.665     1.678     1.691     1.704     1.716     1.729     1.741     1.753     1.765     1.777     1.789     1.800     1.812     1.823     1.834     1.845     1.856     1.866     1.876     1.886     1.896     1.906     1.915     1.924     1.933     1.942     1.950     1.959     1.967     1.974     1.982     1.989     1.997     2.004     2.010     2.017     2.023     2.029     2.035     2.040     2.046     2.051     2.056     2.061     2.065     2.070     2.074     2.078     2.082     2.086     2.089     2.093     2.096     2.099     2.102     2.105     2.108     2.111     2.114     2.116     2.119     2.121     2.124     2.126     2.128     2.130     2.133     2.135     2.137     2.139     2.142     2.144     2.147     2.149     2.152     2.154     2.157     2.160     2.163     2.166     2.170     2.173     2.177     2.181     2.185     2.190     2.194     2.199     2.205     2.210     2.216     2.222     2.228     2.235     2.242     2.250     2.258     2.266     2.274     2.283     2.293     2.302     2.313     2.323     2.334     2.345     2.357     2.369     2.382     2.394     2.407     2.421     2.434     2.448     2.463     2.477     2.492     2.507     2.522     2.538     2.553     2.569     2.585     2.601     2.617     2.633     2.649     2.665     2.681     2.697     2.714     2.730     2.746     2.762     2.778     2.793     2.809     2.825     2.841     2.856     2.872     2.888     2.904     2.920     2.936     2.952     2.968     2.984     3.001     3.017     3.034     3.051     3.070     3.090     3.112     3.135     3.161     3.191     3.223     3.256     3.290     3.324     3.357     3.390     3.422     3.456     3.489     3.523     3.557     3.591     3.625     3.656     3.685     3.708     3.725     3.735     3.739     3.738     3.735     3.730     3.727     3.725     3.722     3.713     3.695     3.671     3.644     3.616     3.588     3.561     3.538     3.521     3.510     3.503     3.498     3.495     3.493     3.493     3.496     3.501     3.508     3.517     3.526     3.535     3.543     3.552     3.560     3.568     3.575     3.580     3.585     3.588     3.589     3.588     3.586     3.583     3.579     3.574     3.569     3.562     3.553     3.542     3.529     3.513     3.495     3.475     3.453     3.433     3.411     3.390     3.369     3.348     3.327     3.304     3.279     3.251     3.223     3.193     3.163     3.137     3.111     3.084     3.057     3.025     2.989     2.953     2.914     2.877     2.842     2.809     2.782     2.755     2.730     2.706     2.682     2.660     2.636     2.612     2.589     2.567     2.551     2.542     2.542     2.544     2.548     2.556     2.566     2.580     2.595     2.611     2.629     2.646     2.662     2.676     2.689     2.701     2.712     2.722     2.731     2.740     2.747     2.754     2.761     2.766     2.768     2.768     2.768     2.768     2.827     2.885     2.942     2.999     3.057     3.111     3.160     3.208     3.249     3.280     3.305     3.323     3.331     3.332     3.334     3.324     3.323     3.324     3.331     3.340     3.348     3.354     3.351     3.337     3.314     3.281     3.239     3.188     3.193     3.201     3.206     3.205     3.197     3.195     3.198     3.198     3.194     3.188     3.181     3.172     3.161     3.149     3.137     3.123     3.109     3.095     3.080     3.065     3.050     3.034     3.018     3.002     2.984     2.966     2.948     2.929     2.909     2.889     2.870     2.851     2.832     2.813     2.792     2.771     2.747     2.721     2.694     2.664     2.632     2.598     2.562     2.524     2.485     2.446     2.406     2.367     2.328     2.307     2.302     2.298     2.293     2.290     2.286     2.283     2.281     2.278     2.275     2.273     2.270     2.267     2.265     2.263     2.262     2.260     2.259     2.258     2.256     2.255     2.253     2.252     2.250     2.249     2.247     2.245     2.243     2.241     2.238     2.236     2.233     2.230     2.228     2.225     2.222     2.219     2.216     2.214     2.211     2.208     2.205     2.203     2.200     2.197     2.195     2.192     2.189     2.187     2.184     2.181     2.179     2.177     2.174     2.172     2.170     2.169     2.167     2.165     2.164     2.162     2.161     2.159     2.157     2.156     2.154     2.161     2.214     2.261     2.305     2.350     2.397     2.447     2.491     2.525     2.541     2.537     2.515     2.486     2.462     2.454     2.464     2.485     2.509     2.531     2.548     2.559     2.560     2.546     2.515     2.470     2.425     2.392     2.379     2.381     2.428     2.469     2.504     2.537     2.576     2.625     2.681     2.737     2.786     2.828     2.860     2.879     2.883     2.872     2.845     2.802     2.742     2.666     2.577     2.477     2.368     2.252     2.134     2.018     2.002     2.008     2.014     2.020     2.027     2.034     2.041     2.048     2.054     2.085     2.206     2.341     2.488     2.647     2.812     2.977     3.134     3.275     3.397     3.496     3.572     3.631     3.680     3.728     3.781     3.839     3.896     3.947     3.992     4.033     4.074     4.118     4.161     4.198     4.223     4.237     4.245     4.255     4.272     4.296     4.320     4.344     4.368     4.389     4.412     4.438     4.467     4.497     4.528     4.563     4.603     4.646     4.685     4.714     4.735     4.749     4.758     4.761     4.755     4.733     4.735     4.818     4.881     4.919     4.927     4.910     4.873     4.818     4.745     4.663     4.575     4.482     4.386     4.288     4.192     4.092     3.997     3.910     3.835     3.776     3.729     3.695     3.679     3.676     3.687     3.702     3.718     3.724     3.722     3.708     3.686     3.658     3.626     3.591     3.542     3.483     3.415     3.341     3.265     3.188     3.107     3.019     2.922     2.817     2.710     2.607     2.513     2.426     2.352     2.296     2.265     2.257     2.261     2.270     2.277     2.280     2.280     2.278     2.276     2.273     2.271     2.267     2.260     2.253     2.246     2.238     2.230     2.221     2.213     2.206     2.200     2.194     2.188     2.182     2.174     2.164     2.152     2.138     2.121     2.103     2.083     2.062     2.039     2.016     1.993     1.970     1.947     1.924     1.901     1.879     1.858     1.838     1.818     1.799     1.781     1.763     1.746     1.729     1.713     1.698     1.683     1.668     1.653     1.638     1.624     1.610     1.596     1.582     1.568     1.555     1.542     1.530     1.517     1.504     1.492     1.480     1.468     1.457     1.445     1.434     1.423     1.411     1.400     1.389     1.377     1.366     1.355     1.343     1.332     1.320     1.309     1.298     1.287     1.275     1.264     1.253     1.242     1.231     1.220     1.209     1.198     1.188     1.177     1.166     1.156     1.145     1.135     1.130     1.128     1.125     1.123     1.121     1.119     1.117     1.115     1.113     1.111     1.109     1.107     1.105     1.103     1.101     1.099     1.096     1.094     1.093     1.091     1.089     1.087     1.085     1.083     1.082     1.080     1.078     1.077     1.075     1.074     1.072     1.071     1.070     1.069     1.068     1.067     1.066     1.064     1.063     1.062     1.061     1.061     1.060     1.059     1.058     1.058     1.057     1.056     1.055     1.055     1.054     1.053     1.052     1.051     1.051     1.050     1.049     1.048     1.047     1.046     1.045     1.044     1.043     1.041     1.040     1.039     1.037     1.036     1.034     1.032     1.031     1.029     1.027     1.025     1.022     1.020     1.018     1.015     1.012     1.010     1.007     1.004     1.001     0.997     0.994     0.991     0.987     0.983     0.980     0.976     0.972     0.968     0.964     0.960     0.955     0.951     0.946     0.941     0.937     0.932     0.927     0.922     0.916     0.911     0.906     0.901     0.895     0.890     0.884     0.879     0.873     0.867     0.861     0.855     0.849     0.843     0.837     0.832     0.826     0.819     0.813     0.807     0.801     0.795     0.789     0.783     0.777     0.771     0.765     0.759     0.752     0.748     0.746     0.747     0.752     0.761     0.769     0.777     0.783     0.789     0.792     0.795     0.795     0.794     0.791
     1.292     1.294     1.296     1.298     1.300     1.302     1.304     1.306     1.308     1.310     1.312     1.314     1.315     1.317     1.318     1.320     1.321     1.323     1.324     1.326     1.326     1.328     1.329     1.330     1.331     1.332     1.333     1.334     1.335     1.336     1.337     1.337     1.338     1.339     1.339     1.340     1.340     1.341     1.341     1.342     1.342     1.342     1.343     1.343     1.343     1.343     1.343     1.343     1.344     1.344     1.344     1.344     1.344     1.343     1.343     1.343     1.343     1.343     1.343     1.342     1.342     1.342     1.341     1.341     1.341     1.340     1.340     1.339     1.339     1.338     1.337     1.337     1.336     1.335     1.335     1.334     1.333     1.332     1.332     1.331     1.330     1.329     1.328     1.327     1.327     1.326     1.325     1.324     1.323     1.322     1.321     1.320     1.318     1.318     1.316     1.315     1.314     1.313     1.312     1.311     1.310     1.309     1.307     1.306     1.305     1.304     1.302     1.301     1.300     1.298     1.297     1.296     1.294     1.293     1.292     1.291     1.289     1.288     1.286     1.285     1.283     1.282     1.281     1.279     1.277     1.276     1.274     1.273     1.271     1.270     1.268     1.267     1.265     1.264     1.262     1.260     1.259     1.257     1.259     1.261     1.262     1.264     1.265     1.267     1.268     1.269     1.271     1.272     1.273     1.274     1.275     1.276     1.277     1.278     1.279     1.280     1.280     1.281     1.282     1.283     1.283     1.283     1.284     1.284     1.285     1.285     1.285     1.285     1.285     1.286     1.286     1.286     1.286     1.285     1.285     1.285     1.284     1.284     1.283     1.283     1.282     1.281     1.281     1.280     1.279     1.278     1.277     1.276     1.275     1.273     1.272     1.271     1.269     1.267     1.266     1.264     1.262     1.260     1.258     1.256     1.254     1.251     1.249     1.246     1.244     1.241     1.239     1.236     1.233     1.230     1.227     1.224     1.220     1.217     1.213     1.210     1.206     1.203     1.199     1.195     1.191     1.187     1.183     1.179     1.174     1.170     1.166     1.161     1.156     1.151     1.147     1.142     1.137     1.132     1.126     1.121     1.116     1.115     1.114     1.113     1.112     1.111     1.110     1.109     1.108     1.107     1.106     1.105     1.104     1.103     1.102     1.100     1.099     1.098     1.097     1.096     1.095     1.094     1.093     1.092     1.091     1.089     1.088     1.087     1.086     1.085     1.083     1.082     1.081     1.080     1.078     1.077     1.076     1.075     1.073     1.072     1.071     1.069     1.068     1.067     1.065     1.064     1.063     1.062     1.060     1.059     1.057     1.056     1.055     1.053     1.052     1.051     1.049     1.048     1.046     1.045     1.044     1.042     1.043     1.043     1.043     1.044     1.044     1.044     1.045     1.045     1.046     1.046     1.046     1.047     1.047     1.047     1.048     1.048     1.049     1.049     1.049     1.050     1.050     1.051     1.051     1.051     1.051     1.052     1.052     1.052     1.053     1.053     1.054     1.054     1.054     1.055     1.055     1.055     1.056     1.056     1.057     1.057     1.057     1.058     1.058     1.058     1.059     1.059     1.060     1.060     1.060     1.061     1.061     1.062     1.062     1.062     1.062     1.063     1.063     1.064     1.064     1.064     1.065     1.065     1.066     1.066     1.066     1.067     1.067     1.068     1.068     1.068     1.069     1.069     1.069     1.070     1.070     1.071     1.071     1.071     1.072     1.072     1.072     1.073     1.073     1.074     1.074     1.074     1.075     1.075     1.076     1.076     1.077     1.077     1.077     1.078     1.078     1.079     1.079     1.080     1.080     1.081     1.081     1.081     1.082     1.082     1.083     1.083     1.084     1.084     1.085     1.085     1.085     1.086     1.086     1.087     1.087     1.088     1.088     1.089     1.089     1.089     1.090     1.090     1.091     1.091     1.092     1.092     1.093     1.093     1.094     1.094     1.095     1.095     1.095     1.096     1.097     1.097     1.098     1.098     1.099     1.099     1.099     1.100     1.100     1.101     1.101     1.102     1.102     1.103     1.103     1.104     1.104     1.105     1.106     1.106     1.107     1.107     1.108     1.108     1.109     1.109     1.110     1.110     1.111     1.112     1.112     1.113     1.113     1.114     1.114     1.115     1.115     1.116     1.117     1.117     1.118     1.118     1.119     1.119     1.120     1.120     1.121     1.121     1.122     1.123     1.123     1.124     1.124     1.125     1.126     1.126     1.127     1.128     1.128     1.129     1.129     1.130     1.131     1.131     1.132     1.133     1.133     1.134     1.135     1.135     1.136     1.136     1.137     1.138     1.138     1.139     1.140     1.140     1.141     1.142     1.142     1.143     1.144     1.144     1.145     1.146     1.146     1.147     1.148     1.148     1.149     1.150     1.150     1.151     1.151     1.152     1.153     1.154     1.154     1.155     1.156     1.156     1.157     1.158     1.159     1.159     1.160     1.161     1.161     1.162     1.163     1.164     1.164     1.165     1.166     1.167     1.168     1.168     1.169     1.170     1.171     1.172     1.172     1.173     1.174     1.174     1.175     1.176     1.177     1.179     1.182     1.185     1.188     1.191     1.194     1.197     1.200     1.203     1.206     1.209     1.212     1.215     1.218     1.221     1.225     1.228     1.231     1.234     1.238     1.241     1.244     1.248     1.251     1.254     1.257     1.261     1.264     1.268     1.271     1.275     1.278     1.281     1.285     1.288     1.292     1.295     1.298     1.302     1.305     1.309     1.312     1.316     1.319     1.323     1.326     1.330     1.333     1.337     1.340     1.344     1.348     1.351     1.355     1.359     1.362     1.366     1.369     1.373     1.377     1.380     1.384     1.388     1.391     1.395     1.399     1.402     1.406     1.410     1.413     1.417     1.420     1.424     1.427     1.431     1.435     1.438     1.441     1.445     1.448     1.452     1.455     1.459     1.462     1.465     1.469     1.472     1.476     1.479     1.483     1.486     1.489     1.492     1.495     1.499     1.502     1.505     1.508     1.511     1.514     1.518     1.521     1.524     1.527     1.530     1.533     1.536     1.538     1.541     1.544     1.547     1.550     1.552     1.555     1.557     1.560     1.562     1.565     1.568     1.570     1.572     1.575     1.577     1.579     1.581     1.583     1.586     1.588     1.590     1.592     1.593     1.595     1.597     1.599     1.601     1.602     1.604     1.606     1.607     1.609     1.610     1.612     1.613     1.614     1.615     1.617     1.618     1.619     1.620     1.621     1.622     1.622     1.623     1.624     1.624     1.624     1.625     1.625     1.625     1.625     1.625     1.624     1.624     1.623     1.622     1.622     1.621     1.619     1.618     1.617     1.615     1.614     1.612     1.610     1.608     1.606     1.603     1.601     1.598     1.595     1.592     1.589     1.586     1.582     1.578     1.574     1.570     1.566     1.561     1.556     1.552     1.546     1.541     1.536     1.530     1.524     1.518     1.512     1.505     1.498     1.491     1.484     1.477     1.471     1.464     1.457     1.451     1.444     1.438     1.433     1.427     1.422     1.417     1.412     1.407     1.402     1.404     1.405     1.406     1.407     1.408     1.409     1.410     1.411     1.412     1.413     1.414     1.415     1.416     1.417     1.418     1.419     1.420     1.421     1.422     1.422     1.423     1.424     1.425     1.426     1.427     1.428     1.429     1.430     1.431     1.432     1.433     1.434     1.435     1.436     1.437     1.438     1.438     1.440     1.440     1.441     1.442     1.443     1.444     1.445     1.446     1.447     1.448     1.449     1.450     1.451     1.452     1.453     1.454     1.455     1.456     1.456     1.457     1.458     1.459     1.460     1.461     1.462     1.463     1.464     1.465     1.466     1.467     1.468     1.469     1.470     1.471     1.472     1.473     1.474     1.475     1.476     1.477     1.478     1.479     1.481     1.481     1.482     1.483     1.484     1.485     1.486     1.487     1.488     1.489     1.491     1.492     1.493     1.494     1.495     1.496     1.497     1.498     1.499     1.500     1.501     1.502     1.503     1.504     1.505     1.506     1.507     1.508     1.510     1.511     1.512     1.513     1.514     1.515     1.516     1.517     1.518     1.519     1.521     1.522     1.523     1.524     1.525     1.527     1.528     1.529     1.530     1.532     1.533     1.534     1.535     1.537     1.538     1.539     1.540     1.542     1.543     1.544     1.546     1.547     1.548     1.550     1.551     1.552     1.554     1.555     1.557     1.558     1.560     1.561     1.562     1.564     1.565     1.567     1.568     1.570     1.571     1.573     1.575     1.576     1.578     1.579     1.581     1.582     1.584     1.585     1.587     1.589     1.590     1.592     1.593     1.595     1.597     1.598     1.600     1.601     1.603     1.605     1.607     1.608     1.610     1.612     1.614     1.615     1.618     1.631     1.644     1.657     1.670     1.683     1.696     1.708     1.721     1.733     1.745     1.757     1.769     1.781     1.793     1.804     1.816     1.827     1.838     1.848     1.859     1.869     1.879     1.889     1.899     1.909     1.918     1.927     1.936     1.944     1.953     1.961     1.968     1.976     1.984     1.991     1.998     2.005     2.011     2.017     2.023     2.029     2.035     2.041     2.046     2.051     2.056     2.060     2.065     2.069     2.073     2.077     2.081     2.085     2.088     2.092     2.095     2.098     2.101     2.104     2.107     2.109     2.112     2.114     2.117     2.119     2.121     2.124     2.126     2.128     2.130     2.133     2.135     2.137     2.140     2.142     2.144     2.147     2.150     2.152     2.155     2.158     2.161     2.165     2.168     2.172     2.176     2.180     2.184     2.189     2.194     2.199     2.204     2.210     2.216     2.222     2.229     2.236     2.243     2.251     2.259     2.268     2.276     2.285     2.295     2.305     2.315     2.326     2.337     2.349     2.361     2.373     2.386     2.399     2.412     2.426     2.440     2.454     2.468     2.483     2.498     2.513     2.528     2.544     2.559     2.575     2.591     2.607     2.623     2.639     2.656     2.672     2.688     2.705     2.721     2.737     2.753     2.769     2.785     2.801     2.817     2.833     2.848     2.864     2.880     2.896     2.912     2.928     2.945     2.962     2.979     2.996     3.012     3.029     3.046     3.064     3.084     3.104     3.127     3.151     3.178     3.208     3.241     3.275     3.308     3.342     3.376     3.409     3.442     3.476     3.510     3.544     3.577     3.610     3.643     3.672     3.698     3.719     3.733     3.741     3.743     3.741     3.738     3.733     3.729     3.725     3.717     3.703     3.682     3.655     3.626     3.599     3.572     3.546     3.525     3.511     3.503     3.497     3.492     3.488     3.486     3.485     3.488     3.493     3.500     3.507     3.516     3.525     3.533     3.542     3.550     3.557     3.565     3.571     3.575     3.579     3.581     3.581     3.580     3.579     3.576     3.573     3.568     3.561     3.553     3.542     3.529     3.513     3.496     3.476     3.456     3.436     3.415     3.394     3.375     3.355     3.335     3.313     3.289     3.262     3.234     3.204     3.175     3.148     3.121     3.095     3.067     3.034     2.998     2.961     2.920     2.883     2.848     2.816     2.789     2.762     2.736     2.710     2.683     2.658     2.631     2.606     2.581     2.558     2.542     2.535     2.537     2.540     2.546     2.555     2.566     2.580     2.595     2.613     2.631     2.648     2.664     2.680     2.693     2.706     2.718     2.728     2.736     2.743     2.750     2.757     2.764     2.769     2.770     2.771     2.771     2.772     2.784     2.839     2.895     2.952     3.010     3.063     3.120     3.167     3.211     3.248     3.280     3.303     3.318     3.331     3.326     3.328     3.325     3.327     3.329     3.336     3.349     3.361     3.369     3.369     3.362     3.338     3.309     3.267     3.252     3.269     3.281     3.287     3.284     3.279     3.267     3.253     3.236     3.216     3.194     3.184     3.174     3.163     3.151     3.138     3.125     3.110     3.094     3.078     3.063     3.047     3.031     3.013     2.996     2.979     2.960     2.941     2.921     2.902     2.882     2.863     2.844     2.824     2.804     2.783     2.760     2.735     2.708     2.679     2.648     2.614     2.579     2.541     2.503     2.462     2.422     2.381     2.341     2.317     2.312     2.308     2.304     2.300     2.297     2.294     2.291     2.288     2.286     2.283     2.280     2.278     2.276     2.274     2.273     2.272     2.270     2.269     2.267     2.266     2.264     2.263     2.261     2.259     2.257     2.255     2.253     2.250     2.248     2.245     2.242     2.239     2.236     2.233     2.229     2.226     2.223     2.220     2.217     2.214     2.212     2.209     2.206     2.203     2.200     2.197     2.194     2.191     2.188     2.186     2.183     2.181     2.178     2.176     2.174     2.172     2.171     2.169     2.167     2.166     2.164     2.163     2.161     2.159     2.157     2.155     2.203     2.251     2.295     2.341     2.389     2.438     2.479     2.507     2.519     2.514     2.499     2.484     2.480     2.488     2.507     2.527     2.546     2.565     2.583     2.596     2.596     2.577     2.541     2.496     2.455     2.429     2.420     2.425     2.429     2.451     2.484     2.513     2.545     2.587     2.641     2.698     2.752     2.799     2.837     2.862     2.875     2.872     2.854     2.819     2.767     2.700     2.618     2.525     2.422     2.311     2.195     2.075     1.976     1.981     1.987     1.993     1.999     2.005     2.012     2.018     2.024     2.031     2.079     2.213     2.362     2.523     2.689     2.856     3.015     3.162     3.290     3.396     3.481     3.551     3.614     3.681     3.755     3.835     3.915     3.989     4.056     4.119     4.180     4.242     4.301     4.351     4.390     4.418     4.442     4.469     4.501     4.536     4.572     4.608     4.645     4.681     4.717     4.753     4.784     4.812     4.839     4.867     4.899     4.932     4.961     4.980     4.988     4.988     4.981     4.965     4.935     4.893     4.837     4.866     4.930     4.969     4.976     4.950     4.899     4.832     4.748     4.656     4.557     4.452     4.349     4.247     4.150     4.053     3.960     3.877     3.807     3.751     3.702     3.664     3.636     3.619     3.610     3.608     3.607     3.603     3.594     3.578     3.556     3.531     3.505     3.477     3.439     3.388     3.324     3.251     3.174     3.095     3.015     2.931     2.836     2.731     2.622     2.513     2.410     2.314     2.223     2.146     2.095     2.080     2.091     2.110     2.127     2.142     2.153     2.162     2.169     2.174     2.178     2.180     2.180     2.179     2.176     2.172     2.167     2.161     2.155     2.149     2.144     2.140     2.135     2.130     2.125     2.117     2.107     2.096     2.082     2.067     2.050     2.031     2.012     1.991     1.970     1.949     1.928     1.906     1.885     1.865     1.844     1.825     1.805     1.787     1.770     1.753     1.736     1.720     1.704     1.689     1.675     1.660     1.646     1.632     1.618     1.604     1.590     1.577     1.564     1.551     1.539     1.527     1.514     1.502     1.490     1.479     1.467     1.456     1.445     1.434     1.423     1.412     1.401     1.390     1.379     1.368     1.356     1.345     1.334     1.323     1.312     1.301     1.290     1.279     1.268     1.257     1.246     1.235     1.225     1.214     1.203     1.192     1.182     1.171     1.161     1.150     1.140     1.130     1.124     1.122     1.120     1.118     1.116     1.114     1.112     1.110     1.108     1.106     1.104     1.102     1.100     1.098     1.096     1.094     1.092     1.090     1.088     1.086     1.084     1.083     1.081     1.079     1.077     1.076     1.074     1.073     1.071     1.070     1.069     1.067     1.066     1.065     1.064     1.063     1.062     1.061     1.060     1.059     1.058     1.057     1.057     1.056     1.055     1.054     1.054     1.053     1.052     1.052     1.051     1.050     1.049     1.048     1.048     1.047     1.046     1.045     1.044     1.043     1.042     1.040     1.039     1.038     1.036     1.035     1.034     1.032     1.030     1.028     1.026     1.025     1.022     1.020     1.018     1.015     1.013     1.010     1.008     1.005     1.002     0.999     0.995     0.992     0.989     0.985     0.981     0.978     0.974     0.970     0.966     0.962     0.958     0.953     0.949     0.944     0.940     0.935     0.930     0.925     0.920     0.914     0.909     0.904     0.899     0.893     0.888     0.882     0.877     0.871     0.865     0.859     0.853     0.847     0.841     0.836     0.830     0.824     0.818     0.811     0.806     0.800     0.794     0.787     0.781     0.775     0.769     0.763     0.757     0.751     0.745     0.741     0.742     0.749     0.757     0.766     0.774     0.781     0.787     0.791     0.793     0.794     0.793     0.790
     1.291     1.293     1.296     1.298     1.300     1.302     1.304     1.306     1.308     1.310     1.312     1.313     1.315     1.317     1.318     1.320     1.321     1.323     1.324     1.325     1.326     1.328     1.329     1.330     1.331     1.332     1.333     1.334     1.335     1.336     1.336     1.337     1.338     1.339     1.339     1.340     1.341     1.341     1.341     1.342     1.342     1.343     1.343     1.343     1.344     1.344     1.344     1.344     1.344     1.344     1.344     1.344     1.344     1.344     1.344     1.344     1.343     1.343     1.343     1.343     1.343     1.342     1.342     1.342     1.341     1.341     1.340     1.340     1.339     1.339     1.338     1.338     1.337     1.336     1.335     1.335     1.334     1.333     1.333     1.332     1.331     1.330     1.329     1.328     1.328     1.327     1.326     1.325     1.324     1.323     1.322     1.321     1.320     1.319     1.318     1.317     1.315     1.314     1.313     1.312     1.311     1.310     1.308     1.307     1.306     1.305     1.304     1.302     1.301     1.300     1.298     1.297     1.296     1.294     1.293     1.292     1.290     1.289     1.287     1.286     1.285     1.283     1.282     1.280     1.279     1.277     1.276     1.274     1.273     1.271     1.270     1.268     1.266     1.265     1.263     1.262     1.260     1.258     1.258     1.260     1.262     1.263     1.265     1.266     1.267     1.269     1.270     1.271     1.272     1.274     1.275     1.276     1.277     1.277     1.278     1.279     1.280     1.281     1.281     1.281     1.282     1.283     1.283     1.283     1.284     1.284     1.284     1.284     1.285     1.285     1.284     1.284     1.284     1.284     1.284     1.284     1.283     1.283     1.282     1.281     1.281     1.280     1.280     1.278     1.278     1.277     1.276     1.274     1.273     1.272     1.271     1.269     1.268     1.266     1.265     1.263     1.261     1.259     1.257     1.255     1.252     1.250     1.248     1.245     1.243     1.240     1.237     1.234     1.231     1.228     1.225     1.222     1.219     1.215     1.212     1.208     1.205     1.201     1.197     1.193     1.189     1.185     1.181     1.177     1.173     1.168     1.164     1.159     1.155     1.150     1.145     1.140     1.135     1.130     1.125     1.119     1.115     1.114     1.113     1.112     1.111     1.110     1.109     1.108     1.107     1.106     1.105     1.104     1.103     1.102     1.101     1.100     1.099     1.098     1.097     1.096     1.095     1.094     1.093     1.092     1.090     1.089     1.088     1.087     1.086     1.084     1.083     1.082     1.081     1.080     1.078     1.077     1.076     1.075     1.073     1.072     1.071     1.069     1.068     1.067     1.065     1.064     1.063     1.062     1.060     1.059     1.057     1.056     1.055     1.053     1.052     1.051     1.049     1.048     1.047     1.045     1.044     1.043     1.042     1.042     1.043     1.043     1.044     1.044     1.044     1.045     1.045     1.046     1.046     1.046     1.047     1.047     1.047     1.048     1.048     1.049     1.049     1.049     1.050     1.050     1.050     1.051     1.051     1.051     1.052     1.052     1.052     1.053     1.053     1.053     1.054     1.054     1.055     1.055     1.055     1.056     1.056     1.057     1.057     1.057     1.058     1.058     1.058     1.059     1.059     1.060     1.060     1.060     1.061     1.061     1.061     1.062     1.062     1.062     1.063     1.063     1.064     1.064     1.064     1.065     1.065     1.065     1.066     1.066     1.067     1.067     1.067     1.068     1.068     1.069     1.069     1.069     1.070     1.070     1.070     1.071     1.071     1.072     1.072     1.072     1.073     1.073     1.074     1.074     1.074     1.075     1.075     1.076     1.076     1.076     1.077     1.077     1.078     1.078     1.079     1.079     1.080     1.080     1.081     1.081     1.081     1.082     1.082     1.083     1.083     1.083     1.084     1.084     1.085     1.085     1.086     1.086     1.087     1.087     1.088     1.088     1.089     1.089     1.089     1.090     1.090     1.091     1.091     1.092     1.092     1.093     1.093     1.094     1.094     1.095     1.095     1.096     1.096     1.097     1.097     1.098     1.098     1.099     1.099     1.099     1.100     1.101     1.101     1.102     1.102     1.103     1.103     1.104     1.104     1.105     1.105     1.106     1.106     1.107     1.107     1.108     1.108     1.109     1.109     1.110     1.111     1.111     1.112     1.112     1.113     1.113     1.114     1.114     1.115     1.115     1.116     1.116     1.117     1.118     1.118     1.119     1.119     1.120     1.120     1.121     1.122     1.122     1.123     1.123     1.124     1.125     1.125     1.126     1.126     1.127     1.128     1.128     1.129     1.130     1.130     1.131     1.132     1.132     1.133     1.133     1.134     1.135     1.135     1.136     1.137     1.137     1.138     1.139     1.139     1.140     1.141     1.141     1.142     1.142     1.143     1.144     1.144     1.145     1.146     1.147     1.147     1.148     1.148     1.149     1.150     1.151     1.151     1.152     1.152     1.153     1.154     1.155     1.155     1.156     1.157     1.158     1.158     1.159     1.160     1.161     1.161     1.162     1.163     1.164     1.164     1.165     1.166     1.167     1.167     1.168     1.169     1.170     1.170     1.171     1.172     1.172     1.173     1.174     1.175     1.176     1.177     1.178     1.180     1.183     1.186     1.189     1.192     1.195     1.198     1.201     1.204     1.207     1.210     1.214     1.217     1.220     1.223     1.226     1.229     1.233     1.236     1.239     1.242     1.246     1.249     1.252     1.256     1.259     1.262     1.266     1.269     1.273     1.276     1.279     1.283     1.286     1.290     1.293     1.297     1.300     1.303     1.307     1.310     1.314     1.317     1.321     1.324     1.328     1.331     1.335     1.338     1.342     1.346     1.349     1.353     1.356     1.360     1.363     1.367     1.371     1.375     1.378     1.382     1.385     1.389     1.393     1.396     1.400     1.404     1.407     1.411     1.414     1.418     1.421     1.425     1.428     1.432     1.435     1.439     1.442     1.446     1.449     1.453     1.456     1.459     1.463     1.466     1.469     1.473     1.476     1.479     1.483     1.486     1.489     1.492     1.496     1.499     1.502     1.505     1.508     1.511     1.514     1.517     1.520     1.523     1.526     1.529     1.532     1.535     1.538     1.540     1.543     1.546     1.548     1.551     1.553     1.556     1.559     1.561     1.563     1.566     1.568     1.570     1.572     1.575     1.577     1.579     1.581     1.583     1.585     1.587     1.589     1.590     1.592     1.594     1.595     1.597     1.599     1.600     1.602     1.603     1.604     1.606     1.607     1.608     1.609     1.610     1.611     1.613     1.613     1.614     1.615     1.616     1.616     1.617     1.617     1.618     1.618     1.618     1.618     1.617     1.617     1.617     1.616     1.615     1.615     1.614     1.612     1.611     1.610     1.608     1.607     1.605     1.603     1.601     1.598     1.596     1.594     1.591     1.588     1.585     1.582     1.578     1.575     1.571     1.567     1.563     1.559     1.555     1.550     1.545     1.540     1.535     1.530     1.524     1.518     1.512     1.506     1.500     1.493     1.486     1.480     1.473     1.466     1.460     1.453     1.446     1.440     1.434     1.428     1.423     1.417     1.412     1.407     1.402     1.401     1.402     1.403     1.405     1.406     1.407     1.408     1.409     1.410     1.411     1.412     1.413     1.414     1.415     1.416     1.417     1.418     1.419     1.420     1.421     1.422     1.422     1.423     1.424     1.425     1.426     1.427     1.428     1.429     1.430     1.431     1.432     1.433     1.434     1.435     1.436     1.437     1.438     1.439     1.440     1.440     1.441     1.442     1.443     1.444     1.445     1.446     1.447     1.448     1.449     1.450     1.451     1.452     1.453     1.454     1.455     1.456     1.456     1.458     1.458     1.459     1.460     1.461     1.462     1.463     1.464     1.465     1.466     1.467     1.468     1.469     1.470     1.471     1.472     1.473     1.474     1.475     1.476     1.477     1.478     1.480     1.481     1.482     1.482     1.483     1.484     1.486     1.487     1.488     1.489     1.490     1.491     1.492     1.493     1.494     1.495     1.496     1.497     1.498     1.499     1.500     1.501     1.502     1.503     1.504     1.505     1.507     1.508     1.509     1.510     1.511     1.512     1.513     1.514     1.515     1.516     1.517     1.519     1.520     1.521     1.522     1.523     1.525     1.526     1.527     1.528     1.529     1.531     1.532     1.533     1.534     1.536     1.537     1.538     1.539     1.541     1.542     1.543     1.545     1.546     1.547     1.549     1.550     1.551     1.553     1.554     1.556     1.557     1.559     1.560     1.562     1.563     1.565     1.566     1.567     1.569     1.571     1.572     1.574     1.575     1.577     1.578     1.580     1.581     1.583     1.585     1.586     1.588     1.589     1.591     1.593     1.594     1.596     1.597     1.599     1.601     1.602     1.604     1.606     1.607     1.609     1.611     1.613     1.615     1.616     1.623     1.636     1.649     1.662     1.675     1.688     1.700     1.713     1.725     1.738     1.750     1.762     1.773     1.785     1.797     1.808     1.819     1.830     1.841     1.852     1.862     1.872     1.882     1.892     1.902     1.911     1.920     1.929     1.938     1.946     1.954     1.962     1.970     1.978     1.985     1.992     1.999     2.005     2.012     2.018     2.024     2.030     2.035     2.041     2.046     2.051     2.055     2.060     2.064     2.069     2.073     2.076     2.080     2.084     2.087     2.090     2.093     2.096     2.099     2.102     2.105     2.107     2.110     2.112     2.115     2.117     2.119     2.121     2.124     2.126     2.128     2.130     2.133     2.135     2.137     2.140     2.142     2.145     2.148     2.150     2.153     2.156     2.160     2.163     2.167     2.171     2.175     2.179     2.183     2.188     2.193     2.198     2.204     2.210     2.216     2.223     2.229     2.237     2.244     2.252     2.260     2.269     2.278     2.287     2.297     2.307     2.318     2.329     2.340     2.352     2.364     2.377     2.390     2.403     2.417     2.430     2.444     2.459     2.473     2.488     2.503     2.518     2.534     2.550     2.565     2.581     2.597     2.613     2.630     2.646     2.662     2.679     2.695     2.712     2.728     2.744     2.761     2.777     2.793     2.809     2.825     2.840     2.856     2.872     2.888     2.904     2.920     2.937     2.954     2.972     2.989     3.007     3.024     3.041     3.059     3.078     3.098     3.119     3.142     3.167     3.195     3.226     3.259     3.292     3.326     3.360     3.394     3.427     3.461     3.495     3.530     3.563     3.596     3.628     3.659     3.686     3.709     3.727     3.739     3.745     3.744     3.741     3.735     3.729     3.724     3.717     3.705     3.687     3.663     3.635     3.605     3.578     3.552     3.529     3.511     3.501     3.496     3.491     3.485     3.480     3.477     3.477     3.479     3.483     3.489     3.496     3.505     3.513     3.521     3.530     3.538     3.546     3.553     3.560     3.565     3.569     3.571     3.572     3.572     3.573     3.571     3.569     3.564     3.558     3.549     3.539     3.526     3.512     3.495     3.477     3.457     3.438     3.418     3.399     3.380     3.361     3.342     3.322     3.298     3.272     3.245     3.215     3.186     3.159     3.132     3.105     3.077     3.043     3.006     2.968     2.927     2.889     2.855     2.824     2.798     2.770     2.743     2.714     2.685     2.658     2.629     2.602     2.576     2.553     2.538     2.533     2.535     2.540     2.547     2.555     2.567     2.581     2.597     2.616     2.634     2.652     2.669     2.684     2.699     2.712     2.723     2.732     2.739     2.746     2.754     2.763     2.769     2.774     2.777     2.780     2.781     2.780     2.779     2.802     2.855     2.908     2.963     3.022     3.076     3.128     3.175     3.218     3.255     3.284     3.310     3.317     3.327     3.328     3.330     3.328     3.324     3.334     3.345     3.361     3.377     3.392     3.393     3.386     3.365     3.340     3.302     3.303     3.322     3.333     3.340     3.341     3.337     3.330     3.319     3.303     3.284     3.259     3.228     3.190     3.164     3.151     3.137     3.122     3.106     3.091     3.076     3.060     3.043     3.026     3.010     2.993     2.975     2.955     2.936     2.916     2.895     2.876     2.857     2.838     2.818     2.798     2.776     2.752     2.727     2.698     2.668     2.635     2.600     2.563     2.525     2.484     2.443     2.401     2.359     2.328     2.323     2.318     2.314     2.311     2.308     2.305     2.302     2.299     2.296     2.294     2.291     2.289     2.287     2.286     2.284     2.283     2.282     2.280     2.279     2.277     2.276     2.274     2.272     2.270     2.268     2.266     2.263     2.260     2.257     2.254     2.251     2.247     2.244     2.240     2.237     2.234     2.230     2.227     2.224     2.221     2.218     2.215     2.212     2.209     2.205     2.202     2.199     2.196     2.193     2.191     2.188     2.185     2.183     2.181     2.179     2.177     2.175     2.173     2.171     2.170     2.168     2.167     2.165     2.163     2.161     2.159     2.187     2.234     2.280     2.326     2.374     2.418     2.454     2.477     2.487     2.487     2.486     2.490     2.504     2.523     2.541     2.556     2.571     2.589     2.608     2.620     2.617     2.596     2.562     2.524     2.494     2.475     2.470     2.472     2.469     2.455     2.459     2.486     2.511     2.544     2.592     2.650     2.707     2.759     2.804     2.838     2.859     2.866     2.858     2.832     2.790     2.732     2.658     2.573     2.477     2.372     2.258     2.139     2.016     1.954     1.959     1.964     1.969     1.975     1.981     1.987     1.992     1.998     2.003     2.064     2.212     2.371     2.538     2.705     2.866     3.015     3.148     3.262     3.358     3.441     3.522     3.608     3.704     3.806     3.907     4.002     4.090     4.173     4.254     4.334     4.409     4.475     4.531     4.576     4.615     4.654     4.693     4.733     4.773     4.815     4.858     4.903     4.946     4.988     5.022     5.047     5.070     5.091     5.112     5.131     5.142     5.142     5.131     5.110     5.081     5.044     4.993     4.930     4.859     4.783     4.804     4.851     4.869     4.851     4.803     4.734     4.647     4.552     4.454     4.353     4.256     4.161     4.073     3.986     3.905     3.832     3.769     3.717     3.667     3.625     3.587     3.557     3.530     3.511     3.492     3.475     3.453     3.430     3.404     3.378     3.353     3.327     3.297     3.254     3.196     3.128     3.056     2.985     2.913     2.837     2.753     2.657     2.554     2.448     2.345     2.244     2.146     2.054     1.976     1.935     1.943     1.968     1.994     2.016     2.036     2.053     2.067     2.078     2.087     2.095     2.099     2.103     2.104     2.103     2.101     2.098     2.094     2.090     2.087     2.084     2.081     2.078     2.073     2.068     2.060     2.051     2.040     2.028     2.014     1.998     1.981     1.963     1.944     1.925     1.905     1.886     1.866     1.847     1.827     1.809     1.790     1.773     1.757     1.740     1.724     1.709     1.693     1.679     1.665     1.651     1.637     1.624     1.610     1.597     1.584     1.571     1.558     1.546     1.534     1.522     1.511     1.499     1.488     1.476     1.465     1.454     1.443     1.433     1.422     1.411     1.401     1.390     1.379     1.369     1.358     1.347     1.336     1.325     1.314     1.304     1.293     1.282     1.271     1.261     1.250     1.239     1.229     1.218     1.207     1.197     1.186     1.176     1.165     1.155     1.145     1.135     1.125     1.119     1.117     1.115     1.113     1.111     1.109     1.107     1.105     1.103     1.101     1.099     1.097     1.095     1.093     1.091     1.089     1.087     1.085     1.083     1.082     1.080     1.078     1.077     1.075     1.073     1.072     1.070     1.069     1.068     1.066     1.065     1.064     1.063     1.062     1.061     1.060     1.059     1.058     1.057     1.056     1.055     1.054     1.054     1.053     1.052     1.052     1.051     1.050     1.049     1.049     1.048     1.047     1.046     1.045     1.044     1.044     1.043     1.042     1.041     1.040     1.038     1.037     1.036     1.034     1.033     1.031     1.030     1.028     1.026     1.024     1.022     1.020     1.018     1.016     1.013     1.011     1.008     1.005     1.003     1.000     0.996     0.993     0.990     0.986     0.983     0.979     0.976     0.972     0.968     0.964     0.960     0.956     0.951     0.947     0.942     0.938     0.933     0.928     0.923     0.918     0.913     0.907     0.902     0.897     0.891     0.886     0.880     0.875     0.869     0.863     0.857     0.852     0.846     0.840     0.834     0.828     0.822     0.816     0.810     0.804     0.798     0.792     0.786     0.780     0.773     0.767     0.761     0.755     0.749     0.743     0.737     0.738     0.745     0.755     0.764     0.772     0.779     0.785     0.789     0.791     0.792     0.791     0.789
     1.291     1.293     1.295     1.297     1.300     1.302     1.304     1.305     1.308     1.309     1.311     1.313     1.315     1.316     1.318     1.319     1.321     1.322     1.324     1.325     1.326     1.328     1.329     1.330     1.331     1.332     1.333     1.334     1.334     1.336     1.336     1.337     1.338     1.339     1.340     1.340     1.341     1.341     1.342     1.342     1.343     1.343     1.343     1.344     1.344     1.344     1.344     1.344     1.344     1.344     1.344     1.344     1.344     1.344     1.344     1.344     1.344     1.344     1.344     1.343     1.343     1.343     1.343     1.343     1.342     1.342     1.341     1.341     1.340     1.339     1.339     1.338     1.338     1.337     1.336     1.336     1.335     1.334     1.333     1.333     1.332     1.331     1.330     1.329     1.329     1.328     1.327     1.326     1.325     1.324     1.323     1.322     1.321     1.320     1.319     1.318     1.317     1.315     1.315     1.313     1.312     1.311     1.310     1.309     1.307     1.306     1.305     1.304     1.302     1.301     1.300     1.298     1.297     1.296     1.294     1.293     1.292     1.290     1.289     1.287     1.286     1.285     1.283     1.282     1.280     1.279     1.277     1.276     1.274     1.272     1.271     1.269     1.268     1.266     1.265     1.263     1.261     1.260     1.258     1.259     1.261     1.262     1.264     1.265     1.266     1.268     1.269     1.270     1.272     1.273     1.274     1.275     1.276     1.276     1.277     1.278     1.279     1.279     1.280     1.281     1.281     1.282     1.282     1.282     1.283     1.283     1.283     1.283     1.283     1.283     1.283     1.283     1.283     1.283     1.282     1.282     1.282     1.281     1.281     1.280     1.280     1.279     1.278     1.277     1.276     1.275     1.274     1.273     1.272     1.270     1.269     1.268     1.266     1.265     1.263     1.261     1.259     1.257     1.255     1.253     1.251     1.249     1.246     1.244     1.241     1.238     1.235     1.233     1.230     1.227     1.224     1.220     1.217     1.214     1.210     1.207     1.203     1.199     1.196     1.192     1.188     1.184     1.179     1.175     1.171     1.167     1.162     1.157     1.153     1.148     1.143     1.138     1.133     1.128     1.123     1.117     1.115     1.114     1.113     1.112     1.111     1.110     1.109     1.108     1.107     1.106     1.105     1.104     1.103     1.102     1.101     1.100     1.099     1.098     1.097     1.096     1.095     1.094     1.092     1.091     1.090     1.089     1.088     1.087     1.085     1.084     1.083     1.082     1.081     1.079     1.078     1.077     1.076     1.074     1.073     1.072     1.071     1.069     1.068     1.067     1.066     1.064     1.063     1.062     1.060     1.059     1.057     1.056     1.055     1.054     1.052     1.051     1.050     1.048     1.047     1.045     1.044     1.043     1.042     1.042     1.042     1.043     1.043     1.044     1.044     1.044     1.045     1.045     1.045     1.046     1.046     1.046     1.047     1.047     1.048     1.048     1.048     1.049     1.049     1.049     1.050     1.050     1.050     1.051     1.051     1.052     1.052     1.052     1.053     1.053     1.053     1.054     1.054     1.054     1.055     1.055     1.056     1.056     1.056     1.057     1.057     1.057     1.058     1.058     1.059     1.059     1.059     1.060     1.060     1.061     1.061     1.061     1.062     1.062     1.062     1.063     1.063     1.063     1.064     1.064     1.065     1.065     1.065     1.066     1.066     1.067     1.067     1.067     1.068     1.068     1.068     1.069     1.069     1.070     1.070     1.071     1.071     1.071     1.072     1.072     1.072     1.073     1.073     1.073     1.074     1.074     1.075     1.075     1.076     1.076     1.076     1.077     1.077     1.078     1.078     1.079     1.079     1.080     1.080     1.081     1.081     1.081     1.082     1.082     1.083     1.083     1.084     1.084     1.085     1.085     1.085     1.086     1.086     1.087     1.087     1.088     1.088     1.089     1.089     1.089     1.090     1.090     1.091     1.091     1.092     1.092     1.093     1.093     1.094     1.094     1.095     1.095     1.096     1.096     1.097     1.097     1.098     1.098     1.099     1.099     1.100     1.100     1.101     1.101     1.102     1.102     1.103     1.103     1.104     1.104     1.105     1.105     1.106     1.106     1.107     1.107     1.108     1.108     1.109     1.109     1.110     1.111     1.111     1.112     1.112     1.113     1.113     1.114     1.115     1.115     1.115     1.116     1.117     1.117     1.118     1.118     1.119     1.119     1.120     1.120     1.121     1.122     1.122     1.123     1.123     1.124     1.125     1.125     1.126     1.127     1.127     1.128     1.129     1.129     1.130     1.130     1.131     1.132     1.132     1.133     1.134     1.134     1.135     1.135     1.136     1.137     1.138     1.138     1.139     1.140     1.140     1.141     1.141     1.142     1.143     1.143     1.144     1.145     1.146     1.146     1.147     1.148     1.148     1.149     1.150     1.150     1.151     1.151     1.152     1.153     1.154     1.154     1.155     1.156     1.157     1.157     1.158     1.159     1.160     1.160     1.161     1.162     1.162     1.163     1.164     1.165     1.166     1.166     1.167     1.168     1.169     1.169     1.170     1.171     1.171     1.172     1.173     1.174     1.175     1.175     1.176     1.177     1.179     1.182     1.185     1.188     1.191     1.194     1.197     1.200     1.203     1.206     1.209     1.212     1.215     1.218     1.221     1.224     1.228     1.231     1.234     1.237     1.241     1.244     1.247     1.250     1.254     1.257     1.261     1.264     1.267     1.271     1.274     1.278     1.281     1.284     1.288     1.291     1.295     1.298     1.302     1.305     1.308     1.312     1.315     1.319     1.322     1.326     1.329     1.333     1.336     1.340     1.343     1.347     1.350     1.354     1.358     1.361     1.365     1.369     1.372     1.376     1.379     1.383     1.387     1.390     1.394     1.397     1.401     1.405     1.408     1.412     1.415     1.419     1.422     1.426     1.429     1.433     1.436     1.439     1.443     1.446     1.450     1.453     1.456     1.460     1.463     1.466     1.470     1.473     1.476     1.479     1.483     1.486     1.489     1.492     1.495     1.498     1.502     1.505     1.508     1.511     1.514     1.517     1.520     1.522     1.525     1.528     1.531     1.534     1.536     1.539     1.542     1.544     1.547     1.549     1.552     1.554     1.557     1.559     1.561     1.564     1.566     1.568     1.570     1.572     1.574     1.576     1.578     1.580     1.582     1.583     1.585     1.587     1.588     1.590     1.592     1.593     1.595     1.596     1.597     1.599     1.600     1.601     1.602     1.603     1.604     1.605     1.606     1.607     1.608     1.609     1.609     1.609     1.610     1.610     1.610     1.610     1.610     1.610     1.610     1.610     1.609     1.608     1.608     1.607     1.605     1.604     1.603     1.601     1.600     1.598     1.596     1.594     1.591     1.589     1.587     1.584     1.581     1.578     1.575     1.572     1.568     1.565     1.561     1.557     1.552     1.548     1.544     1.539     1.534     1.529     1.524     1.518     1.512     1.507     1.501     1.494     1.488     1.482     1.475     1.469     1.462     1.456     1.449     1.443     1.436     1.430     1.424     1.419     1.413     1.408     1.402     1.398     1.400     1.401     1.402     1.403     1.405     1.406     1.407     1.408     1.409     1.410     1.411     1.412     1.413     1.414     1.415     1.416     1.417     1.418     1.419     1.420     1.421     1.422     1.422     1.423     1.424     1.425     1.426     1.427     1.428     1.429     1.430     1.431     1.432     1.433     1.434     1.435     1.436     1.437     1.438     1.439     1.440     1.441     1.441     1.442     1.443     1.444     1.445     1.446     1.447     1.448     1.449     1.450     1.451     1.452     1.453     1.454     1.455     1.456     1.457     1.457     1.458     1.459     1.460     1.461     1.462     1.463     1.464     1.465     1.466     1.467     1.468     1.469     1.470     1.471     1.472     1.473     1.474     1.475     1.477     1.477     1.479     1.480     1.481     1.482     1.483     1.484     1.485     1.486     1.487     1.488     1.489     1.490     1.491     1.492     1.493     1.494     1.495     1.496     1.497     1.498     1.499     1.500     1.501     1.502     1.503     1.505     1.506     1.507     1.508     1.509     1.510     1.511     1.512     1.513     1.514     1.515     1.516     1.518     1.519     1.520     1.521     1.522     1.524     1.525     1.526     1.527     1.528     1.530     1.531     1.532     1.533     1.535     1.536     1.537     1.539     1.540     1.541     1.542     1.544     1.545     1.546     1.548     1.549     1.550     1.552     1.553     1.555     1.556     1.558     1.559     1.561     1.562     1.564     1.565     1.567     1.568     1.570     1.571     1.573     1.574     1.576     1.577     1.579     1.581     1.582     1.584     1.585     1.587     1.589     1.590     1.592     1.593     1.595     1.596     1.598     1.600     1.602     1.603     1.605     1.607     1.608     1.610     1.612     1.614     1.616     1.617     1.628     1.641     1.654     1.667     1.680     1.692     1.705     1.717     1.730     1.742     1.754     1.766     1.777     1.789     1.800     1.812     1.823     1.833     1.844     1.855     1.865     1.875     1.885     1.895     1.904     1.914     1.922     1.931     1.940     1.948     1.956     1.964     1.972     1.979     1.986     1.993     2.000     2.006     2.012     2.018     2.024     2.030     2.035     2.040     2.045     2.050     2.055     2.059     2.064     2.068     2.072     2.075     2.079     2.082     2.086     2.089     2.092     2.095     2.097     2.100     2.103     2.105     2.108     2.110     2.112     2.115     2.117     2.119     2.121     2.123     2.126     2.128     2.130     2.133     2.135     2.138     2.140     2.143     2.145     2.148     2.151     2.155     2.158     2.161     2.165     2.169     2.173     2.178     2.182     2.187     2.193     2.198     2.204     2.210     2.216     2.223     2.230     2.237     2.245     2.253     2.262     2.270     2.280     2.289     2.299     2.310     2.320     2.332     2.343     2.355     2.368     2.380     2.393     2.407     2.421     2.435     2.449     2.464     2.478     2.493     2.508     2.524     2.539     2.555     2.571     2.587     2.603     2.619     2.636     2.652     2.669     2.685     2.702     2.718     2.735     2.751     2.768     2.784     2.800     2.816     2.832     2.848     2.863     2.879     2.895     2.911     2.928     2.946     2.964     2.982     3.000     3.018     3.035     3.053     3.072     3.091     3.111     3.133     3.157     3.183     3.211     3.243     3.276     3.309     3.343     3.377     3.411     3.445     3.479     3.514     3.549     3.582     3.614     3.645     3.673     3.698     3.718     3.733     3.742     3.744     3.741     3.735     3.727     3.719     3.713     3.704     3.689     3.667     3.641     3.611     3.582     3.555     3.531     3.512     3.500     3.493     3.488     3.482     3.476     3.471     3.467     3.466     3.468     3.472     3.478     3.484     3.492     3.500     3.508     3.517     3.525     3.533     3.541     3.548     3.553     3.557     3.560     3.562     3.564     3.565     3.565     3.562     3.558     3.551     3.543     3.534     3.522     3.508     3.493     3.476     3.457     3.439     3.421     3.403     3.385     3.367     3.348     3.329     3.306     3.281     3.255     3.226     3.197     3.169     3.142     3.115     3.085     3.051     3.014     2.975     2.934     2.897     2.863     2.834     2.808     2.779     2.750     2.720     2.689     2.660     2.630     2.601     2.574     2.552     2.538     2.534     2.536     2.542     2.549     2.558     2.570     2.584     2.602     2.620     2.638     2.656     2.673     2.689     2.703     2.716     2.727     2.735     2.742     2.751     2.760     2.769     2.777     2.784     2.789     2.792     2.792     2.791     2.792     2.792     2.820     2.871     2.927     2.981     3.037     3.090     3.142     3.188     3.230     3.270     3.289     3.314     3.323     3.331     3.331     3.326     3.326     3.330     3.342     3.359     3.384     3.402     3.416     3.416     3.413     3.393     3.370     3.337     3.328     3.346     3.361     3.369     3.374     3.376     3.372     3.366     3.354     3.337     3.308     3.270     3.227     3.180     3.145     3.130     3.116     3.103     3.088     3.072     3.056     3.041     3.026     3.009     2.992     2.973     2.952     2.931     2.911     2.892     2.873     2.855     2.836     2.817     2.797     2.774     2.750     2.722     2.693     2.660     2.626     2.589     2.551     2.510     2.469     2.426     2.382     2.338     2.333     2.329     2.325     2.322     2.319     2.316     2.313     2.310     2.307     2.305     2.303     2.301     2.299     2.297     2.296     2.294     2.293     2.292     2.290     2.289     2.287     2.285     2.283     2.281     2.279     2.276     2.273     2.270     2.267     2.263     2.260     2.256     2.252     2.248     2.245     2.241     2.238     2.234     2.231     2.228     2.224     2.221     2.218     2.215     2.211     2.208     2.205     2.201     2.198     2.196     2.193     2.190     2.188     2.185     2.183     2.181     2.179     2.178     2.176     2.174     2.173     2.171     2.169     2.167     2.165     2.163     2.164     2.212     2.258     2.304     2.348     2.387     2.415     2.435     2.449     2.462     2.480     2.503     2.528     2.548     2.562     2.572     2.587     2.605     2.623     2.632     2.626     2.609     2.585     2.562     2.542     2.530     2.524     2.518     2.505     2.484     2.464     2.457     2.479     2.502     2.537     2.591     2.651     2.710     2.763     2.807     2.838     2.856     2.859     2.845     2.814     2.765     2.700     2.623     2.534     2.436     2.327     2.210     2.084     1.956     1.929     1.933     1.938     1.943     1.948     1.953     1.959     1.964     1.969     1.973     2.049     2.205     2.368     2.531     2.689     2.836     2.969     3.087     3.192     3.288     3.381     3.479     3.589     3.705     3.824     3.940     4.051     4.153     4.252     4.347     4.440     4.525     4.602     4.666     4.720     4.770     4.816     4.862     4.904     4.946     4.990     5.034     5.081     5.123     5.156     5.181     5.199     5.211     5.221     5.223     5.213     5.188     5.150     5.102     5.049     4.989     4.921     4.841     4.758     4.673     4.595     4.593     4.625     4.625     4.598     4.543     4.468     4.380     4.290     4.201     4.121     4.045     3.975     3.904     3.837     3.775     3.719     3.669     3.618     3.571     3.524     3.483     3.443     3.408     3.374     3.342     3.308     3.273     3.239     3.207     3.178     3.150     3.121     3.085     3.035     2.978     2.918     2.860     2.802     2.741     2.673     2.592     2.502     2.404     2.305     2.207     2.109     2.013     1.921     1.848     1.815     1.841     1.873     1.901     1.927     1.950     1.969     1.985     1.998     2.009     2.018     2.025     2.029     2.031     2.032     2.032     2.031     2.029     2.028     2.026     2.025     2.023     2.021     2.017     2.012     2.005     1.997     1.987     1.975     1.962     1.947     1.931     1.915     1.898     1.880     1.862     1.844     1.826     1.808     1.790     1.773     1.757     1.741     1.725     1.710     1.695     1.681     1.667     1.653     1.640     1.627     1.614     1.601     1.588     1.576     1.563     1.551     1.539     1.528     1.517     1.506     1.495     1.484     1.473     1.462     1.452     1.441     1.431     1.421     1.410     1.400     1.389     1.379     1.369     1.358     1.348     1.337     1.327     1.316     1.306     1.295     1.285     1.274     1.264     1.253     1.243     1.232     1.222     1.211     1.201     1.190     1.180     1.169     1.159     1.149     1.139     1.129     1.119     1.114     1.112     1.110     1.108     1.106     1.104     1.102     1.100     1.098     1.096     1.094     1.092     1.090     1.088     1.086     1.085     1.083     1.081     1.079     1.077     1.076     1.074     1.073     1.071     1.069     1.068     1.067     1.065     1.064     1.063     1.062     1.061     1.060     1.058     1.057     1.056     1.055     1.055     1.054     1.053     1.052     1.051     1.051     1.050     1.049     1.049     1.048     1.047     1.046     1.046     1.045     1.044     1.043     1.042     1.042     1.041     1.040     1.039     1.038     1.036     1.035     1.034     1.032     1.031     1.029     1.028     1.026     1.024     1.022     1.020     1.018     1.016     1.014     1.011     1.009     1.006     1.003     1.001     0.997     0.994     0.991     0.988     0.984     0.981     0.977     0.974     0.970     0.966     0.962     0.958     0.954     0.949     0.945     0.940     0.936     0.931     0.926     0.921     0.916     0.911     0.905     0.900     0.895     0.890     0.884     0.879     0.873     0.867     0.862     0.856     0.850     0.844     0.838     0.832     0.826     0.820     0.814     0.808     0.802     0.796     0.790     0.784     0.778     0.772     0.766     0.760     0.754     0.748     0.742     0.736     0.734     0.742     0.752     0.761     0.770     0.777     0.783     0.787     0.790     0.791     0.790     0.787
     1.290     1.293     1.295     1.297     1.299     1.301     1.303     1.305     1.307     1.309     1.311     1.313     1.314     1.316     1.318     1.319     1.321     1.322     1.324     1.325     1.326     1.327     1.329     1.330     1.331     1.332     1.333     1.334     1.335     1.336     1.336     1.337     1.338     1.339     1.340     1.340     1.341     1.342     1.342     1.343     1.343     1.343     1.344     1.344     1.344     1.344     1.344     1.345     1.345     1.345     1.345     1.345     1.345     1.345     1.345     1.345     1.345     1.344     1.344     1.344     1.344     1.344     1.343     1.343     1.343     1.342     1.342     1.341     1.341     1.341     1.340     1.339     1.339     1.338     1.337     1.337     1.336     1.335     1.335     1.334     1.333     1.332     1.331     1.330     1.330     1.329     1.328     1.327     1.326     1.325     1.324     1.323     1.322     1.321     1.320     1.319     1.318     1.317     1.316     1.315     1.314     1.312     1.311     1.310     1.309     1.307     1.306     1.305     1.304     1.302     1.301     1.300     1.298     1.297     1.296     1.294     1.293     1.292     1.290     1.289     1.287     1.286     1.285     1.283     1.282     1.280     1.278     1.277     1.276     1.274     1.272     1.271     1.269     1.268     1.266     1.265     1.263     1.261     1.260     1.258     1.260     1.261     1.263     1.264     1.266     1.267     1.268     1.269     1.270     1.272     1.273     1.274     1.274     1.275     1.276     1.277     1.278     1.278     1.279     1.279     1.280     1.280     1.281     1.281     1.281     1.281     1.282     1.282     1.282     1.282     1.282     1.282     1.281     1.281     1.281     1.281     1.280     1.280     1.279     1.279     1.278     1.277     1.276     1.276     1.275     1.273     1.272     1.271     1.270     1.269     1.267     1.266     1.264     1.263     1.261     1.259     1.257     1.256     1.253     1.251     1.249     1.247     1.244     1.242     1.239     1.237     1.234     1.231     1.228     1.225     1.222     1.219     1.215     1.212     1.208     1.205     1.201     1.198     1.194     1.190     1.186     1.182     1.178     1.173     1.169     1.165     1.160     1.155     1.151     1.146     1.141     1.136     1.131     1.126     1.121     1.115     1.114     1.113     1.112     1.111     1.110     1.110     1.109     1.108     1.107     1.106     1.105     1.104     1.103     1.102     1.101     1.100     1.099     1.098     1.097     1.095     1.094     1.093     1.092     1.091     1.090     1.089     1.088     1.086     1.085     1.084     1.083     1.082     1.081     1.079     1.078     1.077     1.076     1.074     1.073     1.072     1.071     1.069     1.068     1.067     1.065     1.064     1.063     1.061     1.060     1.059     1.058     1.056     1.055     1.054     1.052     1.051     1.050     1.048     1.047     1.046     1.045     1.043     1.042     1.042     1.042     1.042     1.043     1.043     1.043     1.044     1.044     1.045     1.045     1.045     1.046     1.046     1.046     1.047     1.047     1.047     1.048     1.048     1.048     1.049     1.049     1.050     1.050     1.050     1.051     1.051     1.051     1.052     1.052     1.052     1.053     1.053     1.054     1.054     1.054     1.055     1.055     1.056     1.056     1.056     1.057     1.057     1.057     1.058     1.058     1.058     1.059     1.059     1.060     1.060     1.060     1.061     1.061     1.061     1.062     1.062     1.063     1.063     1.063     1.064     1.064     1.064     1.065     1.065     1.066     1.066     1.066     1.067     1.067     1.068     1.068     1.068     1.069     1.069     1.070     1.070     1.070     1.071     1.071     1.072     1.072     1.072     1.073     1.073     1.073     1.074     1.074     1.075     1.075     1.076     1.076     1.077     1.077     1.078     1.078     1.078     1.079     1.079     1.080     1.080     1.081     1.081     1.082     1.082     1.082     1.083     1.083     1.084     1.084     1.084     1.085     1.085     1.086     1.086     1.087     1.087     1.088     1.088     1.089     1.089     1.089     1.090     1.090     1.091     1.091     1.092     1.092     1.093     1.093     1.094     1.094     1.095     1.095     1.096     1.096     1.097     1.097     1.098     1.098     1.099     1.099     1.100     1.100     1.101     1.101     1.102     1.102     1.103     1.103     1.104     1.104     1.105     1.105     1.106     1.106     1.107     1.107     1.108     1.109     1.109     1.110     1.110     1.111     1.111     1.112     1.112     1.113     1.113     1.114     1.115     1.115     1.115     1.116     1.117     1.117     1.118     1.118     1.119     1.119     1.120     1.121     1.121     1.122     1.123     1.123     1.124     1.125     1.125     1.126     1.126     1.127     1.128     1.128     1.129     1.130     1.130     1.131     1.131     1.132     1.133     1.133     1.134     1.134     1.135     1.136     1.136     1.137     1.138     1.138     1.139     1.140     1.140     1.141     1.142     1.142     1.143     1.144     1.144     1.145     1.146     1.146     1.147     1.148     1.149     1.149     1.150     1.151     1.151     1.152     1.153     1.153     1.154     1.155     1.156     1.156     1.157     1.158     1.158     1.159     1.160     1.161     1.161     1.162     1.163     1.164     1.164     1.165     1.166     1.167     1.167     1.168     1.169     1.170     1.170     1.171     1.172     1.172     1.173     1.174     1.175     1.176     1.177     1.177     1.180     1.183     1.186     1.189     1.192     1.195     1.198     1.201     1.204     1.207     1.210     1.213     1.216     1.219     1.223     1.226     1.229     1.232     1.235     1.239     1.242     1.245     1.249     1.252     1.255     1.259     1.262     1.265     1.269     1.272     1.276     1.279     1.282     1.286     1.289     1.292     1.296     1.300     1.303     1.306     1.310     1.313     1.317     1.320     1.324     1.327     1.331     1.334     1.338     1.341     1.345     1.348     1.352     1.355     1.359     1.362     1.366     1.370     1.373     1.377     1.381     1.384     1.388     1.391     1.395     1.398     1.402     1.406     1.409     1.413     1.416     1.420     1.423     1.427     1.430     1.433     1.437     1.440     1.443     1.447     1.450     1.453     1.457     1.460     1.463     1.467     1.470     1.473     1.476     1.480     1.483     1.486     1.489     1.492     1.495     1.498     1.501     1.504     1.507     1.510     1.513     1.516     1.519     1.521     1.524     1.527     1.530     1.532     1.535     1.538     1.540     1.542     1.545     1.547     1.550     1.552     1.555     1.557     1.559     1.561     1.563     1.565     1.567     1.569     1.571     1.573     1.575     1.576     1.578     1.580     1.581     1.583     1.584     1.586     1.588     1.589     1.590     1.591     1.593     1.594     1.595     1.596     1.597     1.598     1.599     1.600     1.600     1.601     1.602     1.602     1.603     1.603     1.603     1.603     1.603     1.603     1.603     1.603     1.602     1.601     1.600     1.600     1.598     1.597     1.596     1.594     1.593     1.591     1.589     1.587     1.585     1.582     1.580     1.577     1.574     1.571     1.568     1.565     1.562     1.558     1.554     1.550     1.546     1.542     1.537     1.533     1.528     1.523     1.518     1.512     1.507     1.501     1.495     1.489     1.483     1.477     1.471     1.464     1.458     1.452     1.445     1.439     1.433     1.427     1.421     1.415     1.409     1.404     1.398     1.396     1.398     1.399     1.401     1.402     1.403     1.404     1.406     1.407     1.408     1.409     1.410     1.411     1.412     1.413     1.414     1.415     1.416     1.417     1.418     1.419     1.420     1.421     1.422     1.422     1.423     1.424     1.425     1.426     1.427     1.428     1.429     1.430     1.431     1.432     1.433     1.434     1.435     1.436     1.437     1.438     1.439     1.440     1.441     1.442     1.443     1.443     1.444     1.445     1.446     1.447     1.448     1.449     1.450     1.451     1.452     1.453     1.454     1.455     1.456     1.457     1.458     1.459     1.459     1.460     1.461     1.462     1.463     1.464     1.465     1.466     1.467     1.468     1.469     1.470     1.471     1.472     1.473     1.475     1.476     1.477     1.478     1.479     1.480     1.481     1.482     1.483     1.484     1.485     1.486     1.487     1.488     1.489     1.490     1.491     1.492     1.493     1.494     1.495     1.496     1.497     1.498     1.499     1.500     1.502     1.503     1.504     1.505     1.506     1.507     1.508     1.509     1.510     1.511     1.512     1.513     1.515     1.516     1.517     1.518     1.519     1.520     1.521     1.523     1.524     1.525     1.526     1.527     1.529     1.530     1.531     1.532     1.534     1.535     1.536     1.538     1.539     1.540     1.542     1.543     1.544     1.545     1.547     1.548     1.550     1.551     1.552     1.554     1.555     1.557     1.558     1.560     1.561     1.563     1.564     1.566     1.567     1.569     1.570     1.572     1.573     1.575     1.577     1.578     1.580     1.581     1.583     1.584     1.586     1.588     1.589     1.591     1.593     1.594     1.596     1.597     1.599     1.601     1.602     1.604     1.606     1.608     1.609     1.611     1.613     1.615     1.617     1.619     1.633     1.646     1.659     1.672     1.684     1.697     1.709     1.722     1.734     1.746     1.758     1.770     1.781     1.793     1.804     1.815     1.826     1.837     1.847     1.858     1.868     1.878     1.888     1.897     1.907     1.916     1.925     1.933     1.942     1.950     1.958     1.965     1.973     1.980     1.987     1.994     2.000     2.007     2.013     2.019     2.024     2.030     2.035     2.040     2.045     2.050     2.054     2.058     2.063     2.067     2.070     2.074     2.077     2.081     2.084     2.087     2.090     2.093     2.095     2.098     2.101     2.103     2.105     2.108     2.110     2.112     2.114     2.117     2.119     2.121     2.123     2.125     2.128     2.130     2.133     2.135     2.138     2.140     2.143     2.146     2.149     2.153     2.156     2.160     2.164     2.168     2.172     2.176     2.181     2.186     2.192     2.197     2.203     2.209     2.216     2.223     2.230     2.238     2.246     2.254     2.263     2.272     2.281     2.291     2.301     2.312     2.323     2.334     2.346     2.358     2.371     2.384     2.397     2.411     2.425     2.439     2.453     2.468     2.483     2.498     2.513     2.529     2.545     2.561     2.577     2.593     2.609     2.625     2.642     2.658     2.675     2.691     2.708     2.725     2.742     2.758     2.775     2.791     2.807     2.823     2.839     2.855     2.870     2.886     2.902     2.919     2.936     2.954     2.973     2.991     3.010     3.028     3.046     3.065     3.084     3.104     3.124     3.147     3.171     3.198     3.228     3.259     3.292     3.326     3.360     3.394     3.428     3.462     3.497     3.532     3.566     3.600     3.631     3.660     3.686     3.708     3.725     3.736     3.741     3.740     3.733     3.723     3.713     3.705     3.697     3.685     3.668     3.644     3.616     3.585     3.557     3.532     3.512     3.497     3.488     3.482     3.478     3.472     3.466     3.460     3.457     3.456     3.457     3.461     3.465     3.471     3.479     3.486     3.494     3.503     3.512     3.520     3.528     3.535     3.540     3.544     3.548     3.551     3.554     3.556     3.556     3.553     3.549     3.543     3.535     3.527     3.516     3.504     3.490     3.474     3.457     3.441     3.424     3.406     3.390     3.372     3.354     3.336     3.314     3.289     3.264     3.235     3.206     3.179     3.152     3.123     3.093     3.058     3.021     2.982     2.941     2.906     2.873     2.844     2.818     2.788     2.759     2.727     2.695     2.664     2.633     2.604     2.577     2.555     2.542     2.538     2.541     2.546     2.554     2.563     2.575     2.590     2.607     2.625     2.642     2.660     2.676     2.692     2.706     2.719     2.729     2.738     2.747     2.757     2.768     2.778     2.788     2.797     2.803     2.805     2.806     2.807     2.808     2.808     2.809     2.844     2.891     2.946     3.001     3.057     3.108     3.160     3.210     3.244     3.281     3.303     3.319     3.329     3.330     3.329     3.324     3.326     3.335     3.360     3.382     3.408     3.423     3.439     3.440     3.435     3.422     3.398     3.365     3.329     3.350     3.367     3.382     3.392     3.399     3.404     3.403     3.394     3.371     3.334     3.288     3.233     3.176     3.137     3.126     3.114     3.101     3.086     3.072     3.058     3.044     3.029     3.012     2.992     2.971     2.950     2.930     2.911     2.894     2.877     2.860     2.843     2.823     2.802     2.778     2.751     2.721     2.689     2.655     2.618     2.579     2.538     2.496     2.451     2.406     2.360     2.344     2.340     2.336     2.333     2.330     2.327     2.324     2.321     2.319     2.317     2.314     2.312     2.311     2.309     2.307     2.306     2.304     2.303     2.302     2.300     2.298     2.296     2.294     2.292     2.289     2.286     2.283     2.280     2.276     2.272     2.268     2.264     2.260     2.256     2.252     2.249     2.245     2.241     2.238     2.234     2.231     2.228     2.224     2.221     2.217     2.214     2.210     2.207     2.204     2.201     2.198     2.195     2.193     2.190     2.188     2.186     2.184     2.183     2.181     2.179     2.178     2.176     2.174     2.171     2.169     2.167     2.164     2.182     2.229     2.272     2.311     2.342     2.366     2.387     2.412     2.443     2.479     2.514     2.542     2.560     2.571     2.580     2.595     2.612     2.626     2.632     2.631     2.625     2.617     2.608     2.598     2.588     2.576     2.558     2.533     2.508     2.495     2.502     2.517     2.523     2.510     2.532     2.590     2.653     2.714     2.769     2.813     2.844     2.860     2.859     2.839     2.800     2.745     2.677     2.597     2.506     2.403     2.287     2.160     2.025     1.898     1.901     1.904     1.909     1.913     1.918     1.923     1.927     1.932     1.936     1.940     2.030     2.182     2.332     2.476     2.611     2.735     2.848     2.951     3.048     3.146     3.250     3.364     3.488     3.620     3.753     3.881     4.004     4.122     4.239     4.353     4.461     4.560     4.646     4.720     4.786     4.845     4.897     4.945     4.988     5.031     5.074     5.114     5.154     5.184     5.203     5.213     5.213     5.208     5.190     5.158     5.107     5.041     4.965     4.887     4.808     4.724     4.633     4.541     4.450     4.369     4.292     4.261     4.286     4.295     4.273     4.233     4.170     4.102     4.033     3.971     3.915     3.862     3.808     3.753     3.701     3.650     3.601     3.549     3.497     3.445     3.394     3.345     3.297     3.253     3.207     3.164     3.117     3.072     3.031     2.995     2.962     2.928     2.895     2.857     2.815     2.771     2.729     2.688     2.644     2.593     2.532     2.458     2.374     2.284     2.192     2.100     2.007     1.914     1.827     1.756     1.727     1.762     1.795     1.825     1.852     1.875     1.895     1.911     1.926     1.937     1.946     1.954     1.959     1.963     1.965     1.966     1.967     1.968     1.968     1.968     1.968     1.968     1.966     1.962     1.958     1.952     1.944     1.935     1.924     1.912     1.898     1.884     1.868     1.853     1.837     1.820     1.804     1.787     1.771     1.755     1.739     1.724     1.709     1.694     1.680     1.666     1.653     1.640     1.627     1.615     1.602     1.590     1.579     1.567     1.555     1.543     1.532     1.521     1.511     1.500     1.490     1.480     1.469     1.459     1.448     1.438     1.428     1.418     1.408     1.398     1.388     1.378     1.368     1.358     1.348     1.338     1.328     1.317     1.307     1.297     1.287     1.276     1.266     1.256     1.246     1.236     1.225     1.215     1.204     1.194     1.184     1.173     1.163     1.153     1.143     1.133     1.123     1.114     1.109     1.107     1.105     1.103     1.101     1.099     1.098     1.096     1.094     1.091     1.089     1.087     1.086     1.084     1.082     1.080     1.078     1.077     1.075     1.073     1.072     1.070     1.069     1.067     1.066     1.064     1.063     1.062     1.061     1.059     1.058     1.057     1.056     1.055     1.054     1.053     1.052     1.052     1.051     1.050     1.049     1.049     1.048     1.047     1.047     1.046     1.045     1.044     1.044     1.043     1.042     1.041     1.040     1.040     1.039     1.038     1.037     1.036     1.034     1.033     1.032     1.030     1.029     1.027     1.026     1.024     1.022     1.020     1.018     1.016     1.014     1.012     1.009     1.007     1.004     1.001     0.999     0.996     0.992     0.989     0.986     0.983     0.979     0.975     0.972     0.968     0.964     0.960     0.956     0.952     0.947     0.943     0.938     0.934     0.929     0.924     0.919     0.914     0.909     0.904     0.898     0.893     0.888     0.882     0.877     0.871     0.866     0.860     0.854     0.848     0.842     0.836     0.830     0.824     0.819     0.812     0.806     0.801     0.795     0.789     0.783     0.777     0.770     0.764     0.758     0.752     0.746     0.741     0.735     0.730     0.739     0.749     0.759     0.768     0.775     0.781     0.785     0.788     0.789     0.788     0.786
     1.290     1.292     1.294     1.297     1.299     1.301     1.303     1.305     1.307     1.309     1.311     1.312     1.314     1.316     1.317     1.319     1.320     1.322     1.323     1.325     1.326     1.327     1.329     1.330     1.331     1.332     1.333     1.334     1.335     1.335     1.337     1.337     1.338     1.339     1.340     1.340     1.341     1.342     1.342     1.343     1.343     1.344     1.344     1.344     1.344     1.345     1.345     1.345     1.345     1.345     1.345     1.345     1.345     1.345     1.345     1.345     1.345     1.345     1.345     1.345     1.344     1.344     1.344     1.344     1.343     1.343     1.343     1.342     1.342     1.341     1.341     1.340     1.339     1.339     1.338     1.338     1.337     1.336     1.336     1.335     1.334     1.333     1.332     1.331     1.331     1.330     1.329     1.328     1.327     1.326     1.325     1.324     1.323     1.322     1.321     1.320     1.319     1.318     1.317     1.316     1.315     1.314     1.312     1.311     1.310     1.309     1.307     1.306     1.305     1.304     1.302     1.301     1.300     1.298     1.297     1.296     1.294     1.293     1.292     1.290     1.289     1.288     1.286     1.285     1.283     1.281     1.280     1.279     1.277     1.275     1.274     1.272     1.271     1.269     1.267     1.266     1.264     1.263     1.261     1.259     1.259     1.260     1.262     1.263     1.264     1.266     1.267     1.268     1.269     1.270     1.271     1.272     1.273     1.274     1.275     1.276     1.276     1.277     1.277     1.278     1.278     1.279     1.279     1.279     1.280     1.280     1.280     1.280     1.280     1.280     1.280     1.280     1.280     1.280     1.279     1.279     1.278     1.278     1.277     1.277     1.276     1.276     1.275     1.274     1.273     1.272     1.271     1.269     1.268     1.267     1.266     1.264     1.262     1.261     1.259     1.257     1.256     1.254     1.252     1.250     1.247     1.245     1.243     1.240     1.237     1.235     1.232     1.229     1.226     1.223     1.220     1.217     1.213     1.210     1.207     1.203     1.199     1.196     1.192     1.188     1.184     1.180     1.176     1.171     1.167     1.162     1.158     1.153     1.149     1.144     1.139     1.134     1.129     1.124     1.119     1.115     1.114     1.113     1.112     1.111     1.110     1.109     1.108     1.107     1.106     1.105     1.104     1.103     1.102     1.101     1.100     1.099     1.099     1.097     1.096     1.095     1.094     1.093     1.092     1.091     1.090     1.089     1.087     1.086     1.085     1.084     1.083     1.082     1.080     1.079     1.078     1.077     1.076     1.074     1.073     1.072     1.071     1.069     1.068     1.067     1.065     1.064     1.063     1.062     1.060     1.059     1.058     1.056     1.055     1.054     1.052     1.051     1.050     1.049     1.047     1.046     1.045     1.043     1.042     1.041     1.041     1.042     1.042     1.043     1.043     1.043     1.044     1.044     1.044     1.045     1.045     1.046     1.046     1.046     1.047     1.047     1.047     1.048     1.048     1.048     1.049     1.049     1.049     1.050     1.050     1.051     1.051     1.051     1.052     1.052     1.052     1.053     1.053     1.054     1.054     1.054     1.055     1.055     1.055     1.056     1.056     1.056     1.057     1.057     1.058     1.058     1.058     1.059     1.059     1.059     1.060     1.060     1.061     1.061     1.061     1.062     1.062     1.062     1.063     1.063     1.064     1.064     1.064     1.065     1.065     1.066     1.066     1.066     1.067     1.067     1.068     1.068     1.068     1.069     1.069     1.069     1.070     1.070     1.071     1.071     1.071     1.072     1.072     1.073     1.073     1.073     1.074     1.074     1.075     1.075     1.076     1.076     1.077     1.077     1.078     1.078     1.079     1.079     1.079     1.080     1.080     1.081     1.081     1.082     1.082     1.082     1.083     1.083     1.084     1.084     1.084     1.085     1.085     1.086     1.086     1.087     1.087     1.088     1.088     1.089     1.089     1.090     1.090     1.090     1.091     1.091     1.092     1.092     1.093     1.093     1.094     1.094     1.095     1.095     1.096     1.096     1.097     1.097     1.098     1.098     1.099     1.099     1.100     1.100     1.101     1.101     1.102     1.102     1.103     1.103     1.104     1.104     1.105     1.105     1.106     1.106     1.107     1.108     1.108     1.109     1.109     1.109     1.110     1.111     1.111     1.112     1.112     1.113     1.113     1.114     1.114     1.115     1.115     1.116     1.117     1.117     1.118     1.118     1.119     1.120     1.120     1.121     1.121     1.122     1.123     1.123     1.124     1.125     1.125     1.126     1.126     1.127     1.128     1.128     1.129     1.130     1.130     1.131     1.132     1.132     1.133     1.133     1.134     1.135     1.135     1.136     1.137     1.137     1.138     1.139     1.139     1.140     1.141     1.141     1.142     1.143     1.143     1.144     1.145     1.145     1.146     1.147     1.147     1.148     1.149     1.149     1.150     1.151     1.152     1.152     1.153     1.154     1.154     1.155     1.156     1.157     1.157     1.158     1.159     1.160     1.160     1.161     1.162     1.162     1.163     1.164     1.165     1.166     1.166     1.167     1.168     1.168     1.169     1.170     1.171     1.171     1.172     1.173     1.174     1.175     1.175     1.176     1.177     1.178     1.181     1.184     1.187     1.190     1.193     1.196     1.199     1.202     1.205     1.208     1.211     1.214     1.217     1.221     1.224     1.227     1.230     1.233     1.237     1.240     1.243     1.247     1.250     1.253     1.257     1.260     1.263     1.267     1.270     1.273     1.277     1.280     1.284     1.287     1.291     1.294     1.297     1.301     1.304     1.308     1.311     1.314     1.318     1.322     1.325     1.328     1.332     1.336     1.339     1.343     1.346     1.349     1.353     1.357     1.360     1.364     1.367     1.371     1.375     1.378     1.382     1.385     1.389     1.392     1.396     1.399     1.403     1.406     1.410     1.413     1.417     1.420     1.424     1.427     1.430     1.434     1.437     1.440     1.444     1.447     1.450     1.454     1.457     1.460     1.464     1.467     1.470     1.473     1.476     1.479     1.483     1.486     1.489     1.492     1.495     1.498     1.500     1.503     1.506     1.509     1.512     1.515     1.518     1.520     1.523     1.526     1.528     1.531     1.533     1.536     1.538     1.541     1.543     1.545     1.548     1.550     1.552     1.554     1.556     1.558     1.560     1.562     1.564     1.566     1.568     1.569     1.571     1.573     1.574     1.576     1.577     1.579     1.580     1.582     1.583     1.584     1.585     1.587     1.588     1.589     1.590     1.591     1.592     1.592     1.593     1.594     1.594     1.595     1.595     1.596     1.596     1.596     1.596     1.596     1.596     1.595     1.595     1.594     1.593     1.593     1.592     1.590     1.589     1.587     1.586     1.584     1.582     1.580     1.578     1.576     1.573     1.570     1.568     1.565     1.562     1.558     1.555     1.551     1.548     1.544     1.540     1.536     1.531     1.527     1.522     1.517     1.512     1.507     1.502     1.496     1.490     1.484     1.479     1.472     1.466     1.460     1.454     1.448     1.442     1.435     1.429     1.423     1.417     1.411     1.406     1.400     1.394     1.394     1.396     1.398     1.399     1.400     1.402     1.403     1.404     1.405     1.406     1.407     1.409     1.410     1.411     1.412     1.413     1.414     1.415     1.416     1.417     1.418     1.419     1.420     1.421     1.422     1.422     1.423     1.424     1.425     1.426     1.427     1.428     1.429     1.430     1.431     1.432     1.433     1.434     1.435     1.436     1.437     1.438     1.439     1.440     1.441     1.442     1.443     1.443     1.444     1.445     1.446     1.447     1.448     1.449     1.450     1.451     1.452     1.453     1.454     1.455     1.456     1.457     1.458     1.459     1.460     1.461     1.461     1.462     1.463     1.464     1.465     1.466     1.467     1.468     1.469     1.470     1.471     1.473     1.474     1.475     1.476     1.477     1.478     1.479     1.480     1.481     1.482     1.483     1.484     1.485     1.486     1.487     1.488     1.489     1.490     1.491     1.492     1.493     1.494     1.495     1.496     1.497     1.498     1.500     1.501     1.502     1.503     1.504     1.505     1.506     1.507     1.508     1.509     1.510     1.511     1.513     1.514     1.515     1.516     1.517     1.518     1.519     1.521     1.522     1.523     1.524     1.525     1.527     1.528     1.529     1.530     1.531     1.533     1.534     1.535     1.537     1.538     1.539     1.541     1.542     1.543     1.545     1.546     1.547     1.549     1.550     1.552     1.553     1.554     1.556     1.557     1.559     1.560     1.562     1.563     1.565     1.566     1.568     1.569     1.571     1.572     1.574     1.576     1.577     1.579     1.580     1.582     1.584     1.585     1.587     1.589     1.590     1.592     1.593     1.595     1.597     1.598     1.600     1.602     1.603     1.605     1.607     1.609     1.610     1.612     1.614     1.616     1.618     1.624     1.637     1.650     1.663     1.676     1.689     1.701     1.714     1.726     1.738     1.750     1.762     1.773     1.785     1.796     1.807     1.818     1.829     1.840     1.850     1.860     1.870     1.880     1.890     1.900     1.909     1.918     1.926     1.935     1.943     1.951     1.959     1.966     1.974     1.981     1.988     1.994     2.001     2.007     2.013     2.019     2.024     2.029     2.035     2.040     2.044     2.049     2.053     2.057     2.061     2.065     2.069     2.072     2.076     2.079     2.082     2.085     2.088     2.091     2.093     2.096     2.098     2.101     2.103     2.105     2.108     2.110     2.112     2.114     2.116     2.118     2.121     2.123     2.125     2.127     2.130     2.132     2.135     2.138     2.141     2.144     2.147     2.151     2.154     2.158     2.162     2.166     2.170     2.175     2.180     2.185     2.191     2.197     2.203     2.209     2.216     2.223     2.230     2.238     2.246     2.255     2.264     2.273     2.283     2.293     2.303     2.314     2.325     2.337     2.349     2.361     2.374     2.387     2.401     2.415     2.429     2.443     2.458     2.472     2.487     2.503     2.518     2.534     2.550     2.566     2.582     2.598     2.614     2.631     2.647     2.664     2.681     2.698     2.715     2.731     2.748     2.765     2.782     2.798     2.814     2.830     2.846     2.862     2.877     2.893     2.909     2.926     2.944     2.962     2.981     3.000     3.019     3.037     3.056     3.076     3.095     3.116     3.137     3.160     3.185     3.213     3.244     3.276     3.309     3.342     3.377     3.411     3.445     3.479     3.514     3.549     3.583     3.616     3.646     3.673     3.696     3.715     3.729     3.735     3.736     3.730     3.719     3.707     3.696     3.688     3.678     3.664     3.643     3.616     3.587     3.557     3.530     3.509     3.493     3.482     3.475     3.470     3.466     3.461     3.455     3.450     3.446     3.445     3.446     3.449     3.453     3.458     3.465     3.473     3.481     3.489     3.498     3.506     3.514     3.521     3.527     3.531     3.535     3.540     3.544     3.546     3.545     3.542     3.538     3.533     3.526     3.519     3.509     3.499     3.487     3.472     3.457     3.442     3.426     3.410     3.394     3.377     3.360     3.341     3.320     3.296     3.271     3.244     3.216     3.189     3.161     3.131     3.101     3.065     3.027     2.989     2.950     2.916     2.885     2.856     2.828     2.799     2.768     2.736     2.703     2.672     2.640     2.610     2.583     2.562     2.550     2.545     2.547     2.553     2.561     2.570     2.582     2.596     2.612     2.629     2.645     2.661     2.678     2.694     2.708     2.721     2.731     2.742     2.753     2.765     2.777     2.790     2.802     2.811     2.816     2.820     2.822     2.824     2.826     2.827     2.827     2.828     2.869     2.918     2.972     3.025     3.081     3.137     3.180     3.230     3.263     3.295     3.314     3.323     3.330     3.328     3.325     3.322     3.338     3.356     3.382     3.404     3.428     3.445     3.456     3.465     3.457     3.444     3.421     3.404     3.371     3.341     3.365     3.384     3.403     3.417     3.430     3.430     3.415     3.381     3.328     3.267     3.209     3.157     3.137     3.128     3.115     3.103     3.091     3.079     3.067     3.053     3.035     3.014     2.993     2.972     2.954     2.937     2.921     2.906     2.891     2.874     2.856     2.834     2.810     2.782     2.752     2.720     2.685     2.648     2.609     2.567     2.524     2.478     2.431     2.383     2.355     2.351     2.347     2.344     2.341     2.338     2.336     2.333     2.331     2.328     2.326     2.324     2.322     2.321     2.319     2.317     2.316     2.314     2.313     2.311     2.309     2.307     2.305     2.303     2.300     2.297     2.293     2.289     2.286     2.281     2.277     2.273     2.269     2.264     2.260     2.256     2.253     2.249     2.245     2.242     2.238     2.235     2.231     2.227     2.223     2.220     2.216     2.213     2.210     2.207     2.204     2.201     2.198     2.196     2.194     2.192     2.190     2.188     2.186     2.185     2.183     2.181     2.178     2.176     2.174     2.171     2.168     2.165     2.190     2.230     2.262     2.287     2.310     2.340     2.380     2.429     2.477     2.516     2.542     2.558     2.569     2.582     2.596     2.610     2.620     2.629     2.639     2.650     2.659     2.660     2.655     2.642     2.618     2.587     2.554     2.529     2.526     2.541     2.556     2.557     2.536     2.504     2.539     2.597     2.663     2.726     2.782     2.826     2.856     2.869     2.863     2.836     2.793     2.735     2.664     2.580     2.482     2.370     2.241     2.100     1.959     1.867     1.870     1.873     1.877     1.881     1.886     1.889     1.893     1.896     1.900     1.903     1.974     2.103     2.225     2.337     2.440     2.535     2.623     2.710     2.800     2.896     3.005     3.128     3.263     3.407     3.552     3.696     3.839     3.978     4.114     4.245     4.369     4.483     4.585     4.674     4.753     4.820     4.877     4.928     4.971     5.011     5.048     5.080     5.104     5.113     5.108     5.090     5.062     5.025     4.970     4.897     4.808     4.711     4.615     4.520     4.425     4.326     4.228     4.136     4.057     3.985     3.921     3.904     3.942     3.961     3.958     3.935     3.898     3.856     3.814     3.776     3.737     3.696     3.652     3.607     3.559     3.510     3.457     3.401     3.344     3.287     3.233     3.178     3.128     3.076     3.025     2.970     2.915     2.865     2.821     2.781     2.743     2.709     2.680     2.651     2.623     2.597     2.573     2.547     2.514     2.472     2.417     2.349     2.273     2.192     2.108     2.022     1.934     1.846     1.763     1.692     1.663     1.699     1.731     1.760     1.786     1.808     1.827     1.844     1.858     1.869     1.879     1.887     1.894     1.898     1.902     1.905     1.908     1.910     1.912     1.913     1.914     1.914     1.913     1.910     1.906     1.900     1.893     1.885     1.875     1.863     1.851     1.838     1.824     1.810     1.795     1.780     1.764     1.749     1.735     1.720     1.705     1.691     1.678     1.664     1.651     1.638     1.626     1.614     1.602     1.590     1.579     1.568     1.556     1.545     1.534     1.524     1.514     1.503     1.493     1.484     1.474     1.464     1.454     1.444     1.434     1.425     1.415     1.406     1.396     1.386     1.377     1.367     1.357     1.347     1.338     1.328     1.318     1.308     1.298     1.288     1.278     1.268     1.258     1.248     1.238     1.228     1.218     1.208     1.198     1.187     1.177     1.167     1.157     1.147     1.137     1.127     1.118     1.108     1.104     1.102     1.100     1.099     1.097     1.095     1.093     1.091     1.089     1.087     1.085     1.083     1.081     1.079     1.078     1.076     1.074     1.073     1.071     1.069     1.068     1.066     1.065     1.063     1.062     1.061     1.060     1.058     1.057     1.056     1.055     1.054     1.053     1.052     1.051     1.050     1.050     1.049     1.048     1.047     1.047     1.046     1.045     1.045     1.044     1.043     1.042     1.042     1.041     1.040     1.039     1.038     1.038     1.037     1.036     1.035     1.034     1.032     1.031     1.030     1.028     1.027     1.025     1.024     1.022     1.020     1.019     1.017     1.014     1.012     1.010     1.007     1.005     1.002     1.000     0.997     0.994     0.991     0.987     0.984     0.981     0.977     0.974     0.970     0.966     0.962     0.958     0.954     0.950     0.946     0.941     0.937     0.932     0.927     0.922     0.917     0.912     0.907     0.902     0.897     0.891     0.886     0.881     0.875     0.869     0.864     0.858     0.852     0.846     0.840     0.835     0.829     0.823     0.817     0.811     0.805     0.799     0.793     0.787     0.781     0.775     0.769     0.763     0.757     0.751     0.745     0.739     0.733     0.728     0.736     0.747     0.757     0.766     0.773     0.779     0.784     0.786     0.788     0.787     0.784
     1.290     1.292     1.294     1.296     1.299     1.301     1.303     1.305     1.307     1.309     1.310     1.312     1.314     1.316     1.317     1.319     1.320     1.322     1.323     1.325     1.326     1.328     1.328     1.330     1.331     1.332     1.333     1.334     1.335     1.336     1.337     1.337     1.338     1.339     1.340     1.341     1.341     1.342     1.343     1.343     1.344     1.344     1.344     1.345     1.345     1.345     1.345     1.345     1.346     1.346     1.346     1.346     1.346     1.346     1.346     1.346     1.346     1.346     1.345     1.345     1.345     1.345     1.345     1.344     1.344     1.344     1.343     1.343     1.343     1.342     1.342     1.341     1.340     1.340     1.339     1.339     1.338     1.337     1.336     1.336     1.335     1.334     1.333     1.333     1.332     1.331     1.330     1.329     1.328     1.327     1.326     1.325     1.325     1.323     1.322     1.321     1.320     1.319     1.318     1.317     1.316     1.315     1.314     1.313     1.311     1.310     1.309     1.307     1.306     1.305     1.304     1.302     1.301     1.300     1.298     1.297     1.296     1.294     1.293     1.292     1.290     1.289     1.287     1.286     1.284     1.283     1.281     1.280     1.278     1.277     1.275     1.274     1.272     1.271     1.269     1.267     1.266     1.264     1.262     1.261     1.259     1.259     1.260     1.262     1.263     1.264     1.266     1.267     1.268     1.269     1.270     1.271     1.272     1.272     1.273     1.274     1.275     1.275     1.276     1.276     1.277     1.277     1.278     1.278     1.278     1.278     1.278     1.278     1.278     1.279     1.278     1.278     1.278     1.278     1.277     1.277     1.276     1.276     1.276     1.275     1.274     1.273     1.273     1.272     1.271     1.270     1.269     1.267     1.266     1.265     1.263     1.262     1.260     1.259     1.257     1.255     1.253     1.251     1.250     1.247     1.245     1.243     1.240     1.238     1.235     1.233     1.230     1.227     1.224     1.221     1.218     1.215     1.211     1.208     1.204     1.201     1.197     1.193     1.190     1.186     1.182     1.178     1.173     1.169     1.165     1.160     1.156     1.151     1.146     1.141     1.137     1.132     1.127     1.121     1.116     1.114     1.113     1.112     1.111     1.110     1.109     1.109     1.108     1.107     1.106     1.105     1.104     1.103     1.102     1.101     1.100     1.099     1.098     1.097     1.096     1.095     1.094     1.093     1.092     1.090     1.089     1.088     1.087     1.086     1.085     1.084     1.083     1.081     1.080     1.079     1.078     1.077     1.075     1.074     1.073     1.072     1.071     1.069     1.068     1.067     1.066     1.064     1.063     1.062     1.060     1.059     1.058     1.057     1.055     1.054     1.053     1.052     1.050     1.049     1.047     1.046     1.045     1.044     1.042     1.041     1.041     1.041     1.042     1.042     1.042     1.043     1.043     1.044     1.044     1.044     1.045     1.045     1.045     1.046     1.046     1.047     1.047     1.047     1.048     1.048     1.048     1.049     1.049     1.049     1.050     1.050     1.051     1.051     1.051     1.052     1.052     1.052     1.053     1.053     1.053     1.054     1.054     1.055     1.055     1.055     1.056     1.056     1.056     1.057     1.057     1.057     1.058     1.058     1.059     1.059     1.059     1.060     1.060     1.060     1.061     1.061     1.062     1.062     1.062     1.063     1.063     1.064     1.064     1.064     1.065     1.065     1.065     1.066     1.066     1.067     1.067     1.067     1.068     1.068     1.069     1.069     1.070     1.070     1.070     1.071     1.071     1.072     1.072     1.072     1.073     1.073     1.074     1.074     1.074     1.075     1.075     1.076     1.076     1.077     1.077     1.078     1.078     1.079     1.079     1.079     1.080     1.080     1.081     1.081     1.082     1.082     1.083     1.083     1.083     1.084     1.084     1.084     1.085     1.085     1.086     1.086     1.087     1.087     1.088     1.088     1.089     1.089     1.090     1.090     1.090     1.091     1.092     1.092     1.092     1.093     1.093     1.094     1.094     1.095     1.095     1.096     1.096     1.097     1.097     1.098     1.098     1.099     1.099     1.100     1.100     1.101     1.101     1.102     1.102     1.103     1.103     1.104     1.104     1.105     1.105     1.106     1.106     1.107     1.108     1.108     1.109     1.109     1.110     1.110     1.111     1.111     1.112     1.112     1.113     1.113     1.114     1.115     1.115     1.116     1.116     1.117     1.117     1.118     1.119     1.119     1.120     1.120     1.121     1.122     1.122     1.123     1.124     1.124     1.125     1.125     1.126     1.127     1.127     1.128     1.129     1.129     1.130     1.130     1.131     1.132     1.132     1.133     1.134     1.134     1.135     1.136     1.136     1.137     1.138     1.138     1.139     1.140     1.140     1.141     1.142     1.142     1.143     1.144     1.144     1.145     1.146     1.146     1.147     1.148     1.148     1.149     1.150     1.151     1.151     1.152     1.153     1.153     1.154     1.155     1.156     1.156     1.157     1.158     1.159     1.159     1.160     1.161     1.161     1.162     1.163     1.164     1.164     1.165     1.166     1.167     1.167     1.168     1.169     1.170     1.170     1.171     1.172     1.173     1.173     1.174     1.175     1.176     1.177     1.177     1.179     1.182     1.185     1.188     1.191     1.194     1.197     1.200     1.203     1.206     1.209     1.212     1.216     1.219     1.222     1.225     1.228     1.231     1.235     1.238     1.241     1.245     1.248     1.251     1.255     1.258     1.261     1.265     1.268     1.271     1.275     1.278     1.281     1.285     1.288     1.292     1.295     1.298     1.302     1.305     1.309     1.312     1.316     1.319     1.323     1.326     1.330     1.333     1.337     1.340     1.344     1.347     1.351     1.354     1.358     1.361     1.365     1.368     1.372     1.375     1.379     1.383     1.386     1.390     1.393     1.397     1.400     1.404     1.407     1.411     1.414     1.417     1.421     1.424     1.427     1.431     1.434     1.437     1.441     1.444     1.447     1.451     1.454     1.457     1.460     1.463     1.467     1.470     1.473     1.476     1.479     1.482     1.485     1.488     1.491     1.494     1.497     1.500     1.502     1.505     1.508     1.511     1.514     1.516     1.519     1.522     1.524     1.527     1.529     1.531     1.534     1.536     1.539     1.541     1.543     1.545     1.547     1.549     1.551     1.553     1.555     1.557     1.559     1.561     1.562     1.564     1.566     1.567     1.569     1.570     1.572     1.573     1.575     1.576     1.577     1.578     1.579     1.580     1.581     1.582     1.583     1.584     1.585     1.586     1.586     1.587     1.588     1.588     1.588     1.589     1.589     1.589     1.589     1.589     1.588     1.588     1.587     1.586     1.586     1.584     1.583     1.582     1.581     1.579     1.577     1.575     1.573     1.571     1.569     1.566     1.564     1.561     1.558     1.555     1.552     1.549     1.545     1.542     1.538     1.534     1.530     1.525     1.521     1.516     1.511     1.506     1.501     1.496     1.491     1.485     1.480     1.474     1.468     1.462     1.456     1.450     1.444     1.438     1.432     1.426     1.420     1.414     1.408     1.402     1.396     1.391     1.393     1.394     1.396     1.397     1.399     1.400     1.401     1.403     1.404     1.405     1.406     1.407     1.409     1.410     1.411     1.412     1.413     1.414     1.415     1.416     1.417     1.418     1.419     1.420     1.421     1.421     1.422     1.423     1.424     1.425     1.426     1.427     1.428     1.429     1.430     1.431     1.432     1.433     1.434     1.435     1.436     1.437     1.438     1.439     1.440     1.441     1.442     1.443     1.444     1.445     1.445     1.446     1.447     1.448     1.449     1.450     1.451     1.452     1.453     1.454     1.455     1.456     1.457     1.458     1.459     1.460     1.461     1.461     1.462     1.463     1.464     1.465     1.466     1.468     1.469     1.470     1.471     1.472     1.473     1.474     1.475     1.476     1.477     1.478     1.479     1.480     1.481     1.482     1.483     1.484     1.485     1.486     1.487     1.488     1.489     1.490     1.491     1.492     1.493     1.494     1.496     1.497     1.498     1.499     1.500     1.501     1.502     1.503     1.504     1.505     1.506     1.507     1.508     1.510     1.511     1.512     1.513     1.514     1.515     1.516     1.517     1.518     1.520     1.521     1.522     1.523     1.524     1.526     1.527     1.528     1.529     1.530     1.532     1.533     1.534     1.536     1.537     1.538     1.540     1.541     1.542     1.544     1.545     1.546     1.548     1.549     1.551     1.552     1.554     1.555     1.557     1.558     1.559     1.561     1.562     1.564     1.565     1.567     1.568     1.570     1.572     1.573     1.575     1.576     1.578     1.580     1.581     1.583     1.584     1.586     1.588     1.589     1.591     1.593     1.594     1.596     1.598     1.599     1.601     1.603     1.604     1.606     1.608     1.610     1.611     1.613     1.615     1.617     1.619     1.629     1.642     1.655     1.668     1.681     1.693     1.706     1.718     1.730     1.742     1.754     1.765     1.777     1.788     1.799     1.811     1.821     1.832     1.843     1.853     1.863     1.873     1.883     1.892     1.902     1.911     1.920     1.928     1.937     1.945     1.952     1.960     1.967     1.975     1.982     1.988     1.995     2.001     2.007     2.013     2.018     2.024     2.029     2.034     2.039     2.043     2.048     2.052     2.056     2.060     2.064     2.067     2.071     2.074     2.077     2.080     2.083     2.086     2.088     2.091     2.093     2.096     2.098     2.100     2.103     2.105     2.107     2.109     2.111     2.113     2.116     2.118     2.120     2.122     2.125     2.127     2.130     2.133     2.135     2.138     2.142     2.145     2.148     2.152     2.156     2.160     2.164     2.169     2.174     2.179     2.184     2.190     2.196     2.202     2.209     2.216     2.223     2.230     2.238     2.247     2.255     2.265     2.274     2.284     2.294     2.305     2.316     2.327     2.339     2.351     2.364     2.377     2.391     2.404     2.418     2.432     2.447     2.461     2.476     2.492     2.507     2.523     2.538     2.555     2.571     2.587     2.603     2.620     2.636     2.653     2.670     2.687     2.704     2.721     2.738     2.755     2.771     2.788     2.804     2.820     2.836     2.852     2.868     2.884     2.900     2.916     2.933     2.951     2.969     2.988     3.007     3.027     3.046     3.066     3.085     3.106     3.127     3.149     3.173     3.199     3.228     3.259     3.291     3.324     3.358     3.393     3.427     3.461     3.495     3.530     3.564     3.598     3.630     3.659     3.684     3.704     3.720     3.728     3.730     3.726     3.716     3.702     3.688     3.678     3.667     3.655     3.638     3.614     3.585     3.556     3.528     3.505     3.488     3.475     3.467     3.462     3.458     3.454     3.449     3.444     3.439     3.435     3.434     3.434     3.437     3.440     3.446     3.452     3.459     3.467     3.475     3.484     3.492     3.500     3.507     3.513     3.518     3.523     3.528     3.532     3.533     3.533     3.530     3.527     3.522     3.516     3.510     3.503     3.494     3.483     3.470     3.457     3.444     3.429     3.413     3.398     3.381     3.364     3.346     3.325     3.302     3.278     3.251     3.224     3.198     3.169     3.139     3.108     3.072     3.034     2.997     2.960     2.928     2.897     2.868     2.840     2.810     2.779     2.747     2.714     2.682     2.648     2.618     2.593     2.573     2.560     2.555     2.557     2.562     2.570     2.578     2.589     2.602     2.616     2.631     2.646     2.662     2.679     2.695     2.709     2.722     2.735     2.748     2.761     2.774     2.789     2.804     2.816     2.825     2.831     2.836     2.839     2.842     2.844     2.846     2.846     2.845     2.860     2.901     2.949     3.004     3.058     3.106     3.162     3.204     3.248     3.278     3.304     3.322     3.330     3.330     3.323     3.328     3.333     3.352     3.372     3.399     3.422     3.443     3.466     3.477     3.481     3.475     3.476     3.463     3.449     3.423     3.399     3.367     3.386     3.411     3.431     3.442     3.437     3.406     3.350     3.290     3.238     3.194     3.154     3.142     3.133     3.123     3.113     3.103     3.092     3.077     3.059     3.039     3.019     3.000     2.984     2.969     2.956     2.942     2.927     2.910     2.890     2.868     2.843     2.815     2.784     2.752     2.717     2.680     2.640     2.598     2.554     2.507     2.458     2.409     2.367     2.362     2.359     2.356     2.353     2.350     2.348     2.345     2.343     2.340     2.338     2.336     2.334     2.332     2.330     2.329     2.327     2.326     2.324     2.322     2.320     2.318     2.316     2.313     2.310     2.307     2.303     2.299     2.295     2.290     2.286     2.281     2.277     2.272     2.268     2.264     2.260     2.257     2.253     2.249     2.245     2.242     2.238     2.234     2.230     2.226     2.222     2.219     2.216     2.213     2.210     2.207     2.204     2.202     2.199     2.197     2.196     2.194     2.192     2.190     2.188     2.186     2.184     2.181     2.178     2.175     2.172     2.169     2.166     2.176     2.202     2.225     2.254     2.296     2.352     2.411     2.463     2.502     2.528     2.545     2.561     2.576     2.589     2.599     2.610     2.629     2.656     2.684     2.703     2.712     2.706     2.683     2.646     2.605     2.567     2.547     2.549     2.564     2.573     2.565     2.538     2.509     2.530     2.565     2.623     2.688     2.751     2.805     2.847     2.873     2.879     2.866     2.835     2.788     2.725     2.649     2.558     2.448     2.321     2.179     2.035     1.899     1.833     1.836     1.840     1.844     1.847     1.850     1.852     1.855     1.858     1.860     1.862     1.864     1.941     2.027     2.104     2.174     2.241     2.308     2.378     2.458     2.551     2.659     2.782     2.920     3.068     3.225     3.386     3.547     3.709     3.868     4.021     4.166     4.300     4.419     4.521     4.610     4.684     4.745     4.796     4.836     4.871     4.896     4.908     4.903     4.878     4.839     4.792     4.735     4.663     4.575     4.471     4.364     4.259     4.157     4.057     3.956     3.860     3.774     3.700     3.636     3.583     3.534     3.596     3.642     3.670     3.681     3.675     3.665     3.645     3.626     3.598     3.569     3.531     3.491     3.445     3.396     3.341     3.281     3.223     3.164     3.108     3.052     3.001     2.950     2.896     2.838     2.776     2.718     2.667     2.621     2.580     2.545     2.519     2.498     2.481     2.469     2.460     2.450     2.435     2.411     2.374     2.325     2.265     2.198     2.125     2.048     1.967     1.883     1.801     1.722     1.651     1.613     1.646     1.676     1.702     1.726     1.747     1.765     1.781     1.795     1.807     1.817     1.825     1.832     1.838     1.844     1.848     1.852     1.856     1.859     1.861     1.863     1.863     1.862     1.860     1.857     1.851     1.845     1.837     1.828     1.817     1.806     1.794     1.781     1.768     1.755     1.741     1.727     1.713     1.699     1.686     1.673     1.660     1.647     1.635     1.623     1.611     1.599     1.588     1.577     1.566     1.556     1.545     1.535     1.525     1.515     1.505     1.495     1.486     1.477     1.467     1.458     1.449     1.439     1.430     1.421     1.412     1.402     1.393     1.384     1.375     1.365     1.356     1.346     1.337     1.328     1.318     1.309     1.299     1.289     1.280     1.270     1.260     1.250     1.240     1.230     1.220     1.210     1.200     1.190     1.180     1.170     1.161     1.151     1.141     1.131     1.121     1.112     1.103     1.100     1.098     1.096     1.094     1.092     1.090     1.088     1.086     1.084     1.082     1.081     1.079     1.077     1.075     1.074     1.072     1.070     1.069     1.067     1.066     1.064     1.063     1.061     1.060     1.059     1.057     1.056     1.055     1.054     1.053     1.052     1.051     1.050     1.049     1.048     1.048     1.047     1.046     1.045     1.045     1.044     1.043     1.043     1.042     1.041     1.041     1.040     1.039     1.038     1.037     1.037     1.036     1.035     1.034     1.033     1.032     1.031     1.029     1.028     1.027     1.025     1.024     1.022     1.020     1.019     1.017     1.015     1.013     1.010     1.008     1.006     1.003     1.000     0.998     0.995     0.992     0.989     0.986     0.982     0.979     0.975     0.972     0.968     0.964     0.960     0.956     0.952     0.948     0.944     0.939     0.935     0.930     0.925     0.920     0.915     0.910     0.905     0.900     0.895     0.890     0.884     0.879     0.873     0.868     0.862     0.856     0.851     0.845     0.839     0.833     0.827     0.821     0.815     0.809     0.803     0.797     0.792     0.786     0.780     0.774     0.768     0.761     0.756     0.750     0.744     0.738     0.732     0.726     0.734     0.744     0.754     0.763     0.771     0.777     0.782     0.785     0.786     0.785     0.783
     1.289     1.291     1.294     1.296     1.298     1.300     1.303     1.304     1.307     1.308     1.310     1.312     1.314     1.315     1.317     1.318     1.320     1.322     1.323     1.325     1.326     1.327     1.328     1.330     1.331     1.332     1.333     1.334     1.335     1.336     1.337     1.338     1.338     1.339     1.340     1.341     1.342     1.342     1.343     1.343     1.344     1.344     1.345     1.345     1.345     1.346     1.346     1.346     1.346     1.346     1.346     1.347     1.347     1.347     1.346     1.346     1.346     1.346     1.346     1.346     1.346     1.345     1.345     1.345     1.345     1.344     1.344     1.344     1.343     1.343     1.343     1.342     1.341     1.341     1.340     1.340     1.339     1.338     1.338     1.337     1.336     1.335     1.334     1.334     1.333     1.332     1.331     1.330     1.329     1.329     1.328     1.327     1.326     1.325     1.324     1.323     1.322     1.321     1.319     1.318     1.317     1.316     1.315     1.314     1.313     1.311     1.310     1.309     1.308     1.306     1.305     1.304     1.303     1.301     1.300     1.299     1.297     1.296     1.295     1.293     1.292     1.290     1.289     1.287     1.286     1.284     1.283     1.281     1.280     1.278     1.277     1.275     1.274     1.272     1.271     1.269     1.267     1.266     1.264     1.262     1.260     1.259     1.259     1.260     1.261     1.263     1.264     1.265     1.266     1.267     1.268     1.269     1.270     1.271     1.272     1.272     1.273     1.274     1.274     1.275     1.275     1.275     1.276     1.276     1.276     1.276     1.276     1.276     1.277     1.276     1.276     1.276     1.276     1.276     1.275     1.275     1.275     1.274     1.273     1.273     1.272     1.271     1.270     1.270     1.269     1.267     1.266     1.265     1.264     1.263     1.261     1.260     1.258     1.257     1.255     1.253     1.251     1.249     1.247     1.245     1.243     1.241     1.238     1.236     1.233     1.231     1.228     1.225     1.222     1.219     1.216     1.212     1.209     1.206     1.202     1.198     1.195     1.191     1.187     1.183     1.179     1.175     1.171     1.167     1.162     1.158     1.153     1.149     1.144     1.139     1.134     1.129     1.124     1.119     1.115     1.114     1.113     1.112     1.111     1.110     1.109     1.108     1.107     1.106     1.105     1.104     1.103     1.102     1.101     1.100     1.099     1.099     1.098     1.097     1.095     1.094     1.093     1.092     1.091     1.090     1.089     1.088     1.087     1.086     1.085     1.083     1.082     1.081     1.080     1.079     1.078     1.076     1.075     1.074     1.073     1.072     1.070     1.069     1.068     1.067     1.066     1.064     1.063     1.062     1.060     1.059     1.058     1.057     1.056     1.054     1.053     1.052     1.050     1.049     1.048     1.046     1.045     1.044     1.042     1.041     1.040     1.041     1.041     1.042     1.042     1.042     1.043     1.043     1.043     1.044     1.044     1.045     1.045     1.045     1.046     1.046     1.046     1.047     1.047     1.047     1.048     1.048     1.049     1.049     1.049     1.050     1.050     1.050     1.051     1.051     1.051     1.052     1.052     1.052     1.053     1.053     1.054     1.054     1.054     1.055     1.055     1.056     1.056     1.056     1.057     1.057     1.057     1.058     1.058     1.058     1.059     1.059     1.060     1.060     1.060     1.061     1.061     1.062     1.062     1.062     1.063     1.063     1.063     1.064     1.064     1.065     1.065     1.065     1.066     1.066     1.067     1.067     1.067     1.068     1.068     1.069     1.069     1.070     1.070     1.070     1.071     1.071     1.071     1.072     1.072     1.073     1.073     1.073     1.074     1.074     1.075     1.075     1.076     1.076     1.077     1.077     1.078     1.078     1.079     1.079     1.079     1.080     1.080     1.081     1.081     1.082     1.082     1.082     1.083     1.083     1.084     1.084     1.084     1.085     1.085     1.086     1.086     1.087     1.087     1.088     1.088     1.089     1.089     1.090     1.090     1.091     1.091     1.091     1.092     1.092     1.093     1.094     1.094     1.094     1.095     1.095     1.096     1.096     1.097     1.097     1.098     1.098     1.099     1.099     1.100     1.100     1.101     1.101     1.102     1.102     1.103     1.103     1.104     1.104     1.105     1.105     1.106     1.106     1.107     1.107     1.108     1.109     1.109     1.110     1.110     1.111     1.111     1.112     1.112     1.113     1.114     1.114     1.115     1.115     1.116     1.116     1.117     1.118     1.118     1.119     1.119     1.120     1.121     1.121     1.122     1.123     1.123     1.124     1.124     1.125     1.126     1.126     1.127     1.127     1.128     1.129     1.130     1.130     1.131     1.131     1.132     1.133     1.133     1.134     1.135     1.135     1.136     1.137     1.137     1.138     1.138     1.139     1.140     1.141     1.141     1.142     1.143     1.143     1.144     1.145     1.145     1.146     1.147     1.147     1.148     1.149     1.150     1.150     1.151     1.152     1.152     1.153     1.154     1.154     1.155     1.156     1.157     1.157     1.158     1.159     1.160     1.160     1.161     1.162     1.163     1.163     1.164     1.165     1.166     1.166     1.167     1.168     1.168     1.169     1.170     1.171     1.172     1.172     1.173     1.174     1.175     1.176     1.176     1.177     1.178     1.180     1.183     1.186     1.189     1.192     1.195     1.198     1.201     1.204     1.207     1.210     1.214     1.217     1.220     1.223     1.226     1.229     1.233     1.236     1.239     1.243     1.246     1.249     1.252     1.256     1.259     1.262     1.266     1.269     1.272     1.276     1.279     1.283     1.286     1.289     1.293     1.296     1.300     1.303     1.307     1.310     1.313     1.317     1.320     1.324     1.327     1.331     1.334     1.338     1.341     1.345     1.348     1.352     1.355     1.359     1.362     1.366     1.369     1.373     1.376     1.380     1.383     1.387     1.391     1.394     1.397     1.401     1.404     1.408     1.411     1.414     1.418     1.421     1.424     1.428     1.431     1.434     1.438     1.441     1.444     1.448     1.451     1.454     1.457     1.460     1.463     1.466     1.469     1.473     1.475     1.479     1.481     1.484     1.487     1.490     1.493     1.496     1.499     1.501     1.504     1.507     1.509     1.512     1.515     1.517     1.520     1.522     1.525     1.527     1.529     1.532     1.534     1.536     1.538     1.541     1.542     1.545     1.547     1.548     1.550     1.552     1.554     1.555     1.557     1.559     1.560     1.562     1.563     1.565     1.566     1.567     1.569     1.570     1.571     1.572     1.573     1.574     1.575     1.576     1.577     1.578     1.578     1.579     1.580     1.580     1.581     1.581     1.581     1.581     1.581     1.581     1.581     1.581     1.580     1.580     1.579     1.578     1.577     1.576     1.575     1.574     1.572     1.570     1.568     1.566     1.564     1.562     1.560     1.557     1.554     1.552     1.549     1.545     1.542     1.539     1.535     1.532     1.528     1.524     1.519     1.515     1.510     1.506     1.501     1.496     1.491     1.486     1.480     1.475     1.469     1.464     1.458     1.452     1.446     1.440     1.434     1.428     1.422     1.416     1.410     1.404     1.399     1.393     1.389     1.391     1.392     1.394     1.395     1.397     1.398     1.400     1.401     1.403     1.404     1.405     1.406     1.407     1.408     1.410     1.411     1.412     1.413     1.414     1.415     1.416     1.417     1.418     1.419     1.420     1.421     1.421     1.422     1.423     1.424     1.425     1.426     1.427     1.428     1.429     1.430     1.431     1.432     1.433     1.434     1.435     1.436     1.437     1.438     1.439     1.440     1.441     1.442     1.443     1.444     1.445     1.445     1.446     1.447     1.448     1.449     1.450     1.451     1.452     1.453     1.454     1.455     1.456     1.457     1.458     1.459     1.460     1.461     1.462     1.462     1.464     1.465     1.466     1.467     1.468     1.469     1.470     1.471     1.472     1.473     1.474     1.475     1.476     1.477     1.478     1.479     1.480     1.481     1.482     1.483     1.484     1.485     1.486     1.487     1.488     1.489     1.490     1.491     1.492     1.494     1.495     1.496     1.497     1.498     1.499     1.500     1.501     1.502     1.503     1.504     1.505     1.506     1.507     1.509     1.510     1.511     1.512     1.513     1.514     1.515     1.516     1.518     1.519     1.520     1.521     1.522     1.523     1.525     1.526     1.527     1.528     1.529     1.531     1.532     1.533     1.535     1.536     1.537     1.539     1.540     1.541     1.543     1.544     1.546     1.547     1.548     1.550     1.551     1.553     1.554     1.556     1.557     1.559     1.560     1.562     1.563     1.565     1.566     1.568     1.569     1.571     1.572     1.574     1.576     1.577     1.579     1.580     1.582     1.584     1.585     1.587     1.589     1.590     1.592     1.593     1.595     1.597     1.599     1.600     1.602     1.604     1.605     1.607     1.609     1.611     1.613     1.614     1.616     1.618     1.621     1.634     1.647     1.660     1.672     1.685     1.697     1.710     1.722     1.734     1.746     1.757     1.769     1.780     1.792     1.803     1.814     1.824     1.835     1.845     1.856     1.866     1.875     1.885     1.895     1.904     1.913     1.921     1.930     1.938     1.946     1.954     1.961     1.968     1.975     1.982     1.989     1.995     2.001     2.007     2.013     2.018     2.023     2.028     2.033     2.038     2.042     2.047     2.051     2.055     2.059     2.062     2.066     2.069     2.072     2.075     2.078     2.081     2.083     2.086     2.088     2.091     2.093     2.096     2.098     2.100     2.102     2.104     2.106     2.109     2.111     2.113     2.115     2.117     2.120     2.122     2.125     2.127     2.130     2.133     2.136     2.139     2.143     2.146     2.150     2.154     2.158     2.163     2.167     2.172     2.178     2.183     2.189     2.195     2.202     2.208     2.215     2.223     2.231     2.239     2.247     2.256     2.266     2.275     2.285     2.296     2.306     2.318     2.329     2.341     2.354     2.367     2.380     2.393     2.407     2.421     2.436     2.450     2.465     2.480     2.496     2.511     2.527     2.543     2.559     2.575     2.592     2.608     2.625     2.641     2.658     2.675     2.692     2.709     2.727     2.744     2.761     2.778     2.794     2.810     2.827     2.843     2.858     2.874     2.890     2.906     2.922     2.939     2.957     2.976     2.995     3.014     3.034     3.054     3.074     3.094     3.115     3.136     3.160     3.185     3.212     3.242     3.273     3.305     3.338     3.372     3.407     3.441     3.476     3.510     3.545     3.579     3.612     3.643     3.670     3.692     3.710     3.720     3.723     3.720     3.711     3.698     3.682     3.668     3.656     3.643     3.627     3.606     3.580     3.551     3.524     3.499     3.481     3.468     3.458     3.452     3.448     3.444     3.441     3.437     3.433     3.429     3.425     3.423     3.423     3.425     3.428     3.433     3.439     3.446     3.454     3.462     3.470     3.477     3.485     3.492     3.498     3.504     3.510     3.515     3.519     3.520     3.519     3.517     3.514     3.510     3.506     3.502     3.496     3.489     3.480     3.469     3.458     3.445     3.431     3.416     3.401     3.384     3.367     3.349     3.329     3.307     3.284     3.259     3.233     3.206     3.177     3.147     3.115     3.079     3.042     3.007     2.972     2.941     2.910     2.880     2.852     2.823     2.792     2.760     2.727     2.694     2.660     2.630     2.606     2.587     2.574     2.568     2.569     2.574     2.581     2.588     2.597     2.607     2.619     2.632     2.646     2.662     2.679     2.695     2.710     2.725     2.740     2.755     2.770     2.786     2.802     2.817     2.829     2.838     2.845     2.851     2.856     2.860     2.862     2.864     2.864     2.862     2.859     2.895     2.939     2.986     3.034     3.088     3.136     3.186     3.227     3.264     3.296     3.317     3.330     3.332     3.336     3.331     3.334     3.341     3.359     3.384     3.408     3.441     3.464     3.483     3.492     3.510     3.512     3.515     3.507     3.499     3.493     3.457     3.428     3.384     3.408     3.425     3.427     3.403     3.357     3.310     3.270     3.235     3.203     3.170     3.150     3.143     3.135     3.127     3.115     3.100     3.083     3.065     3.048     3.033     3.020     3.008     2.995     2.980     2.964     2.946     2.926     2.903     2.877     2.849     2.819     2.786     2.752     2.715     2.676     2.633     2.587     2.540     2.490     2.439     2.388     2.374     2.371     2.368     2.365     2.362     2.360     2.357     2.355     2.352     2.350     2.348     2.346     2.344     2.342     2.340     2.339     2.337     2.335     2.333     2.331     2.329     2.326     2.324     2.320     2.317     2.312     2.308     2.304     2.299     2.295     2.290     2.285     2.280     2.276     2.272     2.268     2.265     2.261     2.257     2.253     2.249     2.245     2.241     2.236     2.232     2.229     2.225     2.222     2.219     2.216     2.213     2.211     2.208     2.206     2.204     2.202     2.200     2.198     2.196     2.194     2.192     2.189     2.186     2.183     2.180     2.177     2.173     2.169     2.165     2.161     2.162     2.201     2.256     2.319     2.381     2.433     2.472     2.501     2.526     2.548     2.564     2.573     2.583     2.602     2.637     2.680     2.719     2.745     2.754     2.741     2.706     2.659     2.612     2.577     2.561     2.564     2.571     2.572     2.556     2.526     2.528     2.548     2.570     2.606     2.663     2.726     2.785     2.834     2.869     2.887     2.885     2.865     2.827     2.773     2.705     2.621     2.518     2.395     2.257     2.116     1.981     1.855     1.805     1.836     1.860     1.874     1.882     1.886     1.888     1.887     1.879     1.863     1.839     1.819     1.822     1.825     1.828     1.856     1.905     1.962     2.029     2.107     2.195     2.292     2.394     2.504     2.641     2.825     3.015     3.202     3.384     3.562     3.734     3.893     4.039     4.168     4.278     4.370     4.443     4.500     4.543     4.572     4.590     4.589     4.570     4.531     4.479     4.421     4.355     4.276     4.181     4.074     3.966     3.861     3.760     3.662     3.568     3.481     3.405     3.342     3.289     3.247     3.208     3.271     3.332     3.382     3.416     3.440     3.454     3.460     3.459     3.445     3.425     3.392     3.355     3.309     3.260     3.205     3.144     3.086     3.028     2.975     2.924     2.877     2.831     2.778     2.721     2.656     2.593     2.537     2.488     2.445     2.408     2.381     2.363     2.352     2.349     2.352     2.356     2.356     2.347     2.328     2.296     2.254     2.201     2.141     2.075     2.003     1.927     1.850     1.773     1.698     1.627     1.571     1.600     1.627     1.651     1.672     1.691     1.709     1.724     1.737     1.749     1.759     1.768     1.776     1.783     1.789     1.795     1.800     1.805     1.809     1.812     1.814     1.815     1.815     1.813     1.810     1.805     1.799     1.792     1.783     1.774     1.764     1.753     1.741     1.729     1.717     1.704     1.691     1.678     1.666     1.653     1.641     1.629     1.617     1.606     1.595     1.584     1.573     1.563     1.553     1.543     1.533     1.524     1.514     1.505     1.496     1.486     1.478     1.469     1.460     1.452     1.443     1.434     1.425     1.416     1.407     1.398     1.390     1.381     1.372     1.363     1.354     1.345     1.336     1.327     1.318     1.308     1.299     1.290     1.280     1.271     1.261     1.252     1.242     1.232     1.223     1.213     1.203     1.193     1.183     1.173     1.164     1.154     1.144     1.134     1.125     1.116     1.106     1.097     1.095     1.093     1.091     1.090     1.088     1.086     1.084     1.082     1.080     1.078     1.076     1.075     1.073     1.071     1.070     1.068     1.066     1.065     1.063     1.062     1.061     1.059     1.058     1.057     1.055     1.054     1.053     1.052     1.051     1.050     1.049     1.048     1.047     1.047     1.046     1.045     1.044     1.044     1.043     1.042     1.042     1.041     1.040     1.039     1.039     1.038     1.037     1.037     1.036     1.035     1.034     1.033     1.032     1.031     1.030     1.029     1.028     1.026     1.025     1.023     1.022     1.020     1.019     1.017     1.015     1.013     1.011     1.009     1.006     1.004     1.001     0.999     0.996     0.993     0.990     0.987     0.984     0.980     0.977     0.974     0.970     0.966     0.963     0.959     0.955     0.951     0.946     0.942     0.938     0.933     0.928     0.924     0.919     0.914     0.909     0.904     0.898     0.893     0.888     0.883     0.877     0.872     0.866     0.860     0.855     0.849     0.843     0.837     0.831     0.826     0.820     0.814     0.808     0.802     0.796     0.790     0.784     0.778     0.772     0.766     0.760     0.754     0.748     0.742     0.736     0.731     0.725     0.731     0.742     0.752     0.761     0.769     0.775     0.780     0.783     0.784     0.784     0.782
     1.289     1.291     1.293     1.296     1.298     1.300     1.302     1.304     1.307     1.308     1.310     1.312     1.314     1.315     1.317     1.318     1.320     1.322     1.323     1.324     1.326     1.327     1.329     1.330     1.331     1.332     1.333     1.334     1.335     1.336     1.337     1.338     1.339     1.339     1.340     1.341     1.342     1.342     1.343     1.344     1.344     1.345     1.345     1.346     1.346     1.346     1.346     1.347     1.347     1.347     1.347     1.347     1.347     1.347     1.347     1.347     1.347     1.347     1.347     1.347     1.346     1.346     1.346     1.346     1.345     1.345     1.345     1.345     1.344     1.344     1.344     1.343     1.342     1.342     1.341     1.341     1.340     1.339     1.339     1.338     1.337     1.337     1.336     1.335     1.334     1.333     1.332     1.332     1.331     1.330     1.329     1.328     1.327     1.326     1.325     1.324     1.323     1.322     1.321     1.320     1.319     1.318     1.316     1.315     1.314     1.313     1.312     1.311     1.309     1.308     1.307     1.305     1.304     1.303     1.301     1.300     1.299     1.297     1.296     1.295     1.293     1.292     1.291     1.289     1.287     1.286     1.284     1.283     1.281     1.280     1.278     1.277     1.275     1.274     1.272     1.271     1.269     1.267     1.266     1.264     1.262     1.260     1.259     1.258     1.259     1.261     1.262     1.263     1.264     1.265     1.266     1.267     1.268     1.269     1.270     1.270     1.271     1.272     1.272     1.273     1.273     1.273     1.274     1.274     1.274     1.274     1.274     1.275     1.274     1.275     1.274     1.274     1.274     1.273     1.273     1.273     1.272     1.272     1.271     1.271     1.270     1.269     1.268     1.267     1.266     1.265     1.264     1.263     1.261     1.260     1.259     1.257     1.256     1.254     1.253     1.251     1.249     1.247     1.245     1.243     1.241     1.238     1.236     1.233     1.231     1.228     1.225     1.222     1.219     1.216     1.213     1.210     1.207     1.203     1.200     1.196     1.192     1.189     1.185     1.181     1.177     1.173     1.168     1.164     1.160     1.155     1.151     1.146     1.141     1.136     1.132     1.127     1.121     1.116     1.114     1.113     1.112     1.111     1.110     1.109     1.109     1.108     1.107     1.106     1.105     1.104     1.103     1.102     1.101     1.100     1.099     1.098     1.097     1.096     1.095     1.094     1.093     1.092     1.091     1.090     1.089     1.088     1.087     1.086     1.084     1.083     1.082     1.081     1.080     1.079     1.077     1.076     1.075     1.074     1.073     1.072     1.070     1.069     1.068     1.067     1.065     1.064     1.063     1.062     1.061     1.059     1.058     1.057     1.056     1.054     1.053     1.052     1.050     1.049     1.048     1.047     1.045     1.044     1.043     1.041     1.040     1.040     1.041     1.041     1.042     1.042     1.042     1.043     1.043     1.043     1.044     1.044     1.044     1.045     1.045     1.046     1.046     1.046     1.047     1.047     1.047     1.048     1.048     1.048     1.049     1.049     1.050     1.050     1.050     1.051     1.051     1.051     1.052     1.052     1.052     1.053     1.053     1.054     1.054     1.054     1.055     1.055     1.055     1.056     1.056     1.057     1.057     1.057     1.058     1.058     1.058     1.059     1.059     1.060     1.060     1.060     1.061     1.061     1.061     1.062     1.062     1.062     1.063     1.063     1.064     1.064     1.065     1.065     1.065     1.066     1.066     1.067     1.067     1.067     1.068     1.068     1.068     1.069     1.069     1.070     1.070     1.071     1.071     1.071     1.072     1.072     1.073     1.073     1.073     1.074     1.074     1.075     1.075     1.076     1.076     1.077     1.077     1.078     1.078     1.078     1.079     1.079     1.080     1.080     1.081     1.081     1.081     1.082     1.082     1.083     1.083     1.084     1.084     1.084     1.085     1.085     1.086     1.086     1.087     1.087     1.088     1.088     1.089     1.089     1.090     1.090     1.090     1.091     1.092     1.092     1.093     1.093     1.094     1.094     1.094     1.095     1.095     1.096     1.096     1.097     1.097     1.098     1.098     1.099     1.099     1.100     1.100     1.101     1.101     1.102     1.102     1.103     1.103     1.104     1.104     1.105     1.105     1.106     1.106     1.107     1.108     1.108     1.109     1.109     1.110     1.110     1.111     1.111     1.112     1.113     1.113     1.114     1.114     1.115     1.115     1.116     1.117     1.117     1.118     1.118     1.119     1.120     1.120     1.121     1.122     1.122     1.123     1.123     1.124     1.125     1.125     1.126     1.127     1.127     1.128     1.128     1.129     1.130     1.130     1.131     1.132     1.132     1.133     1.134     1.134     1.135     1.135     1.136     1.137     1.137     1.138     1.139     1.140     1.140     1.141     1.141     1.142     1.143     1.144     1.144     1.145     1.146     1.146     1.147     1.148     1.148     1.149     1.150     1.151     1.151     1.152     1.153     1.153     1.154     1.155     1.156     1.156     1.157     1.158     1.158     1.159     1.160     1.161     1.161     1.162     1.163     1.164     1.164     1.165     1.166     1.167     1.167     1.168     1.169     1.170     1.170     1.171     1.172     1.173     1.174     1.174     1.175     1.176     1.177     1.178     1.178     1.181     1.184     1.187     1.190     1.193     1.196     1.199     1.202     1.205     1.208     1.212     1.215     1.218     1.221     1.224     1.227     1.231     1.234     1.237     1.240     1.244     1.247     1.250     1.254     1.257     1.260     1.264     1.267     1.270     1.274     1.277     1.280     1.284     1.287     1.291     1.294     1.297     1.301     1.304     1.308     1.311     1.315     1.318     1.321     1.325     1.328     1.332     1.335     1.339     1.342     1.345     1.349     1.353     1.356     1.359     1.363     1.367     1.370     1.374     1.377     1.381     1.384     1.388     1.391     1.395     1.398     1.401     1.405     1.408     1.411     1.415     1.418     1.421     1.425     1.428     1.431     1.435     1.438     1.441     1.444     1.447     1.450     1.454     1.457     1.460     1.463     1.466     1.469     1.472     1.475     1.478     1.481     1.484     1.486     1.489     1.492     1.495     1.497     1.500     1.502     1.505     1.508     1.510     1.513     1.515     1.518     1.520     1.523     1.525     1.527     1.529     1.531     1.533     1.536     1.538     1.540     1.542     1.543     1.545     1.547     1.549     1.550     1.552     1.553     1.555     1.556     1.558     1.559     1.560     1.562     1.563     1.564     1.565     1.566     1.567     1.568     1.569     1.569     1.570     1.571     1.572     1.572     1.573     1.573     1.573     1.574     1.574     1.574     1.574     1.574     1.574     1.573     1.573     1.572     1.571     1.570     1.569     1.568     1.567     1.565     1.563     1.562     1.560     1.558     1.555     1.553     1.550     1.548     1.545     1.542     1.539     1.536     1.532     1.529     1.525     1.521     1.518     1.513     1.509     1.505     1.500     1.495     1.491     1.486     1.481     1.476     1.470     1.465     1.459     1.454     1.448     1.442     1.436     1.430     1.424     1.418     1.413     1.407     1.401     1.395     1.390     1.387     1.389     1.390     1.392     1.394     1.395     1.397     1.398     1.400     1.401     1.402     1.404     1.405     1.406     1.407     1.408     1.409     1.410     1.411     1.413     1.414     1.415     1.416     1.417     1.418     1.419     1.420     1.420     1.422     1.422     1.423     1.424     1.425     1.426     1.427     1.428     1.429     1.430     1.431     1.432     1.433     1.434     1.435     1.436     1.437     1.438     1.439     1.440     1.441     1.442     1.443     1.444     1.445     1.445     1.446     1.447     1.448     1.449     1.450     1.451     1.452     1.453     1.454     1.455     1.456     1.457     1.458     1.459     1.460     1.461     1.462     1.463     1.464     1.465     1.466     1.467     1.468     1.469     1.470     1.471     1.472     1.473     1.474     1.475     1.476     1.477     1.478     1.479     1.480     1.481     1.482     1.483     1.484     1.485     1.486     1.487     1.488     1.489     1.490     1.492     1.493     1.494     1.495     1.496     1.497     1.498     1.499     1.500     1.501     1.502     1.503     1.504     1.505     1.507     1.508     1.509     1.510     1.511     1.512     1.513     1.514     1.516     1.517     1.518     1.519     1.520     1.521     1.522     1.524     1.525     1.526     1.527     1.529     1.530     1.531     1.532     1.534     1.535     1.536     1.538     1.539     1.541     1.542     1.543     1.545     1.546     1.547     1.549     1.550     1.552     1.553     1.555     1.556     1.558     1.559     1.561     1.562     1.564     1.565     1.567     1.568     1.570     1.571     1.573     1.575     1.576     1.578     1.580     1.581     1.583     1.585     1.586     1.588     1.589     1.591     1.593     1.594     1.596     1.598     1.599     1.601     1.603     1.604     1.606     1.608     1.610     1.612     1.614     1.615     1.617     1.619     1.626     1.639     1.652     1.664     1.677     1.689     1.702     1.714     1.726     1.738     1.749     1.761     1.772     1.784     1.795     1.806     1.817     1.827     1.838     1.848     1.858     1.868     1.878     1.887     1.896     1.905     1.914     1.923     1.931     1.939     1.947     1.954     1.962     1.969     1.976     1.982     1.989     1.995     2.001     2.007     2.012     2.018     2.023     2.028     2.032     2.037     2.041     2.045     2.049     2.053     2.057     2.060     2.064     2.067     2.070     2.073     2.076     2.078     2.081     2.083     2.086     2.088     2.091     2.093     2.095     2.097     2.099     2.101     2.103     2.106     2.108     2.110     2.112     2.114     2.117     2.119     2.122     2.124     2.127     2.130     2.133     2.137     2.140     2.144     2.148     2.152     2.156     2.161     2.166     2.171     2.176     2.182     2.188     2.194     2.201     2.208     2.215     2.223     2.231     2.239     2.248     2.257     2.266     2.276     2.286     2.297     2.308     2.319     2.331     2.344     2.356     2.369     2.383     2.396     2.410     2.425     2.439     2.454     2.469     2.484     2.499     2.515     2.531     2.547     2.563     2.580     2.596     2.613     2.630     2.646     2.663     2.681     2.698     2.715     2.732     2.749     2.767     2.783     2.800     2.816     2.832     2.848     2.864     2.880     2.895     2.911     2.928     2.945     2.963     2.982     3.001     3.020     3.040     3.060     3.080     3.101     3.123     3.145     3.170     3.196     3.224     3.254     3.286     3.317     3.350     3.385     3.420     3.455     3.490     3.525     3.559     3.592     3.624     3.653     3.678     3.697     3.710     3.716     3.714     3.706     3.693     3.677     3.661     3.646     3.631     3.615     3.595     3.571     3.544     3.518     3.494     3.474     3.459     3.448     3.441     3.437     3.434     3.432     3.430     3.427     3.423     3.419     3.415     3.412     3.412     3.414     3.417     3.421     3.427     3.433     3.440     3.448     3.455     3.463     3.470     3.477     3.484     3.490     3.496     3.501     3.505     3.506     3.505     3.504     3.501     3.498     3.496     3.493     3.490     3.484     3.477     3.468     3.458     3.447     3.434     3.419     3.404     3.387     3.369     3.352     3.332     3.311     3.289     3.265     3.241     3.214     3.185     3.155     3.122     3.086     3.051     3.018     2.985     2.955     2.924     2.895     2.867     2.837     2.807     2.774     2.741     2.707     2.674     2.646     2.623     2.604     2.591     2.584     2.584     2.588     2.593     2.598     2.604     2.612     2.621     2.633     2.646     2.662     2.679     2.695     2.712     2.729     2.746     2.763     2.780     2.798     2.814     2.828     2.840     2.850     2.859     2.866     2.871     2.876     2.879     2.880     2.880     2.879     2.877     2.894     2.928     2.971     3.022     3.070     3.121     3.164     3.209     3.250     3.285     3.311     3.327     3.343     3.344     3.342     3.334     3.336     3.348     3.366     3.398     3.424     3.454     3.475     3.507     3.523     3.543     3.548     3.555     3.570     3.553     3.548     3.513     3.485     3.441     3.407     3.380     3.366     3.347     3.323     3.300     3.276     3.251     3.226     3.199     3.172     3.154     3.146     3.135     3.122     3.108     3.094     3.082     3.070     3.059     3.047     3.034     3.018     3.001     2.982     2.961     2.938     2.913     2.886     2.856     2.825     2.792     2.755     2.716     2.673     2.627     2.578     2.527     2.475     2.423     2.386     2.383     2.380     2.377     2.375     2.372     2.369     2.366     2.364     2.361     2.359     2.357     2.355     2.353     2.351     2.349     2.348     2.346     2.344     2.342     2.339     2.337     2.334     2.331     2.326     2.322     2.317     2.313     2.308     2.303     2.298     2.293     2.289     2.284     2.281     2.277     2.273     2.269     2.265     2.261     2.256     2.252     2.247     2.243     2.239     2.235     2.232     2.229     2.226     2.223     2.220     2.218     2.215     2.213     2.211     2.209     2.207     2.205     2.203     2.200     2.197     2.195     2.191     2.188     2.185     2.181     2.177     2.173     2.169     2.164     2.159     2.154     2.211     2.275     2.335     2.386     2.429     2.467     2.502     2.528     2.543     2.552     2.568     2.601     2.651     2.704     2.749     2.776     2.778     2.753     2.710     2.659     2.615     2.586     2.575     2.573     2.573     2.565     2.544     2.514     2.545     2.568     2.587     2.610     2.650     2.707     2.766     2.819     2.860     2.885     2.893     2.881     2.850     2.805     2.745     2.670     2.576     2.462     2.333     2.200     2.067     1.936     1.868     1.898     1.928     1.955     1.976     1.989     1.997     2.000     1.998     1.991     1.974     1.948     1.922     1.906     1.904     1.910     1.922     1.945     1.997     2.074     2.150     2.215     2.272     2.334     2.417     2.529     2.666     2.818     2.977     3.143     3.308     3.471     3.625     3.764     3.885     3.983     4.059     4.111     4.145     4.163     4.171     4.164     4.141     4.102     4.051     3.997     3.933     3.858     3.768     3.667     3.565     3.466     3.371     3.282     3.200     3.126     3.064     3.014     2.972     2.941     2.913     2.969     3.040     3.103     3.154     3.200     3.236     3.264     3.278     3.278     3.266     3.239     3.205     3.160     3.112     3.058     2.999     2.945     2.891     2.843     2.799     2.759     2.719     2.672     2.616     2.552     2.486     2.428     2.379     2.335     2.297     2.267     2.247     2.237     2.238     2.248     2.263     2.275     2.281     2.277     2.262     2.235     2.198     2.152     2.098     2.037     1.971     1.900     1.828     1.755     1.684     1.615     1.550     1.560     1.583     1.604     1.624     1.642     1.658     1.672     1.685     1.697     1.707     1.716     1.725     1.733     1.740     1.747     1.753     1.758     1.763     1.767     1.769     1.770     1.770     1.768     1.765     1.761     1.756     1.749     1.742     1.733     1.723     1.713     1.703     1.692     1.681     1.669     1.657     1.645     1.633     1.622     1.611     1.600     1.589     1.579     1.568     1.558     1.549     1.539     1.530     1.521     1.512     1.503     1.495     1.486     1.477     1.469     1.461     1.452     1.444     1.436     1.428     1.419     1.411     1.402     1.394     1.386     1.377     1.369     1.360     1.352     1.343     1.334     1.326     1.317     1.308     1.299     1.290     1.281     1.271     1.262     1.253     1.243     1.234     1.224     1.215     1.205     1.195     1.186     1.176     1.166     1.157     1.147     1.138     1.128     1.119     1.110     1.101     1.093     1.091     1.089     1.087     1.085     1.083     1.082     1.080     1.078     1.076     1.074     1.072     1.071     1.069     1.068     1.066     1.064     1.063     1.061     1.060     1.058     1.057     1.056     1.055     1.053     1.052     1.051     1.050     1.049     1.048     1.047     1.046     1.046     1.045     1.044     1.043     1.043     1.042     1.041     1.041     1.040     1.039     1.038     1.038     1.037     1.036     1.036     1.035     1.034     1.033     1.032     1.031     1.030     1.029     1.028     1.027     1.026     1.025     1.023     1.022     1.020     1.019     1.017     1.015     1.013     1.011     1.009     1.007     1.004     1.002     1.000     0.997     0.994     0.991     0.988     0.985     0.982     0.979     0.975     0.972     0.968     0.965     0.961     0.957     0.953     0.949     0.945     0.940     0.936     0.931     0.927     0.922     0.917     0.912     0.907     0.902     0.897     0.892     0.886     0.881     0.876     0.870     0.864     0.859     0.853     0.847     0.842     0.836     0.830     0.824     0.818     0.812     0.806     0.800     0.794     0.789     0.783     0.777     0.771     0.765     0.759     0.753     0.747     0.741     0.735     0.729     0.724     0.729     0.740     0.750     0.760     0.767     0.773     0.778     0.781     0.783     0.782     0.780
[truncated: 22,285,239 more chars]
