# Supplementary material for: The near-field tsunami generated by the 15 January 2022 eruption of the Hunga Tonga-Hunga Ha’apai volcano and its impact on Tongatapu, Tonga
Source: Sci Rep. 2022 Sep 7;12:15187. doi: 10.1038/s41598-022-19486-w (PMC9452557; doi:10.1038/s41598-022-19486-w)
Supplement: Supplementary file 3 — Supplementary Information 3. [file 41598_2022_19486_MOESM3_ESM.zip › Z125R3max.asc]

ncols                      1800
nrows                      1260
xllcorner              -175.500
yllcorner               -21.300
cellsize      0.000277777784504
NODATA_value  -9999
     1.536     1.540     1.542     1.546     1.548     1.550     1.553     1.555     1.557     1.559     1.561     1.562     1.564     1.565     1.566     1.568     1.569     1.570     1.571     1.572     1.573     1.574     1.574     1.575     1.575     1.575     1.576     1.576     1.576     1.576     1.576     1.576     1.575     1.575     1.575     1.574     1.574     1.573     1.573     1.572     1.571     1.570     1.569     1.568     1.568     1.566     1.565     1.564     1.562     1.561     1.560     1.558     1.557     1.555     1.553     1.552     1.550     1.547     1.546     1.544     1.542     1.540     1.538     1.535     1.533     1.531     1.528     1.526     1.524     1.521     1.519     1.516     1.513     1.511     1.509     1.505     1.502     1.500     1.496     1.494     1.491     1.487     1.485     1.482     1.478     1.475     1.473     1.468     1.466     1.463     1.458     1.456     1.453     1.448     1.446     1.443     1.438     1.435     1.432     1.427     1.425     1.422     1.417     1.414     1.411     1.406     1.403     1.400     1.395     1.392     1.389     1.383     1.380     1.377     1.372     1.369     1.365     1.360     1.357     1.354     1.348     1.347     1.348     1.349     1.350     1.351     1.352     1.353     1.353     1.355     1.355     1.356     1.357     1.357     1.358     1.358     1.359     1.359     1.360     1.360     1.360     1.361     1.361     1.361     1.361     1.361     1.361     1.361     1.361     1.361     1.361     1.361     1.361     1.360     1.360     1.359     1.359     1.359     1.358     1.357     1.357     1.356     1.355     1.354     1.353     1.352     1.351     1.350     1.348     1.347     1.346     1.344     1.343     1.341     1.339     1.338     1.336     1.334     1.332     1.330     1.327     1.325     1.324     1.320     1.318     1.316     1.312     1.310     1.308     1.304     1.302     1.299     1.295     1.292     1.290     1.285     1.283     1.284     1.285     1.286     1.287     1.288     1.289     1.290     1.291     1.292     1.292     1.293     1.294     1.295     1.296     1.297     1.298     1.299     1.300     1.301     1.302     1.303     1.303     1.305     1.305     1.306     1.307     1.308     1.309     1.310     1.311     1.312     1.313     1.313     1.314     1.315     1.316     1.317     1.318     1.319     1.319     1.321     1.321     1.322     1.323     1.324     1.325     1.326     1.326     1.327     1.328     1.328     1.329     1.330     1.331     1.331     1.333     1.333     1.334     1.335     1.335     1.336     1.337     1.338     1.339     1.340     1.340     1.341     1.342     1.342     1.343     1.344     1.345     1.345     1.346     1.347     1.348     1.349     1.349     1.350     1.351     1.351     1.352     1.353     1.353     1.354     1.354     1.355     1.355     1.356     1.357     1.357     1.358     1.359     1.359     1.360     1.360     1.361     1.361     1.362     1.362     1.363     1.363     1.364     1.365     1.365     1.365     1.366     1.366     1.367     1.367     1.367     1.368     1.368     1.369     1.369     1.370     1.370     1.370     1.371     1.371     1.372     1.372     1.373     1.373     1.374     1.374     1.374     1.375     1.375     1.376     1.376     1.376     1.376     1.377     1.377     1.378     1.378     1.378     1.379     1.380     1.380     1.380     1.380     1.381     1.381     1.382     1.382     1.383     1.383     1.384     1.384     1.385     1.385     1.385     1.386     1.386     1.386     1.387     1.387     1.388     1.388     1.388     1.389     1.389     1.390     1.390     1.390     1.391     1.391     1.392     1.392     1.393     1.393     1.393     1.394     1.394     1.395     1.395     1.396     1.396     1.397     1.397     1.398     1.398     1.399     1.399     1.400     1.400     1.401     1.401     1.402     1.403     1.403     1.404     1.404     1.404     1.405     1.405     1.406     1.406     1.406     1.407     1.408     1.408     1.408     1.409     1.410     1.410     1.411     1.412     1.412     1.413     1.413     1.414     1.414     1.415     1.415     1.416     1.416     1.417     1.417     1.418     1.418     1.419     1.419     1.419     1.420     1.420     1.421     1.422     1.422     1.423     1.423     1.424     1.424     1.425     1.426     1.426     1.427     1.427     1.428     1.429     1.429     1.430     1.431     1.431     1.431     1.432     1.433     1.433     1.434     1.434     1.435     1.436     1.437     1.437     1.438     1.438     1.439     1.440     1.440     1.441     1.442     1.442     1.443     1.443     1.444     1.444     1.445     1.446     1.446     1.447     1.448     1.448     1.449     1.450     1.450     1.451     1.452     1.452     1.453     1.454     1.454     1.455     1.456     1.456     1.457     1.458     1.458     1.459     1.460     1.461     1.462     1.462     1.463     1.464     1.464     1.465     1.466     1.467     1.468     1.469     1.469     1.470     1.471     1.471     1.472     1.473     1.474     1.474     1.476     1.476     1.477     1.478     1.479     1.479     1.480     1.481     1.482     1.483     1.483     1.484     1.485     1.486     1.487     1.488     1.489     1.489     1.490     1.491     1.492     1.493     1.493     1.494     1.495     1.496     1.497     1.498     1.499     1.499     1.500     1.501     1.502     1.503     1.504     1.505     1.506     1.506     1.507     1.508     1.509     1.510     1.511     1.512     1.512     1.514     1.514     1.515     1.516     1.517     1.518     1.519     1.520     1.521     1.522     1.523     1.524     1.525     1.526     1.527     1.528     1.529     1.530     1.531     1.532     1.533     1.534     1.535     1.536     1.537     1.538     1.539     1.540     1.541     1.542     1.543     1.544     1.545     1.546     1.547     1.548     1.549     1.550     1.551     1.552     1.553     1.554     1.556     1.560     1.564     1.570     1.574     1.577     1.583     1.587     1.591     1.597     1.601     1.604     1.611     1.615     1.619     1.625     1.629     1.633     1.639     1.643     1.647     1.653     1.657     1.661     1.668     1.671     1.675     1.682     1.685     1.689     1.696     1.700     1.703     1.710     1.714     1.718     1.724     1.728     1.732     1.738     1.742     1.746     1.753     1.757     1.760     1.767     1.771     1.775     1.781     1.785     1.789     1.795     1.799     1.803     1.809     1.813     1.816     1.823     1.827     1.830     1.836     1.840     1.844     1.850     1.853     1.857     1.863     1.867     1.870     1.876     1.880     1.883     1.889     1.892     1.896     1.901     1.904     1.908     1.913     1.916     1.919     1.925     1.928     1.931     1.936     1.939     1.942     1.948     1.950     1.953     1.958     1.961     1.964     1.969     1.971     1.974     1.979     1.981     1.984     1.988     1.991     1.993     1.997     2.000     2.002     2.006     2.008     2.010     2.014     2.016     2.018     2.022     2.024     2.026     2.029     2.031     2.032     2.035     2.037     2.038     2.041     2.043     2.044     2.046     2.047     2.048     2.050     2.051     2.052     2.053     2.054     2.055     2.055     2.056     2.056     2.057     2.057     2.057     2.057     2.056     2.056     2.056     2.055     2.055     2.054     2.053     2.052     2.052     2.051     2.050     2.049     2.048     2.047     2.045     2.044     2.043     2.040     2.039     2.037     2.034     2.032     2.030     2.026     2.023     2.020     2.015     2.012     2.007     1.999     1.994     1.988     1.976     1.968     1.959     1.943     1.933     1.923     1.906     1.896     1.886     1.870     1.860     1.851     1.836     1.828     1.820     1.806     1.801     1.802     1.804     1.805     1.806     1.808     1.809     1.810     1.811     1.812     1.813     1.815     1.816     1.816     1.818     1.819     1.820     1.822     1.822     1.823     1.825     1.826     1.827     1.828     1.829     1.830     1.832     1.833     1.834     1.836     1.837     1.838     1.839     1.840     1.841     1.843     1.844     1.845     1.846     1.847     1.848     1.850     1.851     1.852     1.854     1.855     1.856     1.858     1.859     1.860     1.862     1.862     1.863     1.865     1.866     1.867     1.869     1.870     1.871     1.873     1.874     1.875     1.876     1.877     1.878     1.880     1.881     1.882     1.884     1.885     1.886     1.888     1.889     1.890     1.891     1.892     1.893     1.895     1.896     1.897     1.899     1.900     1.901     1.903     1.904     1.905     1.906     1.907     1.908     1.910     1.911     1.912     1.914     1.915     1.916     1.918     1.919     1.920     1.921     1.922     1.923     1.925     1.926     1.927     1.929     1.930     1.931     1.933     1.934     1.935     1.937     1.938     1.939     1.941     1.942     1.943     1.945     1.946     1.947     1.949     1.950     1.951     1.953     1.954     1.955     1.957     1.958     1.959     1.961     1.962     1.964     1.966     1.967     1.968     1.970     1.971     1.972     1.974     1.976     1.977     1.979     1.980     1.981     1.984     1.985     1.986     1.989     1.990     1.991     1.994     1.995     1.996     1.999     2.000     2.001     2.004     2.005     2.007     2.009     2.010     2.012     2.014     2.016     2.017     2.020     2.021     2.022     2.025     2.026     2.028     2.030     2.032     2.033     2.036     2.037     2.039     2.041     2.043     2.044     2.047     2.049     2.050     2.053     2.054     2.056     2.059     2.060     2.062     2.086     2.100     2.113     2.137     2.151     2.164     2.186     2.199     2.212     2.234     2.247     2.259     2.280     2.291     2.303     2.323     2.334     2.345     2.363     2.374     2.384     2.402     2.411     2.421     2.437     2.446     2.455     2.470     2.478     2.486     2.500     2.508     2.515     2.527     2.534     2.541     2.552     2.558     2.564     2.573     2.579     2.584     2.593     2.597     2.601     2.609     2.613     2.617     2.623     2.626     2.629     2.634     2.637     2.639     2.644     2.646     2.648     2.651     2.653     2.654     2.657     2.658     2.659     2.660     2.661     2.662     2.663     2.663     2.664     2.664     2.665     2.665     2.665     2.665     2.665     2.666     2.666     2.666     2.666     2.666     2.667     2.667     2.668     2.668     2.670     2.671     2.672     2.674     2.675     2.677     2.680     2.683     2.685     2.689     2.692     2.695     2.702     2.706     2.710     2.719     2.724     2.729     2.739     2.746     2.752     2.765     2.772     2.780     2.795     2.804     2.813     2.830     2.840     2.850     2.869     2.880     2.891     2.912     2.924     2.936     2.957     2.970     2.983     3.005     3.018     3.031     3.055     3.068     3.081     3.105     3.118     3.131     3.154     3.168     3.181     3.204     3.217     3.230     3.252     3.265     3.276     3.298     3.310     3.321     3.343     3.355     3.366     3.389     3.402     3.414     3.438     3.450     3.461     3.484     3.497     3.509     3.535     3.550     3.565     3.598     3.618     3.636     3.677     3.701     3.722     3.768     3.794     3.815     3.862     3.887     3.906     3.945     3.964     3.975     4.002     4.010     4.008     4.015     4.013     4.004     4.005     4.002     3.992     3.991     3.989     3.979     3.979     3.973     3.959     3.953     3.946     3.933     3.930     3.927     3.921     3.931     3.933     3.933     3.952     3.958     3.959     3.972     3.973     3.967     3.966     3.959     3.945     3.934     3.922     3.904     3.888     3.872     3.852     3.835     3.819     3.799     3.779     3.761     3.737     3.717     3.701     3.681     3.661     3.642     3.616     3.587     3.565     3.539     3.509     3.489     3.464     3.438     3.418     3.390     3.360     3.339     3.312     3.280     3.257     3.235     3.217     3.205     3.192     3.183     3.172     3.160     3.157     3.152     3.142     3.143     3.143     3.137     3.140     3.141     3.139     3.153     3.157     3.156     3.176     3.186     3.195     3.247     3.315     3.250     3.782     3.848     3.758     4.321     4.373     4.255     4.806     4.841     4.703     5.235     5.246     5.085     5.577     5.561     5.360     5.775     5.719     5.485     5.823     5.736     5.483     5.756     5.649     5.388     5.587     5.461     5.216     5.369     5.244     5.023     5.153     5.036     4.824     4.935     4.821     4.616     4.710     4.596     4.390     4.459     4.342     4.148     4.199     4.089     3.901     3.940     3.834     3.660     3.669     3.562     3.505     3.492     3.473     3.447     3.438     3.426     3.406     3.399     3.393     3.377     3.361     3.354     3.340     3.321     3.313     3.298     3.277     3.268     3.252     3.230     3.217     3.199     3.172     3.153     3.129     3.095     3.071     3.044     3.003     2.977     2.949     2.910     2.890     2.873     2.849     2.839     2.835     2.872     2.883     2.889     2.907     2.901     2.881     2.861     2.832     2.794     2.762     2.757     2.751     2.744     2.740     2.735     2.729     2.726     2.721     2.717     2.714     2.711     2.708     2.706     2.703     2.702     2.700     2.698     2.697     2.696     2.694     2.693     2.693     2.691     2.691     2.691     2.690     2.691     2.691     2.690     2.692     2.692     2.691     2.692     2.693     2.692     2.693     2.693     2.693     2.694     2.694     2.694     2.695     2.696     2.695     2.696     2.696     2.695     2.696     2.696     2.695     2.696     2.696     2.694     2.695     2.694     2.692     2.692     2.691     2.689     2.689     2.688     2.686     2.685     2.684     2.682     2.713     2.732     2.725     2.770     2.771     2.747     2.774     2.773     2.750     2.772     2.760     2.715     2.706     2.674     2.634     2.627     2.623     2.617     2.610     2.605     2.599     2.591     2.586     2.579     2.570     2.565     2.559     2.552     2.596     2.637     2.719     2.816     2.911     3.054     3.120     3.175     3.270     3.273     3.216     3.157     3.088     2.946     2.756     2.661     2.675     2.704     2.720     2.734     2.760     2.774     2.787     2.810     2.822     2.832     2.853     2.863     2.872     2.889     2.924     2.977     3.154     3.254     3.348     3.529     3.617     3.696     3.866     3.949     4.025     4.190     4.267     4.338     4.493     4.566     4.636     4.788     4.853     4.903     5.025     5.058     5.060     5.118     5.107     5.056     5.045     4.998     4.904     4.830     4.757     4.651     4.576     4.512     4.406     4.303     4.213     4.093     3.989     3.916     3.823     3.736     3.656     3.551     3.435     3.345     3.245     3.208     3.162     3.099     3.080     3.043     3.000     3.015     3.010     3.050     3.103     3.106     3.075     3.054     3.052     3.057     3.093     3.121     3.138     3.154     3.163     3.155     3.118     3.099     3.064     2.968     2.913     2.960     2.991     3.042     3.073     3.065     3.138     3.180     3.244     3.338     3.407     3.470     3.539     3.571     3.553     3.598     3.619     3.583     3.597     3.576     3.472     3.467     3.445     3.322     3.285     3.333     3.610     3.756     3.889     4.126     4.240     4.302     4.416     4.469     4.447     4.400     4.373     4.271     4.075     3.978     3.825     3.547     3.428     3.289     3.034     2.955     2.871     2.695     2.676     2.638     2.555     2.540     2.498     2.415     2.381     2.319     2.215     2.223     2.217     2.207     2.189     2.156     2.104     2.064     2.013     1.944     1.928     1.920     1.908     1.901     1.895     1.884     1.878     1.872     1.861     1.855     1.849     1.838     1.832     1.825     1.814     1.807     1.800     1.788     1.782     1.775     1.763     1.757     1.750     1.739     1.733     1.726     1.715     1.709     1.703     1.692     1.687     1.680     1.670     1.665     1.659     1.650     1.645     1.639     1.630     1.625     1.620     1.612     1.607     1.602     1.594     1.590     1.586     1.578     1.575     1.570     1.564     1.560     1.556     1.550     1.547     1.543     1.537     1.534     1.531     1.526     1.523     1.520     1.514     1.512     1.509     1.504     1.501     1.498     1.493     1.490     1.487     1.482     1.479     1.476     1.471     1.468     1.465     1.460     1.457     1.454     1.449     1.446     1.443     1.438     1.435     1.432     1.427     1.424     1.422     1.417     1.415     1.412     1.408     1.406     1.404     1.400     1.398     1.396     1.393     1.391     1.389     1.386     1.384     1.383     1.380     1.378     1.377     1.375     1.373     1.372     1.370     1.368     1.367     1.365     1.364     1.362     1.360     1.359     1.358     1.356     1.355     1.354     1.352     1.351     1.350     1.348     1.347     1.346     1.343     1.342     1.341     1.338     1.337     1.335     1.333     1.331     1.329     1.326     1.324     1.322     1.319     1.317     1.315     1.310     1.308     1.305     1.301     1.298     1.295     1.290     1.287     1.284     1.278     1.275     1.271     1.265     1.261     1.257     1.250     1.247     1.242     1.235     1.231     1.226     1.218     1.214     1.209     1.201     1.196     1.191     1.182     1.177     1.172     1.163     1.157     1.152     1.142     1.137     1.131     1.121     1.115     1.109     1.099     1.093     1.087     1.077     1.071     1.065     1.054     1.048     1.042     1.031     1.025     1.019     1.008     1.002     0.995     0.985     0.979     0.972     0.962     0.955     0.949     0.948     0.949     0.948     0.947     0.945     0.941
     1.532     1.536     1.539     1.542     1.544     1.547     1.549     1.551     1.553     1.555     1.557     1.559     1.560     1.562     1.563     1.564     1.566     1.567     1.568     1.569     1.569     1.571     1.571     1.572     1.572     1.572     1.572     1.573     1.573     1.573     1.573     1.573     1.572     1.572     1.572     1.571     1.571     1.570     1.569     1.568     1.568     1.567     1.566     1.565     1.564     1.563     1.562     1.561     1.559     1.558     1.557     1.555     1.553     1.552     1.550     1.548     1.547     1.545     1.543     1.541     1.539     1.537     1.535     1.532     1.530     1.528     1.525     1.523     1.521     1.518     1.516     1.513     1.510     1.508     1.505     1.502     1.499     1.496     1.493     1.490     1.488     1.484     1.481     1.478     1.475     1.472     1.469     1.466     1.462     1.459     1.456     1.453     1.449     1.446     1.442     1.439     1.435     1.432     1.428     1.425     1.421     1.418     1.414     1.411     1.407     1.403     1.399     1.396     1.392     1.388     1.385     1.380     1.377     1.373     1.369     1.365     1.361     1.357     1.353     1.349     1.350     1.351     1.352     1.353     1.354     1.354     1.355     1.356     1.357     1.358     1.359     1.359     1.360     1.361     1.361     1.362     1.362     1.362     1.363     1.363     1.364     1.364     1.364     1.364     1.365     1.365     1.365     1.364     1.365     1.364     1.364     1.364     1.364     1.363     1.363     1.362     1.362     1.361     1.361     1.360     1.359     1.359     1.357     1.357     1.356     1.354     1.353     1.352     1.351     1.350     1.348     1.347     1.345     1.344     1.342     1.340     1.338     1.336     1.334     1.332     1.330     1.327     1.325     1.322     1.320     1.318     1.315     1.312     1.309     1.306     1.303     1.301     1.297     1.294     1.291     1.287     1.284     1.283     1.285     1.285     1.286     1.287     1.288     1.289     1.290     1.291     1.292     1.293     1.294     1.295     1.296     1.297     1.297     1.298     1.299     1.300     1.301     1.302     1.303     1.304     1.305     1.306     1.307     1.307     1.308     1.309     1.310     1.311     1.312     1.313     1.314     1.315     1.315     1.316     1.317     1.318     1.319     1.320     1.320     1.321     1.322     1.323     1.324     1.325     1.325     1.326     1.327     1.328     1.328     1.329     1.330     1.331     1.332     1.332     1.333     1.334     1.335     1.335     1.336     1.337     1.338     1.339     1.339     1.340     1.341     1.342     1.342     1.343     1.344     1.345     1.345     1.346     1.347     1.348     1.348     1.349     1.350     1.350     1.351     1.352     1.352     1.353     1.353     1.354     1.355     1.355     1.356     1.357     1.357     1.358     1.358     1.359     1.359     1.360     1.360     1.361     1.361     1.362     1.362     1.363     1.364     1.364     1.365     1.365     1.365     1.366     1.366     1.367     1.367     1.368     1.368     1.368     1.369     1.369     1.370     1.370     1.371     1.371     1.371     1.372     1.372     1.373     1.373     1.374     1.374     1.375     1.375     1.375     1.375     1.376     1.376     1.377     1.377     1.377     1.378     1.378     1.379     1.379     1.379     1.380     1.380     1.381     1.381     1.382     1.382     1.382     1.383     1.383     1.384     1.384     1.384     1.385     1.385     1.385     1.386     1.387     1.387     1.387     1.388     1.388     1.389     1.389     1.389     1.390     1.390     1.391     1.391     1.392     1.392     1.392     1.393     1.393     1.394     1.394     1.394     1.395     1.396     1.396     1.397     1.397     1.398     1.398     1.399     1.399     1.400     1.400     1.401     1.401     1.402     1.402     1.403     1.403     1.404     1.404     1.405     1.405     1.406     1.406     1.406     1.407     1.407     1.408     1.408     1.409     1.410     1.410     1.411     1.411     1.412     1.412     1.413     1.414     1.414     1.415     1.415     1.416     1.416     1.417     1.417     1.417     1.418     1.418     1.419     1.419     1.420     1.420     1.421     1.421     1.422     1.423     1.423     1.424     1.424     1.425     1.426     1.426     1.427     1.427     1.428     1.429     1.429     1.430     1.430     1.431     1.432     1.432     1.433     1.433     1.434     1.435     1.435     1.436     1.437     1.437     1.438     1.438     1.439     1.440     1.440     1.441     1.441     1.442     1.443     1.443     1.444     1.444     1.445     1.446     1.446     1.447     1.448     1.448     1.449     1.450     1.450     1.451     1.452     1.453     1.453     1.454     1.454     1.455     1.456     1.457     1.457     1.458     1.459     1.459     1.460     1.461     1.462     1.462     1.463     1.464     1.465     1.465     1.466     1.467     1.468     1.469     1.469     1.470     1.471     1.471     1.472     1.473     1.474     1.475     1.476     1.477     1.477     1.478     1.479     1.480     1.481     1.481     1.482     1.483     1.484     1.485     1.485     1.486     1.487     1.488     1.489     1.490     1.490     1.491     1.492     1.493     1.494     1.495     1.496     1.497     1.497     1.498     1.499     1.500     1.501     1.502     1.503     1.504     1.504     1.505     1.506     1.507     1.508     1.509     1.509     1.510     1.511     1.512     1.513     1.514     1.515     1.516     1.517     1.518     1.519     1.520     1.521     1.522     1.523     1.524     1.525     1.526     1.527     1.528     1.529     1.530     1.531     1.532     1.533     1.534     1.535     1.535     1.536     1.537     1.538     1.540     1.541     1.542     1.542     1.543     1.544     1.545     1.547     1.547     1.549     1.549     1.550     1.552     1.553     1.554     1.555     1.558     1.563     1.568     1.572     1.576     1.581     1.585     1.590     1.595     1.599     1.604     1.608     1.613     1.618     1.623     1.627     1.632     1.637     1.641     1.646     1.651     1.655     1.660     1.665     1.670     1.674     1.679     1.684     1.688     1.693     1.698     1.702     1.707     1.712     1.716     1.721     1.726     1.731     1.736     1.740     1.745     1.750     1.754     1.759     1.764     1.769     1.773     1.778     1.783     1.787     1.792     1.796     1.801     1.806     1.810     1.814     1.820     1.824     1.828     1.833     1.837     1.841     1.846     1.850     1.854     1.859     1.863     1.868     1.872     1.876     1.880     1.885     1.889     1.893     1.897     1.901     1.905     1.909     1.912     1.916     1.920     1.924     1.928     1.932     1.935     1.939     1.943     1.946     1.950     1.953     1.957     1.960     1.964     1.967     1.970     1.973     1.976     1.979     1.983     1.986     1.988     1.991     1.994     1.997     2.000     2.003     2.005     2.008     2.010     2.013     2.015     2.018     2.020     2.022     2.024     2.026     2.028     2.030     2.032     2.034     2.036     2.037     2.039     2.040     2.041     2.042     2.043     2.044     2.045     2.046     2.047     2.047     2.047     2.048     2.048     2.048     2.048     2.047     2.047     2.047     2.046     2.045     2.044     2.043     2.042     2.041     2.040     2.039     2.038     2.037     2.036     2.034     2.033     2.031     2.029     2.027     2.025     2.022     2.020     2.017     2.014     2.011     2.008     2.004     2.000     1.995     1.991     1.984     1.978     1.970     1.961     1.951     1.940     1.927     1.914     1.902     1.888     1.876     1.864     1.852     1.841     1.831     1.819     1.810     1.800     1.800     1.801     1.802     1.804     1.805     1.806     1.807     1.809     1.810     1.811     1.812     1.813     1.815     1.816     1.817     1.818     1.819     1.820     1.821     1.823     1.824     1.825     1.826     1.827     1.828     1.829     1.831     1.832     1.833     1.834     1.836     1.837     1.838     1.839     1.840     1.841     1.843     1.844     1.845     1.846     1.847     1.848     1.850     1.851     1.852     1.854     1.855     1.856     1.857     1.859     1.860     1.861     1.862     1.864     1.865     1.866     1.867     1.869     1.870     1.871     1.873     1.874     1.875     1.876     1.877     1.879     1.880     1.881     1.882     1.884     1.885     1.886     1.887     1.889     1.890     1.891     1.892     1.893     1.895     1.896     1.897     1.899     1.900     1.901     1.902     1.904     1.905     1.906     1.907     1.909     1.910     1.911     1.912     1.914     1.915     1.916     1.917     1.918     1.920     1.921     1.922     1.924     1.925     1.926     1.927     1.929     1.930     1.931     1.933     1.934     1.935     1.937     1.938     1.939     1.941     1.942     1.943     1.945     1.946     1.948     1.949     1.950     1.952     1.953     1.954     1.956     1.957     1.958     1.960     1.961     1.963     1.964     1.966     1.967     1.968     1.970     1.971     1.973     1.974     1.976     1.977     1.979     1.981     1.982     1.984     1.985     1.987     1.989     1.990     1.992     1.994     1.995     1.997     1.999     2.000     2.002     2.004     2.006     2.007     2.009     2.011     2.013     2.015     2.016     2.018     2.020     2.022     2.023     2.025     2.027     2.029     2.031     2.032     2.034     2.036     2.038     2.040     2.042     2.044     2.046     2.048     2.049     2.051     2.053     2.055     2.057     2.060     2.062     2.072     2.091     2.108     2.124     2.142     2.158     2.174     2.191     2.207     2.222     2.239     2.254     2.268     2.284     2.298     2.312     2.327     2.340     2.353     2.367     2.380     2.392     2.405     2.417     2.428     2.440     2.451     2.461     2.473     2.483     2.492     2.502     2.511     2.520     2.529     2.537     2.545     2.553     2.560     2.567     2.574     2.580     2.586     2.593     2.598     2.603     2.609     2.613     2.618     2.622     2.626     2.629     2.633     2.636     2.639     2.642     2.645     2.647     2.649     2.651     2.652     2.654     2.656     2.657     2.658     2.659     2.659     2.660     2.661     2.661     2.662     2.662     2.662     2.662     2.662     2.662     2.663     2.663     2.663     2.664     2.664     2.664     2.665     2.666     2.667     2.668     2.669     2.671     2.673     2.675     2.677     2.680     2.683     2.686     2.690     2.693     2.698     2.703     2.708     2.714     2.721     2.727     2.734     2.743     2.751     2.759     2.769     2.779     2.788     2.800     2.811     2.823     2.836     2.848     2.861     2.876     2.890     2.904     2.920     2.934     2.949     2.966     2.982     2.997     3.015     3.031     3.047     3.065     3.081     3.097     3.115     3.131     3.147     3.165     3.181     3.197     3.215     3.230     3.246     3.263     3.278     3.292     3.308     3.322     3.336     3.352     3.367     3.381     3.399     3.414     3.430     3.448     3.464     3.479     3.498     3.515     3.532     3.555     3.575     3.597     3.625     3.650     3.676     3.710     3.741     3.770     3.808     3.841     3.871     3.909     3.940     3.967     3.997     4.019     4.035     4.053     4.062     4.062     4.063     4.060     4.053     4.051     4.047     4.039     4.036     4.033     4.024     4.018     4.010     3.996     3.986     3.977     3.966     3.963     3.962     3.960     3.965     3.971     3.976     3.989     3.997     4.003     4.010     4.012     4.009     4.007     4.000     3.990     3.982     3.970     3.954     3.940     3.922     3.903     3.887     3.869     3.849     3.829     3.805     3.781     3.762     3.741     3.719     3.699     3.674     3.648     3.622     3.594     3.567     3.543     3.517     3.490     3.467     3.441     3.412     3.388     3.360     3.332     3.304     3.276     3.253     3.234     3.216     3.200     3.184     3.167     3.152     3.142     3.131     3.120     3.116     3.112     3.104     3.104     3.104     3.103     3.111     3.113     3.116     3.131     3.144     3.158     3.180     3.193     3.204     3.506     3.593     3.681     4.039     4.121     4.208     4.562     4.622     4.710     5.042     5.083     5.149     5.447     5.453     5.480     5.721     5.674     5.663     5.830     5.736     5.688     5.794     5.679     5.605     5.655     5.522     5.435     5.448     5.309     5.220     5.226     5.093     5.003     4.999     4.873     4.779     4.770     4.645     4.544     4.515     4.385     4.287     4.252     4.128     4.027     3.990     3.880     3.781     3.728     3.610     3.551     3.534     3.513     3.493     3.482     3.467     3.452     3.446     3.437     3.420     3.405     3.393     3.378     3.363     3.348     3.332     3.316     3.302     3.285     3.268     3.252     3.232     3.210     3.188     3.161     3.134     3.106     3.076     3.045     3.014     2.978     2.940     2.911     2.887     2.864     2.851     2.843     2.847     2.862     2.871     2.879     2.869     2.849     2.827     2.793     2.779     2.773     2.766     2.760     2.754     2.749     2.743     2.739     2.734     2.729     2.726     2.723     2.719     2.717     2.715     2.712     2.710     2.708     2.706     2.705     2.704     2.702     2.701     2.700     2.699     2.699     2.698     2.697     2.698     2.698     2.697     2.698     2.698     2.698     2.698     2.698     2.698     2.699     2.699     2.698     2.699     2.699     2.698     2.699     2.699     2.699     2.699     2.699     2.698     2.699     2.699     2.697     2.698     2.697     2.696     2.696     2.695     2.693     2.693     2.691     2.689     2.689     2.688     2.686     2.686     2.684     2.682     2.715     2.736     2.743     2.754     2.749     2.740     2.751     2.761     2.773     2.793     2.788     2.769     2.752     2.716     2.678     2.652     2.622     2.615     2.610     2.604     2.597     2.591     2.584     2.576     2.570     2.563     2.556     2.551     2.599     2.653     2.709     2.804     2.914     3.026     3.117     3.195     3.261     3.274     3.251     3.216     3.139     3.016     2.882     2.750     2.662     2.683     2.701     2.718     2.738     2.754     2.769     2.787     2.801     2.814     2.831     2.843     2.854     2.869     2.879     2.907     3.052     3.170     3.287     3.424     3.531     3.639     3.773     3.880     3.985     4.109     4.202     4.291     4.398     4.479     4.558     4.660     4.731     4.795     4.875     4.915     4.937     4.974     4.973     4.955     4.952     4.910     4.846     4.796     4.725     4.649     4.600     4.529     4.434     4.346     4.243     4.140     4.071     4.001     3.922     3.846     3.753     3.646     3.544     3.439     3.353     3.323     3.270     3.218     3.188     3.145     3.117     3.123     3.101     3.131     3.178     3.181     3.165     3.173     3.215     3.267     3.313     3.349     3.374     3.388     3.392     3.378     3.345     3.307     3.255     3.254     3.320     3.376     3.410     3.443     3.457     3.431     3.401     3.344     3.231     3.124     3.111     3.179     3.292     3.388     3.460     3.546     3.613     3.645     3.673     3.672     3.632     3.609     3.580     3.516     3.563     3.762     3.987     4.179     4.356     4.526     4.652     4.734     4.795     4.826     4.797     4.725     4.641     4.497     4.301     4.117     3.894     3.636     3.424     3.211     2.982     2.810     2.648     2.474     2.431     2.412     2.394     2.379     2.363     2.348     2.329     2.311     2.298     2.281     2.262     2.245     2.219     2.188     2.152     2.110     2.062     2.014     1.971     1.932     1.900     1.884     1.876     1.868     1.862     1.855     1.847     1.840     1.833     1.824     1.817     1.810     1.801     1.793     1.785     1.777     1.769     1.761     1.753     1.745     1.737     1.729     1.722     1.714     1.706     1.699     1.691     1.683     1.677     1.670     1.662     1.656     1.649     1.642     1.636     1.630     1.623     1.617     1.611     1.605     1.599     1.594     1.588     1.583     1.578     1.572     1.568     1.563     1.558     1.553     1.549     1.544     1.540     1.536     1.532     1.528     1.524     1.520     1.517     1.513     1.509     1.506     1.502     1.498     1.495     1.492     1.488     1.485     1.481     1.477     1.474     1.470     1.466     1.463     1.459     1.455     1.452     1.448     1.444     1.441     1.437     1.433     1.430     1.426     1.422     1.419     1.416     1.413     1.410     1.407     1.404     1.401     1.398     1.395     1.393     1.391     1.388     1.386     1.384     1.382     1.380     1.378     1.375     1.374     1.372     1.370     1.369     1.367     1.365     1.364     1.362     1.361     1.359     1.358     1.356     1.355     1.354     1.352     1.351     1.350     1.348     1.347     1.345     1.344     1.343     1.341     1.339     1.338     1.336     1.334     1.333     1.331     1.329     1.327     1.325     1.322     1.320     1.318     1.315     1.313     1.310     1.307     1.304     1.301     1.297     1.294     1.291     1.287     1.283     1.279     1.275     1.271     1.267     1.262     1.257     1.253     1.248     1.243     1.238     1.232     1.227     1.222     1.216     1.210     1.204     1.198     1.192     1.186     1.180     1.174     1.167     1.160     1.154     1.147     1.140     1.133     1.126     1.119     1.112     1.105     1.097     1.090     1.083     1.075     1.068     1.060     1.052     1.045     1.038     1.029     1.022     1.014     1.006     0.999     0.991     0.983     0.976     0.968     0.960     0.952     0.945     0.944     0.945     0.945     0.944     0.942     0.939
     1.529     1.532     1.535     1.538     1.541     1.543     1.546     1.548     1.550     1.552     1.554     1.555     1.557     1.559     1.560     1.561     1.562     1.563     1.565     1.565     1.566     1.567     1.568     1.568     1.569     1.569     1.569     1.569     1.570     1.570     1.570     1.569     1.569     1.569     1.568     1.568     1.567     1.567     1.566     1.565     1.565     1.564     1.563     1.562     1.561     1.560     1.559     1.557     1.556     1.555     1.553     1.552     1.550     1.549     1.547     1.545     1.543     1.542     1.540     1.538     1.536     1.534     1.531     1.529     1.527     1.525     1.522     1.520     1.517     1.515     1.512     1.510     1.507     1.505     1.502     1.499     1.496     1.493     1.490     1.487     1.484     1.481     1.478     1.475     1.472     1.469     1.466     1.462     1.459     1.456     1.452     1.449     1.446     1.442     1.439     1.435     1.432     1.428     1.425     1.421     1.418     1.414     1.411     1.407     1.403     1.399     1.396     1.392     1.388     1.384     1.380     1.377     1.373     1.369     1.365     1.361     1.357     1.353     1.351     1.352     1.353     1.354     1.355     1.356     1.357     1.358     1.359     1.360     1.360     1.361     1.362     1.363     1.363     1.364     1.365     1.365     1.365     1.366     1.366     1.366     1.367     1.367     1.367     1.368     1.368     1.368     1.368     1.368     1.367     1.367     1.367     1.367     1.366     1.366     1.366     1.365     1.365     1.364     1.363     1.363     1.362     1.361     1.360     1.359     1.358     1.357     1.356     1.354     1.353     1.352     1.350     1.349     1.347     1.346     1.344     1.342     1.340     1.338     1.336     1.334     1.332     1.329     1.327     1.324     1.322     1.319     1.316     1.313     1.311     1.308     1.305     1.302     1.298     1.295     1.292     1.289     1.285     1.283     1.284     1.285     1.286     1.287     1.287     1.288     1.289     1.290     1.291     1.292     1.293     1.294     1.295     1.296     1.297     1.298     1.299     1.300     1.301     1.301     1.302     1.303     1.304     1.305     1.306     1.307     1.308     1.309     1.309     1.310     1.311     1.312     1.313     1.314     1.315     1.316     1.316     1.317     1.318     1.319     1.320     1.321     1.321     1.322     1.323     1.324     1.325     1.325     1.326     1.327     1.328     1.328     1.329     1.330     1.331     1.332     1.332     1.333     1.334     1.335     1.335     1.336     1.337     1.338     1.339     1.339     1.340     1.341     1.341     1.342     1.343     1.344     1.344     1.345     1.346     1.347     1.347     1.348     1.349     1.349     1.350     1.351     1.351     1.352     1.353     1.353     1.354     1.355     1.355     1.356     1.356     1.357     1.358     1.358     1.358     1.359     1.359     1.360     1.361     1.361     1.362     1.362     1.363     1.363     1.364     1.364     1.365     1.365     1.365     1.366     1.366     1.367     1.367     1.368     1.368     1.369     1.369     1.369     1.370     1.370     1.371     1.371     1.372     1.372     1.372     1.373     1.373     1.374     1.374     1.374     1.375     1.375     1.375     1.376     1.376     1.376     1.377     1.377     1.378     1.378     1.379     1.379     1.380     1.380     1.380     1.381     1.381     1.382     1.382     1.382     1.383     1.383     1.383     1.384     1.384     1.385     1.385     1.386     1.386     1.386     1.387     1.387     1.388     1.388     1.389     1.389     1.389     1.390     1.390     1.391     1.391     1.391     1.392     1.392     1.393     1.393     1.394     1.394     1.395     1.395     1.396     1.397     1.397     1.397     1.398     1.398     1.399     1.400     1.400     1.401     1.401     1.401     1.402     1.402     1.403     1.403     1.404     1.404     1.405     1.405     1.406     1.406     1.406     1.407     1.408     1.408     1.409     1.410     1.410     1.411     1.411     1.412     1.412     1.413     1.413     1.414     1.414     1.415     1.415     1.416     1.416     1.417     1.417     1.418     1.418     1.419     1.419     1.420     1.420     1.421     1.421     1.422     1.423     1.423     1.424     1.424     1.425     1.426     1.426     1.427     1.427     1.428     1.429     1.429     1.430     1.430     1.431     1.432     1.432     1.433     1.433     1.434     1.435     1.435     1.436     1.437     1.437     1.438     1.438     1.439     1.439     1.440     1.441     1.441     1.442     1.443     1.443     1.444     1.444     1.445     1.446     1.446     1.447     1.448     1.448     1.449     1.450     1.450     1.451     1.452     1.453     1.453     1.454     1.454     1.455     1.456     1.457     1.457     1.458     1.459     1.459     1.460     1.461     1.462     1.462     1.463     1.464     1.465     1.465     1.466     1.467     1.468     1.469     1.469     1.470     1.471     1.472     1.473     1.474     1.474     1.475     1.476     1.477     1.478     1.478     1.479     1.480     1.481     1.482     1.482     1.483     1.484     1.485     1.486     1.487     1.487     1.488     1.489     1.490     1.491     1.492     1.492     1.493     1.494     1.495     1.496     1.497     1.498     1.498     1.499     1.500     1.501     1.502     1.503     1.504     1.505     1.505     1.506     1.507     1.508     1.509     1.510     1.511     1.512     1.513     1.514     1.514     1.515     1.516     1.517     1.518     1.519     1.520     1.521     1.522     1.523     1.524     1.525     1.526     1.527     1.528     1.529     1.530     1.531     1.532     1.533     1.534     1.535     1.536     1.537     1.538     1.539     1.540     1.541     1.542     1.543     1.544     1.545     1.546     1.547     1.548     1.549     1.550     1.551     1.552     1.553     1.554     1.557     1.561     1.566     1.570     1.574     1.579     1.583     1.588     1.593     1.597     1.602     1.607     1.611     1.616     1.621     1.625     1.630     1.635     1.639     1.644     1.649     1.653     1.658     1.663     1.667     1.672     1.677     1.682     1.686     1.691     1.695     1.700     1.705     1.710     1.714     1.719     1.724     1.729     1.733     1.738     1.743     1.747     1.752     1.757     1.761     1.766     1.771     1.776     1.780     1.785     1.789     1.794     1.798     1.803     1.807     1.812     1.816     1.821     1.825     1.830     1.834     1.839     1.843     1.847     1.852     1.856     1.860     1.865     1.869     1.873     1.877     1.881     1.885     1.889     1.893     1.897     1.901     1.905     1.909     1.913     1.916     1.920     1.924     1.928     1.931     1.935     1.938     1.942     1.945     1.949     1.952     1.955     1.959     1.962     1.965     1.968     1.971     1.974     1.977     1.980     1.983     1.986     1.989     1.992     1.994     1.997     2.000     2.002     2.004     2.007     2.009     2.011     2.014     2.016     2.018     2.020     2.022     2.024     2.025     2.027     2.028     2.030     2.031     2.032     2.034     2.035     2.036     2.036     2.037     2.038     2.038     2.039     2.039     2.039     2.039     2.039     2.038     2.038     2.037     2.037     2.036     2.035     2.034     2.033     2.032     2.030     2.029     2.027     2.026     2.025     2.023     2.021     2.019     2.017     2.015     2.013     2.010     2.007     2.004     2.001     1.998     1.995     1.991     1.987     1.983     1.978     1.973     1.967     1.961     1.953     1.943     1.932     1.920     1.907     1.894     1.881     1.868     1.856     1.844     1.832     1.822     1.811     1.801     1.797     1.798     1.800     1.801     1.802     1.804     1.805     1.806     1.808     1.809     1.810     1.811     1.813     1.814     1.815     1.816     1.817     1.818     1.819     1.820     1.821     1.823     1.824     1.825     1.826     1.827     1.828     1.829     1.831     1.832     1.833     1.834     1.835     1.837     1.838     1.839     1.840     1.841     1.843     1.844     1.845     1.846     1.847     1.849     1.850     1.851     1.852     1.854     1.855     1.856     1.857     1.859     1.860     1.861     1.862     1.864     1.865     1.866     1.867     1.869     1.870     1.871     1.872     1.874     1.875     1.876     1.877     1.879     1.880     1.881     1.882     1.884     1.885     1.886     1.887     1.889     1.890     1.891     1.892     1.893     1.895     1.896     1.897     1.899     1.900     1.901     1.902     1.904     1.905     1.906     1.907     1.909     1.910     1.911     1.912     1.913     1.915     1.916     1.917     1.918     1.920     1.921     1.922     1.924     1.925     1.926     1.928     1.929     1.930     1.932     1.933     1.934     1.935     1.937     1.938     1.939     1.941     1.942     1.944     1.945     1.946     1.948     1.949     1.951     1.952     1.953     1.955     1.956     1.957     1.959     1.960     1.961     1.963     1.964     1.966     1.967     1.969     1.970     1.972     1.973     1.975     1.976     1.978     1.979     1.981     1.982     1.984     1.986     1.988     1.989     1.991     1.992     1.994     1.996     1.997     1.999     2.001     2.003     2.005     2.006     2.008     2.010     2.011     2.013     2.015     2.017     2.019     2.020     2.022     2.024     2.026     2.027     2.029     2.031     2.033     2.035     2.037     2.039     2.041     2.043     2.045     2.047     2.049     2.050     2.052     2.055     2.057     2.059     2.061     2.064     2.081     2.099     2.116     2.132     2.149     2.166     2.182     2.198     2.214     2.230     2.245     2.260     2.275     2.290     2.305     2.319     2.333     2.346     2.360     2.373     2.385     2.398     2.410     2.422     2.433     2.445     2.456     2.466     2.477     2.487     2.496     2.505     2.514     2.523     2.532     2.540     2.547     2.555     2.562     2.569     2.575     2.582     2.588     2.593     2.599     2.604     2.609     2.614     2.618     2.622     2.626     2.629     2.632     2.635     2.638     2.641     2.643     2.645     2.647     2.649     2.651     2.652     2.653     2.654     2.655     2.656     2.657     2.657     2.658     2.658     2.659     2.659     2.659     2.659     2.660     2.660     2.660     2.660     2.661     2.661     2.661     2.662     2.663     2.664     2.665     2.666     2.668     2.670     2.672     2.674     2.677     2.679     2.683     2.686     2.690     2.695     2.699     2.705     2.710     2.717     2.724     2.731     2.738     2.747     2.755     2.765     2.775     2.785     2.796     2.807     2.819     2.831     2.844     2.857     2.871     2.885     2.899     2.914     2.930     2.945     2.961     2.977     2.993     3.009     3.026     3.043     3.059     3.076     3.093     3.110     3.127     3.143     3.160     3.177     3.194     3.210     3.227     3.243     3.259     3.275     3.291     3.306     3.320     3.335     3.349     3.364     3.379     3.394     3.410     3.426     3.443     3.459     3.476     3.494     3.511     3.530     3.552     3.574     3.598     3.625     3.652     3.681     3.713     3.743     3.777     3.813     3.846     3.883     3.921     3.952     3.988     4.023     4.045     4.069     4.090     4.094     4.099     4.104     4.092     4.092     4.097     4.081     4.080     4.081     4.066     4.065     4.063     4.043     4.035     4.029     4.005     3.999     3.999     3.984     3.987     3.994     3.990     4.000     4.014     4.019     4.034     4.045     4.044     4.051     4.054     4.044     4.043     4.040     4.025     4.017     4.008     3.986     3.972     3.957     3.933     3.917     3.900     3.871     3.848     3.827     3.799     3.778     3.758     3.730     3.707     3.684     3.651     3.625     3.602     3.571     3.544     3.521     3.491     3.464     3.440     3.409     3.383     3.357     3.324     3.297     3.275     3.247     3.227     3.210     3.183     3.164     3.148     3.127     3.114     3.103     3.090     3.085     3.088     3.089     3.097     3.104     3.105     3.112     3.120     3.121     3.129     3.136     3.137     3.150     3.165     3.234     3.357     3.492     3.746     3.869     4.019     4.276     4.392     4.544     4.793     4.888     5.016     5.233     5.292     5.394     5.559     5.569     5.633     5.732     5.693     5.706     5.749     5.677     5.662     5.670     5.577     5.535     5.493     5.383     5.330     5.276     5.168     5.111     5.048     4.936     4.877     4.813     4.702     4.627     4.550     4.440     4.365     4.289     4.179     4.102     4.030     3.933     3.856     3.772     3.667     3.588     3.563     3.545     3.531     3.513     3.502     3.494     3.480     3.469     3.456     3.436     3.423     3.411     3.391     3.378     3.364     3.344     3.331     3.317     3.296     3.280     3.263     3.238     3.217     3.193     3.163     3.138     3.112     3.079     3.049     3.016     2.976     2.942     2.911     2.883     2.863     2.857     2.847     2.842     2.851     2.849     2.838     2.818     2.802     2.796     2.791     2.781     2.776     2.771     2.762     2.758     2.754     2.746     2.742     2.740     2.733     2.732     2.730     2.725     2.724     2.723     2.718     2.717     2.717     2.713     2.713     2.713     2.709     2.709     2.709     2.706     2.707     2.707     2.705     2.706     2.707     2.704     2.706     2.707     2.704     2.705     2.706     2.703     2.704     2.705     2.703     2.704     2.705     2.702     2.704     2.705     2.702     2.703     2.704     2.701     2.702     2.702     2.699     2.699     2.699     2.696     2.696     2.696     2.692     2.692     2.692     2.688     2.689     2.689     2.685     2.685     2.686     2.706     2.725     2.730     2.720     2.711     2.714     2.724     2.752     2.787     2.806     2.812     2.807     2.783     2.754     2.729     2.693     2.659     2.635     2.612     2.604     2.599     2.588     2.583     2.579     2.568     2.563     2.560     2.549     2.594     2.654     2.707     2.786     2.897     3.002     3.103     3.189     3.246     3.275     3.276     3.245     3.182     3.086     2.968     2.838     2.692     2.663     2.682     2.702     2.715     2.733     2.752     2.763     2.780     2.798     2.808     2.824     2.840     2.848     2.862     2.875     2.950     3.072     3.194     3.316     3.438     3.565     3.692     3.820     3.942     4.054     4.161     4.259     4.347     4.429     4.505     4.573     4.637     4.694     4.741     4.781     4.811     4.830     4.847     4.858     4.854     4.839     4.808     4.765     4.723     4.682     4.632     4.574     4.494     4.397     4.305     4.225     4.156     4.097     4.029     3.946     3.857     3.759     3.656     3.560     3.479     3.423     3.388     3.346     3.322     3.267     3.205     3.188     3.129     3.180     3.224     3.239     3.265     3.334     3.420     3.487     3.526     3.553     3.571     3.578     3.573     3.552     3.512     3.564     3.648     3.716     3.781     3.834     3.864     3.882     3.878     3.847     3.801     3.728     3.611     3.471     3.328     3.213     3.169     3.223     3.332     3.452     3.557     3.629     3.680     3.701     3.689     3.663     3.626     3.623     3.791     3.972     4.156     4.319     4.467     4.593     4.681     4.737     4.759     4.752     4.705     4.613     4.497     4.346     4.152     3.949     3.729     3.492     3.271     3.058     2.846     2.703     2.668     2.638     2.616     2.597     2.580     2.566     2.553     2.535     2.514     2.488     2.460     2.430     2.397     2.360     2.324     2.287     2.245     2.199     2.151     2.101     2.055     2.014     1.978     1.949     1.924     1.904     1.888     1.875     1.863     1.853     1.845     1.837     1.829     1.821     1.812     1.803     1.794     1.782     1.771     1.759     1.746     1.733     1.726     1.718     1.710     1.703     1.696     1.688     1.681     1.674     1.667     1.660     1.653     1.647     1.640     1.634     1.627     1.622     1.615     1.609     1.604     1.598     1.592     1.587     1.581     1.576     1.571     1.566     1.561     1.556     1.551     1.547     1.543     1.538     1.534     1.530     1.526     1.522     1.518     1.514     1.511     1.507     1.504     1.500     1.497     1.493     1.489     1.486     1.483     1.479     1.476     1.472     1.468     1.465     1.461     1.458     1.454     1.450     1.447     1.443     1.439     1.435     1.432     1.428     1.425     1.421     1.418     1.414     1.411     1.408     1.405     1.402     1.399     1.396     1.394     1.391     1.388     1.386     1.384     1.381     1.379     1.377     1.375     1.373     1.371     1.369     1.367     1.366     1.364     1.363     1.361     1.359     1.358     1.356     1.355     1.354     1.352     1.350     1.349     1.348     1.347     1.345     1.344     1.343     1.341     1.340     1.338     1.337     1.335     1.334     1.332     1.330     1.329     1.327     1.325     1.323     1.321     1.319     1.316     1.314     1.311     1.309     1.306     1.303     1.300     1.297     1.294     1.290     1.287     1.283     1.279     1.275     1.271     1.267     1.263     1.258     1.254     1.249     1.244     1.239     1.234     1.229     1.224     1.218     1.212     1.207     1.201     1.195     1.189     1.183     1.177     1.170     1.164     1.157     1.151     1.144     1.137     1.130     1.123     1.116     1.109     1.102     1.094     1.087     1.079     1.072     1.064     1.057     1.049     1.042     1.034     1.026     1.019     1.011     1.003     0.996     0.988     0.980     0.973     0.965     0.957     0.949     0.942     0.939     0.942     0.942     0.942     0.940     0.937
     1.525     1.528     1.531     1.534     1.537     1.540     1.542     1.544     1.546     1.548     1.550     1.552     1.554     1.555     1.557     1.558     1.559     1.560     1.561     1.562     1.563     1.564     1.564     1.565     1.565     1.566     1.566     1.566     1.566     1.566     1.566     1.566     1.566     1.566     1.565     1.565     1.564     1.564     1.563     1.562     1.561     1.561     1.560     1.559     1.558     1.557     1.556     1.554     1.553     1.552     1.550     1.549     1.547     1.545     1.544     1.542     1.540     1.538     1.536     1.535     1.533     1.530     1.528     1.526     1.524     1.521     1.519     1.517     1.514     1.512     1.509     1.507     1.504     1.501     1.499     1.496     1.493     1.490     1.487     1.484     1.481     1.478     1.475     1.472     1.469     1.466     1.462     1.459     1.456     1.452     1.449     1.446     1.442     1.439     1.435     1.432     1.428     1.425     1.421     1.418     1.414     1.411     1.407     1.403     1.400     1.396     1.392     1.388     1.384     1.381     1.377     1.373     1.369     1.365     1.361     1.357     1.353     1.353     1.354     1.355     1.356     1.357     1.359     1.359     1.360     1.361     1.362     1.363     1.364     1.364     1.365     1.366     1.366     1.367     1.367     1.368     1.368     1.369     1.369     1.370     1.370     1.370     1.370     1.370     1.370     1.370     1.370     1.370     1.370     1.370     1.370     1.369     1.369     1.369     1.368     1.368     1.367     1.366     1.366     1.365     1.364     1.363     1.362     1.361     1.360     1.359     1.358     1.357     1.355     1.354     1.352     1.351     1.349     1.347     1.346     1.344     1.342     1.340     1.338     1.335     1.333     1.331     1.328     1.326     1.323     1.321     1.318     1.315     1.312     1.309     1.306     1.303     1.300     1.296     1.293     1.290     1.286     1.283     1.283     1.284     1.285     1.286     1.287     1.288     1.289     1.290     1.291     1.292     1.292     1.294     1.294     1.295     1.296     1.297     1.298     1.299     1.300     1.301     1.302     1.302     1.303     1.304     1.305     1.306     1.307     1.308     1.309     1.310     1.310     1.311     1.312     1.313     1.314     1.315     1.316     1.317     1.317     1.318     1.319     1.320     1.321     1.322     1.322     1.323     1.324     1.325     1.325     1.326     1.327     1.328     1.328     1.329     1.330     1.331     1.332     1.332     1.333     1.334     1.335     1.335     1.336     1.337     1.338     1.339     1.339     1.340     1.341     1.341     1.342     1.343     1.344     1.344     1.345     1.346     1.347     1.347     1.348     1.349     1.349     1.350     1.351     1.351     1.352     1.352     1.353     1.354     1.354     1.355     1.355     1.356     1.357     1.357     1.358     1.358     1.359     1.359     1.360     1.360     1.361     1.361     1.362     1.362     1.363     1.363     1.364     1.364     1.365     1.365     1.365     1.366     1.366     1.367     1.367     1.368     1.368     1.369     1.369     1.369     1.370     1.370     1.371     1.371     1.371     1.372     1.372     1.373     1.373     1.374     1.374     1.374     1.375     1.375     1.375     1.376     1.376     1.377     1.377     1.377     1.378     1.378     1.379     1.379     1.380     1.380     1.380     1.381     1.381     1.382     1.382     1.382     1.383     1.383     1.384     1.384     1.384     1.385     1.385     1.386     1.386     1.386     1.387     1.387     1.388     1.388     1.389     1.389     1.390     1.390     1.391     1.391     1.391     1.392     1.392     1.393     1.393     1.394     1.394     1.395     1.395     1.396     1.396     1.397     1.397     1.398     1.398     1.399     1.399     1.400     1.400     1.401     1.401     1.402     1.402     1.403     1.403     1.404     1.404     1.405     1.405     1.406     1.406     1.406     1.407     1.407     1.408     1.409     1.409     1.410     1.410     1.411     1.411     1.412     1.413     1.413     1.414     1.414     1.415     1.415     1.416     1.416     1.417     1.417     1.417     1.418     1.418     1.419     1.420     1.420     1.421     1.421     1.422     1.422     1.423     1.424     1.424     1.425     1.426     1.426     1.427     1.427     1.428     1.429     1.429     1.430     1.430     1.431     1.432     1.432     1.433     1.433     1.434     1.435     1.435     1.436     1.436     1.437     1.438     1.438     1.439     1.439     1.440     1.441     1.441     1.442     1.442     1.443     1.444     1.444     1.445     1.446     1.446     1.447     1.448     1.448     1.449     1.450     1.450     1.451     1.452     1.453     1.453     1.454     1.454     1.455     1.456     1.457     1.457     1.458     1.459     1.459     1.460     1.461     1.462     1.462     1.463     1.464     1.465     1.466     1.466     1.467     1.468     1.469     1.469     1.470     1.471     1.472     1.473     1.474     1.475     1.475     1.476     1.477     1.478     1.479     1.480     1.480     1.481     1.482     1.483     1.484     1.484     1.485     1.486     1.487     1.488     1.489     1.489     1.490     1.491     1.492     1.493     1.494     1.495     1.495     1.496     1.497     1.498     1.499     1.500     1.501     1.502     1.502     1.503     1.504     1.505     1.506     1.507     1.508     1.509     1.510     1.510     1.511     1.512     1.513     1.514     1.515     1.516     1.517     1.518     1.519     1.520     1.521     1.522     1.523     1.524     1.525     1.526     1.527     1.528     1.529     1.530     1.531     1.532     1.533     1.534     1.535     1.536     1.536     1.538     1.539     1.540     1.540     1.541     1.542     1.543     1.544     1.546     1.547     1.547     1.549     1.549     1.551     1.552     1.553     1.554     1.555     1.559     1.564     1.568     1.573     1.577     1.582     1.586     1.591     1.595     1.600     1.605     1.609     1.614     1.619     1.623     1.628     1.632     1.637     1.642     1.646     1.651     1.656     1.661     1.665     1.670     1.675     1.679     1.684     1.689     1.693     1.698     1.703     1.707     1.712     1.717     1.722     1.726     1.731     1.735     1.740     1.745     1.749     1.754     1.759     1.764     1.768     1.773     1.777     1.782     1.786     1.791     1.796     1.800     1.805     1.809     1.814     1.818     1.822     1.827     1.831     1.835     1.840     1.844     1.848     1.853     1.857     1.861     1.865     1.870     1.874     1.878     1.882     1.886     1.889     1.893     1.897     1.901     1.905     1.909     1.912     1.916     1.920     1.923     1.927     1.931     1.934     1.937     1.941     1.944     1.947     1.951     1.954     1.957     1.960     1.963     1.966     1.969     1.972     1.975     1.978     1.980     1.983     1.986     1.989     1.991     1.994     1.996     1.998     2.001     2.003     2.005     2.007     2.009     2.011     2.013     2.015     2.017     2.018     2.020     2.021     2.023     2.024     2.025     2.026     2.027     2.028     2.028     2.029     2.030     2.030     2.030     2.030     2.030     2.030     2.029     2.029     2.028     2.028     2.027     2.026     2.025     2.024     2.022     2.021     2.019     2.017     2.015     2.014     2.012     2.010     2.008     2.006     2.003     2.001     1.998     1.995     1.992     1.989     1.985     1.981     1.978     1.974     1.969     1.965     1.960     1.955     1.949     1.942     1.934     1.924     1.913     1.900     1.887     1.873     1.859     1.847     1.835     1.823     1.812     1.802     1.794     1.795     1.797     1.798     1.800     1.801     1.802     1.804     1.805     1.806     1.808     1.809     1.810     1.812     1.813     1.814     1.815     1.816     1.817     1.818     1.819     1.820     1.821     1.823     1.824     1.825     1.826     1.827     1.828     1.829     1.831     1.832     1.833     1.834     1.835     1.837     1.838     1.839     1.840     1.841     1.843     1.844     1.845     1.846     1.847     1.849     1.850     1.851     1.852     1.854     1.855     1.856     1.857     1.859     1.860     1.861     1.862     1.864     1.865     1.866     1.867     1.869     1.870     1.871     1.872     1.874     1.875     1.876     1.877     1.879     1.880     1.881     1.882     1.884     1.885     1.886     1.887     1.889     1.890     1.891     1.892     1.893     1.895     1.896     1.897     1.899     1.900     1.901     1.902     1.903     1.905     1.906     1.907     1.909     1.910     1.911     1.912     1.913     1.915     1.916     1.917     1.918     1.920     1.921     1.922     1.923     1.925     1.926     1.927     1.929     1.930     1.931     1.933     1.934     1.935     1.937     1.938     1.940     1.941     1.942     1.944     1.945     1.946     1.948     1.949     1.951     1.952     1.953     1.955     1.956     1.957     1.959     1.960     1.962     1.963     1.964     1.966     1.968     1.969     1.970     1.972     1.974     1.975     1.977     1.978     1.980     1.981     1.983     1.985     1.986     1.988     1.990     1.991     1.993     1.995     1.996     1.998     2.000     2.002     2.003     2.005     2.007     2.009     2.010     2.012     2.014     2.016     2.018     2.019     2.021     2.023     2.025     2.026     2.028     2.030     2.032     2.034     2.036     2.038     2.040     2.042     2.044     2.046     2.048     2.049     2.051     2.054     2.056     2.058     2.060     2.062     2.072     2.089     2.106     2.123     2.140     2.157     2.173     2.189     2.205     2.221     2.237     2.252     2.267     2.282     2.297     2.311     2.325     2.339     2.352     2.365     2.378     2.391     2.403     2.415     2.427     2.438     2.449     2.460     2.470     2.480     2.490     2.500     2.509     2.518     2.526     2.534     2.542     2.550     2.557     2.564     2.570     2.577     2.583     2.589     2.594     2.599     2.604     2.609     2.613     2.618     2.621     2.625     2.628     2.631     2.634     2.637     2.639     2.642     2.644     2.645     2.647     2.648     2.650     2.651     2.652     2.653     2.653     2.654     2.654     2.655     2.655     2.656     2.656     2.656     2.656     2.656     2.657     2.657     2.657     2.658     2.658     2.659     2.660     2.661     2.662     2.663     2.664     2.666     2.668     2.670     2.673     2.676     2.679     2.683     2.687     2.691     2.696     2.701     2.707     2.713     2.720     2.727     2.734     2.743     2.751     2.760     2.770     2.780     2.791     2.802     2.814     2.826     2.839     2.852     2.866     2.880     2.894     2.909     2.924     2.940     2.956     2.972     2.988     3.004     3.021     3.038     3.055     3.072     3.088     3.105     3.122     3.139     3.156     3.173     3.190     3.206     3.223     3.239     3.256     3.272     3.288     3.303     3.318     3.333     3.347     3.362     3.376     3.391     3.406     3.422     3.438     3.455     3.472     3.490     3.508     3.527     3.549     3.573     3.597     3.624     3.653     3.682     3.714     3.748     3.780     3.816     3.854     3.889     3.927     3.966     4.000     4.037     4.071     4.095     4.117     4.134     4.137     4.138     4.139     4.129     4.126     4.127     4.115     4.110     4.108     4.098     4.093     4.087     4.069     4.057     4.047     4.027     4.018     4.015     4.006     4.009     4.015     4.017     4.028     4.042     4.051     4.064     4.076     4.078     4.085     4.089     4.083     4.083     4.081     4.068     4.061     4.051     4.032     4.017     4.002     3.979     3.962     3.942     3.912     3.888     3.866     3.837     3.813     3.792     3.765     3.741     3.717     3.686     3.659     3.635     3.603     3.573     3.548     3.517     3.489     3.465     3.433     3.405     3.379     3.345     3.317     3.292     3.261     3.236     3.214     3.183     3.161     3.140     3.116     3.099     3.082     3.073     3.080     3.087     3.089     3.096     3.103     3.105     3.112     3.119     3.122     3.128     3.135     3.138     3.143     3.149     3.151     3.156     3.286     3.488     3.634     3.796     4.014     4.168     4.335     4.550     4.685     4.833     5.022     5.123     5.247     5.391     5.454     5.536     5.626     5.628     5.660     5.698     5.663     5.676     5.678     5.616     5.590     5.544     5.457     5.408     5.342     5.253     5.195     5.116     5.024     4.959     4.876     4.773     4.697     4.607     4.505     4.428     4.339     4.241     4.166     4.082     3.993     3.918     3.828     3.730     3.646     3.592     3.573     3.560     3.543     3.533     3.524     3.506     3.492     3.481     3.462     3.447     3.434     3.418     3.404     3.389     3.370     3.355     3.342     3.322     3.304     3.286     3.263     3.242     3.219     3.190     3.166     3.141     3.111     3.081     3.050     3.013     2.979     2.945     2.911     2.887     2.869     2.859     2.852     2.845     2.836     2.829     2.822     2.813     2.806     2.800     2.791     2.785     2.780     2.771     2.767     2.762     2.755     2.751     2.748     2.743     2.741     2.739     2.735     2.733     2.732     2.728     2.726     2.726     2.722     2.721     2.721     2.718     2.717     2.717     2.715     2.715     2.715     2.713     2.713     2.714     2.713     2.713     2.714     2.712     2.712     2.712     2.710     2.710     2.711     2.709     2.709     2.710     2.708     2.708     2.708     2.706     2.706     2.707     2.704     2.704     2.704     2.701     2.701     2.701     2.697     2.697     2.697     2.693     2.693     2.693     2.690     2.689     2.690     2.687     2.686     2.686     2.692     2.701     2.697     2.681     2.675     2.686     2.712     2.755     2.799     2.824     2.835     2.836     2.819     2.795     2.773     2.741     2.709     2.688     2.667     2.645     2.619     2.588     2.582     2.577     2.568     2.562     2.558     2.548     2.586     2.648     2.706     2.771     2.871     2.978     3.080     3.167     3.231     3.272     3.285     3.267     3.219     3.143     3.041     2.920     2.784     2.645     2.662     2.681     2.695     2.712     2.730     2.743     2.759     2.776     2.788     2.804     2.819     2.830     2.842     2.855     2.862     2.954     3.082     3.213     3.351     3.494     3.636     3.777     3.910     4.031     4.145     4.246     4.332     4.409     4.475     4.527     4.572     4.612     4.642     4.671     4.699     4.723     4.756     4.786     4.802     4.809     4.802     4.782     4.763     4.740     4.702     4.649     4.576     4.486     4.400     4.325     4.257     4.198     4.133     4.055     3.972     3.885     3.793     3.712     3.653     3.621     3.599     3.555     3.476     3.430     3.377     3.337     3.289     3.236     3.281     3.327     3.400     3.499     3.592     3.657     3.689     3.703     3.709     3.705     3.707     3.824     3.931     4.030     4.114     4.173     4.216     4.245     4.257     4.252     4.231     4.191     4.141     4.065     3.948     3.804     3.646     3.495     3.379     3.310     3.311     3.390     3.492     3.583     3.651     3.693     3.707     3.700     3.673     3.795     3.934     4.075     4.206     4.321     4.407     4.471     4.511     4.516     4.495     4.446     4.366     4.258     4.122     3.967     3.788     3.595     3.397     3.193     2.996     2.918     2.853     2.801     2.760     2.730     2.708     2.693     2.679     2.670     2.660     2.647     2.628     2.603     2.574     2.542     2.505     2.462     2.419     2.376     2.331     2.283     2.233     2.182     2.134     2.090     2.051     2.017     1.989     1.964     1.944     1.928     1.913     1.900     1.889     1.879     1.869     1.859     1.849     1.839     1.829     1.817     1.805     1.793     1.780     1.766     1.752     1.738     1.723     1.709     1.694     1.679     1.671     1.664     1.657     1.651     1.644     1.637     1.631     1.625     1.619     1.613     1.607     1.601     1.595     1.590     1.584     1.579     1.574     1.569     1.564     1.559     1.554     1.550     1.545     1.541     1.536     1.532     1.528     1.524     1.520     1.516     1.513     1.509     1.505     1.502     1.498     1.494     1.491     1.487     1.484     1.481     1.477     1.474     1.470     1.467     1.463     1.460     1.456     1.452     1.449     1.445     1.441     1.438     1.434     1.430     1.427     1.423     1.420     1.416     1.413     1.410     1.406     1.403     1.400     1.397     1.395     1.392     1.389     1.386     1.384     1.382     1.379     1.377     1.375     1.373     1.370     1.369     1.367     1.365     1.363     1.361     1.360     1.358     1.357     1.355     1.353     1.352     1.351     1.349     1.348     1.346     1.345     1.344     1.342     1.341     1.340     1.339     1.337     1.336     1.334     1.333     1.331     1.330     1.328     1.326     1.325     1.323     1.321     1.319     1.317     1.315     1.312     1.310     1.308     1.305     1.302     1.299     1.296     1.293     1.290     1.286     1.283     1.279     1.276     1.272     1.268     1.263     1.259     1.255     1.250     1.246     1.241     1.236     1.231     1.225     1.220     1.215     1.209     1.203     1.198     1.192     1.186     1.180     1.173     1.167     1.161     1.154     1.147     1.141     1.134     1.127     1.120     1.113     1.106     1.098     1.091     1.084     1.076     1.069     1.061     1.054     1.046     1.039     1.031     1.024     1.016     1.008     1.001     0.993     0.985     0.978     0.970     0.962     0.954     0.946     0.939     0.935     0.938     0.940     0.940     0.938     0.935
     1.522     1.525     1.528     1.531     1.533     1.536     1.538     1.541     1.543     1.544     1.546     1.548     1.550     1.552     1.553     1.554     1.556     1.557     1.557     1.559     1.559     1.560     1.561     1.562     1.562     1.562     1.563     1.563     1.563     1.563     1.563     1.563     1.563     1.562     1.562     1.562     1.561     1.561     1.560     1.559     1.558     1.557     1.557     1.556     1.555     1.553     1.552     1.551     1.550     1.548     1.547     1.545     1.544     1.542     1.540     1.539     1.537     1.535     1.533     1.531     1.529     1.527     1.525     1.523     1.520     1.518     1.516     1.513     1.511     1.508     1.506     1.503     1.501     1.498     1.495     1.493     1.490     1.487     1.484     1.481     1.478     1.475     1.472     1.469     1.465     1.462     1.459     1.456     1.452     1.449     1.446     1.442     1.439     1.436     1.432     1.428     1.425     1.421     1.418     1.414     1.411     1.407     1.403     1.400     1.396     1.392     1.388     1.385     1.381     1.377     1.373     1.369     1.365     1.361     1.357     1.354     1.355     1.356     1.357     1.359     1.359     1.361     1.362     1.363     1.363     1.364     1.365     1.366     1.367     1.367     1.368     1.369     1.369     1.370     1.370     1.371     1.371     1.372     1.372     1.372     1.373     1.373     1.373     1.373     1.373     1.373     1.373     1.373     1.373     1.373     1.372     1.372     1.371     1.371     1.370     1.370     1.369     1.369     1.368     1.367     1.366     1.365     1.364     1.363     1.362     1.361     1.360     1.359     1.357     1.356     1.354     1.353     1.351     1.349     1.347     1.345     1.343     1.341     1.339     1.337     1.334     1.332     1.330     1.327     1.324     1.322     1.319     1.316     1.313     1.310     1.307     1.304     1.301     1.297     1.294     1.291     1.287     1.283     1.282     1.283     1.284     1.285     1.286     1.287     1.288     1.289     1.290     1.291     1.292     1.293     1.294     1.295     1.295     1.297     1.297     1.298     1.299     1.300     1.301     1.302     1.303     1.304     1.305     1.305     1.306     1.307     1.308     1.309     1.310     1.311     1.311     1.312     1.313     1.314     1.315     1.316     1.317     1.318     1.318     1.319     1.320     1.321     1.322     1.322     1.323     1.324     1.325     1.326     1.326     1.327     1.328     1.329     1.329     1.330     1.331     1.332     1.332     1.333     1.334     1.335     1.336     1.336     1.337     1.338     1.339     1.339     1.340     1.341     1.342     1.342     1.343     1.344     1.344     1.345     1.346     1.347     1.347     1.348     1.349     1.349     1.350     1.350     1.351     1.352     1.352     1.353     1.354     1.354     1.355     1.355     1.356     1.356     1.357     1.358     1.358     1.359     1.359     1.360     1.360     1.360     1.361     1.361     1.362     1.362     1.363     1.363     1.364     1.364     1.365     1.365     1.366     1.366     1.366     1.367     1.367     1.368     1.368     1.369     1.369     1.370     1.370     1.370     1.371     1.371     1.372     1.372     1.372     1.373     1.373     1.374     1.374     1.374     1.375     1.375     1.375     1.376     1.376     1.377     1.377     1.378     1.378     1.378     1.379     1.379     1.380     1.380     1.380     1.381     1.381     1.382     1.382     1.382     1.383     1.383     1.384     1.384     1.384     1.385     1.385     1.386     1.386     1.387     1.387     1.388     1.388     1.388     1.389     1.389     1.390     1.390     1.391     1.391     1.391     1.392     1.392     1.393     1.393     1.394     1.394     1.395     1.395     1.396     1.396     1.397     1.397     1.398     1.399     1.399     1.400     1.400     1.401     1.401     1.402     1.402     1.402     1.403     1.403     1.404     1.404     1.405     1.405     1.406     1.406     1.407     1.407     1.408     1.409     1.409     1.410     1.410     1.411     1.411     1.412     1.412     1.413     1.413     1.414     1.414     1.415     1.415     1.416     1.416     1.417     1.417     1.418     1.418     1.419     1.420     1.420     1.421     1.421     1.422     1.422     1.423     1.424     1.424     1.425     1.425     1.426     1.427     1.427     1.428     1.429     1.429     1.430     1.430     1.431     1.432     1.432     1.433     1.433     1.434     1.435     1.435     1.436     1.436     1.437     1.438     1.438     1.439     1.439     1.440     1.441     1.441     1.442     1.442     1.443     1.443     1.444     1.445     1.446     1.446     1.447     1.448     1.448     1.449     1.450     1.451     1.451     1.452     1.452     1.453     1.454     1.454     1.455     1.456     1.457     1.457     1.458     1.459     1.460     1.460     1.461     1.462     1.463     1.464     1.464     1.465     1.466     1.467     1.468     1.468     1.469     1.470     1.471     1.472     1.473     1.473     1.474     1.475     1.476     1.477     1.477     1.478     1.479     1.480     1.481     1.481     1.482     1.483     1.484     1.485     1.486     1.487     1.487     1.488     1.489     1.490     1.491     1.491     1.492     1.493     1.494     1.495     1.496     1.497     1.497     1.498     1.499     1.500     1.501     1.502     1.503     1.504     1.505     1.505     1.506     1.507     1.508     1.509     1.510     1.511     1.512     1.513     1.514     1.515     1.516     1.517     1.517     1.518     1.519     1.520     1.521     1.522     1.523     1.524     1.525     1.526     1.527     1.528     1.529     1.530     1.531     1.532     1.533     1.534     1.535     1.536     1.537     1.538     1.539     1.540     1.541     1.542     1.543     1.544     1.545     1.546     1.547     1.548     1.549     1.550     1.551     1.552     1.553     1.554     1.557     1.562     1.566     1.571     1.575     1.580     1.584     1.589     1.593     1.598     1.603     1.607     1.612     1.616     1.621     1.626     1.630     1.635     1.640     1.645     1.649     1.654     1.659     1.663     1.668     1.673     1.677     1.682     1.686     1.691     1.696     1.700     1.705     1.710     1.714     1.719     1.724     1.729     1.733     1.738     1.742     1.747     1.752     1.756     1.761     1.766     1.770     1.775     1.779     1.784     1.788     1.793     1.797     1.802     1.806     1.811     1.815     1.819     1.824     1.828     1.832     1.837     1.841     1.845     1.849     1.853     1.858     1.862     1.866     1.870     1.874     1.878     1.882     1.886     1.890     1.893     1.897     1.901     1.905     1.908     1.912     1.915     1.919     1.922     1.926     1.929     1.933     1.936     1.939     1.943     1.946     1.949     1.952     1.955     1.958     1.961     1.964     1.967     1.969     1.972     1.975     1.977     1.980     1.983     1.985     1.987     1.990     1.992     1.994     1.997     1.999     2.001     2.003     2.004     2.006     2.008     2.009     2.011     2.012     2.014     2.015     2.016     2.017     2.018     2.019     2.020     2.020     2.021     2.021     2.021     2.021     2.021     2.021     2.021     2.020     2.019     2.019     2.018     2.017     2.016     2.014     2.013     2.011     2.010     2.008     2.005     2.003     2.001     1.999     1.997     1.994     1.992     1.989     1.986     1.983     1.979     1.976     1.972     1.968     1.964     1.960     1.956     1.951     1.946     1.941     1.935     1.929     1.922     1.913     1.904     1.892     1.879     1.864     1.850     1.837     1.825     1.813     1.802     1.792     1.793     1.794     1.796     1.797     1.799     1.800     1.801     1.803     1.804     1.805     1.807     1.808     1.809     1.811     1.812     1.813     1.814     1.815     1.816     1.817     1.818     1.819     1.820     1.822     1.823     1.824     1.825     1.826     1.827     1.828     1.830     1.831     1.832     1.833     1.834     1.836     1.837     1.838     1.839     1.840     1.841     1.843     1.844     1.845     1.846     1.847     1.849     1.850     1.851     1.852     1.854     1.855     1.856     1.857     1.859     1.860     1.861     1.862     1.864     1.865     1.866     1.867     1.869     1.870     1.871     1.872     1.874     1.875     1.876     1.877     1.879     1.880     1.881     1.882     1.883     1.885     1.886     1.887     1.888     1.890     1.891     1.892     1.893     1.895     1.896     1.897     1.898     1.900     1.901     1.902     1.903     1.905     1.906     1.907     1.909     1.910     1.911     1.912     1.913     1.914     1.916     1.917     1.918     1.920     1.921     1.922     1.924     1.925     1.926     1.927     1.929     1.930     1.932     1.933     1.934     1.935     1.937     1.938     1.940     1.941     1.942     1.944     1.945     1.947     1.948     1.949     1.951     1.952     1.953     1.955     1.956     1.958     1.959     1.960     1.962     1.963     1.965     1.966     1.968     1.969     1.971     1.972     1.974     1.975     1.977     1.978     1.980     1.982     1.983     1.985     1.987     1.988     1.990     1.992     1.993     1.995     1.997     1.999     2.000     2.002     2.004     2.006     2.007     2.009     2.011     2.013     2.015     2.016     2.018     2.020     2.022     2.023     2.025     2.027     2.029     2.031     2.033     2.035     2.037     2.039     2.041     2.043     2.044     2.047     2.049     2.051     2.053     2.055     2.057     2.059     2.061     2.063     2.080     2.097     2.114     2.131     2.148     2.164     2.180     2.196     2.212     2.228     2.244     2.259     2.274     2.289     2.303     2.317     2.331     2.345     2.358     2.371     2.384     2.396     2.408     2.420     2.431     2.442     2.453     2.464     2.474     2.484     2.494     2.503     2.512     2.520     2.529     2.537     2.544     2.552     2.559     2.565     2.572     2.578     2.584     2.589     2.595     2.600     2.604     2.609     2.613     2.617     2.621     2.624     2.627     2.630     2.633     2.635     2.637     2.640     2.642     2.643     2.645     2.646     2.647     2.648     2.649     2.650     2.650     2.651     2.651     2.652     2.652     2.652     2.653     2.653     2.653     2.653     2.653     2.654     2.654     2.655     2.655     2.656     2.657     2.658     2.659     2.661     2.663     2.664     2.667     2.669     2.672     2.675     2.679     2.683     2.687     2.692     2.697     2.703     2.709     2.715     2.722     2.730     2.738     2.747     2.756     2.765     2.775     2.786     2.797     2.809     2.821     2.834     2.847     2.860     2.874     2.889     2.904     2.919     2.934     2.950     2.966     2.982     2.999     3.015     3.032     3.049     3.066     3.083     3.100     3.117     3.134     3.151     3.168     3.185     3.202     3.219     3.235     3.252     3.268     3.284     3.300     3.315     3.330     3.345     3.359     3.374     3.388     3.403     3.418     3.434     3.451     3.469     3.487     3.505     3.525     3.546     3.570     3.596     3.623     3.652     3.683     3.715     3.748     3.783     3.818     3.856     3.895     3.933     3.972     4.011     4.047     4.084     4.118     4.143     4.162     4.175     4.178     4.177     4.174     4.164     4.157     4.153     4.143     4.137     4.134     4.127     4.119     4.109     4.091     4.076     4.063     4.045     4.034     4.029     4.026     4.029     4.036     4.042     4.053     4.067     4.079     4.092     4.102     4.108     4.115     4.120     4.119     4.119     4.116     4.107     4.100     4.090     4.073     4.058     4.042     4.021     4.001     3.979     3.951     3.926     3.901     3.872     3.847     3.826     3.801     3.777     3.753     3.722     3.694     3.667     3.634     3.603     3.576     3.543     3.515     3.488     3.455     3.426     3.399     3.366     3.336     3.307     3.272     3.244     3.217     3.185     3.159     3.133     3.106     3.085     3.069     3.073     3.079     3.085     3.089     3.095     3.101     3.105     3.111     3.118     3.122     3.128     3.134     3.138     3.143     3.149     3.152     3.156     3.161     3.255     3.410     3.573     3.772     3.946     4.120     4.316     4.472     4.631     4.806     4.940     5.069     5.216     5.316     5.409     5.501     5.537     5.586     5.623     5.633     5.658     5.664     5.637     5.618     5.580     5.514     5.464     5.407     5.330     5.266     5.197     5.112     5.035     4.950     4.852     4.770     4.675     4.574     4.488     4.398     4.306     4.225     4.139     4.055     3.977     3.890     3.796     3.707     3.615     3.596     3.582     3.568     3.554     3.539     3.522     3.509     3.498     3.481     3.465     3.453     3.439     3.424     3.408     3.391     3.377     3.362     3.344     3.325     3.306     3.284     3.263     3.240     3.214     3.190     3.166     3.138     3.110     3.080     3.046     3.014     2.982     2.948     2.917     2.891     2.871     2.863     2.856     2.846     2.839     2.832     2.823     2.816     2.809     2.801     2.794     2.788     2.781     2.776     2.771     2.765     2.761     2.758     2.753     2.751     2.749     2.745     2.743     2.741     2.738     2.736     2.735     2.732     2.731     2.730     2.727     2.726     2.726     2.724     2.724     2.723     2.722     2.722     2.722     2.721     2.721     2.721     2.719     2.719     2.718     2.717     2.716     2.716     2.714     2.714     2.714     2.713     2.712     2.712     2.711     2.710     2.710     2.708     2.707     2.706     2.704     2.703     2.702     2.699     2.698     2.697     2.695     2.694     2.693     2.691     2.690     2.690     2.688     2.687     2.687     2.683     2.682     2.680     2.677     2.675     2.673     2.714     2.766     2.814     2.843     2.860     2.865     2.856     2.838     2.816     2.788     2.757     2.735     2.713     2.687     2.650     2.592     2.581     2.576     2.568     2.562     2.556     2.548     2.580     2.644     2.704     2.766     2.847     2.951     3.052     3.142     3.213     3.263     3.287     3.283     3.251     3.191     3.104     2.994     2.867     2.724     2.643     2.660     2.674     2.691     2.708     2.722     2.738     2.754     2.768     2.783     2.798     2.809     2.821     2.833     2.842     2.851     2.974     3.124     3.281     3.441     3.599     3.752     3.895     4.025     4.144     4.249     4.338     4.412     4.471     4.511     4.540     4.562     4.578     4.597     4.624     4.660     4.707     4.754     4.791     4.817     4.831     4.832     4.828     4.816     4.786     4.738     4.670     4.585     4.501     4.422     4.352     4.294     4.235     4.167     4.095     4.021     3.944     3.878     3.838     3.820     3.801     3.748     3.648     3.556     3.500     3.444     3.402     3.370     3.334     3.363     3.466     3.581     3.675     3.734     3.757     3.785     3.890     3.994     4.103     4.212     4.310     4.395     4.462     4.507     4.533     4.541     4.535     4.516     4.486     4.447     4.401     4.330     4.221     4.081     3.921     3.758     3.621     3.534     3.500     3.515     3.558     3.610     3.658     3.694     3.714     3.718     3.773     3.896     4.008     4.103     4.182     4.235     4.264     4.265     4.246     4.205     4.135     4.048     3.936     3.807     3.663     3.574     3.503     3.413     3.312     3.206     3.105     3.011     2.928     2.860     2.807     2.769     2.743     2.727     2.715     2.708     2.703     2.695     2.682     2.661     2.635     2.607     2.573     2.533     2.489     2.445     2.399     2.351     2.301     2.251     2.202     2.156     2.115     2.078     2.047     2.019     1.995     1.975     1.957     1.942     1.928     1.915     1.903     1.892     1.882     1.870     1.859     1.847     1.835     1.822     1.809     1.795     1.781     1.766     1.750     1.736     1.721     1.705     1.690     1.675     1.660     1.646     1.634     1.628     1.622     1.616     1.611     1.605     1.599     1.593     1.588     1.582     1.577     1.572     1.567     1.562     1.557     1.552     1.547     1.543     1.539     1.534     1.530     1.526     1.522     1.518     1.514     1.510     1.507     1.503     1.499     1.496     1.492     1.489     1.485     1.482     1.478     1.475     1.472     1.468     1.465     1.461     1.458     1.454     1.451     1.447     1.444     1.440     1.436     1.433     1.429     1.426     1.422     1.419     1.415     1.412     1.408     1.405     1.402     1.399     1.396     1.393     1.390     1.387     1.385     1.382     1.379     1.377     1.375     1.372     1.370     1.368     1.366     1.364     1.362     1.360     1.359     1.357     1.355     1.354     1.352     1.351     1.349     1.348     1.346     1.345     1.344     1.342     1.341     1.340     1.338     1.337     1.336     1.335     1.333     1.332     1.330     1.329     1.327     1.326     1.324     1.323     1.321     1.319     1.317     1.315     1.313     1.311     1.309     1.306     1.304     1.301     1.299     1.296     1.293     1.290     1.286     1.283     1.279     1.276     1.272     1.268     1.264     1.260     1.256     1.251     1.247     1.242     1.237     1.232     1.227     1.222     1.217     1.211     1.206     1.200     1.194     1.188     1.182     1.176     1.170     1.164     1.157     1.151     1.144     1.137     1.131     1.124     1.117     1.110     1.102     1.095     1.088     1.080     1.073     1.066     1.058     1.051     1.043     1.036     1.028     1.021     1.013     1.005     0.998     0.990     0.982     0.975     0.967     0.960     0.951     0.943     0.936     0.932     0.936     0.937     0.937     0.936     0.933
     1.520     1.522     1.525     1.527     1.530     1.533     1.535     1.537     1.539     1.541     1.543     1.545     1.546     1.548     1.550     1.551     1.552     1.553     1.554     1.555     1.556     1.557     1.557     1.558     1.558     1.559     1.559     1.560     1.560     1.560     1.560     1.560     1.559     1.559     1.559     1.558     1.558     1.557     1.557     1.556     1.555     1.554     1.553     1.552     1.551     1.550     1.549     1.548     1.547     1.545     1.544     1.542     1.541     1.539     1.537     1.536     1.534     1.532     1.530     1.528     1.526     1.524     1.522     1.520     1.517     1.515     1.512     1.510     1.507     1.505     1.503     1.500     1.497     1.495     1.492     1.489     1.486     1.484     1.481     1.478     1.475     1.471     1.468     1.465     1.462     1.459     1.456     1.452     1.449     1.446     1.442     1.439     1.435     1.432     1.428     1.425     1.421     1.418     1.415     1.411     1.407     1.403     1.400     1.396     1.392     1.389     1.385     1.381     1.377     1.373     1.369     1.365     1.362     1.357     1.356     1.357     1.358     1.359     1.361     1.361     1.362     1.364     1.365     1.365     1.366     1.367     1.368     1.369     1.369     1.370     1.371     1.372     1.372     1.373     1.373     1.374     1.374     1.374     1.375     1.375     1.375     1.375     1.375     1.376     1.376     1.375     1.375     1.375     1.375     1.375     1.375     1.374     1.374     1.373     1.373     1.372     1.371     1.371     1.370     1.369     1.368     1.367     1.366     1.365     1.364     1.363     1.362     1.360     1.359     1.357     1.356     1.354     1.352     1.351     1.349     1.347     1.345     1.343     1.340     1.338     1.336     1.333     1.331     1.328     1.326     1.323     1.320     1.317     1.314     1.311     1.308     1.305     1.302     1.298     1.295     1.291     1.288     1.284     1.282     1.283     1.284     1.285     1.286     1.287     1.288     1.289     1.290     1.290     1.291     1.292     1.293     1.294     1.295     1.296     1.297     1.298     1.298     1.299     1.300     1.301     1.302     1.303     1.304     1.305     1.306     1.307     1.307     1.308     1.309     1.310     1.311     1.312     1.312     1.313     1.314     1.315     1.316     1.317     1.318     1.318     1.319     1.320     1.321     1.322     1.323     1.323     1.324     1.325     1.326     1.326     1.327     1.328     1.329     1.329     1.330     1.331     1.332     1.332     1.333     1.334     1.335     1.336     1.336     1.337     1.338     1.339     1.339     1.340     1.341     1.342     1.342     1.343     1.344     1.344     1.345     1.346     1.347     1.347     1.348     1.349     1.349     1.350     1.350     1.351     1.352     1.352     1.353     1.353     1.354     1.355     1.355     1.356     1.356     1.357     1.357     1.358     1.358     1.359     1.359     1.360     1.360     1.361     1.361     1.362     1.362     1.363     1.363     1.363     1.364     1.364     1.365     1.365     1.366     1.366     1.367     1.367     1.368     1.368     1.368     1.369     1.369     1.370     1.370     1.370     1.371     1.371     1.372     1.372     1.372     1.373     1.373     1.374     1.374     1.374     1.375     1.375     1.375     1.376     1.376     1.377     1.377     1.378     1.378     1.379     1.379     1.379     1.380     1.380     1.381     1.381     1.381     1.382     1.382     1.382     1.383     1.383     1.384     1.384     1.385     1.385     1.385     1.386     1.386     1.387     1.387     1.388     1.388     1.389     1.389     1.389     1.390     1.390     1.391     1.391     1.392     1.392     1.393     1.393     1.394     1.394     1.395     1.395     1.396     1.396     1.397     1.397     1.398     1.398     1.399     1.399     1.400     1.400     1.401     1.401     1.402     1.402     1.403     1.403     1.404     1.404     1.405     1.405     1.406     1.406     1.407     1.407     1.408     1.408     1.409     1.410     1.410     1.411     1.411     1.412     1.412     1.413     1.413     1.414     1.414     1.415     1.415     1.416     1.416     1.417     1.417     1.418     1.418     1.419     1.419     1.420     1.421     1.421     1.422     1.422     1.423     1.424     1.424     1.425     1.426     1.426     1.427     1.427     1.428     1.428     1.429     1.430     1.430     1.431     1.432     1.432     1.433     1.433     1.434     1.434     1.435     1.436     1.436     1.437     1.438     1.438     1.439     1.439     1.440     1.441     1.441     1.442     1.442     1.443     1.443     1.444     1.445     1.446     1.446     1.447     1.448     1.448     1.449     1.450     1.450     1.451     1.452     1.453     1.453     1.454     1.455     1.455     1.456     1.457     1.458     1.458     1.459     1.460     1.460     1.461     1.462     1.463     1.464     1.464     1.465     1.466     1.467     1.468     1.469     1.470     1.470     1.471     1.472     1.473     1.474     1.474     1.475     1.476     1.477     1.478     1.479     1.479     1.480     1.481     1.482     1.483     1.484     1.484     1.485     1.486     1.487     1.488     1.488     1.489     1.490     1.491     1.492     1.493     1.493     1.494     1.495     1.496     1.497     1.498     1.499     1.500     1.501     1.502     1.503     1.503     1.504     1.505     1.506     1.507     1.508     1.509     1.510     1.510     1.511     1.512     1.513     1.514     1.515     1.516     1.517     1.518     1.519     1.520     1.521     1.522     1.523     1.524     1.525     1.526     1.527     1.528     1.529     1.530     1.531     1.532     1.533     1.534     1.535     1.536     1.537     1.538     1.539     1.539     1.540     1.541     1.542     1.544     1.545     1.546     1.547     1.547     1.549     1.550     1.551     1.552     1.553     1.554     1.556     1.560     1.565     1.569     1.573     1.578     1.582     1.587     1.592     1.596     1.601     1.605     1.610     1.615     1.619     1.624     1.629     1.633     1.638     1.642     1.647     1.652     1.656     1.661     1.666     1.670     1.675     1.679     1.684     1.689     1.693     1.698     1.703     1.707     1.712     1.717     1.721     1.726     1.731     1.735     1.740     1.744     1.749     1.754     1.758     1.763     1.767     1.772     1.776     1.781     1.785     1.790     1.794     1.799     1.803     1.807     1.812     1.816     1.820     1.825     1.829     1.833     1.837     1.842     1.846     1.850     1.854     1.858     1.862     1.866     1.870     1.874     1.878     1.882     1.885     1.889     1.893     1.897     1.900     1.904     1.907     1.911     1.914     1.918     1.921     1.925     1.928     1.931     1.934     1.937     1.941     1.944     1.947     1.950     1.953     1.956     1.958     1.961     1.964     1.966     1.969     1.972     1.974     1.977     1.979     1.981     1.984     1.986     1.988     1.990     1.992     1.994     1.996     1.997     1.999     2.001     2.002     2.004     2.005     2.006     2.007     2.008     2.009     2.010     2.011     2.011     2.012     2.012     2.012     2.012     2.012     2.012     2.011     2.011     2.010     2.010     2.009     2.008     2.007     2.005     2.004     2.002     2.000     1.998     1.996     1.994     1.991     1.989     1.986     1.984     1.981     1.977     1.974     1.971     1.967     1.963     1.959     1.955     1.951     1.946     1.942     1.937     1.931     1.926     1.920     1.914     1.907     1.900     1.891     1.881     1.869     1.855     1.841     1.827     1.814     1.803     1.792     1.790     1.791     1.793     1.794     1.796     1.797     1.799     1.800     1.802     1.803     1.804     1.805     1.807     1.808     1.809     1.811     1.812     1.813     1.814     1.815     1.816     1.817     1.818     1.819     1.821     1.822     1.823     1.824     1.825     1.826     1.827     1.829     1.830     1.831     1.832     1.833     1.834     1.836     1.837     1.838     1.839     1.840     1.841     1.843     1.844     1.845     1.846     1.847     1.849     1.850     1.851     1.852     1.854     1.855     1.856     1.857     1.859     1.860     1.861     1.862     1.864     1.865     1.866     1.867     1.868     1.870     1.871     1.872     1.873     1.875     1.876     1.877     1.878     1.880     1.881     1.882     1.883     1.885     1.886     1.887     1.888     1.890     1.891     1.892     1.893     1.895     1.896     1.897     1.898     1.900     1.901     1.902     1.903     1.905     1.906     1.907     1.908     1.910     1.911     1.912     1.913     1.914     1.916     1.917     1.918     1.920     1.921     1.922     1.924     1.925     1.926     1.927     1.929     1.930     1.932     1.933     1.934     1.936     1.937     1.938     1.940     1.941     1.943     1.944     1.945     1.947     1.948     1.950     1.951     1.952     1.954     1.955     1.956     1.958     1.959     1.961     1.962     1.964     1.965     1.966     1.968     1.970     1.971     1.973     1.974     1.976     1.977     1.979     1.980     1.982     1.984     1.985     1.987     1.989     1.990     1.992     1.994     1.996     1.997     1.999     2.001     2.003     2.005     2.006     2.008     2.010     2.011     2.013     2.015     2.017     2.019     2.021     2.022     2.024     2.026     2.028     2.030     2.032     2.034     2.036     2.038     2.040     2.042     2.043     2.045     2.048     2.050     2.052     2.054     2.056     2.058     2.060     2.062     2.070     2.087     2.104     2.121     2.138     2.155     2.171     2.187     2.203     2.219     2.235     2.250     2.265     2.280     2.295     2.309     2.323     2.337     2.350     2.363     2.376     2.389     2.401     2.413     2.424     2.436     2.447     2.457     2.468     2.478     2.487     2.497     2.506     2.514     2.523     2.531     2.539     2.546     2.553     2.560     2.567     2.573     2.579     2.584     2.590     2.595     2.600     2.604     2.609     2.612     2.616     2.620     2.623     2.626     2.628     2.631     2.633     2.635     2.637     2.639     2.641     2.642     2.643     2.644     2.645     2.646     2.646     2.647     2.648     2.648     2.648     2.649     2.649     2.649     2.649     2.650     2.650     2.650     2.651     2.651     2.652     2.652     2.653     2.654     2.656     2.657     2.659     2.661     2.663     2.665     2.668     2.671     2.675     2.679     2.683     2.688     2.693     2.698     2.704     2.711     2.718     2.725     2.733     2.742     2.751     2.760     2.770     2.781     2.792     2.804     2.816     2.828     2.841     2.855     2.869     2.883     2.898     2.913     2.928     2.944     2.960     2.976     2.993     3.010     3.026     3.043     3.060     3.078     3.095     3.112     3.129     3.146     3.163     3.180     3.197     3.214     3.231     3.248     3.264     3.280     3.296     3.312     3.327     3.343     3.357     3.372     3.386     3.400     3.415     3.431     3.448     3.465     3.483     3.502     3.522     3.543     3.566     3.591     3.620     3.649     3.681     3.714     3.748     3.783     3.820     3.856     3.895     3.935     3.975     4.015     4.055     4.093     4.130     4.162     4.186     4.204     4.214     4.216     4.213     4.206     4.194     4.182     4.174     4.168     4.164     4.162     4.154     4.143     4.129     4.110     4.092     4.076     4.059     4.048     4.044     4.043     4.048     4.057     4.065     4.077     4.090     4.103     4.115     4.126     4.135     4.143     4.148     4.150     4.150     4.148     4.141     4.134     4.123     4.108     4.094     4.077     4.056     4.035     4.012     3.985     3.959     3.933     3.905     3.882     3.861     3.837     3.814     3.789     3.759     3.729     3.699     3.665     3.634     3.603     3.569     3.539     3.510     3.475     3.446     3.418     3.385     3.354     3.321     3.283     3.252     3.220     3.187     3.159     3.127     3.098     3.072     3.068     3.073     3.078     3.084     3.089     3.094     3.100     3.105     3.110     3.117     3.122     3.127     3.133     3.138     3.143     3.148     3.152     3.156     3.161     3.165     3.200     3.364     3.553     3.729     3.908     4.089     4.263     4.423     4.595     4.744     4.882     5.035     5.156     5.273     5.365     5.438     5.491     5.548     5.594     5.616     5.642     5.639     5.626     5.602     5.552     5.513     5.462     5.394     5.342     5.275     5.187     5.113     5.029     4.937     4.847     4.748     4.646     4.559     4.470     4.376     4.290     4.205     4.122     4.041     3.954     3.863     3.775     3.684     3.612     3.599     3.583     3.564     3.546     3.532     3.520     3.508     3.494     3.480     3.469     3.454     3.440     3.424     3.409     3.395     3.380     3.361     3.342     3.323     3.302     3.280     3.258     3.234     3.210     3.187     3.161     3.134     3.106     3.076     3.047     3.016     2.983     2.950     2.919     2.888     2.874     2.866     2.857     2.849     2.842     2.833     2.826     2.819     2.811     2.804     2.797     2.790     2.785     2.781     2.775     2.771     2.768     2.764     2.761     2.759     2.756     2.753     2.751     2.748     2.746     2.744     2.742     2.740     2.739     2.737     2.736     2.735     2.734     2.733     2.732     2.731     2.731     2.731     2.730     2.730     2.729     2.727     2.726     2.725     2.723     2.722     2.722     2.721     2.720     2.720     2.718     2.717     2.717     2.715     2.714     2.713     2.711     2.710     2.709     2.707     2.705     2.704     2.701     2.700     2.699     2.697     2.695     2.694     2.693     2.692     2.692     2.690     2.689     2.687     2.685     2.682     2.680     2.678     2.675     2.674     2.727     2.782     2.831     2.865     2.887     2.896     2.893     2.878     2.858     2.830     2.800     2.772     2.746     2.715     2.672     2.615     2.582     2.575     2.568     2.561     2.554     2.546     2.577     2.640     2.700     2.761     2.832     2.927     3.026     3.118     3.194     3.252     3.286     3.294     3.277     3.232     3.158     3.061     2.944     2.810     2.666     2.639     2.654     2.669     2.686     2.701     2.716     2.732     2.747     2.761     2.776     2.788     2.799     2.810     2.820     2.829     2.890     3.054     3.224     3.395     3.563     3.723     3.872     4.008     4.134     4.243     4.335     4.411     4.467     4.503     4.524     4.536     4.545     4.562     4.594     4.641     4.699     4.758     4.809     4.850     4.877     4.891     4.896     4.889     4.864     4.820     4.755     4.674     4.589     4.507     4.439     4.388     4.337     4.280     4.221     4.158     4.093     4.039     4.011     4.000     3.976     3.912     3.803     3.677     3.587     3.517     3.468     3.450     3.460     3.526     3.646     3.756     3.857     3.949     4.032     4.113     4.195     4.277     4.361     4.449     4.526     4.591     4.642     4.676     4.695     4.699     4.690     4.671     4.642     4.607     4.568     4.507     4.413     4.288     4.140     3.983     3.847     3.763     3.728     3.724     3.735     3.745     3.752     3.754     3.751     3.743     3.823     3.920     3.999     4.051     4.080     4.086     4.060     4.016     3.949     3.864     3.778     3.790     3.795     3.785     3.754     3.701     3.625     3.530     3.421     3.307     3.197     3.095     3.000     2.917     2.847     2.793     2.754     2.728     2.713     2.706     2.702     2.698     2.690     2.676     2.657     2.635     2.607     2.573     2.534     2.493     2.449     2.403     2.355     2.306     2.258     2.212     2.169     2.131     2.096     2.066     2.039     2.016     1.995     1.977     1.961     1.947     1.933     1.920     1.908     1.896     1.884     1.871     1.859     1.846     1.832     1.819     1.805     1.789     1.774     1.758     1.743     1.727     1.712     1.698     1.682     1.667     1.653     1.639     1.625     1.612     1.602     1.596     1.591     1.585     1.580     1.575     1.569     1.564     1.560     1.555     1.550     1.546     1.541     1.537     1.532     1.528     1.524     1.520     1.516     1.512     1.509     1.505     1.501     1.497     1.494     1.490     1.487     1.483     1.480     1.477     1.473     1.470     1.466     1.463     1.460     1.456     1.453     1.449     1.446     1.442     1.439     1.435     1.431     1.428     1.424     1.421     1.417     1.414     1.410     1.407     1.404     1.400     1.397     1.394     1.391     1.388     1.386     1.383     1.380     1.378     1.375     1.373     1.370     1.368     1.366     1.364     1.362     1.360     1.358     1.356     1.354     1.353     1.351     1.350     1.348     1.347     1.345     1.344     1.342     1.341     1.340     1.338     1.337     1.336     1.334     1.333     1.332     1.331     1.329     1.328     1.326     1.325     1.323     1.322     1.320     1.319     1.317     1.315     1.313     1.311     1.309     1.307     1.305     1.303     1.300     1.297     1.295     1.292     1.289     1.286     1.283     1.279     1.276     1.272     1.268     1.264     1.261     1.256     1.252     1.248     1.243     1.239     1.234     1.229     1.224     1.219     1.213     1.208     1.202     1.197     1.191     1.185     1.179     1.173     1.167     1.161     1.154     1.148     1.141     1.134     1.128     1.121     1.114     1.106     1.099     1.092     1.085     1.077     1.070     1.063     1.055     1.048     1.040     1.033     1.025     1.018     1.010     1.003     0.995     0.987     0.980     0.972     0.965     0.957     0.949     0.941     0.933     0.928     0.933     0.935     0.935     0.934     0.932
     1.515     1.518     1.521     1.524     1.527     1.529     1.531     1.534     1.536     1.538     1.539     1.541     1.543     1.544     1.546     1.547     1.549     1.550     1.551     1.552     1.553     1.553     1.554     1.554     1.555     1.555     1.556     1.556     1.556     1.556     1.556     1.556     1.556     1.556     1.555     1.555     1.555     1.554     1.553     1.552     1.552     1.551     1.550     1.549     1.548     1.547     1.546     1.544     1.543     1.542     1.540     1.539     1.537     1.536     1.534     1.532     1.531     1.528     1.527     1.525     1.523     1.521     1.518     1.516     1.514     1.512     1.509     1.507     1.504     1.502     1.499     1.497     1.494     1.491     1.489     1.486     1.483     1.480     1.477     1.474     1.471     1.468     1.465     1.462     1.459     1.455     1.453     1.449     1.446     1.442     1.439     1.436     1.432     1.428     1.425     1.421     1.418     1.414     1.411     1.407     1.404     1.400     1.396     1.392     1.389     1.385     1.381     1.377     1.374     1.370     1.365     1.362     1.358     1.358     1.359     1.360     1.361     1.362     1.363     1.364     1.365     1.366     1.367     1.368     1.369     1.370     1.371     1.371     1.372     1.373     1.373     1.374     1.375     1.375     1.375     1.376     1.376     1.377     1.377     1.377     1.377     1.378     1.378     1.378     1.378     1.378     1.378     1.377     1.377     1.377     1.377     1.376     1.376     1.375     1.375     1.374     1.373     1.372     1.372     1.371     1.370     1.369     1.368     1.367     1.366     1.364     1.363     1.362     1.360     1.359     1.357     1.355     1.354     1.352     1.350     1.348     1.346     1.344     1.342     1.339     1.337     1.334     1.332     1.329     1.327     1.324     1.321     1.318     1.315     1.312     1.309     1.305     1.302     1.299     1.295     1.292     1.288     1.285     1.281     1.282     1.283     1.284     1.285     1.286     1.287     1.288     1.289     1.290     1.291     1.292     1.293     1.293     1.294     1.295     1.296     1.297     1.298     1.299     1.300     1.301     1.302     1.302     1.303     1.304     1.305     1.306     1.307     1.307     1.308     1.309     1.310     1.311     1.312     1.313     1.314     1.315     1.316     1.316     1.317     1.318     1.319     1.319     1.320     1.321     1.322     1.323     1.323     1.324     1.325     1.326     1.326     1.327     1.328     1.329     1.329     1.330     1.331     1.332     1.333     1.333     1.334     1.335     1.335     1.336     1.337     1.338     1.339     1.339     1.340     1.341     1.342     1.342     1.343     1.344     1.344     1.345     1.346     1.346     1.347     1.348     1.348     1.349     1.350     1.350     1.351     1.352     1.352     1.353     1.353     1.354     1.354     1.355     1.355     1.356     1.357     1.357     1.357     1.358     1.359     1.359     1.359     1.360     1.360     1.361     1.361     1.362     1.362     1.363     1.363     1.364     1.364     1.365     1.365     1.365     1.366     1.366     1.367     1.367     1.368     1.368     1.369     1.369     1.369     1.370     1.370     1.370     1.371     1.371     1.372     1.372     1.372     1.373     1.373     1.374     1.374     1.374     1.375     1.375     1.376     1.376     1.376     1.377     1.377     1.378     1.378     1.379     1.379     1.379     1.380     1.380     1.380     1.381     1.381     1.382     1.382     1.383     1.383     1.383     1.384     1.384     1.385     1.385     1.386     1.386     1.387     1.387     1.387     1.388     1.388     1.389     1.389     1.390     1.390     1.391     1.391     1.391     1.392     1.392     1.393     1.394     1.394     1.395     1.395     1.396     1.396     1.397     1.397     1.398     1.398     1.399     1.399     1.400     1.400     1.401     1.401     1.402     1.402     1.403     1.403     1.404     1.404     1.405     1.405     1.406     1.406     1.406     1.407     1.408     1.408     1.409     1.410     1.410     1.411     1.411     1.412     1.412     1.413     1.413     1.413     1.414     1.415     1.415     1.416     1.416     1.417     1.417     1.418     1.418     1.419     1.419     1.420     1.421     1.421     1.422     1.422     1.423     1.423     1.424     1.425     1.425     1.426     1.427     1.427     1.428     1.428     1.429     1.430     1.430     1.431     1.431     1.432     1.433     1.433     1.434     1.434     1.435     1.436     1.436     1.437     1.437     1.438     1.439     1.439     1.440     1.440     1.441     1.442     1.442     1.443     1.443     1.444     1.445     1.446     1.446     1.447     1.448     1.448     1.449     1.450     1.451     1.451     1.452     1.453     1.453     1.454     1.455     1.456     1.456     1.457     1.458     1.458     1.459     1.460     1.461     1.462     1.462     1.463     1.464     1.465     1.466     1.466     1.467     1.468     1.469     1.470     1.471     1.472     1.473     1.473     1.474     1.475     1.476     1.476     1.477     1.478     1.479     1.480     1.480     1.481     1.482     1.483     1.484     1.485     1.485     1.486     1.487     1.488     1.489     1.490     1.490     1.491     1.492     1.493     1.494     1.495     1.496     1.497     1.498     1.498     1.500     1.500     1.501     1.502     1.503     1.504     1.505     1.506     1.507     1.507     1.508     1.509     1.510     1.511     1.512     1.513     1.514     1.515     1.516     1.517     1.518     1.519     1.520     1.521     1.521     1.522     1.524     1.524     1.525     1.526     1.527     1.528     1.529     1.530     1.531     1.532     1.533     1.534     1.535     1.536     1.537     1.538     1.539     1.540     1.541     1.542     1.543     1.544     1.545     1.546     1.547     1.548     1.549     1.550     1.551     1.552     1.553     1.554     1.558     1.562     1.567     1.571     1.576     1.580     1.585     1.589     1.594     1.599     1.603     1.608     1.612     1.617     1.622     1.626     1.631     1.635     1.640     1.645     1.649     1.654     1.659     1.663     1.668     1.672     1.677     1.682     1.686     1.691     1.696     1.700     1.705     1.709     1.714     1.719     1.723     1.728     1.733     1.737     1.742     1.746     1.751     1.755     1.760     1.765     1.769     1.773     1.778     1.782     1.787     1.791     1.796     1.800     1.804     1.808     1.813     1.817     1.821     1.825     1.830     1.834     1.838     1.842     1.846     1.850     1.854     1.858     1.862     1.866     1.870     1.874     1.878     1.881     1.885     1.889     1.892     1.896     1.900     1.903     1.906     1.910     1.913     1.917     1.920     1.923     1.926     1.929     1.932     1.935     1.938     1.941     1.944     1.947     1.950     1.953     1.955     1.958     1.960     1.963     1.965     1.968     1.970     1.973     1.975     1.977     1.979     1.981     1.983     1.985     1.987     1.989     1.990     1.992     1.993     1.995     1.996     1.997     1.998     2.000     2.000     2.001     2.002     2.002     2.003     2.003     2.003     2.003     2.003     2.003     2.003     2.002     2.001     2.001     2.000     1.999     1.998     1.996     1.995     1.993     1.991     1.989     1.987     1.984     1.982     1.979     1.976     1.973     1.970     1.967     1.963     1.959     1.955     1.951     1.947     1.943     1.938     1.933     1.928     1.923     1.917     1.912     1.905     1.899     1.892     1.884     1.876     1.867     1.857     1.844     1.830     1.816     1.803     1.791     1.786     1.788     1.790     1.792     1.793     1.795     1.796     1.798     1.799     1.800     1.802     1.803     1.804     1.806     1.807     1.808     1.810     1.811     1.812     1.813     1.814     1.815     1.816     1.817     1.818     1.820     1.821     1.822     1.823     1.824     1.825     1.826     1.828     1.829     1.830     1.831     1.832     1.833     1.834     1.836     1.837     1.838     1.839     1.840     1.841     1.843     1.844     1.845     1.846     1.848     1.849     1.850     1.851     1.852     1.854     1.855     1.856     1.857     1.859     1.860     1.861     1.862     1.863     1.865     1.866     1.867     1.868     1.870     1.871     1.872     1.873     1.875     1.876     1.877     1.878     1.880     1.881     1.882     1.883     1.885     1.886     1.887     1.888     1.890     1.891     1.892     1.893     1.895     1.896     1.897     1.898     1.900     1.901     1.902     1.903     1.905     1.906     1.907     1.908     1.910     1.911     1.912     1.913     1.915     1.916     1.917     1.918     1.920     1.921     1.922     1.924     1.925     1.926     1.928     1.929     1.930     1.932     1.933     1.934     1.936     1.937     1.938     1.940     1.941     1.943     1.944     1.945     1.947     1.948     1.950     1.951     1.952     1.954     1.955     1.957     1.958     1.959     1.961     1.962     1.964     1.965     1.967     1.968     1.970     1.971     1.973     1.974     1.976     1.978     1.979     1.981     1.982     1.984     1.986     1.988     1.989     1.991     1.993     1.994     1.996     1.998     2.000     2.002     2.003     2.005     2.007     2.009     2.010     2.012     2.014     2.016     2.018     2.019     2.021     2.023     2.025     2.027     2.029     2.031     2.033     2.035     2.036     2.038     2.040     2.042     2.044     2.047     2.049     2.051     2.053     2.055     2.057     2.059     2.061     2.063     2.078     2.095     2.112     2.129     2.146     2.162     2.178     2.194     2.210     2.226     2.241     2.257     2.272     2.286     2.301     2.315     2.329     2.342     2.356     2.369     2.381     2.394     2.406     2.417     2.429     2.440     2.451     2.461     2.471     2.481     2.490     2.499     2.508     2.517     2.525     2.533     2.540     2.548     2.555     2.561     2.568     2.574     2.579     2.585     2.590     2.595     2.599     2.604     2.608     2.612     2.615     2.618     2.621     2.624     2.627     2.629     2.631     2.633     2.635     2.636     2.638     2.639     2.640     2.641     2.642     2.643     2.643     2.644     2.644     2.644     2.645     2.645     2.645     2.646     2.646     2.646     2.646     2.647     2.647     2.648     2.649     2.649     2.650     2.652     2.653     2.655     2.657     2.659     2.661     2.664     2.667     2.671     2.674     2.679     2.683     2.688     2.694     2.700     2.706     2.713     2.720     2.728     2.737     2.746     2.755     2.765     2.775     2.786     2.798     2.810     2.823     2.836     2.849     2.863     2.877     2.891     2.906     2.922     2.937     2.953     2.970     2.986     3.003     3.020     3.037     3.054     3.071     3.089     3.106     3.123     3.140     3.157     3.174     3.191     3.208     3.225     3.242     3.259     3.276     3.292     3.308     3.324     3.339     3.355     3.369     3.384     3.398     3.413     3.428     3.445     3.462     3.480     3.499     3.519     3.539     3.562     3.587     3.614     3.645     3.677     3.711     3.746     3.782     3.818     3.856     3.893     3.933     3.974     4.016     4.057     4.098     4.136     4.172     4.203     4.226     4.242     4.250     4.250     4.243     4.233     4.217     4.202     4.196     4.195     4.194     4.189     4.178     4.163     4.146     4.125     4.104     4.086     4.070     4.059     4.057     4.059     4.065     4.076     4.085     4.096     4.110     4.124     4.135     4.147     4.157     4.166     4.173     4.176     4.177     4.175     4.170     4.162     4.151     4.137     4.124     4.106     4.085     4.064     4.041     4.015     3.990     3.964     3.938     3.917     3.896     3.872     3.850     3.825     3.792     3.761     3.729     3.695     3.662     3.629     3.593     3.562     3.529     3.494     3.466     3.436     3.403     3.371     3.334     3.294     3.260     3.224     3.190     3.159     3.123     3.092     3.062     3.067     3.072     3.078     3.084     3.089     3.094     3.099     3.104     3.110     3.116     3.121     3.127     3.132     3.137     3.143     3.148     3.152     3.156     3.161     3.167     3.173     3.181     3.356     3.532     3.702     3.882     4.054     4.219     4.393     4.549     4.708     4.855     5.009     5.127     5.246     5.330     5.406     5.483     5.531     5.576     5.615     5.625     5.631     5.614     5.589     5.549     5.502     5.456     5.404     5.335     5.265     5.189     5.111     5.023     4.932     4.832     4.737     4.648     4.551     4.456     4.368     4.279     4.194     4.110     4.019     3.931     3.845     3.758     3.673     3.610     3.589     3.569     3.554     3.540     3.528     3.519     3.507     3.495     3.482     3.468     3.454     3.440     3.426     3.411     3.394     3.375     3.356     3.338     3.317     3.296     3.274     3.251     3.228     3.205     3.180     3.155     3.129     3.102     3.075     3.046     3.015     2.982     2.949     2.916     2.885     2.876     2.868     2.860     2.852     2.844     2.836     2.829     2.821     2.813     2.807     2.801     2.796     2.791     2.786     2.782     2.778     2.775     2.772     2.770     2.767     2.764     2.761     2.759     2.756     2.754     2.752     2.751     2.749     2.747     2.746     2.745     2.744     2.743     2.742     2.741     2.741     2.741     2.740     2.738     2.736     2.734     2.733     2.732     2.730     2.729     2.728     2.727     2.726     2.725     2.724     2.723     2.722     2.720     2.718     2.717     2.715     2.713     2.712     2.709     2.707     2.706     2.704     2.702     2.700     2.698     2.697     2.696     2.695     2.694     2.693     2.691     2.690     2.688     2.686     2.683     2.681     2.679     2.676     2.688     2.744     2.799     2.849     2.888     2.914     2.928     2.928     2.917     2.896     2.867     2.832     2.797     2.764     2.729     2.688     2.644     2.607     2.586     2.581     2.580     2.578     2.571     2.575     2.636     2.694     2.753     2.819     2.905     3.002     3.095     3.176     3.240     3.283     3.303     3.298     3.265     3.204     3.119     3.015     2.891     2.754     2.618     2.633     2.648     2.664     2.679     2.694     2.710     2.725     2.739     2.753     2.764     2.775     2.786     2.796     2.807     2.834     2.998     3.166     3.334     3.499     3.658     3.810     3.952     4.085     4.204     4.305     4.387     4.448     4.486     4.507     4.520     4.532     4.556     4.597     4.652     4.715     4.778     4.834     4.880     4.912     4.933     4.943     4.939     4.919     4.879     4.819     4.745     4.662     4.583     4.525     4.485     4.440     4.391     4.340     4.285     4.227     4.182     4.159     4.147     4.116     4.045     3.937     3.820     3.711     3.613     3.530     3.495     3.626     3.770     3.895     3.998     4.083     4.152     4.210     4.263     4.318     4.379     4.441     4.502     4.562     4.612     4.654     4.686     4.711     4.722     4.721     4.711     4.690     4.664     4.634     4.591     4.522     4.428     4.309     4.175     4.056     3.978     3.939     3.923     3.912     3.899     3.878     3.852     3.826     3.803     3.794     3.861     3.902     3.917     3.903     3.868     3.810     3.813     3.833     3.849     3.857     3.857     3.848     3.828     3.792     3.736     3.661     3.568     3.462     3.352     3.244     3.143     3.047     2.959     2.881     2.815     2.762     2.721     2.696     2.687     2.682     2.678     2.674     2.666     2.655     2.639     2.618     2.590     2.558     2.522     2.482     2.439     2.394     2.347     2.301     2.255     2.212     2.173     2.137     2.104     2.076     2.050     2.027     2.007     1.989     1.972     1.957     1.943     1.930     1.917     1.904     1.891     1.878     1.864     1.851     1.837     1.823     1.808     1.793     1.777     1.761     1.745     1.730     1.716     1.701     1.685     1.670     1.655     1.642     1.629     1.615     1.601     1.587     1.578     1.572     1.567     1.562     1.557     1.553     1.548     1.543     1.539     1.535     1.530     1.526     1.522     1.518     1.514     1.510     1.507     1.503     1.499     1.496     1.492     1.488     1.485     1.481     1.478     1.475     1.471     1.468     1.465     1.461     1.458     1.454     1.451     1.448     1.444     1.441     1.437     1.434     1.430     1.427     1.423     1.420     1.416     1.413     1.409     1.406     1.402     1.399     1.396     1.393     1.390     1.387     1.384     1.381     1.379     1.376     1.373     1.371     1.368     1.366     1.364     1.362     1.360     1.357     1.356     1.354     1.352     1.350     1.349     1.347     1.346     1.344     1.343     1.341     1.340     1.338     1.337     1.336     1.334     1.333     1.332     1.331     1.329     1.328     1.327     1.326     1.324     1.323     1.321     1.320     1.318     1.317     1.315     1.313     1.312     1.310     1.308     1.306     1.303     1.301     1.299     1.296     1.294     1.291     1.288     1.285     1.282     1.279     1.276     1.272     1.269     1.265     1.261     1.257     1.253     1.249     1.244     1.240     1.235     1.230     1.226     1.220     1.215     1.210     1.205     1.199     1.194     1.188     1.182     1.176     1.170     1.164     1.157     1.151     1.145     1.138     1.131     1.124     1.117     1.110     1.103     1.096     1.089     1.082     1.074     1.067     1.060     1.052     1.045     1.037     1.030     1.022     1.015     1.007     1.000     0.992     0.985     0.977     0.969     0.962     0.954     0.946     0.938     0.931     0.925     0.930     0.932     0.933     0.932     0.929
     1.512     1.515     1.518     1.521     1.523     1.526     1.528     1.530     1.532     1.534     1.536     1.538     1.539     1.541     1.542     1.544     1.545     1.546     1.548     1.548     1.549     1.550     1.550     1.551     1.552     1.552     1.552     1.553     1.553     1.553     1.553     1.553     1.553     1.552     1.552     1.552     1.551     1.551     1.550     1.549     1.548     1.548     1.547     1.546     1.544     1.544     1.542     1.541     1.540     1.539     1.537     1.536     1.534     1.532     1.531     1.529     1.527     1.525     1.523     1.521     1.519     1.517     1.515     1.513     1.511     1.508     1.506     1.504     1.501     1.498     1.496     1.493     1.491     1.488     1.486     1.483     1.480     1.477     1.474     1.471     1.468     1.465     1.462     1.458     1.455     1.452     1.449     1.446     1.442     1.439     1.436     1.432     1.429     1.425     1.422     1.418     1.414     1.411     1.407     1.404     1.400     1.396     1.393     1.389     1.385     1.381     1.378     1.374     1.370     1.366     1.362     1.358     1.359     1.361     1.362     1.363     1.364     1.365     1.366     1.367     1.368     1.369     1.370     1.371     1.371     1.372     1.373     1.374     1.374     1.375     1.376     1.376     1.377     1.377     1.378     1.378     1.378     1.379     1.379     1.379     1.380     1.380     1.380     1.380     1.380     1.380     1.380     1.379     1.379     1.379     1.379     1.378     1.377     1.377     1.376     1.376     1.375     1.374     1.373     1.373     1.372     1.371     1.370     1.368     1.367     1.366     1.365     1.363     1.362     1.360     1.359     1.357     1.355     1.353     1.351     1.349     1.347     1.345     1.343     1.340     1.338     1.335     1.333     1.330     1.327     1.324     1.321     1.318     1.315     1.312     1.309     1.306     1.303     1.299     1.296     1.292     1.289     1.285     1.281     1.282     1.283     1.284     1.284     1.286     1.286     1.287     1.288     1.289     1.290     1.291     1.292     1.293     1.294     1.295     1.296     1.296     1.297     1.298     1.299     1.300     1.301     1.302     1.303     1.304     1.304     1.305     1.306     1.307     1.308     1.309     1.309     1.311     1.311     1.312     1.313     1.314     1.315     1.316     1.316     1.317     1.318     1.319     1.320     1.320     1.321     1.322     1.323     1.324     1.324     1.325     1.326     1.327     1.327     1.328     1.329     1.330     1.330     1.331     1.332     1.333     1.333     1.334     1.335     1.336     1.336     1.337     1.338     1.339     1.339     1.340     1.341     1.342     1.342     1.343     1.344     1.344     1.345     1.346     1.346     1.347     1.348     1.348     1.349     1.350     1.350     1.351     1.351     1.352     1.353     1.353     1.354     1.354     1.355     1.355     1.356     1.356     1.357     1.357     1.358     1.358     1.359     1.359     1.360     1.360     1.361     1.361     1.361     1.362     1.362     1.363     1.363     1.364     1.364     1.365     1.365     1.366     1.366     1.367     1.367     1.367     1.368     1.368     1.369     1.369     1.369     1.370     1.370     1.370     1.371     1.371     1.372     1.372     1.373     1.373     1.373     1.374     1.374     1.374     1.375     1.375     1.376     1.376     1.377     1.377     1.377     1.378     1.378     1.379     1.379     1.379     1.380     1.380     1.381     1.381     1.381     1.382     1.382     1.383     1.383     1.384     1.384     1.385     1.385     1.385     1.386     1.386     1.387     1.387     1.388     1.388     1.389     1.389     1.390     1.390     1.391     1.391     1.391     1.392     1.392     1.393     1.394     1.394     1.395     1.395     1.396     1.396     1.397     1.397     1.397     1.398     1.399     1.399     1.400     1.400     1.401     1.401     1.401     1.402     1.402     1.403     1.403     1.404     1.404     1.405     1.405     1.406     1.406     1.407     1.408     1.408     1.409     1.409     1.410     1.410     1.411     1.411     1.412     1.412     1.413     1.413     1.414     1.414     1.415     1.415     1.416     1.417     1.417     1.418     1.418     1.419     1.419     1.420     1.420     1.421     1.422     1.422     1.423     1.423     1.424     1.425     1.425     1.426     1.427     1.427     1.428     1.428     1.429     1.429     1.430     1.431     1.431     1.432     1.433     1.433     1.434     1.434     1.435     1.436     1.436     1.437     1.438     1.438     1.439     1.439     1.440     1.440     1.441     1.442     1.442     1.443     1.444     1.444     1.445     1.446     1.447     1.447     1.448     1.449     1.449     1.450     1.451     1.451     1.452     1.453     1.453     1.454     1.455     1.456     1.456     1.457     1.458     1.459     1.459     1.460     1.461     1.462     1.463     1.464     1.464     1.465     1.466     1.467     1.468     1.469     1.469     1.470     1.471     1.472     1.473     1.474     1.474     1.475     1.476     1.477     1.477     1.478     1.479     1.480     1.481     1.482     1.482     1.483     1.484     1.485     1.486     1.486     1.487     1.488     1.489     1.490     1.491     1.492     1.493     1.493     1.494     1.495     1.496     1.497     1.498     1.499     1.500     1.501     1.502     1.503     1.504     1.504     1.505     1.506     1.507     1.508     1.509     1.510     1.511     1.511     1.512     1.513     1.514     1.515     1.516     1.517     1.518     1.519     1.520     1.521     1.522     1.523     1.524     1.525     1.526     1.527     1.528     1.529     1.530     1.531     1.532     1.533     1.534     1.535     1.536     1.536     1.537     1.538     1.539     1.541     1.542     1.542     1.543     1.544     1.545     1.546     1.547     1.548     1.550     1.551     1.552     1.553     1.554     1.556     1.560     1.565     1.569     1.574     1.578     1.583     1.587     1.592     1.596     1.601     1.605     1.610     1.615     1.619     1.624     1.629     1.633     1.638     1.642     1.647     1.652     1.656     1.661     1.665     1.670     1.675     1.679     1.684     1.688     1.693     1.698     1.702     1.707     1.711     1.716     1.721     1.725     1.730     1.734     1.739     1.743     1.748     1.753     1.757     1.762     1.766     1.771     1.775     1.779     1.784     1.788     1.792     1.797     1.801     1.805     1.809     1.814     1.818     1.822     1.826     1.830     1.834     1.838     1.842     1.846     1.850     1.854     1.858     1.862     1.866     1.870     1.874     1.877     1.881     1.884     1.888     1.891     1.895     1.898     1.902     1.905     1.908     1.911     1.915     1.918     1.921     1.924     1.927     1.930     1.933     1.936     1.939     1.942     1.944     1.947     1.949     1.952     1.954     1.957     1.959     1.962     1.964     1.966     1.968     1.971     1.973     1.974     1.976     1.978     1.980     1.981     1.983     1.984     1.986     1.987     1.988     1.990     1.991     1.992     1.992     1.993     1.993     1.994     1.994     1.994     1.994     1.994     1.994     1.994     1.993     1.992     1.992     1.991     1.990     1.989     1.987     1.986     1.984     1.982     1.980     1.978     1.976     1.973     1.970     1.967     1.964     1.960     1.956     1.952     1.948     1.944     1.940     1.935     1.931     1.926     1.921     1.916     1.910     1.904     1.898     1.891     1.884     1.877     1.869     1.861     1.852     1.842     1.830     1.817     1.802     1.790     1.782     1.784     1.787     1.789     1.790     1.792     1.794     1.795     1.797     1.798     1.799     1.801     1.802     1.803     1.805     1.806     1.807     1.808     1.810     1.811     1.812     1.813     1.814     1.815     1.816     1.817     1.818     1.820     1.821     1.822     1.823     1.824     1.825     1.826     1.828     1.829     1.830     1.831     1.832     1.833     1.834     1.836     1.837     1.838     1.839     1.840     1.841     1.843     1.844     1.845     1.846     1.847     1.849     1.850     1.851     1.852     1.854     1.855     1.856     1.857     1.859     1.860     1.861     1.862     1.863     1.865     1.866     1.867     1.868     1.870     1.871     1.872     1.873     1.875     1.876     1.877     1.878     1.880     1.881     1.882     1.883     1.885     1.886     1.887     1.888     1.890     1.891     1.892     1.893     1.895     1.896     1.897     1.898     1.900     1.901     1.902     1.903     1.905     1.906     1.907     1.908     1.909     1.911     1.912     1.913     1.915     1.916     1.917     1.918     1.920     1.921     1.922     1.924     1.925     1.926     1.928     1.929     1.930     1.932     1.933     1.934     1.936     1.937     1.939     1.940     1.941     1.943     1.944     1.946     1.947     1.948     1.950     1.951     1.952     1.954     1.955     1.957     1.958     1.960     1.961     1.963     1.964     1.966     1.967     1.969     1.970     1.972     1.973     1.975     1.977     1.978     1.980     1.981     1.983     1.985     1.986     1.988     1.990     1.992     1.993     1.995     1.997     1.998     2.000     2.002     2.004     2.006     2.007     2.009     2.011     2.013     2.015     2.016     2.018     2.020     2.022     2.024     2.026     2.028     2.030     2.032     2.033     2.035     2.037     2.039     2.041     2.043     2.045     2.048     2.050     2.052     2.054     2.056     2.058     2.060     2.062     2.068     2.085     2.102     2.119     2.136     2.153     2.169     2.185     2.201     2.217     2.233     2.248     2.263     2.278     2.292     2.307     2.321     2.334     2.348     2.361     2.374     2.386     2.398     2.410     2.422     2.433     2.444     2.454     2.464     2.474     2.484     2.493     2.502     2.511     2.519     2.527     2.534     2.542     2.549     2.556     2.562     2.568     2.574     2.580     2.585     2.590     2.595     2.599     2.603     2.607     2.610     2.614     2.617     2.620     2.622     2.625     2.627     2.629     2.631     2.632     2.634     2.635     2.636     2.637     2.638     2.639     2.639     2.640     2.640     2.640     2.641     2.641     2.641     2.642     2.642     2.642     2.642     2.643     2.643     2.644     2.644     2.645     2.646     2.648     2.649     2.651     2.652     2.654     2.657     2.659     2.662     2.666     2.670     2.674     2.678     2.683     2.689     2.695     2.701     2.708     2.715     2.723     2.731     2.740     2.749     2.759     2.770     2.781     2.792     2.804     2.816     2.829     2.843     2.856     2.870     2.885     2.900     2.915     2.930     2.946     2.963     2.979     2.996     3.013     3.030     3.047     3.065     3.082     3.099     3.116     3.133     3.151     3.168     3.185     3.202     3.219     3.236     3.254     3.271     3.287     3.304     3.320     3.336     3.351     3.367     3.382     3.396     3.411     3.426     3.442     3.459     3.477     3.496     3.515     3.536     3.558     3.582     3.609     3.639     3.671     3.706     3.742     3.778     3.815     3.853     3.890     3.929     3.970     4.013     4.055     4.098     4.138     4.176     4.212     4.241     4.263     4.277     4.282     4.278     4.269     4.254     4.236     4.223     4.224     4.227     4.223     4.214     4.198     4.179     4.159     4.135     4.111     4.093     4.079     4.070     4.070     4.073     4.080     4.091     4.100     4.111     4.125     4.139     4.151     4.164     4.176     4.185     4.192     4.197     4.198     4.197     4.193     4.185     4.174     4.162     4.148     4.129     4.109     4.089     4.066     4.042     4.018     3.993     3.971     3.951     3.928     3.906     3.884     3.855     3.822     3.790     3.758     3.723     3.688     3.653     3.615     3.582     3.546     3.511     3.483     3.453     3.420     3.387     3.347     3.305     3.269     3.230     3.195     3.160     3.121     3.088     3.061     3.067     3.072     3.077     3.083     3.088     3.093     3.098     3.104     3.109     3.115     3.120     3.126     3.132     3.137     3.143     3.148     3.152     3.157     3.162     3.169     3.175     3.181     3.186     3.350     3.520     3.693     3.861     4.038     4.197     4.375     4.528     4.702     4.851     5.005     5.138     5.243     5.351     5.429     5.488     5.557     5.592     5.631     5.636     5.640     5.623     5.586     5.555     5.517     5.455     5.405     5.336     5.268     5.193     5.111     5.025     4.936     4.846     4.746     4.649     4.551     4.457     4.365     4.271     4.179     4.090     4.004     3.919     3.832     3.745     3.659     3.595     3.579     3.565     3.551     3.542     3.534     3.524     3.512     3.498     3.484     3.472     3.458     3.443     3.427     3.409     3.389     3.370     3.351     3.333     3.312     3.290     3.267     3.244     3.222     3.198     3.174     3.150     3.125     3.099     3.072     3.042     3.010     2.977     2.944     2.911     2.887     2.879     2.870     2.863     2.855     2.847     2.839     2.831     2.823     2.817     2.811     2.806     2.801     2.797     2.793     2.789     2.786     2.783     2.781     2.778     2.775     2.772     2.769     2.767     2.765     2.763     2.761     2.760     2.758     2.756     2.755     2.754     2.753     2.753     2.752     2.751     2.750     2.748     2.746     2.744     2.742     2.741     2.739     2.738     2.736     2.735     2.734     2.733     2.731     2.730     2.728     2.726     2.724     2.723     2.721     2.719     2.717     2.715     2.712     2.710     2.708     2.706     2.704     2.702     2.701     2.699     2.698     2.697     2.696     2.695     2.693     2.691     2.689     2.687     2.685     2.683     2.680     2.678     2.707     2.762     2.817     2.867     2.909     2.940     2.958     2.962     2.952     2.929     2.894     2.852     2.808     2.769     2.736     2.708     2.689     2.680     2.679     2.680     2.674     2.662     2.648     2.639     2.634     2.688     2.743     2.804     2.882     2.978     3.073     3.158     3.227     3.277     3.306     3.312     3.290     3.242     3.171     3.080     2.968     2.838     2.701     2.612     2.627     2.642     2.657     2.673     2.688     2.702     2.716     2.729     2.739     2.750     2.761     2.772     2.783     2.793     2.926     3.083     3.239     3.393     3.546     3.697     3.846     3.990     4.122     4.236     4.329     4.399     4.446     4.476     4.498     4.522     4.558     4.608     4.666     4.728     4.788     4.840     4.885     4.919     4.943     4.955     4.958     4.945     4.914     4.866     4.802     4.728     4.663     4.619     4.582     4.539     4.493     4.446     4.395     4.342     4.301     4.278     4.259     4.220     4.147     4.050     3.945     3.841     3.746     3.669     3.613     3.631     3.760     3.878     3.978     4.106     4.243     4.372     4.487     4.575     4.629     4.650     4.641     4.608     4.568     4.530     4.565     4.595     4.618     4.628     4.632     4.626     4.618     4.609     4.595     4.564     4.511     4.435     4.336     4.240     4.164     4.113     4.081     4.053     4.021     3.987     3.949     3.912     3.881     3.856     3.833     3.813     3.798     3.789     3.788     3.795     3.805     3.817     3.826     3.827     3.818     3.798     3.767     3.726     3.673     3.603     3.521     3.426     3.327     3.230     3.138     3.049     2.963     2.884     2.815     2.758     2.711     2.680     2.664     2.656     2.652     2.647     2.644     2.638     2.628     2.613     2.591     2.565     2.534     2.499     2.461     2.419     2.376     2.331     2.287     2.245     2.206     2.169     2.135     2.105     2.077     2.052     2.030     2.010     1.992     1.975     1.959     1.945     1.931     1.918     1.905     1.891     1.878     1.864     1.851     1.837     1.822     1.807     1.792     1.776     1.759     1.744     1.730     1.715     1.700     1.685     1.670     1.656     1.642     1.628     1.615     1.601     1.587     1.572     1.560     1.555     1.550     1.546     1.541     1.537     1.533     1.528     1.524     1.520     1.516     1.512     1.509     1.505     1.501     1.497     1.494     1.490     1.486     1.483     1.479     1.476     1.473     1.469     1.466     1.463     1.459     1.456     1.453     1.449     1.446     1.443     1.439     1.436     1.432     1.429     1.425     1.422     1.418     1.415     1.411     1.408     1.405     1.401     1.398     1.395     1.392     1.389     1.385     1.383     1.380     1.377     1.374     1.372     1.369     1.367     1.364     1.362     1.360     1.358     1.355     1.353     1.351     1.350     1.348     1.346     1.345     1.343     1.342     1.340     1.339     1.337     1.336     1.334     1.333     1.332     1.331     1.329     1.328     1.327     1.326     1.324     1.323     1.322     1.320     1.319     1.318     1.316     1.315     1.313     1.311     1.310     1.308     1.306     1.304     1.302     1.300     1.298     1.295     1.293     1.290     1.288     1.285     1.282     1.279     1.276     1.272     1.269     1.265     1.262     1.258     1.254     1.250     1.245     1.241     1.237     1.232     1.227     1.222     1.217     1.212     1.207     1.202     1.196     1.190     1.185     1.179     1.173     1.167     1.161     1.154     1.148     1.141     1.135     1.128     1.121     1.114     1.108     1.101     1.093     1.086     1.079     1.072     1.064     1.057     1.049     1.042     1.034     1.027     1.020     1.012     1.005     0.997     0.989     0.982     0.974     0.967     0.959     0.952     0.944     0.936     0.928     0.923     0.927     0.930     0.931     0.930     0.927
     1.510     1.512     1.515     1.517     1.520     1.522     1.524     1.527     1.529     1.531     1.533     1.534     1.536     1.537     1.539     1.540     1.542     1.543     1.544     1.545     1.546     1.546     1.547     1.547     1.548     1.548     1.549     1.549     1.549     1.550     1.549     1.550     1.549     1.549     1.549     1.548     1.548     1.547     1.547     1.546     1.545     1.544     1.543     1.542     1.541     1.540     1.539     1.538     1.536     1.535     1.534     1.532     1.531     1.529     1.527     1.526     1.523     1.522     1.520     1.518     1.516     1.514     1.512     1.510     1.507     1.505     1.503     1.500     1.498     1.495     1.493     1.490     1.487     1.485     1.482     1.479     1.476     1.474     1.471     1.468     1.464     1.462     1.458     1.455     1.452     1.449     1.446     1.442     1.439     1.435     1.432     1.428     1.425     1.421     1.418     1.414     1.411     1.407     1.404     1.400     1.396     1.393     1.389     1.385     1.381     1.378     1.374     1.370     1.366     1.362     1.359     1.361     1.362     1.363     1.364     1.365     1.366     1.367     1.368     1.369     1.370     1.371     1.372     1.373     1.374     1.375     1.375     1.376     1.377     1.377     1.378     1.379     1.379     1.379     1.380     1.380     1.380     1.381     1.381     1.381     1.381     1.381     1.382     1.382     1.382     1.381     1.381     1.381     1.381     1.381     1.380     1.380     1.379     1.379     1.378     1.377     1.377     1.376     1.375     1.374     1.373     1.372     1.371     1.370     1.368     1.367     1.366     1.364     1.363     1.361     1.359     1.358     1.356     1.354     1.352     1.350     1.348     1.346     1.343     1.341     1.338     1.336     1.333     1.330     1.328     1.325     1.322     1.319     1.316     1.313     1.309     1.306     1.303     1.299     1.296     1.292     1.289     1.285     1.281     1.281     1.282     1.283     1.284     1.285     1.286     1.287     1.288     1.289     1.290     1.291     1.291     1.292     1.293     1.294     1.295     1.296     1.297     1.298     1.299     1.300     1.300     1.301     1.302     1.303     1.304     1.304     1.305     1.306     1.307     1.308     1.309     1.310     1.311     1.312     1.312     1.313     1.314     1.315     1.316     1.316     1.317     1.318     1.319     1.320     1.320     1.321     1.322     1.323     1.324     1.324     1.325     1.326     1.327     1.327     1.328     1.329     1.330     1.331     1.331     1.332     1.333     1.333     1.334     1.335     1.336     1.336     1.337     1.338     1.339     1.339     1.340     1.341     1.341     1.342     1.343     1.344     1.344     1.345     1.345     1.346     1.347     1.347     1.348     1.349     1.349     1.350     1.350     1.351     1.352     1.352     1.353     1.353     1.354     1.354     1.355     1.355     1.356     1.356     1.357     1.357     1.358     1.358     1.359     1.359     1.360     1.360     1.361     1.361     1.362     1.362     1.363     1.363     1.363     1.364     1.364     1.365     1.365     1.366     1.366     1.367     1.367     1.367     1.368     1.368     1.369     1.369     1.369     1.370     1.370     1.371     1.371     1.371     1.372     1.372     1.373     1.373     1.373     1.374     1.374     1.375     1.375     1.375     1.376     1.376     1.377     1.377     1.377     1.378     1.378     1.379     1.379     1.380     1.380     1.380     1.381     1.381     1.382     1.382     1.382     1.383     1.383     1.384     1.384     1.385     1.385     1.385     1.386     1.386     1.387     1.387     1.388     1.388     1.389     1.389     1.390     1.390     1.391     1.391     1.392     1.392     1.393     1.393     1.394     1.395     1.395     1.396     1.396     1.397     1.397     1.397     1.398     1.398     1.399     1.400     1.400     1.400     1.401     1.401     1.402     1.402     1.403     1.403     1.404     1.404     1.405     1.405     1.406     1.406     1.407     1.408     1.408     1.409     1.409     1.410     1.410     1.411     1.411     1.412     1.412     1.413     1.413     1.414     1.414     1.415     1.415     1.416     1.416     1.417     1.418     1.418     1.419     1.419     1.420     1.420     1.421     1.422     1.422     1.423     1.423     1.424     1.424     1.425     1.426     1.426     1.427     1.428     1.428     1.429     1.430     1.430     1.431     1.431     1.432     1.432     1.433     1.434     1.434     1.435     1.436     1.436     1.437     1.438     1.438     1.439     1.439     1.440     1.441     1.441     1.442     1.442     1.443     1.444     1.445     1.445     1.446     1.447     1.447     1.448     1.449     1.449     1.450     1.451     1.451     1.452     1.453     1.454     1.454     1.455     1.456     1.457     1.457     1.458     1.459     1.460     1.461     1.461     1.462     1.463     1.464     1.465     1.466     1.467     1.467     1.468     1.469     1.470     1.471     1.472     1.472     1.473     1.474     1.475     1.475     1.476     1.477     1.478     1.478     1.479     1.480     1.481     1.482     1.483     1.484     1.484     1.485     1.486     1.487     1.488     1.489     1.490     1.490     1.491     1.492     1.493     1.494     1.495     1.496     1.497     1.498     1.499     1.499     1.500     1.501     1.502     1.503     1.504     1.505     1.506     1.507     1.507     1.508     1.509     1.510     1.511     1.512     1.513     1.514     1.515     1.516     1.517     1.518     1.519     1.520     1.520     1.521     1.522     1.523     1.524     1.525     1.526     1.527     1.528     1.529     1.530     1.531     1.532     1.533     1.534     1.535     1.536     1.537     1.538     1.539     1.540     1.541     1.542     1.543     1.544     1.545     1.546     1.547     1.548     1.549     1.550     1.551     1.552     1.553     1.554     1.558     1.562     1.567     1.572     1.576     1.580     1.585     1.589     1.594     1.599     1.603     1.608     1.612     1.617     1.622     1.626     1.631     1.635     1.640     1.645     1.649     1.654     1.658     1.663     1.667     1.672     1.677     1.681     1.686     1.690     1.695     1.699     1.704     1.709     1.713     1.718     1.722     1.727     1.731     1.736     1.740     1.745     1.750     1.754     1.759     1.763     1.767     1.772     1.776     1.780     1.785     1.789     1.793     1.798     1.802     1.806     1.810     1.814     1.818     1.822     1.826     1.830     1.834     1.839     1.842     1.846     1.850     1.854     1.858     1.862     1.865     1.869     1.873     1.876     1.880     1.883     1.887     1.890     1.893     1.897     1.900     1.903     1.906     1.910     1.913     1.916     1.919     1.922     1.925     1.927     1.930     1.933     1.936     1.938     1.941     1.943     1.946     1.948     1.951     1.953     1.955     1.958     1.960     1.962     1.964     1.966     1.968     1.969     1.971     1.973     1.974     1.976     1.977     1.978     1.979     1.981     1.982     1.983     1.983     1.984     1.984     1.985     1.985     1.985     1.985     1.985     1.985     1.984     1.984     1.983     1.982     1.981     1.980     1.979     1.978     1.976     1.975     1.973     1.971     1.968     1.966     1.963     1.961     1.958     1.954     1.951     1.947     1.942     1.938     1.934     1.929     1.924     1.919     1.914     1.909     1.903     1.898     1.892     1.885     1.878     1.871     1.863     1.855     1.847     1.837     1.827     1.816     1.804     1.790     1.777     1.780     1.783     1.785     1.787     1.789     1.791     1.792     1.794     1.795     1.797     1.798     1.800     1.801     1.802     1.803     1.805     1.806     1.807     1.808     1.810     1.811     1.812     1.813     1.814     1.815     1.816     1.817     1.819     1.820     1.821     1.822     1.823     1.824     1.825     1.827     1.828     1.829     1.830     1.831     1.832     1.833     1.835     1.836     1.837     1.838     1.839     1.840     1.842     1.843     1.844     1.845     1.846     1.848     1.849     1.850     1.851     1.852     1.854     1.855     1.856     1.857     1.859     1.860     1.861     1.862     1.863     1.865     1.866     1.867     1.868     1.870     1.871     1.872     1.873     1.875     1.876     1.877     1.879     1.880     1.881     1.882     1.883     1.885     1.886     1.887     1.888     1.890     1.891     1.892     1.893     1.895     1.896     1.897     1.898     1.900     1.901     1.902     1.903     1.905     1.906     1.907     1.908     1.910     1.911     1.912     1.913     1.914     1.916     1.917     1.918     1.920     1.921     1.922     1.924     1.925     1.926     1.928     1.929     1.930     1.932     1.933     1.935     1.936     1.937     1.939     1.940     1.941     1.943     1.944     1.946     1.947     1.948     1.950     1.951     1.953     1.954     1.956     1.957     1.958     1.960     1.961     1.963     1.964     1.966     1.968     1.969     1.971     1.972     1.974     1.975     1.977     1.979     1.980     1.982     1.984     1.985     1.987     1.989     1.990     1.992     1.994     1.996     1.997     1.999     2.001     2.003     2.005     2.006     2.008     2.010     2.012     2.013     2.015     2.017     2.019     2.021     2.023     2.025     2.027     2.029     2.030     2.032     2.034     2.036     2.038     2.040     2.042     2.044     2.046     2.049     2.051     2.053     2.055     2.057     2.059     2.061     2.063     2.075     2.093     2.110     2.127     2.143     2.160     2.176     2.192     2.208     2.223     2.239     2.254     2.269     2.284     2.298     2.312     2.326     2.340     2.353     2.366     2.378     2.391     2.403     2.414     2.426     2.437     2.447     2.458     2.468     2.477     2.487     2.496     2.504     2.513     2.521     2.529     2.536     2.543     2.550     2.557     2.563     2.569     2.574     2.580     2.585     2.589     2.594     2.598     2.602     2.606     2.609     2.612     2.615     2.618     2.620     2.622     2.624     2.626     2.628     2.629     2.630     2.632     2.633     2.634     2.634     2.635     2.636     2.636     2.636     2.637     2.637     2.637     2.637     2.638     2.638     2.638     2.639     2.639     2.640     2.640     2.641     2.642     2.643     2.645     2.646     2.648     2.650     2.652     2.655     2.658     2.661     2.665     2.669     2.673     2.678     2.684     2.689     2.696     2.702     2.710     2.717     2.725     2.734     2.743     2.753     2.764     2.774     2.786     2.797     2.810     2.823     2.836     2.849     2.864     2.878     2.893     2.908     2.923     2.939     2.955     2.972     2.988     3.005     3.022     3.040     3.057     3.074     3.092     3.109     3.126     3.144     3.161     3.178     3.196     3.213     3.230     3.247     3.265     3.282     3.299     3.315     3.332     3.348     3.363     3.379     3.394     3.409     3.424     3.440     3.457     3.474     3.492     3.512     3.532     3.554     3.577     3.603     3.631     3.664     3.698     3.735     3.772     3.810     3.848     3.886     3.924     3.964     4.006     4.050     4.093     4.136     4.176     4.214     4.248     4.276     4.296     4.307     4.309     4.303     4.289     4.271     4.255     4.254     4.260     4.259     4.251     4.236     4.214     4.191     4.167     4.140     4.115     4.097     4.085     4.078     4.080     4.084     4.091     4.101     4.111     4.121     4.136     4.151     4.163     4.177     4.189     4.199     4.207     4.213     4.215     4.214     4.210     4.202     4.192     4.181     4.167     4.147     4.129     4.110     4.087     4.066     4.045     4.023     4.002     3.981     3.958     3.935     3.912     3.881     3.847     3.816     3.783     3.747     3.712     3.673     3.634     3.600     3.562     3.528     3.501     3.469     3.437     3.404     3.361     3.318     3.279     3.236     3.201     3.163     3.121     3.087     3.061     3.066     3.071     3.076     3.082     3.087     3.092     3.097     3.103     3.108     3.114     3.120     3.125     3.131     3.137     3.142     3.147     3.152     3.158     3.165     3.171     3.177     3.182     3.185     3.193     3.357     3.519     3.693     3.857     4.037     4.205     4.380     4.549     4.721     4.887     5.035     5.181     5.300     5.386     5.479     5.530     5.598     5.631     5.668     5.680     5.665     5.648     5.626     5.572     5.533     5.476     5.419     5.352     5.287     5.218     5.145     5.063     4.964     4.869     4.769     4.664     4.565     4.461     4.358     4.264     4.170     4.081     3.994     3.906     3.818     3.727     3.638     3.596     3.581     3.571     3.564     3.557     3.546     3.533     3.520     3.507     3.493     3.478     3.461     3.443     3.424     3.404     3.385     3.367     3.348     3.328     3.306     3.283     3.259     3.237     3.215     3.192     3.169     3.145     3.120     3.094     3.065     3.034     3.001     2.967     2.933     2.901     2.889     2.881     2.873     2.865     2.857     2.849     2.841     2.833     2.827     2.822     2.817     2.812     2.808     2.804     2.801     2.798     2.795     2.792     2.789     2.786     2.783     2.780     2.778     2.776     2.774     2.772     2.771     2.769     2.768     2.767     2.766     2.765     2.763     2.762     2.761     2.759     2.757     2.755     2.753     2.751     2.749     2.747     2.746     2.744     2.743     2.741     2.739     2.738     2.735     2.733     2.731     2.729     2.727     2.725     2.723     2.720     2.718     2.715     2.713     2.711     2.709     2.707     2.705     2.703     2.702     2.700     2.699     2.698     2.696     2.695     2.693     2.691     2.689     2.686     2.684     2.682     2.680     2.726     2.779     2.832     2.883     2.928     2.962     2.985     2.993     2.982     2.953     2.909     2.857     2.807     2.768     2.747     2.744     2.754     2.766     2.775     2.772     2.758     2.740     2.723     2.712     2.703     2.693     2.740     2.794     2.861     2.951     3.048     3.136     3.209     3.265     3.302     3.318     3.308     3.273     3.216     3.139     3.038     2.918     2.785     2.645     2.605     2.620     2.635     2.650     2.665     2.679     2.692     2.703     2.714     2.724     2.736     2.747     2.758     2.769     2.815     2.961     3.104     3.249     3.396     3.549     3.705     3.860     4.004     4.132     4.237     4.321     4.382     4.426     4.464     4.503     4.551     4.608     4.669     4.727     4.780     4.825     4.863     4.894     4.918     4.938     4.950     4.950     4.937     4.905     4.855     4.797     4.748     4.710     4.670     4.627     4.581     4.536     4.488     4.440     4.399     4.369     4.339     4.292     4.224     4.141     4.051     3.956     3.868     3.802     3.797     3.808     3.948     4.175     4.414     4.638     4.822     4.959     5.039     5.071     5.063     5.032     4.982     4.919     4.858     4.795     4.728     4.660     4.586     4.508     4.451     4.469     4.488     4.511     4.537     4.552     4.546     4.513     4.451     4.378     4.306     4.246     4.197     4.154     4.113     4.070     4.029     3.991     3.959     3.930     3.902     3.871     3.837     3.804     3.777     3.757     3.744     3.734     3.723     3.709     3.687     3.656     3.616     3.568     3.519     3.463     3.396     3.320     3.241     3.160     3.080     3.001     2.923     2.850     2.786     2.734     2.691     2.660     2.639     2.628     2.622     2.618     2.614     2.611     2.606     2.595     2.579     2.558     2.532     2.502     2.468     2.431     2.391     2.350     2.309     2.268     2.229     2.192     2.158     2.126     2.097     2.071     2.047     2.025     2.005     1.987     1.971     1.956     1.941     1.927     1.913     1.900     1.887     1.873     1.860     1.846     1.831     1.817     1.802     1.786     1.770     1.755     1.740     1.726     1.711     1.696     1.682     1.667     1.653     1.639     1.626     1.612     1.598     1.584     1.570     1.555     1.543     1.539     1.535     1.530     1.526     1.522     1.518     1.514     1.511     1.507     1.503     1.499     1.496     1.492     1.488     1.485     1.481     1.478     1.474     1.471     1.468     1.464     1.461     1.458     1.454     1.451     1.448     1.444     1.441     1.438     1.434     1.431     1.428     1.424     1.421     1.417     1.414     1.410     1.407     1.404     1.400     1.397     1.394     1.390     1.387     1.384     1.381     1.378     1.376     1.373     1.370     1.368     1.365     1.363     1.360     1.358     1.356     1.353     1.351     1.349     1.348     1.346     1.344     1.342     1.341     1.339     1.338     1.336     1.335     1.333     1.332     1.331     1.329     1.328     1.327     1.326     1.324     1.323     1.322     1.321     1.320     1.318     1.317     1.316     1.314     1.313     1.311     1.309     1.308     1.306     1.304     1.303     1.301     1.299     1.296     1.294     1.292     1.289     1.287     1.284     1.282     1.279     1.275     1.272     1.269     1.265     1.262     1.258     1.254     1.250     1.246     1.242     1.238     1.233     1.229     1.224     1.219     1.214     1.209     1.204     1.198     1.193     1.187     1.182     1.176     1.170     1.164     1.158     1.151     1.145     1.138     1.132     1.125     1.119     1.112     1.105     1.098     1.090     1.083     1.076     1.069     1.061     1.054     1.046     1.039     1.032     1.024     1.017     1.009     1.002     0.994     0.987     0.979     0.972     0.964     0.957     0.949     0.942     0.934     0.926     0.920     0.925     0.928     0.929     0.928     0.926
     1.505     1.508     1.511     1.514     1.516     1.519     1.521     1.523     1.525     1.527     1.529     1.531     1.532     1.534     1.535     1.537     1.538     1.539     1.540     1.541     1.542     1.543     1.543     1.544     1.544     1.545     1.545     1.546     1.546     1.546     1.546     1.546     1.546     1.545     1.545     1.545     1.544     1.544     1.543     1.542     1.542     1.541     1.540     1.539     1.538     1.537     1.536     1.534     1.533     1.532     1.530     1.529     1.527     1.526     1.524     1.522     1.520     1.519     1.516     1.515     1.513     1.510     1.508     1.506     1.504     1.502     1.499     1.497     1.494     1.492     1.489     1.487     1.484     1.481     1.479     1.476     1.473     1.470     1.467     1.464     1.461     1.458     1.455     1.452     1.449     1.445     1.442     1.439     1.436     1.432     1.428     1.425     1.422     1.418     1.415     1.411     1.407     1.404     1.400     1.396     1.393     1.389     1.385     1.382     1.378     1.374     1.370     1.366     1.363     1.360     1.362     1.363     1.364     1.365     1.366     1.368     1.369     1.370     1.371     1.371     1.372     1.373     1.374     1.375     1.376     1.377     1.377     1.378     1.379     1.379     1.380     1.380     1.381     1.381     1.381     1.382     1.382     1.383     1.383     1.383     1.383     1.383     1.383     1.383     1.383     1.383     1.383     1.383     1.382     1.382     1.382     1.381     1.381     1.380     1.379     1.379     1.378     1.377     1.376     1.375     1.374     1.373     1.372     1.371     1.370     1.368     1.367     1.365     1.364     1.362     1.360     1.359     1.357     1.355     1.353     1.351     1.348     1.346     1.344     1.341     1.339     1.336     1.333     1.331     1.328     1.325     1.322     1.319     1.316     1.313     1.310     1.306     1.303     1.299     1.296     1.292     1.289     1.285     1.281     1.281     1.281     1.282     1.283     1.284     1.285     1.286     1.287     1.288     1.289     1.290     1.291     1.292     1.293     1.293     1.294     1.295     1.296     1.297     1.298     1.299     1.300     1.301     1.301     1.302     1.303     1.304     1.305     1.306     1.306     1.307     1.308     1.309     1.310     1.311     1.312     1.312     1.313     1.314     1.315     1.316     1.317     1.317     1.318     1.319     1.320     1.321     1.321     1.322     1.323     1.324     1.324     1.325     1.326     1.327     1.328     1.328     1.329     1.330     1.331     1.331     1.332     1.333     1.333     1.334     1.335     1.336     1.337     1.337     1.338     1.339     1.339     1.340     1.341     1.341     1.342     1.343     1.343     1.344     1.345     1.345     1.346     1.347     1.347     1.348     1.349     1.349     1.350     1.350     1.351     1.352     1.352     1.353     1.353     1.354     1.354     1.355     1.355     1.356     1.356     1.357     1.357     1.358     1.358     1.359     1.359     1.359     1.360     1.360     1.361     1.361     1.362     1.362     1.363     1.363     1.363     1.364     1.364     1.365     1.365     1.366     1.366     1.367     1.367     1.368     1.368     1.368     1.369     1.369     1.369     1.370     1.370     1.371     1.371     1.371     1.372     1.372     1.373     1.373     1.374     1.374     1.374     1.375     1.375     1.375     1.376     1.376     1.377     1.377     1.378     1.378     1.378     1.379     1.379     1.380     1.380     1.380     1.381     1.381     1.382     1.382     1.383     1.383     1.384     1.384     1.384     1.385     1.385     1.386     1.386     1.387     1.387     1.388     1.388     1.389     1.389     1.390     1.390     1.391     1.391     1.392     1.392     1.393     1.393     1.394     1.394     1.395     1.395     1.396     1.396     1.397     1.397     1.398     1.398     1.399     1.399     1.400     1.400     1.401     1.401     1.402     1.402     1.403     1.403     1.404     1.404     1.405     1.405     1.406     1.406     1.407     1.407     1.408     1.409     1.409     1.409     1.410     1.411     1.411     1.411     1.412     1.412     1.413     1.414     1.414     1.415     1.415     1.416     1.416     1.417     1.417     1.418     1.419     1.419     1.420     1.420     1.421     1.421     1.422     1.423     1.423     1.424     1.424     1.425     1.426     1.426     1.427     1.428     1.428     1.429     1.429     1.430     1.431     1.431     1.432     1.432     1.433     1.434     1.434     1.435     1.436     1.436     1.437     1.438     1.438     1.439     1.439     1.440     1.441     1.441     1.442     1.443     1.443     1.444     1.445     1.445     1.446     1.447     1.448     1.448     1.449     1.450     1.450     1.451     1.452     1.452     1.453     1.454     1.455     1.455     1.456     1.457     1.458     1.459     1.459     1.460     1.461     1.462     1.463     1.463     1.464     1.465     1.466     1.467     1.468     1.469     1.469     1.470     1.471     1.472     1.472     1.473     1.474     1.475     1.475     1.476     1.477     1.478     1.479     1.480     1.480     1.481     1.482     1.483     1.484     1.485     1.486     1.486     1.487     1.488     1.489     1.490     1.491     1.492     1.493     1.493     1.494     1.495     1.496     1.497     1.498     1.499     1.500     1.501     1.502     1.503     1.503     1.504     1.505     1.506     1.507     1.508     1.509     1.510     1.510     1.511     1.512     1.513     1.514     1.515     1.516     1.517     1.518     1.519     1.520     1.521     1.522     1.523     1.524     1.525     1.526     1.527     1.528     1.529     1.530     1.531     1.532     1.533     1.534     1.535     1.536     1.536     1.537     1.538     1.540     1.540     1.541     1.542     1.543     1.544     1.545     1.546     1.547     1.549     1.550     1.551     1.552     1.553     1.554     1.556     1.560     1.565     1.569     1.574     1.578     1.583     1.587     1.592     1.596     1.601     1.605     1.610     1.615     1.619     1.624     1.628     1.633     1.638     1.642     1.647     1.651     1.656     1.660     1.665     1.669     1.674     1.678     1.683     1.687     1.692     1.697     1.701     1.706     1.710     1.715     1.719     1.724     1.728     1.733     1.737     1.742     1.747     1.751     1.755     1.760     1.764     1.768     1.773     1.777     1.782     1.786     1.790     1.794     1.798     1.802     1.806     1.811     1.815     1.819     1.823     1.827     1.831     1.834     1.838     1.842     1.846     1.850     1.854     1.857     1.861     1.865     1.868     1.872     1.875     1.879     1.882     1.885     1.889     1.892     1.895     1.898     1.901     1.904     1.907     1.910     1.913     1.916     1.919     1.922     1.924     1.927     1.930     1.932     1.935     1.937     1.940     1.942     1.944     1.947     1.949     1.951     1.953     1.955     1.957     1.959     1.960     1.962     1.964     1.965     1.967     1.968     1.969     1.970     1.972     1.973     1.974     1.974     1.975     1.975     1.976     1.976     1.976     1.976     1.976     1.976     1.975     1.975     1.974     1.973     1.972     1.971     1.969     1.968     1.966     1.965     1.963     1.961     1.958     1.956     1.953     1.950     1.947     1.944     1.940     1.936     1.932     1.928     1.923     1.918     1.914     1.908     1.903     1.898     1.892     1.886     1.880     1.873     1.866     1.859     1.851     1.843     1.834     1.825     1.815     1.804     1.792     1.780     1.774     1.777     1.780     1.783     1.785     1.787     1.789     1.791     1.793     1.794     1.796     1.797     1.798     1.800     1.801     1.802     1.804     1.805     1.806     1.807     1.809     1.810     1.811     1.812     1.813     1.814     1.815     1.816     1.817     1.819     1.820     1.821     1.822     1.823     1.824     1.826     1.827     1.828     1.829     1.830     1.831     1.832     1.834     1.835     1.836     1.837     1.838     1.839     1.841     1.842     1.843     1.844     1.845     1.846     1.848     1.849     1.850     1.851     1.852     1.854     1.855     1.856     1.857     1.859     1.860     1.861     1.862     1.863     1.865     1.866     1.867     1.868     1.870     1.871     1.872     1.874     1.875     1.876     1.877     1.879     1.880     1.881     1.882     1.883     1.885     1.886     1.887     1.888     1.890     1.891     1.892     1.893     1.895     1.896     1.897     1.898     1.900     1.901     1.902     1.903     1.905     1.906     1.907     1.908     1.910     1.911     1.912     1.913     1.914     1.916     1.917     1.918     1.920     1.921     1.922     1.924     1.925     1.926     1.928     1.929     1.931     1.932     1.933     1.935     1.936     1.937     1.939     1.940     1.942     1.943     1.944     1.946     1.947     1.949     1.950     1.951     1.953     1.954     1.956     1.957     1.959     1.960     1.962     1.963     1.965     1.966     1.968     1.969     1.971     1.973     1.974     1.976     1.977     1.979     1.981     1.982     1.984     1.986     1.987     1.989     1.991     1.993     1.994     1.996     1.998     2.000     2.002     2.003     2.005     2.007     2.009     2.010     2.012     2.014     2.016     2.018     2.020     2.022     2.024     2.026     2.027     2.029     2.031     2.033     2.035     2.037     2.039     2.041     2.043     2.045     2.047     2.050     2.052     2.054     2.056     2.058     2.060     2.062     2.065     2.083     2.100     2.117     2.134     2.150     2.167     2.183     2.199     2.214     2.230     2.245     2.260     2.275     2.289     2.303     2.317     2.331     2.344     2.358     2.370     2.383     2.395     2.407     2.418     2.429     2.440     2.451     2.461     2.471     2.480     2.489     2.498     2.506     2.515     2.522     2.530     2.537     2.544     2.551     2.557     2.563     2.569     2.574     2.579     2.584     2.589     2.593     2.597     2.601     2.604     2.607     2.610     2.613     2.615     2.618     2.620     2.622     2.623     2.625     2.626     2.627     2.628     2.629     2.630     2.631     2.631     2.632     2.632     2.632     2.633     2.633     2.633     2.633     2.633     2.634     2.634     2.635     2.635     2.636     2.637     2.637     2.639     2.640     2.641     2.643     2.645     2.647     2.650     2.653     2.656     2.660     2.664     2.668     2.673     2.678     2.684     2.690     2.697     2.704     2.711     2.719     2.728     2.737     2.747     2.757     2.768     2.779     2.791     2.803     2.816     2.829     2.842     2.856     2.870     2.885     2.900     2.915     2.931     2.947     2.964     2.980     2.997     3.014     3.031     3.049     3.066     3.084     3.101     3.119     3.136     3.154     3.171     3.189     3.206     3.223     3.241     3.258     3.275     3.293     3.310     3.326     3.343     3.359     3.375     3.391     3.406     3.422     3.438     3.454     3.471     3.489     3.508     3.528     3.549     3.572     3.597     3.624     3.655     3.689     3.725     3.763     3.802     3.841     3.880     3.918     3.957     3.998     4.041     4.085     4.129     4.171     4.211     4.249     4.282     4.307     4.324     4.332     4.332     4.323     4.307     4.291     4.284     4.289     4.293     4.288     4.273     4.252     4.225     4.197     4.169     4.141     4.116     4.101     4.090     4.085     4.087     4.091     4.097     4.107     4.116     4.128     4.144     4.159     4.172     4.186     4.198     4.207     4.216     4.223     4.226     4.226     4.223     4.215     4.206     4.196     4.180     4.161     4.144     4.126     4.107     4.089     4.070     4.050     4.030     4.007     3.982     3.959     3.934     3.901     3.868     3.838     3.803     3.768     3.733     3.692     3.653     3.617     3.578     3.545     3.518     3.485     3.455     3.420     3.375     3.331     3.289     3.245     3.208     3.167     3.124     3.088     3.060     3.065     3.070     3.075     3.081     3.086     3.091     3.096     3.102     3.108     3.113     3.119     3.125     3.131     3.137     3.142     3.148     3.154     3.160     3.167     3.173     3.178     3.183     3.186     3.189     3.204     3.368     3.537     3.716     3.893     4.069     4.244     4.417     4.599     4.768     4.939     5.103     5.226     5.361     5.440     5.533     5.583     5.647     5.690     5.710     5.722     5.727     5.688     5.657     5.610     5.562     5.505     5.449     5.386     5.338     5.288     5.212     5.127     5.028     4.920     4.814     4.698     4.582     4.476     4.368     4.268     4.171     4.080     3.991     3.900     3.806     3.711     3.621     3.609     3.600     3.593     3.584     3.573     3.561     3.547     3.532     3.516     3.498     3.479     3.461     3.441     3.421     3.403     3.384     3.365     3.346     3.323     3.298     3.275     3.253     3.230     3.208     3.185     3.162     3.138     3.113     3.084     3.053     3.019     2.984     2.949     2.916     2.901     2.892     2.884     2.876     2.868     2.860     2.851     2.844     2.838     2.833     2.828     2.824     2.819     2.816     2.813     2.810     2.807     2.804     2.801     2.797     2.794     2.791     2.789     2.787     2.786     2.784     2.782     2.781     2.780     2.778     2.777     2.776     2.774     2.773     2.771     2.769     2.766     2.764     2.762     2.760     2.758     2.756     2.754     2.752     2.750     2.748     2.746     2.744     2.741     2.739     2.737     2.734     2.732     2.729     2.727     2.724     2.721     2.719     2.716     2.714     2.712     2.709     2.708     2.706     2.704     2.703     2.702     2.700     2.698     2.697     2.695     2.693     2.690     2.688     2.686     2.684     2.691     2.743     2.793     2.844     2.895     2.942     2.981     3.009     3.018     3.003     2.965     2.911     2.851     2.800     2.772     2.776     2.802     2.833     2.855     2.861     2.852     2.834     2.811     2.791     2.774     2.761     2.753     2.749     2.791     2.846     2.923     3.018     3.108     3.184     3.246     3.292     3.318     3.320     3.298     3.255     3.190     3.101     2.990     2.864     2.727     2.584     2.598     2.613     2.627     2.641     2.654     2.666     2.677     2.688     2.699     2.711     2.722     2.733     2.744     2.754     2.805     2.941     3.082     3.232     3.391     3.556     3.720     3.875     4.014     4.134     4.233     4.311     4.372     4.426     4.480     4.541     4.605     4.666     4.719     4.761     4.795     4.823     4.849     4.875     4.902     4.926     4.946     4.952     4.938     4.907     4.866     4.828     4.791     4.748     4.703     4.658     4.616     4.572     4.527     4.482     4.441     4.399     4.347     4.288     4.221     4.147     4.112     4.168     4.207     4.231     4.242     4.415     4.637     4.861     5.058     5.216     5.329     5.379     5.388     5.354     5.302     5.237     5.156     5.079     4.995     4.905     4.815     4.716     4.615     4.514     4.405     4.302     4.362     4.429     4.487     4.522     4.527     4.501     4.452     4.396     4.336     4.281     4.230     4.181     4.134     4.091     4.052     4.017     3.986     3.949     3.906     3.856     3.799     3.743     3.693     3.649     3.608     3.569     3.530     3.490     3.447     3.399     3.350     3.305     3.261     3.213     3.161     3.105     3.042     2.977     2.912     2.849     2.788     2.737     2.696     2.661     2.632     2.611     2.597     2.589     2.585     2.582     2.579     2.575     2.568     2.557     2.541     2.520     2.494     2.464     2.431     2.396     2.358     2.320     2.281     2.244     2.207     2.172     2.140     2.110     2.083     2.057     2.035     2.014     1.994     1.977     1.961     1.946     1.931     1.917     1.904     1.891     1.877     1.864     1.850     1.836     1.822     1.807     1.793     1.777     1.762     1.748     1.733     1.719     1.705     1.690     1.676     1.662     1.648     1.634     1.621     1.607     1.594     1.580     1.566     1.551     1.538     1.528     1.524     1.520     1.516     1.512     1.509     1.505     1.501     1.497     1.494     1.490     1.487     1.483     1.480     1.476     1.473     1.469     1.466     1.463     1.459     1.456     1.453     1.449     1.446     1.443     1.440     1.436     1.433     1.430     1.426     1.423     1.420     1.416     1.413     1.409     1.406     1.403     1.399     1.396     1.393     1.389     1.386     1.383     1.380     1.377     1.374     1.371     1.369     1.366     1.364     1.361     1.359     1.356     1.354     1.352     1.350     1.347     1.346     1.344     1.342     1.340     1.338     1.337     1.335     1.334     1.332     1.331     1.330     1.328     1.327     1.326     1.325     1.323     1.322     1.321     1.320     1.319     1.317     1.316     1.315     1.314     1.312     1.311     1.309     1.308     1.306     1.305     1.303     1.301     1.299     1.297     1.295     1.293     1.291     1.289     1.286     1.284     1.281     1.278     1.275     1.272     1.269     1.266     1.262     1.259     1.255     1.251     1.247     1.243     1.239     1.234     1.230     1.226     1.221     1.216     1.211     1.206     1.201     1.195     1.190     1.184     1.179     1.173     1.167     1.161     1.155     1.148     1.142     1.136     1.129     1.122     1.116     1.109     1.102     1.095     1.088     1.080     1.073     1.066     1.058     1.051     1.044     1.036     1.029     1.021     1.014     1.007     0.999     0.992     0.984     0.977     0.969     0.962     0.954     0.947     0.939     0.932     0.924     0.918     0.923     0.926     0.927     0.926     0.922
     1.502     1.505     1.508     1.510     1.513     1.515     1.517     1.520     1.521     1.524     1.526     1.527     1.529     1.530     1.532     1.533     1.534     1.536     1.537     1.538     1.539     1.539     1.540     1.540     1.541     1.541     1.542     1.542     1.542     1.542     1.542     1.542     1.542     1.542     1.542     1.541     1.541     1.540     1.540     1.539     1.538     1.537     1.536     1.536     1.534     1.533     1.532     1.531     1.530     1.528     1.527     1.525     1.524     1.522     1.520     1.518     1.517     1.515     1.513     1.511     1.509     1.507     1.505     1.503     1.500     1.498     1.496     1.493     1.491     1.488     1.486     1.483     1.480     1.478     1.475     1.473     1.469     1.467     1.464     1.461     1.458     1.454     1.452     1.448     1.445     1.442     1.439     1.435     1.432     1.428     1.425     1.422     1.418     1.414     1.411     1.407     1.404     1.400     1.397     1.393     1.389     1.386     1.382     1.378     1.375     1.370     1.367     1.363     1.361     1.363     1.364     1.365     1.366     1.367     1.369     1.370     1.371     1.371     1.373     1.374     1.375     1.375     1.376     1.377     1.378     1.378     1.379     1.380     1.380     1.381     1.381     1.382     1.382     1.383     1.383     1.383     1.384     1.384     1.384     1.385     1.385     1.385     1.385     1.385     1.385     1.385     1.384     1.384     1.384     1.383     1.383     1.382     1.382     1.381     1.380     1.380     1.379     1.378     1.377     1.376     1.375     1.374     1.373     1.371     1.370     1.369     1.367     1.366     1.364     1.363     1.361     1.359     1.357     1.355     1.353     1.351     1.349     1.346     1.344     1.342     1.339     1.336     1.334     1.331     1.328     1.325     1.322     1.319     1.316     1.313     1.310     1.306     1.303     1.299     1.296     1.292     1.289     1.285     1.281     1.280     1.281     1.282     1.283     1.284     1.285     1.286     1.286     1.287     1.288     1.289     1.290     1.291     1.292     1.293     1.294     1.295     1.296     1.297     1.297     1.298     1.299     1.300     1.301     1.302     1.302     1.303     1.304     1.305     1.306     1.307     1.307     1.308     1.309     1.310     1.311     1.312     1.313     1.314     1.314     1.315     1.316     1.317     1.317     1.318     1.319     1.320     1.321     1.321     1.322     1.323     1.324     1.325     1.325     1.326     1.327     1.328     1.328     1.329     1.330     1.330     1.331     1.332     1.333     1.333     1.334     1.335     1.336     1.337     1.337     1.338     1.339     1.339     1.340     1.341     1.341     1.342     1.343     1.343     1.344     1.344     1.345     1.346     1.347     1.347     1.348     1.348     1.349     1.350     1.350     1.351     1.351     1.352     1.352     1.353     1.353     1.354     1.354     1.355     1.355     1.356     1.356     1.357     1.357     1.358     1.358     1.359     1.359     1.359     1.360     1.360     1.361     1.361     1.362     1.362     1.363     1.363     1.364     1.364     1.365     1.365     1.365     1.366     1.366     1.367     1.367     1.367     1.368     1.368     1.369     1.369     1.370     1.370     1.370     1.371     1.371     1.372     1.372     1.372     1.373     1.373     1.374     1.374     1.374     1.375     1.375     1.376     1.376     1.376     1.377     1.377     1.378     1.378     1.378     1.379     1.379     1.380     1.380     1.380     1.381     1.381     1.382     1.382     1.383     1.383     1.384     1.384     1.385     1.385     1.386     1.386     1.386     1.387     1.387     1.388     1.389     1.389     1.390     1.390     1.391     1.391     1.392     1.392     1.393     1.393     1.394     1.394     1.395     1.395     1.396     1.396     1.397     1.397     1.398     1.398     1.399     1.399     1.399     1.400     1.400     1.401     1.401     1.402     1.402     1.403     1.403     1.404     1.405     1.405     1.406     1.406     1.407     1.407     1.408     1.408     1.409     1.409     1.410     1.410     1.411     1.411     1.412     1.412     1.413     1.413     1.414     1.415     1.415     1.416     1.416     1.417     1.417     1.418     1.418     1.419     1.420     1.420     1.421     1.421     1.422     1.423     1.423     1.424     1.424     1.425     1.426     1.426     1.427     1.428     1.428     1.429     1.430     1.430     1.431     1.431     1.432     1.432     1.433     1.434     1.434     1.435     1.436     1.436     1.437     1.438     1.438     1.439     1.439     1.440     1.441     1.441     1.442     1.443     1.443     1.444     1.445     1.446     1.446     1.447     1.448     1.448     1.449     1.450     1.450     1.451     1.452     1.453     1.453     1.454     1.455     1.456     1.457     1.457     1.458     1.459     1.460     1.460     1.461     1.462     1.463     1.464     1.465     1.465     1.466     1.467     1.468     1.469     1.469     1.470     1.471     1.472     1.473     1.473     1.474     1.475     1.476     1.477     1.477     1.478     1.479     1.480     1.481     1.482     1.483     1.483     1.484     1.485     1.486     1.487     1.488     1.489     1.490     1.490     1.491     1.492     1.493     1.494     1.495     1.496     1.497     1.498     1.499     1.499     1.500     1.501     1.502     1.503     1.504     1.505     1.506     1.506     1.507     1.508     1.509     1.510     1.511     1.512     1.513     1.514     1.515     1.516     1.516     1.517     1.518     1.520     1.520     1.521     1.522     1.523     1.524     1.525     1.526     1.527     1.528     1.529     1.530     1.531     1.532     1.533     1.534     1.535     1.536     1.537     1.538     1.539     1.540     1.541     1.542     1.543     1.544     1.545     1.546     1.547     1.548     1.549     1.550     1.552     1.553     1.554     1.555     1.558     1.563     1.567     1.571     1.576     1.580     1.585     1.589     1.594     1.598     1.603     1.608     1.612     1.617     1.621     1.626     1.630     1.635     1.640     1.644     1.649     1.653     1.658     1.662     1.667     1.671     1.676     1.680     1.685     1.689     1.694     1.698     1.703     1.707     1.712     1.716     1.721     1.725     1.730     1.734     1.739     1.743     1.748     1.752     1.756     1.761     1.765     1.769     1.774     1.778     1.782     1.786     1.790     1.795     1.799     1.803     1.807     1.811     1.815     1.819     1.823     1.826     1.830     1.834     1.838     1.842     1.846     1.849     1.853     1.857     1.860     1.864     1.867     1.870     1.874     1.877     1.880     1.883     1.887     1.890     1.893     1.896     1.899     1.902     1.905     1.907     1.910     1.913     1.916     1.919     1.921     1.924     1.926     1.929     1.931     1.933     1.935     1.938     1.940     1.942     1.944     1.946     1.948     1.949     1.951     1.953     1.955     1.956     1.958     1.959     1.960     1.961     1.963     1.964     1.964     1.965     1.966     1.966     1.967     1.967     1.967     1.967     1.967     1.966     1.966     1.965     1.965     1.964     1.963     1.961     1.960     1.958     1.957     1.955     1.953     1.951     1.948     1.946     1.943     1.940     1.937     1.934     1.930     1.926     1.922     1.918     1.913     1.908     1.903     1.898     1.893     1.887     1.881     1.875     1.869     1.862     1.855     1.847     1.840     1.831     1.823     1.814     1.804     1.794     1.783     1.771     1.771     1.774     1.778     1.781     1.783     1.785     1.787     1.789     1.791     1.793     1.794     1.796     1.797     1.799     1.800     1.801     1.803     1.804     1.805     1.806     1.807     1.809     1.810     1.811     1.812     1.813     1.814     1.815     1.816     1.818     1.819     1.820     1.821     1.822     1.823     1.824     1.826     1.827     1.828     1.829     1.830     1.831     1.832     1.834     1.835     1.836     1.837     1.838     1.839     1.841     1.842     1.843     1.844     1.845     1.846     1.848     1.849     1.850     1.851     1.852     1.854     1.855     1.856     1.857     1.859     1.860     1.861     1.862     1.863     1.865     1.866     1.867     1.868     1.870     1.871     1.872     1.874     1.875     1.876     1.877     1.879     1.880     1.881     1.882     1.883     1.885     1.886     1.887     1.888     1.890     1.891     1.892     1.893     1.895     1.896     1.897     1.898     1.900     1.901     1.902     1.904     1.905     1.906     1.907     1.909     1.910     1.911     1.912     1.913     1.915     1.916     1.917     1.918     1.920     1.921     1.922     1.924     1.925     1.927     1.928     1.929     1.931     1.932     1.933     1.935     1.936     1.938     1.939     1.940     1.942     1.943     1.945     1.946     1.947     1.949     1.950     1.952     1.953     1.955     1.956     1.958     1.959     1.960     1.962     1.964     1.965     1.967     1.968     1.970     1.971     1.973     1.975     1.976     1.978     1.980     1.981     1.983     1.985     1.986     1.988     1.990     1.992     1.993     1.995     1.997     1.999     2.000     2.002     2.004     2.006     2.008     2.009     2.011     2.013     2.015     2.017     2.019     2.021     2.023     2.025     2.026     2.028     2.030     2.032     2.034     2.036     2.038     2.040     2.042     2.044     2.046     2.049     2.051     2.053     2.055     2.057     2.059     2.061     2.064     2.073     2.090     2.107     2.124     2.141     2.157     2.173     2.189     2.205     2.221     2.236     2.251     2.266     2.280     2.295     2.309     2.323     2.336     2.349     2.362     2.375     2.387     2.399     2.411     2.422     2.433     2.443     2.454     2.464     2.473     2.482     2.491     2.500     2.508     2.516     2.524     2.531     2.538     2.545     2.551     2.557     2.563     2.569     2.574     2.579     2.583     2.588     2.592     2.596     2.599     2.602     2.606     2.608     2.611     2.613     2.615     2.617     2.619     2.620     2.621     2.623     2.624     2.625     2.625     2.626     2.627     2.627     2.628     2.628     2.628     2.628     2.629     2.629     2.629     2.629     2.630     2.630     2.630     2.631     2.632     2.633     2.634     2.635     2.637     2.638     2.640     2.642     2.645     2.648     2.651     2.654     2.658     2.663     2.667     2.673     2.678     2.684     2.691     2.698     2.705     2.713     2.722     2.731     2.740     2.750     2.761     2.772     2.784     2.796     2.808     2.821     2.835     2.848     2.862     2.877     2.892     2.907     2.923     2.939     2.955     2.971     2.988     3.005     3.023     3.040     3.058     3.075     3.093     3.111     3.128     3.146     3.164     3.181     3.199     3.216     3.233     3.251     3.268     3.286     3.303     3.320     3.337     3.354     3.371     3.387     3.403     3.419     3.435     3.452     3.469     3.486     3.505     3.524     3.544     3.567     3.590     3.617     3.646     3.678     3.714     3.753     3.792     3.832     3.872     3.911     3.950     3.989     4.030     4.074     4.119     4.163     4.205     4.245     4.281     4.312     4.334     4.347     4.352     4.349     4.338     4.324     4.315     4.317     4.323     4.322     4.308     4.287     4.260     4.229     4.198     4.168     4.139     4.116     4.103     4.094     4.090     4.092     4.094     4.099     4.109     4.119     4.132     4.148     4.163     4.176     4.190     4.202     4.211     4.221     4.229     4.232     4.232     4.230     4.223     4.215     4.204     4.188     4.171     4.156     4.141     4.124     4.110     4.093     4.073     4.052     4.028     4.001     3.977     3.950     3.916     3.885     3.855     3.820     3.787     3.752     3.711     3.671     3.634     3.593     3.562     3.534     3.502     3.472     3.436     3.389     3.346     3.301     3.255     3.217     3.172     3.128     3.092     3.059     3.064     3.069     3.074     3.080     3.085     3.090     3.096     3.102     3.107     3.113     3.119     3.125     3.131     3.137     3.143     3.149     3.155     3.162     3.168     3.174     3.179     3.204     3.222     3.225     3.231     3.239     3.409     3.588     3.765     3.946     4.122     4.306     4.477     4.661     4.845     5.001     5.177     5.291     5.416     5.496     5.577     5.648     5.695     5.746     5.783     5.771     5.762     5.728     5.692     5.637     5.586     5.529     5.487     5.461     5.422     5.378     5.318     5.219     5.117     4.995     4.874     4.752     4.624     4.507     4.395     4.293     4.192     4.099     4.002     3.901     3.801     3.704     3.645     3.637     3.627     3.617     3.605     3.591     3.575     3.557     3.538     3.518     3.499     3.479     3.459     3.439     3.420     3.402     3.383     3.362     3.338     3.313     3.289     3.265     3.242     3.220     3.198     3.177     3.153     3.127     3.098     3.067     3.033     2.997     2.960     2.925     2.912     2.904     2.896     2.887     2.879     2.871     2.863     2.856     2.850     2.845     2.840     2.836     2.831     2.828     2.825     2.822     2.819     2.816     2.813     2.809     2.806     2.803     2.801     2.799     2.798     2.796     2.795     2.793     2.792     2.790     2.789     2.787     2.785     2.783     2.781     2.779     2.777     2.774     2.772     2.769     2.767     2.765     2.763     2.760     2.758     2.756     2.753     2.750     2.748     2.745     2.742     2.740     2.737     2.734     2.731     2.728     2.725     2.722     2.720     2.717     2.715     2.713     2.711     2.709     2.707     2.706     2.704     2.703     2.701     2.699     2.697     2.695     2.693     2.690     2.688     2.686     2.706     2.756     2.803     2.851     2.902     2.953     2.997     3.027     3.034     3.011     2.963     2.901     2.839     2.799     2.795     2.827     2.874     2.913     2.933     2.934     2.920     2.899     2.873     2.845     2.818     2.802     2.799     2.799     2.790     2.835     2.897     2.984     3.074     3.155     3.223     3.278     3.315     3.329     3.319     3.287     3.234     3.156     3.054     2.936     2.806     2.662     2.576     2.590     2.604     2.616     2.628     2.639     2.650     2.661     2.673     2.684     2.696     2.707     2.718     2.728     2.737     2.783     2.929     3.089     3.262     3.439     3.613     3.777     3.926     4.058     4.168     4.258     4.333     4.399     4.466     4.533     4.600     4.659     4.707     4.742     4.768     4.789     4.811     4.837     4.871     4.910     4.945     4.968     4.971     4.956     4.930     4.901     4.863     4.819     4.772     4.732     4.694     4.655     4.609     4.556     4.502     4.452     4.403     4.358     4.407     4.467     4.533     4.595     4.644     4.674     4.781     4.933     5.058     5.178     5.272     5.354     5.421     5.449     5.458     5.436     5.387     5.327     5.243     5.155     5.061     4.954     4.850     4.734     4.616     4.503     4.383     4.272     4.180     4.276     4.366     4.434     4.472     4.480     4.460     4.423     4.381     4.333     4.282     4.230     4.179     4.130     4.086     4.045     4.005     3.963     3.911     3.846     3.770     3.687     3.606     3.530     3.456     3.384     3.317     3.257     3.203     3.152     3.106     3.066     3.033     3.002     2.970     2.935     2.893     2.848     2.802     2.756     2.713     2.678     2.647     2.619     2.595     2.575     2.561     2.552     2.548     2.545     2.543     2.540     2.535     2.526     2.514     2.498     2.476     2.451     2.422     2.390     2.356     2.321     2.285     2.250     2.214     2.180     2.148     2.118     2.089     2.063     2.039     2.017     1.997     1.978     1.962     1.946     1.931     1.917     1.903     1.890     1.877     1.864     1.851     1.837     1.823     1.809     1.795     1.780     1.766     1.752     1.737     1.723     1.709     1.696     1.683     1.669     1.655     1.641     1.628     1.614     1.601     1.588     1.574     1.560     1.546     1.533     1.520     1.514     1.510     1.507     1.503     1.499     1.496     1.492     1.488     1.485     1.481     1.478     1.474     1.471     1.468     1.464     1.461     1.458     1.454     1.451     1.448     1.445     1.441     1.438     1.435     1.432     1.428     1.425     1.422     1.418     1.415     1.412     1.408     1.405     1.401     1.398     1.395     1.392     1.388     1.385     1.382     1.379     1.376     1.373     1.370     1.368     1.365     1.362     1.360     1.357     1.355     1.352     1.350     1.348     1.346     1.344     1.342     1.340     1.338     1.336     1.335     1.333     1.332     1.330     1.329     1.327     1.326     1.325     1.324     1.322     1.321     1.320     1.319     1.318     1.316     1.315     1.314     1.313     1.311     1.310     1.309     1.307     1.306     1.304     1.303     1.301     1.299     1.298     1.296     1.294     1.292     1.290     1.288     1.285     1.283     1.280     1.278     1.275     1.272     1.269     1.266     1.262     1.259     1.255     1.252     1.248     1.244     1.240     1.236     1.231     1.227     1.222     1.218     1.213     1.208     1.203     1.198     1.192     1.187     1.181     1.176     1.170     1.164     1.158     1.152     1.146     1.139     1.133     1.126     1.120     1.113     1.106     1.099     1.092     1.085     1.078     1.070     1.063     1.056     1.048     1.041     1.034     1.026     1.019     1.012     1.004     0.997     0.989     0.982     0.974     0.967     0.959     0.952     0.945     0.937     0.930     0.922     0.915     0.920     0.923     0.925     0.924     0.921
     1.499     1.501     1.504     1.507     1.509     1.511     1.514     1.516     1.518     1.520     1.522     1.524     1.525     1.527     1.528     1.530     1.531     1.532     1.533     1.534     1.535     1.536     1.536     1.537     1.537     1.538     1.538     1.538     1.539     1.539     1.539     1.539     1.539     1.538     1.538     1.538     1.537     1.537     1.536     1.536     1.535     1.534     1.533     1.532     1.531     1.530     1.529     1.527     1.526     1.525     1.523     1.522     1.520     1.519     1.517     1.515     1.513     1.511     1.510     1.507     1.505     1.503     1.501     1.499     1.497     1.495     1.492     1.490     1.487     1.485     1.482     1.480     1.477     1.474     1.471     1.469     1.466     1.463     1.460     1.457     1.454     1.451     1.448     1.445     1.442     1.438     1.435     1.432     1.428     1.425     1.422     1.418     1.415     1.411     1.408     1.404     1.400     1.397     1.393     1.390     1.386     1.382     1.378     1.375     1.371     1.367     1.363     1.362     1.364     1.365     1.366     1.367     1.368     1.369     1.370     1.372     1.373     1.374     1.375     1.375     1.376     1.377     1.378     1.379     1.379     1.380     1.381     1.381     1.382     1.382     1.383     1.383     1.384     1.384     1.385     1.385     1.385     1.385     1.386     1.386     1.386     1.386     1.386     1.386     1.386     1.386     1.385     1.385     1.385     1.384     1.384     1.383     1.383     1.382     1.381     1.381     1.380     1.379     1.378     1.377     1.376     1.375     1.374     1.372     1.371     1.369     1.368     1.366     1.365     1.363     1.361     1.359     1.358     1.355     1.353     1.351     1.349     1.347     1.344     1.341     1.339     1.336     1.334     1.331     1.328     1.325     1.322     1.319     1.316     1.313     1.309     1.306     1.302     1.299     1.295     1.292     1.288     1.284     1.280     1.279     1.280     1.281     1.282     1.283     1.284     1.285     1.286     1.287     1.288     1.289     1.290     1.291     1.291     1.292     1.293     1.294     1.295     1.296     1.297     1.298     1.298     1.299     1.300     1.301     1.302     1.303     1.304     1.304     1.305     1.306     1.307     1.308     1.309     1.309     1.310     1.311     1.312     1.313     1.314     1.315     1.315     1.316     1.317     1.318     1.318     1.319     1.320     1.321     1.322     1.322     1.323     1.324     1.325     1.325     1.326     1.327     1.328     1.328     1.329     1.330     1.330     1.331     1.332     1.333     1.333     1.334     1.335     1.336     1.337     1.337     1.338     1.339     1.339     1.340     1.340     1.341     1.342     1.343     1.343     1.344     1.344     1.345     1.346     1.346     1.347     1.348     1.348     1.349     1.349     1.350     1.350     1.351     1.351     1.352     1.353     1.353     1.354     1.354     1.355     1.355     1.355     1.356     1.356     1.357     1.357     1.358     1.358     1.359     1.359     1.359     1.360     1.360     1.361     1.361     1.362     1.362     1.363     1.363     1.364     1.364     1.365     1.365     1.365     1.366     1.366     1.367     1.367     1.367     1.368     1.368     1.369     1.369     1.370     1.370     1.370     1.371     1.371     1.371     1.372     1.372     1.373     1.373     1.374     1.374     1.374     1.375     1.375     1.376     1.376     1.376     1.377     1.377     1.378     1.378     1.379     1.379     1.379     1.380     1.380     1.381     1.381     1.382     1.382     1.383     1.383     1.384     1.384     1.385     1.385     1.385     1.386     1.386     1.387     1.387     1.388     1.388     1.389     1.390     1.390     1.391     1.391     1.391     1.392     1.392     1.393     1.393     1.394     1.395     1.395     1.395     1.396     1.396     1.397     1.397     1.398     1.398     1.399     1.399     1.400     1.400     1.401     1.401     1.402     1.402     1.403     1.403     1.404     1.404     1.405     1.406     1.406     1.407     1.407     1.408     1.408     1.409     1.409     1.410     1.410     1.411     1.411     1.412     1.412     1.413     1.413     1.414     1.415     1.415     1.416     1.416     1.417     1.417     1.418     1.418     1.419     1.420     1.420     1.421     1.421     1.422     1.423     1.423     1.424     1.425     1.425     1.426     1.427     1.427     1.428     1.428     1.429     1.429     1.430     1.431     1.431     1.432     1.432     1.433     1.434     1.434     1.435     1.436     1.436     1.437     1.438     1.438     1.439     1.440     1.440     1.441     1.442     1.442     1.443     1.444     1.444     1.445     1.446     1.446     1.447     1.448     1.448     1.449     1.450     1.451     1.451     1.452     1.453     1.454     1.454     1.455     1.456     1.457     1.458     1.458     1.459     1.460     1.461     1.462     1.462     1.463     1.464     1.465     1.466     1.467     1.467     1.468     1.469     1.470     1.471     1.471     1.472     1.473     1.474     1.474     1.475     1.476     1.477     1.478     1.479     1.480     1.480     1.481     1.482     1.483     1.484     1.485     1.485     1.486     1.487     1.488     1.489     1.490     1.491     1.492     1.493     1.493     1.494     1.495     1.496     1.497     1.498     1.499     1.500     1.501     1.502     1.502     1.503     1.504     1.505     1.506     1.507     1.508     1.509     1.510     1.510     1.511     1.512     1.513     1.514     1.515     1.516     1.517     1.518     1.519     1.520     1.521     1.522     1.523     1.524     1.525     1.526     1.527     1.528     1.529     1.530     1.531     1.532     1.533     1.534     1.535     1.536     1.537     1.537     1.539     1.540     1.540     1.542     1.542     1.543     1.545     1.546     1.547     1.548     1.549     1.550     1.551     1.552     1.554     1.555     1.556     1.560     1.564     1.569     1.573     1.578     1.582     1.587     1.591     1.596     1.601     1.605     1.610     1.614     1.619     1.623     1.628     1.632     1.637     1.641     1.646     1.650     1.655     1.659     1.664     1.668     1.673     1.677     1.682     1.686     1.691     1.695     1.700     1.704     1.709     1.713     1.718     1.722     1.727     1.731     1.736     1.740     1.744     1.749     1.753     1.757     1.762     1.766     1.770     1.774     1.779     1.783     1.787     1.791     1.795     1.799     1.803     1.807     1.811     1.815     1.818     1.822     1.826     1.830     1.834     1.838     1.841     1.845     1.848     1.852     1.855     1.859     1.862     1.865     1.869     1.872     1.875     1.878     1.881     1.885     1.888     1.891     1.893     1.896     1.899     1.902     1.905     1.907     1.910     1.913     1.915     1.917     1.920     1.922     1.925     1.927     1.929     1.931     1.933     1.935     1.937     1.939     1.941     1.942     1.944     1.946     1.947     1.948     1.950     1.951     1.952     1.953     1.954     1.955     1.956     1.957     1.957     1.958     1.958     1.958     1.958     1.958     1.957     1.957     1.956     1.956     1.954     1.953     1.952     1.951     1.949     1.947     1.945     1.943     1.941     1.939     1.936     1.933     1.930     1.927     1.924     1.920     1.916     1.912     1.908     1.903     1.898     1.893     1.888     1.882     1.877     1.871     1.865     1.858     1.851     1.844     1.837     1.829     1.821     1.812     1.804     1.794     1.784     1.774     1.766     1.768     1.772     1.775     1.778     1.781     1.783     1.785     1.787     1.789     1.791     1.793     1.795     1.796     1.798     1.799     1.800     1.802     1.803     1.804     1.805     1.806     1.808     1.809     1.810     1.811     1.812     1.813     1.814     1.815     1.817     1.818     1.819     1.820     1.821     1.822     1.824     1.825     1.826     1.827     1.828     1.829     1.830     1.831     1.833     1.834     1.835     1.836     1.837     1.838     1.840     1.841     1.842     1.843     1.844     1.845     1.847     1.848     1.849     1.850     1.851     1.853     1.854     1.855     1.856     1.857     1.859     1.860     1.861     1.862     1.864     1.865     1.866     1.867     1.868     1.870     1.871     1.872     1.874     1.875     1.876     1.877     1.879     1.880     1.881     1.882     1.883     1.885     1.886     1.887     1.888     1.890     1.891     1.892     1.893     1.895     1.896     1.897     1.898     1.900     1.901     1.902     1.904     1.905     1.906     1.907     1.909     1.910     1.911     1.912     1.914     1.915     1.916     1.917     1.919     1.920     1.921     1.923     1.924     1.925     1.927     1.928     1.929     1.931     1.932     1.934     1.935     1.936     1.938     1.939     1.940     1.942     1.943     1.945     1.946     1.948     1.949     1.950     1.952     1.953     1.955     1.956     1.958     1.959     1.961     1.962     1.964     1.965     1.967     1.969     1.970     1.972     1.974     1.975     1.977     1.978     1.980     1.982     1.983     1.985     1.987     1.989     1.990     1.992     1.994     1.996     1.997     1.999     2.001     2.003     2.005     2.006     2.008     2.010     2.012     2.014     2.016     2.018     2.020     2.022     2.023     2.025     2.027     2.029     2.031     2.033     2.035     2.037     2.039     2.041     2.043     2.045     2.047     2.050     2.052     2.054     2.056     2.058     2.060     2.062     2.065     2.080     2.097     2.114     2.131     2.147     2.164     2.180     2.196     2.211     2.227     2.242     2.257     2.271     2.286     2.300     2.314     2.328     2.341     2.354     2.367     2.379     2.391     2.403     2.414     2.425     2.436     2.446     2.456     2.466     2.476     2.485     2.493     2.502     2.510     2.518     2.525     2.532     2.539     2.545     2.552     2.557     2.563     2.568     2.573     2.578     2.582     2.586     2.590     2.594     2.597     2.600     2.603     2.606     2.608     2.610     2.612     2.614     2.615     2.617     2.618     2.619     2.620     2.621     2.621     2.622     2.622     2.623     2.623     2.624     2.624     2.624     2.624     2.624     2.625     2.625     2.625     2.626     2.626     2.627     2.628     2.629     2.630     2.632     2.633     2.635     2.637     2.640     2.643     2.646     2.649     2.653     2.657     2.662     2.667     2.672     2.678     2.685     2.692     2.699     2.707     2.715     2.724     2.734     2.743     2.754     2.765     2.776     2.788     2.800     2.813     2.826     2.840     2.854     2.869     2.883     2.898     2.914     2.930     2.946     2.962     2.979     2.996     3.013     3.031     3.048     3.066     3.084     3.102     3.120     3.138     3.155     3.173     3.191     3.209     3.226     3.244     3.261     3.279     3.296     3.314     3.331     3.348     3.365     3.382     3.399     3.415     3.432     3.449     3.466     3.484     3.502     3.520     3.540     3.561     3.584     3.609     3.637     3.667     3.702     3.740     3.780     3.821     3.862     3.902     3.941     3.980     4.020     4.062     4.106     4.150     4.194     4.236     4.275     4.310     4.337     4.355     4.365     4.368     4.364     4.353     4.344     4.343     4.347     4.349     4.341     4.319     4.290     4.260     4.226     4.193     4.163     4.135     4.115     4.103     4.095     4.092     4.092     4.093     4.098     4.108     4.118     4.132     4.148     4.162     4.176     4.189     4.201     4.210     4.221     4.229     4.232     4.235     4.234     4.227     4.218     4.208     4.194     4.179     4.167     4.153     4.139     4.128     4.111     4.090     4.067     4.042     4.014     3.989     3.961     3.928     3.899     3.869     3.837     3.805     3.771     3.729     3.689     3.651     3.610     3.579     3.551     3.519     3.490     3.452     3.404     3.361     3.315     3.266     3.226     3.178     3.135     3.099     3.059     3.063     3.068     3.074     3.079     3.085     3.090     3.096     3.102     3.107     3.113     3.119     3.125     3.132     3.138     3.144     3.151     3.157     3.164     3.170     3.175     3.190     3.223     3.248     3.262     3.272     3.272     3.302     3.471     3.656     3.830     4.021     4.194     4.371     4.567     4.726     4.923     5.075     5.239     5.346     5.461     5.554     5.625     5.701     5.775     5.798     5.817     5.811     5.797     5.762     5.713     5.652     5.603     5.575     5.553     5.551     5.542     5.497     5.433     5.325     5.203     5.089     4.958     4.826     4.690     4.566     4.449     4.340     4.236     4.131     4.021     3.917     3.807     3.709     3.676     3.664     3.652     3.638     3.620     3.600     3.579     3.559     3.539     3.518     3.498     3.478     3.458     3.439     3.419     3.399     3.376     3.352     3.326     3.299     3.274     3.252     3.232     3.211     3.189     3.165     3.138     3.109     3.077     3.042     3.006     2.968     2.933     2.924     2.916     2.907     2.899     2.890     2.882     2.875     2.868     2.862     2.857     2.852     2.848     2.844     2.840     2.837     2.834     2.831     2.828     2.824     2.821     2.817     2.815     2.813     2.812     2.811     2.809     2.808     2.806     2.804     2.803     2.801     2.799     2.797     2.795     2.793     2.790     2.788     2.785     2.782     2.780     2.777     2.774     2.771     2.769     2.766     2.763     2.760     2.757     2.754     2.751     2.748     2.745     2.742     2.739     2.736     2.733     2.729     2.726     2.724     2.721     2.718     2.716     2.714     2.712     2.711     2.709     2.707     2.705     2.704     2.702     2.700     2.698     2.695     2.693     2.691     2.689     2.718     2.765     2.809     2.855     2.908     2.962     3.008     3.036     3.035     3.005     2.950     2.887     2.835     2.817     2.841     2.892     2.944     2.980     2.995     2.992     2.978     2.954     2.920     2.881     2.847     2.831     2.833     2.837     2.826     2.825     2.874     2.949     3.037     3.121     3.196     3.260     3.307     3.332     3.333     3.313     3.270     3.202     3.110     3.001     2.878     2.739     2.594     2.566     2.578     2.589     2.600     2.611     2.622     2.633     2.644     2.656     2.667     2.679     2.689     2.699     2.708     2.716     2.838     3.012     3.195     3.382     3.563     3.733     3.886     4.019     4.131     4.224     4.302     4.372     4.443     4.516     4.587     4.649     4.699     4.736     4.763     4.787     4.811     4.842     4.880     4.922     4.962     4.991     5.003     5.000     4.988     4.965     4.930     4.886     4.843     4.809     4.779     4.744     4.693     4.630     4.628     4.704     4.767     4.818     4.862     4.909     4.960     5.013     5.056     5.095     5.209     5.277     5.296     5.302     5.286     5.280     5.291     5.295     5.295     5.285     5.244     5.191     5.117     5.029     4.940     4.831     4.723     4.611     4.492     4.383     4.271     4.167     4.080     4.105     4.210     4.300     4.363     4.396     4.403     4.391     4.366     4.335     4.296     4.248     4.195     4.140     4.087     4.037     3.988     3.936     3.878     3.805     3.714     3.610     3.502     3.397     3.293     3.191     3.098     3.021     2.957     2.905     2.864     2.832     2.808     2.788     2.769     2.751     2.733     2.712     2.687     2.661     2.635     2.612     2.589     2.568     2.548     2.532     2.519     2.511     2.506     2.504     2.502     2.500     2.496     2.489     2.480     2.467     2.450     2.429     2.404     2.376     2.346     2.314     2.281     2.248     2.214     2.181     2.149     2.119     2.090     2.063     2.038     2.016     1.995     1.976     1.958     1.942     1.927     1.913     1.899     1.885     1.873     1.860     1.847     1.834     1.821     1.807     1.794     1.780     1.767     1.753     1.739     1.725     1.711     1.699     1.686     1.673     1.660     1.646     1.632     1.619     1.606     1.593     1.580     1.567     1.554     1.540     1.527     1.514     1.504     1.501     1.497     1.494     1.490     1.486     1.483     1.479     1.476     1.473     1.469     1.466     1.463     1.459     1.456     1.453     1.449     1.446     1.443     1.440     1.437     1.433     1.430     1.427     1.424     1.420     1.417     1.414     1.411     1.407     1.404     1.401     1.397     1.394     1.391     1.388     1.384     1.381     1.378     1.375     1.372     1.369     1.366     1.364     1.361     1.358     1.356     1.353     1.351     1.349     1.346     1.344     1.342     1.340     1.338     1.336     1.334     1.333     1.331     1.330     1.328     1.327     1.325     1.324     1.323     1.321     1.320     1.319     1.318     1.316     1.315     1.314     1.313     1.312     1.311     1.309     1.308     1.307     1.305     1.304     1.303     1.301     1.300     1.298     1.296     1.295     1.293     1.291     1.289     1.287     1.285     1.282     1.280     1.277     1.275     1.272     1.269     1.266     1.263     1.259     1.256     1.252     1.249     1.245     1.241     1.237     1.233     1.228     1.224     1.219     1.215     1.210     1.205     1.200     1.195     1.189     1.184     1.178     1.173     1.167     1.161     1.155     1.149     1.143     1.136     1.130     1.123     1.117     1.110     1.103     1.096     1.089     1.082     1.075     1.068     1.060     1.053     1.046     1.038     1.031     1.024     1.016     1.009     1.002     0.994     0.987     0.979     0.972     0.965     0.957     0.950     0.943     0.935     0.927     0.920     0.913     0.918     0.921     0.922     0.921     0.919
     1.494     1.498     1.500     1.503     1.505     1.508     1.510     1.512     1.515     1.516     1.518     1.520     1.522     1.523     1.525     1.526     1.527     1.528     1.530     1.531     1.531     1.532     1.533     1.534     1.534     1.534     1.534     1.535     1.535     1.535     1.535     1.535     1.535     1.535     1.534     1.534     1.534     1.533     1.533     1.532     1.531     1.530     1.530     1.529     1.527     1.526     1.525     1.524     1.523     1.521     1.520     1.518     1.517     1.515     1.513     1.511     1.510     1.508     1.506     1.504     1.502     1.500     1.498     1.495     1.494     1.491     1.489     1.486     1.484     1.481     1.479     1.476     1.473     1.471     1.468     1.465     1.462     1.459     1.457     1.454     1.451     1.448     1.444     1.441     1.438     1.435     1.432     1.428     1.425     1.422     1.418     1.415     1.411     1.408     1.404     1.400     1.397     1.393     1.390     1.386     1.382     1.379     1.375     1.371     1.367     1.364     1.363     1.364     1.365     1.367     1.368     1.369     1.370     1.371     1.372     1.373     1.374     1.375     1.376     1.377     1.378     1.379     1.379     1.380     1.381     1.381     1.382     1.383     1.383     1.384     1.384     1.385     1.385     1.385     1.386     1.386     1.386     1.387     1.387     1.387     1.387     1.387     1.387     1.387     1.387     1.387     1.386     1.386     1.386     1.385     1.385     1.384     1.384     1.383     1.382     1.381     1.380     1.379     1.378     1.377     1.376     1.375     1.374     1.373     1.371     1.370     1.368     1.367     1.365     1.363     1.361     1.359     1.358     1.355     1.353     1.351     1.349     1.346     1.344     1.342     1.339     1.336     1.333     1.331     1.328     1.325     1.322     1.319     1.316     1.312     1.309     1.306     1.302     1.298     1.295     1.291     1.287     1.284     1.280     1.279     1.280     1.281     1.282     1.282     1.284     1.284     1.285     1.286     1.287     1.288     1.289     1.290     1.291     1.292     1.293     1.294     1.294     1.295     1.296     1.297     1.298     1.299     1.300     1.300     1.301     1.302     1.303     1.304     1.305     1.305     1.306     1.307     1.308     1.309     1.310     1.311     1.311     1.312     1.313     1.314     1.315     1.315     1.316     1.317     1.318     1.319     1.319     1.320     1.321     1.322     1.322     1.323     1.324     1.325     1.325     1.326     1.327     1.328     1.328     1.329     1.330     1.331     1.331     1.332     1.333     1.334     1.334     1.335     1.336     1.336     1.337     1.338     1.338     1.339     1.340     1.340     1.341     1.342     1.342     1.343     1.344     1.344     1.345     1.345     1.346     1.347     1.347     1.348     1.349     1.349     1.350     1.350     1.351     1.351     1.352     1.352     1.353     1.353     1.354     1.354     1.355     1.355     1.356     1.356     1.356     1.357     1.357     1.358     1.358     1.359     1.359     1.360     1.360     1.361     1.361     1.361     1.362     1.362     1.363     1.363     1.364     1.364     1.365     1.365     1.365     1.366     1.366     1.367     1.367     1.368     1.368     1.368     1.369     1.369     1.370     1.370     1.370     1.371     1.371     1.372     1.372     1.372     1.373     1.373     1.374     1.374     1.374     1.375     1.375     1.376     1.376     1.377     1.377     1.377     1.378     1.378     1.379     1.379     1.380     1.380     1.381     1.381     1.381     1.382     1.382     1.383     1.383     1.384     1.384     1.385     1.385     1.386     1.386     1.387     1.387     1.388     1.388     1.389     1.390     1.390     1.390     1.391     1.391     1.392     1.392     1.393     1.393     1.394     1.394     1.395     1.395     1.396     1.396     1.397     1.397     1.398     1.398     1.399     1.399     1.400     1.400     1.401     1.401     1.402     1.402     1.403     1.403     1.404     1.404     1.405     1.405     1.406     1.406     1.407     1.407     1.408     1.408     1.409     1.410     1.410     1.411     1.411     1.412     1.412     1.413     1.413     1.414     1.415     1.415     1.416     1.416     1.417     1.417     1.418     1.418     1.419     1.420     1.420     1.421     1.421     1.422     1.423     1.423     1.424     1.425     1.425     1.426     1.426     1.427     1.428     1.428     1.429     1.429     1.430     1.431     1.431     1.432     1.432     1.433     1.434     1.434     1.435     1.436     1.436     1.437     1.438     1.438     1.439     1.440     1.440     1.441     1.442     1.443     1.443     1.444     1.444     1.445     1.446     1.447     1.447     1.448     1.449     1.449     1.450     1.451     1.452     1.452     1.453     1.454     1.455     1.455     1.456     1.457     1.458     1.458     1.459     1.460     1.461     1.462     1.463     1.464     1.464     1.465     1.466     1.467     1.468     1.468     1.469     1.470     1.471     1.472     1.472     1.473     1.474     1.475     1.476     1.476     1.477     1.478     1.479     1.480     1.481     1.482     1.483     1.483     1.484     1.485     1.486     1.487     1.488     1.489     1.490     1.490     1.491     1.492     1.493     1.494     1.495     1.496     1.497     1.498     1.498     1.499     1.500     1.501     1.502     1.503     1.504     1.505     1.505     1.506     1.507     1.508     1.509     1.510     1.511     1.512     1.512     1.513     1.515     1.515     1.516     1.517     1.518     1.519     1.520     1.521     1.522     1.523     1.524     1.525     1.526     1.527     1.528     1.529     1.530     1.531     1.532     1.533     1.534     1.535     1.536     1.537     1.538     1.539     1.540     1.541     1.542     1.543     1.544     1.545     1.546     1.548     1.549     1.550     1.551     1.552     1.553     1.554     1.555     1.558     1.562     1.567     1.571     1.575     1.580     1.584     1.589     1.593     1.598     1.602     1.607     1.611     1.616     1.620     1.625     1.629     1.634     1.638     1.643     1.647     1.652     1.656     1.661     1.665     1.670     1.674     1.679     1.683     1.688     1.692     1.697     1.701     1.706     1.710     1.715     1.719     1.723     1.728     1.732     1.737     1.741     1.745     1.750     1.754     1.758     1.762     1.766     1.771     1.775     1.779     1.783     1.787     1.791     1.795     1.799     1.803     1.807     1.811     1.814     1.818     1.822     1.826     1.829     1.833     1.837     1.840     1.844     1.847     1.851     1.854     1.857     1.860     1.864     1.867     1.870     1.873     1.876     1.879     1.882     1.885     1.888     1.891     1.893     1.896     1.899     1.901     1.904     1.906     1.909     1.911     1.913     1.916     1.918     1.920     1.922     1.924     1.926     1.928     1.930     1.932     1.933     1.935     1.937     1.938     1.939     1.941     1.942     1.943     1.944     1.945     1.946     1.947     1.948     1.948     1.948     1.949     1.949     1.949     1.948     1.948     1.948     1.947     1.946     1.945     1.944     1.943     1.942     1.940     1.938     1.936     1.934     1.932     1.929     1.927     1.924     1.921     1.917     1.914     1.910     1.907     1.903     1.898     1.894     1.889     1.884     1.878     1.873     1.867     1.861     1.855     1.848     1.842     1.835     1.827     1.819     1.811     1.803     1.794     1.785     1.776     1.766     1.763     1.766     1.769     1.772     1.775     1.778     1.781     1.783     1.785     1.787     1.789     1.791     1.793     1.795     1.796     1.798     1.799     1.800     1.802     1.803     1.804     1.805     1.807     1.808     1.809     1.810     1.811     1.812     1.813     1.814     1.816     1.817     1.818     1.819     1.820     1.821     1.822     1.824     1.825     1.826     1.827     1.828     1.829     1.830     1.832     1.833     1.834     1.835     1.836     1.837     1.838     1.840     1.841     1.842     1.843     1.844     1.845     1.847     1.848     1.849     1.850     1.851     1.853     1.854     1.855     1.856     1.858     1.859     1.860     1.861     1.862     1.864     1.865     1.866     1.867     1.869     1.870     1.871     1.872     1.874     1.875     1.876     1.877     1.879     1.880     1.881     1.882     1.884     1.885     1.886     1.887     1.889     1.890     1.891     1.892     1.893     1.895     1.896     1.897     1.898     1.900     1.901     1.902     1.904     1.905     1.906     1.907     1.909     1.910     1.911     1.912     1.914     1.915     1.916     1.917     1.919     1.920     1.921     1.923     1.924     1.925     1.927     1.928     1.930     1.931     1.932     1.934     1.935     1.936     1.938     1.939     1.941     1.942     1.943     1.945     1.946     1.948     1.949     1.951     1.952     1.954     1.955     1.957     1.958     1.960     1.961     1.963     1.964     1.966     1.968     1.969     1.971     1.972     1.974     1.976     1.977     1.979     1.981     1.982     1.984     1.986     1.987     1.989     1.991     1.993     1.995     1.996     1.998     2.000     2.002     2.004     2.005     2.007     2.009     2.011     2.013     2.015     2.017     2.019     2.021     2.022     2.024     2.026     2.028     2.030     2.032     2.034     2.036     2.038     2.040     2.042     2.044     2.046     2.049     2.051     2.053     2.055     2.057     2.059     2.061     2.064     2.070     2.087     2.104     2.121     2.138     2.154     2.170     2.186     2.202     2.217     2.232     2.247     2.262     2.277     2.291     2.305     2.319     2.332     2.345     2.358     2.371     2.383     2.395     2.406     2.418     2.428     2.439     2.449     2.459     2.469     2.478     2.487     2.495     2.503     2.511     2.519     2.526     2.533     2.539     2.546     2.552     2.557     2.562     2.568     2.572     2.577     2.581     2.585     2.589     2.592     2.595     2.598     2.601     2.603     2.605     2.607     2.609     2.611     2.612     2.613     2.614     2.615     2.616     2.617     2.617     2.618     2.618     2.619     2.619     2.619     2.619     2.619     2.620     2.620     2.620     2.620     2.621     2.621     2.622     2.623     2.624     2.625     2.626     2.628     2.630     2.632     2.634     2.637     2.640     2.643     2.647     2.651     2.656     2.661     2.666     2.672     2.678     2.685     2.692     2.700     2.708     2.717     2.726     2.736     2.746     2.757     2.768     2.780     2.792     2.805     2.818     2.831     2.845     2.860     2.874     2.889     2.905     2.920     2.936     2.953     2.970     2.987     3.004     3.021     3.039     3.057     3.075     3.093     3.111     3.129     3.147     3.165     3.183     3.201     3.219     3.237     3.254     3.272     3.289     3.307     3.324     3.342     3.359     3.376     3.393     3.411     3.428     3.445     3.463     3.481     3.499     3.517     3.536     3.556     3.578     3.602     3.629     3.657     3.690     3.727     3.767     3.807     3.849     3.890     3.930     3.970     4.009     4.049     4.091     4.135     4.179     4.223     4.264     4.302     4.334     4.358     4.373     4.380     4.382     4.377     4.369     4.365     4.365     4.367     4.364     4.348     4.319     4.287     4.253     4.218     4.185     4.154     4.129     4.112     4.102     4.095     4.091     4.088     4.088     4.094     4.104     4.114     4.129     4.144     4.157     4.170     4.184     4.195     4.206     4.217     4.224     4.229     4.233     4.233     4.227     4.218     4.209     4.197     4.185     4.175     4.163     4.152     4.140     4.123     4.100     4.077     4.051     4.022     3.997     3.969     3.938     3.910     3.883     3.851     3.822     3.789     3.746     3.707     3.669     3.628     3.597     3.568     3.536     3.506     3.468     3.420     3.377     3.328     3.277     3.234     3.185     3.144     3.108     3.070     3.063     3.068     3.074     3.079     3.085     3.090     3.096     3.102     3.108     3.114     3.120     3.126     3.133     3.139     3.146     3.153     3.159     3.165     3.171     3.176     3.191     3.233     3.263     3.291     3.303     3.316     3.313     3.373     3.544     3.733     3.910     4.092     4.287     4.449     4.647     4.810     4.999     5.143     5.281     5.402     5.494     5.596     5.693     5.747     5.806     5.830     5.849     5.838     5.821     5.771     5.722     5.678     5.634     5.628     5.638     5.641     5.644     5.599     5.528     5.433     5.313     5.188     5.053     4.913     4.782     4.653     4.530     4.409     4.295     4.174     4.056     3.944     3.826     3.726     3.700     3.686     3.668     3.647     3.625     3.603     3.583     3.561     3.541     3.520     3.498     3.477     3.456     3.434     3.412     3.389     3.364     3.337     3.310     3.285     3.263     3.243     3.222     3.199     3.174     3.147     3.118     3.086     3.052     3.016     2.979     2.945     2.936     2.928     2.919     2.910     2.902     2.894     2.887     2.881     2.875     2.870     2.865     2.861     2.857     2.853     2.850     2.847     2.844     2.840     2.836     2.833     2.830     2.828     2.827     2.825     2.824     2.822     2.821     2.819     2.817     2.816     2.814     2.812     2.810     2.807     2.805     2.802     2.799     2.796     2.793     2.790     2.787     2.784     2.780     2.777     2.774     2.771     2.767     2.764     2.761     2.758     2.754     2.751     2.748     2.744     2.741     2.737     2.734     2.731     2.728     2.725     2.723     2.720     2.718     2.716     2.714     2.712     2.711     2.709     2.707     2.705     2.703     2.701     2.699     2.696     2.694     2.692     2.724     2.769     2.811     2.857     2.911     2.966     3.011     3.032     3.025     2.988     2.933     2.879     2.849     2.858     2.901     2.955     3.001     3.031     3.043     3.041     3.024     2.994     2.950     2.902     2.866     2.854     2.859     2.864     2.852     2.817     2.852     2.912     2.997     3.083     3.165     3.237     3.293     3.328     3.340     3.331     3.298     3.241     3.159     3.059     2.943     2.813     2.671     2.540     2.550     2.560     2.570     2.581     2.591     2.602     2.613     2.625     2.636     2.647     2.657     2.666     2.676     2.684     2.803     2.984     3.172     3.360     3.541     3.710     3.859     3.987     4.093     4.179     4.255     4.327     4.402     4.484     4.566     4.642     4.706     4.757     4.797     4.833     4.869     4.907     4.946     4.982     5.011     5.031     5.043     5.046     5.042     5.026     4.996     4.956     4.922     4.899     4.877     4.844     4.902     4.985     5.072     5.153     5.221     5.270     5.308     5.339     5.368     5.397     5.418     5.425     5.416     5.391     5.352     5.301     5.235     5.182     5.153     5.086     4.986     4.916     4.879     4.831     4.777     4.701     4.626     4.537     4.442     4.354     4.255     4.165     4.078     3.994     3.929     3.976     4.068     4.157     4.229     4.276     4.299     4.303     4.294     4.276     4.252     4.216     4.169     4.114     4.054     3.994     3.933     3.872     3.804     3.726     3.629     3.513     3.389     3.264     3.140     3.017     2.904     2.808     2.732     2.678     2.641     2.618     2.602     2.591     2.584     2.581     2.583     2.581     2.575     2.564     2.551     2.537     2.523     2.508     2.493     2.481     2.470     2.463     2.458     2.457     2.456     2.455     2.453     2.448     2.441     2.430     2.417     2.400     2.379     2.355     2.328     2.300     2.270     2.239     2.207     2.176     2.145     2.115     2.086     2.059     2.034     2.010     1.989     1.969     1.951     1.934     1.919     1.904     1.891     1.877     1.865     1.853     1.840     1.827     1.815     1.802     1.789     1.776     1.764     1.751     1.738     1.725     1.711     1.699     1.687     1.675     1.662     1.649     1.636     1.623     1.610     1.597     1.585     1.572     1.559     1.546     1.533     1.520     1.507     1.495     1.491     1.488     1.485     1.481     1.478     1.474     1.471     1.467     1.464     1.461     1.458     1.454     1.451     1.448     1.445     1.441     1.438     1.435     1.432     1.429     1.426     1.422     1.419     1.416     1.413     1.409     1.406     1.403     1.400     1.396     1.393     1.390     1.387     1.383     1.380     1.377     1.374     1.371     1.368     1.365     1.363     1.360     1.357     1.355     1.352     1.350     1.347     1.345     1.343     1.340     1.338     1.336     1.334     1.333     1.331     1.329     1.328     1.326     1.325     1.323     1.322     1.321     1.319     1.318     1.317     1.316     1.314     1.313     1.312     1.311     1.310     1.309     1.308     1.306     1.305     1.304     1.302     1.301     1.299     1.298     1.296     1.295     1.293     1.291     1.290     1.288     1.286     1.283     1.281     1.279     1.277     1.274     1.271     1.269     1.266     1.263     1.260     1.256     1.253     1.249     1.246     1.242     1.238     1.234     1.230     1.226     1.221     1.216     1.212     1.207     1.202     1.197     1.192     1.187     1.181     1.176     1.170     1.164     1.158     1.152     1.146     1.140     1.134     1.127     1.121     1.114     1.107     1.100     1.094     1.087     1.079     1.072     1.065     1.058     1.050     1.043     1.036     1.028     1.021     1.014     1.007     0.999     0.992     0.984     0.977     0.970     0.962     0.955     0.948     0.940     0.933     0.925     0.918     0.911     0.915     0.918     0.920     0.919     0.915
     1.491     1.494     1.497     1.499     1.502     1.504     1.506     1.509     1.511     1.513     1.515     1.516     1.518     1.520     1.521     1.522     1.524     1.525     1.526     1.527     1.528     1.528     1.529     1.530     1.530     1.531     1.531     1.531     1.531     1.531     1.531     1.531     1.531     1.531     1.531     1.530     1.530     1.529     1.529     1.528     1.528     1.527     1.526     1.525     1.524     1.523     1.521     1.520     1.519     1.517     1.516     1.515     1.513     1.511     1.510     1.508     1.506     1.505     1.502     1.500     1.498     1.496     1.494     1.492     1.490     1.488     1.485     1.483     1.480     1.478     1.475     1.473     1.470     1.467     1.464     1.462     1.459     1.456     1.453     1.450     1.447     1.444     1.441     1.438     1.435     1.431     1.428     1.425     1.422     1.418     1.415     1.411     1.408     1.404     1.401     1.397     1.393     1.390     1.386     1.382     1.379     1.375     1.371     1.368     1.364     1.363     1.364     1.366     1.367     1.368     1.369     1.370     1.372     1.373     1.374     1.375     1.375     1.376     1.377     1.378     1.379     1.380     1.381     1.381     1.382     1.383     1.383     1.384     1.384     1.385     1.385     1.386     1.386     1.386     1.387     1.387     1.387     1.387     1.388     1.388     1.388     1.388     1.388     1.388     1.387     1.387     1.387     1.387     1.386     1.386     1.385     1.385     1.384     1.383     1.383     1.382     1.381     1.380     1.379     1.378     1.377     1.375     1.374     1.373     1.371     1.370     1.368     1.367     1.365     1.363     1.361     1.359     1.357     1.355     1.353     1.351     1.349     1.346     1.344     1.341     1.339     1.336     1.333     1.330     1.327     1.324     1.321     1.318     1.315     1.312     1.308     1.305     1.301     1.298     1.294     1.290     1.287     1.283     1.279     1.278     1.279     1.280     1.281     1.282     1.283     1.284     1.285     1.286     1.287     1.288     1.288     1.289     1.290     1.291     1.292     1.293     1.294     1.295     1.296     1.297     1.297     1.298     1.299     1.300     1.301     1.302     1.302     1.303     1.304     1.305     1.306     1.307     1.307     1.308     1.309     1.310     1.311     1.312     1.312     1.313     1.314     1.315     1.316     1.316     1.317     1.318     1.319     1.319     1.320     1.321     1.322     1.323     1.323     1.324     1.325     1.325     1.326     1.327     1.328     1.328     1.329     1.330     1.331     1.331     1.332     1.333     1.333     1.334     1.335     1.336     1.336     1.337     1.338     1.338     1.339     1.340     1.340     1.341     1.342     1.342     1.343     1.343     1.344     1.345     1.345     1.346     1.347     1.347     1.348     1.348     1.349     1.349     1.350     1.350     1.351     1.351     1.352     1.352     1.353     1.353     1.354     1.354     1.355     1.355     1.356     1.356     1.357     1.357     1.358     1.358     1.358     1.359     1.359     1.360     1.360     1.361     1.361     1.362     1.362     1.362     1.363     1.363     1.364     1.364     1.365     1.365     1.365     1.366     1.366     1.367     1.367     1.368     1.368     1.369     1.369     1.369     1.370     1.370     1.370     1.371     1.371     1.372     1.372     1.372     1.373     1.373     1.374     1.374     1.375     1.375     1.375     1.376     1.376     1.377     1.377     1.378     1.378     1.379     1.379     1.379     1.380     1.380     1.381     1.381     1.382     1.382     1.383     1.383     1.384     1.384     1.385     1.385     1.386     1.386     1.387     1.387     1.388     1.388     1.389     1.389     1.390     1.390     1.391     1.391     1.392     1.392     1.393     1.393     1.394     1.394     1.395     1.395     1.396     1.396     1.396     1.397     1.398     1.398     1.398     1.399     1.400     1.400     1.401     1.401     1.402     1.402     1.403     1.403     1.404     1.404     1.405     1.405     1.406     1.406     1.407     1.407     1.408     1.408     1.409     1.409     1.410     1.411     1.411     1.412     1.412     1.413     1.413     1.414     1.415     1.415     1.416     1.416     1.417     1.417     1.418     1.418     1.419     1.420     1.420     1.421     1.421     1.422     1.423     1.423     1.424     1.425     1.425     1.426     1.426     1.427     1.428     1.428     1.429     1.429     1.430     1.431     1.431     1.432     1.432     1.433     1.434     1.435     1.435     1.436     1.437     1.437     1.438     1.438     1.439     1.440     1.441     1.441     1.442     1.443     1.443     1.444     1.445     1.445     1.446     1.447     1.448     1.448     1.449     1.450     1.450     1.451     1.452     1.453     1.453     1.454     1.455     1.456     1.456     1.457     1.458     1.459     1.460     1.460     1.461     1.462     1.463     1.464     1.465     1.465     1.466     1.467     1.468     1.468     1.469     1.470     1.471     1.472     1.473     1.473     1.474     1.475     1.476     1.477     1.478     1.479     1.479     1.480     1.481     1.482     1.483     1.484     1.485     1.486     1.486     1.487     1.488     1.489     1.490     1.491     1.492     1.493     1.493     1.494     1.495     1.496     1.497     1.498     1.499     1.500     1.501     1.501     1.502     1.503     1.504     1.505     1.506     1.507     1.508     1.508     1.509     1.510     1.511     1.512     1.513     1.514     1.515     1.516     1.517     1.518     1.519     1.520     1.521     1.522     1.523     1.524     1.525     1.526     1.527     1.528     1.529     1.530     1.531     1.532     1.533     1.534     1.535     1.536     1.537     1.538     1.539     1.540     1.541     1.542     1.543     1.544     1.545     1.546     1.547     1.548     1.549     1.551     1.552     1.553     1.554     1.555     1.556     1.560     1.564     1.568     1.573     1.577     1.582     1.586     1.591     1.595     1.600     1.604     1.609     1.613     1.618     1.622     1.627     1.631     1.635     1.640     1.644     1.649     1.653     1.658     1.662     1.667     1.671     1.676     1.680     1.685     1.689     1.694     1.698     1.703     1.707     1.711     1.716     1.720     1.724     1.729     1.733     1.737     1.741     1.746     1.750     1.754     1.758     1.763     1.767     1.771     1.775     1.779     1.783     1.787     1.791     1.795     1.799     1.802     1.806     1.810     1.814     1.817     1.821     1.825     1.828     1.832     1.835     1.839     1.842     1.846     1.849     1.852     1.855     1.859     1.861     1.865     1.868     1.871     1.874     1.876     1.879     1.882     1.885     1.887     1.890     1.893     1.895     1.898     1.900     1.902     1.905     1.907     1.909     1.911     1.913     1.915     1.917     1.919     1.921     1.922     1.924     1.926     1.927     1.929     1.930     1.931     1.933     1.934     1.935     1.936     1.937     1.938     1.938     1.939     1.939     1.939     1.939     1.940     1.939     1.939     1.938     1.938     1.937     1.936     1.935     1.934     1.932     1.931     1.929     1.927     1.925     1.922     1.920     1.917     1.914     1.911     1.908     1.905     1.901     1.897     1.893     1.889     1.884     1.879     1.874     1.869     1.864     1.858     1.852     1.845     1.839     1.832     1.825     1.818     1.810     1.802     1.794     1.786     1.777     1.768     1.759     1.761     1.764     1.766     1.769     1.772     1.775     1.778     1.780     1.783     1.785     1.787     1.789     1.791     1.793     1.795     1.796     1.797     1.799     1.800     1.802     1.803     1.804     1.805     1.806     1.808     1.809     1.810     1.811     1.812     1.813     1.815     1.816     1.817     1.818     1.819     1.820     1.822     1.823     1.824     1.825     1.826     1.827     1.828     1.830     1.831     1.832     1.833     1.834     1.835     1.836     1.837     1.839     1.840     1.841     1.842     1.843     1.844     1.846     1.847     1.848     1.849     1.850     1.852     1.853     1.854     1.855     1.856     1.858     1.859     1.860     1.861     1.862     1.864     1.865     1.866     1.867     1.869     1.870     1.871     1.872     1.874     1.875     1.876     1.877     1.879     1.880     1.881     1.882     1.884     1.885     1.886     1.887     1.889     1.890     1.891     1.892     1.893     1.895     1.896     1.897     1.899     1.900     1.901     1.902     1.904     1.905     1.906     1.908     1.909     1.910     1.911     1.912     1.914     1.915     1.916     1.918     1.919     1.920     1.922     1.923     1.924     1.926     1.927     1.928     1.930     1.931     1.932     1.934     1.935     1.937     1.938     1.939     1.941     1.942     1.943     1.945     1.946     1.948     1.949     1.951     1.952     1.954     1.955     1.957     1.958     1.960     1.961     1.963     1.965     1.966     1.968     1.970     1.971     1.973     1.974     1.976     1.978     1.979     1.981     1.983     1.985     1.986     1.988     1.990     1.992     1.993     1.995     1.997     1.999     2.001     2.003     2.004     2.006     2.008     2.010     2.012     2.014     2.016     2.018     2.020     2.021     2.023     2.025     2.027     2.029     2.031     2.033     2.035     2.037     2.039     2.041     2.043     2.045     2.047     2.050     2.052     2.054     2.056     2.058     2.060     2.063     2.065     2.077     2.094     2.111     2.128     2.144     2.160     2.176     2.192     2.208     2.223     2.238     2.253     2.268     2.282     2.296     2.310     2.323     2.337     2.350     2.362     2.375     2.387     2.398     2.410     2.421     2.431     2.442     2.452     2.461     2.471     2.480     2.488     2.497     2.505     2.512     2.520     2.526     2.533     2.539     2.545     2.551     2.557     2.562     2.567     2.571     2.575     2.579     2.583     2.587     2.590     2.593     2.596     2.598     2.600     2.602     2.604     2.606     2.607     2.608     2.609     2.610     2.611     2.612     2.612     2.613     2.613     2.613     2.614     2.614     2.614     2.615     2.615     2.615     2.615     2.616     2.616     2.616     2.617     2.618     2.619     2.620     2.621     2.623     2.624     2.626     2.629     2.631     2.634     2.638     2.641     2.645     2.650     2.654     2.660     2.665     2.672     2.678     2.685     2.693     2.701     2.710     2.719     2.729     2.739     2.749     2.760     2.772     2.784     2.796     2.809     2.823     2.836     2.850     2.865     2.880     2.895     2.911     2.927     2.943     2.960     2.977     2.994     3.011     3.029     3.047     3.065     3.083     3.102     3.120     3.138     3.156     3.175     3.193     3.211     3.229     3.247     3.265     3.283     3.300     3.318     3.335     3.353     3.370     3.388     3.405     3.423     3.441     3.459     3.477     3.495     3.514     3.533     3.552     3.573     3.596     3.621     3.648     3.679     3.714     3.752     3.793     3.834     3.875     3.916     3.957     3.997     4.037     4.078     4.120     4.164     4.208     4.251     4.290     4.325     4.354     4.375     4.387     4.392     4.392     4.388     4.382     4.380     4.380     4.377     4.366     4.343     4.310     4.275     4.240     4.204     4.171     4.142     4.120     4.107     4.098     4.091     4.086     4.082     4.081     4.087     4.096     4.107     4.121     4.135     4.148     4.161     4.175     4.186     4.197     4.208     4.216     4.223     4.228     4.229     4.222     4.215     4.209     4.198     4.189     4.181     4.170     4.159     4.147     4.127     4.105     4.083     4.056     4.027     4.003     3.976     3.946     3.920     3.895     3.865     3.838     3.805     3.763     3.726     3.688     3.645     3.614     3.584     3.552     3.523     3.484     3.437     3.393     3.340     3.288     3.243     3.194     3.155     3.120     3.084     3.063     3.068     3.074     3.079     3.084     3.090     3.096     3.102     3.108     3.114     3.120     3.127     3.134     3.141     3.147     3.154     3.160     3.166     3.171     3.176     3.187     3.229     3.272     3.300     3.329     3.343     3.356     3.363     3.453     3.628     3.807     4.008     4.171     4.367     4.534     4.722     4.889     5.055     5.199     5.321     5.442     5.559     5.642     5.724     5.782     5.839     5.860     5.873     5.843     5.823     5.788     5.741     5.710     5.691     5.685     5.712     5.712     5.713     5.683     5.619     5.530     5.419     5.292     5.161     5.022     4.889     4.746     4.621     4.488     4.357     4.231     4.095     3.985     3.859     3.754     3.716     3.695     3.673     3.651     3.630     3.608     3.587     3.566     3.543     3.519     3.496     3.473     3.449     3.427     3.404     3.378     3.350     3.323     3.298     3.276     3.254     3.231     3.208     3.183     3.156     3.128     3.097     3.064     3.028     2.991     2.958     2.949     2.940     2.931     2.923     2.914     2.907     2.900     2.893     2.888     2.883     2.878     2.874     2.870     2.866     2.863     2.860     2.856     2.853     2.849     2.846     2.844     2.842     2.841     2.839     2.838     2.836     2.835     2.833     2.831     2.829     2.827     2.825     2.822     2.820     2.817     2.814     2.811     2.807     2.804     2.800     2.797     2.793     2.789     2.786     2.782     2.779     2.775     2.771     2.768     2.764     2.761     2.757     2.754     2.750     2.746     2.743     2.739     2.736     2.733     2.730     2.727     2.725     2.722     2.720     2.718     2.716     2.715     2.713     2.711     2.709     2.707     2.705     2.703     2.700     2.698     2.695     2.726     2.768     2.809     2.857     2.911     2.964     3.002     3.016     3.002     2.965     2.920     2.888     2.887     2.914     2.958     3.003     3.041     3.067     3.082     3.079     3.058     3.018     2.965     2.915     2.884     2.876     2.883     2.885     2.869     2.832     2.831     2.877     2.952     3.040     3.126     3.205     3.269     3.313     3.336     3.338     3.318     3.272     3.201     3.110     3.004     2.881     2.746     2.605     2.520     2.529     2.538     2.548     2.559     2.569     2.580     2.591     2.602     2.612     2.622     2.631     2.640     2.649     2.763     2.948     3.138     3.326     3.505     3.670     3.815     3.937     4.036     4.119     4.194     4.271     4.358     4.456     4.557     4.650     4.733     4.802     4.861     4.914     4.964     5.013     5.055     5.086     5.103     5.109     5.111     5.111     5.109     5.097     5.073     5.048     5.119     5.180     5.227     5.274     5.331     5.403     5.485     5.564     5.626     5.672     5.700     5.716     5.724     5.722     5.710     5.685     5.646     5.598     5.568     5.585     5.557     5.501     5.427     5.334     5.221     5.097     4.968     4.841     4.712     4.588     4.460     4.331     4.207     4.096     4.004     3.935     3.891     3.872     3.883     3.921     3.979     4.045     4.103     4.145     4.168     4.175     4.173     4.165     4.149     4.127     4.092     4.041     3.980     3.911     3.841     3.770     3.696     3.614     3.518     3.404     3.277     3.147     3.016     2.884     2.757     2.643     2.550     2.486     2.448     2.429     2.421     2.420     2.425     2.435     2.447     2.458     2.464     2.465     2.462     2.456     2.449     2.440     2.431     2.422     2.414     2.409     2.406     2.405     2.405     2.406     2.405     2.402     2.397     2.389     2.378     2.365     2.348     2.328     2.304     2.279     2.252     2.224     2.195     2.165     2.135     2.106     2.078     2.051     2.026     2.002     1.979     1.959     1.941     1.924     1.908     1.893     1.880     1.866     1.854     1.842     1.830     1.818     1.806     1.794     1.782     1.770     1.758     1.746     1.734     1.722     1.709     1.697     1.685     1.674     1.662     1.650     1.637     1.624     1.612     1.599     1.587     1.575     1.563     1.551     1.538     1.525     1.512     1.500     1.487     1.483     1.479     1.476     1.472     1.469     1.466     1.462     1.459     1.456     1.453     1.450     1.446     1.443     1.440     1.437     1.434     1.431     1.427     1.424     1.421     1.418     1.415     1.412     1.408     1.405     1.402     1.399     1.396     1.392     1.389     1.386     1.383     1.379     1.376     1.373     1.370     1.367     1.364     1.362     1.359     1.356     1.354     1.351     1.348     1.346     1.344     1.341     1.339     1.337     1.335     1.333     1.331     1.329     1.327     1.326     1.324     1.323     1.321     1.320     1.319     1.317     1.316     1.315     1.314     1.312     1.311     1.310     1.309     1.308     1.307     1.306     1.304     1.303     1.302     1.301     1.299     1.298     1.296     1.295     1.293     1.292     1.290     1.288     1.287     1.285     1.283     1.280     1.278     1.276     1.274     1.271     1.269     1.266     1.263     1.260     1.257     1.253     1.250     1.246     1.243     1.239     1.235     1.231     1.227     1.223     1.218     1.214     1.209     1.204     1.199     1.194     1.189     1.184     1.178     1.173     1.167     1.161     1.156     1.150     1.144     1.137     1.131     1.124     1.118     1.111     1.105     1.098     1.091     1.084     1.077     1.070     1.062     1.055     1.048     1.040     1.033     1.026     1.019     1.012     1.004     0.997     0.989     0.982     0.975     0.968     0.960     0.953     0.946     0.938     0.931     0.923     0.916     0.909     0.913     0.916     0.917     0.916     0.914
     1.489     1.491     1.493     1.496     1.498     1.500     1.503     1.505     1.507     1.509     1.511     1.513     1.514     1.516     1.517     1.519     1.520     1.521     1.522     1.523     1.524     1.525     1.526     1.526     1.527     1.527     1.527     1.528     1.528     1.528     1.528     1.528     1.528     1.528     1.527     1.527     1.526     1.526     1.525     1.525     1.524     1.523     1.522     1.521     1.520     1.519     1.518     1.517     1.516     1.514     1.513     1.511     1.510     1.508     1.506     1.504     1.503     1.501     1.499     1.497     1.495     1.493     1.491     1.488     1.486     1.484     1.482     1.479     1.477     1.474     1.472     1.469     1.466     1.464     1.461     1.458     1.455     1.452     1.449     1.446     1.443     1.440     1.438     1.434     1.431     1.428     1.425     1.421     1.418     1.415     1.411     1.408     1.404     1.401     1.397     1.393     1.390     1.386     1.382     1.379     1.375     1.371     1.368     1.364     1.363     1.364     1.366     1.367     1.368     1.370     1.370     1.372     1.373     1.374     1.375     1.376     1.377     1.378     1.378     1.379     1.380     1.381     1.382     1.382     1.383     1.384     1.384     1.385     1.385     1.386     1.386     1.386     1.387     1.387     1.387     1.388     1.388     1.388     1.388     1.388     1.388     1.388     1.388     1.388     1.388     1.388     1.387     1.387     1.386     1.386     1.386     1.385     1.384     1.384     1.383     1.382     1.381     1.380     1.379     1.378     1.377     1.375     1.374     1.373     1.371     1.370     1.368     1.367     1.365     1.363     1.361     1.359     1.357     1.355     1.353     1.351     1.348     1.346     1.343     1.341     1.338     1.335     1.333     1.330     1.327     1.324     1.321     1.318     1.314     1.311     1.308     1.304     1.301     1.297     1.293     1.289     1.286     1.282     1.278     1.278     1.279     1.280     1.280     1.281     1.282     1.283     1.284     1.285     1.286     1.287     1.288     1.289     1.290     1.291     1.292     1.292     1.293     1.294     1.295     1.296     1.297     1.298     1.298     1.299     1.300     1.301     1.302     1.303     1.303     1.304     1.305     1.306     1.307     1.308     1.308     1.309     1.310     1.311     1.312     1.312     1.313     1.314     1.315     1.316     1.316     1.317     1.318     1.319     1.319     1.320     1.321     1.322     1.323     1.323     1.324     1.325     1.325     1.326     1.327     1.328     1.328     1.329     1.330     1.331     1.331     1.332     1.333     1.333     1.334     1.335     1.336     1.336     1.337     1.338     1.338     1.339     1.339     1.340     1.341     1.341     1.342     1.343     1.343     1.344     1.345     1.345     1.346     1.347     1.347     1.348     1.348     1.349     1.349     1.350     1.350     1.351     1.351     1.352     1.352     1.353     1.353     1.354     1.354     1.354     1.355     1.355     1.356     1.356     1.357     1.357     1.358     1.358     1.359     1.359     1.359     1.360     1.360     1.361     1.361     1.362     1.362     1.363     1.363     1.363     1.364     1.364     1.365     1.365     1.366     1.366     1.367     1.367     1.367     1.368     1.368     1.369     1.369     1.369     1.370     1.370     1.371     1.371     1.371     1.372     1.372     1.373     1.373     1.374     1.374     1.374     1.375     1.375     1.376     1.376     1.377     1.377     1.377     1.378     1.378     1.379     1.379     1.380     1.380     1.381     1.381     1.382     1.382     1.382     1.383     1.384     1.384     1.385     1.385     1.386     1.386     1.387     1.387     1.388     1.388     1.389     1.389     1.390     1.390     1.391     1.391     1.392     1.392     1.393     1.393     1.394     1.394     1.395     1.395     1.396     1.396     1.397     1.397     1.397     1.398     1.398     1.399     1.400     1.400     1.401     1.401     1.402     1.402     1.403     1.403     1.404     1.404     1.405     1.405     1.406     1.406     1.407     1.407     1.408     1.408     1.409     1.409     1.410     1.411     1.411     1.412     1.412     1.413     1.413     1.414     1.415     1.415     1.416     1.416     1.417     1.417     1.418     1.418     1.419     1.420     1.420     1.421     1.422     1.422     1.423     1.423     1.424     1.425     1.425     1.426     1.426     1.427     1.428     1.428     1.429     1.429     1.430     1.431     1.431     1.432     1.433     1.433     1.434     1.435     1.435     1.436     1.437     1.438     1.438     1.439     1.440     1.440     1.441     1.441     1.442     1.443     1.443     1.444     1.445     1.446     1.446     1.447     1.448     1.448     1.449     1.450     1.450     1.451     1.452     1.453     1.454     1.454     1.455     1.456     1.457     1.458     1.458     1.459     1.460     1.461     1.461     1.462     1.463     1.464     1.465     1.466     1.466     1.467     1.468     1.469     1.469     1.470     1.471     1.472     1.473     1.474     1.474     1.475     1.476     1.477     1.478     1.479     1.480     1.481     1.481     1.482     1.483     1.484     1.485     1.486     1.487     1.488     1.489     1.489     1.490     1.491     1.492     1.493     1.494     1.495     1.496     1.496     1.497     1.498     1.499     1.500     1.501     1.502     1.503     1.503     1.504     1.505     1.506     1.507     1.508     1.509     1.510     1.511     1.512     1.513     1.514     1.515     1.516     1.517     1.517     1.518     1.519     1.520     1.521     1.522     1.523     1.524     1.525     1.526     1.527     1.528     1.529     1.530     1.531     1.532     1.533     1.534     1.535     1.536     1.537     1.538     1.539     1.540     1.542     1.543     1.544     1.545     1.546     1.547     1.548     1.549     1.550     1.551     1.552     1.554     1.555     1.556     1.557     1.561     1.566     1.570     1.575     1.579     1.583     1.588     1.592     1.597     1.601     1.606     1.610     1.615     1.619     1.624     1.628     1.633     1.637     1.641     1.646     1.650     1.655     1.659     1.664     1.668     1.673     1.677     1.682     1.686     1.690     1.695     1.699     1.703     1.708     1.712     1.717     1.721     1.725     1.729     1.734     1.738     1.742     1.746     1.750     1.755     1.759     1.763     1.767     1.771     1.775     1.779     1.783     1.786     1.790     1.794     1.798     1.802     1.806     1.809     1.813     1.817     1.820     1.823     1.827     1.830     1.834     1.837     1.840     1.844     1.847     1.850     1.853     1.856     1.859     1.862     1.865     1.868     1.871     1.874     1.876     1.879     1.881     1.884     1.886     1.889     1.891     1.893     1.896     1.898     1.900     1.902     1.904     1.906     1.908     1.910     1.911     1.913     1.915     1.917     1.918     1.919     1.921     1.922     1.923     1.924     1.926     1.927     1.927     1.928     1.929     1.929     1.930     1.930     1.930     1.930     1.930     1.930     1.929     1.929     1.928     1.927     1.926     1.925     1.923     1.922     1.920     1.918     1.916     1.913     1.911     1.908     1.905     1.902     1.899     1.895     1.892     1.888     1.884     1.880     1.875     1.870     1.865     1.860     1.854     1.849     1.843     1.837     1.830     1.823     1.816     1.809     1.802     1.794     1.786     1.778     1.769     1.760     1.757     1.759     1.761     1.764     1.767     1.769     1.772     1.775     1.778     1.780     1.783     1.785     1.787     1.789     1.791     1.793     1.794     1.796     1.797     1.799     1.800     1.801     1.803     1.804     1.805     1.807     1.808     1.809     1.810     1.811     1.812     1.814     1.815     1.816     1.817     1.818     1.819     1.820     1.822     1.823     1.824     1.825     1.826     1.827     1.828     1.830     1.831     1.832     1.833     1.834     1.835     1.836     1.838     1.839     1.840     1.841     1.842     1.843     1.844     1.846     1.847     1.848     1.849     1.850     1.852     1.853     1.854     1.855     1.856     1.858     1.859     1.860     1.861     1.862     1.864     1.865     1.866     1.867     1.869     1.870     1.871     1.872     1.874     1.875     1.876     1.877     1.879     1.880     1.881     1.882     1.884     1.885     1.886     1.887     1.889     1.890     1.891     1.892     1.894     1.895     1.896     1.897     1.899     1.900     1.901     1.903     1.904     1.905     1.906     1.908     1.909     1.910     1.911     1.913     1.914     1.915     1.916     1.918     1.919     1.920     1.922     1.923     1.924     1.926     1.927     1.929     1.930     1.931     1.933     1.934     1.935     1.937     1.938     1.940     1.941     1.942     1.944     1.945     1.947     1.948     1.950     1.951     1.953     1.954     1.956     1.957     1.959     1.960     1.962     1.964     1.965     1.967     1.968     1.970     1.972     1.973     1.975     1.977     1.978     1.980     1.982     1.983     1.985     1.987     1.989     1.990     1.992     1.994     1.996     1.998     2.000     2.001     2.003     2.005     2.007     2.009     2.011     2.013     2.015     2.017     2.018     2.020     2.022     2.024     2.026     2.028     2.030     2.032     2.034     2.036     2.038     2.040     2.042     2.044     2.046     2.049     2.051     2.053     2.055     2.057     2.059     2.062     2.064     2.067     2.084     2.101     2.118     2.134     2.150     2.167     2.182     2.198     2.213     2.229     2.244     2.258     2.273     2.287     2.301     2.314     2.328     2.341     2.354     2.366     2.378     2.390     2.402     2.413     2.424     2.434     2.444     2.454     2.463     2.473     2.481     2.490     2.498     2.506     2.513     2.520     2.527     2.533     2.539     2.545     2.551     2.556     2.561     2.565     2.570     2.574     2.577     2.581     2.584     2.587     2.590     2.593     2.595     2.597     2.599     2.601     2.602     2.603     2.604     2.605     2.606     2.607     2.607     2.608     2.608     2.608     2.609     2.609     2.609     2.609     2.610     2.610     2.610     2.610     2.611     2.611     2.612     2.612     2.613     2.614     2.616     2.617     2.619     2.621     2.623     2.625     2.628     2.632     2.635     2.639     2.643     2.648     2.653     2.659     2.665     2.671     2.678     2.686     2.694     2.702     2.711     2.721     2.731     2.741     2.752     2.763     2.775     2.787     2.800     2.813     2.827     2.841     2.855     2.870     2.885     2.900     2.916     2.933     2.949     2.966     2.984     3.001     3.019     3.037     3.055     3.074     3.092     3.111     3.129     3.148     3.166     3.185     3.203     3.222     3.240     3.258     3.276     3.294     3.311     3.329     3.346     3.364     3.382     3.399     3.418     3.436     3.455     3.473     3.492     3.511     3.530     3.549     3.570     3.591     3.615     3.641     3.669     3.701     3.737     3.777     3.818     3.859     3.901     3.942     3.983     4.024     4.065     4.107     4.149     4.191     4.234     4.276     4.313     4.345     4.371     4.389     4.398     4.400     4.399     4.394     4.389     4.387     4.384     4.375     4.358     4.329     4.293     4.256     4.220     4.186     4.154     4.128     4.110     4.101     4.093     4.085     4.078     4.074     4.073     4.078     4.086     4.096     4.110     4.123     4.135     4.148     4.162     4.173     4.184     4.196     4.206     4.214     4.220     4.220     4.215     4.211     4.205     4.197     4.190     4.183     4.173     4.161     4.147     4.128     4.107     4.085     4.059     4.030     4.008     3.982     3.952     3.930     3.905     3.878     3.852     3.820     3.780     3.745     3.706     3.662     3.631     3.600     3.567     3.539     3.500     3.453     3.407     3.352     3.298     3.253     3.205     3.169     3.135     3.100     3.069     3.068     3.073     3.079     3.084     3.089     3.095     3.101     3.108     3.114     3.121     3.128     3.135     3.141     3.148     3.154     3.160     3.166     3.171     3.175     3.179     3.221     3.263     3.304     3.336     3.361     3.386     3.394     3.405     3.520     3.715     3.886     4.086     4.255     4.450     4.612     4.785     4.954     5.094     5.249     5.381     5.479     5.586     5.667     5.757     5.803     5.857     5.857     5.874     5.859     5.829     5.802     5.769     5.733     5.741     5.736     5.751     5.778     5.787     5.758     5.704     5.618     5.513     5.393     5.275     5.131     4.999     4.846     4.715     4.571     4.430     4.300     4.157     4.042     3.910     3.786     3.723     3.702     3.680     3.657     3.636     3.613     3.590     3.565     3.540     3.514     3.489     3.467     3.445     3.421     3.394     3.366     3.338     3.312     3.289     3.266     3.242     3.218     3.193     3.167     3.139     3.109     3.077     3.042     3.003     2.970     2.961     2.952     2.944     2.935     2.927     2.920     2.913     2.906     2.901     2.895     2.891     2.887     2.883     2.880     2.876     2.873     2.869     2.866     2.863     2.860     2.858     2.857     2.855     2.854     2.852     2.850     2.849     2.847     2.845     2.843     2.841     2.839     2.836     2.833     2.830     2.826     2.823     2.819     2.815     2.811     2.807     2.802     2.798     2.794     2.791     2.787     2.783     2.779     2.775     2.771     2.768     2.764     2.760     2.756     2.752     2.748     2.745     2.741     2.738     2.735     2.732     2.730     2.727     2.725     2.723     2.721     2.719     2.717     2.715     2.713     2.711     2.709     2.707     2.704     2.702     2.699     2.721     2.762     2.804     2.853     2.905     2.951     2.980     2.987     2.973     2.945     2.922     2.919     2.938     2.968     3.001     3.034     3.067     3.094     3.109     3.104     3.075     3.027     2.973     2.930     2.906     2.903     2.907     2.901     2.878     2.840     2.805     2.842     2.903     2.988     3.077     3.161     3.232     3.286     3.320     3.335     3.328     3.295     3.237     3.158     3.061     2.947     2.821     2.684     2.537     2.495     2.504     2.514     2.524     2.534     2.544     2.554     2.565     2.575     2.584     2.594     2.602     2.610     2.680     2.870     3.066     3.260     3.444     3.610     3.755     3.877     3.979     4.066     4.149     4.240     4.344     4.458     4.575     4.685     4.783     4.868     4.944     5.015     5.083     5.145     5.197     5.233     5.254     5.266     5.274     5.286     5.311     5.350     5.406     5.477     5.554     5.614     5.659     5.693     5.733     5.788     5.853     5.916     5.967     5.997     6.008     6.005     5.986     5.957     5.909     5.848     5.774     5.716     5.821     5.863     5.835     5.745     5.619     5.484     5.345     5.205     5.061     4.919     4.778     4.647     4.516     4.387     4.260     4.151     4.063     3.999     3.955     3.925     3.914     3.922     3.943     3.975     4.004     4.024     4.033     4.031     4.023     4.016     4.005     3.987     3.962     3.918     3.857     3.785     3.710     3.635     3.562     3.485     3.395     3.292     3.175     3.051     2.924     2.793     2.662     2.536     2.426     2.344     2.291     2.267     2.263     2.270     2.285     2.304     2.323     2.341     2.356     2.365     2.369     2.371     2.370     2.367     2.362     2.357     2.353     2.350     2.349     2.349     2.351     2.353     2.354     2.353     2.350     2.344     2.336     2.325     2.312     2.295     2.275     2.253     2.229     2.203     2.176     2.149     2.121     2.093     2.065     2.039     2.014     1.990     1.967     1.947     1.928     1.911     1.894     1.880     1.866     1.853     1.841     1.829     1.818     1.806     1.795     1.784     1.772     1.761     1.750     1.739     1.728     1.716     1.704     1.693     1.682     1.671     1.660     1.648     1.636     1.625     1.612     1.600     1.588     1.577     1.566     1.554     1.542     1.529     1.516     1.504     1.492     1.480     1.474     1.471     1.467     1.464     1.461     1.458     1.454     1.451     1.448     1.445     1.442     1.439     1.436     1.432     1.429     1.426     1.423     1.420     1.417     1.414     1.411     1.407     1.404     1.401     1.398     1.395     1.391     1.388     1.385     1.382     1.379     1.376     1.373     1.369     1.366     1.363     1.361     1.358     1.355     1.353     1.350     1.347     1.345     1.342     1.340     1.338     1.336     1.334     1.332     1.330     1.328     1.326     1.324     1.323     1.321     1.320     1.318     1.317     1.315     1.314     1.313     1.312     1.310     1.309     1.308     1.307     1.306     1.305     1.304     1.302     1.301     1.300     1.299     1.298     1.296     1.295     1.294     1.292     1.291     1.289     1.287     1.286     1.284     1.282     1.280     1.278     1.275     1.273     1.271     1.268     1.266     1.263     1.260     1.257     1.254     1.250     1.247     1.244     1.240     1.236     1.232     1.228     1.224     1.220     1.216     1.211     1.206     1.201     1.196     1.191     1.186     1.181     1.176     1.170     1.165     1.159     1.153     1.147     1.141     1.135     1.128     1.122     1.115     1.109     1.102     1.095     1.088     1.081     1.074     1.067     1.060     1.053     1.045     1.038     1.031     1.023     1.016     1.009     1.002     0.995     0.987     0.980     0.973     0.965     0.958     0.951     0.944     0.936     0.929     0.922     0.914     0.907     0.910     0.914     0.915     0.914     0.912
     1.483     1.486     1.489     1.492     1.495     1.497     1.499     1.501     1.503     1.505     1.507     1.509     1.510     1.512     1.513     1.515     1.516     1.517     1.518     1.519     1.520     1.521     1.522     1.522     1.523     1.523     1.524     1.524     1.524     1.524     1.524     1.524     1.524     1.524     1.523     1.523     1.523     1.522     1.522     1.521     1.520     1.520     1.519     1.518     1.517     1.516     1.514     1.513     1.512     1.510     1.509     1.507     1.506     1.504     1.502     1.501     1.499     1.497     1.495     1.493     1.491     1.489     1.487     1.485     1.483     1.480     1.478     1.476     1.473     1.471     1.468     1.465     1.463     1.460     1.457     1.455     1.451     1.449     1.446     1.443     1.440     1.437     1.434     1.431     1.427     1.425     1.421     1.418     1.415     1.411     1.407     1.404     1.401     1.397     1.393     1.390     1.386     1.383     1.379     1.375     1.372     1.368     1.364     1.363     1.364     1.366     1.367     1.368     1.369     1.371     1.372     1.373     1.374     1.375     1.376     1.377     1.378     1.378     1.379     1.380     1.381     1.382     1.382     1.383     1.384     1.384     1.385     1.385     1.386     1.386     1.387     1.387     1.387     1.388     1.388     1.388     1.388     1.389     1.389     1.389     1.389     1.389     1.389     1.389     1.388     1.388     1.388     1.387     1.387     1.386     1.386     1.385     1.384     1.384     1.383     1.382     1.381     1.380     1.379     1.378     1.376     1.375     1.374     1.373     1.371     1.370     1.368     1.366     1.365     1.363     1.361     1.359     1.357     1.355     1.352     1.350     1.348     1.345     1.343     1.340     1.337     1.335     1.332     1.329     1.326     1.323     1.320     1.317     1.313     1.310     1.307     1.303     1.299     1.296     1.292     1.288     1.284     1.280     1.276     1.277     1.278     1.279     1.280     1.281     1.282     1.283     1.284     1.284     1.285     1.286     1.287     1.288     1.289     1.290     1.291     1.292     1.293     1.294     1.295     1.295     1.296     1.297     1.298     1.299     1.299     1.300     1.301     1.302     1.303     1.304     1.304     1.305     1.306     1.307     1.308     1.309     1.309     1.310     1.311     1.312     1.313     1.313     1.314     1.315     1.316     1.317     1.317     1.318     1.319     1.320     1.320     1.321     1.322     1.323     1.323     1.324     1.325     1.326     1.326     1.327     1.328     1.328     1.329     1.330     1.330     1.331     1.332     1.333     1.333     1.334     1.335     1.335     1.336     1.337     1.337     1.338     1.339     1.339     1.340     1.341     1.341     1.342     1.343     1.343     1.344     1.344     1.345     1.346     1.346     1.347     1.347     1.348     1.349     1.349     1.349     1.350     1.350     1.351     1.351     1.352     1.352     1.353     1.353     1.354     1.354     1.355     1.355     1.356     1.356     1.356     1.357     1.357     1.358     1.358     1.359     1.359     1.360     1.360     1.360     1.361     1.361     1.362     1.362     1.363     1.363     1.364     1.364     1.365     1.365     1.365     1.366     1.366     1.367     1.367     1.367     1.368     1.368     1.369     1.369     1.370     1.370     1.370     1.371     1.371     1.371     1.372     1.372     1.373     1.373     1.374     1.374     1.375     1.375     1.375     1.376     1.376     1.377     1.377     1.378     1.378     1.379     1.379     1.380     1.380     1.380     1.381     1.381     1.382     1.382     1.383     1.383     1.384     1.384     1.385     1.385     1.386     1.386     1.387     1.388     1.388     1.389     1.389     1.390     1.390     1.391     1.391     1.392     1.392     1.392     1.393     1.394     1.394     1.395     1.395     1.396     1.396     1.396     1.397     1.397     1.398     1.398     1.399     1.399     1.400     1.401     1.401     1.402     1.402     1.403     1.403     1.404     1.404     1.405     1.405     1.406     1.406     1.407     1.407     1.408     1.408     1.409     1.409     1.410     1.410     1.411     1.412     1.412     1.413     1.413     1.414     1.414     1.415     1.415     1.416     1.417     1.417     1.418     1.418     1.419     1.420     1.420     1.421     1.422     1.422     1.423     1.423     1.424     1.425     1.425     1.426     1.427     1.427     1.428     1.428     1.429     1.429     1.430     1.431     1.431     1.432     1.433     1.433     1.434     1.435     1.435     1.436     1.437     1.438     1.438     1.439     1.440     1.440     1.441     1.442     1.442     1.443     1.444     1.444     1.445     1.446     1.446     1.447     1.448     1.448     1.449     1.450     1.451     1.451     1.452     1.453     1.454     1.455     1.455     1.456     1.457     1.458     1.458     1.459     1.460     1.461     1.462     1.463     1.464     1.464     1.465     1.466     1.467     1.467     1.468     1.469     1.470     1.471     1.471     1.472     1.473     1.474     1.475     1.476     1.477     1.478     1.479     1.479     1.480     1.481     1.482     1.483     1.484     1.484     1.485     1.486     1.487     1.488     1.489     1.490     1.491     1.492     1.492     1.493     1.494     1.495     1.496     1.497     1.498     1.499     1.499     1.500     1.501     1.502     1.503     1.504     1.505     1.506     1.506     1.507     1.508     1.509     1.510     1.511     1.512     1.513     1.514     1.515     1.516     1.517     1.518     1.519     1.520     1.521     1.522     1.523     1.524     1.525     1.526     1.527     1.528     1.529     1.530     1.531     1.532     1.533     1.534     1.535     1.536     1.537     1.538     1.539     1.540     1.541     1.542     1.543     1.545     1.546     1.547     1.548     1.549     1.550     1.551     1.552     1.553     1.554     1.555     1.556     1.559     1.563     1.567     1.572     1.576     1.581     1.585     1.589     1.594     1.598     1.603     1.607     1.612     1.616     1.621     1.625     1.630     1.634     1.639     1.643     1.647     1.652     1.656     1.661     1.665     1.669     1.674     1.678     1.683     1.687     1.691     1.696     1.700     1.704     1.709     1.713     1.717     1.721     1.726     1.730     1.734     1.738     1.742     1.747     1.751     1.755     1.759     1.763     1.767     1.771     1.775     1.778     1.782     1.786     1.790     1.794     1.797     1.801     1.805     1.808     1.812     1.815     1.819     1.822     1.825     1.829     1.832     1.835     1.838     1.842     1.845     1.848     1.850     1.854     1.856     1.859     1.862     1.865     1.867     1.870     1.873     1.875     1.878     1.880     1.882     1.885     1.887     1.889     1.891     1.893     1.895     1.897     1.899     1.901     1.902     1.904     1.906     1.907     1.909     1.910     1.912     1.913     1.914     1.915     1.916     1.917     1.918     1.919     1.919     1.920     1.920     1.921     1.921     1.921     1.921     1.921     1.920     1.919     1.919     1.918     1.917     1.916     1.914     1.912     1.911     1.909     1.907     1.904     1.902     1.899     1.896     1.893     1.890     1.886     1.883     1.879     1.875     1.871     1.866     1.861     1.856     1.851     1.846     1.840     1.834     1.828     1.822     1.815     1.808     1.801     1.794     1.786     1.778     1.770     1.762     1.753     1.755     1.757     1.759     1.762     1.764     1.767     1.770     1.772     1.775     1.778     1.780     1.783     1.785     1.787     1.789     1.791     1.793     1.794     1.796     1.797     1.799     1.800     1.801     1.803     1.804     1.805     1.807     1.808     1.809     1.810     1.811     1.812     1.814     1.815     1.816     1.817     1.818     1.819     1.821     1.822     1.823     1.824     1.825     1.826     1.827     1.829     1.830     1.831     1.832     1.833     1.834     1.835     1.837     1.838     1.839     1.840     1.841     1.842     1.844     1.845     1.846     1.847     1.848     1.849     1.851     1.852     1.853     1.854     1.855     1.857     1.858     1.859     1.860     1.861     1.862     1.864     1.865     1.866     1.867     1.869     1.870     1.871     1.872     1.874     1.875     1.876     1.877     1.879     1.880     1.881     1.883     1.884     1.885     1.886     1.887     1.889     1.890     1.891     1.892     1.894     1.895     1.896     1.897     1.899     1.900     1.901     1.903     1.904     1.905     1.906     1.908     1.909     1.910     1.912     1.913     1.914     1.915     1.917     1.918     1.919     1.920     1.922     1.923     1.925     1.926     1.927     1.929     1.930     1.931     1.933     1.934     1.936     1.937     1.938     1.940     1.941     1.943     1.944     1.946     1.947     1.948     1.950     1.951     1.953     1.954     1.956     1.958     1.959     1.961     1.962     1.964     1.966     1.967     1.969     1.971     1.972     1.974     1.975     1.977     1.979     1.980     1.982     1.984     1.986     1.987     1.989     1.991     1.993     1.995     1.997     1.998     2.000     2.002     2.004     2.006     2.008     2.010     2.012     2.014     2.016     2.017     2.019     2.021     2.023     2.025     2.027     2.029     2.031     2.033     2.035     2.037     2.039     2.041     2.043     2.045     2.048     2.050     2.052     2.054     2.056     2.058     2.061     2.063     2.065     2.074     2.091     2.107     2.124     2.140     2.157     2.172     2.188     2.204     2.219     2.234     2.249     2.263     2.278     2.292     2.305     2.319     2.332     2.345     2.358     2.370     2.382     2.393     2.405     2.416     2.426     2.437     2.446     2.456     2.465     2.474     2.483     2.491     2.499     2.506     2.513     2.520     2.527     2.533     2.539     2.544     2.550     2.555     2.559     2.564     2.568     2.572     2.575     2.579     2.582     2.585     2.587     2.590     2.592     2.594     2.595     2.597     2.598     2.599     2.600     2.601     2.602     2.602     2.603     2.603     2.603     2.604     2.604     2.604     2.604     2.604     2.605     2.605     2.605     2.605     2.606     2.606     2.607     2.608     2.609     2.610     2.611     2.613     2.615     2.617     2.620     2.622     2.625     2.629     2.633     2.637     2.641     2.646     2.652     2.658     2.664     2.671     2.678     2.686     2.695     2.703     2.713     2.722     2.732     2.743     2.754     2.766     2.778     2.790     2.803     2.816     2.830     2.845     2.859     2.874     2.890     2.906     2.922     2.939     2.956     2.974     2.991     3.009     3.027     3.046     3.064     3.083     3.101     3.120     3.139     3.158     3.177     3.195     3.214     3.233     3.251     3.269     3.287     3.305     3.323     3.340     3.358     3.376     3.394     3.412     3.430     3.450     3.469     3.488     3.508     3.527     3.546     3.566     3.588     3.610     3.635     3.661     3.691     3.724     3.761     3.801     3.842     3.883     3.925     3.967     4.008     4.050     4.093     4.135     4.176     4.218     4.259     4.298     4.332     4.361     4.384     4.399     4.405     4.404     4.401     4.395     4.388     4.384     4.377     4.363     4.341     4.308     4.269     4.232     4.197     4.163     4.135     4.112     4.100     4.094     4.086     4.077     4.069     4.063     4.062     4.066     4.073     4.083     4.096     4.108     4.120     4.133     4.147     4.158     4.170     4.183     4.194     4.202     4.208     4.208     4.205     4.203     4.199     4.193     4.187     4.182     4.171     4.158     4.144     4.126     4.106     4.085     4.059     4.033     4.012     3.985     3.959     3.938     3.915     3.889     3.866     3.835     3.797     3.762     3.723     3.679     3.648     3.615     3.583     3.555     3.515     3.467     3.420     3.363     3.309     3.264     3.218     3.185     3.152     3.116     3.083     3.067     3.072     3.078     3.083     3.089     3.095     3.101     3.108     3.114     3.121     3.128     3.135     3.141     3.148     3.154     3.160     3.165     3.170     3.174     3.178     3.198     3.247     3.292     3.331     3.370     3.396     3.420     3.438     3.448     3.598     3.789     3.968     4.156     4.330     4.511     4.684     4.837     5.004     5.171     5.293     5.415     5.512     5.625     5.694     5.775     5.814     5.865     5.873     5.871     5.861     5.847     5.803     5.785     5.753     5.762     5.782     5.809     5.838     5.843     5.819     5.773     5.697     5.606     5.486     5.372     5.233     5.099     4.946     4.806     4.664     4.517     4.388     4.242     4.102     3.975     3.837     3.749     3.707     3.685     3.661     3.638     3.613     3.587     3.559     3.532     3.508     3.486     3.464     3.440     3.413     3.385     3.356     3.329     3.304     3.280     3.256     3.232     3.207     3.181     3.155     3.126     3.093     3.058     3.022     2.983     2.974     2.965     2.956     2.948     2.940     2.933     2.926     2.919     2.914     2.909     2.904     2.900     2.897     2.893     2.890     2.886     2.883     2.880     2.877     2.875     2.873     2.871     2.870     2.868     2.867     2.865     2.863     2.862     2.860     2.858     2.855     2.852     2.849     2.846     2.842     2.838     2.834     2.830     2.826     2.821     2.817     2.812     2.808     2.803     2.799     2.795     2.791     2.787     2.783     2.779     2.775     2.771     2.766     2.762     2.758     2.754     2.751     2.747     2.744     2.741     2.738     2.735     2.732     2.730     2.728     2.726     2.724     2.722     2.720     2.718     2.716     2.714     2.711     2.709     2.706     2.703     2.708     2.751     2.796     2.843     2.889     2.925     2.946     2.950     2.944     2.937     2.942     2.961     2.987     3.009     3.029     3.053     3.082     3.109     3.120     3.108     3.075     3.029     2.985     2.953     2.938     2.934     2.929     2.911     2.881     2.849     2.832     2.840     2.866     2.926     3.016     3.104     3.182     3.247     3.294     3.324     3.330     3.313     3.268     3.201     3.115     3.011     2.892     2.761     2.619     2.462     2.469     2.478     2.487     2.496     2.505     2.515     2.525     2.535     2.544     2.553     2.561     2.569     2.577     2.739     2.945     3.149     3.342     3.518     3.671     3.802     3.914     4.014     4.111     4.218     4.339     4.471     4.604     4.731     4.845     4.949     5.046     5.138     5.227     5.313     5.389     5.454     5.509     5.561     5.611     5.659     5.705     5.752     5.806     5.872     5.944     6.003     6.039     6.065     6.089     6.123     6.166     6.205     6.230     6.235     6.216     6.180     6.131     6.068     5.993     5.900     5.799     5.695     5.802     5.884     5.906     5.846     5.728     5.568     5.400     5.233     5.076     4.928     4.786     4.656     4.531     4.411     4.298     4.202     4.125     4.066     4.023     3.987     3.961     3.943     3.936     3.933     3.932     3.923     3.908     3.888     3.866     3.847     3.832     3.813     3.786     3.747     3.688     3.619     3.548     3.479     3.414     3.348     3.273     3.186     3.087     2.977     2.860     2.738     2.611     2.482     2.365     2.266     2.189     2.139     2.125     2.136     2.158     2.182     2.207     2.230     2.249     2.264     2.275     2.282     2.287     2.288     2.288     2.287     2.286     2.286     2.288     2.290     2.293     2.297     2.300     2.301     2.300     2.296     2.290     2.282     2.271     2.258     2.241     2.222     2.201     2.178     2.153     2.128     2.102     2.076     2.049     2.024     1.999     1.975     1.953     1.932     1.913     1.895     1.879     1.864     1.850     1.837     1.826     1.814     1.803     1.792     1.782     1.771     1.760     1.750     1.740     1.730     1.719     1.709     1.698     1.687     1.677     1.666     1.655     1.645     1.634     1.623     1.612     1.600     1.588     1.577     1.567     1.555     1.544     1.532     1.519     1.508     1.496     1.484     1.472     1.465     1.462     1.459     1.456     1.453     1.450     1.446     1.443     1.440     1.437     1.434     1.431     1.428     1.425     1.422     1.419     1.416     1.413     1.409     1.406     1.403     1.400     1.397     1.394     1.391     1.387     1.384     1.381     1.378     1.375     1.372     1.369     1.366     1.363     1.360     1.357     1.354     1.352     1.349     1.347     1.344     1.341     1.339     1.337     1.335     1.332     1.330     1.328     1.326     1.324     1.323     1.321     1.319     1.318     1.316     1.315     1.314     1.312     1.311     1.310     1.309     1.307     1.306     1.305     1.304     1.303     1.302     1.301     1.300     1.299     1.297     1.296     1.295     1.293     1.292     1.291     1.289     1.288     1.286     1.285     1.283     1.281     1.279     1.277     1.275     1.273     1.270     1.268     1.265     1.263     1.260     1.257     1.254     1.251     1.248     1.244     1.241     1.237     1.233     1.230     1.226     1.221     1.217     1.213     1.208     1.204     1.199     1.194     1.189     1.184     1.178     1.173     1.168     1.162     1.156     1.150     1.144     1.138     1.132     1.126     1.119     1.113     1.106     1.099     1.093     1.086     1.079     1.072     1.065     1.057     1.050     1.043     1.035     1.028     1.021     1.014     1.007     1.000     0.992     0.985     0.978     0.970     0.963     0.956     0.949     0.942     0.935     0.927     0.920     0.912     0.905     0.908     0.911     0.912     0.911     0.908
     1.480     1.483     1.486     1.488     1.491     1.493     1.495     1.497     1.500     1.501     1.503     1.505     1.507     1.508     1.510     1.511     1.513     1.513     1.514     1.515     1.516     1.517     1.518     1.519     1.519     1.520     1.520     1.520     1.520     1.520     1.520     1.520     1.520     1.520     1.520     1.520     1.519     1.519     1.518     1.517     1.517     1.516     1.515     1.514     1.513     1.512     1.511     1.509     1.508     1.507     1.505     1.504     1.502     1.500     1.499     1.497     1.495     1.494     1.491     1.490     1.488     1.485     1.484     1.481     1.479     1.477     1.474     1.472     1.470     1.467     1.464     1.462     1.459     1.457     1.454     1.451     1.448     1.445     1.442     1.439     1.436     1.434     1.430     1.428     1.424     1.421     1.417     1.414     1.411     1.408     1.404     1.401     1.397     1.394     1.390     1.387     1.383     1.379     1.376     1.372     1.368     1.364     1.363     1.364     1.365     1.367     1.368     1.369     1.370     1.372     1.373     1.374     1.375     1.376     1.377     1.377     1.379     1.379     1.380     1.381     1.382     1.382     1.383     1.384     1.384     1.385     1.385     1.386     1.386     1.387     1.387     1.387     1.388     1.388     1.388     1.388     1.389     1.389     1.389     1.389     1.389     1.389     1.389     1.389     1.388     1.388     1.388     1.387     1.387     1.386     1.386     1.385     1.384     1.383     1.383     1.382     1.381     1.380     1.378     1.378     1.376     1.375     1.374     1.372     1.371     1.369     1.368     1.366     1.364     1.362     1.360     1.358     1.356     1.354     1.352     1.349     1.347     1.344     1.342     1.339     1.337     1.334     1.331     1.328     1.325     1.322     1.319     1.316     1.312     1.309     1.306     1.302     1.298     1.295     1.291     1.287     1.283     1.279     1.275     1.276     1.277     1.278     1.279     1.280     1.281     1.282     1.283     1.284     1.285     1.286     1.287     1.288     1.288     1.289     1.290     1.291     1.292     1.293     1.294     1.295     1.296     1.296     1.297     1.298     1.299     1.300     1.301     1.301     1.302     1.303     1.304     1.305     1.306     1.306     1.307     1.308     1.309     1.310     1.310     1.311     1.312     1.313     1.314     1.314     1.315     1.316     1.317     1.317     1.318     1.319     1.320     1.320     1.321     1.322     1.323     1.323     1.324     1.325     1.325     1.326     1.327     1.328     1.328     1.329     1.330     1.330     1.331     1.332     1.333     1.333     1.334     1.335     1.335     1.336     1.337     1.337     1.338     1.339     1.339     1.340     1.341     1.341     1.342     1.343     1.343     1.344     1.344     1.345     1.345     1.346     1.347     1.347     1.348     1.348     1.349     1.349     1.350     1.350     1.351     1.351     1.352     1.352     1.353     1.353     1.354     1.354     1.354     1.355     1.355     1.356     1.356     1.357     1.357     1.358     1.358     1.359     1.359     1.359     1.360     1.360     1.361     1.361     1.362     1.362     1.363     1.363     1.363     1.364     1.364     1.365     1.365     1.366     1.366     1.366     1.367     1.367     1.368     1.368     1.369     1.369     1.369     1.370     1.370     1.370     1.371     1.371     1.372     1.372     1.373     1.373     1.373     1.374     1.374     1.375     1.375     1.376     1.376     1.377     1.377     1.378     1.378     1.378     1.379     1.379     1.380     1.380     1.381     1.381     1.382     1.382     1.383     1.383     1.384     1.385     1.385     1.385     1.386     1.386     1.387     1.388     1.388     1.389     1.389     1.390     1.390     1.391     1.391     1.391     1.392     1.392     1.393     1.393     1.394     1.394     1.395     1.395     1.396     1.396     1.397     1.397     1.398     1.398     1.399     1.399     1.400     1.401     1.401     1.402     1.402     1.403     1.403     1.403     1.404     1.405     1.405     1.405     1.406     1.406     1.407     1.407     1.408     1.409     1.409     1.410     1.410     1.411     1.411     1.412     1.413     1.413     1.414     1.414     1.415     1.415     1.416     1.417     1.417     1.418     1.418     1.419     1.420     1.420     1.421     1.422     1.422     1.423     1.423     1.424     1.425     1.425     1.426     1.426     1.427     1.428     1.428     1.429     1.430     1.430     1.431     1.431     1.432     1.433     1.434     1.434     1.435     1.436     1.436     1.437     1.438     1.438     1.439     1.440     1.440     1.441     1.442     1.442     1.443     1.444     1.444     1.445     1.446     1.447     1.447     1.448     1.449     1.449     1.450     1.451     1.452     1.452     1.453     1.454     1.455     1.456     1.456     1.457     1.458     1.459     1.460     1.460     1.461     1.462     1.463     1.464     1.464     1.465     1.466     1.467     1.468     1.469     1.469     1.470     1.471     1.472     1.473     1.474     1.474     1.475     1.476     1.477     1.478     1.479     1.480     1.480     1.481     1.482     1.483     1.484     1.485     1.486     1.487     1.488     1.488     1.489     1.490     1.491     1.492     1.493     1.494     1.495     1.495     1.496     1.497     1.498     1.499     1.500     1.501     1.501     1.502     1.503     1.504     1.505     1.506     1.507     1.508     1.509     1.510     1.511     1.512     1.513     1.514     1.515     1.516     1.517     1.517     1.518     1.519     1.520     1.521     1.522     1.523     1.524     1.525     1.526     1.527     1.529     1.529     1.531     1.532     1.533     1.534     1.535     1.536     1.537     1.538     1.539     1.540     1.541     1.542     1.543     1.544     1.545     1.546     1.547     1.548     1.549     1.551     1.552     1.553     1.554     1.555     1.556     1.557     1.560     1.565     1.569     1.573     1.578     1.582     1.587     1.591     1.595     1.600     1.604     1.609     1.613     1.618     1.622     1.626     1.631     1.635     1.640     1.644     1.649     1.653     1.657     1.662     1.666     1.671     1.675     1.679     1.684     1.688     1.692     1.697     1.701     1.705     1.709     1.713     1.718     1.722     1.726     1.730     1.734     1.738     1.743     1.747     1.751     1.755     1.759     1.763     1.766     1.770     1.774     1.778     1.782     1.785     1.789     1.793     1.796     1.800     1.803     1.807     1.810     1.814     1.817     1.820     1.823     1.827     1.830     1.833     1.836     1.839     1.842     1.845     1.848     1.851     1.853     1.856     1.859     1.861     1.864     1.866     1.869     1.871     1.874     1.876     1.878     1.880     1.882     1.884     1.886     1.888     1.890     1.892     1.893     1.895     1.896     1.898     1.900     1.901     1.902     1.903     1.905     1.906     1.907     1.908     1.909     1.909     1.910     1.911     1.911     1.911     1.911     1.911     1.911     1.911     1.911     1.910     1.909     1.909     1.908     1.906     1.905     1.903     1.902     1.900     1.898     1.895     1.893     1.890     1.887     1.884     1.881     1.878     1.874     1.870     1.866     1.862     1.857     1.853     1.848     1.843     1.837     1.832     1.826     1.820     1.813     1.807     1.800     1.793     1.786     1.778     1.771     1.763     1.754     1.751     1.753     1.755     1.757     1.760     1.762     1.765     1.767     1.770     1.772     1.775     1.778     1.780     1.782     1.784     1.787     1.789     1.791     1.792     1.794     1.796     1.797     1.799     1.800     1.801     1.803     1.804     1.805     1.807     1.808     1.809     1.810     1.812     1.813     1.814     1.815     1.816     1.817     1.818     1.820     1.821     1.822     1.823     1.824     1.825     1.826     1.828     1.829     1.830     1.831     1.832     1.833     1.834     1.836     1.837     1.838     1.839     1.840     1.841     1.843     1.844     1.845     1.846     1.847     1.848     1.849     1.851     1.852     1.853     1.854     1.855     1.857     1.858     1.859     1.860     1.861     1.863     1.864     1.865     1.866     1.867     1.869     1.870     1.871     1.872     1.874     1.875     1.876     1.878     1.879     1.880     1.881     1.883     1.884     1.885     1.886     1.888     1.889     1.890     1.891     1.892     1.894     1.895     1.896     1.898     1.899     1.900     1.901     1.903     1.904     1.905     1.907     1.908     1.909     1.910     1.912     1.913     1.914     1.915     1.917     1.918     1.919     1.921     1.922     1.923     1.925     1.926     1.927     1.929     1.930     1.932     1.933     1.934     1.936     1.937     1.939     1.940     1.941     1.943     1.944     1.946     1.947     1.949     1.950     1.952     1.953     1.955     1.956     1.958     1.960     1.961     1.963     1.964     1.966     1.968     1.969     1.971     1.973     1.974     1.976     1.978     1.979     1.981     1.983     1.985     1.986     1.988     1.990     1.992     1.994     1.995     1.997     1.999     2.001     2.003     2.005     2.007     2.009     2.011     2.013     2.015     2.016     2.018     2.020     2.022     2.024     2.026     2.028     2.030     2.032     2.034     2.036     2.038     2.040     2.042     2.044     2.047     2.049     2.051     2.053     2.055     2.057     2.060     2.062     2.064     2.067     2.081     2.097     2.114     2.130     2.147     2.163     2.178     2.194     2.209     2.224     2.239     2.254     2.268     2.282     2.296     2.310     2.323     2.336     2.349     2.361     2.373     2.385     2.397     2.408     2.418     2.429     2.439     2.448     2.458     2.467     2.476     2.484     2.492     2.499     2.507     2.513     2.520     2.526     2.532     2.538     2.543     2.548     2.553     2.558     2.562     2.566     2.569     2.573     2.576     2.579     2.581     2.584     2.586     2.588     2.590     2.591     2.593     2.594     2.595     2.596     2.597     2.597     2.598     2.598     2.598     2.598     2.598     2.599     2.599     2.599     2.599     2.599     2.600     2.600     2.600     2.601     2.602     2.602     2.603     2.604     2.605     2.607     2.609     2.611     2.613     2.616     2.619     2.622     2.626     2.630     2.635     2.640     2.645     2.651     2.657     2.664     2.671     2.678     2.687     2.695     2.704     2.714     2.724     2.734     2.745     2.756     2.768     2.780     2.793     2.806     2.820     2.834     2.849     2.864     2.879     2.895     2.912     2.929     2.946     2.963     2.981     2.999     3.017     3.036     3.054     3.073     3.092     3.110     3.130     3.149     3.168     3.187     3.206     3.225     3.243     3.262     3.280     3.299     3.317     3.334     3.352     3.370     3.388     3.406     3.424     3.444     3.464     3.484     3.504     3.523     3.543     3.564     3.584     3.606     3.629     3.654     3.682     3.712     3.747     3.784     3.824     3.865     3.907     3.949     3.991     4.033     4.076     4.120     4.162     4.203     4.243     4.283     4.319     4.350     4.375     4.394     4.405     4.407     4.403     4.397     4.387     4.379     4.373     4.363     4.345     4.318     4.282     4.242     4.205     4.170     4.139     4.115     4.100     4.091     4.085     4.076     4.066     4.059     4.052     4.049     4.053     4.059     4.068     4.080     4.092     4.103     4.116     4.129     4.141     4.154     4.168     4.179     4.188     4.193     4.194     4.193     4.192     4.191     4.186     4.183     4.177     4.164     4.151     4.139     4.122     4.103     4.084     4.058     4.035     4.014     3.989     3.965     3.946     3.924     3.900     3.878     3.848     3.812     3.778     3.739     3.696     3.665     3.631     3.599     3.570     3.529     3.480     3.432     3.374     3.321     3.277     3.233     3.204     3.170     3.133     3.097     3.066     3.072     3.077     3.083     3.089     3.095     3.101     3.108     3.114     3.121     3.128     3.134     3.141     3.147     3.153     3.159     3.164     3.168     3.173     3.177     3.181     3.220     3.267     3.318     3.360     3.396     3.432     3.456     3.478     3.504     3.682     3.869     4.043     4.222     4.403     4.567     4.735     4.903     5.054     5.201     5.321     5.453     5.542     5.650     5.704     5.795     5.832     5.856     5.876     5.873     5.855     5.846     5.791     5.770     5.765     5.787     5.821     5.865     5.884     5.890     5.870     5.825     5.757     5.677     5.567     5.470     5.314     5.194     5.049     4.910     4.774     4.624     4.484     4.353     4.193     4.042     3.888     3.795     3.739     3.682     3.659     3.635     3.607     3.578     3.553     3.529     3.508     3.487     3.463     3.436     3.407     3.377     3.348     3.322     3.297     3.273     3.250     3.226     3.202     3.176     3.146     3.115     3.083     3.048     3.009     2.986     2.977     2.969     2.961     2.953     2.946     2.939     2.933     2.927     2.922     2.918     2.914     2.911     2.907     2.904     2.900     2.897     2.895     2.892     2.890     2.888     2.886     2.885     2.883     2.882     2.880     2.878     2.876     2.874     2.872     2.869     2.866     2.863     2.859     2.855     2.851     2.846     2.841     2.836     2.832     2.827     2.822     2.817     2.812     2.808     2.804     2.799     2.795     2.791     2.787     2.782     2.778     2.773     2.769     2.765     2.761     2.757     2.753     2.750     2.747     2.744     2.741     2.738     2.736     2.734     2.732     2.730     2.728     2.726     2.724     2.722     2.719     2.716     2.714     2.711     2.708     2.704     2.735     2.781     2.824     2.860     2.885     2.901     2.910     2.922     2.942     2.972     3.002     3.023     3.034     3.043     3.061     3.086     3.106     3.110     3.096     3.067     3.035     3.007     2.988     2.976     2.965     2.946     2.916     2.885     2.871     2.889     2.933     2.981     3.015     3.021     3.037     3.125     3.202     3.264     3.308     3.331     3.329     3.300     3.245     3.170     3.074     2.961     2.838     2.700     2.543     2.432     2.440     2.447     2.455     2.464     2.473     2.482     2.492     2.501     2.509     2.517     2.525     2.532     2.559     2.769     2.978     3.177     3.359     3.521     3.661     3.781     3.891     4.000     4.119     4.253     4.400     4.552     4.698     4.836     4.965     5.088     5.209     5.328     5.442     5.549     5.645     5.734     5.818     5.894     5.963     6.025     6.083     6.138     6.200     6.263     6.314     6.348     6.364     6.375     6.389     6.405     6.415     6.405     6.369     6.312     6.233     6.146     6.050     5.949     5.834     5.713     5.588     5.583     5.700     5.767     5.772     5.710     5.583     5.417     5.224     5.040     4.881     4.752     4.642     4.534     4.430     4.330     4.246     4.179     4.124     4.078     4.037     4.000     3.964     3.933     3.904     3.872     3.839     3.796     3.754     3.712     3.677     3.647     3.618     3.582     3.541     3.489     3.428     3.368     3.312     3.260     3.210     3.155     3.088     3.010     2.919     2.818     2.709     2.594     2.473     2.356     2.250     2.158     2.080     2.019     2.014     2.038     2.067     2.096     2.122     2.146     2.165     2.180     2.192     2.201     2.206     2.211     2.214     2.216     2.220     2.224     2.228     2.233     2.238     2.243     2.246     2.248     2.247     2.243     2.237     2.228     2.217     2.204     2.188     2.169     2.149     2.127     2.104     2.080     2.055     2.030     2.006     1.982     1.958     1.936     1.916     1.896     1.878     1.862     1.847     1.833     1.820     1.809     1.798     1.787     1.777     1.766     1.756     1.747     1.738     1.728     1.719     1.709     1.699     1.690     1.680     1.670     1.660     1.650     1.640     1.630     1.620     1.609     1.598     1.587     1.577     1.566     1.555     1.544     1.533     1.522     1.510     1.499     1.487     1.476     1.464     1.457     1.454     1.451     1.448     1.445     1.442     1.439     1.436     1.433     1.430     1.427     1.424     1.421     1.417     1.414     1.411     1.408     1.405     1.402     1.399     1.396     1.393     1.390     1.387     1.384     1.380     1.377     1.374     1.371     1.368     1.365     1.362     1.359     1.356     1.354     1.351     1.348     1.346     1.343     1.341     1.338     1.336     1.333     1.331     1.329     1.327     1.325     1.323     1.321     1.320     1.318     1.316     1.315     1.313     1.312     1.311     1.309     1.308     1.307     1.306     1.305     1.303     1.302     1.301     1.300     1.299     1.298     1.297     1.296     1.295     1.293     1.292     1.291     1.289     1.288     1.286     1.285     1.283     1.282     1.280     1.278     1.276     1.274     1.272     1.270     1.268     1.265     1.263     1.260     1.257     1.254     1.251     1.248     1.245     1.242     1.238     1.234     1.231     1.227     1.223     1.219     1.214     1.210     1.205     1.201     1.196     1.191     1.186     1.181     1.176     1.170     1.165     1.159     1.154     1.148     1.142     1.136     1.130     1.123     1.117     1.110     1.104     1.097     1.090     1.083     1.076     1.069     1.062     1.055     1.048     1.040     1.033     1.026     1.019     1.012     1.005     0.997     0.990     0.983     0.976     0.968     0.961     0.954     0.947     0.940     0.933     0.925     0.918     0.911     0.903     0.905     0.908     0.910     0.909     0.906
     1.477     1.480     1.482     1.484     1.487     1.489     1.491     1.494     1.496     1.498     1.500     1.501     1.503     1.504     1.506     1.507     1.509     1.510     1.511     1.512     1.512     1.513     1.514     1.515     1.516     1.516     1.516     1.516     1.516     1.516     1.517     1.516     1.516     1.516     1.516     1.516     1.516     1.515     1.514     1.514     1.513     1.512     1.511     1.510     1.509     1.508     1.507     1.506     1.505     1.503     1.502     1.500     1.499     1.497     1.495     1.494     1.492     1.490     1.488     1.486     1.484     1.482     1.480     1.478     1.475     1.473     1.471     1.468     1.466     1.463     1.461     1.458     1.456     1.453     1.451     1.447     1.444     1.442     1.439     1.435     1.433     1.430     1.427     1.424     1.421     1.417     1.414     1.411     1.408     1.404     1.401     1.397     1.394     1.390     1.387     1.383     1.379     1.376     1.372     1.369     1.367     1.365     1.364     1.365     1.366     1.367     1.369     1.370     1.371     1.372     1.373     1.374     1.375     1.376     1.377     1.378     1.379     1.380     1.380     1.381     1.382     1.383     1.383     1.384     1.385     1.385     1.385     1.386     1.386     1.387     1.387     1.388     1.388     1.388     1.388     1.389     1.389     1.389     1.389     1.389     1.389     1.389     1.389     1.388     1.388     1.388     1.387     1.387     1.386     1.386     1.385     1.385     1.384     1.383     1.382     1.381     1.380     1.379     1.378     1.377     1.376     1.374     1.373     1.372     1.370     1.369     1.367     1.365     1.363     1.362     1.359     1.358     1.355     1.353     1.351     1.349     1.346     1.344     1.341     1.338     1.336     1.333     1.330     1.327     1.324     1.321     1.318     1.314     1.311     1.308     1.304     1.301     1.297     1.293     1.289     1.286     1.281     1.278     1.275     1.276     1.277     1.278     1.279     1.280     1.281     1.282     1.282     1.283     1.284     1.285     1.286     1.287     1.288     1.289     1.290     1.291     1.292     1.292     1.293     1.294     1.295     1.296     1.297     1.297     1.298     1.299     1.300     1.301     1.302     1.302     1.303     1.304     1.305     1.306     1.306     1.307     1.308     1.309     1.310     1.311     1.311     1.312     1.313     1.314     1.314     1.315     1.316     1.317     1.318     1.318     1.319     1.320     1.320     1.321     1.322     1.323     1.323     1.324     1.325     1.325     1.326     1.327     1.328     1.328     1.329     1.330     1.330     1.331     1.332     1.333     1.333     1.334     1.335     1.335     1.336     1.337     1.337     1.338     1.339     1.339     1.340     1.341     1.341     1.342     1.342     1.343     1.344     1.344     1.345     1.345     1.346     1.346     1.347     1.347     1.348     1.348     1.349     1.349     1.350     1.350     1.351     1.351     1.352     1.352     1.353     1.353     1.354     1.354     1.355     1.355     1.356     1.356     1.356     1.357     1.357     1.358     1.358     1.359     1.359     1.359     1.360     1.360     1.361     1.361     1.362     1.362     1.363     1.363     1.364     1.364     1.364     1.365     1.365     1.366     1.366     1.367     1.367     1.367     1.368     1.368     1.369     1.369     1.369     1.370     1.370     1.371     1.371     1.371     1.372     1.372     1.373     1.373     1.374     1.374     1.375     1.375     1.375     1.376     1.376     1.377     1.377     1.378     1.378     1.379     1.379     1.380     1.380     1.381     1.381     1.382     1.382     1.383     1.383     1.384     1.384     1.385     1.385     1.386     1.386     1.387     1.387     1.388     1.389     1.389     1.389     1.390     1.390     1.391     1.391     1.392     1.392     1.393     1.393     1.394     1.394     1.395     1.395     1.396     1.396     1.397     1.397     1.398     1.398     1.399     1.399     1.400     1.400     1.401     1.401     1.402     1.402     1.403     1.403     1.404     1.404     1.405     1.405     1.406     1.406     1.407     1.407     1.408     1.409     1.409     1.410     1.410     1.411     1.411     1.412     1.412     1.413     1.414     1.414     1.415     1.415     1.416     1.417     1.417     1.418     1.418     1.419     1.420     1.420     1.421     1.422     1.422     1.423     1.423     1.424     1.425     1.425     1.426     1.427     1.427     1.428     1.428     1.429     1.430     1.430     1.431     1.432     1.432     1.433     1.434     1.434     1.435     1.436     1.436     1.437     1.438     1.438     1.439     1.440     1.440     1.441     1.442     1.442     1.443     1.444     1.444     1.445     1.446     1.447     1.447     1.448     1.449     1.449     1.450     1.451     1.452     1.453     1.453     1.454     1.455     1.456     1.457     1.458     1.458     1.459     1.460     1.461     1.461     1.462     1.463     1.464     1.465     1.466     1.466     1.467     1.468     1.469     1.470     1.470     1.471     1.472     1.473     1.474     1.475     1.476     1.477     1.477     1.478     1.479     1.480     1.481     1.482     1.483     1.484     1.484     1.485     1.486     1.487     1.488     1.489     1.490     1.490     1.491     1.492     1.493     1.494     1.495     1.496     1.497     1.497     1.498     1.499     1.500     1.501     1.502     1.503     1.504     1.505     1.505     1.506     1.507     1.508     1.509     1.510     1.511     1.512     1.513     1.514     1.515     1.516     1.517     1.518     1.519     1.520     1.521     1.522     1.523     1.524     1.525     1.526     1.527     1.528     1.529     1.530     1.531     1.532     1.533     1.534     1.535     1.536     1.537     1.538     1.539     1.541     1.542     1.543     1.544     1.545     1.546     1.547     1.548     1.549     1.550     1.551     1.552     1.553     1.555     1.556     1.557     1.558     1.562     1.566     1.570     1.575     1.579     1.583     1.588     1.592     1.597     1.601     1.605     1.610     1.614     1.619     1.623     1.628     1.632     1.637     1.641     1.645     1.650     1.654     1.658     1.663     1.667     1.671     1.676     1.680     1.684     1.688     1.693     1.697     1.701     1.705     1.710     1.714     1.718     1.722     1.726     1.730     1.734     1.738     1.743     1.747     1.750     1.754     1.758     1.762     1.766     1.770     1.773     1.777     1.781     1.784     1.788     1.792     1.795     1.798     1.802     1.805     1.808     1.812     1.815     1.818     1.821     1.825     1.828     1.831     1.833     1.836     1.839     1.842     1.845     1.847     1.850     1.853     1.855     1.858     1.860     1.862     1.865     1.867     1.869     1.871     1.873     1.875     1.877     1.879     1.881     1.883     1.884     1.886     1.887     1.889     1.890     1.892     1.893     1.894     1.895     1.896     1.897     1.898     1.899     1.900     1.901     1.901     1.901     1.902     1.902     1.902     1.902     1.902     1.901     1.901     1.900     1.899     1.898     1.897     1.896     1.894     1.893     1.891     1.889     1.886     1.884     1.881     1.878     1.875     1.872     1.869     1.865     1.861     1.857     1.853     1.849     1.844     1.839     1.834     1.829     1.823     1.818     1.812     1.805     1.799     1.792     1.785     1.778     1.771     1.763     1.756     1.748     1.749     1.751     1.753     1.755     1.758     1.760     1.762     1.765     1.767     1.770     1.772     1.775     1.777     1.780     1.782     1.784     1.786     1.788     1.790     1.792     1.794     1.795     1.797     1.798     1.800     1.801     1.802     1.804     1.805     1.807     1.808     1.809     1.810     1.812     1.813     1.814     1.815     1.816     1.817     1.818     1.820     1.821     1.822     1.823     1.824     1.825     1.827     1.828     1.829     1.830     1.831     1.832     1.833     1.835     1.836     1.837     1.838     1.839     1.840     1.841     1.843     1.844     1.845     1.846     1.847     1.848     1.850     1.851     1.852     1.853     1.854     1.856     1.857     1.858     1.859     1.860     1.862     1.863     1.864     1.865     1.866     1.868     1.869     1.870     1.871     1.873     1.874     1.875     1.876     1.878     1.879     1.880     1.881     1.883     1.884     1.885     1.886     1.888     1.889     1.890     1.891     1.893     1.894     1.895     1.896     1.898     1.899     1.900     1.902     1.903     1.904     1.906     1.907     1.908     1.909     1.911     1.912     1.913     1.914     1.916     1.917     1.918     1.920     1.921     1.922     1.924     1.925     1.926     1.928     1.929     1.930     1.932     1.933     1.935     1.936     1.937     1.939     1.940     1.942     1.943     1.945     1.946     1.948     1.949     1.951     1.952     1.954     1.955     1.957     1.958     1.960     1.962     1.963     1.965     1.967     1.968     1.970     1.971     1.973     1.975     1.976     1.978     1.980     1.982     1.983     1.985     1.987     1.989     1.991     1.993     1.994     1.996     1.998     2.000     2.002     2.004     2.006     2.008     2.010     2.012     2.013     2.015     2.017     2.019     2.021     2.023     2.025     2.027     2.029     2.031     2.033     2.035     2.037     2.039     2.041     2.044     2.046     2.048     2.050     2.052     2.054     2.057     2.059     2.061     2.063     2.066     2.070     2.087     2.104     2.120     2.137     2.153     2.168     2.184     2.199     2.214     2.229     2.244     2.258     2.273     2.287     2.300     2.314     2.327     2.340     2.352     2.365     2.377     2.388     2.399     2.410     2.421     2.431     2.441     2.450     2.459     2.468     2.476     2.484     2.492     2.500     2.507     2.513     2.520     2.526     2.531     2.537     2.542     2.547     2.552     2.556     2.560     2.563     2.567     2.570     2.573     2.576     2.578     2.581     2.582     2.584     2.586     2.587     2.589     2.590     2.591     2.591     2.592     2.592     2.593     2.593     2.593     2.593     2.593     2.593     2.593     2.594     2.594     2.594     2.594     2.595     2.595     2.596     2.596     2.597     2.598     2.599     2.601     2.603     2.605     2.607     2.610     2.613     2.616     2.619     2.623     2.628     2.633     2.638     2.643     2.649     2.656     2.663     2.670     2.678     2.687     2.696     2.705     2.715     2.725     2.735     2.746     2.758     2.770     2.782     2.795     2.809     2.823     2.838     2.853     2.868     2.884     2.901     2.918     2.935     2.953     2.971     2.989     3.007     3.026     3.044     3.063     3.082     3.100     3.120     3.139     3.158     3.178     3.197     3.216     3.235     3.254     3.273     3.291     3.310     3.328     3.345     3.363     3.381     3.399     3.418     3.437     3.457     3.478     3.498     3.519     3.539     3.560     3.581     3.602     3.625     3.648     3.674     3.702     3.734     3.770     3.808     3.848     3.889     3.931     3.973     4.015     4.058     4.102     4.146     4.188     4.228     4.267     4.304     4.338     4.365     4.386     4.400     4.407     4.404     4.396     4.385     4.373     4.363     4.356     4.344     4.321     4.290     4.253     4.212     4.176     4.143     4.116     4.098     4.086     4.079     4.073     4.064     4.054     4.046     4.039     4.037     4.040     4.045     4.053     4.064     4.074     4.085     4.098     4.111     4.123     4.137     4.151     4.162     4.170     4.177     4.178     4.179     4.181     4.181     4.178     4.175     4.168     4.155     4.144     4.133     4.117     4.099     4.080     4.058     4.035     4.016     3.993     3.971     3.953     3.931     3.909     3.889     3.861     3.826     3.793     3.754     3.713     3.681     3.646     3.613     3.583     3.541     3.492     3.443     3.385     3.334     3.292     3.251     3.223     3.188     3.150     3.112     3.065     3.071     3.076     3.082     3.088     3.094     3.100     3.107     3.114     3.120     3.127     3.134     3.140     3.146     3.152     3.157     3.162     3.167     3.171     3.175     3.180     3.184     3.240     3.293     3.338     3.387     3.423     3.461     3.482     3.510     3.585     3.761     3.938     4.117     4.284     4.458     4.640     4.789     4.951     5.092     5.246     5.353     5.480     5.558     5.669     5.738     5.791     5.834     5.854     5.855     5.871     5.833     5.803     5.775     5.766     5.775     5.814     5.853     5.895     5.911     5.917     5.898     5.860     5.790     5.735     5.623     5.534     5.401     5.295     5.165     5.026     4.895     4.764     4.612     4.469     4.302     4.141     3.964     3.814     3.749     3.687     3.655     3.628     3.601     3.576     3.555     3.534     3.513     3.490     3.462     3.431     3.399     3.369     3.343     3.318     3.295     3.273     3.251     3.227     3.202     3.175     3.146     3.114     3.079     3.040     3.000     2.990     2.982     2.974     2.966     2.959     2.952     2.946     2.941     2.936     2.932     2.928     2.925     2.921     2.918     2.915     2.912     2.910     2.907     2.905     2.903     2.901     2.899     2.898     2.896     2.895     2.893     2.891     2.889     2.886     2.883     2.880     2.876     2.872     2.868     2.863     2.858     2.853     2.847     2.842     2.837     2.832     2.827     2.822     2.817     2.813     2.808     2.804     2.799     2.795     2.790     2.785     2.781     2.776     2.772     2.767     2.764     2.760     2.756     2.753     2.750     2.747     2.745     2.742     2.740     2.738     2.736     2.734     2.732     2.730     2.727     2.725     2.722     2.719     2.716     2.712     2.708     2.712     2.757     2.792     2.817     2.834     2.851     2.874     2.910     2.955     2.999     3.029     3.042     3.045     3.049     3.060     3.075     3.085     3.085     3.077     3.065     3.054     3.042     3.031     3.017     2.993     2.957     2.920     2.901     2.919     2.970     3.032     3.081     3.105     3.090     3.038     3.063     3.154     3.231     3.293     3.333     3.348     3.334     3.292     3.227     3.140     3.038     2.921     2.786     2.632     2.460     2.399     2.405     2.413     2.421     2.429     2.438     2.446     2.455     2.462     2.469     2.477     2.483     2.490     2.542     2.740     2.930     3.105     3.262     3.399     3.519     3.629     3.739     3.860     4.000     4.159     4.328     4.498     4.665     4.823     4.973     5.120     5.264     5.408     5.548     5.684     5.810     5.927     6.032     6.125     6.207     6.282     6.352     6.414     6.474     6.523     6.551     6.562     6.556     6.548     6.533     6.507     6.459     6.379     6.274     6.158     6.032     5.908     5.781     5.650     5.510     5.369     5.230     5.282     5.385     5.457     5.466     5.425     5.316     5.174     5.007     4.848     4.714     4.613     4.524     4.439     4.355     4.280     4.217     4.163     4.113     4.066     4.017     3.968     3.917     3.869     3.815     3.760     3.698     3.631     3.571     3.518     3.470     3.425     3.378     3.330     3.283     3.233     3.185     3.144     3.108     3.075     3.040     2.997     2.940     2.871     2.790     2.699     2.599     2.492     2.382     2.276     2.177     2.088     2.008     1.939     1.927     1.959     1.990     2.019     2.045     2.068     2.086     2.102     2.114     2.124     2.132     2.139     2.145     2.151     2.158     2.164     2.171     2.178     2.184     2.190     2.194     2.195     2.193     2.189     2.183     2.174     2.163     2.150     2.134     2.117     2.097     2.076     2.054     2.032     2.009     1.985     1.962     1.939     1.918     1.897     1.878     1.860     1.844     1.828     1.814     1.802     1.790     1.779     1.769     1.759     1.750     1.741     1.732     1.723     1.715     1.706     1.697     1.688     1.680     1.671     1.662     1.652     1.643     1.633     1.624     1.615     1.605     1.595     1.585     1.575     1.564     1.554     1.544     1.533     1.522     1.512     1.501     1.489     1.478     1.467     1.455     1.449     1.446     1.443     1.440     1.437     1.434     1.431     1.428     1.425     1.422     1.419     1.416     1.413     1.410     1.407     1.404     1.401     1.398     1.395     1.392     1.389     1.386     1.383     1.380     1.377     1.374     1.371     1.368     1.365     1.362     1.359     1.356     1.353     1.350     1.348     1.345     1.342     1.340     1.337     1.335     1.333     1.330     1.328     1.326     1.324     1.322     1.320     1.318     1.317     1.315     1.313     1.312     1.310     1.309     1.308     1.307     1.305     1.304     1.303     1.302     1.301     1.300     1.298     1.297     1.296     1.295     1.294     1.293     1.292     1.291     1.289     1.288     1.287     1.285     1.284     1.282     1.281     1.279     1.277     1.276     1.274     1.272     1.269     1.267     1.265     1.262     1.260     1.257     1.255     1.252     1.249     1.246     1.242     1.239     1.235     1.232     1.228     1.224     1.220     1.216     1.212     1.207     1.203     1.198     1.194     1.189     1.184     1.178     1.173     1.168     1.162     1.157     1.151     1.145     1.139     1.133     1.127     1.121     1.114     1.108     1.101     1.094     1.088     1.081     1.074     1.067     1.060     1.053     1.045     1.038     1.031     1.024     1.016     1.009     1.002     0.995     0.988     0.981     0.973     0.966     0.959     0.952     0.945     0.938     0.931     0.923     0.916     0.909     0.902     0.902     0.906     0.907     0.906     0.904
     1.472     1.475     1.478     1.481     1.483     1.486     1.488     1.490     1.492     1.494     1.495     1.497     1.499     1.500     1.502     1.503     1.505     1.506     1.507     1.508     1.509     1.510     1.510     1.511     1.511     1.512     1.512     1.513     1.513     1.513     1.513     1.513     1.512     1.512     1.512     1.546     1.511     1.543     1.510     1.510     1.509     1.509     1.508     1.507     1.506     1.505     1.503     1.502     1.501     1.500     1.498     1.496     1.495     1.494     1.492     1.490     1.488     1.486     1.484     1.482     1.480     1.478     1.476     1.474     1.472     1.469     1.467     1.465     1.462     1.460     1.457     1.455     1.452     1.450     1.447     1.444     1.441     1.438     1.435     1.432     1.429     1.426     1.423     1.420     1.417     1.414     1.411     1.407     1.404     1.401     1.397     1.394     1.390     1.387     1.383     1.379     1.376     1.373     1.371     1.370     1.368     1.367     1.365     1.366     1.367     1.368     1.370     1.371     1.372     1.373     1.374     1.375     1.376     1.377     1.378     1.379     1.379     1.380     1.381     1.381     1.382     1.383     1.383     1.384     1.385     1.385     1.386     1.386     1.386     1.387     1.387     1.387     1.388     1.388     1.388     1.388     1.388     1.389     1.389     1.389     1.389     1.388     1.388     1.388     1.388     1.387     1.387     1.387     1.386     1.385     1.385     1.384     1.383     1.383     1.381     1.381     1.380     1.379     1.377     1.376     1.375     1.374     1.372     1.371     1.369     1.368     1.366     1.364     1.363     1.361     1.359     1.357     1.354     1.352     1.350     1.348     1.345     1.343     1.340     1.337     1.334     1.331     1.329     1.326     1.323     1.320     1.316     1.313     1.310     1.306     1.303     1.299     1.295     1.292     1.288     1.284     1.280     1.276     1.275     1.276     1.276     1.277     1.278     1.279     1.280     1.281     1.282     1.283     1.284     1.285     1.286     1.287     1.287     1.288     1.289     1.290     1.291     1.292     1.293     1.293     1.294     1.295     1.296     1.297     1.298     1.298     1.299     1.300     1.301     1.302     1.302     1.303     1.304     1.305     1.306     1.307     1.307     1.308     1.309     1.310     1.311     1.312     1.312     1.313     1.314     1.315     1.315     1.316     1.317     1.318     1.318     1.319     1.320     1.320     1.321     1.322     1.323     1.323     1.324     1.325     1.325     1.326     1.327     1.328     1.328     1.329     1.330     1.330     1.331     1.332     1.332     1.333     1.334     1.334     1.335     1.336     1.337     1.337     1.338     1.339     1.339     1.340     1.340     1.341     1.342     1.342     1.343     1.343     1.344     1.344     1.345     1.346     1.346     1.347     1.347     1.348     1.348     1.349     1.349     1.350     1.350     1.351     1.351     1.352     1.352     1.352     1.353     1.353     1.354     1.354     1.355     1.355     1.356     1.356     1.357     1.357     1.357     1.358     1.358     1.359     1.359     1.360     1.360     1.361     1.361     1.362     1.362     1.363     1.363     1.363     1.364     1.364     1.365     1.365     1.366     1.366     1.366     1.367     1.367     1.368     1.368     1.368     1.369     1.369     1.370     1.370     1.370     1.371     1.371     1.372     1.372     1.372     1.373     1.373     1.374     1.374     1.375     1.375     1.376     1.376     1.377     1.377     1.378     1.378     1.379     1.379     1.380     1.380     1.381     1.381     1.382     1.382     1.383     1.383     1.384     1.384     1.385     1.385     1.386     1.386     1.387     1.387     1.388     1.388     1.389     1.389     1.390     1.390     1.391     1.391     1.392     1.392     1.393     1.393     1.394     1.394     1.395     1.395     1.396     1.396     1.397     1.397     1.398     1.398     1.399     1.399     1.400     1.400     1.401     1.401     1.402     1.402     1.403     1.403     1.404     1.404     1.405     1.405     1.406     1.406     1.407     1.407     1.408     1.408     1.409     1.410     1.410     1.411     1.411     1.412     1.412     1.413     1.414     1.414     1.415     1.415     1.416     1.417     1.417     1.418     1.418     1.419     1.420     1.420     1.421     1.421     1.422     1.423     1.423     1.424     1.424     1.425     1.426     1.426     1.427     1.428     1.428     1.429     1.430     1.430     1.431     1.432     1.432     1.433     1.434     1.434     1.435     1.436     1.436     1.437     1.438     1.438     1.439     1.440     1.441     1.441     1.442     1.443     1.443     1.444     1.445     1.445     1.446     1.447     1.448     1.448     1.449     1.450     1.451     1.451     1.452     1.453     1.454     1.454     1.455     1.456     1.457     1.458     1.458     1.459     1.460     1.461     1.462     1.463     1.463     1.464     1.465     1.466     1.467     1.467     1.468     1.469     1.470     1.471     1.472     1.473     1.474     1.474     1.475     1.476     1.477     1.478     1.479     1.480     1.481     1.481     1.482     1.483     1.484     1.485     1.486     1.486     1.487     1.488     1.489     1.490     1.491     1.492     1.493     1.493     1.494     1.495     1.496     1.497     1.498     1.499     1.500     1.501     1.501     1.502     1.503     1.504     1.505     1.506     1.507     1.508     1.509     1.510     1.511     1.512     1.513     1.514     1.515     1.516     1.517     1.518     1.519     1.520     1.521     1.522     1.523     1.524     1.525     1.526     1.527     1.528     1.529     1.530     1.531     1.532     1.533     1.534     1.535     1.536     1.537     1.538     1.539     1.540     1.541     1.542     1.543     1.544     1.545     1.546     1.547     1.548     1.550     1.551     1.552     1.553     1.554     1.555     1.556     1.557     1.559     1.563     1.567     1.572     1.576     1.580     1.585     1.589     1.594     1.598     1.602     1.607     1.611     1.616     1.620     1.624     1.629     1.633     1.637     1.642     1.646     1.651     1.655     1.659     1.663     1.668     1.672     1.676     1.681     1.685     1.689     1.693     1.698     1.702     1.706     1.710     1.714     1.718     1.722     1.726     1.730     1.734     1.738     1.742     1.746     1.750     1.754     1.757     1.761     1.765     1.769     1.772     1.776     1.780     1.783     1.786     1.790     1.793     1.797     1.800     1.803     1.807     1.810     1.813     1.816     1.819     1.822     1.825     1.828     1.831     1.833     1.836     1.839     1.841     1.844     1.846     1.849     1.851     1.854     1.856     1.858     1.860     1.862     1.864     1.866     1.868     1.870     1.872     1.874     1.875     1.877     1.878     1.880     1.881     1.882     1.884     1.885     1.886     1.887     1.888     1.889     1.890     1.891     1.891     1.891     1.892     1.892     1.892     1.892     1.892     1.892     1.892     1.891     1.891     1.890     1.889     1.888     1.886     1.885     1.884     1.882     1.880     1.877     1.875     1.872     1.870     1.867     1.863     1.860     1.856     1.852     1.849     1.844     1.840     1.835     1.831     1.826     1.820     1.815     1.809     1.804     1.798     1.791     1.785     1.778     1.771     1.764     1.756     1.749     1.745     1.747     1.749     1.751     1.753     1.755     1.758     1.760     1.763     1.765     1.767     1.770     1.772     1.775     1.777     1.779     1.782     1.784     1.786     1.788     1.790     1.792     1.793     1.795     1.797     1.798     1.800     1.801     1.802     1.804     1.805     1.807     1.808     1.809     1.810     1.812     1.813     1.814     1.815     1.816     1.817     1.818     1.820     1.821     1.822     1.823     1.824     1.825     1.827     1.828     1.829     1.830     1.831     1.832     1.834     1.835     1.836     1.837     1.838     1.839     1.840     1.842     1.843     1.844     1.845     1.846     1.847     1.848     1.850     1.851     1.852     1.853     1.854     1.856     1.857     1.858     1.859     1.860     1.862     1.863     1.864     1.865     1.867     1.868     1.869     1.870     1.872     1.873     1.874     1.875     1.877     1.878     1.879     1.880     1.881     1.883     1.884     1.885     1.886     1.888     1.889     1.890     1.891     1.893     1.894     1.895     1.897     1.898     1.899     1.900     1.902     1.903     1.904     1.906     1.907     1.908     1.910     1.911     1.912     1.913     1.915     1.916     1.917     1.919     1.920     1.921     1.922     1.924     1.925     1.926     1.928     1.929     1.931     1.932     1.933     1.935     1.936     1.938     1.939     1.941     1.942     1.943     1.945     1.946     1.948     1.949     1.951     1.953     1.954     1.956     1.957     1.959     1.961     1.962     1.964     1.965     1.967     1.969     1.970     1.972     1.974     1.975     1.977     1.979     1.981     1.982     1.984     1.986     1.988     1.990     1.992     1.993     1.995     1.997     1.999     2.001     2.003     2.005     2.006     2.008     2.010     2.013     2.014     2.016     2.018     2.020     2.022     2.024     2.026     2.028     2.030     2.032     2.034     2.036     2.038     2.040     2.043     2.045     2.047     2.049     2.051     2.053     2.056     2.058     2.060     2.062     2.065     2.067     2.077     2.094     2.110     2.126     2.143     2.158     2.174     2.190     2.205     2.220     2.234     2.249     2.263     2.277     2.291     2.304     2.318     2.331     2.343     2.356     2.368     2.379     2.391     2.402     2.413     2.423     2.433     2.442     2.452     2.460     2.469     2.477     2.485     2.492     2.500     2.506     2.513     2.519     2.525     2.530     2.536     2.540     2.545     2.549     2.554     2.557     2.561     2.564     2.567     2.570     2.572     2.575     2.577     2.579     2.580     2.582     2.583     2.584     2.585     2.586     2.586     2.587     2.587     2.587     2.588     2.588     2.588     2.588     2.588     2.588     2.588     2.588     2.589     2.589     2.589     2.590     2.590     2.591     2.592     2.593     2.595     2.596     2.598     2.601     2.603     2.606     2.609     2.613     2.616     2.621     2.625     2.630     2.636     2.642     2.648     2.655     2.662     2.670     2.678     2.687     2.696     2.705     2.715     2.725     2.736     2.748     2.759     2.772     2.784     2.798     2.812     2.827     2.842     2.857     2.873     2.890     2.907     2.924     2.942     2.960     2.978     2.996     3.015     3.033     3.052     3.071     3.090     3.109     3.128     3.148     3.167     3.187     3.206     3.226     3.245     3.264     3.283     3.301     3.320     3.338     3.356     3.374     3.392     3.410     3.429     3.449     3.470     3.491     3.512     3.533     3.554     3.576     3.597     3.619     3.643     3.667     3.694     3.724     3.757     3.793     3.832     3.872     3.913     3.955     3.997     4.039     4.082     4.127     4.171     4.213     4.252     4.290     4.324     4.354     4.378     4.394     4.402     4.403     4.395     4.382     4.367     4.355     4.345     4.335     4.319     4.293     4.259     4.220     4.180     4.145     4.116     4.095     4.081     4.072     4.066     4.060     4.051     4.041     4.034     4.027     4.024     4.026     4.030     4.037     4.047     4.056     4.067     4.080     4.093     4.105     4.120     4.133     4.143     4.152     4.159     4.162     4.165     4.169     4.170     4.168     4.164     4.157     4.145     4.135     4.125     4.110     4.094     4.078     4.057     4.036     4.019     3.997     3.976     3.958     3.937     3.917     3.899     3.871     3.837     3.805     3.768     3.728     3.696     3.661     3.626     3.595     3.552     3.502     3.453     3.398     3.350     3.310     3.272     3.242     3.207     3.168     3.128     3.081     3.070     3.075     3.081     3.087     3.093     3.100     3.106     3.113     3.119     3.126     3.132     3.138     3.144     3.150     3.155     3.160     3.165     3.170     3.174     3.179     3.183     3.202     3.257     3.315     3.361     3.409     3.445     3.480     3.513     3.538     3.664     3.843     4.008     4.178     4.362     4.520     4.688     4.842     5.000     5.133     5.278     5.376     5.508     5.597     5.682     5.755     5.802     5.820     5.852     5.828     5.821     5.784     5.768     5.756     5.771     5.804     5.840     5.876     5.903     5.914     5.932     5.899     5.891     5.814     5.772     5.672     5.604     5.506     5.394     5.287     5.164     5.030     4.914     4.769     4.636     4.428     4.211     4.010     3.847     3.745     3.688     3.655     3.629     3.605     3.585     3.566     3.546     3.521     3.491     3.459     3.426     3.397     3.371     3.347     3.326     3.306     3.283     3.260     3.237     3.210     3.180     3.148     3.112     3.075     3.036     3.003     2.995     2.987     2.980     2.973     2.966     2.960     2.955     2.950     2.946     2.943     2.940     2.936     2.933     2.930     2.927     2.925     2.922     2.920     2.918     2.916     2.914     2.913     2.911     2.910     2.908     2.906     2.903     2.900     2.897     2.893     2.889     2.885     2.880     2.875     2.869     2.864     2.858     2.852     2.847     2.841     2.836     2.831     2.827     2.822     2.817     2.813     2.808     2.803     2.798     2.793     2.788     2.783     2.779     2.775     2.771     2.767     2.763     2.760     2.757     2.754     2.751     2.749     2.747     2.745     2.743     2.741     2.739     2.736     2.733     2.730     2.727     2.724     2.721     2.717     2.713     2.709     2.720     2.746     2.762     2.776     2.802     2.846     2.905     2.964     3.010     3.036     3.045     3.046     3.045     3.047     3.049     3.052     3.058     3.068     3.080     3.087     3.086     3.075     3.050     3.010     2.963     2.932     2.938     2.983     3.047     3.106     3.143     3.145     3.110     3.049     2.996     3.099     3.192     3.272     3.332     3.364     3.367     3.339     3.288     3.215     3.122     3.011     2.880     2.726     2.549     2.359     2.361     2.368     2.375     2.383     2.391     2.399     2.406     2.413     2.419     2.426     2.432     2.437     2.442     2.454     2.618     2.768     2.903     3.022     3.127     3.223     3.319     3.428     3.559     3.715     3.887     4.067     4.248     4.425     4.599     4.773     4.949     5.129     5.308     5.481     5.644     5.796     5.936     6.062     6.173     6.272     6.364     6.449     6.519     6.573     6.599     6.599     6.574     6.531     6.487     6.424     6.344     6.230     6.090     5.950     5.796     5.651     5.502     5.355     5.203     5.054     4.906     4.766     4.868     4.985     5.075     5.109     5.092     5.028     4.924     4.812     4.695     4.597     4.508     4.432     4.358     4.291     4.231     4.176     4.118     4.064     4.003     3.943     3.879     3.816     3.752     3.680     3.603     3.520     3.443     3.376     3.315     3.255     3.198     3.143     3.095     3.053     3.014     2.984     2.962     2.945     2.930     2.908     2.874     2.827     2.768     2.698     2.616     2.524     2.426     2.326     2.228     2.135     2.048     1.967     1.894     1.858     1.891     1.921     1.949     1.974     1.995     2.013     2.029     2.042     2.053     2.063     2.073     2.082     2.090     2.099     2.108     2.117     2.125     2.133     2.138     2.142     2.143     2.141     2.137     2.130     2.122     2.111     2.098     2.082     2.065     2.047     2.027     2.006     1.985     1.963     1.941     1.919     1.898     1.878     1.859     1.841     1.824     1.809     1.795     1.783     1.771     1.761     1.751     1.741     1.732     1.724     1.716     1.708     1.700     1.692     1.684     1.676     1.668     1.660     1.652     1.643     1.634     1.626     1.617     1.608     1.599     1.590     1.581     1.572     1.562     1.552     1.542     1.532     1.522     1.512     1.501     1.491     1.480     1.469     1.458     1.446     1.442     1.439     1.436     1.433     1.430     1.427     1.424     1.421     1.418     1.415     1.412     1.409     1.406     1.403     1.400     1.397     1.394     1.391     1.388     1.385     1.382     1.379     1.376     1.373     1.370     1.367     1.364     1.361     1.358     1.355     1.352     1.350     1.347     1.344     1.342     1.339     1.337     1.334     1.332     1.330     1.327     1.325     1.323     1.321     1.319     1.317     1.315     1.314     1.312     1.310     1.309     1.308     1.306     1.305     1.304     1.303     1.301     1.300     1.299     1.298     1.297     1.296     1.295     1.294     1.293     1.291     1.290     1.289     1.288     1.287     1.286     1.284     1.283     1.281     1.280     1.278     1.277     1.275     1.273     1.271     1.269     1.267     1.265     1.262     1.260     1.257     1.255     1.252     1.249     1.246     1.243     1.240     1.236     1.233     1.229     1.226     1.222     1.218     1.214     1.209     1.205     1.200     1.196     1.191     1.186     1.181     1.176     1.171     1.165     1.160     1.154     1.149     1.143     1.137     1.131     1.125     1.118     1.112     1.105     1.099     1.092     1.085     1.079     1.072     1.065     1.057     1.050     1.043     1.036     1.029     1.021     1.014     1.007     1.000     0.993     0.986     0.979     0.971     0.964     0.957     0.950     0.943     0.936     0.929     0.922     0.915     0.907     0.900     0.900     0.903     0.904     0.904     0.900
     1.469     1.472     1.475     1.477     1.479     1.481     1.484     1.486     1.488     1.490     1.492     1.494     1.495     1.497     1.498     1.499     1.501     1.502     1.503     1.504     1.505     1.506     1.506     1.507     1.508     1.508     1.508     1.509     1.509     1.509     1.509     1.509     1.509     1.509     1.553     1.508     1.572     1.507     1.547     1.506     1.505     1.505     1.504     1.503     1.502     1.501     1.500     1.499     1.497     1.496     1.494     1.493     1.491     1.490     1.488     1.486     1.484     1.483     1.481     1.479     1.477     1.475     1.473     1.471     1.468     1.466     1.464     1.461     1.459     1.456     1.454     1.451     1.448     1.446     1.443     1.440     1.438     1.435     1.432     1.429     1.425     1.423     1.419     1.416     1.413     1.410     1.407     1.404     1.400     1.397     1.394     1.390     1.387     1.383     1.380     1.377     1.375     1.374     1.372     1.371     1.370     1.368     1.367     1.366     1.367     1.369     1.370     1.371     1.372     1.373     1.374     1.375     1.376     1.377     1.378     1.379     1.379     1.380     1.381     1.381     1.382     1.383     1.383     1.384     1.384     1.385     1.385     1.386     1.386     1.386     1.387     1.387     1.387     1.388     1.388     1.388     1.388     1.388     1.388     1.388     1.388     1.388     1.387     1.387     1.387     1.387     1.386     1.386     1.385     1.385     1.384     1.383     1.383     1.382     1.381     1.380     1.379     1.378     1.376     1.375     1.374     1.373     1.371     1.370     1.368     1.367     1.365     1.363     1.361     1.359     1.358     1.355     1.353     1.351     1.349     1.346     1.344     1.341     1.339     1.336     1.333     1.330     1.327     1.324     1.321     1.318     1.315     1.312     1.308     1.305     1.301     1.297     1.294     1.290     1.286     1.282     1.278     1.274     1.274     1.275     1.276     1.277     1.278     1.279     1.280     1.280     1.281     1.282     1.283     1.284     1.285     1.286     1.287     1.287     1.288     1.289     1.290     1.291     1.292     1.293     1.294     1.295     1.295     1.296     1.297     1.298     1.299     1.300     1.300     1.301     1.302     1.303     1.304     1.304     1.305     1.306     1.307     1.308     1.308     1.309     1.310     1.311     1.312     1.312     1.313     1.314     1.315     1.316     1.316     1.317     1.318     1.318     1.319     1.320     1.321     1.321     1.322     1.323     1.323     1.324     1.325     1.325     1.326     1.327     1.328     1.328     1.329     1.330     1.330     1.331     1.332     1.332     1.333     1.334     1.334     1.335     1.336     1.336     1.337     1.338     1.339     1.339     1.340     1.340     1.341     1.341     1.342     1.343     1.343     1.344     1.344     1.345     1.345     1.346     1.346     1.347     1.347     1.348     1.348     1.349     1.349     1.350     1.350     1.351     1.351     1.352     1.352     1.353     1.353     1.354     1.354     1.355     1.355     1.355     1.356     1.356     1.357     1.357     1.358     1.358     1.358     1.359     1.359     1.360     1.360     1.361     1.361     1.362     1.362     1.363     1.363     1.363     1.364     1.364     1.365     1.365     1.366     1.366     1.366     1.367     1.367     1.368     1.368     1.368     1.369     1.369     1.370     1.370     1.370     1.371     1.371     1.372     1.372     1.373     1.373     1.374     1.374     1.375     1.375     1.375     1.376     1.376     1.377     1.377     1.378     1.378     1.379     1.380     1.380     1.381     1.381     1.381     1.382     1.382     1.383     1.384     1.384     1.385     1.385     1.386     1.386     1.387     1.387     1.388     1.388     1.389     1.389     1.390     1.390     1.391     1.391     1.392     1.392     1.393     1.393     1.394     1.394     1.395     1.395     1.396     1.396     1.396     1.397     1.397     1.398     1.398     1.399     1.399     1.400     1.400     1.401     1.401     1.402     1.402     1.403     1.403     1.404     1.404     1.405     1.406     1.406     1.407     1.407     1.408     1.408     1.409     1.410     1.410     1.411     1.411     1.412     1.412     1.413     1.414     1.414     1.415     1.415     1.416     1.417     1.417     1.418     1.418     1.419     1.419     1.420     1.421     1.421     1.422     1.423     1.423     1.424     1.424     1.425     1.426     1.426     1.427     1.427     1.428     1.429     1.430     1.430     1.431     1.432     1.432     1.433     1.434     1.434     1.435     1.436     1.437     1.437     1.438     1.438     1.439     1.440     1.441     1.441     1.442     1.443     1.443     1.444     1.445     1.445     1.446     1.447     1.448     1.448     1.449     1.450     1.451     1.452     1.452     1.453     1.454     1.455     1.456     1.456     1.457     1.458     1.459     1.460     1.461     1.461     1.462     1.463     1.464     1.464     1.465     1.466     1.467     1.468     1.469     1.469     1.470     1.471     1.472     1.473     1.474     1.475     1.476     1.476     1.477     1.478     1.479     1.480     1.481     1.482     1.483     1.483     1.484     1.485     1.486     1.487     1.488     1.488     1.489     1.490     1.491     1.492     1.493     1.494     1.495     1.496     1.497     1.498     1.499     1.499     1.500     1.501     1.502     1.503     1.504     1.505     1.506     1.507     1.508     1.509     1.510     1.511     1.512     1.513     1.513     1.515     1.515     1.516     1.517     1.518     1.519     1.520     1.521     1.522     1.523     1.524     1.525     1.526     1.527     1.528     1.530     1.531     1.531     1.532     1.534     1.535     1.536     1.537     1.538     1.539     1.540     1.541     1.542     1.543     1.544     1.545     1.546     1.547     1.548     1.549     1.550     1.551     1.552     1.554     1.555     1.556     1.557     1.558     1.560     1.564     1.569     1.573     1.577     1.582     1.586     1.590     1.595     1.599     1.604     1.608     1.612     1.617     1.621     1.625     1.630     1.634     1.638     1.643     1.647     1.651     1.655     1.660     1.664     1.668     1.673     1.677     1.681     1.685     1.689     1.693     1.698     1.702     1.706     1.710     1.714     1.718     1.722     1.726     1.730     1.734     1.738     1.742     1.745     1.749     1.753     1.757     1.760     1.764     1.767     1.771     1.775     1.778     1.781     1.785     1.788     1.792     1.795     1.798     1.801     1.804     1.807     1.810     1.813     1.816     1.819     1.822     1.824     1.827     1.830     1.833     1.835     1.837     1.840     1.842     1.845     1.847     1.849     1.851     1.853     1.855     1.857     1.859     1.861     1.863     1.865     1.866     1.868     1.869     1.870     1.872     1.873     1.874     1.876     1.876     1.878     1.879     1.879     1.880     1.881     1.881     1.882     1.882     1.883     1.883     1.883     1.883     1.883     1.882     1.882     1.881     1.881     1.880     1.879     1.877     1.876     1.874     1.873     1.871     1.868     1.866     1.863     1.861     1.858     1.854     1.851     1.848     1.844     1.840     1.836     1.831     1.827     1.822     1.817     1.812     1.807     1.802     1.796     1.790     1.784     1.777     1.771     1.764     1.757     1.750     1.742     1.743     1.745     1.747     1.749     1.751     1.754     1.756     1.758     1.760     1.763     1.765     1.767     1.770     1.772     1.775     1.777     1.779     1.781     1.784     1.786     1.788     1.790     1.791     1.793     1.795     1.796     1.798     1.799     1.801     1.802     1.804     1.805     1.806     1.808     1.809     1.810     1.811     1.813     1.814     1.815     1.816     1.817     1.819     1.820     1.821     1.822     1.823     1.824     1.826     1.827     1.828     1.829     1.830     1.831     1.833     1.834     1.835     1.836     1.837     1.838     1.839     1.841     1.842     1.843     1.844     1.845     1.846     1.847     1.849     1.850     1.851     1.852     1.853     1.855     1.856     1.857     1.858     1.859     1.861     1.862     1.863     1.864     1.865     1.867     1.868     1.869     1.870     1.872     1.873     1.874     1.875     1.877     1.878     1.879     1.880     1.882     1.883     1.884     1.885     1.887     1.888     1.889     1.890     1.892     1.893     1.894     1.895     1.897     1.898     1.899     1.901     1.902     1.903     1.905     1.906     1.907     1.908     1.910     1.911     1.912     1.914     1.915     1.916     1.917     1.919     1.920     1.921     1.923     1.924     1.925     1.927     1.928     1.929     1.931     1.932     1.934     1.935     1.937     1.938     1.940     1.941     1.942     1.944     1.945     1.947     1.948     1.950     1.951     1.953     1.954     1.956     1.958     1.959     1.961     1.963     1.964     1.966     1.968     1.969     1.971     1.973     1.974     1.976     1.978     1.979     1.981     1.983     1.985     1.987     1.989     1.990     1.992     1.994     1.996     1.998     2.000     2.002     2.003     2.005     2.007     2.009     2.011     2.013     2.015     2.017     2.019     2.021     2.023     2.025     2.027     2.029     2.031     2.033     2.035     2.037     2.040     2.042     2.044     2.046     2.048     2.050     2.052     2.055     2.057     2.059     2.062     2.064     2.066     2.069     2.083     2.100     2.116     2.133     2.148     2.164     2.180     2.195     2.210     2.225     2.239     2.254     2.268     2.281     2.295     2.308     2.321     2.334     2.347     2.359     2.371     2.382     2.393     2.404     2.414     2.424     2.434     2.444     2.453     2.461     2.470     2.478     2.485     2.492     2.499     2.506     2.512     2.518     2.524     2.529     2.534     2.539     2.543     2.547     2.551     2.555     2.558     2.561     2.564     2.566     2.569     2.571     2.573     2.574     2.576     2.577     2.578     2.579     2.580     2.581     2.581     2.582     2.582     2.582     2.582     2.582     2.582     2.582     2.582     2.582     2.582     2.583     2.583     2.583     2.584     2.584     2.585     2.586     2.587     2.589     2.590     2.592     2.594     2.596     2.599     2.602     2.606     2.609     2.613     2.618     2.623     2.628     2.634     2.640     2.647     2.654     2.661     2.669     2.678     2.686     2.696     2.705     2.715     2.726     2.737     2.749     2.761     2.773     2.787     2.801     2.815     2.831     2.846     2.862     2.879     2.896     2.913     2.930     2.948     2.966     2.985     3.003     3.022     3.040     3.059     3.078     3.097     3.117     3.136     3.156     3.175     3.195     3.215     3.234     3.254     3.273     3.292     3.310     3.329     3.347     3.365     3.383     3.402     3.421     3.440     3.460     3.481     3.503     3.525     3.546     3.568     3.590     3.613     3.636     3.659     3.685     3.713     3.745     3.779     3.817     3.855     3.895     3.936     3.978     4.020     4.062     4.106     4.150     4.194     4.236     4.275     4.311     4.342     4.368     4.387     4.397     4.399     4.393     4.380     4.363     4.348     4.336     4.323     4.310     4.289     4.258     4.222     4.184     4.146     4.115     4.091     4.074     4.064     4.057     4.051     4.046     4.037     4.029     4.022     4.015     4.012     4.013     4.015     4.021     4.030     4.039     4.049     4.063     4.076     4.088     4.102     4.114     4.124     4.133     4.141     4.146     4.151     4.157     4.158     4.156     4.152     4.145     4.134     4.125     4.115     4.102     4.089     4.075     4.056     4.038     4.022     4.001     3.980     3.963     3.944     3.924     3.906     3.879     3.847     3.817     3.781     3.742     3.711     3.675     3.639     3.606     3.562     3.513     3.466     3.413     3.368     3.330     3.292     3.263     3.227     3.187     3.147     3.100     3.068     3.074     3.080     3.086     3.092     3.099     3.105     3.112     3.118     3.124     3.130     3.136     3.142     3.148     3.153     3.158     3.163     3.168     3.173     3.177     3.182     3.187     3.220     3.276     3.333     3.381     3.427     3.467     3.500     3.537     3.583     3.745     3.910     4.098     4.252     4.423     4.580     4.755     4.889     5.047     5.162     5.314     5.411     5.523     5.620     5.694     5.755     5.798     5.803     5.819     5.795     5.779     5.750     5.746     5.748     5.786     5.816     5.855     5.867     5.903     5.907     5.942     5.900     5.898     5.836     5.797     5.732     5.667     5.610     5.510     5.397     5.290     5.196     5.112     4.971     4.758     4.494     4.238     4.041     3.881     3.758     3.711     3.666     3.641     3.622     3.605     3.584     3.557     3.526     3.493     3.461     3.433     3.409     3.387     3.368     3.346     3.323     3.301     3.276     3.248     3.217     3.183     3.149     3.113     3.074     3.030     3.008     3.000     2.993     2.986     2.980     2.974     2.969     2.965     2.961     2.958     2.955     2.951     2.948     2.945     2.942     2.940     2.937     2.935     2.933     2.931     2.929     2.928     2.926     2.924     2.922     2.920     2.917     2.914     2.911     2.907     2.902     2.897     2.892     2.886     2.881     2.875     2.869     2.863     2.857     2.851     2.846     2.841     2.837     2.832     2.827     2.822     2.817     2.812     2.807     2.801     2.796     2.791     2.787     2.782     2.778     2.775     2.771     2.768     2.764     2.761     2.759     2.757     2.755     2.753     2.751     2.748     2.746     2.743     2.740     2.737     2.733     2.730     2.726     2.722     2.718     2.713     2.708     2.702     2.699     2.718     2.759     2.822     2.893     2.956     3.002     3.027     3.037     3.038     3.032     3.022     3.014     3.020     3.044     3.078     3.110     3.128     3.128     3.108     3.069     3.017     2.972     2.957     2.984     3.037     3.094     3.134     3.147     3.127     3.085     3.031     2.968     3.047     3.149     3.241     3.315     3.366     3.386     3.379     3.346     3.287     3.204     3.101     2.975     2.818     2.637     2.446     2.315     2.321     2.328     2.335     2.343     2.349     2.355     2.361     2.366     2.372     2.377     2.381     2.385     2.390     2.395     2.401     2.490     2.581     2.662     2.736     2.814     2.908     3.025     3.165     3.320     3.482     3.645     3.807     3.973     4.150     4.340     4.542     4.748     4.957     5.161     5.354     5.538     5.708     5.859     5.993     6.110     6.218     6.305     6.366     6.395     6.381     6.339     6.277     6.210     6.131     6.035     5.910     5.762     5.612     5.449     5.291     5.131     4.977     4.823     4.676     4.531     4.394     4.333     4.491     4.626     4.724     4.785     4.789     4.766     4.710     4.643     4.566     4.486     4.411     4.337     4.272     4.210     4.152     4.086     4.022     3.952     3.882     3.811     3.741     3.674     3.596     3.512     3.420     3.331     3.255     3.185     3.119     3.054     2.995     2.940     2.896     2.862     2.838     2.826     2.822     2.822     2.819     2.807     2.783     2.746     2.696     2.633     2.558     2.475     2.385     2.293     2.202     2.113     2.028     1.947     1.872     1.803     1.831     1.859     1.885     1.908     1.928     1.946     1.962     1.976     1.989     2.000     2.012     2.023     2.034     2.045     2.056     2.066     2.075     2.083     2.088     2.092     2.092     2.090     2.086     2.079     2.070     2.060     2.047     2.032     2.016     1.998     1.979     1.959     1.939     1.918     1.898     1.877     1.858     1.839     1.821     1.805     1.789     1.776     1.763     1.752     1.741     1.732     1.723     1.714     1.706     1.699     1.691     1.684     1.677     1.670     1.663     1.656     1.648     1.641     1.633     1.625     1.617     1.609     1.601     1.593     1.584     1.576     1.567     1.558     1.549     1.539     1.530     1.521     1.511     1.501     1.491     1.480     1.470     1.459     1.448     1.437     1.434     1.431     1.428     1.425     1.423     1.420     1.417     1.414     1.411     1.408     1.405     1.402     1.399     1.396     1.393     1.390     1.388     1.385     1.382     1.379     1.376     1.373     1.370     1.367     1.364     1.361     1.358     1.355     1.352     1.349     1.346     1.344     1.341     1.339     1.336     1.334     1.331     1.329     1.327     1.324     1.322     1.320     1.318     1.316     1.314     1.313     1.311     1.309     1.308     1.306     1.305     1.304     1.302     1.301     1.300     1.299     1.298     1.296     1.295     1.294     1.293     1.292     1.291     1.290     1.289     1.288     1.287     1.286     1.284     1.283     1.282     1.280     1.279     1.277     1.276     1.274     1.272     1.271     1.269     1.267     1.265     1.262     1.260     1.258     1.255     1.252     1.250     1.247     1.244     1.241     1.237     1.234     1.230     1.227     1.223     1.219     1.215     1.211     1.207     1.202     1.198     1.193     1.189     1.184     1.179     1.174     1.168     1.163     1.157     1.152     1.146     1.140     1.134     1.129     1.122     1.116     1.110     1.103     1.097     1.090     1.083     1.076     1.069     1.062     1.055     1.048     1.041     1.034     1.026     1.019     1.012     1.005     0.998     0.991     0.984     0.977     0.969     0.962     0.955     0.948     0.941     0.934     0.927     0.920     0.913     0.906     0.899     0.897     0.901     0.902     0.901     0.898
     1.466     1.468     1.471     1.473     1.476     1.478     1.480     1.482     1.485     1.486     1.488     1.489     1.491     1.492     1.494     1.495     1.497     1.498     1.499     1.500     1.501     1.502     1.503     1.503     1.504     1.504     1.505     1.505     1.505     1.505     1.505     1.505     1.505     1.541     1.505     1.581     1.504     1.576     1.503     1.531     1.502     1.501     1.500     1.499     1.498     1.497     1.496     1.495     1.493     1.492     1.491     1.489     1.488     1.486     1.484     1.483     1.481     1.479     1.477     1.475     1.473     1.471     1.469     1.467     1.465     1.462     1.460     1.458     1.455     1.453     1.450     1.448     1.445     1.442     1.440     1.437     1.434     1.431     1.428     1.425     1.422     1.419     1.416     1.413     1.410     1.407     1.403     1.400     1.397     1.394     1.390     1.387     1.383     1.381     1.379     1.378     1.377     1.375     1.374     1.372     1.371     1.369     1.368     1.366     1.368     1.369     1.370     1.371     1.372     1.373     1.374     1.375     1.376     1.377     1.378     1.379     1.379     1.380     1.381     1.382     1.382     1.383     1.383     1.384     1.384     1.385     1.385     1.385     1.386     1.386     1.386     1.387     1.387     1.387     1.387     1.387     1.387     1.387     1.387     1.387     1.387     1.387     1.387     1.387     1.386     1.386     1.385     1.385     1.384     1.384     1.383     1.382     1.382     1.381     1.380     1.379     1.378     1.376     1.375     1.374     1.373     1.371     1.370     1.369     1.367     1.365     1.364     1.362     1.360     1.358     1.356     1.354     1.352     1.350     1.347     1.345     1.342     1.340     1.337     1.334     1.332     1.329     1.326     1.323     1.320     1.316     1.313     1.310     1.306     1.303     1.299     1.296     1.292     1.288     1.284     1.280     1.276     1.273     1.273     1.274     1.275     1.276     1.277     1.278     1.279     1.280     1.281     1.281     1.282     1.283     1.284     1.285     1.286     1.287     1.288     1.289     1.290     1.291     1.291     1.292     1.293     1.294     1.295     1.296     1.296     1.297     1.298     1.299     1.300     1.301     1.301     1.302     1.303     1.304     1.305     1.305     1.306     1.307     1.308     1.309     1.309     1.310     1.311     1.312     1.312     1.313     1.314     1.315     1.316     1.316     1.317     1.318     1.319     1.319     1.320     1.321     1.321     1.322     1.323     1.323     1.324     1.325     1.326     1.326     1.327     1.328     1.328     1.329     1.330     1.330     1.331     1.332     1.332     1.333     1.334     1.334     1.335     1.336     1.336     1.337     1.338     1.339     1.339     1.340     1.340     1.341     1.341     1.342     1.343     1.343     1.344     1.344     1.345     1.345     1.346     1.346     1.347     1.347     1.348     1.348     1.349     1.349     1.350     1.350     1.351     1.351     1.352     1.352     1.353     1.353     1.354     1.354     1.354     1.355     1.355     1.356     1.356     1.356     1.357     1.357     1.358     1.358     1.359     1.359     1.359     1.360     1.361     1.361     1.361     1.362     1.362     1.363     1.363     1.364     1.364     1.365     1.365     1.365     1.366     1.366     1.366     1.367     1.367     1.368     1.368     1.369     1.369     1.369     1.370     1.370     1.371     1.371     1.372     1.372     1.372     1.373     1.373     1.374     1.374     1.375     1.375     1.376     1.376     1.377     1.377     1.378     1.378     1.379     1.379     1.380     1.380     1.381     1.381     1.382     1.382     1.383     1.383     1.384     1.385     1.385     1.386     1.386     1.387     1.387     1.388     1.388     1.388     1.389     1.389     1.390     1.391     1.391     1.391     1.392     1.392     1.393     1.393     1.394     1.394     1.395     1.395     1.396     1.396     1.397     1.397     1.398     1.398     1.399     1.399     1.400     1.400     1.401     1.401     1.402     1.402     1.403     1.403     1.404     1.404     1.405     1.405     1.406     1.406     1.407     1.408     1.408     1.409     1.409     1.410     1.411     1.411     1.412     1.412     1.413     1.413     1.414     1.415     1.415     1.416     1.417     1.417     1.418     1.418     1.419     1.419     1.420     1.421     1.421     1.422     1.422     1.423     1.424     1.424     1.425     1.426     1.426     1.427     1.428     1.428     1.429     1.430     1.430     1.431     1.432     1.432     1.433     1.434     1.434     1.435     1.436     1.437     1.437     1.438     1.439     1.439     1.440     1.441     1.441     1.442     1.443     1.443     1.444     1.445     1.446     1.446     1.447     1.448     1.449     1.449     1.450     1.451     1.452     1.453     1.453     1.454     1.455     1.456     1.457     1.458     1.458     1.459     1.460     1.461     1.462     1.462     1.463     1.464     1.465     1.466     1.466     1.467     1.468     1.469     1.470     1.471     1.472     1.472     1.473     1.474     1.475     1.476     1.477     1.478     1.479     1.479     1.480     1.481     1.482     1.483     1.484     1.484     1.485     1.486     1.487     1.488     1.489     1.490     1.491     1.492     1.492     1.493     1.494     1.495     1.496     1.497     1.498     1.499     1.500     1.501     1.501     1.502     1.503     1.504     1.505     1.506     1.507     1.508     1.509     1.510     1.511     1.512     1.513     1.514     1.515     1.516     1.517     1.518     1.519     1.520     1.521     1.522     1.523     1.524     1.525     1.526     1.527     1.528     1.529     1.530     1.531     1.532     1.533     1.534     1.535     1.536     1.537     1.538     1.539     1.540     1.541     1.542     1.543     1.544     1.546     1.547     1.548     1.549     1.550     1.551     1.552     1.553     1.554     1.555     1.556     1.557     1.559     1.561     1.565     1.570     1.574     1.578     1.583     1.587     1.591     1.596     1.600     1.604     1.609     1.613     1.618     1.622     1.626     1.630     1.635     1.639     1.643     1.648     1.652     1.656     1.660     1.665     1.669     1.673     1.677     1.681     1.685     1.690     1.694     1.698     1.702     1.706     1.710     1.714     1.718     1.722     1.725     1.729     1.733     1.737     1.741     1.745     1.748     1.752     1.755     1.759     1.762     1.766     1.770     1.773     1.776     1.780     1.783     1.786     1.789     1.792     1.796     1.799     1.802     1.805     1.808     1.810     1.813     1.816     1.818     1.821     1.824     1.826     1.829     1.831     1.833     1.836     1.838     1.840     1.842     1.844     1.846     1.848     1.850     1.852     1.854     1.855     1.857     1.858     1.860     1.861     1.863     1.864     1.865     1.866     1.867     1.868     1.869     1.870     1.871     1.871     1.872     1.872     1.873     1.873     1.873     1.873     1.873     1.873     1.873     1.872     1.872     1.871     1.870     1.870     1.868     1.867     1.865     1.864     1.862     1.859     1.857     1.854     1.852     1.849     1.846     1.843     1.839     1.835     1.831     1.827     1.823     1.819     1.814     1.809     1.804     1.799     1.794     1.788     1.782     1.776     1.770     1.763     1.757     1.750     1.743     1.739     1.741     1.743     1.745     1.747     1.749     1.751     1.754     1.756     1.758     1.760     1.763     1.765     1.767     1.770     1.772     1.774     1.777     1.779     1.781     1.783     1.785     1.787     1.789     1.791     1.793     1.794     1.796     1.798     1.799     1.801     1.802     1.803     1.805     1.806     1.807     1.809     1.810     1.811     1.812     1.814     1.815     1.816     1.817     1.819     1.820     1.821     1.822     1.823     1.824     1.826     1.827     1.828     1.829     1.830     1.832     1.833     1.834     1.835     1.836     1.837     1.838     1.840     1.841     1.842     1.843     1.844     1.845     1.847     1.848     1.849     1.850     1.851     1.852     1.854     1.855     1.856     1.857     1.858     1.859     1.861     1.862     1.863     1.864     1.866     1.867     1.868     1.869     1.871     1.872     1.873     1.874     1.875     1.877     1.878     1.879     1.880     1.882     1.883     1.884     1.885     1.887     1.888     1.889     1.891     1.892     1.893     1.894     1.896     1.897     1.898     1.900     1.901     1.902     1.903     1.905     1.906     1.907     1.909     1.910     1.911     1.912     1.914     1.915     1.916     1.918     1.919     1.920     1.922     1.923     1.924     1.926     1.927     1.928     1.930     1.931     1.933     1.934     1.936     1.937     1.938     1.940     1.941     1.943     1.944     1.946     1.947     1.949     1.950     1.952     1.953     1.955     1.957     1.958     1.960     1.961     1.963     1.965     1.966     1.968     1.970     1.971     1.973     1.975     1.977     1.978     1.980     1.982     1.984     1.986     1.987     1.989     1.991     1.993     1.995     1.997     1.999     2.000     2.002     2.004     2.006     2.008     2.010     2.012     2.015     2.016     2.018     2.020     2.022     2.024     2.026     2.028     2.030     2.032     2.034     2.037     2.039     2.041     2.043     2.045     2.047     2.049     2.052     2.054     2.056     2.058     2.061     2.063     2.065     2.068     2.073     2.090     2.106     2.122     2.138     2.154     2.170     2.185     2.200     2.215     2.230     2.244     2.258     2.272     2.286     2.299     2.312     2.325     2.337     2.350     2.362     2.373     2.384     2.395     2.406     2.416     2.426     2.435     2.445     2.453     2.462     2.470     2.478     2.485     2.492     2.499     2.505     2.511     2.517     2.522     2.527     2.532     2.537     2.541     2.545     2.548     2.552     2.555     2.558     2.560     2.563     2.565     2.567     2.569     2.570     2.571     2.573     2.573     2.574     2.575     2.576     2.576     2.576     2.576     2.576     2.577     2.576     2.576     2.576     2.576     2.576     2.577     2.577     2.577     2.578     2.578     2.579     2.580     2.581     2.582     2.584     2.585     2.587     2.590     2.592     2.595     2.598     2.602     2.606     2.610     2.615     2.620     2.626     2.632     2.639     2.645     2.653     2.660     2.668     2.677     2.686     2.695     2.705     2.715     2.726     2.738     2.750     2.762     2.776     2.789     2.804     2.819     2.835     2.851     2.867     2.884     2.901     2.919     2.936     2.954     2.972     2.991     3.009     3.028     3.047     3.066     3.085     3.104     3.124     3.143     3.163     3.182     3.202     3.222     3.242     3.261     3.280     3.300     3.318     3.337     3.355     3.374     3.392     3.411     3.430     3.449     3.470     3.491     3.513     3.536     3.558     3.581     3.603     3.626     3.650     3.675     3.702     3.732     3.765     3.801     3.839     3.877     3.917     3.959     4.001     4.043     4.085     4.129     4.173     4.217     4.258     4.296     4.329     4.357     4.379     4.392     4.394     4.390     4.379     4.361     4.342     4.327     4.313     4.297     4.279     4.252     4.218     4.183     4.147     4.113     4.087     4.068     4.054     4.047     4.041     4.037     4.032     4.024     4.018     4.012     4.004     4.000     4.000     4.001     4.006     4.014     4.022     4.032     4.046     4.059     4.071     4.083     4.095     4.104     4.114     4.123     4.129     4.136     4.144     4.145     4.142     4.138     4.131     4.121     4.113     4.105     4.094     4.085     4.073     4.055     4.039     4.024     4.004     3.984     3.968     3.949     3.930     3.911     3.885     3.854     3.826     3.792     3.755     3.724     3.690     3.652     3.618     3.573     3.524     3.480     3.430     3.388     3.352     3.314     3.285     3.248     3.209     3.169     3.122     3.078     3.072     3.078     3.084     3.091     3.097     3.103     3.110     3.116     3.122     3.128     3.134     3.140     3.145     3.151     3.156     3.161     3.166     3.171     3.176     3.181     3.186     3.191     3.235     3.294     3.351     3.402     3.443     3.488     3.531     3.572     3.650     3.839     3.998     4.170     4.332     4.506     4.656     4.816     4.942     5.103     5.222     5.333     5.446     5.546     5.629     5.714     5.745     5.778     5.779     5.785     5.766     5.746     5.725     5.720     5.731     5.767     5.796     5.834     5.848     5.905     5.901     5.939     5.906     5.915     5.877     5.837     5.816     5.761     5.676     5.586     5.498     5.447     5.379     5.291     5.086     4.801     4.521     4.279     4.078     3.944     3.812     3.761     3.724     3.693     3.663     3.636     3.608     3.582     3.557     3.530     3.496     3.459     3.439     3.416     3.393     3.370     3.345     3.318     3.288     3.255     3.223     3.190     3.153     3.114     3.070     3.022     3.014     3.007     3.000     2.994     2.988     2.984     2.980     2.976     2.973     2.970     2.967     2.964     2.961     2.958     2.955     2.952     2.950     2.948     2.946     2.944     2.942     2.940     2.938     2.936     2.934     2.931     2.928     2.924     2.920     2.915     2.910     2.904     2.898     2.892     2.886     2.880     2.873     2.867     2.862     2.857     2.852     2.847     2.842     2.837     2.832     2.826     2.821     2.815     2.809     2.804     2.799     2.795     2.791     2.787     2.783     2.779     2.776     2.773     2.770     2.767     2.765     2.763     2.761     2.759     2.756     2.753     2.750     2.747     2.743     2.740     2.736     2.732     2.727     2.722     2.717     2.712     2.706     2.699     2.692     2.719     2.791     2.866     2.929     2.976     3.006     3.021     3.022     3.008     2.988     2.981     3.002     3.050     3.103     3.145     3.165     3.158     3.124     3.072     3.019     2.988     2.990     3.023     3.066     3.098     3.111     3.099     3.070     3.032     2.990     2.954     3.022     3.113     3.205     3.286     3.348     3.388     3.402     3.385     3.337     3.268     3.176     3.054     2.902     2.727     2.544     2.371     2.291     2.279     2.286     2.292     2.297     2.302     2.307     2.311     2.315     2.319     2.322     2.326     2.330     2.336     2.342     2.348     2.354     2.358     2.364     2.370     2.423     2.537     2.670     2.809     2.946     3.072     3.187     3.295     3.409     3.546     3.725     3.943     4.176     4.413     4.645     4.869     5.079     5.268     5.432     5.569     5.684     5.779     5.840     5.873     5.866     5.837     5.787     5.728     5.654     5.562     5.447     5.313     5.171     5.016     4.860     4.704     4.557     4.412     4.277     4.146     4.023     3.906     4.014     4.168     4.309     4.410     4.482     4.519     4.524     4.515     4.473     4.421     4.357     4.285     4.217     4.150     4.086     4.011     3.939     3.862     3.786     3.715     3.646     3.582     3.509     3.424     3.330     3.234     3.152     3.079     3.011     2.944     2.881     2.822     2.772     2.735     2.710     2.702     2.706     2.718     2.730     2.737     2.734     2.718     2.689     2.645     2.587     2.519     2.443     2.362     2.276     2.190     2.105     2.021     1.940     1.863     1.791     1.779     1.804     1.827     1.848     1.867     1.885     1.901     1.916     1.929     1.943     1.956     1.969     1.982     1.995     2.007     2.018     2.027     2.035     2.040     2.043     2.043     2.041     2.036     2.030     2.021     2.011     1.998     1.984     1.968     1.951     1.933     1.914     1.894     1.875     1.856     1.837     1.818     1.801     1.785     1.769     1.756     1.743     1.732     1.722     1.712     1.704     1.695     1.688     1.681     1.674     1.668     1.661     1.655     1.649     1.642     1.636     1.629     1.622     1.615     1.607     1.600     1.592     1.585     1.578     1.570     1.562     1.553     1.545     1.536     1.527     1.518     1.509     1.500     1.490     1.480     1.470     1.460     1.449     1.439     1.430     1.427     1.424     1.421     1.418     1.415     1.413     1.410     1.407     1.404     1.401     1.398     1.396     1.393     1.390     1.387     1.384     1.381     1.378     1.375     1.372     1.369     1.366     1.363     1.360     1.357     1.354     1.352     1.349     1.346     1.343     1.341     1.338     1.336     1.333     1.331     1.328     1.326     1.324     1.321     1.319     1.317     1.315     1.313     1.312     1.310     1.308     1.307     1.305     1.304     1.302     1.301     1.300     1.299     1.298     1.296     1.295     1.294     1.293     1.292     1.291     1.290     1.289     1.288     1.287     1.285     1.284     1.283     1.282     1.281     1.279     1.278     1.277     1.275     1.274     1.272     1.270     1.268     1.266     1.264     1.262     1.260     1.258     1.255     1.253     1.250     1.247     1.244     1.241     1.238     1.235     1.232     1.228     1.224     1.221     1.217     1.213     1.209     1.204     1.200     1.196     1.191     1.186     1.181     1.176     1.171     1.166     1.161     1.155     1.149     1.144     1.138     1.132     1.126     1.120     1.114     1.107     1.101     1.094     1.088     1.081     1.074     1.067     1.060     1.053     1.046     1.039     1.031     1.024     1.017     1.010     1.003     0.996     0.989     0.982     0.975     0.967     0.961     0.953     0.946     0.940     0.933     0.926     0.918     0.911     0.904     0.897     0.895     0.898     0.899     0.899     0.897
     1.460     1.464     1.466     1.469     1.471     1.474     1.476     1.479     1.480     1.483     1.484     1.486     1.487     1.489     1.490     1.492     1.493     1.494     1.495     1.496     1.497     1.498     1.499     1.499     1.500     1.500     1.501     1.501     1.501     1.501     1.501     1.501     1.512     1.501     1.571     1.500     1.585     1.500     1.558     1.499     1.498     1.497     1.496     1.495     1.494     1.493     1.492     1.491     1.490     1.488     1.487     1.486     1.484     1.482     1.481     1.479     1.477     1.475     1.473     1.471     1.469     1.467     1.465     1.463     1.461     1.459     1.456     1.454     1.452     1.449     1.447     1.444     1.441     1.439     1.436     1.433     1.430     1.427     1.425     1.422     1.418     1.415     1.412     1.409     1.406     1.403     1.400     1.397     1.393     1.390     1.387     1.385     1.383     1.382     1.381     1.379     1.378     1.376     1.375     1.374     1.372     1.371     1.369     1.368     1.368     1.369     1.370     1.371     1.372     1.373     1.374     1.375     1.376     1.377     1.378     1.378     1.379     1.380     1.380     1.381     1.382     1.382     1.383     1.383     1.384     1.384     1.384     1.385     1.385     1.385     1.386     1.386     1.386     1.386     1.386     1.386     1.386     1.386     1.386     1.386     1.386     1.386     1.386     1.385     1.385     1.385     1.384     1.384     1.383     1.383     1.382     1.381     1.380     1.380     1.379     1.378     1.377     1.375     1.374     1.373     1.372     1.370     1.369     1.367     1.366     1.364     1.362     1.361     1.359     1.357     1.355     1.353     1.350     1.348     1.346     1.343     1.341     1.338     1.335     1.333     1.330     1.327     1.324     1.321     1.318     1.315     1.311     1.308     1.304     1.301     1.297     1.294     1.290     1.286     1.282     1.278     1.274     1.272     1.273     1.274     1.275     1.276     1.277     1.278     1.278     1.279     1.280     1.281     1.282     1.283     1.284     1.285     1.286     1.286     1.287     1.288     1.289     1.290     1.291     1.292     1.293     1.293     1.294     1.295     1.296     1.297     1.298     1.298     1.299     1.300     1.301     1.302     1.302     1.303     1.304     1.305     1.306     1.307     1.307     1.308     1.309     1.310     1.310     1.311     1.312     1.313     1.314     1.314     1.315     1.316     1.317     1.317     1.318     1.319     1.319     1.320     1.321     1.322     1.322     1.323     1.323     1.324     1.325     1.326     1.326     1.327     1.328     1.328     1.329     1.330     1.330     1.331     1.332     1.333     1.333     1.334     1.335     1.335     1.336     1.337     1.337     1.338     1.338     1.339     1.340     1.340     1.341     1.341     1.342     1.343     1.343     1.344     1.344     1.345     1.345     1.346     1.346     1.347     1.347     1.348     1.348     1.349     1.349     1.350     1.350     1.351     1.351     1.351     1.352     1.352     1.353     1.353     1.354     1.354     1.354     1.355     1.355     1.356     1.356     1.357     1.357     1.358     1.358     1.358     1.359     1.359     1.360     1.360     1.361     1.361     1.362     1.362     1.362     1.363     1.363     1.364     1.364     1.365     1.365     1.365     1.366     1.366     1.367     1.367     1.368     1.368     1.368     1.369     1.369     1.370     1.370     1.370     1.371     1.371     1.372     1.372     1.373     1.373     1.374     1.374     1.375     1.375     1.376     1.376     1.377     1.377     1.378     1.378     1.379     1.379     1.380     1.380     1.381     1.381     1.382     1.382     1.383     1.383     1.384     1.384     1.385     1.385     1.386     1.386     1.387     1.387     1.388     1.388     1.389     1.389     1.390     1.390     1.391     1.391     1.392     1.392     1.393     1.393     1.394     1.394     1.395     1.395     1.396     1.396     1.397     1.397     1.398     1.398     1.399     1.399     1.400     1.400     1.401     1.401     1.402     1.402     1.403     1.403     1.404     1.404     1.405     1.405     1.406     1.406     1.407     1.408     1.408     1.409     1.409     1.410     1.410     1.411     1.412     1.412     1.413     1.413     1.414     1.415     1.415     1.416     1.416     1.417     1.417     1.418     1.419     1.419     1.420     1.421     1.421     1.422     1.422     1.423     1.424     1.424     1.425     1.426     1.426     1.427     1.428     1.428     1.429     1.430     1.430     1.431     1.432     1.432     1.433     1.434     1.435     1.435     1.436     1.437     1.437     1.438     1.439     1.439     1.440     1.441     1.442     1.442     1.443     1.444     1.444     1.445     1.446     1.447     1.447     1.448     1.449     1.450     1.450     1.451     1.452     1.453     1.454     1.454     1.455     1.456     1.457     1.458     1.459     1.459     1.460     1.461     1.462     1.463     1.463     1.464     1.465     1.466     1.467     1.468     1.469     1.469     1.470     1.471     1.472     1.473     1.474     1.474     1.475     1.476     1.477     1.478     1.479     1.480     1.480     1.481     1.482     1.483     1.484     1.485     1.486     1.487     1.487     1.488     1.489     1.490     1.491     1.492     1.493     1.494     1.495     1.496     1.497     1.498     1.498     1.499     1.500     1.501     1.502     1.503     1.504     1.505     1.506     1.507     1.508     1.509     1.510     1.511     1.512     1.513     1.514     1.515     1.516     1.516     1.517     1.518     1.519     1.521     1.522     1.522     1.524     1.525     1.526     1.527     1.528     1.529     1.530     1.531     1.531     1.532     1.533     1.535     1.536     1.537     1.538     1.539     1.540     1.541     1.542     1.543     1.544     1.545     1.546     1.547     1.548     1.549     1.551     1.552     1.553     1.554     1.555     1.556     1.557     1.558     1.559     1.562     1.567     1.571     1.575     1.579     1.584     1.588     1.593     1.597     1.601     1.605     1.610     1.614     1.618     1.622     1.627     1.631     1.635     1.639     1.644     1.648     1.652     1.656     1.661     1.665     1.669     1.673     1.677     1.681     1.685     1.689     1.693     1.698     1.702     1.705     1.709     1.713     1.717     1.721     1.725     1.729     1.732     1.736     1.740     1.743     1.747     1.751     1.754     1.757     1.761     1.764     1.768     1.771     1.774     1.778     1.781     1.784     1.787     1.790     1.793     1.796     1.799     1.802     1.804     1.807     1.810     1.812     1.815     1.817     1.820     1.822     1.825     1.827     1.829     1.831     1.833     1.835     1.837     1.839     1.841     1.843     1.844     1.846     1.848     1.849     1.851     1.852     1.853     1.854     1.856     1.857     1.858     1.859     1.860     1.860     1.861     1.862     1.862     1.863     1.863     1.864     1.864     1.864     1.864     1.863     1.863     1.863     1.862     1.862     1.861     1.860     1.859     1.858     1.856     1.854     1.852     1.850     1.848     1.846     1.843     1.840     1.837     1.834     1.830     1.827     1.823     1.819     1.815     1.810     1.806     1.801     1.796     1.791     1.786     1.780     1.774     1.768     1.762     1.756     1.750     1.743     1.736     1.738     1.740     1.741     1.743     1.745     1.747     1.750     1.752     1.754     1.756     1.758     1.760     1.763     1.765     1.767     1.770     1.772     1.774     1.776     1.779     1.781     1.783     1.785     1.787     1.789     1.791     1.792     1.794     1.796     1.797     1.799     1.800     1.802     1.803     1.805     1.806     1.807     1.809     1.810     1.811     1.812     1.814     1.815     1.816     1.817     1.819     1.820     1.821     1.822     1.823     1.825     1.826     1.827     1.828     1.829     1.831     1.832     1.833     1.834     1.835     1.836     1.837     1.839     1.840     1.841     1.842     1.843     1.844     1.845     1.847     1.848     1.849     1.850     1.851     1.852     1.854     1.855     1.856     1.857     1.859     1.860     1.861     1.862     1.863     1.865     1.866     1.867     1.868     1.870     1.871     1.872     1.873     1.874     1.876     1.877     1.878     1.879     1.881     1.882     1.883     1.884     1.886     1.887     1.888     1.889     1.891     1.892     1.893     1.894     1.896     1.897     1.898     1.900     1.901     1.902     1.904     1.905     1.906     1.908     1.909     1.910     1.911     1.913     1.914     1.915     1.916     1.918     1.919     1.920     1.922     1.923     1.924     1.926     1.927     1.929     1.930     1.932     1.933     1.934     1.936     1.937     1.939     1.940     1.942     1.943     1.945     1.946     1.948     1.949     1.951     1.952     1.954     1.955     1.957     1.959     1.960     1.962     1.964     1.965     1.967     1.969     1.970     1.972     1.974     1.975     1.977     1.979     1.981     1.983     1.984     1.986     1.988     1.990     1.992     1.994     1.996     1.997     1.999     2.001     2.003     2.005     2.007     2.009     2.011     2.013     2.015     2.017     2.019     2.021     2.023     2.025     2.027     2.029     2.031     2.034     2.036     2.038     2.040     2.042     2.044     2.046     2.049     2.051     2.053     2.055     2.057     2.060     2.062     2.064     2.067     2.069     2.080     2.096     2.112     2.128     2.144     2.160     2.175     2.190     2.205     2.220     2.234     2.248     2.262     2.276     2.289     2.303     2.315     2.328     2.340     2.352     2.364     2.375     2.386     2.397     2.408     2.418     2.427     2.436     2.445     2.454     2.462     2.470     2.477     2.485     2.491     2.498     2.504     2.510     2.515     2.520     2.525     2.530     2.534     2.538     2.542     2.545     2.548     2.551     2.554     2.557     2.559     2.561     2.563     2.564     2.565     2.567     2.568     2.569     2.569     2.570     2.570     2.570     2.571     2.571     2.571     2.571     2.571     2.571     2.570     2.570     2.570     2.571     2.571     2.571     2.572     2.572     2.573     2.574     2.575     2.577     2.579     2.581     2.583     2.585     2.588     2.591     2.595     2.599     2.603     2.607     2.612     2.618     2.624     2.630     2.637     2.644     2.651     2.659     2.667     2.676     2.685     2.695     2.705     2.715     2.727     2.738     2.751     2.764     2.778     2.792     2.808     2.823     2.839     2.856     2.872     2.889     2.906     2.924     2.942     2.960     2.978     2.996     3.014     3.033     3.052     3.071     3.090     3.110     3.129     3.149     3.169     3.188     3.208     3.228     3.248     3.268     3.287     3.306     3.325     3.344     3.362     3.381     3.399     3.418     3.437     3.458     3.478     3.500     3.522     3.545     3.568     3.591     3.614     3.638     3.663     3.689     3.718     3.749     3.784     3.821     3.859     3.897     3.937     3.979     4.022     4.065     4.108     4.151     4.195     4.238     4.278     4.314     4.344     4.368     4.384     4.390     4.387     4.377     4.360     4.340     4.320     4.303     4.286     4.266     4.241     4.211     4.178     4.145     4.112     4.084     4.062     4.046     4.036     4.030     4.026     4.023     4.019     4.014     4.008     4.002     3.994     3.989     3.988     3.989     3.993     4.000     4.007     4.017     4.030     4.042     4.053     4.065     4.076     4.085     4.095     4.104     4.113     4.122     4.130     4.131     4.127     4.123     4.116     4.107     4.101     4.096     4.089     4.081     4.070     4.055     4.040     4.027     4.008     3.989     3.973     3.953     3.932     3.913     3.888     3.860     3.834     3.802     3.768     3.739     3.704     3.666     3.629     3.584     3.537     3.495     3.448     3.410     3.375     3.338     3.308     3.272     3.233     3.193     3.146     3.102     3.070     3.076     3.083     3.089     3.095     3.101     3.107     3.113     3.120     3.126     3.131     3.137     3.143     3.148     3.154     3.159     3.164     3.169     3.175     3.180     3.185     3.191     3.196     3.253     3.317     3.368     3.420     3.473     3.507     3.552     3.611     3.751     3.919     4.083     4.258     4.413     4.586     4.721     4.888     5.013     5.144     5.262     5.369     5.466     5.565     5.631     5.698     5.725     5.763     5.762     5.760     5.736     5.716     5.687     5.694     5.699     5.740     5.762     5.826     5.836     5.888     5.889     5.932     5.923     5.914     5.927     5.904     5.869     5.820     5.735     5.676     5.599     5.544     5.484     5.335     5.122     4.848     4.578     4.380     4.163     4.016     3.870     3.827     3.797     3.769     3.739     3.712     3.686     3.663     3.637     3.606     3.563     3.509     3.469     3.445     3.419     3.391     3.362     3.331     3.302     3.270     3.236     3.200     3.161     3.117     3.068     3.027     3.021     3.014     3.008     3.003     2.999     2.995     2.992     2.989     2.986     2.982     2.979     2.976     2.973     2.970     2.967     2.965     2.962     2.960     2.958     2.956     2.954     2.952     2.950     2.947     2.944     2.941     2.937     2.933     2.928     2.922     2.915     2.910     2.904     2.897     2.890     2.884     2.877     2.872     2.867     2.862     2.857     2.852     2.847     2.841     2.836     2.830     2.824     2.818     2.812     2.808     2.803     2.799     2.796     2.792     2.788     2.785     2.781     2.779     2.777     2.775     2.772     2.770     2.767     2.764     2.761     2.758     2.754     2.750     2.746     2.742     2.737     2.732     2.727     2.721     2.715     2.709     2.701     2.693     2.682     2.745     2.817     2.883     2.938     2.977     2.997     2.995     2.976     2.956     2.961     3.005     3.069     3.131     3.173     3.187     3.168     3.123     3.069     3.027     3.012     3.023     3.049     3.069     3.074     3.061     3.036     3.006     2.976     2.946     2.971     3.016     3.089     3.172     3.251     3.321     3.375     3.401     3.394     3.360     3.304     3.224     3.116     2.980     2.822     2.653     2.481     2.363     2.315     2.293     2.285     2.280     2.276     2.264     2.254     2.257     2.259     2.262     2.265     2.270     2.276     2.282     2.288     2.293     2.302     2.348     2.387     2.419     2.451     2.482     2.514     2.568     2.682     2.785     2.878     2.962     3.040     3.114     3.291     3.488     3.698     3.911     4.124     4.326     4.509     4.673     4.812     4.929     5.030     5.100     5.143     5.157     5.157     5.141     5.113     5.064     4.995     4.905     4.796     4.676     4.541     4.403     4.265     4.135     4.009     3.894     3.783     3.678     3.579     3.563     3.724     3.875     4.008     4.121     4.205     4.271     4.306     4.310     4.293     4.246     4.189     4.123     4.053     3.983     3.900     3.822     3.742     3.666     3.600     3.537     3.480     3.416     3.336     3.245     3.147     3.062     2.991     2.925     2.861     2.798     2.736     2.679     2.635     2.606     2.593     2.598     2.615     2.638     2.661     2.677     2.680     2.670     2.646     2.606     2.555     2.493     2.424     2.348     2.268     2.186     2.104     2.021     1.941     1.863     1.789     1.732     1.755     1.775     1.795     1.813     1.830     1.846     1.861     1.876     1.891     1.906     1.921     1.935     1.948     1.961     1.972     1.982     1.989     1.994     1.996     1.996     1.994     1.989     1.983     1.974     1.964     1.951     1.937     1.922     1.905     1.888     1.870     1.852     1.834     1.815     1.797     1.780     1.764     1.749     1.736     1.723     1.712     1.702     1.693     1.684     1.677     1.670     1.663     1.657     1.651     1.645     1.640     1.634     1.628     1.622     1.616     1.610     1.603     1.597     1.590     1.583     1.576     1.570     1.563     1.556     1.548     1.540     1.531     1.523     1.515     1.507     1.498     1.489     1.479     1.470     1.460     1.450     1.440     1.429     1.423     1.420     1.417     1.414     1.411     1.409     1.406     1.403     1.400     1.398     1.395     1.392     1.389     1.386     1.383     1.380     1.377     1.375     1.372     1.369     1.366     1.363     1.360     1.357     1.354     1.351     1.348     1.346     1.343     1.340     1.338     1.335     1.333     1.330     1.328     1.326     1.323     1.321     1.319     1.317     1.315     1.313     1.311     1.309     1.307     1.306     1.304     1.303     1.301     1.300     1.299     1.297     1.296     1.295     1.294     1.293     1.292     1.291     1.290     1.289     1.288     1.286     1.285     1.284     1.283     1.282     1.281     1.280     1.279     1.277     1.276     1.274     1.273     1.271     1.270     1.268     1.266     1.264     1.262     1.260     1.258     1.255     1.253     1.250     1.248     1.245     1.242     1.239     1.236     1.233     1.229     1.226     1.222     1.218     1.215     1.210     1.206     1.202     1.198     1.193     1.189     1.184     1.179     1.174     1.169     1.164     1.158     1.153     1.147     1.142     1.136     1.130     1.124     1.118     1.112     1.105     1.099     1.092     1.085     1.079     1.072     1.065     1.058     1.051     1.044     1.036     1.029     1.022     1.015     1.008     1.001     0.994     0.987     0.980     0.973     0.966     0.959     0.952     0.945     0.938     0.931     0.924     0.917     0.910     0.903     0.896     0.892     0.895     0.897     0.896     0.893
[truncated: 22,285,239 more chars]
