# Supplementary material for: The near-field tsunami generated by the 15 January 2022 eruption of the Hunga Tonga-Hunga Ha’apai volcano and its impact on Tongatapu, Tonga
Source: Sci Rep. 2022 Sep 7;12:15187. doi: 10.1038/s41598-022-19486-w (PMC9452557; doi:10.1038/s41598-022-19486-w)
Supplement: Supplementary file 3 — Supplementary Information 3. [file 41598_2022_19486_MOESM3_ESM.zip › Z150R3max.asc]

ncols                      1800
nrows                      1260
xllcorner              -175.500
yllcorner               -21.300
cellsize      0.000277777784504
NODATA_value  -9999
     1.476     1.480     1.483     1.487     1.490     1.493     1.497     1.499     1.501     1.505     1.507     1.510     1.513     1.515     1.517     1.521     1.522     1.525     1.527     1.529     1.531     1.534     1.535     1.537     1.539     1.541     1.542     1.544     1.545     1.547     1.549     1.550     1.551     1.553     1.554     1.555     1.557     1.558     1.559     1.560     1.561     1.562     1.563     1.564     1.564     1.565     1.566     1.566     1.568     1.568     1.568     1.569     1.570     1.570     1.571     1.570     1.571     1.571     1.571     1.572     1.572     1.572     1.572     1.572     1.572     1.572     1.572     1.572     1.572     1.572     1.572     1.571     1.571     1.571     1.571     1.570     1.570     1.569     1.569     1.569     1.568     1.567     1.567     1.567     1.566     1.565     1.565     1.564     1.563     1.563     1.562     1.561     1.561     1.560     1.559     1.558     1.557     1.556     1.556     1.554     1.554     1.553     1.552     1.551     1.550     1.549     1.548     1.547     1.546     1.545     1.544     1.543     1.542     1.541     1.539     1.538     1.537     1.536     1.535     1.534     1.532     1.531     1.530     1.529     1.528     1.527     1.525     1.524     1.522     1.521     1.519     1.518     1.516     1.515     1.514     1.512     1.511     1.510     1.507     1.506     1.505     1.503     1.501     1.500     1.498     1.496     1.495     1.492     1.491     1.489     1.487     1.486     1.484     1.481     1.480     1.478     1.476     1.474     1.472     1.469     1.468     1.466     1.463     1.462     1.460     1.457     1.455     1.453     1.450     1.448     1.446     1.443     1.441     1.439     1.435     1.433     1.431     1.428     1.426     1.424     1.420     1.418     1.416     1.412     1.410     1.407     1.404     1.401     1.399     1.395     1.393     1.390     1.386     1.384     1.381     1.377     1.375     1.372     1.368     1.365     1.363     1.358     1.356     1.353     1.349     1.346     1.343     1.339     1.336     1.333     1.329     1.326     1.323     1.319     1.316     1.313     1.308     1.306     1.303     1.298     1.295     1.292     1.287     1.284     1.281     1.276     1.273     1.270     1.265     1.263     1.260     1.254     1.251     1.248     1.243     1.240     1.237     1.232     1.229     1.225     1.221     1.221     1.221     1.220     1.220     1.219     1.218     1.218     1.217     1.217     1.216     1.216     1.215     1.214     1.214     1.213     1.213     1.212     1.211     1.211     1.211     1.210     1.209     1.209     1.208     1.208     1.207     1.208     1.208     1.209     1.210     1.210     1.211     1.212     1.212     1.213     1.214     1.214     1.215     1.216     1.216     1.217     1.217     1.218     1.219     1.219     1.220     1.221     1.221     1.222     1.222     1.223     1.224     1.224     1.225     1.225     1.226     1.227     1.227     1.228     1.229     1.229     1.229     1.230     1.230     1.231     1.232     1.232     1.232     1.233     1.234     1.234     1.235     1.235     1.235     1.236     1.236     1.237     1.237     1.238     1.238     1.238     1.239     1.239     1.240     1.240     1.240     1.241     1.241     1.241     1.242     1.242     1.243     1.243     1.244     1.244     1.245     1.245     1.246     1.246     1.247     1.247     1.248     1.248     1.248     1.249     1.249     1.249     1.250     1.250     1.251     1.252     1.252     1.252     1.253     1.253     1.253     1.254     1.254     1.254     1.255     1.255     1.256     1.256     1.257     1.257     1.258     1.258     1.258     1.259     1.259     1.260     1.260     1.261     1.261     1.262     1.262     1.262     1.263     1.264     1.264     1.265     1.265     1.266     1.266     1.266     1.267     1.267     1.268     1.268     1.269     1.269     1.270     1.271     1.271     1.271     1.272     1.273     1.273     1.273     1.274     1.274     1.275     1.276     1.276     1.276     1.277     1.277     1.278     1.279     1.279     1.280     1.281     1.281     1.282     1.283     1.283     1.284     1.284     1.285     1.286     1.286     1.287     1.287     1.288     1.288     1.289     1.289     1.290     1.291     1.291     1.292     1.292     1.293     1.293     1.294     1.294     1.295     1.296     1.296     1.297     1.297     1.298     1.298     1.299     1.300     1.300     1.301     1.301     1.302     1.303     1.303     1.304     1.305     1.305     1.306     1.307     1.307     1.308     1.308     1.309     1.309     1.311     1.311     1.312     1.312     1.313     1.313     1.314     1.315     1.315     1.316     1.317     1.317     1.318     1.319     1.319     1.320     1.321     1.321     1.322     1.322     1.323     1.324     1.324     1.325     1.326     1.327     1.327     1.328     1.329     1.330     1.331     1.331     1.332     1.333     1.333     1.334     1.335     1.336     1.337     1.338     1.338     1.339     1.340     1.340     1.341     1.342     1.343     1.343     1.344     1.345     1.347     1.351     1.353     1.355     1.359     1.361     1.363     1.367     1.369     1.371     1.375     1.378     1.380     1.384     1.386     1.388     1.392     1.395     1.397     1.401     1.404     1.406     1.410     1.413     1.415     1.420     1.422     1.425     1.429     1.432     1.434     1.438     1.441     1.444     1.448     1.451     1.454     1.458     1.461     1.464     1.469     1.471     1.474     1.479     1.482     1.485     1.490     1.493     1.496     1.501     1.504     1.507     1.512     1.515     1.518     1.523     1.526     1.529     1.535     1.538     1.541     1.546     1.550     1.553     1.558     1.562     1.565     1.570     1.574     1.577     1.583     1.586     1.590     1.596     1.599     1.603     1.609     1.612     1.616     1.622     1.625     1.629     1.635     1.639     1.642     1.648     1.652     1.656     1.662     1.665     1.669     1.676     1.679     1.683     1.689     1.693     1.697     1.703     1.707     1.711     1.717     1.721     1.725     1.731     1.735     1.739     1.745     1.749     1.753     1.760     1.763     1.767     1.774     1.778     1.781     1.788     1.792     1.796     1.802     1.806     1.810     1.817     1.820     1.824     1.831     1.835     1.839     1.845     1.849     1.853     1.859     1.863     1.867     1.873     1.877     1.881     1.887     1.891     1.895     1.901     1.905     1.909     1.915     1.919     1.922     1.929     1.932     1.936     1.942     1.946     1.949     1.955     1.959     1.962     1.968     1.972     1.975     1.981     1.984     1.988     1.994     1.997     2.000     2.006     2.009     2.012     2.018     2.021     2.024     2.029     2.032     2.035     2.040     2.043     2.046     2.051     2.054     2.057     2.062     2.064     2.067     2.072     2.074     2.077     2.081     2.084     2.086     2.091     2.093     2.096     2.100     2.102     2.104     2.108     2.111     2.113     2.116     2.119     2.121     2.124     2.126     2.128     2.131     2.133     2.134     2.137     2.139     2.140     2.142     2.144     2.145     2.147     2.148     2.149     2.150     2.151     2.151     2.152     2.153     2.153     2.154     2.155     2.155     2.155     2.155     2.155     2.155     2.154     2.154     2.154     2.154     2.154     2.154     2.153     2.153     2.152     2.152     2.151     2.150     2.149     2.148     2.146     2.144     2.143     2.140     2.138     2.136     2.132     2.130     2.127     2.121     2.116     2.111     2.101     2.095     2.087     2.074     2.066     2.057     2.043     2.034     2.026     2.012     2.004     1.997     1.984     1.977     1.970     1.959     1.952     1.946     1.935     1.929     1.922     1.912     1.905     1.899     1.888     1.883     1.877     1.869     1.863     1.858     1.849     1.843     1.837     1.827     1.821     1.815     1.805     1.799     1.792     1.781     1.775     1.768     1.757     1.750     1.744     1.732     1.725     1.718     1.707     1.700     1.692     1.680     1.679     1.680     1.681     1.682     1.683     1.685     1.686     1.686     1.688     1.689     1.690     1.691     1.692     1.693     1.694     1.695     1.696     1.698     1.699     1.700     1.701     1.702     1.703     1.704     1.705     1.706     1.708     1.709     1.709     1.711     1.712     1.713     1.714     1.715     1.716     1.718     1.719     1.720     1.721     1.722     1.723     1.724     1.725     1.726     1.728     1.729     1.729     1.731     1.732     1.733     1.734     1.735     1.736     1.738     1.738     1.739     1.741     1.742     1.742     1.744     1.745     1.746     1.748     1.748     1.749     1.751     1.752     1.753     1.754     1.755     1.756     1.758     1.759     1.760     1.761     1.762     1.763     1.765     1.766     1.767     1.769     1.770     1.771     1.772     1.773     1.774     1.776     1.777     1.778     1.780     1.781     1.782     1.783     1.785     1.786     1.787     1.789     1.790     1.791     1.792     1.794     1.796     1.797     1.798     1.800     1.801     1.802     1.804     1.805     1.806     1.809     1.810     1.811     1.813     1.814     1.815     1.818     1.819     1.820     1.822     1.823     1.825     1.827     1.828     1.829     1.831     1.833     1.834     1.836     1.838     1.839     1.841     1.843     1.844     1.846     1.849     1.860     1.881     1.893     1.905     1.925     1.937     1.948     1.968     1.980     1.991     2.010     2.022     2.033     2.052     2.062     2.073     2.091     2.102     2.112     2.130     2.140     2.149     2.167     2.176     2.186     2.202     2.211     2.220     2.235     2.244     2.253     2.267     2.275     2.283     2.297     2.304     2.311     2.324     2.331     2.337     2.349     2.355     2.361     2.372     2.378     2.383     2.393     2.398     2.403     2.411     2.416     2.420     2.427     2.432     2.435     2.442     2.445     2.448     2.454     2.457     2.459     2.464     2.466     2.469     2.472     2.474     2.476     2.479     2.481     2.482     2.484     2.485     2.486     2.488     2.489     2.490     2.491     2.492     2.492     2.494     2.494     2.495     2.496     2.496     2.496     2.497     2.498     2.498     2.499     2.500     2.500     2.502     2.503     2.504     2.506     2.507     2.509     2.512     2.514     2.516     2.520     2.523     2.526     2.532     2.535     2.539     2.546     2.551     2.555     2.565     2.570     2.576     2.588     2.594     2.601     2.615     2.623     2.632     2.648     2.657     2.667     2.685     2.696     2.707     2.728     2.740     2.752     2.775     2.788     2.802     2.826     2.840     2.855     2.881     2.896     2.911     2.938     2.954     2.970     2.998     3.014     3.030     3.058     3.075     3.091     3.119     3.136     3.152     3.181     3.197     3.213     3.242     3.258     3.274     3.302     3.318     3.333     3.360     3.375     3.390     3.417     3.433     3.448     3.478     3.496     3.513     3.544     3.561     3.578     3.610     3.628     3.646     3.682     3.703     3.724     3.767     3.792     3.816     3.866     3.895     3.921     3.975     4.005     4.030     4.082     4.109     4.130     4.173     4.193     4.205     4.233     4.242     4.242     4.250     4.249     4.240     4.239     4.235     4.223     4.220     4.215     4.203     4.200     4.191     4.174     4.166     4.156     4.140     4.129     4.123     4.113     4.116     4.114     4.110     4.124     4.126     4.124     4.135     4.134     4.126     4.123     4.115     4.100     4.087     4.074     4.055     4.037     4.021     4.001     3.984     3.967     3.946     3.927     3.909     3.885     3.865     3.849     3.827     3.807     3.789     3.764     3.738     3.718     3.692     3.664     3.644     3.619     3.593     3.574     3.549     3.524     3.505     3.482     3.458     3.441     3.423     3.412     3.402     3.391     3.387     3.381     3.374     3.381     3.381     3.377     3.393     3.398     3.399     3.417     3.424     3.426     3.448     3.455     3.458     3.486     3.498     3.505     3.533     3.545     3.554     3.578     3.591     3.611     3.665     3.693     3.728     3.814     3.847     3.876     3.973     4.009     4.033     4.131     4.161     4.175     4.267     4.287     4.283     4.360     4.369     4.352     4.407     4.400     4.364     4.406     4.395     4.355     4.383     4.366     4.324     4.349     4.328     4.285     4.304     4.281     4.236     4.249     4.224     4.177     4.181     4.152     4.105     4.101     4.068     4.019     4.005     3.972     3.927     3.911     3.882     3.840     3.820     3.793     3.757     3.733     3.708     3.677     3.652     3.630     3.603     3.571     3.549     3.525     3.492     3.474     3.455     3.424     3.410     3.393     3.367     3.352     3.332     3.303     3.282     3.257     3.220     3.196     3.167     3.124     3.097     3.066     3.035     3.015     2.999     2.982     2.962     2.941     2.925     2.901     2.870     2.841     2.808     2.769     2.728     2.690     2.645     2.597     2.557     2.512     2.498     2.494     2.489     2.485     2.482     2.478     2.474     2.471     2.468     2.466     2.464     2.462     2.461     2.459     2.457     2.457     2.455     2.454     2.453     2.453     2.451     2.452     2.451     2.450     2.451     2.451     2.451     2.452     2.452     2.451     2.453     2.453     2.452     2.453     2.453     2.453     2.454     2.454     2.454     2.455     2.455     2.454     2.455     2.455     2.455     2.455     2.455     2.454     2.455     2.454     2.453     2.453     2.453     2.451     2.451     2.450     2.448     2.448     2.447     2.445     2.445     2.443     2.441     2.466     2.481     2.474     2.523     2.528     2.512     2.548     2.546     2.518     2.528     2.503     2.451     2.446     2.412     2.397     2.391     2.387     2.381     2.375     2.371     2.365     2.359     2.362     2.371     2.463     2.496     2.513     2.626     2.682     2.734     2.889     2.966     3.040     3.203     3.257     3.278     3.364     3.356     3.284     3.233     3.162     3.017     2.881     2.793     2.646     2.530     2.476     2.488     2.511     2.523     2.533     2.553     2.563     2.619     2.742     2.821     2.908     3.070     3.147     3.212     3.335     3.385     3.417     3.501     3.529     3.542     3.604     3.623     3.635     3.699     3.725     3.759     3.865     3.907     3.957     4.105     4.150     4.197     4.336     4.368     4.370     4.511     4.533     4.506     4.631     4.641     4.594     4.703     4.704     4.639     4.703     4.679     4.590     4.613     4.560     4.436     4.390     4.292     4.145     4.065     3.954     3.810     3.742     3.651     3.544     3.505     3.433     3.347     3.315     3.250     3.178     3.155     3.095     3.013     2.953     2.855     2.752     2.789     2.821     2.859     2.935     2.976     2.998     3.021     3.034     3.030     3.065     3.123     3.174     3.250     3.306     3.352     3.385     3.431     3.464     3.448     3.477     3.550     3.613     3.713     3.797     3.833     3.916     3.971     3.947     4.008     4.056     4.031     4.078     4.097     4.014     4.034     4.045     3.962     3.973     3.967     3.843     3.810     3.759     3.585     3.509     3.424     3.235     3.143     3.066     2.935     2.873     2.829     2.769     2.736     2.707     2.659     2.627     2.592     2.536     2.505     2.478     2.437     2.415     2.401     2.408     2.414     2.415     2.455     2.456     2.444     2.457     2.445     2.421     2.409     2.388     2.358     2.329     2.300     2.263     2.223     2.197     2.170     2.142     2.127     2.110     2.092     2.084     2.072     2.057     2.051     2.042     2.029     2.025     2.017     2.004     2.000     1.993     1.978     1.974     1.967     1.953     1.948     1.941     1.925     1.920     1.911     1.895     1.890     1.881     1.862     1.857     1.848     1.831     1.825     1.815     1.797     1.790     1.780     1.761     1.753     1.742     1.722     1.714     1.703     1.683     1.674     1.663     1.642     1.634     1.623     1.602     1.593     1.581     1.562     1.553     1.541     1.522     1.513     1.502     1.484     1.476     1.466     1.450     1.443     1.434     1.419     1.412     1.404     1.390     1.384     1.376     1.363     1.357     1.349     1.336     1.331     1.324     1.320     1.318     1.315     1.311     1.309     1.306     1.302     1.300     1.298     1.294     1.292     1.290     1.286     1.284     1.282     1.279     1.277     1.276     1.273     1.271     1.270     1.267     1.266     1.265     1.262     1.261     1.260     1.258     1.257     1.256     1.254     1.253     1.252     1.250     1.249     1.248     1.247     1.246     1.245     1.243     1.242     1.241     1.240     1.239     1.238     1.236     1.235     1.234     1.232     1.231     1.230     1.228     1.227     1.226     1.223     1.222     1.220     1.218     1.216     1.214     1.211     1.209     1.207     1.203     1.201     1.199     1.195     1.192     1.190     1.185     1.183     1.180     1.174     1.171     1.168     1.162     1.159     1.156     1.149     1.146     1.142     1.135     1.132     1.127     1.120     1.116     1.112     1.104     1.100     1.095     1.087     1.083     1.078     1.070     1.065     1.060     1.051     1.046     1.041     1.032     1.027     1.022     1.013     1.008     1.002     0.993     0.988     0.982     0.983     0.984     0.984     0.986     0.987     0.988     0.989     0.990     0.989     0.990     0.990     0.989     0.989     0.990     0.989     0.989     0.990     0.990     0.989     0.989     0.987     0.984     0.982     0.977
     1.474     1.478     1.481     1.485     1.489     1.491     1.495     1.498     1.501     1.504     1.506     1.509     1.512     1.514     1.517     1.519     1.521     1.524     1.526     1.529     1.530     1.533     1.534     1.536     1.538     1.540     1.541     1.543     1.545     1.546     1.548     1.549     1.551     1.552     1.553     1.555     1.556     1.557     1.558     1.559     1.560     1.562     1.562     1.563     1.564     1.565     1.566     1.567     1.567     1.568     1.568     1.569     1.569     1.570     1.570     1.570     1.571     1.571     1.571     1.572     1.572     1.572     1.572     1.572     1.572     1.572     1.572     1.572     1.572     1.572     1.572     1.572     1.571     1.571     1.571     1.571     1.570     1.570     1.569     1.569     1.568     1.568     1.567     1.567     1.566     1.566     1.565     1.564     1.564     1.563     1.562     1.562     1.561     1.560     1.560     1.559     1.558     1.557     1.556     1.555     1.554     1.554     1.552     1.552     1.551     1.550     1.549     1.548     1.547     1.546     1.545     1.543     1.542     1.541     1.540     1.539     1.538     1.537     1.536     1.535     1.533     1.532     1.531     1.530     1.529     1.527     1.526     1.524     1.523     1.521     1.520     1.519     1.517     1.516     1.515     1.513     1.512     1.510     1.509     1.507     1.505     1.504     1.502     1.500     1.499     1.497     1.495     1.493     1.492     1.490     1.488     1.486     1.484     1.483     1.481     1.479     1.477     1.475     1.473     1.471     1.469     1.467     1.464     1.463     1.460     1.458     1.456     1.454     1.451     1.449     1.447     1.444     1.442     1.439     1.437     1.434     1.432     1.429     1.427     1.424     1.421     1.419     1.416     1.413     1.411     1.408     1.405     1.402     1.400     1.397     1.394     1.391     1.388     1.385     1.382     1.379     1.376     1.373     1.370     1.367     1.364     1.360     1.357     1.354     1.351     1.348     1.344     1.341     1.338     1.334     1.331     1.328     1.324     1.321     1.317     1.314     1.310     1.307     1.304     1.300     1.297     1.293     1.289     1.286     1.283     1.279     1.275     1.272     1.268     1.264     1.261     1.257     1.253     1.250     1.245     1.242     1.238     1.234     1.230     1.227     1.223     1.220     1.220     1.219     1.219     1.218     1.218     1.217     1.217     1.216     1.216     1.215     1.215     1.214     1.213     1.213     1.212     1.212     1.211     1.211     1.210     1.210     1.209     1.209     1.208     1.207     1.207     1.207     1.207     1.208     1.209     1.210     1.210     1.211     1.212     1.212     1.213     1.214     1.214     1.215     1.215     1.216     1.217     1.217     1.218     1.219     1.219     1.220     1.221     1.221     1.222     1.223     1.223     1.224     1.224     1.225     1.225     1.226     1.227     1.227     1.228     1.228     1.229     1.229     1.230     1.230     1.231     1.231     1.232     1.232     1.233     1.233     1.234     1.234     1.235     1.235     1.236     1.236     1.236     1.237     1.237     1.238     1.238     1.238     1.239     1.239     1.240     1.240     1.240     1.241     1.241     1.242     1.242     1.243     1.243     1.244     1.244     1.245     1.245     1.245     1.246     1.246     1.247     1.247     1.248     1.248     1.248     1.249     1.249     1.250     1.250     1.251     1.251     1.252     1.252     1.252     1.253     1.253     1.254     1.254     1.254     1.255     1.255     1.255     1.256     1.256     1.257     1.257     1.258     1.258     1.259     1.259     1.260     1.260     1.260     1.261     1.261     1.262     1.262     1.263     1.263     1.264     1.264     1.265     1.265     1.266     1.266     1.267     1.267     1.268     1.268     1.269     1.269     1.270     1.270     1.271     1.271     1.272     1.272     1.273     1.273     1.274     1.274     1.275     1.275     1.276     1.276     1.277     1.277     1.278     1.279     1.279     1.280     1.281     1.281     1.282     1.283     1.283     1.284     1.284     1.285     1.286     1.286     1.287     1.287     1.288     1.288     1.289     1.289     1.290     1.291     1.291     1.292     1.292     1.293     1.293     1.294     1.294     1.295     1.295     1.296     1.297     1.297     1.298     1.298     1.299     1.300     1.300     1.301     1.302     1.302     1.303     1.303     1.304     1.305     1.305     1.306     1.307     1.307     1.308     1.308     1.309     1.310     1.310     1.311     1.312     1.312     1.313     1.314     1.314     1.315     1.316     1.316     1.317     1.318     1.318     1.319     1.319     1.320     1.321     1.321     1.322     1.323     1.323     1.324     1.324     1.325     1.326     1.327     1.328     1.328     1.329     1.330     1.331     1.331     1.332     1.333     1.334     1.335     1.335     1.336     1.337     1.338     1.338     1.339     1.340     1.340     1.341     1.342     1.343     1.344     1.345     1.347     1.350     1.352     1.355     1.358     1.360     1.363     1.366     1.368     1.371     1.374     1.377     1.379     1.382     1.385     1.388     1.391     1.394     1.396     1.400     1.402     1.405     1.409     1.412     1.415     1.418     1.421     1.424     1.427     1.430     1.433     1.437     1.440     1.443     1.447     1.450     1.453     1.457     1.460     1.463     1.467     1.470     1.474     1.477     1.481     1.484     1.488     1.492     1.495     1.499     1.503     1.506     1.510     1.514     1.517     1.521     1.525     1.529     1.533     1.536     1.540     1.545     1.548     1.552     1.556     1.560     1.564     1.568     1.573     1.577     1.581     1.585     1.589     1.594     1.598     1.602     1.607     1.611     1.615     1.620     1.624     1.628     1.633     1.637     1.641     1.646     1.651     1.655     1.660     1.664     1.668     1.673     1.678     1.682     1.687     1.692     1.696     1.701     1.705     1.710     1.715     1.719     1.724     1.729     1.733     1.738     1.743     1.748     1.752     1.757     1.762     1.766     1.771     1.776     1.781     1.786     1.790     1.795     1.800     1.804     1.809     1.814     1.819     1.823     1.828     1.833     1.837     1.842     1.847     1.851     1.856     1.861     1.865     1.870     1.875     1.879     1.884     1.889     1.893     1.898     1.902     1.907     1.912     1.916     1.921     1.925     1.930     1.934     1.939     1.943     1.947     1.952     1.956     1.960     1.965     1.969     1.973     1.977     1.981     1.985     1.990     1.994     1.997     2.002     2.005     2.009     2.013     2.017     2.021     2.025     2.028     2.032     2.036     2.039     2.043     2.047     2.050     2.053     2.057     2.060     2.063     2.067     2.070     2.073     2.076     2.079     2.082     2.085     2.088     2.091     2.094     2.097     2.100     2.103     2.105     2.108     2.110     2.113     2.115     2.118     2.120     2.122     2.124     2.126     2.128     2.130     2.132     2.133     2.135     2.137     2.138     2.139     2.141     2.141     2.142     2.143     2.144     2.144     2.145     2.145     2.146     2.146     2.146     2.146     2.146     2.146     2.145     2.145     2.144     2.144     2.144     2.143     2.143     2.142     2.141     2.141     2.140     2.138     2.137     2.136     2.134     2.132     2.131     2.129     2.126     2.124     2.122     2.118     2.115     2.112     2.107     2.102     2.096     2.088     2.080     2.070     2.060     2.049     2.039     2.027     2.017     2.007     1.997     1.987     1.979     1.969     1.961     1.953     1.944     1.937     1.929     1.921     1.914     1.906     1.898     1.891     1.884     1.876     1.869     1.863     1.856     1.850     1.844     1.836     1.829     1.823     1.815     1.808     1.800     1.792     1.785     1.777     1.769     1.761     1.753     1.745     1.736     1.728     1.719     1.711     1.703     1.694     1.685     1.677     1.678     1.679     1.680     1.681     1.682     1.683     1.684     1.686     1.687     1.688     1.689     1.690     1.691     1.692     1.693     1.694     1.695     1.696     1.698     1.699     1.700     1.701     1.702     1.703     1.704     1.705     1.706     1.708     1.709     1.710     1.711     1.712     1.713     1.714     1.715     1.716     1.717     1.719     1.720     1.721     1.722     1.723     1.724     1.725     1.726     1.728     1.729     1.730     1.731     1.732     1.733     1.734     1.735     1.736     1.737     1.738     1.739     1.741     1.742     1.743     1.744     1.745     1.746     1.747     1.749     1.750     1.751     1.752     1.753     1.754     1.755     1.756     1.758     1.759     1.760     1.761     1.763     1.764     1.765     1.766     1.767     1.768     1.770     1.771     1.772     1.773     1.775     1.776     1.777     1.778     1.780     1.781     1.782     1.784     1.785     1.786     1.787     1.789     1.790     1.791     1.793     1.794     1.796     1.797     1.798     1.800     1.801     1.803     1.804     1.806     1.807     1.809     1.810     1.812     1.813     1.815     1.816     1.818     1.819     1.821     1.823     1.824     1.825     1.827     1.829     1.830     1.832     1.833     1.835     1.837     1.838     1.840     1.842     1.843     1.845     1.847     1.854     1.868     1.885     1.899     1.913     1.929     1.943     1.956     1.972     1.985     1.999     2.014     2.027     2.040     2.055     2.068     2.080     2.094     2.107     2.119     2.133     2.144     2.156     2.169     2.181     2.192     2.205     2.215     2.226     2.238     2.248     2.258     2.269     2.279     2.288     2.299     2.307     2.316     2.326     2.334     2.342     2.350     2.358     2.365     2.373     2.380     2.386     2.393     2.399     2.405     2.411     2.417     2.422     2.427     2.432     2.436     2.441     2.445     2.449     2.453     2.456     2.459     2.463     2.465     2.468     2.471     2.473     2.475     2.477     2.479     2.480     2.482     2.483     2.484     2.486     2.487     2.488     2.489     2.490     2.490     2.491     2.492     2.492     2.493     2.493     2.494     2.495     2.495     2.496     2.497     2.497     2.498     2.500     2.501     2.502     2.504     2.506     2.508     2.511     2.513     2.516     2.520     2.523     2.527     2.532     2.536     2.541     2.547     2.553     2.559     2.566     2.573     2.581     2.590     2.598     2.607     2.618     2.628     2.639     2.652     2.664     2.676     2.691     2.704     2.718     2.734     2.749     2.764     2.782     2.798     2.815     2.834     2.851     2.869     2.889     2.908     2.926     2.947     2.967     2.986     3.007     3.027     3.046     3.069     3.088     3.108     3.130     3.149     3.169     3.191     3.211     3.230     3.253     3.272     3.291     3.313     3.332     3.350     3.371     3.389     3.407     3.428     3.446     3.465     3.489     3.510     3.531     3.556     3.577     3.599     3.625     3.649     3.673     3.703     3.731     3.759     3.794     3.826     3.858     3.899     3.935     3.970     4.014     4.051     4.085     4.125     4.158     4.187     4.220     4.243     4.260     4.278     4.288     4.290     4.292     4.290     4.282     4.278     4.273     4.263     4.258     4.251     4.241     4.232     4.219     4.203     4.192     4.180     4.165     4.158     4.152     4.147     4.147     4.148     4.149     4.156     4.160     4.162     4.167     4.167     4.162     4.160     4.152     4.140     4.131     4.119     4.102     4.088     4.071     4.052     4.035     4.016     3.993     3.974     3.952     3.927     3.908     3.886     3.863     3.844     3.821     3.796     3.773     3.748     3.721     3.697     3.672     3.646     3.623     3.598     3.573     3.550     3.527     3.502     3.480     3.459     3.439     3.425     3.411     3.396     3.386     3.376     3.366     3.365     3.361     3.358     3.365     3.368     3.370     3.381     3.388     3.394     3.408     3.416     3.425     3.445     3.460     3.472     3.493     3.506     3.514     3.530     3.541     3.553     3.577     3.604     3.640     3.693     3.735     3.780     3.847     3.896     3.943     4.007     4.049     4.093     4.158     4.194     4.226     4.278     4.301     4.315     4.348     4.353     4.353     4.378     4.375     4.365     4.379     4.372     4.355     4.360     4.347     4.331     4.334     4.313     4.286     4.282     4.257     4.228     4.215     4.187     4.153     4.132     4.096     4.059     4.038     4.007     3.976     3.958     3.929     3.895     3.873     3.843     3.812     3.790     3.763     3.735     3.713     3.689     3.659     3.631     3.604     3.575     3.548     3.523     3.496     3.471     3.449     3.427     3.407     3.387     3.364     3.340     3.316     3.286     3.257     3.228     3.195     3.163     3.131     3.094     3.056     3.033     3.013     2.995     2.974     2.955     2.938     2.914     2.887     2.861     2.827     2.790     2.756     2.716     2.674     2.634     2.591     2.547     2.507     2.502     2.497     2.493     2.490     2.485     2.482     2.479     2.476     2.474     2.472     2.470     2.468     2.467     2.465     2.464     2.463     2.461     2.461     2.460     2.458     2.459     2.458     2.457     2.458     2.458     2.457     2.458     2.458     2.457     2.458     2.458     2.458     2.458     2.458     2.458     2.458     2.458     2.458     2.459     2.458     2.458     2.458     2.458     2.457     2.458     2.457     2.456     2.457     2.456     2.455     2.455     2.454     2.452     2.452     2.451     2.449     2.448     2.447     2.445     2.445     2.444     2.441     2.459     2.473     2.479     2.496     2.503     2.511     2.532     2.538     2.539     2.539     2.516     2.486     2.469     2.434     2.400     2.391     2.386     2.380     2.375     2.370     2.364     2.358     2.370     2.402     2.459     2.501     2.544     2.614     2.681     2.756     2.857     2.951     3.052     3.162     3.236     3.300     3.359     3.359     3.327     3.294     3.210     3.091     2.983     2.865     2.727     2.617     2.520     2.473     2.491     2.505     2.517     2.533     2.545     2.579     2.659     2.736     2.826     2.940     3.032     3.119     3.217     3.282     3.336     3.403     3.440     3.468     3.514     3.535     3.549     3.587     3.613     3.679     3.759     3.817     3.876     3.957     4.014     4.069     4.143     4.184     4.213     4.263     4.296     4.337     4.424     4.448     4.476     4.551     4.562     4.567     4.617     4.608     4.592     4.618     4.578     4.519     4.476     4.379     4.273     4.191     4.072     3.961     3.888     3.804     3.735     3.682     3.609     3.544     3.493     3.425     3.370     3.325     3.250     3.172     3.087     2.949     3.021     3.081     3.121     3.154     3.187     3.229     3.283     3.347     3.414     3.480     3.545     3.607     3.664     3.721     3.787     3.849     3.896     3.945     3.975     3.972     3.965     3.936     3.864     3.800     3.760     3.748     3.800     3.867     3.917     3.994     4.070     4.121     4.185     4.230     4.237     4.261     4.280     4.267     4.271     4.254     4.195     4.143     4.072     3.963     3.875     3.784     3.671     3.580     3.500     3.418     3.356     3.304     3.252     3.206     3.157     3.101     3.049     2.995     2.938     2.890     2.849     2.808     2.776     2.750     2.728     2.709     2.693     2.681     2.664     2.647     2.635     2.612     2.586     2.563     2.536     2.505     2.472     2.435     2.394     2.351     2.313     2.277     2.246     2.221     2.197     2.176     2.160     2.143     2.127     2.114     2.100     2.085     2.075     2.063     2.049     2.038     2.027     2.014     2.003     1.992     1.978     1.968     1.957     1.943     1.933     1.921     1.906     1.896     1.885     1.871     1.860     1.847     1.833     1.824     1.813     1.798     1.786     1.773     1.758     1.747     1.733     1.718     1.706     1.692     1.676     1.664     1.651     1.635     1.623     1.609     1.594     1.582     1.568     1.553     1.541     1.528     1.514     1.502     1.489     1.476     1.465     1.453     1.441     1.432     1.422     1.411     1.401     1.391     1.381     1.373     1.364     1.354     1.347     1.338     1.328     1.322     1.319     1.316     1.313     1.310     1.307     1.304     1.301     1.298     1.296     1.293     1.290     1.288     1.285     1.282     1.280     1.278     1.275     1.273     1.271     1.269     1.267     1.265     1.263     1.262     1.260     1.258     1.257     1.256     1.254     1.253     1.251     1.250     1.249     1.248     1.246     1.245     1.244     1.243     1.242     1.241     1.239     1.238     1.237     1.236     1.235     1.234     1.233     1.231     1.230     1.229     1.227     1.226     1.225     1.223     1.222     1.220     1.218     1.216     1.214     1.212     1.210     1.208     1.205     1.203     1.200     1.198     1.195     1.192     1.189     1.186     1.182     1.179     1.176     1.172     1.168     1.164     1.160     1.156     1.152     1.147     1.142     1.138     1.133     1.128     1.123     1.118     1.113     1.108     1.102     1.096     1.091     1.085     1.080     1.074     1.068     1.062     1.056     1.049     1.043     1.037     1.030     1.024     1.018     1.011     1.005     0.999     0.991     0.985     0.979     0.974     0.975     0.976     0.977     0.978     0.979     0.980     0.980     0.980     0.979     0.979     0.978     0.977     0.977     0.978     0.979     0.980     0.981     0.983     0.983     0.982     0.981     0.977     0.973
     1.472     1.476     1.480     1.483     1.487     1.490     1.494     1.496     1.500     1.502     1.505     1.507     1.511     1.513     1.516     1.518     1.521     1.523     1.526     1.527     1.530     1.531     1.534     1.535     1.537     1.539     1.541     1.542     1.544     1.546     1.547     1.549     1.550     1.551     1.553     1.554     1.555     1.557     1.558     1.559     1.560     1.561     1.562     1.563     1.564     1.565     1.565     1.566     1.567     1.568     1.568     1.569     1.569     1.570     1.570     1.570     1.571     1.571     1.571     1.571     1.572     1.572     1.572     1.572     1.572     1.572     1.572     1.572     1.572     1.572     1.572     1.572     1.572     1.572     1.571     1.571     1.571     1.570     1.570     1.569     1.569     1.568     1.568     1.567     1.567     1.566     1.565     1.565     1.564     1.564     1.563     1.562     1.562     1.561     1.560     1.559     1.558     1.557     1.557     1.556     1.555     1.554     1.553     1.552     1.551     1.550     1.549     1.548     1.547     1.546     1.545     1.544     1.543     1.542     1.541     1.540     1.539     1.538     1.536     1.535     1.534     1.533     1.532     1.530     1.529     1.528     1.526     1.525     1.524     1.522     1.521     1.520     1.518     1.517     1.515     1.514     1.512     1.511     1.509     1.508     1.506     1.505     1.503     1.501     1.500     1.498     1.496     1.494     1.493     1.491     1.489     1.487     1.485     1.484     1.482     1.480     1.478     1.476     1.474     1.472     1.470     1.468     1.466     1.464     1.461     1.459     1.457     1.455     1.452     1.450     1.448     1.445     1.443     1.440     1.438     1.435     1.433     1.430     1.428     1.425     1.423     1.420     1.417     1.415     1.412     1.409     1.406     1.404     1.401     1.398     1.395     1.392     1.389     1.386     1.383     1.380     1.377     1.374     1.371     1.368     1.365     1.362     1.359     1.355     1.352     1.349     1.346     1.342     1.339     1.336     1.332     1.329     1.326     1.322     1.319     1.316     1.312     1.309     1.305     1.302     1.298     1.295     1.291     1.288     1.284     1.280     1.277     1.273     1.270     1.266     1.262     1.259     1.255     1.251     1.247     1.244     1.240     1.236     1.232     1.229     1.225     1.221     1.219     1.219     1.219     1.218     1.217     1.217     1.216     1.216     1.215     1.215     1.214     1.214     1.213     1.212     1.212     1.211     1.211     1.210     1.210     1.209     1.209     1.208     1.208     1.207     1.206     1.206     1.207     1.207     1.208     1.209     1.210     1.210     1.211     1.212     1.212     1.213     1.214     1.214     1.215     1.215     1.216     1.217     1.217     1.218     1.219     1.219     1.220     1.220     1.221     1.222     1.222     1.223     1.224     1.224     1.225     1.225     1.226     1.226     1.227     1.227     1.228     1.228     1.229     1.229     1.230     1.230     1.231     1.232     1.232     1.233     1.233     1.234     1.234     1.234     1.235     1.235     1.236     1.236     1.236     1.237     1.237     1.238     1.238     1.239     1.239     1.239     1.240     1.240     1.241     1.241     1.242     1.242     1.242     1.243     1.243     1.244     1.244     1.245     1.245     1.246     1.246     1.247     1.247     1.247     1.248     1.248     1.249     1.249     1.250     1.250     1.250     1.251     1.251     1.252     1.252     1.253     1.253     1.253     1.254     1.254     1.255     1.255     1.255     1.256     1.256     1.257     1.257     1.258     1.258     1.258     1.259     1.259     1.260     1.260     1.261     1.261     1.262     1.262     1.263     1.263     1.264     1.264     1.265     1.265     1.266     1.266     1.267     1.267     1.268     1.268     1.269     1.269     1.270     1.270     1.271     1.271     1.272     1.272     1.273     1.273     1.274     1.274     1.275     1.275     1.276     1.276     1.277     1.277     1.278     1.279     1.279     1.280     1.281     1.281     1.282     1.283     1.283     1.284     1.284     1.285     1.286     1.286     1.287     1.287     1.288     1.288     1.289     1.289     1.290     1.290     1.291     1.292     1.292     1.293     1.293     1.294     1.294     1.295     1.295     1.296     1.297     1.297     1.298     1.298     1.299     1.300     1.300     1.301     1.302     1.302     1.303     1.304     1.304     1.305     1.305     1.306     1.307     1.307     1.308     1.308     1.309     1.310     1.310     1.311     1.312     1.312     1.313     1.314     1.314     1.315     1.316     1.316     1.317     1.317     1.318     1.319     1.319     1.320     1.321     1.321     1.322     1.323     1.323     1.324     1.325     1.326     1.326     1.327     1.328     1.329     1.329     1.330     1.331     1.332     1.333     1.333     1.334     1.335     1.335     1.336     1.337     1.338     1.339     1.339     1.340     1.341     1.341     1.342     1.343     1.344     1.346     1.349     1.351     1.354     1.357     1.359     1.362     1.364     1.367     1.370     1.373     1.375     1.378     1.381     1.384     1.387     1.390     1.392     1.396     1.399     1.401     1.404     1.407     1.411     1.414     1.417     1.420     1.423     1.426     1.429     1.432     1.435     1.439     1.442     1.445     1.449     1.452     1.455     1.458     1.462     1.465     1.469     1.472     1.476     1.480     1.483     1.487     1.490     1.494     1.498     1.501     1.505     1.509     1.512     1.516     1.520     1.524     1.528     1.531     1.535     1.539     1.543     1.547     1.551     1.555     1.559     1.563     1.567     1.571     1.575     1.580     1.584     1.588     1.592     1.597     1.601     1.605     1.610     1.614     1.619     1.623     1.627     1.632     1.636     1.640     1.645     1.649     1.654     1.658     1.663     1.667     1.672     1.676     1.681     1.686     1.690     1.695     1.699     1.704     1.708     1.713     1.718     1.722     1.727     1.732     1.737     1.741     1.746     1.751     1.755     1.760     1.765     1.770     1.774     1.779     1.784     1.788     1.793     1.798     1.803     1.807     1.812     1.817     1.821     1.826     1.831     1.836     1.840     1.845     1.849     1.854     1.859     1.863     1.868     1.873     1.877     1.882     1.886     1.891     1.896     1.900     1.905     1.909     1.914     1.918     1.923     1.927     1.932     1.936     1.940     1.945     1.949     1.953     1.957     1.962     1.966     1.970     1.974     1.978     1.982     1.986     1.990     1.994     1.998     2.002     2.006     2.010     2.013     2.017     2.021     2.025     2.028     2.031     2.035     2.039     2.042     2.046     2.049     2.052     2.055     2.059     2.062     2.065     2.068     2.071     2.074     2.077     2.080     2.083     2.086     2.089     2.092     2.094     2.097     2.099     2.102     2.104     2.107     2.109     2.111     2.114     2.116     2.118     2.120     2.122     2.123     2.125     2.127     2.128     2.130     2.131     2.132     2.133     2.134     2.135     2.135     2.136     2.136     2.137     2.137     2.137     2.137     2.137     2.137     2.137     2.136     2.136     2.135     2.134     2.133     2.133     2.132     2.131     2.131     2.129     2.128     2.127     2.126     2.124     2.122     2.120     2.118     2.116     2.114     2.112     2.109     2.106     2.103     2.100     2.096     2.091     2.086     2.080     2.072     2.063     2.053     2.042     2.031     2.020     2.009     1.999     1.989     1.979     1.970     1.962     1.953     1.945     1.937     1.929     1.921     1.914     1.906     1.899     1.892     1.884     1.877     1.870     1.863     1.856     1.850     1.843     1.837     1.830     1.823     1.816     1.809     1.802     1.794     1.787     1.779     1.771     1.763     1.755     1.747     1.739     1.731     1.722     1.714     1.705     1.697     1.688     1.680     1.676     1.677     1.678     1.679     1.680     1.681     1.682     1.683     1.684     1.685     1.687     1.688     1.689     1.690     1.691     1.692     1.693     1.694     1.695     1.696     1.697     1.699     1.700     1.701     1.702     1.703     1.704     1.705     1.706     1.707     1.708     1.710     1.711     1.712     1.713     1.714     1.715     1.716     1.717     1.719     1.720     1.721     1.722     1.723     1.724     1.725     1.726     1.727     1.729     1.730     1.731     1.732     1.733     1.734     1.735     1.736     1.737     1.738     1.739     1.741     1.742     1.743     1.744     1.745     1.746     1.747     1.749     1.750     1.751     1.752     1.753     1.754     1.755     1.757     1.758     1.759     1.760     1.761     1.763     1.764     1.765     1.766     1.767     1.769     1.770     1.771     1.772     1.773     1.775     1.776     1.777     1.779     1.780     1.781     1.782     1.784     1.785     1.786     1.788     1.789     1.790     1.792     1.793     1.794     1.796     1.797     1.799     1.800     1.802     1.803     1.805     1.806     1.807     1.809     1.810     1.812     1.814     1.815     1.817     1.818     1.820     1.821     1.823     1.825     1.826     1.828     1.829     1.831     1.832     1.834     1.836     1.837     1.839     1.841     1.842     1.844     1.846     1.847     1.860     1.875     1.890     1.904     1.919     1.934     1.948     1.962     1.977     1.991     2.005     2.019     2.032     2.046     2.060     2.073     2.086     2.099     2.112     2.124     2.137     2.149     2.161     2.174     2.185     2.197     2.208     2.220     2.231     2.242     2.252     2.262     2.273     2.282     2.292     2.301     2.311     2.319     2.328     2.336     2.345     2.352     2.360     2.367     2.375     2.382     2.388     2.394     2.401     2.406     2.412     2.417     2.423     2.428     2.432     2.437     2.441     2.445     2.449     2.452     2.456     2.459     2.462     2.464     2.467     2.469     2.472     2.474     2.475     2.477     2.479     2.480     2.481     2.482     2.483     2.484     2.485     2.486     2.487     2.488     2.488     2.489     2.490     2.490     2.491     2.491     2.492     2.493     2.493     2.494     2.495     2.496     2.497     2.499     2.501     2.502     2.504     2.507     2.509     2.512     2.516     2.519     2.523     2.527     2.532     2.537     2.542     2.548     2.554     2.561     2.568     2.576     2.585     2.593     2.603     2.612     2.623     2.634     2.645     2.658     2.670     2.684     2.698     2.712     2.727     2.742     2.758     2.774     2.791     2.808     2.826     2.844     2.862     2.881     2.900     2.919     2.939     2.959     2.979     2.999     3.019     3.040     3.060     3.081     3.101     3.122     3.142     3.163     3.183     3.204     3.225     3.245     3.266     3.286     3.306     3.326     3.346     3.365     3.384     3.403     3.421     3.440     3.460     3.480     3.501     3.523     3.545     3.568     3.592     3.616     3.640     3.667     3.696     3.724     3.756     3.789     3.822     3.858     3.895     3.931     3.970     4.012     4.050     4.091     4.131     4.165     4.202     4.238     4.262     4.287     4.308     4.313     4.320     4.324     4.314     4.315     4.318     4.302     4.300     4.299     4.280     4.276     4.273     4.249     4.238     4.230     4.204     4.197     4.194     4.175     4.174     4.178     4.169     4.175     4.185     4.183     4.192     4.200     4.196     4.201     4.203     4.192     4.189     4.185     4.169     4.162     4.154     4.132     4.119     4.106     4.080     4.061     4.043     4.014     3.992     3.972     3.943     3.922     3.903     3.875     3.854     3.833     3.803     3.779     3.755     3.724     3.699     3.676     3.646     3.622     3.600     3.571     3.548     3.527     3.498     3.477     3.459     3.434     3.418     3.404     3.383     3.371     3.361     3.348     3.344     3.342     3.338     3.341     3.346     3.348     3.356     3.367     3.371     3.383     3.399     3.410     3.428     3.445     3.454     3.467     3.478     3.481     3.492     3.505     3.512     3.532     3.561     3.593     3.638     3.687     3.734     3.789     3.842     3.887     3.941     3.996     4.045     4.100     4.150     4.185     4.219     4.249     4.268     4.293     4.317     4.325     4.337     4.349     4.352     4.358     4.358     4.351     4.352     4.352     4.340     4.328     4.315     4.291     4.274     4.257     4.230     4.207     4.180     4.143     4.112     4.085     4.056     4.036     4.018     3.989     3.965     3.941     3.907     3.882     3.860     3.830     3.808     3.787     3.758     3.735     3.710     3.675     3.648     3.622     3.590     3.566     3.542     3.510     3.489     3.467     3.440     3.420     3.399     3.369     3.345     3.319     3.286     3.258     3.229     3.194     3.164     3.132     3.092     3.056     3.033     3.008     2.989     2.972     2.949     2.928     2.905     2.875     2.845     2.814     2.776     2.740     2.704     2.661     2.621     2.581     2.536     2.511     2.507     2.500     2.497     2.494     2.489     2.487     2.486     2.481     2.480     2.480     2.475     2.475     2.474     2.471     2.471     2.471     2.467     2.468     2.468     2.465     2.465     2.466     2.464     2.465     2.466     2.464     2.465     2.466     2.463     2.464     2.465     2.463     2.464     2.464     2.462     2.463     2.464     2.462     2.462     2.463     2.461     2.462     2.462     2.460     2.460     2.461     2.458     2.458     2.458     2.455     2.455     2.455     2.451     2.451     2.452     2.448     2.448     2.448     2.445     2.445     2.445     2.443     2.452     2.460     2.463     2.476     2.498     2.516     2.534     2.549     2.545     2.529     2.511     2.486     2.458     2.439     2.409     2.386     2.383     2.374     2.370     2.366     2.356     2.381     2.421     2.461     2.510     2.562     2.612     2.679     2.756     2.834     2.931     3.035     3.124     3.211     3.290     3.339     3.355     3.351     3.318     3.250     3.156     3.052     2.931     2.805     2.685     2.572     2.474     2.471     2.486     2.502     2.512     2.526     2.541     2.599     2.670     2.750     2.837     2.928     3.018     3.101     3.174     3.240     3.295     3.341     3.382     3.415     3.442     3.465     3.503     3.590     3.666     3.729     3.783     3.832     3.875     3.918     3.962     4.005     4.048     4.089     4.124     4.157     4.182     4.207     4.258     4.319     4.368     4.401     4.447     4.484     4.507     4.538     4.552     4.540     4.518     4.465     4.394     4.325     4.231     4.133     4.052     3.974     3.916     3.873     3.813     3.751     3.694     3.624     3.557     3.499     3.423     3.340     3.252     3.132     3.094     3.210     3.287     3.350     3.407     3.456     3.514     3.582     3.651     3.730     3.811     3.889     3.973     4.058     4.132     4.210     4.283     4.333     4.371     4.392     4.385     4.365     4.328     4.263     4.189     4.108     4.023     3.959     3.921     3.915     3.969     4.061     4.158     4.255     4.332     4.380     4.413     4.428     4.419     4.398     4.360     4.298     4.223     4.139     4.049     3.972     3.905     3.840     3.787     3.743     3.697     3.654     3.611     3.560     3.508     3.450     3.387     3.326     3.265     3.206     3.154     3.107     3.064     3.028     2.997     2.970     2.947     2.927     2.903     2.877     2.849     2.819     2.787     2.750     2.711     2.674     2.636     2.595     2.551     2.505     2.459     2.415     2.374     2.338     2.306     2.279     2.253     2.231     2.211     2.191     2.173     2.157     2.140     2.123     2.109     2.093     2.079     2.064     2.049     2.035     2.022     2.007     1.993     1.979     1.965     1.951     1.937     1.922     1.908     1.895     1.881     1.868     1.856     1.841     1.827     1.814     1.802     1.789     1.775     1.759     1.745     1.732     1.717     1.702     1.688     1.672     1.658     1.644     1.629     1.616     1.602     1.587     1.574     1.561     1.546     1.532     1.519     1.505     1.493     1.481     1.467     1.455     1.444     1.432     1.421     1.411     1.401     1.392     1.383     1.372     1.363     1.354     1.345     1.337     1.328     1.321     1.318     1.315     1.312     1.309     1.306     1.303     1.300     1.297     1.294     1.291     1.289     1.286     1.283     1.281     1.278     1.276     1.273     1.271     1.269     1.267     1.265     1.263     1.261     1.259     1.258     1.256     1.255     1.253     1.252     1.250     1.249     1.247     1.246     1.245     1.244     1.243     1.241     1.240     1.239     1.238     1.237     1.236     1.235     1.234     1.232     1.231     1.230     1.229     1.228     1.227     1.225     1.224     1.222     1.221     1.220     1.218     1.216     1.215     1.213     1.211     1.209     1.207     1.204     1.202     1.199     1.197     1.194     1.191     1.189     1.185     1.182     1.179     1.176     1.172     1.168     1.165     1.161     1.157     1.152     1.148     1.144     1.139     1.135     1.130     1.125     1.120     1.115     1.110     1.105     1.099     1.093     1.088     1.082     1.077     1.071     1.065     1.059     1.053     1.047     1.040     1.034     1.028     1.021     1.015     1.009     1.002     0.996     0.989     0.982     0.976     0.969     0.966     0.967     0.968     0.969     0.970     0.970     0.971     0.970     0.969     0.968     0.967     0.966     0.965     0.967     0.968     0.971     0.974     0.976     0.977     0.978     0.977     0.974     0.970
     1.471     1.475     1.478     1.482     1.486     1.489     1.492     1.495     1.498     1.501     1.504     1.507     1.509     1.512     1.515     1.517     1.520     1.522     1.524     1.527     1.529     1.531     1.533     1.535     1.536     1.538     1.540     1.542     1.543     1.545     1.546     1.548     1.549     1.551     1.552     1.554     1.555     1.556     1.557     1.558     1.560     1.560     1.562     1.562     1.563     1.564     1.565     1.566     1.567     1.567     1.568     1.568     1.569     1.570     1.570     1.570     1.571     1.571     1.571     1.572     1.572     1.572     1.572     1.572     1.572     1.572     1.572     1.572     1.572     1.572     1.572     1.572     1.572     1.572     1.571     1.571     1.571     1.570     1.570     1.570     1.569     1.569     1.568     1.568     1.567     1.566     1.566     1.565     1.565     1.564     1.563     1.563     1.562     1.561     1.561     1.560     1.559     1.558     1.557     1.556     1.556     1.555     1.554     1.553     1.552     1.551     1.550     1.549     1.548     1.547     1.546     1.545     1.544     1.543     1.542     1.541     1.539     1.538     1.537     1.536     1.535     1.534     1.533     1.531     1.530     1.529     1.527     1.526     1.525     1.523     1.522     1.521     1.519     1.518     1.516     1.515     1.513     1.512     1.510     1.509     1.507     1.505     1.504     1.502     1.500     1.499     1.497     1.495     1.494     1.492     1.490     1.488     1.486     1.485     1.483     1.481     1.479     1.477     1.475     1.473     1.471     1.469     1.467     1.465     1.462     1.460     1.458     1.456     1.453     1.451     1.449     1.446     1.444     1.442     1.439     1.437     1.434     1.432     1.429     1.427     1.424     1.421     1.419     1.416     1.413     1.410     1.408     1.405     1.402     1.399     1.396     1.394     1.391     1.388     1.385     1.382     1.379     1.376     1.372     1.369     1.366     1.363     1.360     1.357     1.354     1.350     1.347     1.344     1.340     1.337     1.334     1.331     1.327     1.324     1.321     1.317     1.314     1.310     1.307     1.303     1.300     1.297     1.293     1.289     1.286     1.282     1.279     1.275     1.271     1.268     1.264     1.260     1.257     1.253     1.249     1.246     1.242     1.238     1.234     1.230     1.226     1.223     1.219     1.218     1.218     1.217     1.217     1.216     1.216     1.215     1.215     1.214     1.214     1.213     1.213     1.212     1.212     1.211     1.211     1.210     1.210     1.209     1.208     1.208     1.207     1.207     1.206     1.205     1.206     1.207     1.208     1.208     1.209     1.210     1.210     1.211     1.212     1.212     1.213     1.213     1.214     1.214     1.215     1.216     1.216     1.217     1.218     1.218     1.219     1.220     1.220     1.221     1.222     1.222     1.223     1.223     1.224     1.224     1.225     1.226     1.226     1.227     1.227     1.228     1.228     1.229     1.229     1.230     1.230     1.231     1.231     1.232     1.232     1.233     1.233     1.234     1.234     1.235     1.235     1.235     1.236     1.236     1.236     1.237     1.237     1.238     1.238     1.239     1.239     1.240     1.240     1.240     1.241     1.241     1.242     1.242     1.243     1.243     1.244     1.244     1.245     1.245     1.245     1.246     1.246     1.247     1.247     1.248     1.248     1.249     1.249     1.249     1.250     1.250     1.251     1.251     1.251     1.252     1.252     1.253     1.253     1.253     1.254     1.254     1.255     1.255     1.256     1.256     1.256     1.257     1.257     1.258     1.258     1.259     1.259     1.260     1.260     1.261     1.261     1.262     1.262     1.263     1.263     1.264     1.264     1.265     1.265     1.266     1.266     1.267     1.267     1.268     1.268     1.269     1.269     1.270     1.270     1.271     1.271     1.272     1.272     1.273     1.273     1.274     1.274     1.275     1.275     1.276     1.276     1.277     1.278     1.278     1.279     1.279     1.280     1.281     1.281     1.282     1.283     1.283     1.284     1.284     1.285     1.286     1.286     1.287     1.287     1.288     1.288     1.289     1.290     1.290     1.291     1.291     1.292     1.292     1.293     1.293     1.294     1.294     1.295     1.295     1.296     1.297     1.297     1.298     1.299     1.299     1.300     1.300     1.301     1.302     1.302     1.303     1.303     1.304     1.305     1.305     1.306     1.307     1.307     1.308     1.308     1.309     1.310     1.310     1.311     1.312     1.312     1.313     1.314     1.314     1.315     1.316     1.316     1.317     1.318     1.318     1.319     1.319     1.320     1.321     1.322     1.322     1.323     1.324     1.324     1.325     1.326     1.327     1.327     1.328     1.329     1.330     1.330     1.331     1.332     1.333     1.333     1.334     1.335     1.336     1.336     1.337     1.338     1.339     1.339     1.340     1.341     1.342     1.342     1.343     1.345     1.348     1.350     1.353     1.355     1.358     1.361     1.363     1.366     1.369     1.372     1.374     1.377     1.380     1.383     1.386     1.388     1.391     1.394     1.397     1.400     1.403     1.406     1.409     1.412     1.416     1.419     1.422     1.425     1.428     1.431     1.434     1.438     1.441     1.444     1.447     1.451     1.454     1.457     1.461     1.464     1.468     1.471     1.475     1.478     1.482     1.485     1.489     1.493     1.496     1.500     1.504     1.507     1.511     1.515     1.519     1.522     1.526     1.530     1.534     1.538     1.542     1.546     1.550     1.554     1.558     1.562     1.566     1.570     1.574     1.578     1.583     1.587     1.591     1.595     1.600     1.604     1.608     1.613     1.617     1.621     1.626     1.630     1.634     1.639     1.643     1.648     1.652     1.657     1.661     1.666     1.670     1.675     1.679     1.684     1.689     1.693     1.698     1.702     1.707     1.712     1.716     1.721     1.726     1.730     1.735     1.740     1.744     1.749     1.754     1.758     1.763     1.768     1.772     1.777     1.782     1.786     1.791     1.796     1.801     1.805     1.810     1.815     1.820     1.824     1.829     1.834     1.838     1.843     1.847     1.852     1.857     1.861     1.866     1.870     1.875     1.880     1.884     1.889     1.893     1.898     1.902     1.907     1.911     1.916     1.920     1.925     1.929     1.933     1.938     1.942     1.946     1.950     1.954     1.958     1.963     1.967     1.971     1.975     1.979     1.983     1.987     1.991     1.995     1.998     2.002     2.006     2.010     2.013     2.017     2.021     2.024     2.027     2.031     2.034     2.038     2.041     2.044     2.047     2.051     2.054     2.057     2.060     2.063     2.066     2.069     2.072     2.075     2.078     2.081     2.083     2.086     2.089     2.091     2.094     2.096     2.098     2.101     2.103     2.105     2.107     2.109     2.111     2.113     2.115     2.117     2.118     2.120     2.121     2.122     2.123     2.125     2.125     2.126     2.127     2.127     2.128     2.128     2.128     2.128     2.128     2.128     2.128     2.128     2.127     2.127     2.126     2.125     2.124     2.123     2.122     2.121     2.120     2.119     2.117     2.116     2.114     2.112     2.110     2.108     2.106     2.104     2.101     2.099     2.096     2.093     2.090     2.087     2.083     2.079     2.075     2.069     2.063     2.055     2.046     2.035     2.024     2.012     2.001     1.991     1.981     1.971     1.962     1.953     1.945     1.936     1.929     1.921     1.913     1.906     1.899     1.891     1.884     1.877     1.870     1.863     1.855     1.849     1.843     1.837     1.830     1.823     1.817     1.810     1.803     1.795     1.788     1.781     1.773     1.765     1.757     1.749     1.741     1.733     1.725     1.717     1.708     1.700     1.691     1.683     1.674     1.675     1.676     1.677     1.678     1.679     1.680     1.681     1.682     1.683     1.684     1.686     1.687     1.688     1.689     1.690     1.691     1.692     1.693     1.694     1.695     1.696     1.697     1.699     1.700     1.701     1.702     1.703     1.704     1.705     1.706     1.707     1.708     1.710     1.711     1.712     1.713     1.714     1.715     1.716     1.717     1.719     1.720     1.721     1.722     1.723     1.724     1.725     1.726     1.727     1.729     1.730     1.731     1.732     1.733     1.734     1.735     1.736     1.737     1.738     1.739     1.741     1.742     1.743     1.744     1.745     1.746     1.747     1.749     1.750     1.751     1.752     1.753     1.754     1.755     1.757     1.758     1.759     1.760     1.761     1.763     1.764     1.765     1.766     1.767     1.769     1.770     1.771     1.772     1.774     1.775     1.776     1.777     1.779     1.780     1.781     1.782     1.784     1.785     1.786     1.788     1.789     1.791     1.792     1.793     1.795     1.796     1.798     1.799     1.800     1.802     1.803     1.805     1.806     1.808     1.809     1.811     1.812     1.814     1.816     1.817     1.819     1.820     1.822     1.823     1.825     1.827     1.828     1.830     1.831     1.833     1.834     1.836     1.838     1.839     1.841     1.843     1.845     1.846     1.850     1.865     1.880     1.895     1.910     1.925     1.939     1.954     1.968     1.982     1.996     2.010     2.024     2.038     2.051     2.065     2.078     2.091     2.104     2.117     2.129     2.142     2.154     2.166     2.178     2.190     2.201     2.213     2.224     2.235     2.245     2.256     2.266     2.276     2.286     2.295     2.305     2.314     2.322     2.331     2.339     2.347     2.355     2.362     2.369     2.376     2.383     2.390     2.396     2.402     2.407     2.413     2.418     2.423     2.428     2.432     2.437     2.441     2.444     2.448     2.451     2.455     2.458     2.460     2.463     2.466     2.468     2.470     2.472     2.473     2.475     2.476     2.478     2.479     2.480     2.481     2.482     2.483     2.483     2.484     2.485     2.485     2.486     2.487     2.487     2.488     2.488     2.489     2.490     2.491     2.492     2.493     2.494     2.495     2.497     2.499     2.501     2.503     2.506     2.508     2.512     2.515     2.519     2.523     2.528     2.532     2.538     2.544     2.550     2.556     2.563     2.571     2.579     2.588     2.597     2.607     2.617     2.628     2.639     2.651     2.664     2.677     2.691     2.705     2.720     2.735     2.750     2.767     2.783     2.800     2.818     2.836     2.854     2.873     2.892     2.911     2.931     2.950     2.970     2.991     3.011     3.032     3.052     3.073     3.093     3.114     3.135     3.155     3.176     3.197     3.217     3.238     3.259     3.279     3.300     3.320     3.340     3.359     3.378     3.397     3.416     3.435     3.454     3.473     3.493     3.514     3.536     3.560     3.583     3.607     3.632     3.658     3.687     3.718     3.749     3.783     3.818     3.853     3.891     3.929     3.966     4.007     4.050     4.089     4.131     4.173     4.208     4.245     4.281     4.306     4.329     4.346     4.350     4.352     4.354     4.345     4.342     4.342     4.329     4.323     4.319     4.304     4.298     4.290     4.268     4.254     4.243     4.222     4.211     4.207     4.194     4.193     4.198     4.194     4.199     4.209     4.211     4.219     4.227     4.226     4.230     4.233     4.225     4.223     4.221     4.209     4.201     4.194     4.176     4.162     4.148     4.124     4.103     4.083     4.054     4.030     4.008     3.980     3.957     3.936     3.910     3.887     3.866     3.837     3.811     3.786     3.755     3.727     3.702     3.672     3.646     3.622     3.594     3.569     3.546     3.518     3.494     3.472     3.446     3.425     3.405     3.383     3.366     3.352     3.337     3.327     3.322     3.317     3.316     3.319     3.321     3.327     3.337     3.343     3.354     3.369     3.381     3.396     3.410     3.416     3.425     3.433     3.435     3.442     3.452     3.457     3.471     3.494     3.518     3.552     3.594     3.637     3.686     3.736     3.782     3.835     3.891     3.945     4.004     4.056     4.094     4.131     4.165     4.192     4.227     4.255     4.272     4.293     4.311     4.320     4.331     4.341     4.343     4.347     4.350     4.342     4.335     4.322     4.302     4.286     4.270     4.245     4.220     4.192     4.156     4.126     4.104     4.082     4.067     4.050     4.024     4.000     3.975     3.943     3.918     3.897     3.871     3.849     3.827     3.799     3.773     3.748     3.716     3.687     3.661     3.631     3.606     3.581     3.551     3.527     3.503     3.475     3.451     3.428     3.399     3.372     3.346     3.315     3.286     3.258     3.226     3.196     3.165     3.128     3.093     3.057     3.029     3.008     2.989     2.966     2.944     2.921     2.892     2.863     2.833     2.798     2.764     2.729     2.688     2.649     2.609     2.565     2.524     2.515     2.508     2.505     2.503     2.498     2.496     2.494     2.490     2.489     2.488     2.484     2.483     2.482     2.480     2.479     2.478     2.476     2.475     2.475     2.473     2.473     2.473     2.472     2.472     2.473     2.471     2.472     2.472     2.470     2.470     2.471     2.469     2.469     2.469     2.467     2.467     2.468     2.466     2.466     2.467     2.465     2.465     2.465     2.463     2.463     2.463     2.460     2.460     2.459     2.457     2.456     2.456     2.453     2.452     2.452     2.449     2.449     2.449     2.446     2.446     2.445     2.442     2.440     2.439     2.436     2.456     2.486     2.512     2.537     2.557     2.557     2.546     2.534     2.511     2.489     2.471     2.444     2.413     2.388     2.375     2.369     2.364     2.361     2.398     2.437     2.476     2.524     2.575     2.621     2.680     2.749     2.819     2.910     3.007     3.095     3.183     3.265     3.319     3.348     3.358     3.337     3.284     3.208     3.113     3.001     2.878     2.756     2.636     2.526     2.453     2.467     2.482     2.493     2.507     2.521     2.546     2.614     2.684     2.757     2.835     2.916     2.992     3.064     3.130     3.186     3.235     3.280     3.318     3.349     3.393     3.500     3.594     3.671     3.730     3.776     3.811     3.834     3.857     3.881     3.908     3.944     3.986     4.030     4.078     4.124     4.161     4.199     4.240     4.279     4.317     4.340     4.363     4.405     4.453     4.479     4.483     4.471     4.431     4.381     4.327     4.251     4.174     4.111     4.052     4.011     3.982     3.936     3.881     3.824     3.748     3.672     3.597     3.504     3.408     3.305     3.171     3.273     3.385     3.471     3.553     3.636     3.711     3.791     3.877     3.966     4.065     4.167     4.263     4.362     4.454     4.530     4.594     4.648     4.683     4.703     4.709     4.701     4.683     4.649     4.590     4.513     4.421     4.319     4.223     4.134     4.067     4.041     4.079     4.166     4.272     4.372     4.449     4.502     4.528     4.523     4.494     4.446     4.378     4.299     4.219     4.144     4.083     4.040     4.009     3.987     3.966     3.938     3.902     3.857     3.803     3.741     3.673     3.600     3.528     3.460     3.395     3.336     3.284     3.237     3.195     3.159     3.128     3.102     3.079     3.053     3.022     2.987     2.950     2.914     2.872     2.825     2.779     2.735     2.690     2.642     2.594     2.545     2.500     2.457     2.416     2.381     2.350     2.321     2.295     2.271     2.249     2.227     2.208     2.189     2.169     2.151     2.133     2.116     2.100     2.083     2.066     2.050     2.034     2.018     2.002     1.986     1.970     1.955     1.939     1.923     1.908     1.893     1.878     1.864     1.851     1.837     1.822     1.806     1.792     1.779     1.765     1.749     1.733     1.717     1.703     1.688     1.672     1.657     1.642     1.627     1.613     1.598     1.584     1.570     1.555     1.541     1.528     1.514     1.500     1.486     1.474     1.461     1.449     1.437     1.425     1.414     1.403     1.392     1.383     1.375     1.365     1.355     1.345     1.336     1.328     1.319     1.316     1.313     1.310     1.307     1.304     1.302     1.299     1.296     1.293     1.290     1.287     1.284     1.282     1.279     1.277     1.274     1.272     1.269     1.267     1.265     1.263     1.261     1.259     1.257     1.255     1.254     1.252     1.251     1.249     1.248     1.246     1.245     1.244     1.242     1.241     1.240     1.239     1.238     1.236     1.235     1.234     1.233     1.232     1.231     1.230     1.229     1.228     1.226     1.225     1.224     1.223     1.221     1.220     1.219     1.217     1.216     1.215     1.213     1.211     1.209     1.207     1.205     1.203     1.201     1.198     1.196     1.193     1.191     1.188     1.185     1.182     1.179     1.176     1.172     1.169     1.165     1.161     1.158     1.154     1.149     1.145     1.141     1.136     1.132     1.127     1.122     1.117     1.112     1.107     1.102     1.096     1.090     1.085     1.079     1.074     1.068     1.062     1.056     1.050     1.044     1.038     1.031     1.025     1.019     1.012     1.006     0.999     0.993     0.986     0.979     0.973     0.966     0.960     0.958     0.959     0.961     0.961     0.961     0.961     0.960     0.959     0.957     0.955     0.954     0.954     0.955     0.958     0.962     0.967     0.971     0.973     0.973     0.973     0.971     0.966
     1.470     1.474     1.477     1.481     1.484     1.488     1.491     1.494     1.497     1.500     1.503     1.505     1.508     1.511     1.513     1.516     1.518     1.521     1.523     1.526     1.527     1.530     1.532     1.534     1.536     1.537     1.539     1.541     1.542     1.544     1.546     1.547     1.549     1.550     1.552     1.553     1.554     1.555     1.557     1.558     1.559     1.560     1.561     1.562     1.563     1.564     1.565     1.565     1.566     1.567     1.568     1.568     1.569     1.569     1.570     1.570     1.571     1.571     1.571     1.572     1.572     1.572     1.572     1.572     1.572     1.572     1.573     1.572     1.573     1.572     1.572     1.572     1.572     1.572     1.572     1.571     1.571     1.571     1.570     1.570     1.569     1.569     1.568     1.568     1.567     1.567     1.566     1.566     1.565     1.565     1.564     1.563     1.562     1.562     1.561     1.561     1.559     1.559     1.558     1.557     1.556     1.555     1.554     1.554     1.553     1.552     1.551     1.550     1.549     1.548     1.547     1.546     1.545     1.543     1.543     1.541     1.541     1.539     1.538     1.537     1.536     1.535     1.533     1.532     1.531     1.530     1.528     1.527     1.526     1.524     1.523     1.521     1.520     1.518     1.517     1.516     1.514     1.513     1.511     1.510     1.508     1.506     1.505     1.503     1.501     1.500     1.498     1.496     1.495     1.493     1.491     1.489     1.487     1.485     1.484     1.482     1.480     1.478     1.476     1.474     1.472     1.470     1.468     1.466     1.464     1.461     1.459     1.457     1.455     1.452     1.450     1.447     1.445     1.443     1.440     1.438     1.435     1.433     1.430     1.428     1.425     1.422     1.420     1.417     1.414     1.412     1.409     1.406     1.403     1.400     1.398     1.395     1.392     1.389     1.386     1.383     1.380     1.377     1.374     1.371     1.368     1.365     1.361     1.358     1.355     1.352     1.349     1.345     1.342     1.339     1.336     1.332     1.329     1.325     1.322     1.319     1.315     1.312     1.309     1.305     1.302     1.298     1.295     1.291     1.287     1.284     1.280     1.277     1.273     1.270     1.266     1.262     1.259     1.255     1.251     1.247     1.244     1.240     1.236     1.232     1.228     1.225     1.221     1.218     1.217     1.217     1.216     1.216     1.215     1.215     1.214     1.214     1.213     1.213     1.212     1.212     1.211     1.211     1.210     1.210     1.209     1.209     1.208     1.208     1.207     1.207     1.206     1.205     1.205     1.206     1.207     1.207     1.208     1.209     1.209     1.210     1.211     1.212     1.212     1.213     1.213     1.214     1.214     1.215     1.216     1.216     1.217     1.218     1.218     1.219     1.220     1.220     1.221     1.221     1.222     1.223     1.223     1.224     1.224     1.225     1.225     1.226     1.226     1.227     1.227     1.228     1.229     1.229     1.229     1.230     1.231     1.231     1.232     1.232     1.233     1.233     1.233     1.234     1.234     1.235     1.235     1.235     1.236     1.236     1.237     1.237     1.237     1.238     1.238     1.239     1.239     1.240     1.240     1.241     1.241     1.242     1.242     1.242     1.243     1.243     1.244     1.244     1.245     1.245     1.246     1.246     1.247     1.247     1.247     1.248     1.248     1.249     1.249     1.250     1.250     1.250     1.251     1.251     1.252     1.252     1.252     1.253     1.253     1.254     1.254     1.255     1.255     1.255     1.256     1.256     1.257     1.257     1.258     1.258     1.259     1.259     1.260     1.260     1.261     1.261     1.262     1.262     1.262     1.263     1.264     1.264     1.265     1.265     1.266     1.266     1.266     1.267     1.268     1.268     1.269     1.269     1.270     1.270     1.271     1.271     1.271     1.272     1.272     1.273     1.274     1.274     1.275     1.275     1.276     1.276     1.277     1.278     1.278     1.279     1.280     1.280     1.281     1.281     1.282     1.283     1.283     1.284     1.284     1.285     1.286     1.286     1.287     1.287     1.288     1.288     1.289     1.289     1.290     1.290     1.291     1.292     1.292     1.292     1.293     1.294     1.294     1.295     1.295     1.296     1.297     1.297     1.298     1.298     1.299     1.300     1.300     1.301     1.302     1.302     1.303     1.304     1.304     1.305     1.305     1.306     1.307     1.307     1.308     1.308     1.309     1.310     1.311     1.311     1.312     1.312     1.313     1.314     1.314     1.315     1.316     1.316     1.317     1.318     1.318     1.319     1.320     1.320     1.321     1.322     1.323     1.323     1.324     1.325     1.325     1.326     1.327     1.328     1.328     1.329     1.330     1.331     1.331     1.332     1.333     1.333     1.334     1.335     1.336     1.336     1.337     1.338     1.339     1.340     1.340     1.341     1.342     1.343     1.344     1.347     1.349     1.352     1.354     1.357     1.359     1.362     1.365     1.368     1.370     1.373     1.376     1.379     1.382     1.384     1.387     1.390     1.393     1.396     1.399     1.402     1.405     1.408     1.411     1.414     1.417     1.420     1.424     1.427     1.430     1.433     1.436     1.439     1.443     1.446     1.449     1.453     1.456     1.460     1.463     1.466     1.470     1.473     1.477     1.480     1.484     1.488     1.491     1.495     1.499     1.502     1.506     1.510     1.514     1.517     1.521     1.525     1.529     1.532     1.536     1.540     1.544     1.548     1.552     1.556     1.560     1.564     1.568     1.573     1.577     1.581     1.585     1.590     1.594     1.598     1.603     1.607     1.611     1.615     1.620     1.624     1.629     1.633     1.637     1.642     1.646     1.651     1.655     1.660     1.664     1.669     1.673     1.678     1.682     1.687     1.692     1.696     1.701     1.705     1.710     1.714     1.719     1.724     1.729     1.733     1.738     1.743     1.747     1.752     1.756     1.761     1.766     1.770     1.775     1.780     1.785     1.789     1.794     1.799     1.803     1.808     1.813     1.818     1.822     1.827     1.831     1.836     1.841     1.845     1.850     1.854     1.859     1.864     1.868     1.873     1.877     1.882     1.886     1.891     1.895     1.900     1.904     1.908     1.913     1.917     1.922     1.926     1.930     1.935     1.939     1.943     1.947     1.951     1.955     1.959     1.963     1.967     1.971     1.975     1.979     1.983     1.987     1.991     1.995     1.998     2.002     2.006     2.009     2.013     2.016     2.020     2.023     2.027     2.030     2.033     2.036     2.040     2.043     2.046     2.049     2.052     2.055     2.058     2.061     2.064     2.067     2.070     2.072     2.075     2.078     2.080     2.083     2.085     2.088     2.090     2.093     2.095     2.097     2.099     2.101     2.103     2.105     2.107     2.108     2.110     2.111     2.112     2.114     2.115     2.116     2.117     2.118     2.118     2.119     2.119     2.119     2.119     2.120     2.120     2.119     2.119     2.119     2.119     2.118     2.117     2.116     2.115     2.114     2.112     2.111     2.109     2.108     2.107     2.105     2.103     2.101     2.099     2.097     2.094     2.092     2.089     2.086     2.083     2.080     2.077     2.073     2.069     2.066     2.061     2.057     2.051     2.045     2.037     2.027     2.016     2.004     1.993     1.982     1.971     1.962     1.953     1.944     1.936     1.928     1.920     1.912     1.905     1.898     1.891     1.884     1.877     1.870     1.863     1.856     1.849     1.842     1.836     1.830     1.823     1.817     1.810     1.803     1.796     1.789     1.782     1.774     1.767     1.759     1.751     1.743     1.735     1.727     1.719     1.711     1.702     1.694     1.685     1.677     1.673     1.674     1.675     1.676     1.677     1.678     1.679     1.680     1.681     1.682     1.683     1.685     1.686     1.687     1.688     1.689     1.690     1.691     1.692     1.693     1.694     1.695     1.696     1.697     1.699     1.700     1.701     1.702     1.703     1.704     1.705     1.706     1.707     1.708     1.709     1.711     1.712     1.713     1.714     1.715     1.716     1.717     1.719     1.720     1.721     1.722     1.723     1.724     1.725     1.726     1.727     1.729     1.730     1.731     1.732     1.733     1.734     1.735     1.736     1.737     1.738     1.740     1.741     1.742     1.743     1.744     1.745     1.746     1.747     1.749     1.750     1.751     1.752     1.753     1.754     1.755     1.757     1.758     1.759     1.760     1.761     1.763     1.764     1.765     1.766     1.768     1.769     1.770     1.771     1.773     1.774     1.775     1.776     1.778     1.779     1.780     1.781     1.783     1.784     1.785     1.787     1.788     1.789     1.791     1.792     1.794     1.795     1.797     1.798     1.799     1.801     1.802     1.804     1.805     1.807     1.808     1.810     1.811     1.813     1.814     1.816     1.818     1.819     1.821     1.822     1.824     1.826     1.827     1.829     1.830     1.832     1.834     1.835     1.837     1.838     1.840     1.842     1.844     1.845     1.847     1.856     1.871     1.886     1.901     1.916     1.930     1.945     1.959     1.973     1.987     2.001     2.015     2.029     2.043     2.056     2.070     2.083     2.096     2.109     2.121     2.134     2.146     2.158     2.170     2.182     2.194     2.205     2.216     2.227     2.238     2.249     2.259     2.270     2.279     2.289     2.298     2.308     2.316     2.325     2.333     2.341     2.349     2.357     2.364     2.371     2.378     2.384     2.391     2.397     2.402     2.408     2.413     2.418     2.423     2.428     2.432     2.436     2.440     2.444     2.447     2.450     2.454     2.456     2.459     2.462     2.464     2.466     2.468     2.470     2.471     2.473     2.474     2.475     2.476     2.477     2.478     2.479     2.480     2.481     2.481     2.482     2.482     2.483     2.484     2.484     2.485     2.486     2.486     2.487     2.488     2.489     2.490     2.492     2.493     2.495     2.497     2.499     2.501     2.504     2.507     2.511     2.515     2.518     2.523     2.528     2.533     2.539     2.545     2.551     2.558     2.566     2.574     2.582     2.591     2.601     2.611     2.622     2.633     2.645     2.657     2.670     2.683     2.698     2.712     2.727     2.743     2.759     2.775     2.792     2.810     2.827     2.846     2.864     2.883     2.903     2.922     2.942     2.962     2.982     3.003     3.023     3.044     3.065     3.085     3.106     3.127     3.147     3.168     3.189     3.209     3.230     3.251     3.272     3.292     3.313     3.333     3.353     3.372     3.391     3.410     3.429     3.448     3.467     3.486     3.507     3.528     3.551     3.574     3.599     3.624     3.650     3.678     3.709     3.742     3.775     3.811     3.848     3.885     3.924     3.963     4.003     4.044     4.088     4.129     4.172     4.213     4.250     4.287     4.322     4.347     4.367     4.381     4.385     4.385     4.382     4.373     4.367     4.361     4.349     4.343     4.338     4.327     4.317     4.305     4.284     4.268     4.254     4.235     4.223     4.218     4.211     4.210     4.215     4.216     4.222     4.231     4.236     4.244     4.251     4.253     4.256     4.260     4.256     4.254     4.252     4.244     4.237     4.229     4.214     4.200     4.184     4.162     4.140     4.118     4.091     4.065     4.042     4.015     3.991     3.970     3.945     3.921     3.899     3.871     3.843     3.816     3.785     3.756     3.728     3.698     3.670     3.644     3.616     3.589     3.564     3.537     3.510     3.484     3.456     3.431     3.408     3.384     3.363     3.344     3.327     3.312     3.304     3.297     3.292     3.294     3.297     3.302     3.312     3.318     3.328     3.341     3.353     3.363     3.372     3.376     3.381     3.386     3.388     3.394     3.402     3.410     3.427     3.446     3.463     3.487     3.519     3.555     3.596     3.640     3.685     3.736     3.792     3.849     3.907     3.957     3.998     4.038     4.077     4.114     4.150     4.184     4.213     4.240     4.260     4.275     4.294     4.312     4.323     4.331     4.335     4.334     4.330     4.321     4.306     4.292     4.275     4.251     4.225     4.197     4.166     4.142     4.124     4.109     4.095     4.079     4.057     4.032     4.005     3.977     3.952     3.930     3.907     3.883     3.859     3.831     3.804     3.779     3.750     3.723     3.697     3.667     3.642     3.617     3.588     3.562     3.537     3.510     3.484     3.457     3.429     3.400     3.372     3.342     3.313     3.286     3.255     3.225     3.196     3.162     3.129     3.094     3.057     3.032     3.009     2.985     2.961     2.937     2.909     2.881     2.852     2.819     2.786     2.752     2.714     2.674     2.634     2.591     2.550     2.523     2.517     2.514     2.511     2.507     2.505     2.503     2.500     2.498     2.496     2.493     2.492     2.491     2.488     2.487     2.487     2.484     2.484     2.483     2.481     2.481     2.481     2.480     2.480     2.480     2.479     2.479     2.479     2.477     2.477     2.476     2.475     2.474     2.474     2.473     2.472     2.472     2.471     2.471     2.470     2.469     2.469     2.468     2.466     2.465     2.465     2.463     2.462     2.461     2.458     2.457     2.456     2.454     2.453     2.453     2.451     2.450     2.450     2.448     2.447     2.446     2.443     2.441     2.439     2.436     2.445     2.482     2.516     2.546     2.567     2.573     2.568     2.559     2.542     2.521     2.502     2.477     2.447     2.416     2.382     2.369     2.363     2.380     2.418     2.457     2.495     2.541     2.588     2.631     2.682     2.742     2.806     2.886     2.977     3.065     3.153     3.236     3.297     3.337     3.358     3.350     3.313     3.252     3.169     3.065     2.948     2.827     2.705     2.587     2.484     2.448     2.462     2.474     2.488     2.502     2.513     2.559     2.623     2.688     2.754     2.823     2.890     2.956     3.019     3.076     3.128     3.178     3.223     3.267     3.396     3.508     3.605     3.682     3.738     3.779     3.804     3.817     3.827     3.839     3.856     3.887     3.931     3.985     4.047     4.110     4.168     4.228     4.290     4.347     4.398     4.428     4.430     4.408     4.363     4.378     4.393     4.386     4.363     4.338     4.302     4.251     4.197     4.153     4.115     4.088     4.072     4.044     4.001     3.941     3.861     3.774     3.682     3.579     3.475     3.369     3.467     3.581     3.693     3.787     3.874     3.960     4.044     4.131     4.221     4.313     4.412     4.513     4.606     4.693     4.769     4.830     4.876     4.908     4.929     4.940     4.942     4.940     4.927     4.895     4.837     4.756     4.658     4.548     4.441     4.346     4.268     4.219     4.209     4.241     4.304     4.380     4.452     4.510     4.546     4.556     4.541     4.507     4.458     4.404     4.349     4.299     4.262     4.238     4.221     4.207     4.191     4.166     4.127     4.075     4.009     3.933     3.852     3.768     3.687     3.608     3.534     3.466     3.404     3.349     3.300     3.256     3.218     3.187     3.161     3.133     3.102     3.063     3.023     2.985     2.944     2.898     2.851     2.804     2.757     2.709     2.660     2.612     2.566     2.523     2.482     2.443     2.409     2.378     2.350     2.324     2.298     2.274     2.252     2.230     2.209     2.188     2.168     2.149     2.131     2.113     2.094     2.076     2.058     2.041     2.024     2.006     1.988     1.971     1.954     1.937     1.921     1.905     1.889     1.874     1.859     1.844     1.830     1.815     1.798     1.783     1.769     1.754     1.738     1.721     1.705     1.690     1.674     1.659     1.643     1.628     1.613     1.598     1.583     1.569     1.555     1.540     1.525     1.512     1.498     1.484     1.470     1.457     1.445     1.433     1.420     1.409     1.397     1.387     1.376     1.367     1.358     1.349     1.340     1.329     1.320     1.315     1.312     1.309     1.306     1.303     1.300     1.297     1.294     1.291     1.289     1.286     1.283     1.280     1.278     1.275     1.273     1.270     1.268     1.265     1.263     1.261     1.259     1.257     1.255     1.253     1.252     1.250     1.248     1.247     1.245     1.244     1.243     1.241     1.240     1.238     1.237     1.236     1.235     1.234     1.233     1.232     1.231     1.230     1.229     1.227     1.226     1.225     1.224     1.223     1.222     1.221     1.219     1.218     1.217     1.215     1.214     1.213     1.211     1.210     1.208     1.206     1.204     1.202     1.200     1.197     1.195     1.193     1.190     1.187     1.185     1.182     1.179     1.176     1.173     1.169     1.166     1.162     1.158     1.154     1.150     1.146     1.142     1.138     1.133     1.128     1.124     1.119     1.114     1.109     1.104     1.099     1.093     1.088     1.082     1.076     1.071     1.065     1.059     1.053     1.047     1.041     1.035     1.029     1.022     1.016     1.009     1.003     0.997     0.990     0.983     0.977     0.970     0.964     0.957     0.950     0.951     0.952     0.953     0.953     0.952     0.951     0.949     0.947     0.945     0.943     0.943     0.945     0.948     0.954     0.960     0.965     0.968     0.969     0.970     0.968     0.964
     1.469     1.473     1.476     1.480     1.483     1.486     1.489     1.492     1.495     1.499     1.501     1.504     1.507     1.510     1.512     1.515     1.517     1.520     1.522     1.524     1.526     1.529     1.531     1.533     1.535     1.537     1.538     1.540     1.542     1.543     1.545     1.547     1.548     1.550     1.551     1.552     1.554     1.555     1.556     1.557     1.559     1.560     1.561     1.562     1.563     1.563     1.564     1.565     1.566     1.567     1.567     1.568     1.569     1.569     1.570     1.570     1.571     1.571     1.571     1.572     1.572     1.572     1.572     1.572     1.573     1.572     1.573     1.573     1.573     1.573     1.573     1.572     1.572     1.572     1.572     1.572     1.571     1.571     1.571     1.570     1.570     1.569     1.569     1.568     1.568     1.567     1.567     1.566     1.566     1.565     1.564     1.564     1.563     1.562     1.562     1.561     1.560     1.560     1.559     1.558     1.557     1.556     1.555     1.555     1.553     1.552     1.551     1.550     1.549     1.549     1.547     1.547     1.546     1.545     1.543     1.542     1.541     1.540     1.539     1.538     1.536     1.535     1.534     1.533     1.532     1.530     1.529     1.528     1.526     1.525     1.524     1.522     1.521     1.519     1.518     1.517     1.515     1.514     1.512     1.511     1.509     1.507     1.506     1.504     1.502     1.501     1.499     1.497     1.496     1.494     1.492     1.490     1.488     1.486     1.485     1.483     1.481     1.479     1.477     1.475     1.473     1.471     1.469     1.467     1.465     1.462     1.460     1.458     1.456     1.453     1.451     1.448     1.446     1.444     1.441     1.439     1.436     1.434     1.431     1.429     1.426     1.424     1.421     1.418     1.416     1.413     1.410     1.407     1.405     1.402     1.399     1.396     1.393     1.390     1.387     1.384     1.381     1.378     1.375     1.372     1.369     1.366     1.363     1.360     1.357     1.353     1.350     1.347     1.344     1.340     1.337     1.334     1.330     1.327     1.324     1.320     1.317     1.314     1.311     1.307     1.303     1.300     1.296     1.293     1.289     1.286     1.282     1.279     1.275     1.271     1.268     1.264     1.260     1.257     1.253     1.249     1.246     1.242     1.238     1.234     1.230     1.226     1.223     1.219     1.217     1.216     1.216     1.215     1.215     1.214     1.214     1.213     1.213     1.212     1.212     1.211     1.211     1.210     1.210     1.209     1.209     1.208     1.208     1.207     1.207     1.206     1.206     1.205     1.204     1.205     1.206     1.207     1.207     1.208     1.209     1.209     1.210     1.211     1.211     1.212     1.213     1.213     1.214     1.214     1.215     1.216     1.216     1.217     1.218     1.218     1.219     1.220     1.220     1.221     1.221     1.222     1.222     1.223     1.224     1.224     1.225     1.225     1.226     1.226     1.227     1.227     1.228     1.228     1.229     1.229     1.230     1.230     1.231     1.231     1.232     1.232     1.233     1.233     1.234     1.234     1.234     1.235     1.235     1.235     1.236     1.236     1.237     1.237     1.238     1.238     1.239     1.239     1.240     1.240     1.240     1.241     1.241     1.242     1.242     1.243     1.243     1.244     1.244     1.245     1.245     1.245     1.246     1.246     1.247     1.247     1.248     1.248     1.249     1.249     1.249     1.250     1.250     1.251     1.251     1.251     1.252     1.252     1.253     1.253     1.253     1.254     1.254     1.255     1.255     1.256     1.256     1.257     1.257     1.258     1.258     1.259     1.259     1.260     1.260     1.260     1.261     1.261     1.262     1.262     1.263     1.263     1.264     1.264     1.265     1.265     1.266     1.266     1.267     1.267     1.268     1.268     1.269     1.270     1.270     1.270     1.271     1.271     1.272     1.273     1.273     1.274     1.274     1.275     1.275     1.276     1.277     1.277     1.278     1.278     1.279     1.280     1.280     1.281     1.281     1.282     1.283     1.283     1.284     1.284     1.285     1.286     1.286     1.287     1.287     1.288     1.288     1.289     1.289     1.290     1.290     1.291     1.292     1.292     1.292     1.293     1.294     1.294     1.295     1.295     1.296     1.297     1.297     1.298     1.298     1.299     1.300     1.300     1.301     1.302     1.302     1.303     1.303     1.304     1.305     1.305     1.306     1.307     1.307     1.308     1.309     1.309     1.310     1.311     1.311     1.312     1.312     1.313     1.314     1.314     1.315     1.316     1.316     1.317     1.318     1.318     1.319     1.320     1.320     1.321     1.322     1.323     1.323     1.324     1.325     1.326     1.326     1.327     1.328     1.328     1.329     1.330     1.331     1.331     1.332     1.333     1.334     1.334     1.335     1.336     1.337     1.337     1.338     1.339     1.340     1.340     1.341     1.342     1.343     1.345     1.348     1.350     1.353     1.356     1.358     1.361     1.364     1.366     1.369     1.372     1.375     1.378     1.380     1.383     1.386     1.389     1.392     1.395     1.398     1.401     1.404     1.407     1.410     1.413     1.416     1.419     1.422     1.425     1.428     1.432     1.435     1.438     1.441     1.445     1.448     1.451     1.455     1.458     1.461     1.465     1.468     1.472     1.476     1.479     1.483     1.486     1.490     1.494     1.497     1.501     1.505     1.508     1.512     1.516     1.520     1.523     1.527     1.531     1.535     1.539     1.543     1.547     1.551     1.555     1.559     1.563     1.567     1.571     1.575     1.580     1.584     1.588     1.593     1.597     1.601     1.605     1.610     1.614     1.619     1.623     1.627     1.631     1.636     1.640     1.645     1.649     1.654     1.658     1.663     1.667     1.672     1.676     1.681     1.685     1.690     1.694     1.699     1.704     1.708     1.713     1.717     1.722     1.727     1.731     1.736     1.741     1.745     1.750     1.755     1.759     1.764     1.769     1.773     1.778     1.783     1.787     1.792     1.797     1.801     1.806     1.811     1.815     1.820     1.825     1.829     1.834     1.838     1.843     1.847     1.852     1.856     1.861     1.866     1.870     1.875     1.879     1.884     1.888     1.893     1.897     1.901     1.906     1.910     1.914     1.919     1.923     1.927     1.932     1.936     1.940     1.944     1.948     1.952     1.956     1.960     1.964     1.968     1.972     1.976     1.980     1.983     1.987     1.991     1.995     1.998     2.002     2.005     2.009     2.012     2.016     2.019     2.022     2.026     2.029     2.032     2.035     2.038     2.041     2.044     2.047     2.050     2.053     2.056     2.059     2.062     2.064     2.067     2.070     2.072     2.075     2.077     2.079     2.082     2.084     2.086     2.089     2.091     2.093     2.094     2.096     2.098     2.100     2.101     2.102     2.104     2.105     2.106     2.107     2.108     2.109     2.109     2.110     2.110     2.110     2.111     2.111     2.111     2.111     2.110     2.110     2.110     2.109     2.108     2.107     2.106     2.105     2.103     2.102     2.100     2.098     2.096     2.095     2.092     2.090     2.088     2.085     2.083     2.080     2.077     2.074     2.070     2.067     2.063     2.060     2.056     2.052     2.047     2.042     2.037     2.031     2.025     2.017     2.007     1.995     1.983     1.972     1.961     1.952     1.943     1.934     1.926     1.918     1.911     1.904     1.896     1.889     1.882     1.876     1.869     1.862     1.855     1.849     1.842     1.835     1.829     1.823     1.817     1.810     1.803     1.797     1.790     1.783     1.775     1.768     1.761     1.753     1.745     1.737     1.729     1.721     1.713     1.705     1.697     1.688     1.680     1.671     1.672     1.673     1.674     1.675     1.676     1.677     1.678     1.679     1.680     1.681     1.682     1.683     1.684     1.686     1.687     1.688     1.689     1.690     1.691     1.692     1.693     1.694     1.695     1.696     1.697     1.699     1.700     1.701     1.702     1.703     1.704     1.705     1.706     1.707     1.708     1.709     1.711     1.712     1.713     1.714     1.715     1.716     1.717     1.718     1.720     1.721     1.722     1.723     1.724     1.725     1.726     1.727     1.728     1.729     1.731     1.732     1.733     1.734     1.735     1.736     1.737     1.738     1.740     1.741     1.742     1.743     1.744     1.745     1.746     1.747     1.748     1.750     1.751     1.752     1.753     1.754     1.756     1.757     1.758     1.759     1.760     1.762     1.763     1.764     1.765     1.766     1.768     1.769     1.770     1.771     1.773     1.774     1.775     1.776     1.778     1.779     1.780     1.782     1.783     1.784     1.786     1.787     1.788     1.790     1.791     1.792     1.794     1.795     1.797     1.798     1.800     1.801     1.803     1.804     1.806     1.807     1.809     1.810     1.812     1.813     1.815     1.816     1.818     1.820     1.821     1.823     1.824     1.826     1.828     1.829     1.831     1.833     1.834     1.836     1.837     1.839     1.841     1.843     1.844     1.846     1.848     1.862     1.877     1.891     1.906     1.921     1.936     1.950     1.964     1.979     1.993     2.007     2.021     2.034     2.048     2.062     2.075     2.088     2.101     2.114     2.126     2.138     2.151     2.163     2.175     2.186     2.198     2.209     2.220     2.231     2.242     2.252     2.263     2.273     2.282     2.292     2.301     2.310     2.319     2.327     2.336     2.343     2.351     2.358     2.366     2.373     2.379     2.385     2.392     2.397     2.403     2.409     2.414     2.419     2.423     2.428     2.432     2.436     2.439     2.443     2.446     2.449     2.452     2.455     2.457     2.460     2.462     2.464     2.466     2.467     2.469     2.470     2.472     2.473     2.474     2.475     2.475     2.476     2.477     2.478     2.478     2.479     2.479     2.480     2.481     2.481     2.482     2.483     2.483     2.484     2.485     2.486     2.488     2.489     2.491     2.493     2.495     2.497     2.500     2.503     2.506     2.510     2.514     2.518     2.523     2.528     2.533     2.539     2.546     2.553     2.560     2.568     2.576     2.585     2.595     2.605     2.615     2.626     2.638     2.650     2.663     2.676     2.690     2.704     2.719     2.735     2.751     2.767     2.784     2.801     2.819     2.837     2.856     2.875     2.894     2.913     2.933     2.953     2.973     2.994     3.014     3.035     3.056     3.077     3.098     3.118     3.139     3.160     3.180     3.201     3.222     3.243     3.264     3.284     3.305     3.326     3.346     3.366     3.385     3.404     3.423     3.442     3.461     3.480     3.500     3.521     3.543     3.566     3.590     3.615     3.642     3.669     3.699     3.732     3.766     3.802     3.840     3.878     3.917     3.957     3.998     4.039     4.081     4.125     4.168     4.210     4.252     4.290     4.327     4.360     4.385     4.403     4.414     4.416     4.414     4.407     4.396     4.384     4.374     4.367     4.363     4.358     4.346     4.334     4.319     4.297     4.278     4.263     4.245     4.233     4.229     4.224     4.226     4.232     4.235     4.241     4.251     4.258     4.265     4.272     4.276     4.280     4.283     4.282     4.281     4.280     4.274     4.267     4.260     4.246     4.232     4.216     4.194     4.172     4.149     4.124     4.097     4.073     4.047     4.024     4.003     3.979     3.955     3.932     3.904     3.875     3.847     3.816     3.785     3.754     3.723     3.693     3.665     3.636     3.609     3.583     3.554     3.526     3.497     3.466     3.439     3.411     3.386     3.361     3.338     3.318     3.300     3.288     3.279     3.273     3.274     3.277     3.282     3.289     3.295     3.303     3.313     3.322     3.329     3.332     3.333     3.337     3.341     3.344     3.352     3.362     3.375     3.393     3.410     3.426     3.445     3.467     3.491     3.521     3.558     3.599     3.648     3.701     3.756     3.810     3.859     3.903     3.948     3.991     4.029     4.070     4.110     4.145     4.174     4.198     4.222     4.248     4.272     4.289     4.301     4.310     4.314     4.313     4.308     4.299     4.288     4.271     4.248     4.225     4.200     4.178     4.161     4.148     4.135     4.122     4.106     4.084     4.059     4.032     4.006     3.981     3.959     3.934     3.909     3.883     3.855     3.830     3.805     3.779     3.754     3.728     3.700     3.674     3.648     3.621     3.595     3.569     3.542     3.515     3.487     3.457     3.427     3.398     3.368     3.339     3.311     3.282     3.253     3.225     3.194     3.162     3.129     3.093     3.061     3.034     3.007     2.981     2.954     2.926     2.898     2.870     2.839     2.807     2.773     2.736     2.696     2.656     2.615     2.575     2.535     2.527     2.523     2.520     2.517     2.514     2.512     2.509     2.507     2.505     2.503     2.501     2.500     2.498     2.496     2.495     2.493     2.492     2.491     2.490     2.490     2.489     2.488     2.488     2.488     2.487     2.487     2.486     2.484     2.483     2.482     2.481     2.480     2.479     2.478     2.478     2.477     2.476     2.475     2.475     2.473     2.472     2.471     2.470     2.468     2.467     2.465     2.464     2.462     2.460     2.459     2.458     2.456     2.455     2.454     2.452     2.451     2.451     2.449     2.448     2.446     2.444     2.442     2.440     2.437     2.443     2.486     2.525     2.558     2.581     2.592     2.593     2.587     2.574     2.554     2.532     2.505     2.472     2.436     2.398     2.368     2.370     2.402     2.440     2.479     2.517     2.557     2.600     2.639     2.683     2.734     2.791     2.861     2.947     3.035     3.123     3.206     3.274     3.324     3.353     3.357     3.335     3.288     3.218     3.124     3.015     2.898     2.775     2.653     2.540     2.439     2.443     2.455     2.468     2.482     2.494     2.506     2.560     2.618     2.676     2.735     2.795     2.855     2.914     2.972     3.028     3.083     3.134     3.253     3.386     3.504     3.603     3.682     3.740     3.781     3.805     3.817     3.825     3.836     3.855     3.890     3.939     3.998     4.064     4.132     4.199     4.267     4.336     4.400     4.452     4.482     4.485     4.461     4.416     4.360     4.303     4.269     4.271     4.271     4.257     4.232     4.204     4.178     4.154     4.141     4.140     4.131     4.101     4.043     3.958     3.864     3.764     3.656     3.570     3.696     3.823     3.947     4.052     4.144     4.226     4.301     4.370     4.440     4.514     4.589     4.668     4.751     4.827     4.893     4.951     4.996     5.033     5.059     5.077     5.090     5.096     5.095     5.085     5.055     5.000     4.923     4.826     4.717     4.610     4.519     4.451     4.410     4.391     4.393     4.411     4.439     4.471     4.502     4.525     4.535     4.530     4.517     4.498     4.475     4.454     4.435     4.421     4.409     4.397     4.385     4.366     4.335     4.288     4.227     4.152     4.065     3.972     3.877     3.788     3.703     3.622     3.545     3.474     3.410     3.352     3.299     3.252     3.215     3.184     3.154     3.122     3.087     3.050     3.014     2.977     2.936     2.892     2.847     2.801     2.753     2.707     2.660     2.614     2.571     2.532     2.493     2.457     2.424     2.394     2.366     2.339     2.313     2.288     2.265     2.242     2.219     2.198     2.177     2.156     2.137     2.118     2.099     2.079     2.060     2.042     2.023     2.005     1.986     1.967     1.949     1.933     1.916     1.899     1.883     1.867     1.851     1.837     1.822     1.806     1.789     1.773     1.758     1.743     1.727     1.710     1.693     1.677     1.661     1.646     1.630     1.615     1.599     1.585     1.570     1.555     1.541     1.526     1.511     1.497     1.484     1.470     1.456     1.442     1.430     1.418     1.407     1.395     1.383     1.372     1.362     1.352     1.343     1.334     1.325     1.315     1.310     1.307     1.305     1.302     1.299     1.296     1.293     1.290     1.287     1.285     1.282     1.279     1.276     1.274     1.271     1.269     1.266     1.264     1.262     1.259     1.257     1.255     1.253     1.252     1.250     1.248     1.246     1.245     1.243     1.242     1.240     1.239     1.237     1.236     1.235     1.234     1.233     1.231     1.230     1.229     1.228     1.227     1.226     1.225     1.224     1.223     1.222     1.221     1.219     1.218     1.217     1.216     1.215     1.213     1.212     1.211     1.209     1.208     1.206     1.204     1.203     1.201     1.199     1.196     1.194     1.192     1.189     1.187     1.184     1.181     1.179     1.176     1.173     1.169     1.166     1.162     1.159     1.155     1.151     1.147     1.143     1.139     1.135     1.130     1.126     1.121     1.116     1.111     1.106     1.101     1.096     1.090     1.085     1.079     1.074     1.068     1.062     1.056     1.050     1.044     1.038     1.032     1.026     1.019     1.013     1.007     1.000     0.994     0.987     0.981     0.974     0.967     0.961     0.954     0.948     0.942     0.943     0.944     0.944     0.943     0.942     0.939     0.937     0.934     0.932     0.931     0.934     0.939     0.946     0.953     0.960     0.964     0.966     0.967     0.965     0.962
     1.468     1.471     1.475     1.479     1.482     1.485     1.488     1.491     1.494     1.498     1.500     1.503     1.506     1.509     1.511     1.514     1.516     1.519     1.521     1.524     1.526     1.528     1.530     1.532     1.534     1.536     1.538     1.540     1.542     1.543     1.545     1.546     1.547     1.549     1.550     1.552     1.553     1.555     1.556     1.557     1.558     1.559     1.560     1.561     1.562     1.563     1.564     1.565     1.566     1.566     1.567     1.568     1.568     1.569     1.569     1.570     1.570     1.571     1.571     1.572     1.572     1.572     1.572     1.573     1.573     1.573     1.573     1.573     1.573     1.573     1.573     1.573     1.573     1.573     1.573     1.572     1.572     1.571     1.571     1.570     1.570     1.570     1.570     1.569     1.568     1.568     1.567     1.567     1.566     1.566     1.565     1.564     1.564     1.563     1.563     1.561     1.561     1.560     1.560     1.559     1.558     1.557     1.556     1.555     1.554     1.553     1.552     1.551     1.550     1.549     1.548     1.547     1.546     1.545     1.544     1.543     1.542     1.541     1.540     1.539     1.537     1.536     1.535     1.534     1.533     1.531     1.530     1.529     1.527     1.526     1.525     1.523     1.522     1.521     1.519     1.517     1.516     1.515     1.513     1.511     1.510     1.508     1.507     1.505     1.503     1.502     1.500     1.498     1.496     1.495     1.493     1.491     1.489     1.488     1.486     1.484     1.482     1.480     1.478     1.476     1.474     1.472     1.470     1.468     1.466     1.464     1.461     1.459     1.457     1.454     1.452     1.450     1.448     1.445     1.443     1.440     1.438     1.435     1.433     1.430     1.427     1.425     1.422     1.420     1.417     1.414     1.411     1.409     1.406     1.403     1.400     1.397     1.395     1.392     1.389     1.386     1.383     1.380     1.377     1.374     1.371     1.368     1.365     1.361     1.358     1.355     1.352     1.349     1.345     1.342     1.339     1.335     1.332     1.329     1.325     1.322     1.319     1.315     1.312     1.309     1.305     1.302     1.298     1.295     1.291     1.287     1.284     1.280     1.277     1.273     1.270     1.266     1.262     1.259     1.255     1.251     1.248     1.244     1.240     1.236     1.232     1.228     1.225     1.221     1.217     1.216     1.215     1.215     1.214     1.214     1.213     1.213     1.212     1.212     1.211     1.211     1.210     1.210     1.209     1.209     1.208     1.208     1.207     1.207     1.206     1.206     1.205     1.205     1.204     1.205     1.205     1.206     1.207     1.207     1.208     1.209     1.209     1.210     1.211     1.211     1.212     1.213     1.213     1.214     1.214     1.215     1.216     1.216     1.217     1.218     1.218     1.219     1.219     1.220     1.221     1.221     1.222     1.222     1.223     1.223     1.224     1.224     1.225     1.226     1.226     1.227     1.227     1.228     1.228     1.229     1.229     1.230     1.230     1.231     1.231     1.232     1.232     1.233     1.233     1.233     1.234     1.234     1.234     1.235     1.235     1.236     1.236     1.237     1.237     1.238     1.238     1.239     1.239     1.239     1.240     1.240     1.241     1.241     1.241     1.242     1.243     1.243     1.243     1.244     1.244     1.245     1.245     1.246     1.246     1.247     1.247     1.247     1.248     1.248     1.249     1.249     1.250     1.250     1.250     1.251     1.251     1.252     1.252     1.252     1.253     1.253     1.254     1.254     1.255     1.255     1.256     1.256     1.257     1.257     1.257     1.258     1.258     1.259     1.259     1.260     1.260     1.261     1.261     1.262     1.262     1.263     1.263     1.264     1.264     1.265     1.265     1.266     1.266     1.267     1.267     1.268     1.268     1.269     1.269     1.270     1.270     1.271     1.271     1.272     1.273     1.273     1.274     1.274     1.275     1.275     1.276     1.277     1.277     1.278     1.278     1.279     1.280     1.280     1.281     1.281     1.282     1.283     1.283     1.284     1.284     1.285     1.286     1.286     1.287     1.287     1.288     1.288     1.289     1.289     1.290     1.290     1.291     1.291     1.292     1.292     1.293     1.294     1.294     1.295     1.295     1.296     1.297     1.297     1.298     1.298     1.299     1.300     1.300     1.301     1.302     1.302     1.303     1.303     1.304     1.305     1.305     1.306     1.307     1.307     1.308     1.309     1.309     1.310     1.311     1.311     1.312     1.313     1.313     1.314     1.315     1.315     1.316     1.317     1.317     1.318     1.318     1.319     1.320     1.321     1.321     1.322     1.323     1.324     1.324     1.325     1.326     1.327     1.327     1.328     1.329     1.329     1.330     1.331     1.332     1.332     1.333     1.334     1.334     1.335     1.336     1.337     1.338     1.338     1.339     1.340     1.341     1.342     1.342     1.344     1.347     1.349     1.352     1.355     1.357     1.360     1.362     1.365     1.368     1.371     1.374     1.376     1.379     1.382     1.385     1.388     1.391     1.393     1.396     1.400     1.402     1.405     1.409     1.412     1.415     1.418     1.421     1.424     1.427     1.430     1.433     1.437     1.440     1.443     1.447     1.450     1.453     1.457     1.460     1.464     1.467     1.471     1.474     1.478     1.481     1.485     1.488     1.492     1.496     1.499     1.503     1.507     1.511     1.515     1.518     1.522     1.526     1.530     1.534     1.537     1.542     1.545     1.549     1.553     1.557     1.562     1.566     1.570     1.574     1.578     1.582     1.587     1.591     1.595     1.599     1.604     1.608     1.613     1.617     1.621     1.626     1.630     1.634     1.639     1.643     1.647     1.652     1.656     1.661     1.666     1.670     1.675     1.679     1.684     1.688     1.693     1.697     1.702     1.707     1.711     1.716     1.720     1.725     1.730     1.734     1.739     1.743     1.748     1.753     1.757     1.762     1.767     1.771     1.776     1.781     1.785     1.790     1.794     1.799     1.804     1.808     1.813     1.818     1.822     1.827     1.831     1.836     1.840     1.845     1.849     1.854     1.859     1.863     1.868     1.872     1.877     1.881     1.885     1.890     1.894     1.898     1.903     1.907     1.911     1.916     1.920     1.924     1.928     1.932     1.937     1.941     1.944     1.948     1.953     1.956     1.960     1.964     1.968     1.972     1.976     1.979     1.983     1.987     1.990     1.994     1.998     2.001     2.005     2.008     2.011     2.015     2.018     2.021     2.024     2.027     2.030     2.033     2.036     2.039     2.042     2.045     2.048     2.051     2.053     2.056     2.059     2.061     2.064     2.066     2.069     2.071     2.073     2.076     2.078     2.080     2.082     2.084     2.086     2.088     2.089     2.091     2.093     2.094     2.095     2.097     2.098     2.099     2.100     2.100     2.101     2.101     2.102     2.102     2.102     2.102     2.102     2.102     2.102     2.101     2.101     2.100     2.099     2.098     2.097     2.096     2.094     2.093     2.091     2.089     2.087     2.085     2.082     2.080     2.077     2.074     2.071     2.068     2.065     2.062     2.058     2.054     2.051     2.047     2.042     2.038     2.033     2.028     2.023     2.017     2.010     2.003     1.995     1.985     1.973     1.961     1.951     1.941     1.932     1.924     1.916     1.909     1.902     1.895     1.888     1.881     1.874     1.867     1.861     1.854     1.848     1.841     1.835     1.828     1.822     1.816     1.810     1.803     1.797     1.790     1.783     1.776     1.769     1.762     1.754     1.747     1.739     1.731     1.723     1.715     1.707     1.699     1.691     1.682     1.674     1.670     1.671     1.672     1.673     1.674     1.675     1.676     1.677     1.678     1.679     1.680     1.681     1.682     1.683     1.684     1.686     1.687     1.688     1.689     1.690     1.691     1.692     1.693     1.694     1.695     1.696     1.697     1.699     1.700     1.701     1.702     1.703     1.704     1.705     1.706     1.707     1.708     1.709     1.711     1.712     1.713     1.714     1.715     1.716     1.717     1.718     1.720     1.721     1.722     1.723     1.724     1.725     1.726     1.727     1.728     1.730     1.731     1.732     1.733     1.734     1.735     1.736     1.737     1.739     1.740     1.741     1.742     1.743     1.744     1.745     1.746     1.747     1.749     1.750     1.751     1.752     1.753     1.754     1.756     1.757     1.758     1.759     1.760     1.762     1.763     1.764     1.765     1.767     1.768     1.769     1.770     1.771     1.773     1.774     1.775     1.777     1.778     1.779     1.780     1.782     1.783     1.784     1.786     1.787     1.789     1.790     1.791     1.793     1.794     1.796     1.797     1.799     1.800     1.802     1.803     1.805     1.806     1.808     1.809     1.811     1.812     1.814     1.815     1.817     1.819     1.820     1.822     1.823     1.825     1.827     1.828     1.830     1.832     1.833     1.835     1.836     1.838     1.840     1.842     1.843     1.845     1.847     1.852     1.867     1.882     1.897     1.912     1.927     1.941     1.956     1.970     1.984     1.998     2.012     2.026     2.039     2.053     2.066     2.080     2.093     2.105     2.118     2.131     2.143     2.155     2.167     2.179     2.190     2.202     2.213     2.224     2.235     2.246     2.256     2.266     2.276     2.286     2.295     2.304     2.313     2.321     2.330     2.338     2.345     2.353     2.360     2.367     2.374     2.380     2.386     2.392     2.398     2.403     2.409     2.414     2.418     2.423     2.427     2.431     2.435     2.439     2.442     2.445     2.448     2.451     2.453     2.456     2.458     2.460     2.462     2.463     2.465     2.466     2.468     2.469     2.470     2.471     2.472     2.472     2.473     2.474     2.474     2.475     2.476     2.476     2.477     2.477     2.478     2.479     2.479     2.480     2.481     2.482     2.484     2.485     2.487     2.488     2.491     2.493     2.495     2.498     2.502     2.505     2.509     2.513     2.518     2.523     2.528     2.534     2.540     2.547     2.554     2.562     2.570     2.579     2.588     2.598     2.608     2.619     2.631     2.643     2.655     2.668     2.682     2.697     2.711     2.727     2.743     2.759     2.776     2.793     2.810     2.828     2.846     2.865     2.884     2.904     2.924     2.944     2.964     2.984     3.005     3.026     3.047     3.068     3.089     3.109     3.130     3.151     3.172     3.193     3.213     3.234     3.255     3.276     3.297     3.318     3.338     3.358     3.378     3.398     3.417     3.436     3.455     3.474     3.494     3.514     3.536     3.558     3.582     3.607     3.633     3.660     3.689     3.721     3.755     3.792     3.830     3.869     3.909     3.950     3.991     4.032     4.073     4.116     4.160     4.204     4.248     4.289     4.328     4.364     4.395     4.419     4.434     4.443     4.443     4.437     4.426     4.411     4.395     4.387     4.386     4.385     4.377     4.363     4.348     4.329     4.306     4.285     4.268     4.251     4.241     4.237     4.236     4.239     4.246     4.251     4.257     4.267     4.275     4.282     4.290     4.295     4.300     4.304     4.304     4.304     4.304     4.299     4.293     4.285     4.273     4.258     4.242     4.221     4.199     4.177     4.152     4.127     4.103     4.079     4.056     4.035     4.012     3.988     3.962     3.934     3.905     3.876     3.844     3.812     3.780     3.747     3.716     3.685     3.656     3.629     3.601     3.571     3.542     3.509     3.477     3.447     3.416     3.388     3.360     3.334     3.312     3.290     3.275     3.265     3.258     3.259     3.260     3.264     3.269     3.272     3.277     3.284     3.289     3.292     3.292     3.293     3.296     3.301     3.307     3.318     3.332     3.349     3.368     3.386     3.402     3.416     3.431     3.445     3.465     3.493     3.529     3.572     3.620     3.669     3.719     3.766     3.814     3.861     3.903     3.946     3.990     4.031     4.066     4.099     4.132     4.162     4.193     4.221     4.243     4.262     4.274     4.281     4.285     4.286     4.283     4.274     4.259     4.240     4.221     4.205     4.193     4.183     4.171     4.160     4.146     4.128     4.106     4.081     4.056     4.031     4.006     3.981     3.956     3.929     3.902     3.877     3.853     3.830     3.806     3.781     3.756     3.730     3.704     3.678     3.652     3.626     3.600     3.572     3.544     3.514     3.483     3.453     3.424     3.395     3.365     3.337     3.308     3.279     3.252     3.223     3.193     3.161     3.127     3.093     3.062     3.032     3.003     2.974     2.945     2.917     2.888     2.857     2.825     2.791     2.754     2.714     2.674     2.634     2.595     2.557     2.536     2.533     2.530     2.527     2.524     2.522     2.519     2.517     2.515     2.512     2.510     2.509     2.507     2.505     2.504     2.502     2.501     2.500     2.499     2.499     2.498     2.497     2.497     2.496     2.495     2.494     2.493     2.491     2.490     2.489     2.487     2.486     2.485     2.484     2.483     2.482     2.481     2.480     2.479     2.477     2.476     2.475     2.473     2.471     2.470     2.468     2.466     2.464     2.463     2.461     2.459     2.458     2.456     2.455     2.454     2.453     2.452     2.451     2.449     2.447     2.445     2.443     2.441     2.438     2.450     2.495     2.537     2.572     2.599     2.615     2.620     2.617     2.604     2.584     2.558     2.525     2.487     2.446     2.407     2.369     2.393     2.425     2.462     2.501     2.537     2.572     2.609     2.643     2.680     2.725     2.775     2.839     2.919     3.007     3.095     3.179     3.252     3.308     3.347     3.362     3.352     3.318     3.259     3.177     3.078     2.966     2.846     2.722     2.602     2.491     2.423     2.436     2.449     2.462     2.474     2.486     2.498     2.548     2.598     2.649     2.702     2.758     2.817     2.876     2.936     2.997     3.063     3.210     3.348     3.473     3.580     3.666     3.731     3.778     3.808     3.825     3.840     3.860     3.888     3.929     3.980     4.035     4.095     4.156     4.219     4.285     4.351     4.412     4.462     4.492     4.494     4.472     4.430     4.379     4.331     4.285     4.253     4.230     4.198     4.196     4.188     4.176     4.164     4.165     4.178     4.185     4.165     4.112     4.034     3.944     3.844     3.746     3.807     3.925     4.048     4.173     4.281     4.371     4.446     4.509     4.561     4.611     4.668     4.727     4.786     4.844     4.902     4.957     5.003     5.044     5.081     5.112     5.134     5.152     5.162     5.161     5.153     5.129     5.085     5.020     4.938     4.842     4.744     4.664     4.607     4.576     4.557     4.546     4.540     4.536     4.534     4.534     4.532     4.528     4.519     4.508     4.498     4.492     4.489     4.487     4.487     4.485     4.480     4.465     4.440     4.403     4.352     4.284     4.202     4.110     4.010     3.910     3.815     3.729     3.646     3.565     3.487     3.416     3.351     3.290     3.239     3.201     3.168     3.138     3.108     3.077     3.047     3.016     2.982     2.946     2.907     2.866     2.824     2.779     2.734     2.689     2.646     2.604     2.565     2.528     2.493     2.459     2.427     2.397     2.369     2.342     2.316     2.291     2.267     2.243     2.220     2.198     2.177     2.156     2.136     2.116     2.096     2.076     2.056     2.037     2.018     1.998     1.979     1.959     1.942     1.925     1.907     1.890     1.874     1.857     1.842     1.827     1.812     1.796     1.779     1.762     1.746     1.730     1.715     1.698     1.681     1.664     1.649     1.634     1.618     1.602     1.587     1.572     1.558     1.543     1.528     1.514     1.499     1.485     1.471     1.458     1.444     1.430     1.417     1.406     1.394     1.383     1.371     1.360     1.349     1.339     1.329     1.321     1.312     1.306     1.303     1.300     1.297     1.295     1.292     1.289     1.286     1.283     1.281     1.278     1.275     1.272     1.270     1.267     1.265     1.263     1.260     1.258     1.256     1.254     1.252     1.250     1.248     1.246     1.244     1.242     1.241     1.239     1.238     1.236     1.235     1.234     1.233     1.231     1.230     1.229     1.228     1.227     1.226     1.225     1.224     1.223     1.222     1.221     1.219     1.218     1.217     1.216     1.215     1.214     1.213     1.211     1.210     1.209     1.207     1.206     1.204     1.203     1.201     1.199     1.197     1.195     1.193     1.191     1.189     1.186     1.184     1.181     1.178     1.175     1.173     1.169     1.166     1.163     1.159     1.156     1.152     1.148     1.144     1.140     1.136     1.132     1.127     1.123     1.118     1.113     1.108     1.103     1.098     1.093     1.087     1.082     1.077     1.071     1.065     1.060     1.054     1.048     1.042     1.036     1.029     1.023     1.017     1.010     1.004     0.998     0.991     0.985     0.978     0.971     0.965     0.958     0.952     0.945     0.938     0.935     0.935     0.935     0.934     0.933     0.930     0.927     0.923     0.921     0.921     0.924     0.930     0.938     0.947     0.954     0.959     0.962     0.963     0.962     0.958
     1.467     1.470     1.474     1.477     1.481     1.484     1.487     1.490     1.493     1.497     1.499     1.502     1.505     1.508     1.510     1.513     1.516     1.518     1.520     1.523     1.525     1.527     1.529     1.531     1.533     1.535     1.537     1.539     1.541     1.543     1.544     1.546     1.547     1.549     1.550     1.551     1.553     1.554     1.555     1.557     1.558     1.559     1.560     1.561     1.562     1.563     1.564     1.565     1.565     1.566     1.567     1.568     1.568     1.569     1.569     1.570     1.570     1.571     1.571     1.572     1.572     1.572     1.572     1.573     1.573     1.573     1.573     1.574     1.574     1.574     1.574     1.573     1.574     1.573     1.573     1.573     1.573     1.572     1.572     1.571     1.571     1.571     1.570     1.570     1.569     1.568     1.568     1.568     1.567     1.567     1.566     1.565     1.564     1.564     1.563     1.563     1.562     1.561     1.560     1.560     1.559     1.558     1.557     1.556     1.555     1.554     1.553     1.552     1.551     1.550     1.549     1.548     1.547     1.546     1.545     1.544     1.543     1.542     1.541     1.540     1.538     1.537     1.536     1.535     1.534     1.532     1.531     1.530     1.528     1.527     1.526     1.524     1.523     1.521     1.520     1.518     1.517     1.516     1.514     1.512     1.511     1.509     1.508     1.506     1.504     1.503     1.501     1.499     1.498     1.496     1.494     1.492     1.490     1.489     1.487     1.485     1.483     1.481     1.479     1.477     1.475     1.473     1.471     1.469     1.467     1.465     1.462     1.460     1.458     1.456     1.453     1.451     1.448     1.446     1.444     1.441     1.439     1.436     1.434     1.431     1.429     1.426     1.423     1.421     1.418     1.416     1.413     1.410     1.407     1.405     1.401     1.399     1.396     1.393     1.390     1.387     1.384     1.381     1.378     1.375     1.372     1.369     1.366     1.363     1.360     1.356     1.353     1.350     1.347     1.344     1.340     1.337     1.334     1.331     1.327     1.324     1.320     1.317     1.314     1.310     1.307     1.303     1.300     1.296     1.293     1.289     1.286     1.282     1.278     1.275     1.271     1.268     1.264     1.260     1.257     1.253     1.249     1.246     1.242     1.238     1.234     1.230     1.227     1.223     1.219     1.215     1.215     1.214     1.214     1.213     1.213     1.212     1.212     1.211     1.211     1.210     1.210     1.209     1.209     1.208     1.208     1.208     1.207     1.207     1.206     1.206     1.205     1.205     1.204     1.204     1.205     1.205     1.206     1.207     1.207     1.208     1.209     1.209     1.210     1.211     1.211     1.212     1.213     1.213     1.214     1.214     1.215     1.216     1.216     1.217     1.218     1.218     1.219     1.219     1.220     1.221     1.221     1.222     1.222     1.223     1.223     1.224     1.224     1.225     1.225     1.226     1.226     1.227     1.228     1.228     1.229     1.229     1.230     1.230     1.231     1.231     1.232     1.232     1.232     1.233     1.233     1.233     1.234     1.234     1.235     1.235     1.236     1.236     1.237     1.237     1.237     1.238     1.238     1.239     1.239     1.240     1.240     1.240     1.241     1.241     1.242     1.242     1.243     1.243     1.244     1.244     1.245     1.245     1.245     1.246     1.246     1.247     1.247     1.248     1.248     1.249     1.249     1.249     1.250     1.250     1.250     1.251     1.251     1.252     1.252     1.253     1.253     1.254     1.254     1.255     1.255     1.255     1.256     1.256     1.257     1.257     1.258     1.258     1.259     1.259     1.260     1.260     1.261     1.261     1.262     1.262     1.263     1.263     1.264     1.264     1.265     1.265     1.266     1.266     1.267     1.267     1.268     1.268     1.269     1.269     1.270     1.270     1.271     1.271     1.272     1.273     1.273     1.274     1.274     1.275     1.275     1.276     1.277     1.277     1.278     1.278     1.279     1.280     1.280     1.281     1.281     1.282     1.283     1.283     1.284     1.284     1.285     1.286     1.286     1.287     1.287     1.288     1.288     1.289     1.289     1.290     1.290     1.291     1.291     1.292     1.292     1.293     1.294     1.294     1.295     1.295     1.296     1.297     1.297     1.298     1.298     1.299     1.300     1.300     1.301     1.302     1.302     1.303     1.303     1.304     1.305     1.306     1.306     1.307     1.307     1.308     1.309     1.309     1.310     1.311     1.311     1.312     1.313     1.313     1.314     1.315     1.315     1.316     1.317     1.317     1.318     1.319     1.319     1.320     1.321     1.322     1.322     1.323     1.324     1.324     1.325     1.326     1.327     1.327     1.328     1.329     1.330     1.330     1.331     1.332     1.333     1.333     1.334     1.335     1.336     1.336     1.337     1.338     1.339     1.340     1.340     1.341     1.342     1.343     1.346     1.348     1.351     1.353     1.356     1.359     1.361     1.364     1.367     1.370     1.372     1.375     1.378     1.380     1.384     1.386     1.389     1.392     1.395     1.398     1.401     1.404     1.407     1.410     1.413     1.416     1.419     1.422     1.426     1.429     1.432     1.435     1.438     1.442     1.445     1.448     1.452     1.455     1.459     1.462     1.466     1.469     1.473     1.476     1.480     1.483     1.487     1.490     1.494     1.498     1.502     1.505     1.509     1.513     1.517     1.521     1.524     1.528     1.532     1.536     1.540     1.544     1.548     1.552     1.556     1.560     1.564     1.568     1.572     1.577     1.581     1.585     1.589     1.594     1.598     1.602     1.607     1.611     1.615     1.620     1.624     1.628     1.633     1.637     1.641     1.646     1.650     1.655     1.659     1.664     1.669     1.673     1.677     1.682     1.686     1.691     1.695     1.700     1.705     1.709     1.714     1.719     1.723     1.728     1.732     1.737     1.741     1.746     1.751     1.755     1.760     1.765     1.769     1.774     1.779     1.783     1.788     1.792     1.797     1.802     1.806     1.811     1.815     1.820     1.824     1.829     1.834     1.838     1.843     1.847     1.851     1.856     1.860     1.865     1.869     1.874     1.878     1.883     1.887     1.891     1.896     1.900     1.904     1.908     1.913     1.917     1.921     1.925     1.929     1.933     1.937     1.941     1.945     1.949     1.953     1.957     1.960     1.964     1.968     1.972     1.976     1.979     1.983     1.986     1.990     1.993     1.997     2.000     2.003     2.007     2.010     2.013     2.016     2.019     2.022     2.025     2.028     2.031     2.034     2.037     2.040     2.042     2.045     2.048     2.050     2.053     2.056     2.058     2.060     2.062     2.065     2.067     2.069     2.071     2.073     2.076     2.077     2.079     2.081     2.083     2.084     2.085     2.087     2.088     2.089     2.090     2.091     2.092     2.092     2.093     2.093     2.094     2.094     2.094     2.093     2.093     2.093     2.093     2.092     2.091     2.090     2.090     2.088     2.087     2.086     2.084     2.082     2.080     2.078     2.076     2.073     2.070     2.067     2.064     2.061     2.057     2.054     2.050     2.047     2.043     2.038     2.034     2.029     2.025     2.019     2.014     2.008     2.002     1.996     1.989     1.980     1.971     1.960     1.949     1.939     1.930     1.921     1.913     1.906     1.899     1.892     1.885     1.879     1.872     1.865     1.859     1.853     1.846     1.840     1.834     1.827     1.821     1.815     1.809     1.802     1.796     1.790     1.783     1.777     1.770     1.763     1.755     1.748     1.740     1.733     1.725     1.717     1.709     1.701     1.693     1.685     1.676     1.668     1.669     1.670     1.671     1.672     1.673     1.674     1.675     1.676     1.677     1.678     1.679     1.680     1.681     1.682     1.683     1.684     1.686     1.687     1.688     1.689     1.690     1.691     1.692     1.693     1.694     1.695     1.696     1.697     1.699     1.700     1.701     1.702     1.703     1.704     1.705     1.706     1.707     1.708     1.709     1.711     1.712     1.713     1.714     1.715     1.716     1.717     1.718     1.719     1.721     1.722     1.723     1.724     1.725     1.726     1.727     1.728     1.730     1.731     1.732     1.733     1.734     1.735     1.736     1.737     1.739     1.740     1.741     1.742     1.743     1.744     1.745     1.746     1.747     1.749     1.750     1.751     1.752     1.753     1.754     1.756     1.757     1.758     1.759     1.760     1.762     1.763     1.764     1.765     1.767     1.768     1.769     1.770     1.772     1.773     1.774     1.776     1.777     1.778     1.779     1.781     1.782     1.783     1.785     1.786     1.787     1.789     1.790     1.792     1.793     1.795     1.796     1.798     1.799     1.801     1.802     1.804     1.805     1.807     1.808     1.810     1.811     1.813     1.814     1.816     1.818     1.819     1.821     1.822     1.824     1.826     1.827     1.829     1.831     1.832     1.834     1.836     1.837     1.839     1.841     1.842     1.844     1.846     1.848     1.858     1.873     1.888     1.903     1.917     1.932     1.946     1.961     1.975     1.989     2.003     2.017     2.031     2.044     2.058     2.071     2.084     2.097     2.110     2.123     2.135     2.147     2.159     2.171     2.183     2.194     2.206     2.217     2.228     2.238     2.249     2.259     2.269     2.279     2.288     2.297     2.306     2.315     2.323     2.332     2.339     2.347     2.354     2.362     2.368     2.375     2.381     2.387     2.393     2.398     2.404     2.409     2.414     2.418     2.422     2.427     2.430     2.434     2.438     2.441     2.444     2.447     2.449     2.452     2.454     2.456     2.458     2.459     2.461     2.463     2.464     2.465     2.466     2.467     2.468     2.469     2.469     2.470     2.470     2.471     2.472     2.472     2.473     2.473     2.474     2.475     2.475     2.476     2.477     2.478     2.480     2.481     2.482     2.484     2.486     2.488     2.491     2.494     2.497     2.500     2.504     2.508     2.513     2.517     2.523     2.528     2.535     2.541     2.548     2.556     2.564     2.572     2.582     2.591     2.601     2.612     2.623     2.635     2.648     2.661     2.674     2.688     2.703     2.718     2.734     2.750     2.767     2.784     2.801     2.819     2.837     2.856     2.875     2.894     2.914     2.934     2.954     2.975     2.995     3.016     3.037     3.058     3.079     3.100     3.121     3.142     3.163     3.184     3.204     3.225     3.246     3.267     3.288     3.309     3.330     3.351     3.371     3.391     3.411     3.430     3.450     3.469     3.488     3.508     3.529     3.551     3.574     3.599     3.624     3.651     3.679     3.710     3.743     3.779     3.818     3.858     3.899     3.940     3.982     4.023     4.064     4.106     4.149     4.194     4.240     4.283     4.324     4.362     4.397     4.427     4.449     4.462     4.467     4.465     4.455     4.439     4.420     4.407     4.407     4.410     4.407     4.395     4.377     4.358     4.336     4.311     4.288     4.270     4.255     4.246     4.244     4.245     4.249     4.256     4.262     4.269     4.279     4.288     4.296     4.304     4.310     4.315     4.320     4.322     4.323     4.323     4.319     4.312     4.304     4.293     4.279     4.263     4.243     4.221     4.200     4.178     4.154     4.131     4.109     4.086     4.064     4.042     4.017     3.991     3.962     3.933     3.902     3.871     3.838     3.804     3.770     3.737     3.704     3.675     3.647     3.618     3.588     3.557     3.522     3.488     3.455     3.422     3.392     3.361     3.332     3.308     3.283     3.266     3.255     3.247     3.246     3.246     3.247     3.247     3.248     3.250     3.253     3.256     3.256     3.254     3.256     3.261     3.268     3.280     3.294     3.312     3.332     3.353     3.370     3.383     3.394     3.404     3.415     3.429     3.449     3.476     3.509     3.549     3.592     3.637     3.684     3.731     3.776     3.821     3.866     3.908     3.946     3.983     4.023     4.061     4.097     4.131     4.162     4.189     4.212     4.226     4.238     4.247     4.253     4.254     4.250     4.240     4.228     4.219     4.214     4.210     4.203     4.194     4.183     4.166     4.145     4.123     4.101     4.077     4.054     4.028     4.003     3.976     3.948     3.923     3.900     3.877     3.855     3.832     3.809     3.785     3.760     3.734     3.708     3.682     3.656     3.629     3.600     3.570     3.539     3.509     3.479     3.450     3.421     3.392     3.362     3.332     3.304     3.277     3.250     3.222     3.191     3.158     3.124     3.091     3.059     3.027     2.997     2.966     2.936     2.906     2.874     2.841     2.806     2.768     2.728     2.688     2.650     2.612     2.574     2.546     2.543     2.540     2.537     2.534     2.532     2.530     2.527     2.525     2.522     2.520     2.518     2.517     2.515     2.514     2.512     2.511     2.510     2.509     2.508     2.507     2.507     2.506     2.505     2.503     2.502     2.500     2.498     2.497     2.495     2.494     2.493     2.492     2.490     2.489     2.488     2.486     2.485     2.483     2.482     2.480     2.478     2.476     2.475     2.473     2.471     2.469     2.467     2.465     2.463     2.461     2.460     2.458     2.457     2.456     2.455     2.454     2.452     2.450     2.449     2.446     2.444     2.442     2.440     2.461     2.508     2.551     2.589     2.619     2.639     2.648     2.645     2.632     2.609     2.577     2.537     2.493     2.450     2.413     2.387     2.416     2.449     2.484     2.520     2.552     2.583     2.613     2.643     2.675     2.713     2.760     2.819     2.895     2.980     3.068     3.154     3.230     3.293     3.338     3.362     3.364     3.341     3.294     3.224     3.136     3.032     2.915     2.792     2.667     2.548     2.439     2.416     2.429     2.442     2.454     2.465     2.476     2.485     2.527     2.570     2.616     2.668     2.724     2.785     2.849     2.915     2.993     3.140     3.284     3.417     3.535     3.632     3.707     3.763     3.803     3.832     3.859     3.891     3.928     3.972     4.018     4.064     4.110     4.158     4.209     4.265     4.324     4.381     4.430     4.461     4.469     4.453     4.421     4.384     4.348     4.324     4.314     4.302     4.279     4.247     4.205     4.155     4.145     4.157     4.179     4.192     4.183     4.142     4.082     4.009     3.922     3.851     3.913     4.003     4.103     4.210     4.309     4.394     4.467     4.531     4.587     4.636     4.684     4.733     4.787     4.835     4.881     4.929     4.974     5.013     5.049     5.083     5.110     5.129     5.143     5.147     5.144     5.131     5.104     5.062     5.004     4.933     4.857     4.791     4.743     4.712     4.693     4.672     4.649     4.626     4.604     4.586     4.568     4.548     4.526     4.504     4.485     4.471     4.463     4.458     4.455     4.453     4.443     4.427     4.398     4.355     4.299     4.231     4.149     4.058     3.960     3.863     3.770     3.685     3.603     3.522     3.443     3.369     3.302     3.242     3.195     3.159     3.129     3.101     3.073     3.047     3.023     2.997     2.968     2.936     2.902     2.866     2.827     2.787     2.745     2.702     2.661     2.622     2.584     2.548     2.514     2.481     2.449     2.419     2.389     2.361     2.335     2.310     2.284     2.259     2.236     2.213     2.191     2.170     2.148     2.127     2.107     2.087     2.066     2.046     2.026     2.007     1.987     1.967     1.948     1.931     1.913     1.896     1.879     1.862     1.847     1.831     1.815     1.800     1.784     1.767     1.749     1.733     1.718     1.702     1.685     1.668     1.652     1.636     1.621     1.606     1.591     1.576     1.561     1.546     1.531     1.516     1.502     1.488     1.473     1.460     1.447     1.433     1.419     1.406     1.395     1.383     1.372     1.360     1.349     1.338     1.328     1.318     1.309     1.302     1.299     1.296     1.293     1.290     1.288     1.285     1.282     1.279     1.277     1.274     1.271     1.269     1.266     1.264     1.261     1.259     1.257     1.254     1.252     1.250     1.248     1.246     1.244     1.242     1.241     1.239     1.237     1.236     1.234     1.233     1.232     1.230     1.229     1.228     1.227     1.225     1.224     1.223     1.222     1.221     1.220     1.219     1.218     1.217     1.216     1.215     1.214     1.213     1.212     1.211     1.209     1.208     1.207     1.205     1.204     1.203     1.201     1.200     1.198     1.196     1.194     1.192     1.190     1.188     1.185     1.183     1.181     1.178     1.175     1.172     1.169     1.166     1.163     1.160     1.156     1.153     1.149     1.145     1.141     1.137     1.133     1.129     1.124     1.120     1.115     1.110     1.105     1.100     1.095     1.090     1.085     1.079     1.074     1.068     1.063     1.057     1.051     1.045     1.039     1.033     1.027     1.020     1.014     1.008     1.001     0.995     0.989     0.982     0.976     0.969     0.962     0.956     0.949     0.943     0.936     0.929     0.927     0.927     0.926     0.924     0.921     0.917     0.913     0.911     0.911     0.915     0.922     0.931     0.941     0.949     0.955     0.959     0.960     0.959     0.956
     1.466     1.470     1.473     1.476     1.480     1.483     1.486     1.490     1.493     1.496     1.499     1.501     1.504     1.507     1.510     1.512     1.515     1.517     1.520     1.522     1.524     1.526     1.529     1.531     1.533     1.535     1.536     1.538     1.540     1.542     1.543     1.545     1.547     1.548     1.550     1.551     1.552     1.553     1.555     1.556     1.557     1.559     1.560     1.561     1.562     1.563     1.563     1.564     1.565     1.566     1.566     1.568     1.568     1.569     1.569     1.570     1.570     1.571     1.571     1.572     1.572     1.572     1.573     1.573     1.573     1.574     1.574     1.575     1.574     1.575     1.574     1.575     1.574     1.575     1.573     1.574     1.572     1.573     1.572     1.572     1.571     1.571     1.571     1.570     1.570     1.569     1.569     1.568     1.568     1.567     1.567     1.566     1.565     1.565     1.564     1.563     1.562     1.562     1.561     1.560     1.559     1.558     1.558     1.557     1.556     1.555     1.554     1.553     1.552     1.551     1.550     1.549     1.548     1.547     1.546     1.545     1.544     1.543     1.542     1.541     1.539     1.538     1.537     1.536     1.535     1.533     1.532     1.531     1.529     1.528     1.527     1.525     1.524     1.522     1.521     1.520     1.518     1.516     1.515     1.514     1.512     1.510     1.509     1.507     1.505     1.504     1.502     1.500     1.499     1.497     1.495     1.493     1.492     1.490     1.488     1.486     1.484     1.482     1.480     1.478     1.476     1.474     1.472     1.470     1.468     1.466     1.464     1.461     1.459     1.457     1.455     1.452     1.450     1.447     1.445     1.443     1.440     1.438     1.435     1.433     1.430     1.427     1.425     1.422     1.420     1.417     1.414     1.411     1.409     1.406     1.403     1.400     1.397     1.395     1.391     1.389     1.386     1.382     1.380     1.376     1.374     1.370     1.367     1.364     1.361     1.358     1.355     1.352     1.349     1.345     1.342     1.339     1.336     1.332     1.329     1.326     1.322     1.319     1.315     1.312     1.309     1.305     1.302     1.298     1.295     1.291     1.287     1.284     1.280     1.277     1.273     1.270     1.266     1.262     1.259     1.255     1.251     1.248     1.244     1.240     1.236     1.232     1.229     1.225     1.221     1.217     1.214     1.214     1.213     1.213     1.212     1.212     1.211     1.211     1.210     1.210     1.210     1.209     1.209     1.208     1.208     1.207     1.207     1.206     1.206     1.205     1.205     1.204     1.204     1.203     1.204     1.205     1.205     1.206     1.207     1.207     1.208     1.209     1.209     1.210     1.211     1.211     1.212     1.213     1.213     1.214     1.214     1.215     1.215     1.216     1.217     1.217     1.218     1.219     1.219     1.220     1.220     1.221     1.222     1.222     1.223     1.223     1.224     1.224     1.225     1.225     1.226     1.226     1.227     1.227     1.228     1.228     1.229     1.229     1.230     1.230     1.231     1.231     1.232     1.232     1.232     1.233     1.233     1.234     1.234     1.234     1.235     1.235     1.236     1.236     1.237     1.237     1.238     1.238     1.239     1.239     1.239     1.240     1.240     1.241     1.241     1.242     1.242     1.243     1.243     1.244     1.244     1.244     1.245     1.245     1.246     1.246     1.247     1.247     1.247     1.248     1.248     1.249     1.249     1.250     1.250     1.250     1.251     1.251     1.252     1.252     1.252     1.253     1.253     1.254     1.254     1.255     1.255     1.256     1.256     1.257     1.257     1.258     1.258     1.259     1.259     1.260     1.260     1.261     1.261     1.262     1.262     1.263     1.263     1.264     1.264     1.265     1.265     1.266     1.266     1.267     1.267     1.268     1.268     1.269     1.269     1.270     1.270     1.271     1.271     1.272     1.273     1.273     1.274     1.274     1.275     1.276     1.276     1.277     1.277     1.278     1.278     1.279     1.280     1.280     1.281     1.281     1.282     1.283     1.283     1.284     1.284     1.285     1.286     1.286     1.287     1.287     1.287     1.288     1.288     1.289     1.290     1.290     1.291     1.291     1.292     1.292     1.293     1.294     1.294     1.295     1.295     1.296     1.297     1.297     1.298     1.298     1.299     1.300     1.300     1.301     1.302     1.302     1.303     1.304     1.304     1.305     1.306     1.306     1.307     1.308     1.308     1.309     1.310     1.310     1.311     1.311     1.312     1.313     1.313     1.314     1.315     1.315     1.316     1.317     1.317     1.318     1.319     1.320     1.320     1.321     1.322     1.323     1.323     1.324     1.325     1.325     1.326     1.327     1.328     1.328     1.329     1.330     1.331     1.331     1.332     1.333     1.333     1.334     1.335     1.336     1.337     1.338     1.338     1.339     1.340     1.341     1.342     1.342     1.344     1.347     1.350     1.352     1.355     1.357     1.360     1.363     1.366     1.368     1.371     1.374     1.376     1.379     1.382     1.385     1.388     1.391     1.394     1.396     1.400     1.403     1.406     1.409     1.412     1.415     1.418     1.421     1.424     1.427     1.431     1.434     1.437     1.440     1.444     1.447     1.451     1.454     1.457     1.461     1.464     1.468     1.471     1.475     1.478     1.482     1.485     1.489     1.493     1.497     1.500     1.504     1.508     1.511     1.515     1.519     1.523     1.527     1.531     1.535     1.538     1.542     1.546     1.550     1.554     1.558     1.562     1.567     1.571     1.575     1.579     1.584     1.588     1.592     1.596     1.601     1.605     1.609     1.614     1.618     1.622     1.627     1.631     1.635     1.640     1.644     1.649     1.653     1.658     1.662     1.667     1.671     1.676     1.680     1.684     1.689     1.694     1.698     1.703     1.707     1.712     1.716     1.721     1.726     1.730     1.735     1.739     1.744     1.749     1.753     1.758     1.763     1.767     1.772     1.776     1.781     1.786     1.790     1.795     1.799     1.804     1.808     1.813     1.818     1.822     1.827     1.831     1.835     1.840     1.844     1.849     1.853     1.858     1.862     1.867     1.871     1.875     1.880     1.884     1.888     1.893     1.897     1.901     1.905     1.909     1.913     1.918     1.922     1.926     1.930     1.933     1.938     1.941     1.945     1.949     1.953     1.957     1.960     1.964     1.968     1.971     1.975     1.979     1.982     1.985     1.989     1.992     1.995     1.999     2.002     2.005     2.008     2.011     2.014     2.017     2.020     2.023     2.026     2.029     2.031     2.034     2.037     2.039     2.042     2.045     2.047     2.050     2.052     2.054     2.056     2.059     2.061     2.063     2.065     2.067     2.069     2.070     2.072     2.074     2.075     2.077     2.078     2.079     2.080     2.081     2.082     2.083     2.084     2.084     2.084     2.085     2.085     2.085     2.085     2.084     2.084     2.083     2.083     2.082     2.081     2.080     2.079     2.078     2.076     2.075     2.073     2.071     2.069     2.066     2.064     2.061     2.057     2.054     2.050     2.047     2.043     2.039     2.035     2.031     2.027     2.022     2.017     2.012     2.007     2.001     1.995     1.989     1.982     1.975     1.967     1.958     1.948     1.937     1.927     1.918     1.910     1.903     1.896     1.889     1.882     1.876     1.869     1.863     1.857     1.851     1.844     1.838     1.832     1.826     1.820     1.814     1.808     1.801     1.795     1.789     1.783     1.776     1.770     1.763     1.756     1.749     1.741     1.734     1.726     1.719     1.711     1.703     1.695     1.687     1.679     1.670     1.667     1.668     1.669     1.670     1.671     1.672     1.673     1.674     1.675     1.676     1.677     1.678     1.679     1.680     1.681     1.682     1.683     1.685     1.686     1.687     1.688     1.689     1.690     1.691     1.692     1.693     1.694     1.695     1.696     1.697     1.699     1.700     1.701     1.702     1.703     1.704     1.705     1.706     1.707     1.708     1.709     1.711     1.712     1.713     1.714     1.715     1.716     1.717     1.718     1.720     1.721     1.722     1.723     1.724     1.725     1.726     1.727     1.728     1.730     1.731     1.732     1.733     1.734     1.735     1.736     1.738     1.739     1.740     1.741     1.742     1.743     1.744     1.745     1.746     1.748     1.749     1.750     1.751     1.752     1.753     1.755     1.756     1.757     1.758     1.759     1.761     1.762     1.763     1.764     1.766     1.767     1.768     1.769     1.771     1.772     1.773     1.774     1.776     1.777     1.778     1.779     1.781     1.782     1.784     1.785     1.786     1.788     1.789     1.791     1.792     1.794     1.795     1.797     1.798     1.799     1.801     1.802     1.804     1.806     1.807     1.809     1.810     1.812     1.813     1.815     1.817     1.818     1.820     1.821     1.823     1.825     1.826     1.828     1.830     1.831     1.833     1.835     1.836     1.838     1.840     1.841     1.843     1.845     1.847     1.848     1.863     1.878     1.893     1.908     1.923     1.938     1.952     1.966     1.980     1.995     2.008     2.022     2.036     2.049     2.063     2.076     2.089     2.102     2.114     2.127     2.139     2.151     2.163     2.175     2.187     2.198     2.209     2.220     2.231     2.242     2.252     2.262     2.272     2.281     2.291     2.300     2.309     2.317     2.325     2.333     2.341     2.349     2.356     2.363     2.369     2.376     2.382     2.388     2.393     2.399     2.404     2.409     2.413     2.418     2.422     2.426     2.430     2.433     2.436     2.439     2.442     2.445     2.447     2.450     2.452     2.454     2.455     2.457     2.458     2.460     2.461     2.462     2.463     2.464     2.465     2.465     2.466     2.466     2.467     2.468     2.468     2.469     2.469     2.470     2.471     2.471     2.472     2.473     2.474     2.475     2.477     2.478     2.480     2.482     2.484     2.486     2.489     2.492     2.495     2.499     2.503     2.507     2.512     2.517     2.523     2.529     2.535     2.542     2.549     2.557     2.566     2.575     2.584     2.594     2.605     2.616     2.628     2.640     2.653     2.666     2.680     2.694     2.709     2.725     2.741     2.757     2.774     2.792     2.809     2.827     2.846     2.865     2.884     2.904     2.924     2.944     2.965     2.985     3.006     3.027     3.048     3.069     3.090     3.111     3.132     3.153     3.174     3.195     3.216     3.237     3.258     3.279     3.300     3.321     3.342     3.363     3.383     3.404     3.424     3.443     3.463     3.483     3.503     3.523     3.544     3.567     3.591     3.616     3.642     3.669     3.699     3.730     3.765     3.804     3.844     3.886     3.928     3.970     4.012     4.054     4.096     4.138     4.182     4.228     4.273     4.316     4.357     4.394     4.428     4.455     4.475     4.485     4.487     4.481     4.467     4.447     4.430     4.429     4.434     4.435     4.427     4.409     4.387     4.364     4.338     4.311     4.286     4.269     4.256     4.249     4.249     4.251     4.255     4.262     4.268     4.276     4.287     4.297     4.305     4.314     4.321     4.327     4.332     4.335     4.337     4.337     4.333     4.327     4.319     4.308     4.295     4.279     4.260     4.240     4.221     4.201     4.180     4.158     4.136     4.114     4.091     4.067     4.042     4.015     3.987     3.958     3.926     3.894     3.861     3.826     3.791     3.757     3.723     3.693     3.665     3.635     3.605     3.573     3.535     3.500     3.464     3.428     3.397     3.364     3.333     3.306     3.279     3.260     3.248     3.239     3.236     3.232     3.229     3.225     3.223     3.222     3.222     3.222     3.221     3.220     3.225     3.234     3.245     3.261     3.278     3.300     3.323     3.343     3.358     3.369     3.379     3.387     3.396     3.408     3.423     3.442     3.465     3.495     3.530     3.570     3.611     3.654     3.699     3.745     3.786     3.823     3.861     3.903     3.946     3.989     4.028     4.065     4.099     4.128     4.151     4.171     4.185     4.199     4.209     4.215     4.217     4.216     4.215     4.219     4.223     4.223     4.220     4.213     4.199     4.180     4.159     4.140     4.120     4.100     4.077     4.053     4.026     3.999     3.974     3.950     3.928     3.906     3.884     3.863     3.841     3.817     3.792     3.765     3.739     3.713     3.686     3.657     3.627     3.596     3.565     3.535     3.506     3.477     3.448     3.417     3.386     3.356     3.328     3.301     3.275     3.248     3.218     3.186     3.152     3.117     3.083     3.050     3.018     2.986     2.955     2.923     2.889     2.855     2.818     2.779     2.739     2.700     2.662     2.625     2.588     2.556     2.553     2.550     2.547     2.545     2.543     2.540     2.537     2.535     2.532     2.530     2.528     2.527     2.525     2.524     2.522     2.521     2.520     2.519     2.518     2.517     2.516     2.515     2.513     2.511     2.509     2.507     2.506     2.504     2.503     2.501     2.500     2.498     2.497     2.495     2.494     2.492     2.490     2.488     2.486     2.484     2.482     2.480     2.478     2.476     2.474     2.472     2.469     2.467     2.466     2.464     2.462     2.461     2.460     2.458     2.457     2.456     2.454     2.452     2.450     2.448     2.446     2.444     2.442     2.474     2.521     2.566     2.606     2.639     2.662     2.673     2.671     2.655     2.628     2.588     2.541     2.492     2.452     2.426     2.418     2.439     2.470     2.502     2.533     2.562     2.588     2.613     2.639     2.668     2.703     2.747     2.802     2.873     2.956     3.044     3.130     3.209     3.276     3.327     3.359     3.369     3.358     3.323     3.267     3.188     3.092     2.982     2.860     2.735     2.609     2.491     2.397     2.409     2.421     2.433     2.443     2.452     2.461     2.470     2.505     2.547     2.593     2.645     2.703     2.768     2.835     2.909     3.058     3.205     3.344     3.470     3.577     3.666     3.736     3.791     3.837     3.879     3.922     3.966     4.009     4.047     4.080     4.110     4.141     4.178     4.221     4.271     4.324     4.373     4.410     4.427     4.425     4.410     4.390     4.373     4.367     4.369     4.362     4.347     4.321     4.286     4.245     4.205     4.172     4.142     4.157     4.156     4.140     4.106     4.057     4.003     3.968     3.955     3.997     4.081     4.175     4.265     4.350     4.431     4.504     4.571     4.632     4.688     4.739     4.786     4.829     4.867     4.903     4.939     4.970     4.997     5.022     5.043     5.059     5.073     5.081     5.084     5.084     5.078     5.063     5.036     4.997     4.950     4.902     4.862     4.831     4.803     4.777     4.741     4.701     4.662     4.629     4.597     4.565     4.529     4.490     4.452     4.419     4.393     4.370     4.352     4.333     4.310     4.280     4.243     4.195     4.136     4.070     3.998     3.915     3.830     3.745     3.663     3.582     3.504     3.427     3.352     3.283     3.225     3.175     3.135     3.103     3.075     3.050     3.027     3.004     2.984     2.963     2.939     2.912     2.881     2.848     2.814     2.778     2.740     2.701     2.663     2.626     2.590     2.556     2.523     2.492     2.461     2.430     2.401     2.372     2.345     2.320     2.294     2.269     2.245     2.222     2.200     2.178     2.156     2.134     2.113     2.093     2.073     2.052     2.031     2.011     1.992     1.972     1.953     1.935     1.917     1.899     1.882     1.866     1.850     1.834     1.818     1.802     1.786     1.770     1.753     1.736     1.720     1.704     1.689     1.672     1.656     1.639     1.624     1.609     1.594     1.579     1.564     1.549     1.535     1.520     1.505     1.491     1.477     1.463     1.449     1.436     1.423     1.409     1.396     1.385     1.373     1.362     1.351     1.339     1.328     1.317     1.307     1.298     1.295     1.292     1.289     1.286     1.284     1.281     1.278     1.276     1.273     1.270     1.268     1.265     1.262     1.260     1.258     1.255     1.253     1.251     1.249     1.246     1.245     1.243     1.241     1.239     1.237     1.235     1.234     1.232     1.231     1.229     1.228     1.227     1.226     1.225     1.223     1.222     1.221     1.220     1.219     1.218     1.217     1.216     1.215     1.214     1.213     1.212     1.211     1.210     1.209     1.207     1.206     1.205     1.204     1.202     1.201     1.199     1.198     1.196     1.195     1.193     1.191     1.189     1.187     1.185     1.182     1.180     1.177     1.175     1.172     1.169     1.166     1.163     1.160     1.157     1.153     1.150     1.146     1.142     1.138     1.134     1.130     1.126     1.121     1.117     1.112     1.108     1.103     1.098     1.093     1.087     1.082     1.077     1.071     1.066     1.060     1.054     1.048     1.042     1.036     1.030     1.024     1.018     1.012     1.005     0.999     0.993     0.986     0.980     0.973     0.966     0.960     0.953     0.947     0.940     0.934     0.927     0.920     0.918     0.917     0.915     0.912     0.908     0.904     0.901     0.901     0.906     0.914     0.925     0.936     0.944     0.950     0.955     0.957     0.956     0.954
     1.465     1.469     1.472     1.476     1.479     1.482     1.486     1.489     1.492     1.495     1.498     1.500     1.503     1.506     1.509     1.511     1.514     1.516     1.519     1.521     1.524     1.526     1.528     1.530     1.532     1.534     1.536     1.538     1.540     1.542     1.543     1.545     1.546     1.548     1.549     1.551     1.552     1.553     1.555     1.556     1.557     1.558     1.560     1.560     1.562     1.562     1.564     1.564     1.565     1.566     1.567     1.568     1.568     1.569     1.569     1.570     1.570     1.571     1.571     1.572     1.572     1.572     1.573     1.573     1.574     1.573     1.575     1.574     1.575     1.574     1.576     1.575     1.576     1.574     1.575     1.574     1.574     1.573     1.573     1.572     1.572     1.571     1.571     1.570     1.570     1.569     1.569     1.568     1.568     1.568     1.567     1.566     1.566     1.565     1.565     1.564     1.563     1.562     1.562     1.561     1.560     1.559     1.558     1.557     1.557     1.556     1.555     1.554     1.553     1.552     1.551     1.550     1.549     1.548     1.547     1.546     1.545     1.544     1.543     1.541     1.540     1.539     1.538     1.537     1.535     1.534     1.533     1.532     1.530     1.529     1.528     1.526     1.525     1.523     1.522     1.521     1.519     1.518     1.516     1.515     1.513     1.512     1.510     1.508     1.506     1.505     1.503     1.501     1.500     1.498     1.496     1.494     1.493     1.491     1.489     1.487     1.485     1.483     1.481     1.479     1.478     1.475     1.473     1.471     1.469     1.467     1.465     1.463     1.460     1.458     1.456     1.453     1.451     1.449     1.446     1.444     1.441     1.439     1.436     1.434     1.431     1.429     1.426     1.423     1.421     1.418     1.415     1.413     1.410     1.407     1.404     1.401     1.399     1.396     1.393     1.390     1.387     1.384     1.381     1.378     1.375     1.372     1.369     1.366     1.363     1.360     1.357     1.353     1.350     1.347     1.344     1.340     1.337     1.334     1.331     1.327     1.324     1.320     1.317     1.314     1.310     1.307     1.303     1.300     1.296     1.293     1.289     1.286     1.282     1.279     1.275     1.271     1.268     1.264     1.260     1.257     1.253     1.250     1.246     1.242     1.238     1.234     1.230     1.227     1.223     1.219     1.215     1.213     1.213     1.212     1.212     1.211     1.211     1.211     1.210     1.209     1.209     1.209     1.208     1.208     1.207     1.207     1.206     1.206     1.205     1.205     1.204     1.204     1.203     1.203     1.203     1.204     1.205     1.205     1.206     1.207     1.207     1.208     1.209     1.209     1.210     1.211     1.211     1.212     1.212     1.213     1.214     1.214     1.215     1.215     1.216     1.217     1.217     1.218     1.219     1.219     1.220     1.220     1.221     1.221     1.222     1.222     1.223     1.224     1.224     1.225     1.225     1.225     1.226     1.227     1.227     1.228     1.228     1.229     1.229     1.230     1.230     1.231     1.231     1.231     1.232     1.232     1.233     1.233     1.234     1.234     1.234     1.235     1.235     1.236     1.236     1.237     1.237     1.237     1.238     1.238     1.239     1.239     1.240     1.240     1.240     1.241     1.241     1.242     1.242     1.243     1.243     1.244     1.244     1.245     1.245     1.245     1.246     1.246     1.247     1.247     1.248     1.248     1.248     1.249     1.249     1.250     1.250     1.250     1.251     1.251     1.252     1.252     1.253     1.253     1.254     1.254     1.255     1.255     1.256     1.256     1.257     1.257     1.258     1.258     1.259     1.259     1.260     1.260     1.260     1.261     1.261     1.262     1.263     1.263     1.264     1.264     1.265     1.265     1.266     1.266     1.266     1.267     1.268     1.268     1.269     1.269     1.270     1.270     1.271     1.271     1.272     1.273     1.273     1.274     1.274     1.275     1.275     1.276     1.277     1.277     1.278     1.278     1.279     1.280     1.280     1.281     1.281     1.282     1.283     1.283     1.284     1.284     1.285     1.285     1.286     1.286     1.287     1.287     1.288     1.288     1.289     1.290     1.290     1.291     1.291     1.292     1.292     1.293     1.294     1.294     1.295     1.295     1.296     1.297     1.297     1.298     1.299     1.299     1.300     1.300     1.301     1.302     1.302     1.303     1.304     1.304     1.305     1.306     1.306     1.307     1.308     1.308     1.309     1.310     1.310     1.311     1.311     1.312     1.313     1.313     1.314     1.315     1.315     1.316     1.317     1.318     1.318     1.319     1.320     1.320     1.321     1.322     1.323     1.323     1.324     1.325     1.326     1.326     1.327     1.328     1.328     1.329     1.330     1.331     1.331     1.332     1.333     1.334     1.335     1.335     1.336     1.337     1.338     1.339     1.340     1.340     1.341     1.342     1.343     1.346     1.348     1.351     1.353     1.356     1.359     1.362     1.364     1.367     1.370     1.372     1.375     1.378     1.381     1.384     1.386     1.389     1.392     1.395     1.398     1.401     1.404     1.407     1.410     1.413     1.417     1.420     1.423     1.426     1.429     1.432     1.436     1.439     1.442     1.446     1.449     1.452     1.456     1.459     1.463     1.466     1.470     1.473     1.477     1.480     1.484     1.488     1.491     1.495     1.499     1.502     1.506     1.510     1.514     1.518     1.521     1.525     1.529     1.533     1.537     1.541     1.545     1.549     1.553     1.557     1.561     1.565     1.569     1.573     1.578     1.582     1.586     1.590     1.595     1.599     1.603     1.608     1.612     1.616     1.620     1.625     1.629     1.633     1.638     1.642     1.647     1.651     1.656     1.660     1.665     1.669     1.674     1.678     1.683     1.687     1.692     1.696     1.701     1.705     1.710     1.714     1.719     1.724     1.728     1.733     1.737     1.742     1.746     1.751     1.756     1.760     1.765     1.770     1.774     1.779     1.783     1.788     1.792     1.797     1.801     1.806     1.810     1.815     1.819     1.824     1.828     1.833     1.837     1.842     1.846     1.851     1.855     1.859     1.864     1.868     1.872     1.877     1.881     1.885     1.889     1.894     1.898     1.902     1.906     1.910     1.914     1.918     1.922     1.926     1.930     1.934     1.938     1.942     1.945     1.949     1.953     1.956     1.960     1.964     1.967     1.971     1.974     1.977     1.981     1.984     1.987     1.991     1.994     1.997     2.000     2.003     2.006     2.009     2.012     2.015     2.018     2.021     2.023     2.026     2.029     2.031     2.034     2.036     2.039     2.041     2.043     2.046     2.048     2.050     2.052     2.054     2.056     2.058     2.060     2.062     2.063     2.065     2.066     2.068     2.069     2.070     2.071     2.073     2.073     2.074     2.075     2.075     2.076     2.076     2.076     2.076     2.076     2.075     2.075     2.074     2.074     2.073     2.072     2.071     2.070     2.068     2.067     2.065     2.063     2.061     2.059     2.056     2.054     2.051     2.048     2.044     2.041     2.037     2.033     2.029     2.025     2.021     2.016     2.011     2.006     2.001     1.995     1.989     1.983     1.977     1.970     1.963     1.955     1.946     1.937     1.927     1.917     1.908     1.900     1.893     1.886     1.879     1.872     1.866     1.860     1.854     1.848     1.842     1.836     1.830     1.824     1.818     1.812     1.806     1.800     1.794     1.788     1.782     1.776     1.769     1.763     1.756     1.749     1.742     1.735     1.728     1.720     1.712     1.705     1.697     1.689     1.681     1.673     1.665     1.666     1.667     1.668     1.669     1.670     1.671     1.672     1.673     1.674     1.675     1.676     1.677     1.678     1.679     1.680     1.681     1.682     1.683     1.685     1.686     1.687     1.688     1.689     1.690     1.691     1.692     1.693     1.694     1.695     1.696     1.697     1.698     1.700     1.701     1.702     1.703     1.704     1.705     1.706     1.707     1.708     1.709     1.711     1.712     1.713     1.714     1.715     1.716     1.717     1.718     1.720     1.721     1.722     1.723     1.724     1.725     1.726     1.727     1.728     1.730     1.731     1.732     1.733     1.734     1.735     1.736     1.738     1.739     1.740     1.741     1.742     1.743     1.744     1.745     1.747     1.748     1.749     1.750     1.751     1.752     1.754     1.755     1.756     1.757     1.758     1.760     1.761     1.762     1.763     1.764     1.766     1.767     1.768     1.770     1.771     1.772     1.773     1.775     1.776     1.777     1.779     1.780     1.781     1.783     1.784     1.785     1.787     1.788     1.790     1.791     1.793     1.794     1.795     1.797     1.798     1.800     1.801     1.803     1.805     1.806     1.808     1.809     1.811     1.812     1.814     1.815     1.817     1.819     1.820     1.822     1.824     1.825     1.827     1.829     1.830     1.832     1.834     1.835     1.837     1.839     1.840     1.842     1.844     1.846     1.847     1.854     1.869     1.884     1.899     1.914     1.928     1.943     1.957     1.971     1.986     2.000     2.013     2.027     2.041     2.054     2.067     2.081     2.094     2.106     2.119     2.131     2.143     2.155     2.167     2.179     2.191     2.202     2.213     2.224     2.234     2.245     2.255     2.265     2.274     2.284     2.293     2.302     2.311     2.319     2.327     2.335     2.343     2.350     2.357     2.364     2.370     2.376     2.382     2.388     2.393     2.399     2.403     2.408     2.413     2.417     2.421     2.425     2.428     2.432     2.435     2.438     2.440     2.443     2.445     2.447     2.449     2.451     2.453     2.454     2.456     2.457     2.458     2.459     2.460     2.461     2.461     2.462     2.462     2.463     2.463     2.464     2.465     2.465     2.466     2.466     2.467     2.468     2.469     2.470     2.471     2.472     2.474     2.475     2.477     2.479     2.482     2.484     2.487     2.490     2.494     2.498     2.502     2.506     2.511     2.517     2.523     2.529     2.536     2.543     2.551     2.559     2.568     2.577     2.587     2.597     2.608     2.620     2.632     2.644     2.657     2.671     2.685     2.700     2.716     2.731     2.748     2.765     2.782     2.800     2.818     2.836     2.855     2.874     2.893     2.913     2.934     2.954     2.975     2.995     3.016     3.037     3.059     3.080     3.101     3.122     3.143     3.164     3.185     3.206     3.227     3.248     3.269     3.290     3.311     3.333     3.354     3.375     3.395     3.416     3.436     3.456     3.476     3.497     3.517     3.538     3.560     3.583     3.607     3.633     3.659     3.688     3.719     3.752     3.789     3.828     3.870     3.914     3.957     4.000     4.042     4.084     4.126     4.169     4.213     4.259     4.304     4.347     4.387     4.424     4.455     4.481     4.497     4.504     4.502     4.494     4.477     4.458     4.450     4.456     4.461     4.457     4.442     4.419     4.392     4.364     4.335     4.306     4.282     4.266     4.256     4.251     4.251     4.254     4.258     4.264     4.271     4.280     4.292     4.303     4.312     4.321     4.328     4.335     4.340     4.344     4.346     4.346     4.343     4.337     4.329     4.319     4.306     4.290     4.273     4.256     4.239     4.222     4.203     4.182     4.161     4.138     4.113     4.089     4.063     4.036     4.008     3.979     3.947     3.915     3.882     3.846     3.811     3.776     3.741     3.710     3.682     3.652     3.622     3.588     3.549     3.512     3.474     3.437     3.403     3.368     3.335     3.306     3.277     3.258     3.243     3.234     3.226     3.218     3.211     3.202     3.197     3.194     3.192     3.191     3.190     3.193     3.202     3.215     3.231     3.248     3.269     3.294     3.317     3.335     3.349     3.360     3.369     3.378     3.387     3.398     3.410     3.424     3.440     3.460     3.485     3.515     3.550     3.590     3.631     3.669     3.705     3.742     3.782     3.826     3.871     3.916     3.958     3.996     4.031     4.060     4.087     4.107     4.126     4.142     4.155     4.165     4.175     4.186     4.200     4.216     4.225     4.229     4.230     4.222     4.208     4.190     4.175     4.159     4.143     4.125     4.106     4.083     4.057     4.032     4.008     3.985     3.963     3.941     3.921     3.900     3.877     3.852     3.826     3.799     3.771     3.743     3.715     3.685     3.654     3.623     3.592     3.563     3.534     3.504     3.474     3.443     3.411     3.380     3.350     3.323     3.297     3.270     3.242     3.210     3.176     3.141     3.105     3.070     3.036     3.003     2.969     2.936     2.901     2.864     2.826     2.787     2.748     2.709     2.672     2.635     2.599     2.567     2.563     2.561     2.558     2.556     2.553     2.551     2.548     2.545     2.542     2.540     2.539     2.537     2.536     2.534     2.533     2.532     2.531     2.530     2.528     2.527     2.526     2.524     2.522     2.520     2.518     2.516     2.514     2.512     2.510     2.509     2.507     2.505     2.503     2.501     2.499     2.497     2.495     2.493     2.491     2.489     2.486     2.484     2.482     2.479     2.477     2.475     2.472     2.470     2.468     2.467     2.465     2.464     2.462     2.461     2.459     2.458     2.456     2.454     2.452     2.450     2.448     2.446     2.443     2.486     2.534     2.580     2.622     2.657     2.682     2.695     2.691     2.673     2.638     2.591     2.538     2.491     2.460     2.453     2.466     2.486     2.499     2.515     2.542     2.565     2.587     2.610     2.633     2.660     2.694     2.735     2.788     2.853     2.932     3.018     3.105     3.186     3.257     3.313     3.352     3.371     3.370     3.348     3.302     3.234     3.147     3.044     2.927     2.802     2.673     2.549     2.437     2.388     2.399     2.410     2.420     2.429     2.438     2.447     2.456     2.493     2.539     2.589     2.644     2.705     2.768     2.833     2.966     3.119     3.265     3.400     3.521     3.625     3.713     3.785     3.846     3.901     3.952     3.999     4.039     4.072     4.095     4.114     4.132     4.155     4.186     4.226     4.272     4.319     4.359     4.386     4.400     4.403     4.401     4.402     4.409     4.416     4.415     4.405     4.387     4.358     4.322     4.285     4.246     4.203     4.148     4.115     4.120     4.117     4.103     4.085     4.079     4.082     4.084     4.179     4.287     4.398     4.506     4.609     4.703     4.784     4.850     4.903     4.942     4.968     4.986     4.994     5.001     5.005     5.008     5.011     5.011     5.011     5.010     5.010     5.011     5.013     5.020     5.033     5.043     5.046     5.039     5.019     4.992     4.963     4.935     4.903     4.862     4.818     4.765     4.710     4.659     4.612     4.563     4.511     4.454     4.395     4.337     4.285     4.239     4.193     4.148     4.103     4.054     4.002     3.947     3.889     3.830     3.770     3.704     3.637     3.571     3.503     3.433     3.365     3.298     3.234     3.181     3.138     3.099     3.066     3.037     3.012     2.990     2.971     2.952     2.934     2.916     2.896     2.874     2.848     2.818     2.787     2.755     2.722     2.687     2.652     2.618     2.584     2.552     2.521     2.491     2.461     2.432     2.403     2.374     2.348     2.322     2.297     2.272     2.248     2.224     2.202     2.180     2.158     2.137     2.115     2.094     2.074     2.054     2.033     2.013     1.993     1.973     1.955     1.937     1.918     1.900     1.883     1.867     1.851     1.835     1.819     1.803     1.787     1.772     1.756     1.739     1.722     1.706     1.690     1.675     1.659     1.643     1.627     1.612     1.597     1.583     1.568     1.553     1.538     1.524     1.509     1.495     1.481     1.467     1.453     1.439     1.426     1.413     1.400     1.387     1.375     1.364     1.353     1.342     1.330     1.319     1.308     1.298     1.291     1.288     1.285     1.283     1.280     1.277     1.274     1.272     1.269     1.266     1.264     1.261     1.259     1.256     1.254     1.252     1.249     1.247     1.245     1.243     1.241     1.239     1.237     1.236     1.234     1.232     1.230     1.229     1.227     1.226     1.225     1.224     1.222     1.221     1.220     1.219     1.218     1.217     1.216     1.215     1.214     1.213     1.212     1.211     1.210     1.209     1.208     1.207     1.205     1.204     1.203     1.202     1.201     1.199     1.198     1.196     1.195     1.193     1.192     1.190     1.188     1.186     1.184     1.182     1.179     1.177     1.175     1.172     1.169     1.167     1.164     1.161     1.157     1.154     1.151     1.147     1.143     1.139     1.136     1.131     1.127     1.123     1.119     1.114     1.109     1.105     1.100     1.095     1.090     1.085     1.079     1.074     1.068     1.063     1.057     1.052     1.046     1.040     1.034     1.028     1.022     1.015     1.009     1.003     0.996     0.990     0.984     0.977     0.970     0.964     0.957     0.951     0.944     0.938     0.931     0.925     0.918     0.911     0.909     0.906     0.903     0.899     0.895     0.891     0.891     0.897     0.907     0.919     0.931     0.940     0.946     0.951     0.954     0.953     0.950
     1.464     1.468     1.471     1.475     1.478     1.481     1.485     1.488     1.491     1.494     1.497     1.500     1.503     1.505     1.508     1.510     1.513     1.516     1.518     1.520     1.523     1.525     1.528     1.530     1.532     1.534     1.536     1.537     1.539     1.541     1.543     1.544     1.546     1.547     1.549     1.550     1.551     1.553     1.554     1.556     1.557     1.558     1.560     1.561     1.562     1.563     1.564     1.564     1.566     1.566     1.567     1.567     1.569     1.569     1.570     1.570     1.570     1.571     1.571     1.571     1.572     1.573     1.573     1.574     1.574     1.575     1.574     1.575     1.575     1.576     1.575     1.575     1.575     1.575     1.574     1.574     1.574     1.573     1.573     1.572     1.572     1.572     1.571     1.571     1.571     1.570     1.570     1.569     1.569     1.568     1.568     1.567     1.567     1.566     1.565     1.565     1.564     1.563     1.562     1.562     1.561     1.560     1.559     1.558     1.557     1.557     1.556     1.555     1.554     1.553     1.552     1.551     1.550     1.549     1.548     1.547     1.546     1.545     1.544     1.542     1.541     1.540     1.539     1.538     1.537     1.535     1.534     1.533     1.531     1.530     1.529     1.527     1.526     1.525     1.523     1.522     1.520     1.519     1.517     1.516     1.514     1.512     1.511     1.509     1.508     1.506     1.504     1.503     1.501     1.499     1.497     1.496     1.494     1.492     1.490     1.488     1.486     1.485     1.483     1.481     1.479     1.477     1.474     1.473     1.471     1.468     1.466     1.464     1.462     1.459     1.457     1.455     1.452     1.450     1.448     1.445     1.443     1.440     1.438     1.435     1.433     1.430     1.427     1.425     1.422     1.420     1.417     1.414     1.411     1.409     1.406     1.403     1.400     1.397     1.394     1.391     1.388     1.385     1.382     1.380     1.377     1.374     1.371     1.367     1.364     1.361     1.358     1.355     1.352     1.349     1.345     1.342     1.339     1.336     1.332     1.329     1.326     1.322     1.319     1.315     1.312     1.308     1.305     1.302     1.298     1.295     1.291     1.287     1.284     1.281     1.277     1.273     1.270     1.266     1.262     1.259     1.255     1.251     1.248     1.244     1.240     1.236     1.233     1.229     1.225     1.221     1.217     1.213     1.212     1.212     1.211     1.211     1.210     1.210     1.209     1.209     1.209     1.208     1.208     1.207     1.207     1.206     1.206     1.205     1.205     1.205     1.204     1.204     1.203     1.203     1.203     1.203     1.204     1.205     1.205     1.206     1.207     1.207     1.208     1.209     1.209     1.210     1.210     1.211     1.212     1.212     1.213     1.214     1.214     1.215     1.215     1.216     1.217     1.217     1.218     1.218     1.219     1.219     1.220     1.221     1.221     1.222     1.222     1.223     1.223     1.224     1.224     1.225     1.225     1.226     1.226     1.227     1.227     1.228     1.228     1.229     1.229     1.230     1.230     1.231     1.231     1.232     1.232     1.232     1.233     1.233     1.234     1.234     1.234     1.235     1.235     1.236     1.236     1.237     1.237     1.238     1.238     1.238     1.239     1.239     1.240     1.240     1.241     1.241     1.242     1.242     1.243     1.243     1.244     1.244     1.244     1.245     1.245     1.246     1.246     1.246     1.247     1.247     1.248     1.248     1.249     1.249     1.249     1.250     1.250     1.251     1.251     1.252     1.252     1.253     1.253     1.254     1.254     1.255     1.255     1.255     1.256     1.257     1.257     1.258     1.258     1.258     1.259     1.259     1.260     1.260     1.261     1.261     1.262     1.262     1.263     1.264     1.264     1.265     1.265     1.266     1.266     1.267     1.267     1.268     1.268     1.269     1.269     1.270     1.270     1.271     1.271     1.272     1.273     1.273     1.274     1.274     1.275     1.275     1.276     1.277     1.277     1.278     1.278     1.279     1.280     1.280     1.281     1.281     1.282     1.282     1.283     1.284     1.284     1.285     1.285     1.286     1.286     1.287     1.287     1.288     1.289     1.289     1.290     1.290     1.291     1.291     1.292     1.292     1.293     1.294     1.294     1.295     1.296     1.296     1.297     1.297     1.298     1.299     1.299     1.300     1.300     1.301     1.302     1.302     1.303     1.304     1.305     1.305     1.306     1.307     1.307     1.308     1.308     1.309     1.310     1.310     1.311     1.312     1.312     1.313     1.314     1.314     1.315     1.316     1.316     1.317     1.318     1.318     1.319     1.320     1.321     1.321     1.322     1.323     1.324     1.324     1.325     1.326     1.327     1.327     1.328     1.329     1.329     1.330     1.331     1.332     1.333     1.333     1.334     1.335     1.336     1.337     1.338     1.339     1.339     1.340     1.341     1.342     1.342     1.344     1.347     1.349     1.352     1.355     1.357     1.360     1.363     1.366     1.368     1.371     1.374     1.376     1.379     1.382     1.385     1.388     1.391     1.394     1.397     1.400     1.403     1.406     1.409     1.412     1.415     1.418     1.421     1.424     1.428     1.431     1.434     1.437     1.441     1.444     1.448     1.451     1.454     1.458     1.461     1.465     1.468     1.472     1.475     1.479     1.482     1.486     1.490     1.493     1.497     1.501     1.505     1.508     1.512     1.516     1.520     1.524     1.528     1.531     1.535     1.539     1.543     1.547     1.551     1.555     1.559     1.563     1.568     1.572     1.576     1.580     1.584     1.589     1.593     1.597     1.602     1.606     1.610     1.614     1.619     1.623     1.627     1.632     1.636     1.641     1.645     1.649     1.654     1.658     1.663     1.667     1.672     1.676     1.681     1.685     1.690     1.694     1.699     1.703     1.708     1.712     1.717     1.721     1.726     1.731     1.735     1.740     1.744     1.749     1.754     1.758     1.763     1.767     1.772     1.776     1.781     1.785     1.790     1.794     1.799     1.803     1.808     1.812     1.817     1.821     1.826     1.830     1.834     1.839     1.843     1.848     1.852     1.856     1.861     1.865     1.869     1.873     1.878     1.882     1.886     1.890     1.894     1.898     1.903     1.907     1.911     1.915     1.919     1.922     1.926     1.930     1.934     1.938     1.941     1.945     1.949     1.952     1.956     1.959     1.963     1.966     1.970     1.973     1.976     1.980     1.983     1.986     1.989     1.992     1.995     1.998     2.001     2.004     2.007     2.010     2.013     2.015     2.018     2.020     2.023     2.025     2.028     2.030     2.033     2.035     2.037     2.039     2.042     2.043     2.046     2.047     2.049     2.051     2.053     2.054     2.056     2.058     2.059     2.060     2.062     2.062     2.063     2.064     2.065     2.066     2.066     2.067     2.067     2.067     2.067     2.067     2.067     2.066     2.065     2.065     2.064     2.063     2.061     2.060     2.059     2.057     2.055     2.053     2.051     2.049     2.047     2.044     2.041     2.038     2.034     2.031     2.027     2.023     2.019     2.015     2.010     2.006     2.001     1.996     1.990     1.985     1.979     1.972     1.966     1.959     1.952     1.944     1.936     1.927     1.918     1.909     1.900     1.891     1.883     1.876     1.870     1.863     1.857     1.851     1.845     1.839     1.834     1.828     1.822     1.816     1.811     1.805     1.799     1.793     1.787     1.781     1.775     1.768     1.762     1.756     1.749     1.742     1.735     1.728     1.721     1.714     1.706     1.698     1.691     1.683     1.675     1.667     1.664     1.665     1.666     1.667     1.668     1.669     1.670     1.671     1.672     1.673     1.674     1.675     1.676     1.677     1.678     1.679     1.680     1.681     1.682     1.684     1.685     1.686     1.687     1.688     1.689     1.690     1.691     1.692     1.693     1.694     1.695     1.696     1.698     1.699     1.700     1.701     1.702     1.703     1.704     1.705     1.706     1.707     1.708     1.710     1.711     1.712     1.713     1.714     1.715     1.716     1.717     1.718     1.720     1.721     1.722     1.723     1.724     1.725     1.726     1.727     1.729     1.730     1.731     1.732     1.733     1.734     1.735     1.737     1.738     1.739     1.740     1.741     1.742     1.743     1.745     1.746     1.747     1.748     1.749     1.750     1.751     1.753     1.754     1.755     1.756     1.757     1.758     1.760     1.761     1.762     1.763     1.765     1.766     1.767     1.769     1.770     1.771     1.772     1.774     1.775     1.776     1.778     1.779     1.780     1.781     1.783     1.784     1.786     1.787     1.789     1.790     1.791     1.793     1.794     1.796     1.797     1.799     1.800     1.802     1.803     1.805     1.807     1.808     1.810     1.811     1.813     1.815     1.816     1.818     1.819     1.821     1.823     1.824     1.826     1.828     1.829     1.831     1.833     1.834     1.836     1.838     1.839     1.841     1.843     1.845     1.846     1.848     1.860     1.875     1.890     1.904     1.919     1.934     1.948     1.963     1.977     1.991     2.005     2.018     2.032     2.045     2.059     2.072     2.085     2.098     2.110     2.123     2.135     2.147     2.159     2.171     2.183     2.194     2.205     2.216     2.227     2.237     2.248     2.258     2.267     2.277     2.286     2.295     2.304     2.312     2.321     2.329     2.336     2.344     2.351     2.358     2.365     2.371     2.377     2.383     2.388     2.393     2.398     2.403     2.408     2.412     2.416     2.420     2.424     2.427     2.430     2.433     2.436     2.438     2.441     2.443     2.445     2.447     2.448     2.450     2.451     2.453     2.454     2.455     2.456     2.456     2.457     2.458     2.458     2.459     2.459     2.460     2.460     2.461     2.461     2.462     2.463     2.464     2.464     2.465     2.466     2.468     2.469     2.471     2.472     2.474     2.477     2.479     2.482     2.485     2.488     2.492     2.496     2.501     2.505     2.511     2.516     2.523     2.529     2.536     2.544     2.552     2.561     2.570     2.579     2.590     2.600     2.612     2.623     2.636     2.649     2.662     2.676     2.691     2.706     2.722     2.738     2.755     2.772     2.789     2.807     2.826     2.844     2.863     2.883     2.902     2.922     2.943     2.964     2.984     3.005     3.026     3.048     3.069     3.090     3.111     3.133     3.154     3.175     3.196     3.217     3.238     3.259     3.280     3.302     3.323     3.344     3.365     3.386     3.407     3.428     3.449     3.469     3.490     3.511     3.532     3.554     3.576     3.600     3.624     3.650     3.677     3.707     3.739     3.774     3.812     3.853     3.897     3.941     3.985     4.029     4.072     4.114     4.156     4.199     4.244     4.288     4.333     4.376     4.415     4.450     4.480     4.502     4.513     4.517     4.513     4.501     4.486     4.474     4.476     4.482     4.483     4.471     4.449     4.421     4.390     4.358     4.327     4.298     4.276     4.263     4.254     4.251     4.251     4.253     4.256     4.263     4.271     4.282     4.294     4.305     4.315     4.323     4.331     4.338     4.344     4.348     4.350     4.350     4.348     4.342     4.334     4.324     4.312     4.298     4.284     4.270     4.256     4.240     4.223     4.203     4.181     4.157     4.132     4.106     4.080     4.053     4.025     3.997     3.966     3.934     3.901     3.865     3.829     3.794     3.759     3.728     3.699     3.669     3.638     3.603     3.564     3.525     3.485     3.446     3.411     3.374     3.340     3.308     3.280     3.259     3.242     3.230     3.217     3.204     3.192     3.180     3.172     3.167     3.164     3.165     3.166     3.173     3.187     3.203     3.221     3.242     3.265     3.290     3.312     3.330     3.344     3.355     3.366     3.375     3.385     3.395     3.407     3.418     3.430     3.442     3.458     3.479     3.505     3.534     3.565     3.597     3.631     3.669     3.709     3.753     3.799     3.844     3.887     3.925     3.959     3.991     4.018     4.041     4.061     4.078     4.093     4.109     4.128     4.153     4.179     4.200     4.215     4.224     4.225     4.220     4.210     4.201     4.191     4.182     4.170     4.159     4.142     4.120     4.097     4.074     4.051     4.027     4.004     3.984     3.964     3.940     3.915     3.888     3.861     3.832     3.803     3.773     3.743     3.713     3.682     3.651     3.621     3.592     3.562     3.531     3.499     3.467     3.434     3.402     3.372     3.344     3.318     3.291     3.262     3.231     3.197     3.161     3.124     3.087     3.051     3.015     2.980     2.945     2.908     2.871     2.832     2.793     2.755     2.717     2.680     2.643     2.607     2.578     2.574     2.572     2.569     2.567     2.564     2.561     2.558     2.555     2.553     2.551     2.549     2.548     2.547     2.546     2.544     2.543     2.542     2.540     2.539     2.537     2.535     2.533     2.531     2.529     2.527     2.525     2.523     2.521     2.519     2.517     2.514     2.512     2.510     2.508     2.505     2.503     2.501     2.498     2.496     2.493     2.491     2.488     2.485     2.483     2.480     2.478     2.476     2.473     2.471     2.470     2.468     2.466     2.465     2.463     2.462     2.460     2.458     2.456     2.454     2.452     2.450     2.448     2.451     2.498     2.545     2.591     2.635     2.671     2.698     2.710     2.705     2.680     2.639     2.587     2.536     2.497     2.485     2.498     2.524     2.545     2.555     2.551     2.544     2.563     2.582     2.603     2.626     2.652     2.685     2.725     2.773     2.834     2.909     2.992     3.079     3.161     3.235     3.296     3.341     3.370     3.380     3.367     3.331     3.274     3.197     3.101     2.990     2.867     2.738     2.611     2.492     2.381     2.377     2.386     2.396     2.404     2.413     2.423     2.432     2.451     2.500     2.551     2.605     2.660     2.718     2.777     2.882     3.046     3.205     3.353     3.487     3.604     3.704     3.786     3.854     3.913     3.966     4.016     4.060     4.093     4.117     4.135     4.151     4.170     4.196     4.228     4.263     4.300     4.335     4.365     4.388     4.405     4.418     4.434     4.451     4.463     4.467     4.463     4.450     4.427     4.393     4.353     4.308     4.258     4.206     4.155     4.105     4.132     4.154     4.184     4.218     4.273     4.409     4.548     4.688     4.823     4.949     5.063     5.159     5.232     5.281     5.303     5.304     5.290     5.267     5.242     5.213     5.185     5.151     5.115     5.082     5.048     5.019     4.993     4.972     4.964     4.969     4.990     5.019     5.045     5.059     5.060     5.050     5.033     5.008     4.975     4.929     4.871     4.811     4.745     4.678     4.612     4.545     4.473     4.396     4.313     4.228     4.146     4.068     3.991     3.915     3.843     3.776     3.712     3.652     3.599     3.549     3.502     3.455     3.405     3.358     3.307     3.256     3.206     3.157     3.111     3.076     3.045     3.016     2.990     2.965     2.943     2.923     2.907     2.890     2.875     2.859     2.843     2.824     2.802     2.777     2.750     2.721     2.691     2.661     2.630     2.599     2.568     2.538     2.509     2.480     2.452     2.424     2.397     2.369     2.343     2.317     2.292     2.268     2.244     2.221     2.199     2.177     2.155     2.134     2.113     2.092     2.071     2.051     2.031     2.011     1.991     1.972     1.953     1.936     1.917     1.900     1.883     1.866     1.851     1.835     1.819     1.803     1.787     1.772     1.756     1.740     1.724     1.707     1.691     1.676     1.661     1.646     1.631     1.615     1.600     1.586     1.571     1.557     1.542     1.527     1.513     1.499     1.485     1.471     1.457     1.443     1.430     1.417     1.404     1.391     1.379     1.367     1.355     1.344     1.333     1.322     1.310     1.299     1.289     1.284     1.281     1.279     1.276     1.273     1.270     1.268     1.265     1.263     1.260     1.258     1.255     1.253     1.250     1.248     1.246     1.244     1.242     1.240     1.238     1.236     1.234     1.232     1.230     1.229     1.227     1.226     1.224     1.223     1.221     1.220     1.219     1.218     1.217     1.216     1.215     1.214     1.213     1.212     1.211     1.210     1.209     1.208     1.207     1.206     1.205     1.204     1.203     1.201     1.200     1.199     1.198     1.197     1.195     1.194     1.192     1.190     1.189     1.187     1.185     1.183     1.181     1.179     1.177     1.174     1.172     1.169     1.167     1.164     1.161     1.158     1.155     1.151     1.148     1.144     1.141     1.137     1.133     1.129     1.125     1.120     1.116     1.111     1.107     1.102     1.097     1.092     1.087     1.082     1.077     1.071     1.066     1.060     1.055     1.049     1.043     1.037     1.031     1.025     1.019     1.013     1.007     1.000     0.994     0.988     0.981     0.975     0.968     0.961     0.955     0.948     0.942     0.936     0.929     0.922     0.916     0.909     0.903     0.898     0.894     0.890     0.885     0.882     0.882     0.889     0.901     0.914     0.926     0.935     0.942     0.948     0.950     0.950     0.948
     1.463     1.467     1.470     1.474     1.477     1.481     1.484     1.487     1.490     1.493     1.496     1.500     1.503     1.505     1.508     1.510     1.513     1.516     1.518     1.520     1.523     1.525     1.528     1.529     1.532     1.533     1.536     1.537     1.539     1.541     1.542     1.544     1.546     1.547     1.548     1.550     1.552     1.553     1.554     1.556     1.557     1.559     1.559     1.561     1.561     1.563     1.563     1.565     1.565     1.567     1.567     1.568     1.568     1.569     1.569     1.570     1.570     1.571     1.571     1.572     1.572     1.573     1.573     1.574     1.574     1.575     1.575     1.575     1.575     1.575     1.575     1.575     1.575     1.575     1.574     1.574     1.574     1.573     1.573     1.573     1.573     1.572     1.572     1.572     1.571     1.571     1.570     1.570     1.569     1.569     1.568     1.568     1.567     1.567     1.566     1.565     1.565     1.564     1.563     1.562     1.562     1.561     1.560     1.559     1.558     1.557     1.557     1.556     1.555     1.554     1.553     1.552     1.551     1.550     1.549     1.548     1.547     1.546     1.544     1.543     1.542     1.541     1.540     1.539     1.538     1.536     1.535     1.534     1.532     1.531     1.530     1.528     1.527     1.526     1.524     1.523     1.521     1.520     1.518     1.517     1.515     1.514     1.512     1.510     1.509     1.507     1.505     1.504     1.502     1.500     1.499     1.497     1.495     1.493     1.491     1.490     1.488     1.486     1.484     1.482     1.480     1.478     1.476     1.474     1.472     1.470     1.467     1.465     1.463     1.461     1.458     1.456     1.454     1.451     1.449     1.446     1.444     1.442     1.439     1.437     1.434     1.432     1.429     1.426     1.424     1.421     1.418     1.416     1.413     1.410     1.407     1.404     1.402     1.399     1.396     1.393     1.390     1.387     1.384     1.381     1.378     1.375     1.372     1.369     1.366     1.363     1.360     1.357     1.353     1.350     1.347     1.344     1.341     1.337     1.334     1.331     1.327     1.324     1.321     1.317     1.314     1.310     1.307     1.303     1.300     1.296     1.293     1.289     1.286     1.282     1.279     1.275     1.272     1.268     1.265     1.261     1.257     1.253     1.250     1.246     1.242     1.238     1.234     1.231     1.227     1.223     1.219     1.215     1.212     1.211     1.211     1.210     1.210     1.209     1.209     1.209     1.208     1.208     1.207     1.207     1.206     1.206     1.205     1.205     1.205     1.204     1.204     1.203     1.203     1.202     1.202     1.203     1.203     1.204     1.205     1.205     1.206     1.207     1.207     1.208     1.208     1.209     1.210     1.210     1.211     1.212     1.212     1.213     1.213     1.214     1.214     1.215     1.216     1.216     1.217     1.218     1.218     1.219     1.219     1.220     1.220     1.221     1.221     1.222     1.223     1.223     1.224     1.224     1.225     1.225     1.226     1.226     1.227     1.227     1.228     1.228     1.229     1.229     1.230     1.230     1.230     1.231     1.231     1.232     1.232     1.233     1.233     1.233     1.234     1.234     1.235     1.235     1.236     1.236     1.236     1.237     1.237     1.238     1.238     1.239     1.239     1.240     1.240     1.240     1.241     1.242     1.242     1.242     1.243     1.243     1.244     1.244     1.245     1.245     1.245     1.246     1.246     1.247     1.247     1.248     1.248     1.249     1.249     1.249     1.250     1.250     1.251     1.251     1.252     1.252     1.252     1.253     1.253     1.254     1.254     1.255     1.255     1.256     1.256     1.257     1.257     1.258     1.259     1.259     1.260     1.260     1.260     1.261     1.261     1.262     1.262     1.263     1.263     1.264     1.264     1.265     1.265     1.266     1.266     1.267     1.268     1.268     1.269     1.269     1.270     1.270     1.271     1.271     1.272     1.273     1.273     1.274     1.274     1.275     1.275     1.276     1.277     1.277     1.278     1.278     1.279     1.280     1.280     1.281     1.281     1.282     1.282     1.283     1.284     1.284     1.285     1.285     1.286     1.286     1.287     1.287     1.288     1.288     1.289     1.290     1.290     1.291     1.291     1.292     1.292     1.293     1.294     1.294     1.295     1.296     1.296     1.297     1.297     1.298     1.299     1.299     1.300     1.301     1.301     1.302     1.303     1.303     1.304     1.305     1.305     1.306     1.307     1.307     1.308     1.308     1.309     1.310     1.310     1.311     1.312     1.312     1.313     1.314     1.314     1.315     1.316     1.316     1.317     1.318     1.319     1.319     1.320     1.321     1.322     1.322     1.323     1.324     1.325     1.325     1.326     1.327     1.328     1.328     1.329     1.330     1.331     1.331     1.332     1.333     1.334     1.335     1.336     1.336     1.337     1.338     1.339     1.340     1.340     1.341     1.342     1.343     1.346     1.348     1.351     1.353     1.356     1.359     1.361     1.364     1.367     1.369     1.372     1.375     1.378     1.381     1.384     1.386     1.389     1.392     1.395     1.398     1.401     1.404     1.407     1.410     1.414     1.417     1.420     1.423     1.426     1.429     1.433     1.436     1.439     1.443     1.446     1.449     1.453     1.456     1.459     1.463     1.466     1.470     1.474     1.477     1.481     1.484     1.488     1.492     1.496     1.499     1.503     1.507     1.510     1.514     1.518     1.522     1.526     1.530     1.534     1.538     1.542     1.546     1.550     1.554     1.558     1.562     1.566     1.570     1.574     1.578     1.583     1.587     1.591     1.595     1.600     1.604     1.608     1.613     1.617     1.621     1.626     1.630     1.634     1.639     1.643     1.647     1.652     1.656     1.661     1.665     1.670     1.674     1.679     1.683     1.688     1.692     1.697     1.701     1.706     1.710     1.715     1.719     1.724     1.729     1.733     1.738     1.742     1.747     1.751     1.756     1.760     1.765     1.770     1.774     1.778     1.783     1.787     1.792     1.796     1.801     1.805     1.810     1.814     1.819     1.823     1.827     1.832     1.836     1.840     1.845     1.849     1.853     1.858     1.862     1.866     1.870     1.874     1.879     1.883     1.887     1.891     1.895     1.899     1.903     1.907     1.911     1.915     1.919     1.922     1.926     1.930     1.934     1.937     1.941     1.944     1.948     1.951     1.955     1.958     1.962     1.965     1.968     1.972     1.975     1.978     1.981     1.984     1.987     1.990     1.993     1.996     1.999     2.001     2.004     2.007     2.009     2.012     2.015     2.017     2.019     2.022     2.024     2.027     2.029     2.031     2.033     2.035     2.037     2.039     2.041     2.042     2.044     2.046     2.047     2.049     2.050     2.051     2.053     2.054     2.055     2.056     2.056     2.057     2.057     2.058     2.058     2.058     2.058     2.058     2.058     2.057     2.056     2.056     2.055     2.053     2.052     2.051     2.049     2.048     2.046     2.044     2.042     2.039     2.037     2.034     2.031     2.028     2.025     2.021     2.018     2.014     2.009     2.005     2.001     1.996     1.991     1.986     1.980     1.975     1.969     1.962     1.956     1.949     1.942     1.935     1.927     1.919     1.910     1.901     1.892     1.884     1.876     1.868     1.862     1.855     1.849     1.843     1.837     1.831     1.826     1.820     1.814     1.809     1.803     1.797     1.792     1.786     1.780     1.774     1.768     1.761     1.755     1.749     1.742     1.735     1.729     1.722     1.715     1.707     1.700     1.692     1.684     1.677     1.669     1.662     1.663     1.664     1.665     1.666     1.667     1.668     1.669     1.670     1.671     1.672     1.673     1.674     1.675     1.676     1.677     1.678     1.679     1.680     1.681     1.682     1.684     1.685     1.686     1.687     1.688     1.689     1.690     1.691     1.692     1.693     1.694     1.695     1.696     1.698     1.699     1.700     1.701     1.702     1.703     1.704     1.705     1.706     1.707     1.708     1.710     1.711     1.712     1.713     1.714     1.715     1.716     1.717     1.719     1.720     1.721     1.722     1.723     1.724     1.725     1.726     1.728     1.729     1.730     1.731     1.732     1.733     1.734     1.736     1.737     1.738     1.739     1.740     1.741     1.742     1.743     1.745     1.746     1.747     1.748     1.749     1.750     1.752     1.753     1.754     1.755     1.756     1.757     1.759     1.760     1.761     1.762     1.764     1.765     1.766     1.767     1.769     1.770     1.771     1.773     1.774     1.775     1.776     1.778     1.779     1.781     1.782     1.783     1.785     1.786     1.788     1.789     1.790     1.792     1.793     1.795     1.796     1.798     1.799     1.801     1.802     1.804     1.806     1.807     1.809     1.810     1.812     1.814     1.815     1.817     1.818     1.820     1.822     1.823     1.825     1.827     1.828     1.830     1.832     1.834     1.835     1.837     1.839     1.840     1.842     1.844     1.846     1.847     1.850     1.865     1.880     1.895     1.910     1.924     1.939     1.953     1.968     1.982     1.996     2.010     2.023     2.037     2.050     2.063     2.076     2.089     2.102     2.115     2.127     2.139     2.151     2.163     2.175     2.186     2.197     2.208     2.219     2.230     2.240     2.250     2.260     2.270     2.279     2.288     2.297     2.306     2.314     2.322     2.330     2.338     2.345     2.352     2.359     2.365     2.371     2.377     2.383     2.388     2.393     2.398     2.403     2.407     2.411     2.415     2.419     2.422     2.425     2.428     2.431     2.434     2.436     2.438     2.440     2.442     2.444     2.445     2.447     2.448     2.449     2.451     2.451     2.452     2.453     2.454     2.454     2.455     2.455     2.456     2.456     2.457     2.457     2.458     2.458     2.459     2.460     2.461     2.462     2.463     2.464     2.466     2.467     2.469     2.472     2.474     2.477     2.480     2.483     2.486     2.490     2.495     2.499     2.505     2.510     2.516     2.523     2.529     2.537     2.545     2.553     2.562     2.572     2.582     2.592     2.603     2.615     2.627     2.640     2.653     2.667     2.681     2.696     2.712     2.728     2.744     2.761     2.779     2.797     2.815     2.833     2.852     2.872     2.891     2.911     2.931     2.952     2.973     2.994     3.015     3.036     3.057     3.079     3.100     3.121     3.143     3.164     3.185     3.207     3.228     3.249     3.270     3.291     3.313     3.334     3.355     3.376     3.397     3.419     3.440     3.461     3.482     3.503     3.525     3.547     3.569     3.592     3.616     3.641     3.667     3.696     3.726     3.759     3.795     3.835     3.879     3.923     3.969     4.013     4.057     4.100     4.142     4.184     4.227     4.271     4.316     4.359     4.402     4.440     4.474     4.500     4.517     4.526     4.526     4.520     4.509     4.498     4.495     4.499     4.502     4.495     4.475     4.446     4.415     4.381     4.347     4.316     4.289     4.269     4.258     4.251     4.248     4.248     4.249     4.253     4.260     4.269     4.280     4.292     4.304     4.313     4.321     4.329     4.336     4.343     4.347     4.350     4.350     4.348     4.342     4.335     4.326     4.316     4.305     4.294     4.282     4.269     4.256     4.239     4.219     4.197     4.173     4.146     4.120     4.094     4.067     4.040     4.012     3.982     3.952     3.919     3.883     3.847     3.813     3.777     3.746     3.716     3.685     3.654     3.619     3.578     3.538     3.497     3.456     3.419     3.381     3.346     3.314     3.285     3.263     3.243     3.227     3.210     3.191     3.175     3.160     3.149     3.143     3.142     3.145     3.150     3.161     3.178     3.196     3.216     3.239     3.263     3.287     3.309     3.327     3.342     3.355     3.367     3.378     3.388     3.399     3.410     3.420     3.430     3.440     3.449     3.458     3.471     3.488     3.510     3.537     3.568     3.603     3.642     3.685     3.729     3.774     3.814     3.852     3.888     3.920     3.949     3.974     3.993     4.010     4.028     4.050     4.081     4.113     4.143     4.169     4.189     4.202     4.208     4.209     4.210     4.211     4.210     4.208     4.205     4.197     4.183     4.165     4.145     4.123     4.099     4.075     4.053     4.033     4.009     3.982     3.954     3.926     3.896     3.866     3.835     3.804     3.773     3.742     3.712     3.681     3.651     3.620     3.588     3.556     3.523     3.489     3.455     3.423     3.392     3.363     3.336     3.309     3.280     3.249     3.215     3.179     3.141     3.103     3.065     3.027     2.990     2.952     2.914     2.876     2.837     2.799     2.760     2.722     2.685     2.648     2.613     2.589     2.586     2.583     2.581     2.578     2.575     2.572     2.569     2.566     2.564     2.562     2.561     2.560     2.558     2.557     2.556     2.554     2.553     2.551     2.550     2.548     2.546     2.544     2.541     2.539     2.537     2.534     2.532     2.529     2.527     2.524     2.522     2.519     2.517     2.514     2.512     2.509     2.506     2.504     2.501     2.498     2.495     2.493     2.490     2.487     2.484     2.482     2.479     2.477     2.475     2.473     2.471     2.470     2.468     2.466     2.465     2.463     2.461     2.459     2.457     2.455     2.453     2.450     2.462     2.508     2.553     2.600     2.644     2.682     2.708     2.720     2.710     2.679     2.633     2.582     2.540     2.520     2.527     2.552     2.576     2.593     2.597     2.595     2.593     2.591     2.586     2.595     2.618     2.644     2.676     2.713     2.759     2.816     2.886     2.966     3.050     3.133     3.209     3.274     3.327     3.365     3.383     3.380     3.354     3.308     3.240     3.154     3.048     2.930     2.805     2.678     2.553     2.434     2.352     2.361     2.370     2.379     2.388     2.397     2.406     2.417     2.469     2.521     2.573     2.624     2.676     2.730     2.825     2.997     3.165     3.322     3.463     3.584     3.684     3.765     3.832     3.892     3.951     4.009     4.063     4.110     4.147     4.177     4.204     4.233     4.265     4.296     4.323     4.345     4.365     4.384     4.404     4.425     4.448     4.473     4.497     4.514     4.522     4.523     4.515     4.496     4.463     4.419     4.370     4.323     4.376     4.430     4.479     4.529     4.584     4.636     4.675     4.757     4.922     5.079     5.231     5.376     5.506     5.611     5.688     5.730     5.735     5.710     5.666     5.612     5.557     5.507     5.452     5.391     5.327     5.255     5.187     5.122     5.064     5.010     4.969     4.945     4.942     4.962     4.997     5.032     5.059     5.070     5.067     5.056     5.035     5.001     4.954     4.895     4.824     4.752     4.675     4.591     4.505     4.415     4.318     4.211     4.097     3.986     3.876     3.768     3.662     3.565     3.484     3.413     3.353     3.305     3.265     3.229     3.195     3.159     3.127     3.100     3.074     3.047     3.019     2.992     2.970     2.949     2.928     2.907     2.887     2.868     2.851     2.836     2.822     2.809     2.795     2.781     2.766     2.748     2.727     2.703     2.678     2.652     2.626     2.599     2.571     2.543     2.515     2.488     2.461     2.435     2.409     2.382     2.357     2.331     2.306     2.281     2.258     2.235     2.212     2.191     2.169     2.148     2.127     2.106     2.085     2.065     2.045     2.026     2.006     1.987     1.967     1.950     1.932     1.914     1.897     1.880     1.864     1.849     1.833     1.817     1.802     1.786     1.770     1.755     1.740     1.724     1.708     1.692     1.677     1.662     1.647     1.633     1.618     1.602     1.588     1.574     1.560     1.545     1.531     1.516     1.502     1.488     1.474     1.461     1.447     1.434     1.421     1.408     1.395     1.383     1.371     1.359     1.347     1.336     1.325     1.313     1.302     1.291     1.281     1.278     1.275     1.272     1.270     1.267     1.264     1.262     1.259     1.257     1.254     1.252     1.249     1.247     1.245     1.242     1.240     1.238     1.236     1.234     1.233     1.231     1.229     1.227     1.226     1.224     1.223     1.221     1.220     1.218     1.217     1.216     1.215     1.214     1.213     1.212     1.211     1.210     1.209     1.208     1.207     1.206     1.205     1.204     1.203     1.202     1.201     1.200     1.199     1.197     1.196     1.195     1.194     1.192     1.191     1.189     1.188     1.186     1.184     1.182     1.180     1.178     1.176     1.174     1.171     1.169     1.166     1.164     1.161     1.158     1.155     1.152     1.148     1.145     1.142     1.138     1.134     1.130     1.126     1.122     1.118     1.113     1.109     1.104     1.099     1.095     1.090     1.085     1.080     1.074     1.069     1.064     1.058     1.052     1.047     1.041     1.035     1.029     1.023     1.017     1.010     1.004     0.998     0.992     0.985     0.979     0.972     0.966     0.959     0.953     0.946     0.940     0.933     0.927     0.920     0.914     0.907     0.901     0.894     0.888     0.882     0.877     0.873     0.873     0.882     0.895     0.909     0.921     0.931     0.939     0.944     0.947     0.947     0.945
     1.462     1.466     1.469     1.473     1.476     1.480     1.483     1.486     1.489     1.493     1.495     1.499     1.501     1.505     1.507     1.510     1.512     1.516     1.517     1.521     1.522     1.525     1.526     1.530     1.531     1.534     1.534     1.537     1.538     1.541     1.542     1.544     1.545     1.547     1.548     1.550     1.552     1.553     1.555     1.556     1.558     1.558     1.560     1.561     1.562     1.563     1.564     1.564     1.566     1.566     1.567     1.568     1.568     1.569     1.569     1.570     1.570     1.571     1.571     1.572     1.572     1.573     1.573     1.573     1.574     1.574     1.575     1.575     1.575     1.575     1.575     1.575     1.575     1.575     1.575     1.574     1.574     1.574     1.574     1.573     1.573     1.573     1.573     1.572     1.572     1.572     1.571     1.571     1.570     1.570     1.569     1.569     1.568     1.567     1.567     1.566     1.566     1.565     1.564     1.563     1.563     1.562     1.561     1.560     1.559     1.558     1.558     1.557     1.556     1.555     1.554     1.553     1.552     1.551     1.550     1.549     1.548     1.547     1.546     1.545     1.543     1.542     1.541     1.540     1.539     1.537     1.536     1.535     1.534     1.532     1.531     1.530     1.528     1.527     1.525     1.524     1.522     1.521     1.519     1.518     1.516     1.515     1.513     1.512     1.510     1.508     1.507     1.505     1.503     1.501     1.500     1.498     1.496     1.494     1.493     1.491     1.489     1.487     1.485     1.483     1.481     1.479     1.477     1.475     1.473     1.471     1.469     1.466     1.464     1.462     1.460     1.457     1.455     1.453     1.450     1.448     1.445     1.443     1.441     1.438     1.436     1.433     1.430     1.428     1.425     1.422     1.420     1.417     1.414     1.411     1.409     1.406     1.403     1.400     1.397     1.394     1.391     1.389     1.386     1.383     1.380     1.377     1.374     1.371     1.368     1.365     1.361     1.358     1.355     1.352     1.349     1.345     1.342     1.339     1.336     1.332     1.329     1.326     1.322     1.319     1.315     1.312     1.309     1.305     1.302     1.298     1.295     1.291     1.288     1.284     1.281     1.277     1.273     1.270     1.266     1.263     1.259     1.255     1.252     1.248     1.244     1.240     1.236     1.233     1.229     1.225     1.221     1.217     1.213     1.211     1.210     1.210     1.209     1.209     1.208     1.208     1.208     1.207     1.207     1.206     1.206     1.205     1.205     1.205     1.204     1.204     1.203     1.203     1.203     1.202     1.202     1.202     1.203     1.203     1.204     1.205     1.205     1.206     1.207     1.207     1.208     1.208     1.209     1.210     1.210     1.211     1.211     1.212     1.213     1.213     1.214     1.214     1.215     1.216     1.216     1.217     1.217     1.218     1.219     1.219     1.220     1.220     1.221     1.221     1.222     1.222     1.223     1.224     1.224     1.224     1.225     1.225     1.226     1.227     1.227     1.228     1.228     1.228     1.229     1.229     1.230     1.230     1.231     1.231     1.231     1.232     1.232     1.233     1.233     1.234     1.234     1.235     1.235     1.235     1.236     1.236     1.237     1.237     1.238     1.238     1.239     1.239     1.239     1.240     1.240     1.241     1.241     1.242     1.242     1.243     1.243     1.244     1.244     1.244     1.245     1.245     1.246     1.246     1.247     1.247     1.247     1.248     1.248     1.249     1.249     1.250     1.250     1.250     1.251     1.251     1.252     1.252     1.253     1.253     1.254     1.254     1.255     1.255     1.256     1.256     1.257     1.257     1.258     1.258     1.259     1.259     1.260     1.260     1.261     1.261     1.262     1.262     1.263     1.263     1.264     1.264     1.265     1.265     1.266     1.266     1.267     1.268     1.268     1.269     1.269     1.270     1.270     1.271     1.271     1.272     1.273     1.273     1.274     1.274     1.275     1.276     1.276     1.277     1.277     1.278     1.278     1.279     1.279     1.280     1.281     1.281     1.282     1.282     1.283     1.284     1.284     1.285     1.285     1.286     1.286     1.287     1.287     1.288     1.289     1.289     1.290     1.290     1.291     1.292     1.292     1.293     1.293     1.294     1.294     1.295     1.296     1.296     1.297     1.297     1.298     1.299     1.299     1.300     1.301     1.301     1.302     1.303     1.303     1.304     1.305     1.305     1.306     1.307     1.307     1.308     1.308     1.309     1.310     1.310     1.311     1.312     1.312     1.313     1.314     1.314     1.315     1.316     1.317     1.318     1.318     1.319     1.320     1.320     1.321     1.322     1.323     1.323     1.324     1.325     1.326     1.326     1.327     1.328     1.329     1.329     1.330     1.331     1.332     1.333     1.333     1.334     1.335     1.336     1.337     1.338     1.339     1.339     1.340     1.341     1.342     1.342     1.344     1.347     1.349     1.352     1.355     1.357     1.360     1.363     1.365     1.368     1.371     1.374     1.376     1.379     1.382     1.385     1.388     1.391     1.394     1.397     1.400     1.403     1.406     1.409     1.412     1.415     1.418     1.421     1.425     1.428     1.431     1.434     1.438     1.441     1.444     1.448     1.451     1.454     1.458     1.461     1.465     1.468     1.472     1.476     1.479     1.483     1.486     1.490     1.494     1.498     1.501     1.505     1.509     1.512     1.516     1.520     1.524     1.528     1.532     1.536     1.540     1.544     1.548     1.552     1.556     1.560     1.564     1.568     1.573     1.577     1.581     1.585     1.589     1.594     1.598     1.602     1.606     1.611     1.615     1.619     1.624     1.628     1.632     1.637     1.641     1.646     1.650     1.655     1.659     1.663     1.668     1.672     1.677     1.681     1.685     1.690     1.695     1.699     1.704     1.708     1.713     1.717     1.722     1.726     1.731     1.735     1.740     1.744     1.749     1.753     1.758     1.762     1.767     1.771     1.776     1.780     1.785     1.789     1.794     1.798     1.803     1.807     1.811     1.816     1.820     1.824     1.829     1.833     1.837     1.842     1.846     1.850     1.854     1.859     1.863     1.867     1.871     1.875     1.879     1.883     1.887     1.891     1.896     1.900     1.903     1.907     1.911     1.915     1.919     1.922     1.926     1.930     1.933     1.937     1.940     1.944     1.947     1.950     1.954     1.957     1.960     1.964     1.967     1.970     1.973     1.976     1.979     1.982     1.985     1.988     1.991     1.993     1.996     1.999     2.001     2.004     2.006     2.009     2.011     2.013     2.016     2.018     2.020     2.022     2.024     2.026     2.028     2.030     2.032     2.034     2.035     2.037     2.038     2.040     2.041     2.042     2.044     2.045     2.046     2.047     2.047     2.048     2.049     2.049     2.049     2.049     2.049     2.049     2.049     2.048     2.048     2.047     2.046     2.045     2.043     2.042     2.040     2.039     2.037     2.035     2.033     2.030     2.028     2.025     2.022     2.019     2.016     2.012     2.008     2.004     2.000     1.996     1.991     1.986     1.981     1.976     1.971     1.965     1.959     1.953     1.947     1.940     1.933     1.926     1.918     1.910     1.902     1.894     1.886     1.877     1.869     1.862     1.854     1.848     1.841     1.835     1.829     1.823     1.818     1.812     1.807     1.801     1.796     1.790     1.784     1.779     1.773     1.767     1.761     1.755     1.748     1.742     1.735     1.729     1.722     1.715     1.708     1.701     1.693     1.686     1.678     1.670     1.663     1.661     1.662     1.663     1.664     1.665     1.666     1.667     1.668     1.669     1.670     1.671     1.672     1.673     1.674     1.675     1.676     1.677     1.678     1.679     1.680     1.682     1.683     1.684     1.685     1.686     1.687     1.688     1.689     1.690     1.691     1.692     1.693     1.694     1.695     1.696     1.698     1.699     1.700     1.701     1.702     1.703     1.704     1.705     1.706     1.707     1.708     1.710     1.711     1.712     1.713     1.714     1.715     1.716     1.717     1.719     1.720     1.721     1.722     1.723     1.724     1.725     1.727     1.728     1.729     1.730     1.731     1.732     1.733     1.734     1.736     1.737     1.738     1.739     1.740     1.741     1.742     1.744     1.745     1.746     1.747     1.748     1.749     1.751     1.752     1.753     1.754     1.755     1.756     1.758     1.759     1.760     1.761     1.763     1.764     1.765     1.766     1.768     1.769     1.770     1.771     1.773     1.774     1.776     1.777     1.778     1.779     1.781     1.782     1.784     1.785     1.786     1.788     1.789     1.791     1.792     1.794     1.795     1.797     1.798     1.800     1.801     1.803     1.805     1.806     1.808     1.809     1.811     1.813     1.814     1.816     1.817     1.819     1.821     1.822     1.824     1.826     1.827     1.829     1.831     1.833     1.834     1.836     1.838     1.839     1.841     1.843     1.845     1.846     1.848     1.856     1.871     1.886     1.901     1.915     1.930     1.944     1.959     1.973     1.987     2.001     2.014     2.028     2.041     2.055     2.068     2.081     2.094     2.106     2.119     2.131     2.143     2.155     2.167     2.178     2.190     2.201     2.211     2.222     2.233     2.243     2.253     2.263     2.272     2.281     2.290     2.299     2.308     2.316     2.324     2.331     2.339     2.346     2.353     2.359     2.365     2.372     2.377     2.383     2.388     2.393     2.397     2.402     2.406     2.410     2.414     2.417     2.420     2.423     2.426     2.429     2.431     2.434     2.436     2.438     2.440     2.441     2.443     2.444     2.445     2.446     2.447     2.448     2.449     2.449     2.450     2.450     2.451     2.451     2.452     2.452     2.453     2.453     2.454     2.454     2.455     2.456     2.457     2.458     2.459     2.461     2.462     2.464     2.466     2.469     2.471     2.474     2.477     2.481     2.484     2.489     2.493     2.498     2.504     2.509     2.516     2.522     2.530     2.537     2.546     2.555     2.564     2.574     2.584     2.595     2.606     2.618     2.630     2.644     2.657     2.672     2.686     2.702     2.717     2.734     2.750     2.768     2.786     2.804     2.822     2.841     2.860     2.880     2.900     2.920     2.940     2.961     2.982     3.003     3.024     3.045     3.067     3.088     3.110     3.131     3.153     3.174     3.196     3.217     3.238     3.259     3.281     3.302     3.323     3.344     3.366     3.387     3.408     3.430     3.451     3.473     3.495     3.517     3.539     3.562     3.585     3.608     3.632     3.658     3.685     3.714     3.745     3.779     3.817     3.860     3.904     3.950     3.995     4.040     4.084     4.126     4.168     4.210     4.254     4.297     4.341     4.384     4.425     4.462     4.493     4.515     4.529     4.535     4.534     4.527     4.519     4.513     4.512     4.513     4.510     4.495     4.469     4.436     4.402     4.367     4.332     4.302     4.277     4.261     4.252     4.247     4.243     4.241     4.242     4.247     4.254     4.264     4.275     4.287     4.298     4.307     4.316     4.324     4.331     4.338     4.342     4.345     4.345     4.344     4.340     4.333     4.327     4.319     4.310     4.301     4.291     4.280     4.267     4.251     4.231     4.208     4.183     4.156     4.131     4.105     4.078     4.052     4.026     3.997     3.968     3.936     3.900     3.865     3.831     3.795     3.763     3.733     3.701     3.670     3.634     3.593     3.552     3.509     3.467     3.428     3.388     3.354     3.322     3.293     3.269     3.246     3.225     3.203     3.180     3.160     3.142     3.130     3.123     3.125     3.131     3.139     3.154     3.172     3.193     3.214     3.238     3.262     3.287     3.308     3.327     3.344     3.358     3.372     3.385     3.396     3.407     3.416     3.427     3.436     3.442     3.444     3.446     3.451     3.459     3.473     3.491     3.516     3.546     3.581     3.621     3.663     3.703     3.743     3.781     3.817     3.851     3.881     3.905     3.925     3.943     3.965     3.996     4.028     4.060     4.093     4.124     4.148     4.167     4.181     4.195     4.210     4.221     4.229     4.236     4.240     4.236     4.227     4.213     4.195     4.174     4.150     4.128     4.107     4.082     4.054     4.024     3.994     3.964     3.933     3.901     3.869     3.837     3.805     3.774     3.743     3.711     3.679     3.647     3.614     3.581     3.546     3.511     3.476     3.443     3.411     3.382     3.354     3.326     3.297     3.265     3.232     3.196     3.159     3.120     3.080     3.040     3.000     2.960     2.920     2.881     2.841     2.802     2.763     2.725     2.687     2.650     2.615     2.601     2.597     2.595     2.592     2.589     2.586     2.583     2.580     2.577     2.576     2.574     2.573     2.572     2.570     2.569     2.567     2.566     2.564     2.563     2.561     2.559     2.557     2.554     2.552     2.549     2.547     2.544     2.541     2.538     2.535     2.533     2.530     2.527     2.524     2.521     2.518     2.515     2.512     2.509     2.506     2.503     2.500     2.497     2.494     2.491     2.488     2.486     2.483     2.481     2.479     2.477     2.475     2.473     2.471     2.469     2.468     2.466     2.464     2.462     2.460     2.458     2.456     2.453     2.469     2.513     2.558     2.603     2.648     2.686     2.712     2.720     2.705     2.671     2.626     2.583     2.559     2.559     2.577     2.600     2.617     2.626     2.632     2.639     2.645     2.643     2.630     2.612     2.609     2.634     2.665     2.702     2.746     2.799     2.864     2.938     3.019     3.101     3.179     3.248     3.308     3.353     3.380     3.387     3.373     3.336     3.280     3.201     3.104     2.993     2.873     2.748     2.621     2.495     2.373     2.334     2.343     2.351     2.360     2.369     2.378     2.387     2.434     2.486     2.536     2.585     2.634     2.686     2.771     2.942     3.109     3.266     3.407     3.526     3.623     3.702     3.769     3.835     3.905     3.980     4.055     4.124     4.182     4.232     4.279     4.323     4.368     4.406     4.434     4.451     4.460     4.466     4.473     4.486     4.507     4.533     4.556     4.573     4.584     4.588     4.586     4.573     4.573     4.636     4.708     4.783     4.851     4.908     4.953     4.994     5.033     5.072     5.119     5.299     5.474     5.635     5.782     5.913     6.019     6.095     6.136     6.138     6.101     6.038     5.966     5.889     5.810     5.733     5.651     5.559     5.467     5.368     5.272     5.185     5.106     5.036     4.982     4.947     4.936     4.946     4.975     5.006     5.030     5.040     5.035     5.021     5.001     4.968     4.923     4.868     4.800     4.719     4.634     4.540     4.437     4.328     4.213     4.088     3.953     3.816     3.683     3.552     3.424     3.309     3.211     3.134     3.075     3.032     3.001     2.976     2.952     2.929     2.913     2.907     2.902     2.895     2.885     2.872     2.861     2.848     2.833     2.818     2.803     2.787     2.773     2.760     2.748     2.737     2.725     2.714     2.701     2.686     2.669     2.650     2.628     2.606     2.582     2.559     2.535     2.510     2.485     2.460     2.435     2.410     2.386     2.361     2.337     2.314     2.289     2.266     2.243     2.220     2.199     2.178     2.157     2.136     2.115     2.095     2.075     2.055     2.036     2.017     1.998     1.979     1.961     1.943     1.926     1.909     1.892     1.876     1.860     1.845     1.830     1.814     1.799     1.784     1.768     1.753     1.738     1.723     1.708     1.693     1.677     1.662     1.648     1.634     1.619     1.604     1.590     1.576     1.562     1.548     1.534     1.519     1.505     1.492     1.478     1.464     1.451     1.438     1.424     1.411     1.399     1.386     1.374     1.362     1.350     1.339     1.328     1.317     1.305     1.294     1.284     1.274     1.271     1.269     1.266     1.263     1.261     1.258     1.256     1.253     1.251     1.248     1.246     1.244     1.241     1.239     1.237     1.235     1.233     1.231     1.229     1.228     1.226     1.224     1.223     1.221     1.220     1.218     1.217     1.215     1.214     1.213     1.212     1.211     1.210     1.209     1.208     1.207     1.206     1.205     1.204     1.203     1.202     1.201     1.200     1.199     1.198     1.197     1.196     1.195     1.194     1.192     1.191     1.190     1.188     1.187     1.185     1.183     1.181     1.180     1.178     1.176     1.173     1.171     1.169     1.166     1.164     1.161     1.158     1.155     1.152     1.149     1.146     1.142     1.139     1.135     1.131     1.128     1.123     1.119     1.115     1.111     1.106     1.102     1.097     1.092     1.087     1.082     1.077     1.072     1.066     1.061     1.056     1.050     1.044     1.038     1.032     1.026     1.020     1.014     1.008     1.002     0.996     0.989     0.983     0.976     0.970     0.963     0.957     0.950     0.944     0.937     0.931     0.924     0.918     0.911     0.905     0.898     0.892     0.886     0.879     0.873     0.866     0.865     0.875     0.890     0.904     0.917     0.927     0.935     0.941     0.944     0.944     0.941
     1.462     1.465     1.469     1.472     1.475     1.479     1.482     1.485     1.489     1.491     1.495     1.497     1.501     1.503     1.507     1.509     1.513     1.514     1.518     1.519     1.522     1.524     1.527     1.528     1.531     1.532     1.535     1.536     1.538     1.540     1.542     1.543     1.545     1.546     1.548     1.550     1.551     1.553     1.554     1.556     1.557     1.559     1.560     1.561     1.562     1.563     1.564     1.565     1.566     1.566     1.567     1.568     1.568     1.569     1.570     1.570     1.570     1.571     1.571     1.572     1.572     1.573     1.573     1.573     1.574     1.574     1.575     1.575     1.575     1.575     1.576     1.576     1.575     1.575     1.575     1.575     1.575     1.575     1.574     1.574     1.574     1.573     1.573     1.573     1.573     1.572     1.572     1.571     1.571     1.571     1.570     1.570     1.569     1.568     1.568     1.567     1.567     1.566     1.565     1.564     1.564     1.563     1.562     1.561     1.560     1.559     1.559     1.557     1.557     1.556     1.555     1.554     1.553     1.552     1.551     1.550     1.549     1.548     1.547     1.546     1.544     1.543     1.542     1.541     1.540     1.538     1.537     1.536     1.535     1.534     1.532     1.531     1.529     1.528     1.526     1.525     1.524     1.522     1.521     1.519     1.518     1.516     1.515     1.513     1.511     1.510     1.508     1.506     1.505     1.503     1.501     1.499     1.497     1.496     1.494     1.492     1.490     1.488     1.486     1.484     1.483     1.480     1.478     1.476     1.474     1.472     1.470     1.468     1.465     1.463     1.461     1.459     1.456     1.454     1.452     1.449     1.447     1.444     1.442     1.439     1.437     1.434     1.432     1.429     1.426     1.424     1.421     1.418     1.416     1.413     1.410     1.407     1.404     1.402     1.399     1.396     1.393     1.390     1.387     1.384     1.381     1.378     1.375     1.372     1.369     1.366     1.363     1.360     1.357     1.354     1.350     1.347     1.344     1.341     1.337     1.334     1.331     1.327     1.324     1.321     1.317     1.314     1.310     1.307     1.304     1.300     1.297     1.293     1.290     1.286     1.282     1.279     1.275     1.272     1.268     1.265     1.261     1.257     1.253     1.250     1.246     1.242     1.238     1.235     1.231     1.227     1.223     1.219     1.215     1.212     1.210     1.209     1.209     1.208     1.208     1.208     1.207     1.207     1.206     1.206     1.205     1.205     1.205     1.204     1.204     1.203     1.203     1.203     1.202     1.202     1.201     1.201     1.202     1.203     1.203     1.204     1.205     1.205     1.206     1.207     1.207     1.208     1.208     1.209     1.210     1.210     1.211     1.212     1.212     1.213     1.213     1.214     1.214     1.215     1.216     1.216     1.217     1.217     1.218     1.219     1.219     1.220     1.220     1.221     1.221     1.222     1.222     1.223     1.223     1.224     1.224     1.225     1.225     1.226     1.226     1.227     1.227     1.228     1.228     1.229     1.229     1.229     1.230     1.230     1.231     1.231     1.232     1.232     1.233     1.233     1.234     1.234     1.234     1.235     1.235     1.236     1.236     1.237     1.237     1.237     1.238     1.238     1.239     1.239     1.240     1.240     1.241     1.241     1.242     1.242     1.242     1.243     1.243     1.244     1.244     1.245     1.245     1.245     1.246     1.246     1.247     1.247     1.248     1.248     1.249     1.249     1.249     1.250     1.250     1.251     1.251     1.252     1.252     1.253     1.253     1.254     1.254     1.255     1.255     1.256     1.256     1.257     1.257     1.258     1.258     1.259     1.259     1.260     1.260     1.261     1.261     1.262     1.262     1.263     1.263     1.264     1.264     1.265     1.265     1.266     1.266     1.267     1.268     1.268     1.269     1.269     1.270     1.270     1.271     1.271     1.272     1.273     1.273     1.274     1.274     1.275     1.276     1.276     1.277     1.277     1.278     1.278     1.279     1.280     1.280     1.281     1.281     1.282     1.282     1.283     1.283     1.284     1.285     1.285     1.286     1.286     1.287     1.287     1.288     1.289     1.289     1.290     1.290     1.291     1.292     1.292     1.293     1.293     1.294     1.295     1.295     1.296     1.297     1.297     1.298     1.298     1.299     1.300     1.300     1.301     1.302     1.302     1.303     1.303     1.304     1.305     1.306     1.306     1.307     1.307     1.308     1.308     1.309     1.310     1.311     1.311     1.312     1.313     1.313     1.314     1.315     1.316     1.316     1.317     1.318     1.319     1.319     1.320     1.321     1.321     1.322     1.323     1.324     1.324     1.325     1.326     1.327     1.327     1.328     1.329     1.330     1.331     1.332     1.332     1.333     1.334     1.335     1.336     1.336     1.337     1.338     1.339     1.340     1.340     1.341     1.342     1.343     1.345     1.348     1.351     1.353     1.356     1.359     1.361     1.364     1.366     1.369     1.372     1.375     1.378     1.380     1.384     1.386     1.389     1.393     1.395     1.398     1.401     1.404     1.407     1.411     1.413     1.417     1.420     1.423     1.426     1.429     1.433     1.436     1.439     1.443     1.446     1.449     1.453     1.456     1.460     1.463     1.467     1.470     1.474     1.477     1.481     1.485     1.488     1.492     1.496     1.499     1.503     1.507     1.511     1.515     1.519     1.522     1.526     1.530     1.534     1.538     1.542     1.546     1.550     1.554     1.558     1.562     1.567     1.571     1.575     1.579     1.583     1.587     1.592     1.596     1.600     1.604     1.609     1.613     1.617     1.622     1.626     1.630     1.635     1.639     1.644     1.648     1.652     1.657     1.661     1.666     1.670     1.674     1.679     1.683     1.688     1.692     1.697     1.701     1.706     1.710     1.715     1.719     1.724     1.729     1.733     1.737     1.742     1.746     1.751     1.755     1.760     1.764     1.769     1.773     1.778     1.782     1.787     1.791     1.795     1.800     1.804     1.808     1.813     1.817     1.821     1.826     1.830     1.834     1.839     1.843     1.847     1.851     1.855     1.859     1.864     1.868     1.872     1.876     1.880     1.884     1.888     1.892     1.896     1.900     1.903     1.907     1.911     1.914     1.918     1.922     1.925     1.929     1.932     1.936     1.939     1.943     1.946     1.949     1.952     1.956     1.959     1.962     1.965     1.968     1.971     1.974     1.977     1.980     1.982     1.985     1.988     1.990     1.993     1.995     1.998     2.000     2.003     2.005     2.007     2.009     2.012     2.014     2.016     2.018     2.020     2.021     2.023     2.025     2.027     2.028     2.030     2.031     2.032     2.034     2.035     2.036     2.037     2.038     2.038     2.039     2.040     2.040     2.040     2.041     2.040     2.040     2.040     2.040     2.039     2.038     2.037     2.036     2.035     2.033     2.031     2.030     2.028     2.026     2.023     2.021     2.019     2.016     2.013     2.010     2.007     2.003     1.999     1.995     1.991     1.987     1.982     1.977     1.972     1.967     1.962     1.956     1.951     1.944     1.938     1.931     1.925     1.918     1.910     1.903     1.895     1.887     1.879     1.871     1.863     1.855     1.848     1.841     1.835     1.828     1.822     1.816     1.811     1.805     1.800     1.794     1.789     1.783     1.777     1.772     1.766     1.760     1.754     1.748     1.742     1.735     1.729     1.722     1.716     1.709     1.702     1.695     1.687     1.680     1.672     1.664     1.659     1.660     1.661     1.662     1.663     1.664     1.665     1.666     1.667     1.668     1.669     1.670     1.671     1.672     1.673     1.674     1.675     1.676     1.677     1.678     1.679     1.681     1.682     1.683     1.684     1.685     1.686     1.687     1.688     1.689     1.690     1.691     1.692     1.693     1.694     1.695     1.696     1.698     1.699     1.700     1.701     1.702     1.703     1.704     1.705     1.706     1.707     1.708     1.710     1.711     1.712     1.713     1.714     1.715     1.716     1.718     1.719     1.720     1.721     1.722     1.723     1.724     1.726     1.727     1.728     1.729     1.730     1.731     1.732     1.733     1.734     1.736     1.737     1.738     1.739     1.740     1.741     1.743     1.744     1.745     1.746     1.747     1.748     1.750     1.751     1.752     1.753     1.754     1.755     1.757     1.758     1.759     1.760     1.761     1.763     1.764     1.765     1.767     1.768     1.769     1.771     1.772     1.773     1.774     1.776     1.777     1.779     1.780     1.781     1.783     1.784     1.785     1.787     1.788     1.790     1.791     1.793     1.794     1.796     1.797     1.799     1.800     1.802     1.804     1.805     1.807     1.808     1.810     1.812     1.813     1.815     1.816     1.818     1.820     1.821     1.823     1.825     1.826     1.828     1.830     1.832     1.833     1.835     1.837     1.839     1.840     1.842     1.844     1.845     1.847     1.849     1.861     1.877     1.891     1.906     1.921     1.935     1.950     1.964     1.978     1.992     2.005     2.019     2.033     2.046     2.059     2.072     2.085     2.098     2.110     2.123     2.135     2.147     2.159     2.170     2.182     2.193     2.204     2.214     2.225     2.235     2.245     2.255     2.265     2.274     2.283     2.292     2.301     2.309     2.317     2.325     2.332     2.339     2.346     2.353     2.359     2.366     2.371     2.377     2.382     2.387     2.392     2.396     2.401     2.405     2.409     2.412     2.415     2.419     2.421     2.424     2.427     2.429     2.431     2.433     2.435     2.437     2.438     2.439     2.441     2.442     2.443     2.443     2.444     2.445     2.445     2.446     2.446     2.447     2.447     2.448     2.448     2.449     2.449     2.450     2.450     2.451     2.452     2.453     2.454     2.456     2.457     2.459     2.461     2.463     2.466     2.468     2.472     2.475     2.479     2.483     2.487     2.492     2.497     2.503     2.509     2.515     2.522     2.530     2.538     2.547     2.556     2.565     2.575     2.586     2.597     2.609     2.621     2.634     2.648     2.662     2.676     2.691     2.707     2.723     2.739     2.757     2.774     2.792     2.811     2.829     2.848     2.868     2.888     2.908     2.928     2.948     2.969     2.990     3.012     3.033     3.054     3.076     3.097     3.119     3.141     3.162     3.184     3.206     3.227     3.248     3.270     3.291     3.312     3.333     3.355     3.376     3.397     3.419     3.441     3.463     3.485     3.508     3.531     3.554     3.577     3.600     3.624     3.649     3.675     3.703     3.733     3.765     3.801     3.841     3.884     3.930     3.975     4.021     4.065     4.109     4.151     4.193     4.236     4.279     4.322     4.365     4.407     4.446     4.480     4.508     4.527     4.538     4.541     4.538     4.533     4.526     4.522     4.520     4.517     4.506     4.484     4.453     4.418     4.383     4.348     4.314     4.285     4.264     4.251     4.244     4.240     4.235     4.233     4.234     4.238     4.246     4.255     4.266     4.277     4.288     4.297     4.306     4.315     4.322     4.329     4.334     4.337     4.339     4.338     4.335     4.330     4.326     4.320     4.314     4.307     4.298     4.287     4.274     4.258     4.238     4.215     4.190     4.164     4.139     4.113     4.087     4.062     4.037     4.011     3.983     3.952     3.917     3.884     3.849     3.813     3.781     3.750     3.718     3.687     3.650     3.608     3.566     3.521     3.478     3.437     3.398     3.365     3.333     3.303     3.277     3.250     3.225     3.197     3.171     3.148     3.128     3.115     3.109     3.114     3.122     3.134     3.150     3.169     3.191     3.214     3.238     3.263     3.287     3.309     3.329     3.347     3.363     3.379     3.393     3.405     3.414     3.425     3.435     3.442     3.444     3.446     3.447     3.447     3.449     3.453     3.462     3.478     3.502     3.532     3.565     3.601     3.639     3.677     3.714     3.751     3.786     3.814     3.838     3.857     3.879     3.906     3.935     3.965     4.000     4.037     4.070     4.099     4.127     4.153     4.182     4.206     4.227     4.245     4.261     4.268     4.270     4.267     4.257     4.242     4.222     4.202     4.183     4.158     4.129     4.099     4.067     4.037     4.005     3.973     3.940     3.906     3.873     3.841     3.808     3.775     3.742     3.708     3.675     3.641     3.605     3.569     3.533     3.497     3.463     3.431     3.401     3.371     3.342     3.313     3.282     3.250     3.215     3.178     3.139     3.098     3.056     3.013     2.971     2.929     2.887     2.846     2.806     2.766     2.726     2.687     2.650     2.616     2.612     2.609     2.606     2.604     2.600     2.597     2.594     2.592     2.590     2.588     2.587     2.586     2.584     2.583     2.581     2.580     2.578     2.576     2.575     2.573     2.570     2.568     2.565     2.563     2.560     2.557     2.554     2.550     2.547     2.544     2.541     2.537     2.534     2.531     2.528     2.525     2.521     2.518     2.515     2.512     2.509     2.505     2.502     2.499     2.496     2.493     2.490     2.488     2.485     2.483     2.481     2.479     2.477     2.475     2.473     2.471     2.470     2.468     2.466     2.464     2.461     2.459     2.457     2.472     2.514     2.557     2.602     2.646     2.683     2.706     2.710     2.693     2.660     2.623     2.598     2.594     2.606     2.623     2.635     2.642     2.652     2.667     2.685     2.693     2.685     2.665     2.641     2.623     2.624     2.654     2.691     2.733     2.783     2.842     2.910     2.985     3.064     3.143     3.217     3.282     3.333     3.369     3.386     3.382     3.359     3.312     3.244     3.157     3.055     2.942     2.820     2.694     2.564     2.434     2.310     2.313     2.322     2.330     2.338     2.347     2.356     2.387     2.438     2.488     2.537     2.587     2.638     2.691     2.858     3.021     3.174     3.312     3.430     3.528     3.610     3.685     3.764     3.854     3.953     4.051     4.142     4.223     4.293     4.358     4.422     4.481     4.533     4.572     4.597     4.611     4.621     4.632     4.648     4.670     4.701     4.738     4.780     4.828     4.880     4.931     4.979     5.028     5.085     5.151     5.225     5.294     5.349     5.391     5.419     5.439     5.454     5.618     5.785     5.949     6.099     6.230     6.340     6.411     6.439     6.436     6.399     6.332     6.252     6.169     6.073     5.973     5.870     5.765     5.650     5.537     5.422     5.311     5.216     5.127     5.055     4.998     4.957     4.937     4.932     4.941     4.958     4.968     4.967     4.951     4.931     4.908     4.879     4.837     4.786     4.721     4.638     4.541     4.441     4.327     4.207     4.079     3.944     3.800     3.654     3.510     3.368     3.228     3.098     2.984     2.895     2.833     2.792     2.768     2.751     2.739     2.730     2.728     2.734     2.743     2.750     2.752     2.751     2.748     2.742     2.734     2.724     2.713     2.701     2.690     2.679     2.670     2.661     2.651     2.642     2.631     2.619     2.605     2.590     2.573     2.554     2.534     2.513     2.492     2.470     2.448     2.426     2.403     2.380     2.357     2.335     2.312     2.290     2.267     2.245     2.223     2.201     2.181     2.160     2.140     2.120     2.101     2.081     2.062     2.043     2.024     2.006     1.987     1.969     1.952     1.935     1.918     1.901     1.885     1.870     1.854     1.840     1.824     1.809     1.795     1.780     1.765     1.750     1.735     1.721     1.706     1.692     1.677     1.662     1.648     1.634     1.620     1.606     1.592     1.578     1.564     1.550     1.536     1.522     1.508     1.495     1.481     1.468     1.454     1.441     1.428     1.415     1.402     1.390     1.378     1.366     1.354     1.342     1.331     1.320     1.309     1.298     1.287     1.276     1.268     1.265     1.263     1.260     1.257     1.255     1.252     1.250     1.247     1.245     1.243     1.241     1.238     1.236     1.234     1.232     1.230     1.228     1.226     1.225     1.223     1.221     1.219     1.218     1.217     1.215     1.214     1.212     1.211     1.210     1.209     1.208     1.207     1.206     1.205     1.204     1.203     1.202     1.201     1.200     1.199     1.198     1.197     1.196     1.195     1.194     1.193     1.192     1.191     1.190     1.188     1.187     1.185     1.184     1.182     1.181     1.179     1.177     1.175     1.173     1.171     1.169     1.166     1.164     1.161     1.159     1.156     1.153     1.150     1.147     1.143     1.140     1.136     1.133     1.129     1.125     1.121     1.117     1.113     1.108     1.104     1.099     1.094     1.090     1.085     1.080     1.075     1.069     1.064     1.059     1.053     1.048     1.042     1.036     1.030     1.024     1.018     1.012     1.006     1.000     0.993     0.987     0.981     0.974     0.968     0.961     0.954     0.948     0.942     0.935     0.929     0.922     0.916     0.909     0.903     0.897     0.890     0.884     0.877     0.871     0.864     0.858     0.869     0.885     0.900     0.913     0.923     0.931     0.937     0.941     0.941     0.939
     1.461     1.464     1.468     1.471     1.474     1.478     1.481     1.484     1.487     1.491     1.494     1.497     1.500     1.503     1.506     1.509     1.511     1.514     1.516     1.519     1.521     1.524     1.526     1.528     1.530     1.532     1.534     1.536     1.538     1.539     1.541     1.542     1.544     1.546     1.547     1.549     1.551     1.553     1.554     1.556     1.557     1.558     1.559     1.561     1.561     1.563     1.563     1.564     1.565     1.566     1.567     1.568     1.568     1.569     1.570     1.570     1.571     1.571     1.572     1.572     1.572     1.573     1.573     1.574     1.574     1.575     1.575     1.575     1.576     1.576     1.576     1.576     1.576     1.576     1.576     1.576     1.575     1.575     1.575     1.575     1.575     1.574     1.574     1.573     1.573     1.573     1.573     1.572     1.572     1.571     1.571     1.570     1.570     1.569     1.569     1.568     1.567     1.567     1.566     1.566     1.564     1.564     1.563     1.562     1.561     1.561     1.559     1.559     1.558     1.557     1.556     1.555     1.554     1.553     1.552     1.551     1.550     1.549     1.548     1.547     1.546     1.544     1.543     1.542     1.541     1.540     1.538     1.537     1.536     1.535     1.533     1.532     1.531     1.529     1.528     1.526     1.525     1.523     1.522     1.520     1.519     1.517     1.516     1.514     1.512     1.511     1.509     1.507     1.506     1.504     1.502     1.501     1.499     1.497     1.495     1.493     1.491     1.490     1.488     1.486     1.484     1.482     1.480     1.478     1.476     1.473     1.471     1.469     1.467     1.465     1.462     1.460     1.458     1.455     1.453     1.450     1.448     1.446     1.443     1.441     1.438     1.436     1.433     1.430     1.428     1.425     1.422     1.420     1.417     1.414     1.412     1.409     1.406     1.403     1.400     1.397     1.395     1.391     1.389     1.386     1.383     1.380     1.377     1.374     1.371     1.368     1.365     1.362     1.358     1.355     1.352     1.349     1.346     1.343     1.339     1.336     1.333     1.329     1.326     1.323     1.319     1.316     1.312     1.309     1.305     1.302     1.298     1.295     1.291     1.288     1.284     1.281     1.277     1.274     1.270     1.266     1.263     1.259     1.255     1.252     1.248     1.244     1.240     1.236     1.233     1.229     1.225     1.221     1.217     1.214     1.210     1.209     1.208     1.208     1.207     1.207     1.207     1.206     1.206     1.206     1.205     1.205     1.204     1.204     1.204     1.203     1.203     1.202     1.202     1.201     1.201     1.201     1.201     1.202     1.203     1.203     1.204     1.205     1.205     1.206     1.207     1.207     1.208     1.208     1.209     1.210     1.210     1.211     1.211     1.212     1.213     1.213     1.214     1.214     1.215     1.216     1.216     1.217     1.217     1.218     1.218     1.219     1.219     1.220     1.220     1.221     1.222     1.222     1.223     1.223     1.224     1.224     1.225     1.225     1.226     1.226     1.227     1.227     1.227     1.228     1.228     1.229     1.229     1.230     1.230     1.231     1.231     1.232     1.232     1.233     1.233     1.233     1.234     1.234     1.235     1.235     1.236     1.236     1.236     1.237     1.237     1.238     1.238     1.239     1.239     1.240     1.240     1.241     1.241     1.241     1.242     1.242     1.243     1.243     1.244     1.244     1.245     1.245     1.245     1.246     1.246     1.247     1.247     1.248     1.248     1.249     1.249     1.249     1.250     1.250     1.251     1.251     1.252     1.252     1.253     1.253     1.254     1.254     1.255     1.255     1.256     1.256     1.257     1.257     1.258     1.258     1.259     1.259     1.260     1.260     1.261     1.261     1.262     1.262     1.263     1.263     1.264     1.264     1.265     1.265     1.266     1.266     1.267     1.267     1.268     1.269     1.269     1.270     1.270     1.271     1.271     1.272     1.273     1.273     1.274     1.274     1.275     1.275     1.276     1.277     1.277     1.278     1.278     1.279     1.280     1.280     1.281     1.281     1.282     1.282     1.283     1.283     1.284     1.285     1.285     1.286     1.286     1.287     1.287     1.288     1.289     1.289     1.290     1.291     1.291     1.292     1.292     1.293     1.293     1.294     1.295     1.295     1.296     1.296     1.297     1.298     1.298     1.299     1.300     1.300     1.301     1.302     1.302     1.303     1.304     1.304     1.305     1.306     1.306     1.307     1.307     1.308     1.309     1.309     1.310     1.311     1.311     1.312     1.313     1.314     1.314     1.315     1.316     1.317     1.317     1.318     1.319     1.319     1.320     1.321     1.322     1.322     1.323     1.324     1.325     1.326     1.326     1.327     1.328     1.329     1.329     1.330     1.331     1.332     1.333     1.334     1.334     1.335     1.336     1.337     1.338     1.339     1.339     1.340     1.341     1.342     1.342     1.344     1.347     1.349     1.352     1.354     1.357     1.360     1.362     1.365     1.368     1.371     1.373     1.376     1.379     1.382     1.385     1.388     1.391     1.394     1.397     1.400     1.403     1.406     1.409     1.412     1.415     1.418     1.421     1.424     1.428     1.431     1.434     1.438     1.441     1.444     1.448     1.451     1.454     1.458     1.462     1.465     1.469     1.472     1.476     1.479     1.483     1.487     1.490     1.494     1.498     1.501     1.505     1.509     1.513     1.517     1.521     1.524     1.528     1.532     1.536     1.540     1.544     1.548     1.552     1.556     1.560     1.565     1.569     1.573     1.577     1.581     1.585     1.590     1.594     1.598     1.603     1.607     1.611     1.615     1.620     1.624     1.628     1.633     1.637     1.642     1.646     1.650     1.655     1.659     1.663     1.668     1.672     1.677     1.681     1.686     1.690     1.695     1.699     1.704     1.708     1.713     1.717     1.722     1.726     1.731     1.735     1.739     1.744     1.748     1.753     1.757     1.762     1.766     1.771     1.775     1.779     1.784     1.788     1.792     1.797     1.801     1.806     1.810     1.814     1.818     1.823     1.827     1.831     1.835     1.839     1.844     1.848     1.852     1.856     1.860     1.864     1.868     1.872     1.876     1.880     1.884     1.888     1.892     1.896     1.899     1.903     1.907     1.910     1.914     1.917     1.921     1.924     1.928     1.931     1.935     1.938     1.941     1.944     1.948     1.951     1.954     1.957     1.960     1.963     1.966     1.969     1.971     1.974     1.977     1.979     1.982     1.984     1.987     1.990     1.992     1.994     1.997     1.999     2.001     2.003     2.005     2.007     2.009     2.011     2.013     2.014     2.016     2.018     2.019     2.021     2.022     2.024     2.025     2.026     2.027     2.028     2.029     2.029     2.030     2.031     2.031     2.031     2.032     2.032     2.031     2.031     2.031     2.030     2.029     2.028     2.027     2.026     2.024     2.023     2.021     2.019     2.017     2.015     2.012     2.010     2.007     2.004     2.001     1.998     1.994     1.991     1.987     1.982     1.978     1.974     1.969     1.964     1.959     1.953     1.948     1.942     1.936     1.930     1.923     1.917     1.910     1.903     1.896     1.888     1.880     1.873     1.865     1.857     1.850     1.842     1.835     1.829     1.822     1.816     1.810     1.804     1.799     1.793     1.787     1.782     1.776     1.771     1.765     1.759     1.754     1.747     1.741     1.735     1.729     1.723     1.716     1.709     1.702     1.695     1.688     1.681     1.674     1.666     1.658     1.658     1.659     1.660     1.661     1.662     1.663     1.664     1.665     1.666     1.667     1.668     1.669     1.670     1.671     1.672     1.673     1.674     1.675     1.676     1.677     1.679     1.680     1.681     1.682     1.683     1.684     1.685     1.686     1.687     1.688     1.689     1.690     1.691     1.692     1.693     1.694     1.695     1.697     1.698     1.699     1.700     1.701     1.702     1.703     1.704     1.705     1.706     1.708     1.709     1.710     1.711     1.712     1.713     1.714     1.715     1.717     1.718     1.719     1.720     1.721     1.722     1.723     1.724     1.726     1.727     1.728     1.729     1.730     1.731     1.732     1.734     1.735     1.736     1.737     1.738     1.739     1.740     1.742     1.743     1.744     1.745     1.746     1.747     1.748     1.750     1.751     1.752     1.753     1.754     1.756     1.757     1.758     1.759     1.760     1.762     1.763     1.764     1.766     1.767     1.768     1.770     1.771     1.772     1.773     1.775     1.776     1.777     1.779     1.780     1.782     1.783     1.784     1.786     1.787     1.789     1.790     1.792     1.793     1.795     1.796     1.798     1.799     1.801     1.802     1.804     1.806     1.807     1.809     1.811     1.812     1.814     1.816     1.817     1.819     1.820     1.822     1.824     1.825     1.827     1.829     1.831     1.832     1.834     1.836     1.838     1.839     1.841     1.843     1.845     1.846     1.848     1.852     1.867     1.882     1.897     1.912     1.926     1.940     1.955     1.969     1.983     1.997     2.010     2.024     2.037     2.051     2.064     2.077     2.089     2.102     2.114     2.126     2.139     2.150     2.162     2.173     2.185     2.196     2.206     2.217     2.228     2.238     2.248     2.257     2.267     2.276     2.285     2.294     2.302     2.310     2.318     2.326     2.333     2.340     2.347     2.353     2.360     2.365     2.371     2.376     2.382     2.386     2.391     2.395     2.399     2.403     2.407     2.410     2.414     2.416     2.419     2.422     2.424     2.426     2.428     2.430     2.432     2.433     2.435     2.436     2.437     2.438     2.439     2.440     2.440     2.441     2.441     2.442     2.442     2.443     2.443     2.444     2.444     2.444     2.445     2.446     2.446     2.447     2.448     2.449     2.451     2.452     2.454     2.456     2.458     2.460     2.463     2.466     2.469     2.473     2.477     2.481     2.485     2.490     2.496     2.502     2.508     2.515     2.522     2.530     2.539     2.547     2.557     2.567     2.577     2.588     2.600     2.612     2.624     2.637     2.651     2.666     2.681     2.696     2.712     2.728     2.745     2.762     2.780     2.799     2.817     2.836     2.856     2.875     2.895     2.915     2.936     2.957     2.977     2.999     3.020     3.041     3.063     3.085     3.106     3.128     3.150     3.172     3.194     3.215     3.237     3.258     3.280     3.301     3.322     3.344     3.365     3.386     3.408     3.430     3.452     3.474     3.498     3.521     3.545     3.568     3.592     3.616     3.640     3.666     3.693     3.722     3.753     3.786     3.823     3.864     3.908     3.953     3.999     4.044     4.088     4.132     4.175     4.218     4.261     4.304     4.346     4.387     4.427     4.464     4.495     4.519     4.535     4.543     4.544     4.540     4.534     4.528     4.524     4.519     4.510     4.492     4.465     4.430     4.393     4.358     4.324     4.292     4.266     4.249     4.241     4.236     4.231     4.226     4.223     4.224     4.228     4.234     4.243     4.254     4.265     4.275     4.285     4.294     4.303     4.311     4.318     4.324     4.328     4.330     4.331     4.328     4.326     4.324     4.320     4.315     4.309     4.301     4.291     4.277     4.261     4.241     4.219     4.195     4.170     4.145     4.120     4.095     4.072     4.048     4.023     3.997     3.968     3.935     3.901     3.866     3.830     3.798     3.766     3.735     3.703     3.665     3.623     3.580     3.533     3.489     3.448     3.409     3.377     3.346     3.315     3.286     3.255     3.225     3.194     3.165     3.140     3.118     3.105     3.101     3.108     3.118     3.132     3.148     3.168     3.191     3.214     3.239     3.264     3.289     3.312     3.333     3.352     3.370     3.387     3.401     3.412     3.423     3.433     3.441     3.447     3.451     3.454     3.455     3.453     3.452     3.451     3.454     3.461     3.475     3.495     3.521     3.551     3.584     3.618     3.655     3.690     3.722     3.749     3.770     3.791     3.815     3.839     3.867     3.901     3.940     3.978     4.014     4.050     4.087     4.129     4.165     4.197     4.226     4.253     4.273     4.286     4.294     4.296     4.291     4.279     4.266     4.252     4.230     4.204     4.175     4.144     4.114     4.082     4.050     4.018     3.983     3.947     3.913     3.879     3.844     3.808     3.773     3.738     3.703     3.668     3.631     3.594     3.557     3.521     3.486     3.453     3.421     3.390     3.360     3.331     3.301     3.269     3.235     3.199     3.160     3.118     3.075     3.031     2.986     2.942     2.898     2.855     2.812     2.770     2.728     2.688     2.650     2.628     2.624     2.621     2.618     2.615     2.612     2.609     2.607     2.605     2.603     2.601     2.600     2.598     2.597     2.596     2.594     2.592     2.591     2.589     2.587     2.585     2.582     2.580     2.577     2.574     2.570     2.567     2.563     2.560     2.556     2.552     2.549     2.545     2.542     2.538     2.535     2.532     2.528     2.525     2.521     2.518     2.514     2.511     2.507     2.504     2.501     2.498     2.495     2.492     2.490     2.487     2.485     2.483     2.481     2.479     2.478     2.476     2.474     2.472     2.470     2.468     2.465     2.463     2.460     2.467     2.508     2.550     2.595     2.637     2.671     2.690     2.691     2.675     2.650     2.631     2.627     2.636     2.648     2.654     2.655     2.660     2.678     2.705     2.726     2.730     2.716     2.692     2.667     2.651     2.646     2.647     2.680     2.719     2.765     2.818     2.879     2.948     3.023     3.102     3.178     3.246     3.304     3.349     3.376     3.385     3.373     3.339     3.283     3.207     3.116     3.009     2.893     2.770     2.639     2.504     2.370     2.282     2.290     2.298     2.306     2.314     2.322     2.330     2.371     2.424     2.476     2.529     2.582     2.633     2.747     2.910     3.063     3.200     3.321     3.425     3.519     3.611     3.712     3.824     3.944     4.061     4.169     4.266     4.353     4.437     4.520     4.601     4.674     4.736     4.786     4.829     4.874     4.922     4.972     5.021     5.072     5.123     5.178     5.237     5.300     5.353     5.397     5.439     5.486     5.544     5.606     5.667     5.715     5.742     5.755     5.753     5.832     5.993     6.147     6.290     6.408     6.505     6.581     6.622     6.617     6.587     6.525     6.440     6.351     6.257     6.140     6.020     5.896     5.775     5.649     5.529     5.412     5.302     5.212     5.129     5.060     5.004     4.959     4.927     4.905     4.890     4.885     4.875     4.856     4.827     4.794     4.764     4.732     4.692     4.641     4.577     4.491     4.390     4.282     4.171     4.049     3.923     3.788     3.648     3.504     3.363     3.222     3.080     2.941     2.814     2.711     2.638     2.593     2.568     2.556     2.553     2.556     2.564     2.578     2.594     2.609     2.621     2.628     2.632     2.632     2.630     2.625     2.618     2.611     2.603     2.595     2.588     2.581     2.574     2.567     2.559     2.549     2.538     2.526     2.513     2.497     2.481     2.463     2.445     2.426     2.407     2.387     2.366     2.345     2.324     2.303     2.283     2.262     2.241     2.220     2.200     2.179     2.159     2.140     2.121     2.102     2.083     2.064     2.046     2.028     2.010     1.992     1.974     1.957     1.941     1.925     1.908     1.892     1.877     1.862     1.847     1.833     1.818     1.803     1.789     1.775     1.761     1.746     1.732     1.718     1.704     1.690     1.675     1.661     1.647     1.633     1.619     1.606     1.593     1.579     1.565     1.551     1.538     1.524     1.511     1.497     1.484     1.470     1.457     1.444     1.431     1.418     1.405     1.393     1.381     1.369     1.357     1.346     1.334     1.323     1.311     1.301     1.290     1.279     1.268     1.262     1.259     1.257     1.254     1.252     1.249     1.247     1.244     1.242     1.240     1.237     1.235     1.233     1.231     1.229     1.227     1.225     1.223     1.222     1.220     1.218     1.217     1.215     1.214     1.212     1.211     1.210     1.208     1.207     1.206     1.205     1.204     1.203     1.202     1.201     1.200     1.199     1.199     1.198     1.197     1.196     1.195     1.194     1.193     1.192     1.191     1.189     1.188     1.187     1.186     1.184     1.183     1.181     1.180     1.178     1.176     1.174     1.172     1.170     1.168     1.166     1.164     1.161     1.159     1.156     1.153     1.150     1.147     1.144     1.141     1.137     1.134     1.130     1.126     1.122     1.118     1.114     1.110     1.106     1.101     1.097     1.092     1.087     1.082     1.077     1.072     1.067     1.062     1.056     1.051     1.045     1.040     1.034     1.028     1.022     1.016     1.010     1.003     0.997     0.991     0.985     0.978     0.972     0.965     0.959     0.952     0.946     0.940     0.933     0.927     0.920     0.914     0.907     0.901     0.895     0.888     0.882     0.875     0.869     0.863     0.856     0.864     0.880     0.896     0.909     0.919     0.928     0.934     0.938     0.938     0.937
     1.460     1.464     1.467     1.470     1.474     1.477     1.481     1.484     1.487     1.490     1.493     1.496     1.499     1.502     1.505     1.508     1.510     1.513     1.516     1.518     1.521     1.523     1.525     1.527     1.529     1.531     1.533     1.535     1.537     1.539     1.541     1.542     1.544     1.546     1.547     1.549     1.551     1.552     1.554     1.555     1.557     1.558     1.559     1.560     1.561     1.562     1.563     1.564     1.565     1.566     1.567     1.568     1.568     1.569     1.570     1.570     1.571     1.571     1.572     1.572     1.573     1.573     1.573     1.574     1.574     1.575     1.575     1.576     1.576     1.576     1.576     1.576     1.576     1.576     1.576     1.576     1.576     1.576     1.575     1.576     1.575     1.575     1.575     1.575     1.574     1.574     1.574     1.573     1.573     1.572     1.572     1.571     1.571     1.570     1.570     1.569     1.569     1.568     1.567     1.566     1.566     1.565     1.564     1.563     1.562     1.561     1.560     1.560     1.559     1.558     1.557     1.556     1.555     1.554     1.553     1.552     1.551     1.550     1.549     1.548     1.547     1.545     1.544     1.543     1.542     1.541     1.540     1.538     1.537     1.536     1.534     1.533     1.532     1.530     1.529     1.527     1.526     1.524     1.523     1.521     1.520     1.518     1.517     1.515     1.514     1.512     1.510     1.509     1.507     1.505     1.503     1.502     1.500     1.498     1.496     1.495     1.493     1.491     1.489     1.487     1.485     1.483     1.481     1.479     1.477     1.475     1.473     1.470     1.468     1.466     1.464     1.461     1.459     1.457     1.454     1.452     1.450     1.447     1.445     1.442     1.440     1.437     1.435     1.432     1.429     1.427     1.424     1.421     1.418     1.416     1.413     1.410     1.407     1.405     1.402     1.399     1.396     1.393     1.390     1.387     1.384     1.381     1.379     1.375     1.372     1.369     1.366     1.363     1.360     1.357     1.354     1.351     1.348     1.344     1.341     1.338     1.334     1.331     1.328     1.324     1.321     1.318     1.314     1.311     1.307     1.304     1.300     1.297     1.293     1.290     1.286     1.283     1.279     1.275     1.272     1.268     1.265     1.261     1.257     1.254     1.250     1.246     1.242     1.239     1.235     1.231     1.227     1.223     1.219     1.216     1.212     1.208     1.208     1.207     1.207     1.207     1.206     1.206     1.205     1.205     1.205     1.204     1.204     1.204     1.203     1.203     1.202     1.202     1.201     1.201     1.200     1.200     1.201     1.201     1.202     1.203     1.203     1.204     1.204     1.205     1.206     1.206     1.207     1.208     1.208     1.209     1.209     1.210     1.211     1.211     1.212     1.213     1.213     1.214     1.214     1.215     1.215     1.216     1.217     1.217     1.218     1.218     1.219     1.219     1.220     1.220     1.221     1.221     1.222     1.222     1.223     1.224     1.224     1.224     1.225     1.225     1.226     1.226     1.227     1.227     1.228     1.228     1.229     1.229     1.230     1.230     1.231     1.231     1.231     1.232     1.232     1.233     1.233     1.234     1.234     1.234     1.235     1.235     1.236     1.236     1.237     1.237     1.238     1.238     1.238     1.239     1.239     1.240     1.240     1.241     1.241     1.242     1.242     1.243     1.243     1.244     1.244     1.244     1.245     1.245     1.246     1.246     1.247     1.247     1.248     1.248     1.248     1.249     1.249     1.250     1.250     1.251     1.251     1.251     1.252     1.253     1.253     1.254     1.254     1.255     1.255     1.255     1.256     1.257     1.257     1.257     1.258     1.259     1.259     1.260     1.260     1.261     1.261     1.262     1.262     1.263     1.263     1.264     1.264     1.265     1.265     1.266     1.266     1.267     1.268     1.268     1.269     1.269     1.270     1.270     1.271     1.271     1.272     1.273     1.273     1.274     1.274     1.275     1.276     1.276     1.277     1.277     1.278     1.278     1.279     1.280     1.280     1.281     1.281     1.282     1.282     1.283     1.284     1.284     1.285     1.285     1.286     1.286     1.287     1.288     1.288     1.289     1.289     1.290     1.291     1.291     1.292     1.292     1.293     1.293     1.294     1.295     1.295     1.296     1.297     1.297     1.298     1.298     1.299     1.300     1.300     1.301     1.302     1.302     1.303     1.304     1.304     1.305     1.306     1.306     1.307     1.308     1.308     1.309     1.310     1.310     1.311     1.312     1.312     1.313     1.314     1.315     1.315     1.316     1.317     1.318     1.318     1.319     1.320     1.321     1.321     1.322     1.323     1.324     1.324     1.325     1.326     1.327     1.328     1.328     1.329     1.330     1.331     1.332     1.332     1.333     1.334     1.335     1.336     1.337     1.337     1.338     1.339     1.340     1.341     1.341     1.342     1.343     1.345     1.348     1.350     1.353     1.356     1.358     1.361     1.364     1.366     1.369     1.372     1.375     1.378     1.381     1.383     1.386     1.389     1.392     1.395     1.398     1.401     1.404     1.407     1.410     1.413     1.417     1.420     1.423     1.426     1.429     1.433     1.436     1.439     1.443     1.446     1.449     1.453     1.456     1.460     1.463     1.467     1.470     1.474     1.477     1.481     1.485     1.488     1.492     1.496     1.500     1.503     1.507     1.511     1.515     1.519     1.522     1.526     1.530     1.534     1.538     1.542     1.546     1.550     1.554     1.558     1.563     1.567     1.571     1.575     1.579     1.583     1.588     1.592     1.596     1.600     1.605     1.609     1.613     1.618     1.622     1.626     1.630     1.635     1.639     1.644     1.648     1.653     1.657     1.661     1.666     1.670     1.674     1.679     1.683     1.688     1.692     1.697     1.701     1.706     1.710     1.714     1.719     1.724     1.728     1.732     1.737     1.741     1.746     1.750     1.755     1.759     1.763     1.768     1.772     1.776     1.781     1.785     1.790     1.794     1.798     1.802     1.807     1.811     1.815     1.819     1.824     1.828     1.832     1.836     1.840     1.844     1.848     1.852     1.856     1.860     1.865     1.868     1.872     1.876     1.880     1.884     1.888     1.891     1.895     1.899     1.903     1.906     1.910     1.913     1.917     1.920     1.923     1.927     1.930     1.933     1.936     1.939     1.943     1.946     1.949     1.952     1.955     1.958     1.960     1.963     1.966     1.969     1.971     1.974     1.976     1.979     1.981     1.983     1.986     1.988     1.990     1.992     1.995     1.997     1.999     2.000     2.002     2.004     2.006     2.008     2.009     2.011     2.012     2.014     2.015     2.016     2.017     2.018     2.019     2.020     2.021     2.021     2.022     2.022     2.023     2.023     2.023     2.023     2.022     2.022     2.021     2.021     2.020     2.018     2.017     2.016     2.014     2.012     2.010     2.008     2.006     2.003     2.001     1.998     1.995     1.992     1.989     1.986     1.982     1.978     1.974     1.970     1.965     1.961     1.956     1.951     1.945     1.940     1.934     1.928     1.922     1.916     1.909     1.903     1.896     1.889     1.882     1.874     1.867     1.859     1.852     1.844     1.837     1.830     1.823     1.817     1.810     1.804     1.798     1.792     1.787     1.781     1.775     1.770     1.764     1.759     1.753     1.747     1.741     1.735     1.729     1.723     1.716     1.710     1.703     1.696     1.689     1.682     1.675     1.667     1.660     1.656     1.657     1.658     1.659     1.660     1.661     1.662     1.663     1.664     1.665     1.666     1.667     1.668     1.669     1.670     1.671     1.672     1.673     1.674     1.675     1.677     1.678     1.679     1.680     1.681     1.682     1.683     1.684     1.685     1.686     1.687     1.688     1.689     1.690     1.691     1.692     1.693     1.695     1.696     1.697     1.698     1.699     1.700     1.701     1.702     1.703     1.704     1.706     1.707     1.708     1.709     1.710     1.711     1.712     1.713     1.714     1.716     1.717     1.718     1.719     1.720     1.721     1.722     1.723     1.725     1.726     1.727     1.728     1.729     1.730     1.731     1.733     1.734     1.735     1.736     1.737     1.738     1.739     1.741     1.742     1.743     1.744     1.745     1.746     1.748     1.749     1.750     1.751     1.752     1.753     1.755     1.756     1.757     1.758     1.759     1.761     1.762     1.763     1.765     1.766     1.767     1.768     1.770     1.771     1.773     1.774     1.775     1.777     1.778     1.779     1.781     1.782     1.783     1.785     1.786     1.788     1.789     1.791     1.792     1.794     1.795     1.797     1.798     1.800     1.802     1.803     1.805     1.806     1.808     1.810     1.811     1.813     1.815     1.816     1.818     1.819     1.821     1.823     1.824     1.826     1.828     1.830     1.831     1.833     1.835     1.837     1.838     1.840     1.842     1.844     1.846     1.847     1.849     1.858     1.873     1.888     1.902     1.917     1.931     1.946     1.960     1.974     1.988     2.002     2.015     2.029     2.042     2.055     2.068     2.081     2.093     2.106     2.118     2.130     2.142     2.154     2.165     2.176     2.188     2.198     2.209     2.220     2.230     2.240     2.250     2.259     2.269     2.278     2.287     2.295     2.303     2.311     2.319     2.326     2.334     2.340     2.347     2.353     2.359     2.365     2.371     2.376     2.381     2.385     2.390     2.394     2.398     2.402     2.405     2.408     2.411     2.414     2.417     2.419     2.421     2.423     2.425     2.427     2.429     2.430     2.431     2.432     2.433     2.434     2.435     2.436     2.436     2.437     2.437     2.438     2.438     2.438     2.439     2.439     2.440     2.440     2.441     2.441     2.442     2.443     2.444     2.445     2.447     2.448     2.450     2.452     2.455     2.457     2.460     2.463     2.466     2.470     2.474     2.479     2.484     2.489     2.495     2.501     2.507     2.515     2.522     2.530     2.539     2.548     2.558     2.568     2.579     2.590     2.602     2.614     2.627     2.641     2.655     2.670     2.685     2.701     2.717     2.733     2.751     2.768     2.786     2.805     2.824     2.843     2.862     2.882     2.902     2.923     2.944     2.964     2.985     3.007     3.028     3.050     3.071     3.093     3.115     3.137     3.159     3.181     3.203     3.225     3.247     3.268     3.290     3.311     3.332     3.354     3.375     3.396     3.418     3.440     3.462     3.486     3.510     3.534     3.559     3.583     3.607     3.632     3.657     3.683     3.711     3.740     3.772     3.806     3.845     3.886     3.931     3.976     4.021     4.066     4.111     4.155     4.198     4.242     4.285     4.327     4.368     4.408     4.445     4.479     4.506     4.527     4.540     4.545     4.543     4.537     4.529     4.522     4.516     4.507     4.493     4.470     4.438     4.401     4.364     4.330     4.297     4.268     4.247     4.237     4.232     4.227     4.221     4.216     4.212     4.212     4.215     4.221     4.230     4.240     4.250     4.260     4.270     4.280     4.289     4.298     4.306     4.312     4.317     4.320     4.321     4.321     4.321     4.320     4.318     4.314     4.309     4.300     4.290     4.277     4.261     4.242     4.220     4.198     4.173     4.150     4.126     4.102     4.081     4.058     4.035     4.011     3.983     3.951     3.918     3.883     3.847     3.815     3.783     3.752     3.719     3.680     3.637     3.593     3.546     3.501     3.460     3.422     3.391     3.359     3.327     3.295     3.261     3.227     3.195     3.164     3.136     3.113     3.100     3.098     3.105     3.118     3.131     3.148     3.169     3.192     3.216     3.241     3.267     3.292     3.315     3.337     3.357     3.376     3.393     3.406     3.418     3.429     3.439     3.447     3.456     3.463     3.467     3.468     3.466     3.464     3.462     3.461     3.462     3.468     3.478     3.494     3.515     3.541     3.571     3.603     3.633     3.661     3.683     3.705     3.726     3.746     3.771     3.803     3.841     3.881     3.921     3.962     4.006     4.055     4.101     4.142     4.180     4.217     4.247     4.270     4.288     4.302     4.309     4.309     4.306     4.301     4.289     4.270     4.247     4.222     4.195     4.163     4.132     4.100     4.064     4.027     3.991     3.954     3.917     3.879     3.842     3.806     3.770     3.734     3.698     3.661     3.623     3.585     3.547     3.511     3.476     3.443     3.411     3.381     3.352     3.323     3.291     3.258     3.222     3.184     3.142     3.099     3.053     3.007     2.961     2.915     2.869     2.823     2.778     2.734     2.692     2.652     2.640     2.637     2.634     2.630     2.628     2.625     2.622     2.620     2.618     2.616     2.614     2.613     2.612     2.610     2.609     2.607     2.605     2.604     2.602     2.599     2.597     2.594     2.591     2.588     2.585     2.581     2.577     2.573     2.569     2.565     2.561     2.557     2.553     2.550     2.546     2.542     2.539     2.535     2.532     2.528     2.524     2.521     2.517     2.513     2.510     2.506     2.503     2.500     2.498     2.495     2.492     2.490     2.488     2.486     2.484     2.482     2.480     2.479     2.476     2.474     2.472     2.470     2.467     2.464     2.461     2.495     2.537     2.579     2.618     2.647     2.662     2.663     2.656     2.648     2.649     2.662     2.674     2.676     2.670     2.666     2.678     2.706     2.737     2.755     2.754     2.739     2.717     2.697     2.685     2.680     2.675     2.667     2.703     2.743     2.791     2.844     2.905     2.976     3.053     3.129     3.201     3.266     3.320     3.359     3.380     3.380     3.361     3.320     3.257     3.174     3.077     2.968     2.848     2.719     2.582     2.441     2.301     2.257     2.264     2.271     2.278     2.286     2.293     2.301     2.334     2.391     2.449     2.506     2.561     2.616     2.770     2.928     3.072     3.199     3.313     3.421     3.531     3.651     3.780     3.913     4.042     4.164     4.276     4.383     4.488     4.594     4.699     4.799     4.892     4.974     5.050     5.122     5.190     5.256     5.318     5.381     5.443     5.508     5.575     5.640     5.695     5.737     5.772     5.811     5.854     5.902     5.942     5.968     5.976     5.960     5.931     6.026     6.147     6.256     6.357     6.439     6.515     6.579     6.615     6.613     6.588     6.517     6.418     6.310     6.197     6.061     5.932     5.806     5.688     5.567     5.459     5.353     5.255     5.179     5.104     5.042     4.985     4.936     4.890     4.852     4.816     4.786     4.756     4.716     4.669     4.620     4.577     4.536     4.491     4.434     4.364     4.278     4.179     4.073     3.971     3.865     3.750     3.630     3.502     3.371     3.239     3.107     2.971     2.833     2.699     2.586     2.499     2.441     2.405     2.389     2.388     2.398     2.413     2.432     2.453     2.474     2.492     2.505     2.515     2.521     2.523     2.523     2.520     2.517     2.513     2.508     2.503     2.499     2.495     2.490     2.484     2.477     2.469     2.460     2.449     2.438     2.424     2.409     2.394     2.378     2.361     2.344     2.325     2.307     2.287     2.268     2.250     2.230     2.211     2.192     2.173     2.154     2.135     2.116     2.098     2.080     2.063     2.045     2.027     2.010     1.993     1.976     1.960     1.943     1.928     1.913     1.897     1.882     1.867     1.852     1.839     1.825     1.810     1.796     1.782     1.769     1.755     1.741     1.727     1.714     1.700     1.686     1.673     1.659     1.646     1.632     1.618     1.605     1.592     1.579     1.566     1.552     1.539     1.525     1.513     1.499     1.486     1.473     1.460     1.447     1.434     1.421     1.408     1.396     1.385     1.373     1.361     1.349     1.337     1.326     1.314     1.304     1.293     1.282     1.272     1.261     1.256     1.253     1.251     1.248     1.246     1.243     1.241     1.239     1.236     1.234     1.232     1.230     1.228     1.226     1.224     1.222     1.220     1.219     1.217     1.215     1.214     1.212     1.211     1.210     1.208     1.207     1.206     1.205     1.203     1.202     1.202     1.201     1.200     1.199     1.198     1.197     1.196     1.195     1.194     1.193     1.192     1.191     1.190     1.189     1.188     1.187     1.186     1.185     1.183     1.182     1.180     1.179     1.177     1.176     1.174     1.172     1.170     1.168     1.166     1.164     1.161     1.159     1.156     1.154     1.151     1.148     1.145     1.142     1.138     1.135     1.131     1.128     1.124     1.120     1.116     1.112     1.108     1.103     1.099     1.094     1.090     1.085     1.080     1.075     1.070     1.065     1.059     1.054     1.049     1.043     1.037     1.031     1.026     1.020     1.013     1.007     1.001     0.995     0.989     0.983     0.976     0.970     0.963     0.957     0.950     0.944     0.937     0.931     0.925     0.918     0.912     0.905     0.899     0.893     0.886     0.880     0.874     0.867     0.861     0.854     0.859     0.876     0.892     0.905     0.916     0.925     0.931     0.934     0.935     0.933
     1.459     1.463     1.466     1.470     1.473     1.477     1.480     1.483     1.486     1.489     1.492     1.495     1.498     1.501     1.504     1.506     1.509     1.512     1.515     1.517     1.520     1.522     1.524     1.526     1.529     1.531     1.532     1.535     1.536     1.538     1.540     1.542     1.543     1.545     1.547     1.549     1.550     1.552     1.554     1.555     1.556     1.557     1.559     1.560     1.561     1.562     1.563     1.564     1.565     1.566     1.567     1.568     1.568     1.569     1.570     1.570     1.571     1.572     1.572     1.573     1.573     1.573     1.574     1.575     1.575     1.575     1.575     1.576     1.576     1.576     1.576     1.577     1.577     1.577     1.577     1.577     1.577     1.577     1.576     1.577     1.576     1.576     1.575     1.576     1.575     1.575     1.574     1.574     1.573     1.574     1.573     1.573     1.572     1.572     1.571     1.571     1.570     1.569     1.568     1.567     1.567     1.566     1.565     1.564     1.563     1.562     1.562     1.561     1.560     1.559     1.558     1.557     1.556     1.555     1.554     1.553     1.552     1.551     1.550     1.549     1.548     1.547     1.545     1.544     1.543     1.542     1.541     1.540     1.538     1.537     1.536     1.534     1.533     1.531     1.530     1.529     1.527     1.526     1.524     1.523     1.521     1.520     1.518     1.516     1.515     1.513     1.512     1.510     1.508     1.507     1.505     1.503     1.501     1.500     1.498     1.496     1.494     1.492     1.490     1.488     1.486     1.484     1.482     1.480     1.478     1.476     1.474     1.472     1.470     1.467     1.465     1.463     1.461     1.458     1.456     1.453     1.451     1.449     1.446     1.444     1.441     1.438     1.436     1.433     1.431     1.428     1.425     1.423     1.420     1.417     1.414     1.412     1.409     1.406     1.403     1.401     1.398     1.395     1.392     1.389     1.386     1.383     1.380     1.377     1.374     1.371     1.368     1.365     1.362     1.359     1.356     1.352     1.349     1.346     1.343     1.339     1.336     1.333     1.329     1.326     1.323     1.319     1.316     1.312     1.309     1.305     1.302     1.298     1.295     1.292     1.288     1.284     1.281     1.277     1.274     1.270     1.266     1.263     1.259     1.255     1.252     1.248     1.244     1.240     1.237     1.233     1.229     1.225     1.222     1.218     1.214     1.210     1.207     1.207     1.206     1.206     1.206     1.205     1.205     1.205     1.204     1.204     1.203     1.203     1.203     1.202     1.202     1.202     1.201     1.201     1.200     1.200     1.200     1.201     1.201     1.202     1.203     1.203     1.204     1.204     1.205     1.206     1.206     1.207     1.208     1.208     1.209     1.209     1.210     1.211     1.211     1.212     1.212     1.213     1.214     1.214     1.215     1.215     1.216     1.216     1.217     1.217     1.218     1.219     1.219     1.220     1.220     1.221     1.221     1.222     1.222     1.223     1.223     1.224     1.224     1.225     1.225     1.226     1.226     1.227     1.227     1.228     1.228     1.229     1.229     1.229     1.230     1.230     1.231     1.231     1.232     1.232     1.233     1.233     1.233     1.234     1.234     1.235     1.235     1.236     1.236     1.236     1.237     1.237     1.238     1.238     1.239     1.239     1.240     1.240     1.240     1.241     1.241     1.242     1.243     1.243     1.243     1.244     1.244     1.245     1.245     1.245     1.246     1.246     1.247     1.247     1.248     1.248     1.249     1.249     1.250     1.250     1.250     1.251     1.251     1.252     1.252     1.253     1.253     1.254     1.255     1.255     1.255     1.256     1.256     1.257     1.257     1.258     1.259     1.259     1.260     1.260     1.260     1.261     1.262     1.262     1.263     1.263     1.264     1.264     1.265     1.265     1.266     1.266     1.267     1.268     1.268     1.269     1.269     1.270     1.271     1.271     1.271     1.272     1.273     1.273     1.274     1.275     1.275     1.276     1.276     1.277     1.277     1.278     1.278     1.279     1.279     1.280     1.281     1.281     1.282     1.282     1.283     1.283     1.284     1.285     1.285     1.286     1.286     1.287     1.288     1.288     1.289     1.289     1.290     1.291     1.291     1.292     1.292     1.293     1.294     1.294     1.295     1.295     1.296     1.297     1.297     1.298     1.299     1.299     1.300     1.301     1.301     1.302     1.303     1.303     1.304     1.304     1.305     1.306     1.307     1.307     1.308     1.309     1.309     1.310     1.311     1.311     1.312     1.313     1.313     1.314     1.315     1.316     1.317     1.317     1.318     1.319     1.319     1.320     1.321     1.322     1.323     1.323     1.324     1.325     1.326     1.326     1.327     1.328     1.329     1.330     1.330     1.331     1.332     1.333     1.334     1.335     1.335     1.336     1.337     1.338     1.339     1.339     1.340     1.341     1.342     1.342     1.344     1.346     1.349     1.351     1.354     1.357     1.359     1.362     1.365     1.368     1.370     1.373     1.376     1.379     1.382     1.385     1.388     1.391     1.394     1.396     1.400     1.402     1.406     1.408     1.412     1.415     1.418     1.421     1.424     1.428     1.431     1.434     1.438     1.441     1.444     1.448     1.451     1.454     1.458     1.462     1.465     1.469     1.472     1.476     1.479     1.483     1.487     1.490     1.494     1.498     1.501     1.505     1.509     1.513     1.517     1.521     1.524     1.528     1.532     1.536     1.540     1.544     1.548     1.552     1.557     1.561     1.565     1.569     1.573     1.577     1.581     1.586     1.590     1.594     1.598     1.603     1.607     1.611     1.615     1.620     1.624     1.629     1.633     1.637     1.641     1.646     1.650     1.655     1.659     1.663     1.668     1.672     1.677     1.681     1.685     1.690     1.694     1.699     1.703     1.708     1.712     1.717     1.721     1.725     1.730     1.734     1.739     1.743     1.747     1.752     1.756     1.761     1.765     1.769     1.774     1.778     1.782     1.786     1.791     1.795     1.799     1.804     1.808     1.812     1.816     1.820     1.824     1.828     1.833     1.837     1.841     1.845     1.849     1.853     1.857     1.861     1.864     1.868     1.872     1.876     1.880     1.884     1.887     1.891     1.894     1.898     1.902     1.905     1.909     1.912     1.915     1.919     1.922     1.925     1.928     1.931     1.935     1.938     1.940     1.943     1.947     1.949     1.952     1.955     1.958     1.960     1.963     1.965     1.968     1.970     1.973     1.975     1.977     1.980     1.982     1.984     1.986     1.988     1.990     1.992     1.994     1.995     1.997     1.999     2.000     2.002     2.003     2.005     2.006     2.007     2.008     2.009     2.010     2.011     2.012     2.012     2.013     2.013     2.014     2.014     2.014     2.014     2.014     2.013     2.012     2.012     2.011     2.010     2.009     2.007     2.006     2.004     2.002     2.000     1.997     1.995     1.992     1.990     1.987     1.984     1.980     1.977     1.973     1.970     1.966     1.961     1.957     1.952     1.948     1.943     1.937     1.932     1.926     1.921     1.915     1.909     1.902     1.896     1.889     1.882     1.875     1.868     1.861     1.854     1.846     1.839     1.832     1.825     1.818     1.811     1.805     1.799     1.793     1.787     1.781     1.775     1.769     1.764     1.758     1.753     1.747     1.741     1.735     1.729     1.723     1.716     1.710     1.703     1.697     1.690     1.683     1.676     1.669     1.661     1.654     1.655     1.656     1.657     1.658     1.659     1.660     1.661     1.662     1.663     1.664     1.665     1.666     1.667     1.668     1.669     1.670     1.671     1.672     1.673     1.674     1.676     1.677     1.678     1.679     1.680     1.681     1.682     1.683     1.684     1.685     1.686     1.687     1.688     1.689     1.690     1.691     1.693     1.693     1.695     1.696     1.697     1.698     1.699     1.700     1.701     1.702     1.703     1.704     1.706     1.707     1.708     1.709     1.710     1.711     1.712     1.713     1.715     1.716     1.717     1.718     1.719     1.720     1.721     1.722     1.724     1.725     1.726     1.727     1.728     1.729     1.730     1.732     1.733     1.734     1.735     1.736     1.737     1.738     1.740     1.741     1.742     1.743     1.744     1.745     1.747     1.748     1.749     1.750     1.751     1.753     1.754     1.755     1.756     1.757     1.758     1.760     1.761     1.762     1.764     1.765     1.766     1.767     1.769     1.770     1.772     1.773     1.774     1.776     1.777     1.778     1.780     1.781     1.782     1.784     1.785     1.787     1.788     1.790     1.791     1.793     1.794     1.796     1.797     1.799     1.801     1.802     1.804     1.805     1.807     1.809     1.810     1.812     1.814     1.815     1.817     1.818     1.820     1.822     1.823     1.825     1.827     1.829     1.831     1.832     1.834     1.836     1.838     1.839     1.841     1.843     1.845     1.847     1.848     1.850     1.863     1.878     1.893     1.908     1.922     1.937     1.951     1.965     1.979     1.993     2.006     2.020     2.033     2.046     2.059     2.072     2.085     2.097     2.109     2.122     2.134     2.145     2.157     2.168     2.179     2.190     2.201     2.212     2.222     2.232     2.242     2.252     2.261     2.270     2.279     2.288     2.296     2.305     2.312     2.320     2.327     2.334     2.341     2.347     2.353     2.359     2.365     2.370     2.375     2.380     2.384     2.389     2.393     2.396     2.400     2.403     2.406     2.409     2.412     2.414     2.416     2.418     2.420     2.422     2.424     2.425     2.426     2.427     2.429     2.429     2.430     2.431     2.431     2.432     2.432     2.433     2.433     2.434     2.434     2.434     2.435     2.435     2.436     2.436     2.437     2.438     2.439     2.440     2.442     2.443     2.445     2.447     2.449     2.451     2.454     2.457     2.460     2.464     2.468     2.472     2.477     2.482     2.487     2.493     2.500     2.507     2.514     2.522     2.531     2.540     2.549     2.559     2.569     2.581     2.592     2.604     2.617     2.630     2.644     2.659     2.673     2.689     2.705     2.721     2.738     2.756     2.774     2.792     2.811     2.830     2.849     2.869     2.889     2.909     2.930     2.951     2.972     2.993     3.014     3.036     3.057     3.079     3.101     3.123     3.146     3.168     3.190     3.212     3.234     3.256     3.278     3.299     3.321     3.342     3.363     3.384     3.406     3.427     3.450     3.473     3.497     3.522     3.547     3.572     3.597     3.622     3.647     3.673     3.700     3.729     3.759     3.791     3.827     3.866     3.908     3.952     3.997     4.042     4.088     4.132     4.176     4.220     4.265     4.308     4.349     4.389     4.427     4.461     4.491     4.515     4.532     4.541     4.543     4.537     4.528     4.517     4.507     4.500     4.488     4.469     4.442     4.407     4.369     4.332     4.298     4.269     4.246     4.232     4.226     4.221     4.216     4.209     4.203     4.199     4.198     4.201     4.207     4.215     4.224     4.234     4.244     4.254     4.265     4.274     4.283     4.292     4.299     4.305     4.309     4.311     4.312     4.314     4.315     4.314     4.311     4.305     4.296     4.286     4.273     4.258     4.240     4.220     4.199     4.176     4.154     4.132     4.110     4.089     4.068     4.046     4.024     3.997     3.967     3.935     3.900     3.864     3.832     3.800     3.768     3.734     3.694     3.651     3.606     3.558     3.514     3.474     3.437     3.406     3.373     3.340     3.305     3.268     3.233     3.199     3.166     3.137     3.113     3.101     3.098     3.107     3.119     3.133     3.150     3.171     3.194     3.218     3.244     3.270     3.295     3.318     3.340     3.361     3.379     3.396     3.410     3.423     3.433     3.443     3.456     3.468     3.477     3.482     3.484     3.484     3.482     3.479     3.477     3.477     3.478     3.481     3.488     3.500     3.516     3.537     3.560     3.586     3.619     3.653     3.674     3.690     3.699     3.712     3.748     3.787     3.827     3.869     3.916     3.969     4.020     4.066     4.111     4.154     4.192     4.224     4.249     4.274     4.292     4.302     4.312     4.319     4.322     4.315     4.302     4.288     4.271     4.245     4.216     4.184     4.147     4.107     4.069     4.031     3.993     3.954     3.916     3.878     3.840     3.805     3.769     3.733     3.695     3.656     3.616     3.576     3.538     3.502     3.468     3.436     3.406     3.377     3.348     3.318     3.285     3.250     3.212     3.171     3.128     3.082     3.035     2.987     2.938     2.889     2.840     2.792     2.745     2.700     2.656     2.652     2.649     2.646     2.643     2.640     2.638     2.635     2.633     2.631     2.629     2.628     2.626     2.625     2.623     2.622     2.620     2.618     2.616     2.614     2.612     2.609     2.606     2.603     2.599     2.595     2.591     2.587     2.583     2.579     2.574     2.570     2.566     2.562     2.558     2.554     2.550     2.546     2.542     2.539     2.535     2.531     2.527     2.523     2.519     2.516     2.512     2.509     2.506     2.503     2.500     2.498     2.495     2.493     2.491     2.489     2.488     2.486     2.484     2.481     2.479     2.477     2.474     2.471     2.469     2.465     2.474     2.515     2.554     2.587     2.610     2.623     2.631     2.638     2.652     2.672     2.691     2.696     2.687     2.675     2.676     2.698     2.730     2.756     2.770     2.770     2.761     2.748     2.736     2.727     2.718     2.702     2.673     2.681     2.717     2.758     2.804     2.858     2.923     2.995     3.071     3.149     3.221     3.285     3.336     3.369     3.386     3.382     3.357     3.306     3.234     3.147     3.045     2.931     2.805     2.669     2.523     2.374     2.232     2.227     2.234     2.241     2.248     2.255     2.261     2.268     2.274     2.337     2.400     2.463     2.526     2.590     2.740     2.887     3.019     3.138     3.253     3.371     3.498     3.634     3.777     3.920     4.057     4.186     4.310     4.435     4.563     4.694     4.825     4.948     5.060     5.163     5.258     5.345     5.428     5.506     5.579     5.654     5.727     5.799     5.867     5.921     5.965     5.998     6.024     6.055     6.080     6.096     6.090     6.060     6.009     5.940     5.930     5.976     6.023     6.081     6.151     6.226     6.306     6.352     6.369     6.366     6.310     6.227     6.123     6.006     5.871     5.748     5.636     5.534     5.435     5.351     5.261     5.180     5.117     5.048     4.988     4.927     4.872     4.813     4.761     4.708     4.655     4.606     4.546     4.479     4.413     4.353     4.297     4.239     4.173     4.097     4.014     3.925     3.835     3.748     3.664     3.572     3.472     3.364     3.251     3.133     3.013     2.889     2.762     2.633     2.516     2.418     2.341     2.286     2.253     2.242     2.251     2.271     2.294     2.319     2.344     2.365     2.384     2.398     2.408     2.415     2.419     2.420     2.421     2.421     2.420     2.418     2.416     2.414     2.412     2.408     2.403     2.398     2.392     2.384     2.376     2.365     2.353     2.340     2.327     2.312     2.298     2.282     2.265     2.248     2.231     2.214     2.196     2.179     2.161     2.144     2.126     2.108     2.091     2.074     2.057     2.040     2.024     2.007     1.991     1.975     1.959     1.943     1.928     1.913     1.899     1.884     1.869     1.855     1.842     1.828     1.815     1.801     1.788     1.775     1.761     1.748     1.735     1.722     1.709     1.695     1.682     1.669     1.656     1.643     1.630     1.617     1.604     1.591     1.579     1.566     1.553     1.539     1.526     1.514     1.501     1.488     1.475     1.462     1.449     1.436     1.424     1.411     1.399     1.387     1.375     1.364     1.352     1.340     1.329     1.317     1.307     1.296     1.285     1.275     1.264     1.254     1.250     1.248     1.245     1.243     1.240     1.238     1.236     1.233     1.231     1.229     1.227     1.225     1.223     1.221     1.219     1.218     1.216     1.214     1.213     1.211     1.210     1.208     1.207     1.206     1.204     1.203     1.202     1.201     1.200     1.199     1.198     1.197     1.196     1.195     1.194     1.194     1.193     1.192     1.191     1.190     1.189     1.188     1.187     1.186     1.184     1.183     1.182     1.181     1.179     1.178     1.176     1.175     1.173     1.171     1.170     1.168     1.165     1.163     1.161     1.159     1.156     1.154     1.151     1.148     1.145     1.142     1.139     1.136     1.132     1.129     1.125     1.122     1.118     1.114     1.110     1.105     1.101     1.097     1.092     1.087     1.083     1.078     1.073     1.068     1.062     1.057     1.052     1.046     1.041     1.035     1.029     1.023     1.017     1.011     1.005     0.999     0.993     0.987     0.980     0.974     0.968     0.961     0.955     0.948     0.942     0.935     0.929     0.923     0.916     0.910     0.903     0.897     0.891     0.884     0.878     0.872     0.865     0.859     0.853     0.855     0.872     0.888     0.901     0.912     0.921     0.928     0.931     0.932     0.931
     1.458     1.462     1.465     1.469     1.472     1.476     1.479     1.483     1.486     1.489     1.492     1.495     1.498     1.500     1.503     1.506     1.508     1.511     1.514     1.516     1.519     1.521     1.523     1.526     1.528     1.530     1.532     1.534     1.536     1.538     1.540     1.542     1.543     1.545     1.547     1.548     1.550     1.552     1.553     1.555     1.556     1.557     1.558     1.560     1.561     1.562     1.563     1.564     1.565     1.566     1.567     1.568     1.568     1.569     1.570     1.571     1.571     1.572     1.572     1.573     1.573     1.574     1.574     1.575     1.575     1.576     1.576     1.576     1.577     1.577     1.577     1.577     1.577     1.577     1.578     1.577     1.578     1.577     1.578     1.577     1.578     1.577     1.577     1.576     1.576     1.576     1.576     1.575     1.575     1.574     1.574     1.573     1.573     1.572     1.572     1.571     1.570     1.570     1.569     1.568     1.568     1.567     1.566     1.565     1.564     1.564     1.563     1.562     1.561     1.560     1.559     1.558     1.557     1.556     1.555     1.554     1.553     1.552     1.551     1.550     1.549     1.548     1.547     1.546     1.544     1.543     1.542     1.541     1.540     1.538     1.537     1.535     1.534     1.533     1.531     1.530     1.529     1.527     1.526     1.524     1.522     1.521     1.519     1.518     1.516     1.515     1.513     1.511     1.510     1.508     1.506     1.504     1.503     1.501     1.499     1.497     1.495     1.494     1.492     1.490     1.488     1.486     1.484     1.482     1.480     1.478     1.475     1.473     1.471     1.469     1.466     1.464     1.462     1.460     1.457     1.455     1.453     1.450     1.448     1.445     1.443     1.440     1.437     1.435     1.432     1.430     1.427     1.424     1.422     1.419     1.416     1.413     1.410     1.408     1.405     1.402     1.399     1.396     1.393     1.391     1.388     1.385     1.382     1.379     1.376     1.373     1.370     1.367     1.363     1.360     1.357     1.354     1.351     1.348     1.344     1.341     1.338     1.334     1.331     1.328     1.324     1.321     1.318     1.314     1.311     1.307     1.304     1.300     1.297     1.293     1.290     1.286     1.283     1.279     1.276     1.272     1.268     1.265     1.261     1.257     1.253     1.250     1.246     1.242     1.239     1.235     1.231     1.227     1.224     1.220     1.216     1.212     1.208     1.206     1.206     1.206     1.205     1.205     1.204     1.204     1.204     1.203     1.203     1.203     1.202     1.202     1.201     1.201     1.201     1.200     1.200     1.199     1.199     1.200     1.201     1.201     1.202     1.203     1.203     1.204     1.204     1.205     1.206     1.206     1.207     1.208     1.208     1.209     1.209     1.210     1.210     1.211     1.212     1.212     1.213     1.213     1.214     1.214     1.215     1.216     1.216     1.217     1.217     1.218     1.218     1.219     1.219     1.220     1.220     1.221     1.222     1.222     1.223     1.223     1.224     1.224     1.224     1.225     1.225     1.226     1.226     1.227     1.227     1.228     1.228     1.229     1.229     1.230     1.230     1.230     1.231     1.231     1.232     1.232     1.233     1.233     1.234     1.234     1.234     1.235     1.235     1.236     1.236     1.237     1.237     1.238     1.238     1.239     1.239     1.240     1.240     1.240     1.241     1.241     1.242     1.242     1.243     1.243     1.244     1.244     1.245     1.245     1.245     1.246     1.246     1.247     1.247     1.248     1.248     1.249     1.249     1.250     1.250     1.250     1.251     1.251     1.252     1.252     1.253     1.253     1.254     1.254     1.255     1.255     1.256     1.256     1.257     1.257     1.258     1.258     1.259     1.260     1.260     1.260     1.261     1.262     1.262     1.263     1.263     1.264     1.264     1.265     1.265     1.266     1.266     1.267     1.268     1.268     1.269     1.269     1.270     1.270     1.271     1.272     1.272     1.273     1.273     1.274     1.275     1.275     1.276     1.276     1.277     1.277     1.278     1.278     1.279     1.280     1.280     1.281     1.281     1.282     1.282     1.283     1.284     1.284     1.285     1.285     1.286     1.286     1.287     1.288     1.288     1.289     1.290     1.290     1.291     1.291     1.292     1.292     1.293     1.294     1.294     1.295     1.295     1.296     1.297     1.297     1.298     1.299     1.299     1.300     1.301     1.301     1.302     1.303     1.303     1.304     1.305     1.305     1.306     1.307     1.307     1.308     1.309     1.310     1.310     1.311     1.312     1.312     1.313     1.314     1.315     1.315     1.316     1.317     1.318     1.318     1.319     1.320     1.321     1.321     1.322     1.323     1.324     1.324     1.325     1.326     1.327     1.328     1.328     1.329     1.330     1.331     1.332     1.332     1.333     1.334     1.335     1.336     1.337     1.337     1.338     1.339     1.340     1.340     1.341     1.342     1.343     1.345     1.347     1.350     1.353     1.355     1.358     1.360     1.363     1.366     1.369     1.372     1.375     1.377     1.380     1.383     1.386     1.389     1.392     1.395     1.398     1.401     1.404     1.407     1.410     1.413     1.416     1.419     1.423     1.426     1.429     1.432     1.436     1.439     1.442     1.446     1.449     1.453     1.456     1.460     1.463     1.467     1.470     1.474     1.477     1.481     1.485     1.488     1.492     1.496     1.500     1.503     1.507     1.511     1.515     1.519     1.523     1.526     1.530     1.534     1.538     1.542     1.546     1.550     1.555     1.559     1.563     1.567     1.571     1.575     1.579     1.584     1.588     1.592     1.596     1.600     1.605     1.609     1.613     1.617     1.622     1.626     1.631     1.635     1.639     1.644     1.648     1.652     1.657     1.661     1.665     1.670     1.674     1.678     1.683     1.687     1.692     1.696     1.701     1.705     1.709     1.714     1.718     1.723     1.727     1.732     1.736     1.740     1.745     1.749     1.753     1.758     1.762     1.766     1.771     1.775     1.779     1.783     1.788     1.792     1.796     1.800     1.804     1.809     1.813     1.817     1.821     1.825     1.829     1.833     1.837     1.841     1.845     1.849     1.853     1.857     1.860     1.864     1.868     1.872     1.876     1.879     1.883     1.887     1.890     1.894     1.897     1.901     1.904     1.907     1.911     1.914     1.917     1.920     1.923     1.926     1.929     1.932     1.935     1.938     1.941     1.944     1.947     1.949     1.952     1.954     1.957     1.960     1.962     1.964     1.967     1.969     1.971     1.973     1.975     1.977     1.979     1.981     1.983     1.985     1.987     1.988     1.990     1.992     1.993     1.994     1.996     1.997     1.998     1.999     2.000     2.001     2.002     2.003     2.003     2.004     2.004     2.005     2.005     2.005     2.005     2.005     2.004     2.004     2.003     2.002     2.001     2.000     1.999     1.997     1.995     1.993     1.991     1.989     1.987     1.984     1.981     1.978     1.975     1.972     1.969     1.965     1.961     1.957     1.953     1.949     1.944     1.940     1.935     1.930     1.925     1.919     1.913     1.908     1.901     1.895     1.889     1.882     1.876     1.869     1.862     1.855     1.848     1.841     1.834     1.827     1.820     1.813     1.807     1.800     1.794     1.788     1.781     1.776     1.770     1.764     1.758     1.752     1.747     1.741     1.735     1.729     1.723     1.717     1.711     1.704     1.698     1.691     1.684     1.677     1.670     1.663     1.656     1.653     1.654     1.655     1.656     1.657     1.658     1.659     1.660     1.661     1.662     1.663     1.664     1.665     1.666     1.667     1.668     1.669     1.670     1.671     1.672     1.673     1.674     1.676     1.677     1.678     1.679     1.680     1.681     1.682     1.683     1.684     1.685     1.686     1.687     1.688     1.689     1.690     1.692     1.693     1.694     1.695     1.696     1.697     1.698     1.699     1.700     1.701     1.702     1.704     1.705     1.706     1.707     1.708     1.709     1.710     1.711     1.712     1.714     1.715     1.716     1.717     1.718     1.719     1.720     1.721     1.723     1.724     1.725     1.726     1.727     1.728     1.729     1.731     1.732     1.733     1.734     1.735     1.736     1.737     1.739     1.740     1.741     1.742     1.743     1.744     1.746     1.747     1.748     1.749     1.750     1.752     1.753     1.754     1.755     1.756     1.757     1.759     1.760     1.761     1.763     1.764     1.765     1.766     1.768     1.769     1.771     1.772     1.773     1.775     1.776     1.777     1.779     1.780     1.781     1.783     1.784     1.786     1.787     1.789     1.790     1.792     1.793     1.795     1.796     1.798     1.800     1.801     1.803     1.805     1.806     1.808     1.809     1.811     1.813     1.814     1.816     1.818     1.819     1.821     1.823     1.824     1.826     1.828     1.830     1.831     1.833     1.835     1.837     1.839     1.840     1.842     1.844     1.846     1.848     1.849     1.854     1.869     1.884     1.898     1.913     1.928     1.942     1.956     1.970     1.984     1.997     2.011     2.024     2.038     2.050     2.063     2.076     2.089     2.101     2.113     2.125     2.137     2.149     2.160     2.171     2.182     2.193     2.204     2.214     2.224     2.234     2.244     2.253     2.263     2.272     2.281     2.289     2.297     2.305     2.313     2.320     2.327     2.334     2.341     2.347     2.353     2.358     2.364     2.369     2.374     2.378     2.383     2.387     2.391     2.394     2.398     2.401     2.404     2.406     2.409     2.411     2.413     2.415     2.417     2.419     2.420     2.421     2.423     2.424     2.425     2.425     2.426     2.427     2.427     2.428     2.428     2.428     2.429     2.429     2.429     2.430     2.430     2.431     2.431     2.432     2.433     2.434     2.435     2.436     2.438     2.439     2.441     2.443     2.445     2.448     2.451     2.454     2.457     2.461     2.465     2.470     2.475     2.480     2.486     2.492     2.499     2.506     2.514     2.522     2.531     2.540     2.550     2.560     2.571     2.582     2.594     2.607     2.620     2.633     2.647     2.662     2.677     2.693     2.709     2.726     2.743     2.761     2.779     2.797     2.816     2.836     2.855     2.875     2.896     2.916     2.937     2.958     2.979     3.000     3.022     3.044     3.065     3.087     3.109     3.132     3.154     3.177     3.199     3.221     3.244     3.266     3.287     3.309     3.330     3.352     3.373     3.394     3.415     3.437     3.460     3.483     3.508     3.533     3.559     3.585     3.610     3.636     3.662     3.689     3.717     3.746     3.777     3.810     3.847     3.887     3.929     3.973     4.018     4.063     4.109     4.153     4.197     4.242     4.287     4.329     4.370     4.408     4.444     4.475     4.502     4.522     4.534     4.538     4.535     4.524     4.511     4.497     4.487     4.478     4.464     4.441     4.410     4.374     4.335     4.298     4.267     4.243     4.226     4.217     4.212     4.209     4.203     4.196     4.190     4.186     4.185     4.187     4.192     4.199     4.208     4.217     4.227     4.238     4.249     4.259     4.268     4.278     4.286     4.292     4.296     4.299     4.303     4.306     4.308     4.307     4.304     4.298     4.289     4.279     4.267     4.253     4.236     4.219     4.199     4.178     4.158     4.137     4.117     4.098     4.077     4.057     4.036     4.010     3.980     3.950     3.915     3.880     3.848     3.816     3.783     3.748     3.708     3.664     3.619     3.571     3.528     3.489     3.453     3.422     3.389     3.354     3.317     3.278     3.243     3.207     3.173     3.143     3.119     3.106     3.103     3.110     3.122     3.136     3.153     3.174     3.197     3.221     3.247     3.271     3.295     3.319     3.341     3.361     3.380     3.397     3.413     3.425     3.437     3.451     3.467     3.481     3.491     3.499     3.503     3.504     3.503     3.502     3.501     3.500     3.499     3.500     3.501     3.503     3.508     3.516     3.527     3.545     3.602     3.638     3.673     3.692     3.693     3.702     3.702     3.740     3.780     3.825     3.877     3.929     3.978     4.025     4.070     4.113     4.151     4.182     4.214     4.242     4.261     4.280     4.300     4.318     4.327     4.327     4.327     4.324     4.314     4.296     4.269     4.231     4.187     4.145     4.106     4.069     4.032     3.994     3.955     3.916     3.880     3.844     3.809     3.772     3.733     3.691     3.649     3.608     3.569     3.532     3.498     3.467     3.437     3.408     3.380     3.350     3.318     3.283     3.245     3.205     3.162     3.116     3.068     3.019     2.968     2.916     2.863     2.811     2.759     2.710     2.668     2.665     2.662     2.659     2.656     2.653     2.651     2.648     2.646     2.644     2.643     2.641     2.639     2.638     2.637     2.635     2.633     2.631     2.629     2.627     2.624     2.621     2.618     2.614     2.610     2.606     2.602     2.597     2.593     2.588     2.583     2.579     2.574     2.570     2.566     2.562     2.558     2.554     2.550     2.546     2.542     2.538     2.534     2.529     2.526     2.522     2.518     2.515     2.512     2.509     2.506     2.504     2.501     2.499     2.497     2.495     2.493     2.491     2.489     2.487     2.484     2.482     2.479     2.476     2.473     2.470     2.466     2.483     2.517     2.543     2.561     2.577     2.598     2.626     2.660     2.689     2.704     2.700     2.686     2.678     2.689     2.715     2.742     2.762     2.777     2.786     2.789     2.788     2.782     2.772     2.754     2.724     2.687     2.664     2.682     2.733     2.795     2.845     2.866     2.929     3.008     3.092     3.174     3.249     3.311     3.361     3.393     3.406     3.394     3.358     3.300     3.224     3.131     3.024     2.903     2.766     2.616     2.462     2.307     2.189     2.195     2.201     2.207     2.214     2.220     2.226     2.231     2.236     2.260     2.329     2.400     2.473     2.544     2.619     2.743     2.856     2.965     3.075     3.192     3.323     3.466     3.617     3.769     3.919     4.068     4.216     4.367     4.518     4.670     4.818     4.958     5.089     5.213     5.328     5.433     5.531     5.621     5.707     5.793     5.873     5.946     6.008     6.051     6.080     6.095     6.102     6.103     6.082     6.042     5.969     5.880     5.775     5.671     5.557     5.499     5.535     5.597     5.672     5.751     5.811     5.859     5.880     5.866     5.830     5.774     5.687     5.594     5.501     5.424     5.347     5.273     5.213     5.139     5.071     5.016     4.948     4.886     4.818     4.757     4.686     4.622     4.556     4.489     4.422     4.348     4.264     4.182     4.105     4.034     3.961     3.884     3.807     3.732     3.658     3.588     3.522     3.460     3.394     3.319     3.234     3.141     3.042     2.938     2.830     2.717     2.601     2.487     2.383     2.294     2.220     2.163     2.126     2.118     2.137     2.163     2.191     2.218     2.243     2.264     2.282     2.296     2.307     2.315     2.321     2.325     2.328     2.331     2.332     2.333     2.334     2.333     2.332     2.330     2.327     2.323     2.318     2.312     2.304     2.295     2.285     2.274     2.262     2.250     2.236     2.222     2.207     2.192     2.176     2.160     2.144     2.128     2.112     2.096     2.080     2.064     2.047     2.032     2.016     2.000     1.985     1.970     1.955     1.940     1.925     1.911     1.897     1.883     1.869     1.856     1.843     1.830     1.817     1.804     1.791     1.779     1.766     1.753     1.741     1.728     1.716     1.703     1.690     1.677     1.665     1.652     1.640     1.627     1.614     1.602     1.590     1.577     1.565     1.552     1.539     1.527     1.514     1.502     1.489     1.476     1.464     1.451     1.438     1.426     1.413     1.401     1.390     1.378     1.366     1.354     1.343     1.332     1.320     1.310     1.299     1.288     1.278     1.267     1.257     1.247     1.245     1.242     1.240     1.237     1.235     1.233     1.230     1.228     1.226     1.224     1.222     1.220     1.218     1.217     1.215     1.213     1.212     1.210     1.209     1.207     1.206     1.204     1.203     1.202     1.201     1.199     1.198     1.197     1.196     1.196     1.195     1.194     1.193     1.192     1.191     1.190     1.189     1.188     1.187     1.187     1.186     1.185     1.183     1.182     1.181     1.180     1.178     1.177     1.176     1.174     1.173     1.171     1.169     1.167     1.165     1.163     1.161     1.159     1.156     1.154     1.152     1.149     1.146     1.143     1.140     1.137     1.134     1.130     1.127     1.123     1.119     1.116     1.111     1.107     1.103     1.099     1.094     1.090     1.085     1.080     1.075     1.070     1.065     1.060     1.055     1.050     1.044     1.038     1.033     1.027     1.021     1.015     1.009     1.003     0.997     0.991     0.985     0.978     0.972     0.965     0.959     0.952     0.946     0.940     0.933     0.927     0.921     0.914     0.908     0.902     0.895     0.889     0.883     0.876     0.870     0.864     0.857     0.851     0.851     0.869     0.884     0.897     0.909     0.918     0.924     0.928     0.929     0.928
     1.457     1.461     1.465     1.468     1.472     1.475     1.479     1.482     1.485     1.488     1.491     1.494     1.497     1.500     1.502     1.505     1.508     1.510     1.513     1.516     1.518     1.520     1.523     1.525     1.527     1.529     1.532     1.533     1.536     1.537     1.539     1.541     1.543     1.545     1.547     1.548     1.550     1.551     1.553     1.554     1.556     1.557     1.559     1.560     1.561     1.562     1.563     1.564     1.565     1.566     1.567     1.568     1.569     1.569     1.570     1.571     1.572     1.572     1.573     1.573     1.574     1.574     1.575     1.575     1.576     1.576     1.576     1.576     1.577     1.577     1.577     1.578     1.578     1.578     1.578     1.579     1.578     1.579     1.578     1.579     1.578     1.578     1.578     1.577     1.577     1.577     1.576     1.576     1.575     1.575     1.575     1.574     1.574     1.573     1.572     1.572     1.571     1.571     1.570     1.569     1.568     1.568     1.567     1.566     1.565     1.565     1.564     1.563     1.562     1.561     1.560     1.560     1.558     1.558     1.557     1.556     1.554     1.554     1.552     1.551     1.550     1.549     1.548     1.547     1.546     1.544     1.543     1.542     1.541     1.539     1.538     1.537     1.535     1.534     1.533     1.531     1.530     1.528     1.527     1.525     1.524     1.522     1.521     1.519     1.518     1.516     1.514     1.513     1.511     1.509     1.508     1.506     1.504     1.502     1.500     1.498     1.497     1.495     1.493     1.491     1.489     1.487     1.485     1.483     1.481     1.479     1.477     1.475     1.472     1.470     1.468     1.466     1.463     1.461     1.458     1.456     1.454     1.451     1.449     1.447     1.444     1.441     1.439     1.436     1.434     1.431     1.428     1.426     1.423     1.420     1.418     1.415     1.412     1.409     1.406     1.404     1.401     1.398     1.395     1.392     1.389     1.386     1.383     1.380     1.377     1.374     1.371     1.368     1.365     1.362     1.359     1.356     1.352     1.349     1.346     1.343     1.339     1.336     1.333     1.329     1.326     1.323     1.319     1.316     1.312     1.309     1.306     1.302     1.299     1.295     1.292     1.288     1.285     1.281     1.277     1.274     1.270     1.266     1.263     1.259     1.255     1.252     1.248     1.244     1.241     1.237     1.233     1.229     1.226     1.222     1.218     1.214     1.210     1.206     1.205     1.205     1.204     1.204     1.204     1.204     1.203     1.203     1.203     1.202     1.202     1.201     1.201     1.201     1.200     1.200     1.199     1.199     1.199     1.199     1.200     1.201     1.201     1.202     1.203     1.203     1.204     1.204     1.205     1.206     1.207     1.207     1.208     1.208     1.209     1.209     1.210     1.210     1.211     1.212     1.212     1.213     1.213     1.214     1.214     1.215     1.216     1.216     1.217     1.217     1.218     1.218     1.219     1.219     1.220     1.220     1.221     1.221     1.222     1.222     1.223     1.223     1.224     1.224     1.225     1.225     1.226     1.226     1.227     1.227     1.228     1.228     1.229     1.229     1.229     1.230     1.230     1.231     1.231     1.232     1.232     1.233     1.233     1.233     1.234     1.234     1.235     1.235     1.236     1.236     1.237     1.237     1.237     1.238     1.238     1.239     1.239     1.240     1.240     1.241     1.241     1.242     1.242     1.243     1.243     1.243     1.244     1.244     1.245     1.245     1.246     1.246     1.247     1.247     1.248     1.248     1.249     1.249     1.249     1.250     1.250     1.251     1.251     1.252     1.252     1.253     1.253     1.254     1.254     1.255     1.255     1.256     1.256     1.257     1.257     1.258     1.258     1.259     1.260     1.260     1.261     1.261     1.262     1.262     1.263     1.263     1.264     1.264     1.265     1.266     1.266     1.266     1.267     1.268     1.268     1.269     1.269     1.270     1.270     1.271     1.272     1.272     1.273     1.273     1.274     1.275     1.275     1.276     1.276     1.277     1.277     1.278     1.278     1.279     1.280     1.280     1.281     1.281     1.282     1.282     1.283     1.284     1.284     1.285     1.286     1.286     1.287     1.287     1.288     1.289     1.289     1.290     1.290     1.291     1.291     1.292     1.293     1.293     1.294     1.294     1.295     1.296     1.296     1.297     1.298     1.298     1.299     1.300     1.300     1.301     1.302     1.302     1.303     1.304     1.304     1.305     1.306     1.306     1.307     1.308     1.308     1.309     1.310     1.311     1.311     1.312     1.313     1.313     1.314     1.315     1.316     1.316     1.317     1.318     1.319     1.319     1.320     1.321     1.322     1.323     1.323     1.324     1.325     1.326     1.326     1.327     1.328     1.329     1.330     1.330     1.331     1.332     1.333     1.334     1.334     1.335     1.336     1.337     1.338     1.338     1.339     1.340     1.341     1.342     1.342     1.343     1.346     1.348     1.351     1.354     1.356     1.359     1.362     1.364     1.367     1.370     1.373     1.376     1.379     1.381     1.384     1.387     1.390     1.393     1.396     1.399     1.402     1.405     1.408     1.411     1.414     1.418     1.421     1.424     1.427     1.431     1.434     1.437     1.441     1.444     1.447     1.451     1.454     1.458     1.461     1.465     1.468     1.472     1.475     1.479     1.483     1.486     1.490     1.494     1.498     1.501     1.505     1.509     1.513     1.517     1.521     1.524     1.528     1.532     1.536     1.540     1.544     1.548     1.552     1.557     1.561     1.565     1.569     1.573     1.577     1.581     1.585     1.590     1.594     1.598     1.602     1.607     1.611     1.615     1.620     1.624     1.628     1.633     1.637     1.641     1.646     1.650     1.654     1.658     1.663     1.667     1.672     1.676     1.680     1.685     1.689     1.694     1.698     1.703     1.707     1.711     1.716     1.720     1.724     1.729     1.733     1.738     1.742     1.746     1.750     1.755     1.759     1.763     1.767     1.772     1.776     1.780     1.785     1.789     1.793     1.797     1.801     1.805     1.809     1.813     1.817     1.821     1.825     1.829     1.833     1.837     1.841     1.845     1.849     1.853     1.857     1.860     1.864     1.868     1.871     1.875     1.879     1.882     1.886     1.889     1.893     1.896     1.899     1.903     1.906     1.909     1.912     1.915     1.918     1.921     1.924     1.927     1.930     1.933     1.936     1.938     1.941     1.943     1.946     1.949     1.951     1.954     1.956     1.958     1.960     1.963     1.965     1.967     1.969     1.971     1.973     1.974     1.976     1.978     1.979     1.981     1.983     1.984     1.985     1.987     1.988     1.989     1.990     1.991     1.992     1.993     1.994     1.994     1.995     1.995     1.996     1.996     1.996     1.996     1.996     1.995     1.995     1.994     1.993     1.992     1.991     1.990     1.988     1.987     1.985     1.983     1.981     1.978     1.976     1.973     1.970     1.967     1.964     1.961     1.957     1.953     1.949     1.945     1.941     1.937     1.932     1.927     1.922     1.917     1.912     1.906     1.901     1.895     1.889     1.882     1.876     1.870     1.863     1.856     1.850     1.843     1.836     1.829     1.822     1.815     1.809     1.802     1.795     1.789     1.783     1.777     1.770     1.764     1.759     1.753     1.747     1.741     1.735     1.729     1.723     1.717     1.711     1.705     1.698     1.692     1.685     1.678     1.671     1.664     1.657     1.651     1.652     1.653     1.654     1.655     1.656     1.657     1.658     1.659     1.660     1.661     1.662     1.663     1.664     1.665     1.666     1.667     1.668     1.669     1.670     1.672     1.672     1.674     1.675     1.676     1.677     1.678     1.679     1.680     1.681     1.682     1.683     1.684     1.685     1.686     1.687     1.689     1.690     1.691     1.692     1.693     1.694     1.695     1.696     1.697     1.698     1.699     1.700     1.702     1.703     1.704     1.705     1.706     1.707     1.708     1.709     1.710     1.712     1.713     1.714     1.715     1.716     1.717     1.718     1.719     1.720     1.722     1.723     1.724     1.725     1.726     1.727     1.728     1.730     1.731     1.732     1.733     1.734     1.735     1.737     1.738     1.739     1.740     1.741     1.742     1.744     1.745     1.746     1.747     1.748     1.749     1.751     1.752     1.753     1.754     1.755     1.757     1.758     1.759     1.760     1.762     1.763     1.764     1.766     1.767     1.768     1.770     1.771     1.772     1.774     1.775     1.776     1.778     1.779     1.780     1.782     1.783     1.785     1.786     1.788     1.789     1.791     1.792     1.794     1.795     1.797     1.799     1.800     1.802     1.804     1.805     1.807     1.808     1.810     1.812     1.813     1.815     1.817     1.818     1.820     1.822     1.824     1.825     1.827     1.829     1.831     1.832     1.834     1.836     1.838     1.839     1.841     1.843     1.845     1.847     1.849     1.850     1.859     1.874     1.889     1.904     1.918     1.933     1.947     1.961     1.975     1.989     2.002     2.016     2.029     2.042     2.055     2.067     2.080     2.092     2.105     2.117     2.129     2.140     2.152     2.163     2.174     2.185     2.196     2.206     2.216     2.226     2.236     2.246     2.255     2.264     2.273     2.282     2.290     2.298     2.306     2.313     2.320     2.327     2.334     2.340     2.346     2.352     2.358     2.363     2.368     2.372     2.377     2.381     2.385     2.389     2.392     2.395     2.398     2.401     2.404     2.406     2.408     2.410     2.412     2.414     2.415     2.417     2.418     2.419     2.420     2.421     2.421     2.422     2.422     2.423     2.423     2.424     2.424     2.424     2.424     2.425     2.425     2.426     2.426     2.427     2.427     2.428     2.429     2.430     2.432     2.433     2.435     2.437     2.439     2.442     2.444     2.447     2.451     2.454     2.458     2.463     2.468     2.473     2.478     2.484     2.491     2.498     2.506     2.513     2.522     2.531     2.540     2.550     2.561     2.572     2.584     2.596     2.609     2.622     2.636     2.650     2.665     2.681     2.697     2.713     2.730     2.748     2.766     2.784     2.803     2.822     2.841     2.861     2.881     2.902     2.923     2.944     2.965     2.986     3.008     3.029     3.051     3.073     3.095     3.117     3.140     3.162     3.185     3.208     3.230     3.253     3.275     3.297     3.318     3.340     3.361     3.382     3.403     3.425     3.447     3.469     3.493     3.518     3.544     3.570     3.596     3.623     3.649     3.676     3.703     3.732     3.762     3.793     3.828     3.866     3.907     3.950     3.993     4.038     4.084     4.129     4.173     4.217     4.262     4.306     4.349     4.389     4.426     4.459     4.487     4.509     4.524     4.531     4.529     4.520     4.505     4.488     4.475     4.464     4.452     4.435     4.409     4.374     4.336     4.298     4.264     4.238     4.219     4.208     4.201     4.198     4.194     4.188     4.181     4.176     4.172     4.171     4.173     4.177     4.183     4.191     4.200     4.210     4.222     4.233     4.243     4.253     4.263     4.271     4.277     4.283     4.288     4.293     4.297     4.299     4.297     4.294     4.288     4.279     4.270     4.259     4.246     4.232     4.216     4.199     4.180     4.162     4.143     4.124     4.106     4.087     4.067     4.046     4.021     3.992     3.963     3.930     3.895     3.864     3.831     3.797     3.762     3.721     3.677     3.632     3.585     3.543     3.505     3.470     3.439     3.405     3.368     3.331     3.292     3.256     3.218     3.183     3.153     3.129     3.115     3.111     3.117     3.127     3.142     3.159     3.178     3.200     3.224     3.247     3.270     3.294     3.317     3.339     3.359     3.379     3.398     3.413     3.427     3.443     3.461     3.479     3.495     3.508     3.517     3.522     3.525     3.526     3.527     3.527     3.527     3.527     3.525     3.522     3.518     3.513     3.510     3.510     3.524     3.576     3.629     3.664     3.683     3.703     3.700     3.705     3.702     3.743     3.790     3.837     3.883     3.928     3.973     4.018     4.059     4.094     4.130     4.165     4.191     4.218     4.247     4.275     4.300     4.315     4.327     4.340     4.347     4.349     4.342     4.314     4.268     4.220     4.179     4.143     4.110     4.075     4.039     4.000     3.962     3.926     3.891     3.855     3.816     3.774     3.731     3.688     3.646     3.606     3.570     3.536     3.505     3.475     3.447     3.419     3.389     3.356     3.320     3.282     3.241     3.197     3.151     3.103     3.053     3.000     2.945     2.889     2.833     2.777     2.724     2.681     2.678     2.675     2.672     2.669     2.667     2.664     2.662     2.660     2.658     2.656     2.654     2.653     2.651     2.650     2.648     2.646     2.644     2.642     2.639     2.637     2.633     2.630     2.626     2.621     2.617     2.612     2.607     2.602     2.597     2.592     2.587     2.583     2.579     2.574     2.570     2.566     2.562     2.558     2.554     2.549     2.545     2.540     2.536     2.532     2.529     2.525     2.522     2.518     2.515     2.513     2.510     2.507     2.505     2.504     2.502     2.500     2.498     2.495     2.493     2.490     2.487     2.484     2.481     2.478     2.474     2.470     2.466     2.467     2.486     2.504     2.530     2.569     2.616     2.661     2.690     2.697     2.689     2.679     2.683     2.701     2.723     2.742     2.764     2.788     2.810     2.827     2.834     2.830     2.812     2.780     2.739     2.706     2.707     2.749     2.810     2.866     2.900     2.905     2.878     2.936     3.027     3.120     3.206     3.285     3.351     3.402     3.432     3.435     3.416     3.373     3.310     3.228     3.129     3.013     2.875     2.724     2.561     2.399     2.248     2.154     2.159     2.165     2.171     2.176     2.181     2.186     2.190     2.194     2.198     2.243     2.316     2.387     2.454     2.517     2.577     2.635     2.688     2.753     2.868     3.000     3.145     3.299     3.455     3.612     3.772     3.935     4.104     4.277     4.452     4.623     4.787     4.944     5.090     5.222     5.342     5.454     5.558     5.656     5.753     5.838     5.907     5.953     5.969     5.965     5.941     5.910     5.860     5.789     5.689     5.575     5.451     5.331     5.204     5.080     4.949     4.895     4.967     5.045     5.121     5.203     5.259     5.301     5.322     5.327     5.295     5.261     5.215     5.181     5.132     5.081     5.038     4.975     4.916     4.864     4.795     4.730     4.655     4.585     4.508     4.434     4.362     4.288     4.212     4.131     4.036     3.941     3.854     3.771     3.688     3.606     3.531     3.463     3.403     3.351     3.304     3.263     3.222     3.171     3.111     3.040     2.961     2.877     2.786     2.689     2.586     2.481     2.379     2.286     2.202     2.129     2.068     2.022     2.011     2.039     2.069     2.098     2.125     2.149     2.170     2.188     2.202     2.213     2.223     2.231     2.237     2.242     2.246     2.250     2.253     2.255     2.256     2.257     2.256     2.255     2.252     2.248     2.243     2.237     2.229     2.221     2.211     2.201     2.189     2.177     2.164     2.151     2.137     2.123     2.109     2.094     2.080     2.065     2.050     2.035     2.020     2.005     1.991     1.976     1.962     1.948     1.934     1.920     1.906     1.893     1.880     1.867     1.854     1.841     1.829     1.817     1.805     1.793     1.780     1.769     1.756     1.744     1.732     1.720     1.708     1.696     1.684     1.672     1.660     1.648     1.636     1.624     1.611     1.599     1.587     1.575     1.563     1.551     1.539     1.527     1.514     1.502     1.489     1.477     1.465     1.452     1.440     1.427     1.415     1.403     1.392     1.380     1.368     1.357     1.345     1.334     1.323     1.312     1.301     1.291     1.280     1.270     1.260     1.250     1.242     1.239     1.237     1.235     1.232     1.230     1.228     1.225     1.224     1.222     1.220     1.218     1.216     1.214     1.212     1.210     1.209     1.207     1.206     1.205     1.203     1.202     1.201     1.199     1.198     1.197     1.196     1.195     1.194     1.193     1.192     1.192     1.191     1.190     1.189     1.188     1.187     1.186     1.185     1.184     1.183     1.182     1.181     1.180     1.179     1.177     1.176     1.175     1.173     1.172     1.170     1.169     1.167     1.165     1.163     1.161     1.159     1.157     1.154     1.152     1.149     1.147     1.144     1.141     1.138     1.135     1.131     1.128     1.124     1.121     1.117     1.113     1.109     1.105     1.101     1.097     1.092     1.088     1.083     1.078     1.073     1.068     1.063     1.058     1.053     1.047     1.042     1.036     1.031     1.025     1.019     1.013     1.007     1.001     0.995     0.989     0.982     0.976     0.970     0.963     0.957     0.950     0.944     0.938     0.931     0.925     0.919     0.912     0.906     0.900     0.893     0.887     0.881     0.875     0.868     0.862     0.856     0.850     0.848     0.865     0.881     0.894     0.905     0.914     0.921     0.925     0.926     0.924
     1.457     1.460     1.464     1.468     1.471     1.474     1.478     1.481     1.484     1.488     1.490     1.494     1.496     1.499     1.502     1.505     1.507     1.510     1.512     1.515     1.517     1.520     1.522     1.525     1.527     1.529     1.531     1.533     1.535     1.537     1.539     1.541     1.542     1.545     1.546     1.548     1.550     1.551     1.553     1.555     1.556     1.557     1.559     1.560     1.562     1.562     1.564     1.564     1.565     1.566     1.567     1.568     1.569     1.570     1.570     1.571     1.572     1.573     1.573     1.574     1.574     1.575     1.575     1.575     1.576     1.576     1.577     1.577     1.577     1.577     1.578     1.578     1.578     1.578     1.579     1.579     1.579     1.579     1.579     1.579     1.578     1.579     1.578     1.578     1.578     1.577     1.577     1.576     1.576     1.575     1.575     1.575     1.574     1.574     1.573     1.573     1.572     1.572     1.571     1.570     1.569     1.569     1.568     1.567     1.567     1.566     1.565     1.564     1.563     1.562     1.562     1.561     1.560     1.559     1.558     1.557     1.556     1.555     1.554     1.552     1.551     1.550     1.549     1.548     1.547     1.546     1.545     1.543     1.542     1.541     1.539     1.538     1.537     1.535     1.534     1.532     1.531     1.530     1.528     1.527     1.525     1.524     1.522     1.521     1.519     1.517     1.516     1.514     1.512     1.511     1.509     1.507     1.505     1.504     1.502     1.500     1.498     1.496     1.494     1.492     1.490     1.488     1.486     1.484     1.482     1.480     1.478     1.476     1.474     1.472     1.469     1.467     1.465     1.462     1.460     1.458     1.455     1.453     1.451     1.448     1.446     1.443     1.440     1.438     1.435     1.432     1.430     1.427     1.424     1.422     1.419     1.416     1.414     1.411     1.408     1.405     1.402     1.399     1.397     1.394     1.391     1.388     1.385     1.382     1.379     1.376     1.373     1.370     1.367     1.364     1.361     1.357     1.354     1.351     1.348     1.344     1.341     1.338     1.334     1.331     1.328     1.324     1.321     1.318     1.314     1.311     1.307     1.304     1.300     1.297     1.293     1.290     1.286     1.283     1.279     1.276     1.272     1.268     1.265     1.261     1.257     1.253     1.250     1.246     1.242     1.239     1.235     1.231     1.228     1.224     1.220     1.216     1.212     1.208     1.205     1.204     1.204     1.204     1.203     1.203     1.203     1.202     1.202     1.202     1.201     1.201     1.200     1.200     1.200     1.199     1.199     1.199     1.198     1.199     1.199     1.200     1.201     1.201     1.202     1.203     1.203     1.204     1.205     1.205     1.206     1.206     1.207     1.208     1.208     1.209     1.209     1.210     1.210     1.211     1.212     1.212     1.213     1.213     1.214     1.214     1.215     1.215     1.216     1.217     1.217     1.218     1.218     1.219     1.219     1.220     1.220     1.221     1.221     1.222     1.222     1.223     1.223     1.224     1.224     1.225     1.225     1.226     1.226     1.227     1.227     1.228     1.228     1.229     1.229     1.229     1.230     1.230     1.231     1.231     1.232     1.232     1.232     1.233     1.233     1.234     1.234     1.235     1.235     1.235     1.236     1.236     1.237     1.237     1.238     1.238     1.239     1.239     1.240     1.240     1.241     1.241     1.242     1.242     1.242     1.243     1.243     1.244     1.244     1.245     1.245     1.246     1.246     1.247     1.247     1.248     1.248     1.248     1.249     1.250     1.250     1.250     1.251     1.251     1.252     1.252     1.253     1.253     1.254     1.254     1.255     1.255     1.256     1.256     1.257     1.257     1.258     1.259     1.259     1.260     1.260     1.261     1.261     1.262     1.262     1.263     1.263     1.264     1.265     1.265     1.266     1.266     1.266     1.267     1.268     1.268     1.269     1.270     1.270     1.271     1.271     1.272     1.272     1.273     1.273     1.274     1.274     1.275     1.276     1.276     1.277     1.277     1.278     1.279     1.279     1.280     1.280     1.281     1.281     1.282     1.282     1.283     1.284     1.284     1.285     1.286     1.286     1.287     1.287     1.288     1.289     1.289     1.290     1.290     1.291     1.292     1.292     1.293     1.293     1.294     1.295     1.295     1.296     1.297     1.297     1.298     1.299     1.299     1.300     1.301     1.301     1.302     1.303     1.303     1.304     1.304     1.305     1.306     1.307     1.307     1.308     1.309     1.309     1.310     1.311     1.312     1.312     1.313     1.314     1.315     1.315     1.316     1.317     1.318     1.318     1.319     1.320     1.321     1.321     1.322     1.323     1.324     1.324     1.325     1.326     1.327     1.328     1.328     1.329     1.330     1.331     1.332     1.333     1.333     1.334     1.335     1.336     1.337     1.337     1.338     1.339     1.339     1.340     1.341     1.342     1.343     1.344     1.347     1.349     1.352     1.355     1.357     1.360     1.363     1.366     1.368     1.371     1.374     1.377     1.380     1.382     1.385     1.388     1.391     1.394     1.397     1.400     1.403     1.406     1.410     1.413     1.416     1.419     1.422     1.426     1.429     1.432     1.435     1.439     1.442     1.446     1.449     1.453     1.456     1.459     1.463     1.467     1.470     1.474     1.477     1.481     1.484     1.488     1.492     1.496     1.499     1.503     1.507     1.511     1.515     1.519     1.522     1.526     1.530     1.534     1.538     1.542     1.546     1.550     1.554     1.558     1.563     1.567     1.571     1.575     1.579     1.583     1.588     1.592     1.596     1.600     1.604     1.609     1.613     1.617     1.622     1.626     1.630     1.635     1.639     1.643     1.647     1.652     1.656     1.660     1.665     1.669     1.673     1.678     1.682     1.687     1.691     1.695     1.700     1.704     1.708     1.713     1.717     1.722     1.726     1.730     1.735     1.739     1.743     1.747     1.752     1.756     1.760     1.764     1.769     1.773     1.777     1.781     1.785     1.789     1.794     1.798     1.802     1.806     1.810     1.814     1.818     1.822     1.825     1.829     1.833     1.837     1.841     1.845     1.849     1.852     1.856     1.860     1.863     1.867     1.871     1.874     1.878     1.881     1.885     1.888     1.891     1.895     1.898     1.901     1.904     1.907     1.910     1.913     1.916     1.919     1.922     1.925     1.927     1.930     1.933     1.935     1.938     1.940     1.943     1.945     1.948     1.950     1.952     1.954     1.956     1.958     1.960     1.962     1.964     1.966     1.968     1.969     1.971     1.972     1.974     1.975     1.977     1.978     1.979     1.980     1.981     1.982     1.983     1.984     1.985     1.985     1.986     1.986     1.987     1.987     1.987     1.987     1.987     1.986     1.986     1.985     1.985     1.984     1.983     1.981     1.980     1.978     1.976     1.974     1.972     1.970     1.967     1.965     1.962     1.959     1.956     1.952     1.949     1.945     1.941     1.938     1.933     1.929     1.924     1.920     1.915     1.910     1.905     1.899     1.894     1.888     1.882     1.876     1.870     1.864     1.857     1.851     1.844     1.838     1.831     1.824     1.817     1.810     1.804     1.797     1.791     1.784     1.778     1.772     1.766     1.760     1.754     1.748     1.742     1.736     1.730     1.724     1.718     1.712     1.705     1.699     1.693     1.686     1.679     1.672     1.665     1.658     1.651     1.649     1.650     1.651     1.653     1.654     1.655     1.656     1.657     1.658     1.659     1.660     1.661     1.662     1.663     1.664     1.665     1.666     1.667     1.668     1.669     1.670     1.672     1.673     1.674     1.675     1.676     1.677     1.678     1.679     1.680     1.681     1.682     1.683     1.684     1.685     1.687     1.688     1.689     1.690     1.691     1.692     1.693     1.694     1.695     1.696     1.697     1.698     1.700     1.701     1.702     1.703     1.704     1.705     1.706     1.707     1.708     1.709     1.711     1.712     1.713     1.714     1.715     1.716     1.717     1.718     1.719     1.721     1.722     1.723     1.724     1.725     1.726     1.727     1.728     1.730     1.731     1.732     1.733     1.734     1.736     1.737     1.738     1.739     1.740     1.741     1.743     1.744     1.745     1.746     1.747     1.748     1.750     1.751     1.752     1.753     1.754     1.756     1.757     1.758     1.759     1.761     1.762     1.763     1.765     1.766     1.767     1.769     1.770     1.771     1.773     1.774     1.775     1.777     1.778     1.779     1.781     1.782     1.784     1.785     1.787     1.788     1.790     1.791     1.793     1.794     1.796     1.798     1.799     1.801     1.803     1.804     1.806     1.807     1.809     1.811     1.812     1.814     1.816     1.818     1.819     1.821     1.823     1.824     1.826     1.828     1.830     1.831     1.833     1.835     1.837     1.839     1.841     1.842     1.844     1.846     1.848     1.850     1.852     1.865     1.880     1.895     1.909     1.924     1.938     1.952     1.966     1.980     1.993     2.007     2.020     2.033     2.046     2.059     2.071     2.084     2.096     2.108     2.120     2.132     2.143     2.155     2.166     2.177     2.188     2.198     2.208     2.219     2.228     2.238     2.247     2.256     2.265     2.274     2.282     2.291     2.299     2.306     2.314     2.321     2.327     2.334     2.340     2.346     2.351     2.357     2.362     2.366     2.371     2.375     2.379     2.383     2.387     2.390     2.393     2.396     2.398     2.401     2.403     2.405     2.407     2.409     2.410     2.411     2.413     2.414     2.415     2.415     2.416     2.417     2.417     2.418     2.418     2.418     2.419     2.419     2.419     2.420     2.420     2.420     2.421     2.421     2.422     2.423     2.424     2.425     2.426     2.428     2.429     2.431     2.433     2.435     2.438     2.441     2.444     2.448     2.451     2.456     2.460     2.465     2.471     2.477     2.483     2.490     2.497     2.505     2.513     2.522     2.531     2.541     2.551     2.562     2.573     2.585     2.598     2.611     2.625     2.639     2.653     2.668     2.684     2.700     2.717     2.734     2.752     2.770     2.789     2.808     2.827     2.847     2.867     2.887     2.908     2.929     2.950     2.971     2.993     3.015     3.037     3.059     3.081     3.103     3.125     3.148     3.171     3.193     3.216     3.239     3.261     3.284     3.306     3.327     3.349     3.370     3.391     3.412     3.434     3.456     3.479     3.503     3.528     3.554     3.581     3.607     3.634     3.661     3.689     3.717     3.746     3.776     3.810     3.846     3.885     3.926     3.969     4.012     4.057     4.103     4.147     4.191     4.236     4.281     4.324     4.367     4.406     4.441     4.471     4.495     4.513     4.522     4.522     4.514     4.500     4.481     4.463     4.450     4.437     4.423     4.401     4.370     4.334     4.296     4.259     4.230     4.210     4.197     4.189     4.185     4.182     4.179     4.173     4.168     4.163     4.159     4.157     4.159     4.162     4.168     4.175     4.184     4.194     4.206     4.217     4.227     4.237     4.247     4.255     4.263     4.269     4.275     4.281     4.286     4.287     4.286     4.282     4.276     4.268     4.259     4.250     4.240     4.228     4.215     4.199     4.183     4.167     4.149     4.131     4.113     4.095     4.075     4.054     4.030     4.003     3.974     3.942     3.910     3.879     3.845     3.810     3.775     3.733     3.689     3.645     3.600     3.559     3.523     3.488     3.456     3.421     3.385     3.347     3.308     3.271     3.233     3.197     3.167     3.144     3.129     3.123     3.126     3.136     3.150     3.165     3.183     3.203     3.224     3.245     3.267     3.290     3.313     3.335     3.357     3.378     3.397     3.414     3.432     3.453     3.473     3.493     3.510     3.524     3.534     3.541     3.546     3.550     3.553     3.555     3.555     3.554     3.551     3.545     3.537     3.529     3.519     3.509     3.500     3.558     3.607     3.643     3.682     3.693     3.713     3.703     3.696     3.713     3.752     3.791     3.829     3.870     3.913     3.954     3.991     4.030     4.068     4.101     4.132     4.167     4.201     4.237     4.267     4.290     4.316     4.336     4.355     4.372     4.372     4.344     4.296     4.249     4.214     4.186     4.158     4.128     4.092     4.054     4.017     3.981     3.946     3.908     3.868     3.824     3.778     3.734     3.692     3.654     3.618     3.584     3.553     3.523     3.493     3.463     3.431     3.397     3.360     3.320     3.278     3.234     3.188     3.139     3.087     3.033     2.976     2.917     2.858     2.799     2.742     2.695     2.692     2.689     2.686     2.683     2.680     2.678     2.676     2.673     2.671     2.669     2.668     2.666     2.664     2.663     2.661     2.659     2.657     2.655     2.652     2.649     2.645     2.641     2.637     2.632     2.627     2.622     2.617     2.612     2.607     2.601     2.596     2.592     2.588     2.583     2.579     2.575     2.570     2.566     2.562     2.557     2.552     2.547     2.543     2.539     2.536     2.532     2.529     2.525     2.522     2.519     2.517     2.514     2.512     2.510     2.509     2.506     2.504     2.502     2.499     2.496     2.493     2.489     2.486     2.482     2.478     2.474     2.470     2.465     2.460     2.454     2.485     2.542     2.601     2.646     2.668     2.672     2.670     2.674     2.689     2.706     2.721     2.740     2.769     2.806     2.842     2.868     2.878     2.868     2.837     2.794     2.753     2.735     2.756     2.805     2.858     2.897     2.912     2.902     2.866     2.859     2.956     3.055     3.154     3.247     3.332     3.402     3.449     3.473     3.472     3.445     3.395     3.325     3.237     3.127     2.995     2.840     2.673     2.508     2.351     2.206     2.116     2.122     2.126     2.130     2.134     2.138     2.142     2.145     2.148     2.151     2.154     2.205     2.261     2.314     2.364     2.410     2.449     2.486     2.526     2.571     2.622     2.739     2.873     3.009     3.152     3.308     3.483     3.671     3.867     4.064     4.259     4.445     4.619     4.781     4.932     5.070     5.197     5.311     5.415     5.506     5.573     5.614     5.618     5.592     5.550     5.498     5.434     5.348     5.239     5.120     4.996     4.874     4.746     4.624     4.501     4.391     4.293     4.363     4.462     4.561     4.652     4.737     4.810     4.854     4.882     4.894     4.900     4.897     4.875     4.849     4.817     4.762     4.707     4.657     4.587     4.518     4.439     4.365     4.286     4.210     4.140     4.068     3.991     3.909     3.811     3.710     3.617     3.530     3.446     3.365     3.292     3.228     3.175     3.134     3.104     3.079     3.058     3.030     2.993     2.945     2.887     2.822     2.749     2.669     2.580     2.487     2.392     2.301     2.215     2.134     2.062     1.997     1.943     1.922     1.954     1.985     2.014     2.041     2.064     2.083     2.100     2.115     2.128     2.138     2.148     2.156     2.163     2.169     2.174     2.179     2.182     2.185     2.186     2.187     2.186     2.184     2.182     2.178     2.173     2.167     2.159     2.151     2.142     2.132     2.121     2.110     2.097     2.085     2.072     2.059     2.046     2.033     2.019     2.005     1.992     1.978     1.964     1.951     1.938     1.925     1.912     1.899     1.886     1.874     1.862     1.850     1.838     1.826     1.814     1.803     1.792     1.780     1.769     1.757     1.746     1.734     1.723     1.712     1.700     1.689     1.677     1.665     1.654     1.643     1.631     1.619     1.608     1.596     1.585     1.573     1.561     1.549     1.538     1.526     1.514     1.501     1.489     1.477     1.465     1.453     1.440     1.428     1.416     1.405     1.393     1.382     1.370     1.359     1.347     1.336     1.325     1.315     1.304     1.293     1.283     1.273     1.263     1.253     1.243     1.236     1.234     1.232     1.229     1.227     1.225     1.223     1.221     1.219     1.217     1.215     1.213     1.211     1.210     1.208     1.206     1.205     1.204     1.202     1.201     1.199     1.198     1.197     1.196     1.195     1.194     1.193     1.192     1.191     1.190     1.189     1.188     1.188     1.187     1.186     1.185     1.184     1.183     1.182     1.181     1.180     1.179     1.178     1.177     1.175     1.174     1.173     1.171     1.170     1.168     1.167     1.165     1.163     1.161     1.159     1.157     1.154     1.152     1.150     1.147     1.144     1.142     1.139     1.136     1.133     1.129     1.126     1.122     1.119     1.115     1.111     1.107     1.103     1.099     1.094     1.090     1.085     1.081     1.076     1.071     1.066     1.061     1.056     1.051     1.045     1.040     1.034     1.029     1.023     1.017     1.011     1.005     0.999     0.993     0.987     0.980     0.974     0.968     0.961     0.955     0.948     0.942     0.936     0.930     0.923     0.917     0.910     0.904     0.898     0.892     0.885     0.879     0.873     0.867     0.860     0.854     0.848     0.845     0.862     0.877     0.891     0.902     0.911     0.918     0.922     0.923     0.922
     1.456     1.460     1.464     1.467     1.471     1.474     1.478     1.481     1.484     1.487     1.490     1.493     1.496     1.499     1.502     1.504     1.507     1.509     1.512     1.515     1.517     1.520     1.522     1.524     1.526     1.529     1.531     1.533     1.535     1.537     1.539     1.541     1.542     1.545     1.546     1.548     1.549     1.552     1.552     1.555     1.555     1.558     1.558     1.560     1.561     1.563     1.563     1.565     1.565     1.567     1.567     1.568     1.569     1.570     1.571     1.571     1.572     1.573     1.573     1.574     1.575     1.575     1.576     1.576     1.576     1.577     1.577     1.578     1.578     1.578     1.578     1.578     1.579     1.579     1.579     1.579     1.580     1.580     1.579     1.580     1.579     1.579     1.579     1.579     1.578     1.578     1.578     1.577     1.577     1.576     1.576     1.575     1.575     1.574     1.574     1.573     1.573     1.572     1.572     1.571     1.570     1.570     1.569     1.568     1.568     1.567     1.566     1.565     1.565     1.563     1.563     1.562     1.561     1.560     1.559     1.558     1.557     1.556     1.555     1.554     1.553     1.551     1.551     1.549     1.548     1.547     1.546     1.544     1.543     1.542     1.541     1.539     1.538     1.537     1.535     1.534     1.532     1.531     1.529     1.528     1.527     1.525     1.523     1.522     1.520     1.519     1.517     1.515     1.514     1.512     1.510     1.508     1.507     1.505     1.503     1.501     1.499     1.498     1.495     1.494     1.492     1.490     1.488     1.486     1.484     1.481     1.480     1.477     1.475     1.473     1.471     1.468     1.466     1.464     1.462     1.459     1.457     1.454     1.452     1.449     1.447     1.444     1.442     1.439     1.437     1.434     1.431     1.429     1.426     1.423     1.421     1.418     1.415     1.412     1.409     1.407     1.404     1.401     1.398     1.395     1.392     1.389     1.387     1.384     1.381     1.378     1.375     1.371     1.368     1.365     1.362     1.359     1.356     1.353     1.349     1.346     1.343     1.339     1.336     1.333     1.330     1.326     1.323     1.319     1.316     1.312     1.309     1.306     1.302     1.299     1.295     1.292     1.288     1.285     1.281     1.277     1.274     1.270     1.266     1.263     1.259     1.255     1.252     1.248     1.244     1.241     1.237     1.233     1.229     1.226     1.222     1.218     1.214     1.210     1.207     1.204     1.203     1.203     1.203     1.202     1.202     1.202     1.201     1.201     1.201     1.200     1.200     1.200     1.199     1.199     1.198     1.198     1.198     1.198     1.199     1.200     1.200     1.201     1.202     1.202     1.203     1.203     1.204     1.205     1.205     1.206     1.207     1.207     1.208     1.208     1.209     1.209     1.210     1.211     1.211     1.212     1.212     1.213     1.213     1.214     1.214     1.215     1.216     1.216     1.217     1.217     1.218     1.218     1.219     1.219     1.220     1.220     1.221     1.221     1.222     1.222     1.223     1.223     1.224     1.224     1.225     1.225     1.226     1.226     1.227     1.227     1.228     1.228     1.229     1.229     1.229     1.230     1.230     1.231     1.231     1.231     1.232     1.232     1.233     1.233     1.234     1.234     1.235     1.235     1.235     1.236     1.236     1.237     1.237     1.238     1.238     1.239     1.239     1.240     1.240     1.241     1.241     1.241     1.242     1.242     1.243     1.243     1.244     1.244     1.245     1.245     1.246     1.246     1.247     1.247     1.248     1.248     1.248     1.249     1.250     1.250     1.250     1.251     1.251     1.252     1.252     1.253     1.253     1.254     1.254     1.255     1.255     1.256     1.256     1.257     1.258     1.258     1.259     1.259     1.260     1.260     1.261     1.261     1.262     1.262     1.263     1.263     1.264     1.265     1.265     1.266     1.266     1.267     1.267     1.268     1.268     1.269     1.269     1.270     1.271     1.271     1.272     1.272     1.273     1.273     1.274     1.274     1.275     1.276     1.276     1.277     1.277     1.278     1.278     1.279     1.280     1.280     1.281     1.281     1.282     1.283     1.283     1.284     1.285     1.285     1.286     1.286     1.287     1.288     1.288     1.289     1.289     1.290     1.291     1.291     1.292     1.292     1.293     1.294     1.294     1.295     1.296     1.296     1.297     1.297     1.298     1.299     1.299     1.300     1.301     1.301     1.302     1.303     1.303     1.304     1.305     1.305     1.306     1.307     1.308     1.308     1.309     1.310     1.310     1.311     1.312     1.313     1.314     1.314     1.315     1.316     1.317     1.317     1.318     1.319     1.320     1.320     1.321     1.322     1.323     1.323     1.324     1.325     1.326     1.326     1.327     1.328     1.329     1.330     1.330     1.331     1.332     1.333     1.334     1.334     1.335     1.336     1.337     1.338     1.338     1.339     1.340     1.341     1.342     1.342     1.343     1.345     1.348     1.350     1.353     1.356     1.358     1.361     1.364     1.367     1.370     1.372     1.375     1.378     1.381     1.384     1.386     1.390     1.392     1.396     1.398     1.402     1.405     1.408     1.411     1.414     1.417     1.421     1.424     1.427     1.430     1.434     1.437     1.440     1.444     1.447     1.451     1.454     1.458     1.461     1.465     1.468     1.472     1.475     1.479     1.483     1.486     1.490     1.494     1.497     1.501     1.505     1.509     1.513     1.516     1.520     1.524     1.528     1.532     1.536     1.540     1.544     1.548     1.552     1.556     1.560     1.564     1.568     1.573     1.577     1.581     1.585     1.589     1.594     1.598     1.602     1.606     1.611     1.615     1.619     1.623     1.628     1.632     1.636     1.641     1.645     1.649     1.653     1.658     1.662     1.666     1.671     1.675     1.680     1.684     1.688     1.693     1.697     1.701     1.705     1.710     1.714     1.719     1.723     1.727     1.731     1.736     1.740     1.744     1.748     1.753     1.757     1.761     1.765     1.769     1.774     1.778     1.782     1.786     1.790     1.794     1.798     1.802     1.806     1.810     1.814     1.818     1.822     1.825     1.829     1.833     1.837     1.841     1.844     1.848     1.852     1.855     1.859     1.863     1.866     1.870     1.873     1.877     1.880     1.883     1.886     1.890     1.893     1.896     1.899     1.902     1.905     1.908     1.911     1.913     1.916     1.919     1.922     1.924     1.927     1.929     1.932     1.934     1.937     1.939     1.941     1.943     1.945     1.948     1.949     1.952     1.953     1.955     1.957     1.959     1.960     1.962     1.964     1.965     1.966     1.968     1.969     1.970     1.971     1.972     1.973     1.974     1.975     1.976     1.976     1.977     1.977     1.978     1.978     1.978     1.978     1.978     1.977     1.977     1.977     1.976     1.975     1.974     1.973     1.971     1.970     1.968     1.966     1.964     1.962     1.959     1.957     1.954     1.951     1.948     1.944     1.941     1.937     1.934     1.930     1.926     1.921     1.917     1.912     1.908     1.903     1.897     1.892     1.887     1.881     1.875     1.870     1.864     1.858     1.851     1.845     1.839     1.832     1.826     1.819     1.812     1.806     1.799     1.792     1.786     1.780     1.773     1.767     1.761     1.755     1.749     1.743     1.737     1.730     1.724     1.718     1.712     1.706     1.700     1.693     1.687     1.680     1.673     1.667     1.659     1.652     1.647     1.648     1.649     1.650     1.651     1.653     1.654     1.655     1.656     1.657     1.658     1.659     1.660     1.661     1.662     1.663     1.664     1.665     1.666     1.667     1.669     1.670     1.671     1.672     1.673     1.674     1.675     1.676     1.677     1.678     1.679     1.680     1.681     1.682     1.683     1.685     1.686     1.687     1.688     1.689     1.690     1.691     1.692     1.693     1.694     1.695     1.696     1.698     1.699     1.700     1.701     1.702     1.703     1.704     1.705     1.706     1.707     1.708     1.710     1.711     1.712     1.713     1.714     1.715     1.716     1.717     1.718     1.720     1.721     1.722     1.723     1.724     1.725     1.726     1.728     1.729     1.730     1.731     1.732     1.733     1.735     1.736     1.737     1.738     1.739     1.741     1.742     1.743     1.744     1.745     1.746     1.747     1.749     1.750     1.751     1.752     1.753     1.755     1.756     1.757     1.758     1.760     1.761     1.762     1.764     1.765     1.766     1.768     1.769     1.770     1.772     1.773     1.774     1.776     1.777     1.779     1.780     1.781     1.783     1.784     1.786     1.787     1.789     1.790     1.792     1.794     1.795     1.797     1.798     1.800     1.802     1.803     1.805     1.807     1.808     1.810     1.811     1.813     1.815     1.817     1.818     1.820     1.822     1.823     1.825     1.827     1.829     1.831     1.832     1.834     1.836     1.838     1.840     1.841     1.843     1.845     1.847     1.849     1.851     1.855     1.870     1.885     1.900     1.915     1.929     1.943     1.957     1.971     1.984     1.998     2.011     2.024     2.037     2.050     2.063     2.075     2.087     2.100     2.112     2.123     2.135     2.146     2.158     2.169     2.179     2.190     2.200     2.210     2.220     2.230     2.240     2.249     2.258     2.266     2.275     2.283     2.291     2.299     2.307     2.314     2.320     2.327     2.333     2.339     2.345     2.350     2.355     2.360     2.365     2.369     2.373     2.377     2.381     2.384     2.387     2.390     2.393     2.395     2.398     2.400     2.402     2.403     2.405     2.406     2.407     2.408     2.409     2.410     2.411     2.412     2.412     2.413     2.413     2.413     2.414     2.414     2.414     2.414     2.415     2.415     2.416     2.416     2.417     2.417     2.418     2.419     2.420     2.422     2.423     2.425     2.427     2.429     2.432     2.434     2.437     2.441     2.444     2.448     2.453     2.458     2.463     2.469     2.475     2.482     2.489     2.496     2.504     2.513     2.521     2.531     2.541     2.552     2.563     2.575     2.587     2.600     2.613     2.627     2.641     2.656     2.671     2.687     2.704     2.721     2.738     2.756     2.775     2.794     2.813     2.832     2.852     2.872     2.893     2.914     2.935     2.956     2.978     3.000     3.022     3.044     3.066     3.088     3.111     3.133     3.156     3.179     3.202     3.225     3.247     3.270     3.292     3.314     3.336     3.357     3.379     3.400     3.421     3.442     3.465     3.488     3.512     3.537     3.563     3.590     3.617     3.644     3.672     3.700     3.729     3.758     3.790     3.825     3.862     3.902     3.944     3.986     4.029     4.074     4.120     4.165     4.209     4.253     4.298     4.341     4.383     4.420     4.453     4.480     4.500     4.511     4.513     4.507     4.494     4.475     4.454     4.437     4.422     4.406     4.387     4.360     4.326     4.290     4.254     4.222     4.200     4.185     4.175     4.170     4.168     4.166     4.164     4.159     4.155     4.150     4.146     4.144     4.145     4.148     4.153     4.160     4.169     4.179     4.190     4.201     4.211     4.221     4.231     4.240     4.248     4.255     4.262     4.268     4.273     4.274     4.272     4.268     4.263     4.255     4.248     4.241     4.234     4.225     4.213     4.200     4.186     4.171     4.155     4.138     4.121     4.102     4.082     4.061     4.037     4.011     3.984     3.954     3.924     3.892     3.858     3.823     3.787     3.745     3.701     3.659     3.616     3.577     3.541     3.506     3.474     3.440     3.403     3.366     3.327     3.290     3.251     3.215     3.186     3.162     3.146     3.138     3.138     3.147     3.160     3.173     3.188     3.205     3.223     3.241     3.261     3.284     3.307     3.330     3.354     3.376     3.396     3.417     3.441     3.463     3.485     3.506     3.524     3.539     3.550     3.559     3.567     3.572     3.577     3.580     3.581     3.579     3.575     3.569     3.562     3.552     3.537     3.525     3.517     3.523     3.579     3.629     3.662     3.700     3.709     3.712     3.711     3.702     3.710     3.738     3.771     3.808     3.846     3.882     3.920     3.960     3.995     4.029     4.067     4.105     4.147     4.187     4.221     4.258     4.288     4.315     4.346     4.370     4.375     4.354     4.315     4.281     4.256     4.236     4.214     4.186     4.153     4.116     4.080     4.046     4.009     3.970     3.928     3.882     3.836     3.792     3.753     3.715     3.679     3.644     3.610     3.577     3.544     3.511     3.476     3.440     3.401     3.361     3.318     3.274     3.228     3.178     3.125     3.069     3.010     2.949     2.887     2.826     2.766     2.709     2.705     2.703     2.700     2.697     2.694     2.691     2.689     2.687     2.685     2.683     2.681     2.679     2.677     2.676     2.674     2.672     2.669     2.667     2.664     2.661     2.657     2.653     2.648     2.643     2.638     2.633     2.627     2.622     2.616     2.611     2.606     2.601     2.597     2.593     2.588     2.584     2.579     2.574     2.570     2.565     2.560     2.555     2.551     2.547     2.543     2.540     2.536     2.533     2.530     2.527     2.524     2.522     2.520     2.518     2.516     2.514     2.511     2.508     2.505     2.502     2.499     2.495     2.491     2.487     2.483     2.478     2.473     2.468     2.463     2.457     2.450     2.510     2.569     2.609     2.627     2.637     2.651     2.672     2.690     2.702     2.715     2.740     2.783     2.832     2.876     2.904     2.909     2.887     2.846     2.799     2.770     2.771     2.798     2.838     2.873     2.890     2.888     2.867     2.837     2.826     2.894     2.999     3.101     3.202     3.300     3.386     3.452     3.494     3.510     3.499     3.461     3.405     3.331     3.235     3.110     2.957     2.793     2.630     2.471     2.318     2.184     2.156     2.127     2.101     2.086     2.089     2.091     2.093     2.095     2.097     2.100     2.104     2.108     2.136     2.180     2.217     2.248     2.277     2.309     2.344     2.382     2.423     2.463     2.499     2.591     2.677     2.769     2.979     3.190     3.403     3.614     3.822     4.025     4.215     4.390     4.548     4.684     4.803     4.900     4.978     5.031     5.053     5.045     5.016     4.976     4.926     4.863     4.780     4.680     4.573     4.462     4.352     4.239     4.133     4.031     3.941     3.863     3.818     3.919     4.021     4.128     4.233     4.328     4.398     4.461     4.505     4.551     4.572     4.575     4.571     4.547     4.501     4.452     4.402     4.332     4.263     4.185     4.112     4.037     3.966     3.905     3.844     3.775     3.696     3.601     3.498     3.406     3.320     3.240     3.164     3.094     3.032     2.982     2.946     2.924     2.912     2.906     2.896     2.879     2.852     2.815     2.770     2.714     2.649     2.576     2.496     2.412     2.327     2.243     2.162     2.085     2.013     1.947     1.888     1.850     1.882     1.912     1.939     1.964     1.985     2.005     2.021     2.036     2.049     2.061     2.072     2.082     2.090     2.097     2.104     2.110     2.114     2.118     2.120     2.122     2.122     2.121     2.120     2.117     2.113     2.108     2.101     2.094     2.086     2.078     2.068     2.057     2.047     2.035     2.024     2.012     2.000     1.988     1.975     1.963     1.950     1.938     1.925     1.913     1.901     1.889     1.877     1.866     1.855     1.843     1.832     1.820     1.810     1.799     1.789     1.778     1.767     1.756     1.745     1.735     1.724     1.713     1.702     1.691     1.680     1.669     1.658     1.647     1.637     1.625     1.614     1.603     1.593     1.581     1.570     1.558     1.547     1.536     1.524     1.512     1.500     1.489     1.477     1.465     1.453     1.441     1.429     1.417     1.406     1.394     1.383     1.372     1.360     1.349     1.338     1.327     1.317     1.306     1.296     1.285     1.275     1.265     1.255     1.245     1.236     1.231     1.229     1.227     1.225     1.222     1.220     1.218     1.216     1.215     1.213     1.211     1.209     1.207     1.206     1.204     1.203     1.201     1.200     1.199     1.197     1.196     1.195     1.194     1.193     1.192     1.191     1.190     1.189     1.188     1.187     1.186     1.185     1.185     1.184     1.183     1.182     1.181     1.180     1.179     1.178     1.177     1.176     1.175     1.173     1.172     1.171     1.169     1.168     1.166     1.164     1.163     1.161     1.159     1.157     1.155     1.152     1.150     1.148     1.145     1.142     1.140     1.137     1.134     1.131     1.127     1.124     1.120     1.117     1.113     1.109     1.105     1.101     1.097     1.092     1.088     1.083     1.079     1.074     1.069     1.064     1.059     1.054     1.049     1.043     1.038     1.032     1.027     1.021     1.015     1.009     1.003     0.997     0.991     0.985     0.979     0.972     0.966     0.959     0.953     0.947     0.940     0.934     0.928     0.921     0.915     0.909     0.902     0.896     0.890     0.884     0.877     0.871     0.865     0.859     0.853     0.846     0.842     0.859     0.874     0.887     0.899     0.908     0.915     0.919     0.921     0.920
     1.455     1.459     1.463     1.467     1.471     1.474     1.478     1.481     1.484     1.487     1.490     1.493     1.496     1.499     1.502     1.504     1.507     1.509     1.512     1.514     1.517     1.519     1.522     1.524     1.526     1.529     1.531     1.532     1.535     1.536     1.539     1.540     1.543     1.544     1.547     1.548     1.550     1.551     1.553     1.554     1.556     1.557     1.559     1.560     1.561     1.562     1.564     1.564     1.566     1.566     1.568     1.568     1.569     1.570     1.571     1.572     1.573     1.573     1.574     1.575     1.575     1.576     1.576     1.577     1.577     1.577     1.578     1.578     1.578     1.578     1.579     1.579     1.579     1.579     1.580     1.580     1.580     1.580     1.580     1.580     1.580     1.580     1.580     1.579     1.579     1.579     1.578     1.578     1.578     1.577     1.577     1.577     1.576     1.576     1.575     1.574     1.574     1.573     1.573     1.572     1.572     1.571     1.570     1.570     1.569     1.568     1.568     1.567     1.566     1.565     1.564     1.563     1.563     1.561     1.561     1.559     1.558     1.557     1.556     1.555     1.554     1.553     1.552     1.551     1.549     1.548     1.547     1.546     1.545     1.543     1.542     1.541     1.540     1.538     1.537     1.535     1.534     1.532     1.531     1.529     1.528     1.526     1.525     1.523     1.522     1.520     1.518     1.517     1.515     1.513     1.512     1.510     1.508     1.506     1.505     1.503     1.501     1.499     1.497     1.495     1.493     1.491     1.489     1.487     1.485     1.483     1.481     1.479     1.476     1.474     1.472     1.470     1.468     1.465     1.463     1.460     1.458     1.456     1.453     1.451     1.448     1.446     1.443     1.441     1.438     1.436     1.433     1.430     1.427     1.425     1.422     1.419     1.417     1.414     1.411     1.408     1.405     1.403     1.400     1.397     1.394     1.391     1.388     1.385     1.382     1.379     1.376     1.373     1.370     1.367     1.364     1.361     1.358     1.354     1.351     1.348     1.344     1.341     1.338     1.335     1.331     1.328     1.324     1.321     1.318     1.314     1.311     1.307     1.304     1.300     1.297     1.293     1.290     1.286     1.283     1.279     1.276     1.272     1.268     1.265     1.261     1.257     1.254     1.250     1.246     1.243     1.239     1.235     1.231     1.228     1.224     1.220     1.216     1.213     1.209     1.205     1.203     1.202     1.202     1.202     1.201     1.201     1.201     1.200     1.200     1.200     1.199     1.199     1.199     1.198     1.198     1.198     1.197     1.198     1.198     1.199     1.200     1.200     1.201     1.202     1.202     1.203     1.203     1.204     1.205     1.205     1.206     1.207     1.207     1.208     1.208     1.209     1.209     1.210     1.210     1.211     1.212     1.212     1.213     1.213     1.214     1.214     1.215     1.215     1.216     1.217     1.217     1.218     1.218     1.219     1.219     1.220     1.220     1.221     1.221     1.222     1.222     1.223     1.223     1.224     1.224     1.225     1.225     1.226     1.226     1.226     1.227     1.227     1.228     1.228     1.229     1.229     1.230     1.230     1.231     1.231     1.231     1.232     1.232     1.233     1.233     1.234     1.234     1.234     1.235     1.235     1.236     1.236     1.237     1.237     1.238     1.238     1.239     1.239     1.240     1.240     1.241     1.241     1.241     1.242     1.242     1.243     1.243     1.244     1.244     1.245     1.245     1.246     1.246     1.247     1.247     1.248     1.248     1.248     1.249     1.249     1.250     1.250     1.251     1.251     1.252     1.252     1.253     1.253     1.254     1.254     1.255     1.255     1.256     1.257     1.257     1.258     1.258     1.259     1.259     1.260     1.260     1.261     1.261     1.262     1.262     1.263     1.263     1.264     1.265     1.265     1.266     1.266     1.267     1.267     1.268     1.268     1.269     1.269     1.270     1.271     1.271     1.272     1.272     1.273     1.273     1.274     1.275     1.275     1.276     1.276     1.277     1.277     1.278     1.278     1.279     1.280     1.280     1.281     1.282     1.282     1.283     1.283     1.284     1.285     1.285     1.286     1.287     1.287     1.288     1.288     1.289     1.290     1.290     1.291     1.291     1.292     1.292     1.293     1.294     1.294     1.295     1.296     1.297     1.297     1.298     1.298     1.299     1.300     1.300     1.301     1.302     1.302     1.303     1.304     1.304     1.305     1.306     1.307     1.307     1.308     1.309     1.309     1.310     1.311     1.312     1.312     1.313     1.314     1.315     1.315     1.316     1.317     1.318     1.318     1.319     1.320     1.321     1.321     1.322     1.323     1.324     1.325     1.325     1.326     1.327     1.328     1.328     1.329     1.330     1.331     1.332     1.332     1.333     1.334     1.335     1.336     1.336     1.337     1.338     1.339     1.339     1.340     1.341     1.342     1.343     1.344     1.346     1.349     1.351     1.354     1.357     1.359     1.362     1.365     1.368     1.370     1.373     1.376     1.379     1.382     1.385     1.388     1.391     1.394     1.397     1.400     1.403     1.406     1.409     1.412     1.415     1.419     1.422     1.425     1.428     1.432     1.435     1.438     1.442     1.445     1.449     1.452     1.456     1.459     1.463     1.466     1.470     1.473     1.477     1.481     1.484     1.488     1.492     1.495     1.499     1.503     1.506     1.510     1.514     1.518     1.522     1.526     1.530     1.534     1.538     1.542     1.546     1.550     1.554     1.558     1.562     1.566     1.570     1.575     1.579     1.583     1.587     1.591     1.595     1.600     1.604     1.608     1.612     1.617     1.621     1.625     1.630     1.634     1.638     1.642     1.646     1.651     1.655     1.659     1.664     1.668     1.672     1.677     1.681     1.685     1.690     1.694     1.698     1.703     1.707     1.711     1.715     1.720     1.724     1.728     1.733     1.737     1.741     1.745     1.749     1.754     1.758     1.762     1.766     1.770     1.774     1.778     1.782     1.786     1.790     1.794     1.798     1.802     1.806     1.810     1.814     1.818     1.822     1.825     1.829     1.833     1.836     1.840     1.844     1.847     1.851     1.855     1.858     1.862     1.865     1.868     1.872     1.875     1.878     1.882     1.885     1.888     1.891     1.894     1.897     1.900     1.903     1.905     1.908     1.911     1.913     1.916     1.918     1.921     1.923     1.926     1.928     1.930     1.933     1.935     1.937     1.939     1.941     1.943     1.945     1.946     1.948     1.950     1.951     1.953     1.955     1.956     1.957     1.959     1.960     1.961     1.962     1.963     1.964     1.965     1.966     1.967     1.967     1.968     1.968     1.969     1.969     1.969     1.969     1.969     1.969     1.968     1.968     1.967     1.966     1.965     1.964     1.963     1.961     1.959     1.958     1.956     1.953     1.951     1.948     1.946     1.943     1.940     1.936     1.933     1.930     1.926     1.922     1.918     1.914     1.909     1.905     1.900     1.895     1.890     1.885     1.880     1.874     1.869     1.863     1.857     1.852     1.846     1.840     1.833     1.827     1.820     1.814     1.807     1.801     1.794     1.788     1.781     1.775     1.769     1.762     1.756     1.750     1.744     1.738     1.732     1.725     1.719     1.713     1.707     1.701     1.694     1.688     1.681     1.674     1.667     1.660     1.653     1.646     1.646     1.647     1.648     1.649     1.650     1.651     1.653     1.654     1.655     1.656     1.657     1.658     1.659     1.660     1.661     1.662     1.663     1.664     1.665     1.667     1.667     1.669     1.670     1.671     1.672     1.673     1.674     1.675     1.676     1.677     1.678     1.679     1.680     1.681     1.682     1.684     1.685     1.686     1.687     1.688     1.689     1.690     1.691     1.692     1.693     1.694     1.695     1.697     1.698     1.699     1.700     1.701     1.702     1.703     1.704     1.705     1.706     1.708     1.709     1.710     1.711     1.712     1.713     1.714     1.715     1.716     1.718     1.719     1.720     1.721     1.722     1.723     1.724     1.725     1.727     1.728     1.729     1.730     1.731     1.732     1.734     1.735     1.736     1.737     1.738     1.740     1.741     1.742     1.743     1.744     1.745     1.747     1.748     1.749     1.750     1.751     1.753     1.754     1.755     1.756     1.758     1.759     1.760     1.761     1.763     1.764     1.765     1.767     1.768     1.769     1.771     1.772     1.773     1.775     1.776     1.778     1.779     1.780     1.782     1.783     1.785     1.786     1.788     1.789     1.791     1.792     1.794     1.796     1.797     1.799     1.801     1.802     1.804     1.806     1.807     1.809     1.811     1.812     1.814     1.816     1.817     1.819     1.821     1.823     1.824     1.826     1.828     1.830     1.831     1.833     1.835     1.837     1.839     1.841     1.842     1.844     1.846     1.848     1.850     1.852     1.861     1.876     1.891     1.905     1.920     1.934     1.948     1.962     1.976     1.989     2.002     2.015     2.028     2.041     2.054     2.067     2.079     2.091     2.103     2.115     2.127     2.138     2.149     2.160     2.171     2.182     2.192     2.202     2.212     2.222     2.232     2.241     2.250     2.259     2.267     2.276     2.284     2.292     2.299     2.306     2.313     2.320     2.326     2.333     2.338     2.344     2.349     2.354     2.359     2.363     2.367     2.371     2.375     2.378     2.382     2.385     2.387     2.390     2.392     2.394     2.396     2.398     2.399     2.401     2.402     2.403     2.404     2.405     2.406     2.406     2.407     2.408     2.408     2.408     2.409     2.409     2.409     2.409     2.409     2.410     2.410     2.410     2.411     2.412     2.413     2.414     2.415     2.416     2.417     2.419     2.421     2.423     2.425     2.428     2.431     2.434     2.437     2.441     2.446     2.450     2.455     2.461     2.467     2.473     2.480     2.487     2.495     2.503     2.512     2.521     2.531     2.541     2.552     2.564     2.576     2.588     2.601     2.615     2.629     2.643     2.658     2.674     2.690     2.707     2.724     2.742     2.760     2.779     2.798     2.817     2.837     2.857     2.878     2.898     2.920     2.941     2.963     2.984     3.006     3.028     3.051     3.073     3.095     3.118     3.141     3.164     3.187     3.210     3.233     3.256     3.278     3.300     3.322     3.344     3.365     3.386     3.407     3.429     3.450     3.473     3.496     3.520     3.546     3.572     3.598     3.626     3.653     3.681     3.709     3.739     3.770     3.803     3.839     3.877     3.918     3.959     4.001     4.044     4.089     4.135     4.180     4.225     4.270     4.313     4.356     4.396     4.431     4.461     4.484     4.499     4.504     4.500     4.488     4.469     4.448     4.426     4.408     4.389     4.369     4.344     4.314     4.280     4.246     4.215     4.190     4.172     4.161     4.155     4.152     4.152     4.151     4.150     4.147     4.143     4.138     4.134     4.132     4.132     4.135     4.140     4.146     4.155     4.164     4.175     4.185     4.195     4.205     4.215     4.225     4.233     4.240     4.248     4.254     4.258     4.259     4.257     4.254     4.249     4.243     4.238     4.234     4.229     4.222     4.213     4.202     4.190     4.176     4.161     4.144     4.127     4.107     4.087     4.066     4.043     4.017     3.992     3.965     3.936     3.905     3.871     3.835     3.798     3.756     3.715     3.674     3.633     3.596     3.560     3.526     3.494     3.459     3.423     3.387     3.348     3.310     3.271     3.236     3.208     3.184     3.167     3.157     3.155     3.162     3.171     3.181     3.192     3.206     3.220     3.236     3.255     3.277     3.300     3.326     3.351     3.374     3.398     3.424     3.449     3.474     3.497     3.518     3.537     3.551     3.564     3.575     3.584     3.592     3.598     3.601     3.602     3.600     3.598     3.596     3.589     3.577     3.566     3.558     3.553     3.552     3.555     3.604     3.654     3.683     3.706     3.720     3.718     3.714     3.708     3.696     3.712     3.743     3.774     3.808     3.845     3.880     3.914     3.954     3.994     4.039     4.083     4.124     4.170     4.210     4.243     4.280     4.313     4.336     4.348     4.345     4.332     4.315     4.300     4.286     4.268     4.245     4.215     4.182     4.149     4.114     4.077     4.037     3.994     3.949     3.905     3.866     3.827     3.788     3.749     3.711     3.673     3.635     3.599     3.563     3.526     3.488     3.448     3.408     3.365     3.321     3.274     3.224     3.170     3.112     3.050     2.987     2.923     2.860     2.797     2.738     2.719     2.716     2.713     2.710     2.708     2.705     2.702     2.700     2.698     2.695     2.693     2.692     2.690     2.688     2.686     2.684     2.681     2.679     2.676     2.673     2.669     2.664     2.659     2.653     2.648     2.643     2.637     2.631     2.625     2.620     2.615     2.611     2.606     2.602     2.597     2.592     2.588     2.583     2.578     2.572     2.567     2.562     2.558     2.554     2.551     2.548     2.544     2.541     2.538     2.535     2.532     2.530     2.528     2.526     2.524     2.521     2.518     2.515     2.512     2.508     2.505     2.501     2.496     2.492     2.487     2.482     2.477     2.471     2.465     2.458     2.450     2.462     2.514     2.549     2.574     2.602     2.636     2.665     2.682     2.692     2.711     2.749     2.803     2.859     2.903     2.926     2.920     2.888     2.843     2.807     2.793     2.804     2.827     2.852     2.868     2.868     2.853     2.829     2.839     2.856     2.874     2.957     3.059     3.158     3.261     3.358     3.438     3.496     3.525     3.524     3.500     3.458     3.400     3.320     3.207     3.067     2.915     2.756     2.596     2.438     2.285     2.218     2.189     2.178     2.168     2.158     2.142     2.128     2.116     2.111     2.093     2.062     2.055     2.059     2.063     2.072     2.113     2.154     2.196     2.241     2.287     2.331     2.371     2.405     2.432     2.454     2.572     2.733     2.899     3.069     3.239     3.412     3.581     3.739     3.885     4.010     4.114     4.194     4.260     4.310     4.347     4.360     4.355     4.336     4.315     4.284     4.239     4.174     4.094     4.009     3.920     3.833     3.746     3.665     3.589     3.523     3.468     3.423     3.482     3.574     3.675     3.784     3.877     3.964     4.042     4.117     4.183     4.227     4.249     4.263     4.247     4.212     4.171     4.124     4.060     3.994     3.920     3.852     3.785     3.725     3.677     3.626     3.568     3.496     3.406     3.307     3.216     3.137     3.065     2.997     2.933     2.873     2.823     2.787     2.767     2.761     2.764     2.768     2.767     2.759     2.741     2.714     2.676     2.627     2.569     2.503     2.431     2.355     2.277     2.200     2.123     2.049     1.978     1.911     1.849     1.795     1.821     1.848     1.873     1.895     1.915     1.933     1.950     1.965     1.979     1.992     2.003     2.014     2.023     2.032     2.039     2.046     2.051     2.056     2.058     2.061     2.062     2.062     2.062     2.060     2.057     2.052     2.047     2.041     2.034     2.026     2.017     2.008     1.998     1.988     1.977     1.967     1.956     1.944     1.933     1.922     1.910     1.899     1.888     1.877     1.866     1.855     1.845     1.834     1.824     1.813     1.803     1.793     1.783     1.773     1.763     1.753     1.743     1.733     1.723     1.713     1.702     1.692     1.682     1.672     1.661     1.651     1.640     1.630     1.619     1.609     1.598     1.588     1.577     1.566     1.555     1.544     1.533     1.522     1.511     1.499     1.487     1.476     1.464     1.452     1.441     1.429     1.418     1.407     1.395     1.384     1.373     1.362     1.351     1.340     1.329     1.319     1.308     1.298     1.287     1.277     1.267     1.258     1.248     1.238     1.229     1.226     1.224     1.222     1.220     1.218     1.216     1.214     1.212     1.210     1.208     1.207     1.205     1.203     1.202     1.200     1.199     1.198     1.196     1.195     1.194     1.193     1.192     1.191     1.190     1.189     1.188     1.187     1.186     1.185     1.184     1.183     1.183     1.182     1.181     1.180     1.179     1.178     1.177     1.176     1.175     1.174     1.173     1.171     1.170     1.169     1.167     1.166     1.164     1.162     1.161     1.159     1.157     1.155     1.153     1.150     1.148     1.146     1.143     1.140     1.138     1.135     1.132     1.129     1.125     1.122     1.118     1.115     1.111     1.107     1.103     1.099     1.095     1.090     1.086     1.081     1.077     1.072     1.067     1.062     1.057     1.052     1.047     1.041     1.036     1.030     1.025     1.019     1.013     1.007     1.001     0.995     0.989     0.983     0.977     0.970     0.964     0.958     0.951     0.945     0.938     0.932     0.926     0.920     0.913     0.907     0.901     0.894     0.888     0.882     0.876     0.870     0.863     0.857     0.851     0.845     0.839     0.856     0.871     0.884     0.896     0.905     0.912     0.916     0.917     0.916
[truncated: 22,285,239 more chars]
