# Supplementary material for: The near-field tsunami generated by the 15 January 2022 eruption of the Hunga Tonga-Hunga Ha’apai volcano and its impact on Tongatapu, Tonga
Source: Sci Rep. 2022 Sep 7;12:15187. doi: 10.1038/s41598-022-19486-w (PMC9452557; doi:10.1038/s41598-022-19486-w)
Supplement: Supplementary file 3 — Supplementary Information 3. [file 41598_2022_19486_MOESM3_ESM.zip › Z175R3max.asc]

ncols                      1800
nrows                      1260
xllcorner              -175.500
yllcorner               -21.300
cellsize      0.000277777784504
NODATA_value  -9999
     1.579     1.583     1.588     1.593     1.597     1.600     1.606     1.609     1.613     1.618     1.621     1.624     1.629     1.632     1.634     1.639     1.642     1.645     1.648     1.652     1.653     1.658     1.659     1.662     1.666     1.668     1.670     1.673     1.675     1.677     1.680     1.682     1.684     1.687     1.689     1.690     1.693     1.695     1.696     1.698     1.700     1.701     1.704     1.705     1.706     1.708     1.709     1.710     1.712     1.713     1.714     1.715     1.716     1.717     1.718     1.719     1.720     1.721     1.722     1.722     1.724     1.724     1.724     1.725     1.726     1.726     1.727     1.727     1.728     1.728     1.728     1.728     1.729     1.729     1.729     1.729     1.729     1.729     1.729     1.729     1.729     1.729     1.729     1.729     1.729     1.728     1.728     1.728     1.728     1.727     1.727     1.726     1.726     1.725     1.725     1.725     1.724     1.724     1.723     1.722     1.722     1.721     1.720     1.720     1.719     1.718     1.717     1.717     1.716     1.715     1.714     1.713     1.713     1.712     1.711     1.710     1.709     1.708     1.707     1.706     1.705     1.704     1.703     1.701     1.700     1.700     1.698     1.697     1.696     1.694     1.693     1.692     1.691     1.689     1.688     1.687     1.685     1.684     1.682     1.681     1.680     1.678     1.677     1.675     1.673     1.672     1.670     1.668     1.666     1.665     1.662     1.661     1.659     1.657     1.655     1.654     1.651     1.650     1.648     1.645     1.643     1.641     1.638     1.637     1.635     1.632     1.630     1.628     1.625     1.623     1.620     1.617     1.615     1.613     1.609     1.607     1.605     1.601     1.599     1.597     1.593     1.591     1.588     1.584     1.582     1.579     1.575     1.573     1.570     1.566     1.563     1.561     1.556     1.554     1.551     1.546     1.544     1.541     1.536     1.534     1.531     1.526     1.523     1.520     1.516     1.513     1.510     1.505     1.502     1.499     1.494     1.491     1.488     1.483     1.480     1.477     1.471     1.468     1.465     1.460     1.457     1.454     1.448     1.445     1.442     1.436     1.433     1.430     1.424     1.421     1.417     1.411     1.408     1.405     1.399     1.396     1.392     1.386     1.383     1.380     1.374     1.370     1.367     1.361     1.357     1.354     1.348     1.344     1.341     1.334     1.331     1.327     1.321     1.317     1.313     1.307     1.303     1.300     1.293     1.290     1.286     1.280     1.276     1.272     1.266     1.262     1.258     1.251     1.248     1.244     1.237     1.236     1.237     1.238     1.238     1.239     1.240     1.240     1.241     1.241     1.242     1.242     1.243     1.244     1.244     1.245     1.245     1.246     1.247     1.247     1.248     1.248     1.249     1.249     1.250     1.250     1.250     1.251     1.251     1.252     1.252     1.253     1.253     1.254     1.254     1.254     1.255     1.255     1.256     1.257     1.257     1.257     1.258     1.258     1.259     1.259     1.260     1.260     1.261     1.261     1.261     1.262     1.263     1.263     1.264     1.264     1.264     1.265     1.265     1.266     1.266     1.266     1.267     1.268     1.268     1.268     1.268     1.269     1.269     1.269     1.270     1.270     1.271     1.271     1.271     1.272     1.272     1.273     1.273     1.274     1.274     1.274     1.275     1.275     1.276     1.276     1.276     1.277     1.277     1.277     1.278     1.278     1.279     1.279     1.280     1.280     1.281     1.281     1.281     1.282     1.282     1.283     1.283     1.284     1.284     1.285     1.285     1.285     1.286     1.286     1.287     1.287     1.288     1.288     1.289     1.289     1.289     1.290     1.291     1.291     1.291     1.292     1.292     1.293     1.293     1.294     1.294     1.295     1.295     1.296     1.296     1.297     1.297     1.298     1.298     1.299     1.299     1.300     1.300     1.301     1.301     1.302     1.302     1.303     1.303     1.304     1.304     1.305     1.305     1.306     1.307     1.307     1.308     1.308     1.309     1.309     1.310     1.310     1.311     1.312     1.312     1.312     1.313     1.314     1.314     1.315     1.316     1.316     1.317     1.317     1.318     1.319     1.319     1.320     1.320     1.321     1.321     1.322     1.322     1.323     1.324     1.324     1.325     1.325     1.326     1.326     1.327     1.328     1.328     1.329     1.329     1.330     1.331     1.331     1.332     1.333     1.333     1.334     1.335     1.335     1.336     1.336     1.337     1.337     1.338     1.339     1.339     1.340     1.341     1.341     1.342     1.343     1.343     1.344     1.345     1.345     1.346     1.347     1.347     1.348     1.349     1.349     1.351     1.351     1.352     1.353     1.354     1.354     1.355     1.356     1.356     1.357     1.358     1.358     1.360     1.360     1.361     1.362     1.362     1.363     1.364     1.364     1.365     1.366     1.366     1.367     1.368     1.369     1.370     1.371     1.371     1.372     1.373     1.374     1.374     1.376     1.376     1.377     1.378     1.381     1.383     1.388     1.390     1.393     1.397     1.400     1.403     1.407     1.410     1.413     1.417     1.420     1.423     1.427     1.430     1.433     1.438     1.441     1.444     1.449     1.452     1.455     1.460     1.463     1.466     1.471     1.474     1.477     1.483     1.486     1.489     1.494     1.497     1.501     1.506     1.509     1.512     1.518     1.521     1.525     1.531     1.534     1.537     1.543     1.547     1.550     1.556     1.559     1.563     1.569     1.573     1.576     1.582     1.586     1.590     1.596     1.600     1.603     1.610     1.613     1.617     1.623     1.627     1.631     1.637     1.641     1.645     1.651     1.655     1.659     1.665     1.669     1.673     1.680     1.684     1.688     1.695     1.698     1.702     1.709     1.713     1.717     1.724     1.728     1.732     1.739     1.743     1.747     1.754     1.758     1.762     1.769     1.773     1.776     1.783     1.787     1.791     1.798     1.802     1.806     1.813     1.817     1.821     1.828     1.832     1.836     1.843     1.847     1.851     1.858     1.862     1.866     1.873     1.877     1.881     1.887     1.891     1.895     1.902     1.906     1.910     1.916     1.920     1.924     1.930     1.934     1.938     1.944     1.948     1.952     1.958     1.962     1.965     1.972     1.975     1.979     1.985     1.988     1.992     1.998     2.001     2.005     2.011     2.014     2.017     2.023     2.026     2.030     2.035     2.038     2.042     2.047     2.050     2.053     2.058     2.061     2.064     2.069     2.072     2.075     2.080     2.082     2.085     2.090     2.093     2.095     2.100     2.102     2.104     2.109     2.111     2.114     2.118     2.120     2.122     2.126     2.128     2.131     2.134     2.136     2.138     2.141     2.143     2.145     2.148     2.150     2.151     2.154     2.155     2.157     2.159     2.160     2.161     2.163     2.164     2.165     2.166     2.167     2.167     2.168     2.168     2.169     2.169     2.169     2.169     2.169     2.169     2.169     2.168     2.168     2.168     2.168     2.168     2.167     2.167     2.166     2.166     2.165     2.164     2.163     2.162     2.160     2.159     2.157     2.156     2.154     2.151     2.149     2.147     2.143     2.140     2.137     2.130     2.126     2.120     2.110     2.103     2.095     2.080     2.072     2.062     2.047     2.038     2.029     2.015     2.007     1.999     1.986     1.978     1.971     1.959     1.952     1.945     1.934     1.927     1.920     1.910     1.903     1.897     1.886     1.880     1.875     1.866     1.861     1.855     1.846     1.840     1.834     1.824     1.818     1.812     1.801     1.795     1.788     1.778     1.771     1.765     1.754     1.747     1.740     1.729     1.722     1.715     1.703     1.696     1.692     1.694     1.694     1.695     1.697     1.698     1.699     1.700     1.701     1.702     1.703     1.704     1.705     1.707     1.708     1.708     1.710     1.711     1.711     1.713     1.714     1.715     1.716     1.717     1.718     1.719     1.720     1.721     1.723     1.724     1.725     1.726     1.727     1.728     1.729     1.730     1.731     1.733     1.733     1.734     1.736     1.737     1.737     1.739     1.740     1.741     1.742     1.743     1.744     1.746     1.747     1.747     1.749     1.750     1.751     1.752     1.753     1.754     1.756     1.757     1.758     1.759     1.760     1.761     1.762     1.763     1.764     1.765     1.766     1.767     1.769     1.770     1.771     1.772     1.773     1.774     1.776     1.777     1.777     1.779     1.780     1.781     1.783     1.784     1.784     1.786     1.787     1.788     1.790     1.791     1.792     1.794     1.794     1.795     1.797     1.798     1.799     1.801     1.802     1.803     1.805     1.806     1.807     1.809     1.810     1.811     1.813     1.814     1.816     1.818     1.819     1.820     1.822     1.823     1.824     1.826     1.828     1.829     1.831     1.832     1.833     1.836     1.837     1.838     1.840     1.841     1.843     1.854     1.867     1.880     1.901     1.914     1.927     1.948     1.961     1.973     1.994     2.006     2.018     2.039     2.051     2.063     2.083     2.095     2.106     2.126     2.137     2.148     2.167     2.178     2.189     2.207     2.218     2.228     2.245     2.255     2.265     2.282     2.292     2.301     2.317     2.326     2.334     2.349     2.358     2.366     2.380     2.388     2.395     2.408     2.415     2.422     2.434     2.440     2.446     2.457     2.463     2.468     2.478     2.483     2.488     2.496     2.501     2.505     2.512     2.515     2.519     2.525     2.528     2.531     2.535     2.538     2.540     2.544     2.546     2.547     2.550     2.551     2.552     2.554     2.554     2.555     2.555     2.555     2.555     2.555     2.555     2.554     2.554     2.553     2.552     2.551     2.550     2.549     2.547     2.546     2.544     2.542     2.541     2.539     2.537     2.535     2.534     2.531     2.530     2.528     2.527     2.526     2.524     2.523     2.522     2.521     2.520     2.520     2.520     2.521     2.521     2.521     2.523     2.525     2.526     2.529     2.532     2.534     2.540     2.543     2.547     2.555     2.560     2.565     2.575     2.581     2.588     2.601     2.609     2.617     2.633     2.643     2.653     2.671     2.683     2.694     2.715     2.728     2.741     2.765     2.779     2.793     2.819     2.834     2.850     2.878     2.894     2.910     2.939     2.956     2.973     3.004     3.021     3.039     3.070     3.088     3.106     3.137     3.155     3.173     3.204     3.222     3.240     3.271     3.290     3.307     3.338     3.356     3.372     3.403     3.420     3.436     3.467     3.485     3.502     3.536     3.557     3.576     3.612     3.632     3.651     3.688     3.710     3.731     3.773     3.798     3.823     3.873     3.903     3.932     3.990     4.023     4.054     4.118     4.154     4.185     4.246     4.278     4.304     4.354     4.378     4.393     4.426     4.439     4.440     4.452     4.452     4.445     4.448     4.445     4.435     4.434     4.429     4.418     4.417     4.408     4.390     4.381     4.371     4.354     4.342     4.335     4.326     4.329     4.326     4.320     4.334     4.337     4.331     4.340     4.339     4.328     4.321     4.311     4.292     4.276     4.261     4.237     4.218     4.199     4.174     4.157     4.137     4.107     4.084     4.063     4.032     4.007     3.987     3.958     3.929     3.907     3.874     3.843     3.821     3.788     3.756     3.735     3.704     3.672     3.649     3.617     3.586     3.565     3.536     3.512     3.497     3.476     3.465     3.454     3.436     3.430     3.423     3.411     3.419     3.419     3.414     3.435     3.443     3.445     3.472     3.483     3.485     3.515     3.527     3.533     3.569     3.584     3.590     3.617     3.629     3.636     3.675     3.719     3.773     3.897     3.942     3.986     4.128     4.175     4.214     4.368     4.417     4.446     4.601     4.643     4.656     4.797     4.823     4.809     4.920     4.923     4.886     4.975     4.964     4.907     4.975     4.949     4.883     4.932     4.902     4.839     4.884     4.849     4.785     4.821     4.787     4.721     4.751     4.714     4.644     4.658     4.615     4.545     4.547     4.502     4.432     4.430     4.388     4.323     4.316     4.273     4.213     4.203     4.164     4.110     4.098     4.063     4.015     3.997     3.963     3.917     3.887     3.848     3.803     3.767     3.728     3.689     3.656     3.619     3.583     3.553     3.521     3.490     3.463     3.433     3.402     3.377     3.347     3.317     3.295     3.266     3.238     3.224     3.199     3.174     3.174     3.152     3.125     3.126     3.099     3.059     3.038     3.001     2.949     2.915     2.872     2.816     2.775     2.729     2.674     2.636     2.592     2.541     2.506     2.486     2.482     2.479     2.476     2.473     2.471     2.469     2.466     2.465     2.464     2.461     2.461     2.459     2.458     2.457     2.457     2.455     2.455     2.455     2.454     2.455     2.455     2.454     2.455     2.455     2.455     2.456     2.456     2.455     2.457     2.457     2.456     2.457     2.457     2.457     2.458     2.458     2.457     2.459     2.459     2.458     2.459     2.458     2.457     2.458     2.458     2.456     2.457     2.456     2.454     2.454     2.453     2.451     2.451     2.450     2.448     2.448     2.447     2.445     2.444     2.442     2.440     2.487     2.498     2.490     2.537     2.539     2.513     2.529     2.504     2.453     2.449     2.417     2.400     2.405     2.422     2.423     2.511     2.533     2.540     2.641     2.663     2.673     2.800     2.837     2.869     3.050     3.119     3.178     3.387     3.459     3.490     3.627     3.636     3.569     3.565     3.498     3.336     3.227     3.130     2.951     2.850     2.782     2.645     2.615     2.595     2.510     2.540     2.547     2.535     2.556     2.566     2.615     2.712     2.785     2.880     3.064     3.152     3.225     3.370     3.430     3.465     3.559     3.588     3.592     3.646     3.653     3.643     3.678     3.683     3.694     3.787     3.831     3.880     4.010     4.059     4.110     4.300     4.349     4.375     4.573     4.615     4.607     4.780     4.804     4.754     4.894     4.899     4.820     4.923     4.902     4.787     4.809     4.736     4.560     4.487     4.359     4.158     4.049     3.922     3.757     3.669     3.567     3.434     3.339     3.247     3.150     3.066     2.988     2.971     3.023     3.052     3.030     3.041     3.033     2.955     2.926     2.958     2.982     3.036     3.063     3.097     3.174     3.216     3.260     3.342     3.391     3.440     3.522     3.581     3.631     3.689     3.748     3.794     3.799     3.840     3.874     3.900     4.022     4.133     4.201     4.300     4.359     4.337     4.400     4.450     4.446     4.512     4.547     4.488     4.527     4.541     4.430     4.430     4.394     4.196     4.100     3.969     3.691     3.520     3.358     3.112     2.969     2.860     2.796     2.746     2.682     2.606     2.610     2.618     2.613     2.612     2.601     2.558     2.536     2.507     2.441     2.405     2.370     2.304     2.262     2.223     2.187     2.160     2.129     2.110     2.082     2.052     2.034     2.012     1.989     1.975     1.954     1.932     1.920     1.909     1.898     1.894     1.890     1.885     1.883     1.881     1.878     1.872     1.870     1.867     1.861     1.860     1.857     1.851     1.851     1.849     1.843     1.843     1.841     1.833     1.832     1.829     1.819     1.817     1.812     1.800     1.796     1.790     1.778     1.773     1.766     1.752     1.746     1.737     1.721     1.714     1.705     1.687     1.679     1.669     1.650     1.642     1.630     1.610     1.601     1.590     1.571     1.562     1.551     1.531     1.523     1.512     1.494     1.485     1.474     1.456     1.448     1.437     1.420     1.413     1.403     1.387     1.380     1.372     1.358     1.354     1.352     1.347     1.345     1.343     1.338     1.336     1.333     1.329     1.327     1.324     1.320     1.318     1.315     1.311     1.308     1.306     1.302     1.299     1.297     1.293     1.291     1.289     1.285     1.283     1.281     1.278     1.276     1.274     1.272     1.270     1.269     1.266     1.265     1.263     1.261     1.260     1.258     1.257     1.255     1.254     1.252     1.251     1.250     1.248     1.247     1.246     1.244     1.244     1.242     1.241     1.240     1.239     1.237     1.236     1.235     1.233     1.233     1.231     1.230     1.228     1.227     1.225     1.224     1.222     1.220     1.219     1.217     1.214     1.213     1.211     1.208     1.206     1.204     1.200     1.198     1.196     1.192     1.189     1.186     1.182     1.179     1.176     1.171     1.168     1.165     1.159     1.156     1.152     1.146     1.143     1.139     1.132     1.128     1.124     1.117     1.113     1.109     1.101     1.097     1.092     1.085     1.080     1.075     1.067     1.062     1.058     1.049     1.044     1.039     1.031     1.026     1.020     1.011     1.006     1.001     0.992     0.987     0.981     0.972     0.967     0.962     0.953     0.947     0.942     0.942     0.944     0.944     0.944     0.946     0.945     0.945     0.946     0.946     0.946     0.947     0.946     0.945     0.945     0.943     0.940     0.938     0.933
     1.576     1.581     1.586     1.591     1.595     1.599     1.604     1.608     1.611     1.616     1.619     1.623     1.627     1.630     1.634     1.637     1.641     1.644     1.647     1.650     1.653     1.656     1.659     1.661     1.664     1.667     1.669     1.672     1.674     1.677     1.679     1.681     1.683     1.686     1.688     1.690     1.692     1.694     1.695     1.698     1.699     1.701     1.703     1.705     1.706     1.707     1.708     1.710     1.711     1.712     1.714     1.715     1.716     1.717     1.718     1.719     1.720     1.721     1.722     1.722     1.723     1.724     1.724     1.725     1.726     1.726     1.727     1.727     1.727     1.728     1.728     1.729     1.729     1.729     1.729     1.729     1.729     1.729     1.729     1.729     1.729     1.729     1.729     1.729     1.730     1.729     1.729     1.728     1.728     1.728     1.727     1.727     1.727     1.726     1.726     1.725     1.725     1.724     1.724     1.723     1.722     1.722     1.721     1.720     1.720     1.719     1.718     1.717     1.717     1.716     1.715     1.714     1.713     1.712     1.712     1.710     1.710     1.708     1.708     1.707     1.705     1.704     1.703     1.702     1.701     1.700     1.699     1.698     1.697     1.695     1.694     1.693     1.692     1.690     1.689     1.688     1.686     1.685     1.683     1.682     1.680     1.679     1.677     1.676     1.674     1.673     1.671     1.669     1.667     1.666     1.664     1.662     1.660     1.658     1.656     1.654     1.652     1.651     1.649     1.646     1.644     1.642     1.640     1.638     1.636     1.633     1.631     1.629     1.626     1.624     1.621     1.619     1.616     1.614     1.611     1.608     1.606     1.603     1.600     1.598     1.595     1.592     1.589     1.586     1.583     1.580     1.577     1.574     1.571     1.567     1.565     1.561     1.558     1.555     1.552     1.548     1.545     1.542     1.538     1.535     1.532     1.528     1.525     1.521     1.518     1.514     1.511     1.507     1.503     1.500     1.496     1.493     1.489     1.485     1.481     1.478     1.474     1.470     1.467     1.462     1.459     1.455     1.451     1.447     1.443     1.439     1.435     1.431     1.427     1.423     1.419     1.414     1.410     1.406     1.402     1.398     1.394     1.389     1.385     1.381     1.376     1.372     1.368     1.363     1.359     1.355     1.350     1.346     1.342     1.337     1.333     1.329     1.324     1.320     1.315     1.310     1.306     1.301     1.297     1.292     1.288     1.283     1.278     1.274     1.269     1.264     1.260     1.255     1.250     1.246     1.240     1.236     1.236     1.237     1.237     1.238     1.239     1.239     1.240     1.240     1.241     1.242     1.242     1.243     1.244     1.244     1.245     1.245     1.246     1.246     1.247     1.247     1.248     1.248     1.249     1.249     1.250     1.250     1.251     1.251     1.252     1.252     1.252     1.253     1.253     1.254     1.254     1.255     1.255     1.256     1.256     1.257     1.257     1.258     1.258     1.259     1.259     1.260     1.260     1.260     1.261     1.261     1.262     1.262     1.263     1.263     1.264     1.264     1.264     1.265     1.265     1.266     1.266     1.267     1.267     1.267     1.268     1.268     1.268     1.269     1.269     1.269     1.270     1.270     1.271     1.271     1.272     1.272     1.272     1.273     1.273     1.274     1.274     1.274     1.275     1.275     1.276     1.276     1.276     1.277     1.277     1.278     1.278     1.279     1.279     1.279     1.280     1.280     1.281     1.281     1.281     1.282     1.282     1.283     1.283     1.284     1.284     1.285     1.285     1.286     1.286     1.287     1.287     1.287     1.288     1.288     1.289     1.289     1.290     1.290     1.291     1.291     1.292     1.292     1.292     1.293     1.294     1.294     1.295     1.295     1.296     1.296     1.297     1.297     1.297     1.298     1.298     1.299     1.300     1.300     1.301     1.301     1.302     1.302     1.303     1.303     1.304     1.304     1.305     1.305     1.306     1.307     1.307     1.308     1.308     1.309     1.309     1.310     1.311     1.311     1.312     1.312     1.313     1.313     1.314     1.315     1.315     1.316     1.316     1.317     1.318     1.318     1.319     1.319     1.320     1.320     1.321     1.321     1.322     1.323     1.323     1.324     1.324     1.325     1.325     1.326     1.326     1.327     1.328     1.328     1.329     1.330     1.330     1.331     1.331     1.332     1.333     1.333     1.334     1.335     1.335     1.336     1.336     1.337     1.337     1.338     1.339     1.339     1.340     1.341     1.341     1.342     1.343     1.343     1.344     1.345     1.345     1.346     1.347     1.348     1.349     1.349     1.350     1.351     1.352     1.352     1.353     1.354     1.355     1.355     1.356     1.357     1.357     1.358     1.359     1.360     1.360     1.361     1.362     1.362     1.363     1.364     1.364     1.365     1.366     1.367     1.368     1.369     1.369     1.370     1.371     1.371     1.372     1.373     1.374     1.375     1.376     1.376     1.377     1.380     1.382     1.386     1.389     1.392     1.396     1.399     1.402     1.405     1.409     1.412     1.415     1.418     1.422     1.426     1.429     1.433     1.436     1.440     1.443     1.447     1.450     1.454     1.458     1.462     1.465     1.469     1.473     1.476     1.481     1.484     1.488     1.492     1.496     1.500     1.504     1.508     1.512     1.516     1.520     1.524     1.529     1.533     1.536     1.541     1.545     1.549     1.554     1.558     1.562     1.567     1.571     1.575     1.580     1.585     1.589     1.594     1.598     1.603     1.607     1.612     1.616     1.621     1.625     1.630     1.635     1.639     1.644     1.649     1.653     1.658     1.663     1.668     1.672     1.677     1.682     1.687     1.692     1.697     1.702     1.707     1.711     1.716     1.721     1.726     1.731     1.736     1.741     1.746     1.751     1.756     1.760     1.766     1.771     1.775     1.781     1.785     1.790     1.796     1.800     1.805     1.810     1.815     1.820     1.825     1.830     1.835     1.840     1.845     1.850     1.855     1.860     1.864     1.870     1.874     1.879     1.884     1.889     1.893     1.898     1.903     1.908     1.913     1.917     1.922     1.927     1.931     1.936     1.941     1.945     1.949     1.954     1.959     1.963     1.968     1.972     1.976     1.981     1.985     1.989     1.994     1.998     2.002     2.006     2.010     2.014     2.019     2.022     2.026     2.030     2.034     2.038     2.042     2.046     2.049     2.053     2.057     2.060     2.064     2.067     2.070     2.074     2.077     2.081     2.084     2.087     2.090     2.094     2.097     2.099     2.103     2.105     2.108     2.111     2.114     2.117     2.120     2.122     2.125     2.127     2.130     2.132     2.134     2.136     2.138     2.141     2.142     2.144     2.146     2.148     2.149     2.151     2.152     2.153     2.155     2.156     2.156     2.157     2.158     2.159     2.159     2.159     2.160     2.160     2.160     2.160     2.159     2.159     2.159     2.158     2.158     2.157     2.156     2.156     2.155     2.155     2.154     2.153     2.152     2.151     2.149     2.148     2.146     2.144     2.142     2.140     2.138     2.136     2.134     2.131     2.128     2.124     2.120     2.115     2.110     2.103     2.095     2.086     2.076     2.065     2.053     2.042     2.030     2.019     2.009     1.998     1.988     1.979     1.969     1.961     1.952     1.943     1.935     1.927     1.919     1.911     1.904     1.896     1.888     1.880     1.872     1.866     1.860     1.853     1.846     1.840     1.832     1.826     1.818     1.811     1.803     1.796     1.788     1.780     1.773     1.764     1.757     1.749     1.740     1.732     1.724     1.715     1.707     1.699     1.690     1.691     1.692     1.694     1.695     1.696     1.697     1.698     1.699     1.700     1.701     1.702     1.703     1.704     1.705     1.707     1.707     1.708     1.710     1.711     1.712     1.713     1.714     1.715     1.716     1.717     1.718     1.719     1.720     1.721     1.723     1.724     1.725     1.726     1.727     1.728     1.729     1.730     1.731     1.732     1.733     1.734     1.736     1.737     1.738     1.739     1.740     1.741     1.742     1.743     1.744     1.745     1.747     1.748     1.749     1.750     1.751     1.752     1.753     1.754     1.755     1.757     1.758     1.759     1.760     1.761     1.762     1.763     1.764     1.765     1.766     1.767     1.769     1.770     1.771     1.772     1.773     1.774     1.776     1.777     1.778     1.779     1.780     1.781     1.783     1.784     1.785     1.786     1.787     1.788     1.790     1.791     1.792     1.793     1.795     1.796     1.797     1.798     1.800     1.801     1.802     1.804     1.805     1.807     1.808     1.809     1.811     1.812     1.814     1.815     1.816     1.818     1.819     1.821     1.822     1.824     1.825     1.827     1.828     1.830     1.831     1.833     1.834     1.836     1.837     1.839     1.840     1.842     1.843     1.857     1.872     1.888     1.905     1.920     1.935     1.952     1.966     1.981     1.998     2.012     2.026     2.043     2.057     2.071     2.086     2.100     2.114     2.129     2.143     2.156     2.170     2.183     2.196     2.210     2.222     2.235     2.248     2.260     2.272     2.285     2.296     2.307     2.319     2.330     2.340     2.352     2.361     2.371     2.382     2.391     2.400     2.410     2.418     2.426     2.435     2.443     2.450     2.458     2.465     2.471     2.478     2.484     2.490     2.496     2.501     2.506     2.511     2.515     2.519     2.524     2.527     2.531     2.534     2.537     2.539     2.542     2.544     2.546     2.547     2.549     2.550     2.551     2.551     2.552     2.552     2.552     2.552     2.552     2.551     2.551     2.550     2.549     2.548     2.547     2.545     2.544     2.543     2.541     2.539     2.538     2.536     2.534     2.532     2.531     2.529     2.527     2.525     2.524     2.523     2.521     2.520     2.519     2.518     2.517     2.517     2.517     2.517     2.518     2.518     2.519     2.521     2.523     2.525     2.528     2.531     2.534     2.539     2.544     2.549     2.555     2.562     2.568     2.577     2.584     2.593     2.604     2.614     2.624     2.637     2.649     2.661     2.676     2.690     2.704     2.721     2.737     2.753     2.772     2.789     2.806     2.827     2.845     2.864     2.886     2.906     2.925     2.948     2.969     2.990     3.013     3.035     3.056     3.080     3.102     3.123     3.147     3.169     3.191     3.215     3.237     3.258     3.283     3.305     3.326     3.350     3.371     3.391     3.414     3.434     3.455     3.478     3.499     3.521     3.548     3.572     3.596     3.624     3.649     3.674     3.705     3.733     3.762     3.797     3.830     3.863     3.904     3.942     3.980     4.027     4.069     4.110     4.160     4.204     4.246     4.293     4.333     4.367     4.405     4.432     4.452     4.475     4.489     4.493     4.497     4.496     4.491     4.490     4.487     4.479     4.474     4.468     4.459     4.452     4.437     4.421     4.410     4.396     4.381     4.374     4.368     4.362     4.363     4.362     4.361     4.370     4.372     4.371     4.376     4.374     4.367     4.363     4.352     4.336     4.325     4.310     4.290     4.274     4.255     4.232     4.214     4.190     4.160     4.136     4.109     4.078     4.053     4.028     3.997     3.971     3.944     3.911     3.884     3.856     3.823     3.795     3.768     3.736     3.708     3.680     3.646     3.619     3.592     3.561     3.539     3.519     3.495     3.480     3.463     3.442     3.430     3.417     3.404     3.402     3.398     3.395     3.404     3.411     3.416     3.433     3.445     3.453     3.475     3.492     3.506     3.532     3.551     3.561     3.579     3.590     3.595     3.603     3.610     3.658     3.730     3.791     3.859     3.948     4.014     4.091     4.194     4.262     4.335     4.437     4.504     4.570     4.664     4.714     4.760     4.827     4.846     4.864     4.914     4.919     4.919     4.947     4.939     4.926     4.938     4.919     4.899     4.908     4.886     4.858     4.858     4.828     4.795     4.791     4.757     4.718     4.699     4.656     4.606     4.581     4.537     4.494     4.474     4.437     4.396     4.372     4.331     4.285     4.257     4.217     4.177     4.155     4.121     4.086     4.063     4.028     3.988     3.956     3.913     3.868     3.831     3.789     3.749     3.713     3.673     3.635     3.602     3.566     3.532     3.502     3.467     3.434     3.405     3.371     3.339     3.313     3.282     3.254     3.234     3.208     3.187     3.176     3.157     3.139     3.130     3.105     3.077     3.054     3.017     2.975     2.942     2.898     2.850     2.811     2.763     2.713     2.673     2.628     2.580     2.542     2.497     2.490     2.487     2.484     2.480     2.479     2.476     2.474     2.473     2.471     2.469     2.468     2.467     2.465     2.465     2.464     2.462     2.462     2.462     2.461     2.461     2.461     2.461     2.461     2.461     2.461     2.462     2.462     2.461     2.462     2.462     2.461     2.462     2.462     2.461     2.462     2.462     2.461     2.462     2.461     2.460     2.461     2.461     2.460     2.460     2.459     2.458     2.458     2.457     2.455     2.455     2.454     2.452     2.452     2.450     2.448     2.448     2.447     2.445     2.444     2.442     2.440     2.464     2.481     2.502     2.533     2.542     2.543     2.541     2.516     2.486     2.467     2.433     2.404     2.414     2.440     2.470     2.520     2.549     2.584     2.637     2.668     2.714     2.786     2.834     2.909     3.019     3.101     3.205     3.341     3.429     3.514     3.609     3.628     3.614     3.609     3.530     3.409     3.319     3.190     3.033     2.934     2.825     2.706     2.654     2.604     2.543     2.545     2.534     2.519     2.535     2.547     2.572     2.641     2.707     2.793     2.911     3.013     3.113     3.227     3.304     3.370     3.448     3.489     3.517     3.559     3.571     3.571     3.590     3.587     3.619     3.680     3.721     3.767     3.840     3.893     3.948     4.029     4.079     4.168     4.301     4.365     4.440     4.565     4.605     4.646     4.751     4.774     4.795     4.880     4.881     4.858     4.880     4.810     4.709     4.634     4.490     4.340     4.229     4.092     3.970     3.884     3.779     3.672     3.574     3.476     3.386     3.290     3.200     3.112     2.998     2.983     3.072     3.252     3.415     3.523     3.568     3.579     3.581     3.587     3.601     3.626     3.659     3.696     3.737     3.782     3.830     3.881     3.941     4.015     4.091     4.154     4.222     4.273     4.283     4.286     4.272     4.234     4.230     4.249     4.279     4.348     4.414     4.459     4.527     4.594     4.646     4.725     4.791     4.832     4.894     4.938     4.936     4.931     4.890     4.773     4.635     4.457     4.220     3.993     3.774     3.553     3.380     3.247     3.146     3.093     3.074     3.072     3.081     3.087     3.082     3.071     3.047     3.007     2.966     2.922     2.866     2.813     2.760     2.702     2.649     2.594     2.534     2.476     2.423     2.375     2.329     2.288     2.255     2.224     2.195     2.168     2.138     2.107     2.079     2.053     2.031     2.014     1.999     1.986     1.976     1.967     1.958     1.948     1.940     1.932     1.922     1.915     1.907     1.898     1.892     1.885     1.877     1.871     1.865     1.857     1.851     1.844     1.835     1.829     1.821     1.811     1.804     1.796     1.785     1.777     1.769     1.757     1.748     1.738     1.726     1.716     1.704     1.690     1.679     1.667     1.652     1.640     1.627     1.612     1.600     1.586     1.572     1.560     1.547     1.532     1.520     1.507     1.493     1.482     1.470     1.456     1.444     1.432     1.420     1.409     1.398     1.387     1.377     1.367     1.356     1.349     1.346     1.343     1.340     1.337     1.334     1.331     1.328     1.325     1.322     1.319     1.316     1.313     1.310     1.307     1.304     1.301     1.298     1.295     1.292     1.289     1.287     1.284     1.281     1.279     1.277     1.274     1.272     1.270     1.268     1.266     1.264     1.262     1.260     1.259     1.257     1.256     1.254     1.253     1.251     1.250     1.248     1.247     1.246     1.244     1.243     1.242     1.241     1.240     1.238     1.237     1.236     1.235     1.234     1.232     1.231     1.230     1.229     1.227     1.226     1.225     1.223     1.222     1.220     1.218     1.217     1.215     1.213     1.211     1.209     1.207     1.205     1.202     1.200     1.197     1.194     1.192     1.188     1.186     1.182     1.179     1.176     1.172     1.168     1.165     1.161     1.156     1.152     1.148     1.144     1.139     1.135     1.130     1.125     1.120     1.115     1.110     1.105     1.099     1.094     1.089     1.082     1.077     1.071     1.065     1.059     1.054     1.047     1.041     1.035     1.029     1.023     1.016     1.009     1.003     0.997     0.990     0.984     0.978     0.971     0.964     0.958     0.951     0.945     0.938     0.934     0.935     0.935     0.935     0.935     0.935     0.935     0.935     0.935     0.936     0.937     0.938     0.938     0.939     0.938     0.936     0.934     0.930
     1.574     1.580     1.584     1.589     1.593     1.598     1.602     1.606     1.610     1.614     1.618     1.621     1.625     1.629     1.633     1.636     1.639     1.642     1.646     1.649     1.652     1.655     1.658     1.660     1.663     1.666     1.668     1.671     1.673     1.676     1.678     1.681     1.683     1.685     1.687     1.689     1.692     1.693     1.695     1.697     1.699     1.700     1.702     1.704     1.705     1.707     1.708     1.709     1.711     1.712     1.713     1.714     1.715     1.717     1.718     1.719     1.720     1.720     1.722     1.722     1.723     1.724     1.724     1.725     1.726     1.726     1.727     1.727     1.728     1.728     1.728     1.729     1.729     1.729     1.729     1.730     1.729     1.730     1.730     1.730     1.730     1.730     1.730     1.730     1.730     1.730     1.730     1.729     1.729     1.728     1.728     1.727     1.727     1.727     1.726     1.726     1.725     1.725     1.724     1.724     1.723     1.722     1.722     1.721     1.720     1.719     1.719     1.718     1.717     1.717     1.716     1.715     1.714     1.713     1.712     1.711     1.710     1.709     1.709     1.708     1.706     1.705     1.704     1.703     1.702     1.701     1.700     1.699     1.698     1.696     1.695     1.694     1.693     1.691     1.690     1.689     1.687     1.686     1.684     1.683     1.681     1.680     1.678     1.677     1.675     1.674     1.672     1.670     1.668     1.667     1.665     1.663     1.661     1.659     1.657     1.655     1.653     1.651     1.649     1.647     1.645     1.643     1.641     1.639     1.637     1.634     1.632     1.630     1.627     1.625     1.622     1.620     1.617     1.615     1.612     1.609     1.607     1.604     1.601     1.599     1.596     1.593     1.590     1.587     1.584     1.581     1.578     1.575     1.572     1.569     1.566     1.563     1.559     1.556     1.553     1.550     1.547     1.543     1.540     1.537     1.533     1.530     1.526     1.523     1.519     1.516     1.512     1.509     1.505     1.502     1.498     1.494     1.490     1.487     1.483     1.479     1.476     1.472     1.468     1.464     1.460     1.457     1.453     1.449     1.445     1.441     1.437     1.433     1.429     1.425     1.421     1.416     1.412     1.408     1.404     1.400     1.396     1.391     1.387     1.383     1.379     1.374     1.370     1.366     1.361     1.357     1.353     1.349     1.344     1.340     1.335     1.331     1.326     1.322     1.317     1.313     1.308     1.304     1.299     1.295     1.290     1.285     1.281     1.276     1.271     1.267     1.262     1.257     1.253     1.248     1.243     1.239     1.235     1.236     1.236     1.237     1.238     1.238     1.239     1.240     1.240     1.241     1.241     1.242     1.243     1.243     1.244     1.245     1.245     1.246     1.246     1.247     1.247     1.247     1.248     1.248     1.249     1.249     1.250     1.250     1.251     1.251     1.252     1.252     1.253     1.253     1.253     1.254     1.254     1.255     1.255     1.256     1.256     1.257     1.257     1.258     1.258     1.259     1.259     1.260     1.260     1.261     1.261     1.261     1.262     1.262     1.263     1.263     1.264     1.264     1.265     1.265     1.266     1.266     1.266     1.267     1.267     1.267     1.268     1.268     1.268     1.269     1.269     1.270     1.270     1.271     1.271     1.271     1.272     1.272     1.273     1.273     1.274     1.274     1.274     1.275     1.275     1.275     1.276     1.276     1.277     1.277     1.277     1.278     1.278     1.279     1.279     1.280     1.280     1.281     1.281     1.281     1.282     1.282     1.283     1.283     1.284     1.284     1.284     1.285     1.285     1.286     1.286     1.287     1.287     1.288     1.288     1.289     1.289     1.290     1.290     1.291     1.291     1.291     1.292     1.292     1.293     1.294     1.294     1.295     1.295     1.296     1.296     1.296     1.297     1.297     1.298     1.299     1.299     1.300     1.300     1.301     1.301     1.302     1.302     1.303     1.303     1.304     1.305     1.305     1.306     1.306     1.307     1.307     1.308     1.308     1.309     1.309     1.310     1.311     1.311     1.312     1.312     1.313     1.314     1.314     1.315     1.315     1.316     1.317     1.317     1.318     1.318     1.319     1.319     1.320     1.320     1.321     1.321     1.322     1.323     1.323     1.324     1.324     1.325     1.325     1.326     1.327     1.327     1.328     1.328     1.329     1.330     1.330     1.331     1.331     1.332     1.333     1.333     1.334     1.335     1.335     1.336     1.336     1.337     1.337     1.338     1.339     1.339     1.340     1.341     1.342     1.342     1.343     1.344     1.344     1.345     1.346     1.347     1.347     1.348     1.349     1.350     1.350     1.351     1.352     1.353     1.353     1.354     1.355     1.355     1.356     1.357     1.358     1.358     1.359     1.360     1.361     1.361     1.362     1.363     1.363     1.364     1.365     1.366     1.366     1.367     1.368     1.369     1.369     1.370     1.371     1.372     1.373     1.374     1.374     1.375     1.376     1.377     1.378     1.381     1.385     1.388     1.391     1.394     1.397     1.401     1.404     1.407     1.411     1.414     1.417     1.421     1.424     1.428     1.431     1.435     1.438     1.442     1.445     1.449     1.453     1.456     1.460     1.464     1.468     1.471     1.475     1.479     1.483     1.487     1.491     1.495     1.498     1.502     1.506     1.510     1.515     1.519     1.523     1.527     1.531     1.535     1.540     1.544     1.548     1.552     1.557     1.561     1.565     1.570     1.574     1.579     1.583     1.588     1.592     1.597     1.601     1.606     1.610     1.615     1.619     1.624     1.629     1.633     1.638     1.642     1.647     1.652     1.656     1.661     1.666     1.671     1.676     1.680     1.685     1.690     1.695     1.700     1.705     1.710     1.715     1.719     1.724     1.729     1.734     1.739     1.744     1.749     1.754     1.759     1.764     1.769     1.774     1.779     1.783     1.788     1.793     1.798     1.803     1.808     1.813     1.818     1.823     1.828     1.833     1.838     1.843     1.847     1.852     1.857     1.862     1.867     1.872     1.876     1.881     1.886     1.891     1.896     1.900     1.905     1.910     1.914     1.919     1.924     1.928     1.933     1.938     1.942     1.947     1.951     1.955     1.960     1.964     1.969     1.973     1.977     1.981     1.986     1.990     1.994     1.998     2.002     2.006     2.010     2.014     2.018     2.022     2.026     2.030     2.034     2.037     2.041     2.045     2.049     2.052     2.055     2.059     2.062     2.065     2.069     2.072     2.075     2.079     2.082     2.085     2.088     2.091     2.094     2.097     2.100     2.102     2.105     2.108     2.111     2.113     2.116     2.118     2.120     2.123     2.125     2.127     2.129     2.131     2.133     2.135     2.137     2.139     2.140     2.142     2.143     2.144     2.145     2.146     2.147     2.148     2.149     2.149     2.150     2.150     2.150     2.150     2.150     2.150     2.150     2.149     2.149     2.148     2.147     2.147     2.146     2.144     2.144     2.143     2.142     2.141     2.140     2.138     2.137     2.135     2.133     2.131     2.129     2.127     2.125     2.122     2.120     2.117     2.114     2.111     2.107     2.103     2.098     2.092     2.086     2.078     2.068     2.058     2.046     2.034     2.022     2.011     2.000     1.989     1.979     1.970     1.961     1.952     1.943     1.935     1.927     1.919     1.911     1.903     1.896     1.888     1.880     1.873     1.865     1.859     1.852     1.846     1.839     1.832     1.826     1.818     1.811     1.804     1.797     1.789     1.781     1.774     1.766     1.758     1.750     1.742     1.734     1.726     1.717     1.709     1.700     1.692     1.689     1.690     1.691     1.692     1.694     1.695     1.696     1.697     1.698     1.699     1.700     1.701     1.702     1.703     1.704     1.705     1.706     1.707     1.708     1.710     1.711     1.712     1.713     1.714     1.715     1.716     1.717     1.718     1.719     1.720     1.721     1.723     1.724     1.725     1.726     1.727     1.728     1.729     1.730     1.731     1.732     1.733     1.734     1.736     1.737     1.738     1.739     1.740     1.741     1.742     1.743     1.744     1.745     1.746     1.748     1.749     1.750     1.751     1.752     1.753     1.754     1.755     1.757     1.758     1.759     1.760     1.761     1.762     1.763     1.764     1.765     1.766     1.768     1.769     1.770     1.771     1.772     1.773     1.774     1.776     1.777     1.778     1.779     1.780     1.781     1.783     1.784     1.785     1.786     1.787     1.789     1.790     1.791     1.792     1.794     1.795     1.796     1.797     1.799     1.800     1.801     1.803     1.804     1.805     1.807     1.808     1.810     1.811     1.812     1.814     1.815     1.817     1.818     1.820     1.821     1.823     1.824     1.826     1.827     1.829     1.830     1.832     1.833     1.835     1.836     1.838     1.839     1.841     1.842     1.845     1.862     1.878     1.894     1.910     1.926     1.941     1.957     1.972     1.987     2.003     2.018     2.033     2.048     2.062     2.077     2.091     2.106     2.120     2.134     2.148     2.161     2.175     2.188     2.201     2.215     2.227     2.240     2.252     2.265     2.277     2.289     2.300     2.312     2.323     2.334     2.344     2.355     2.365     2.375     2.385     2.394     2.403     2.412     2.421     2.429     2.437     2.445     2.452     2.459     2.466     2.473     2.479     2.485     2.491     2.496     2.502     2.506     2.511     2.515     2.519     2.523     2.527     2.530     2.533     2.535     2.538     2.540     2.542     2.544     2.545     2.546     2.547     2.548     2.549     2.549     2.549     2.549     2.549     2.548     2.548     2.547     2.546     2.545     2.544     2.542     2.541     2.540     2.538     2.536     2.535     2.533     2.531     2.529     2.528     2.526     2.524     2.522     2.521     2.520     2.518     2.517     2.516     2.515     2.514     2.514     2.513     2.514     2.514     2.515     2.516     2.517     2.519     2.521     2.524     2.527     2.530     2.535     2.539     2.544     2.550     2.556     2.563     2.571     2.579     2.588     2.597     2.607     2.618     2.630     2.642     2.655     2.668     2.683     2.697     2.713     2.729     2.745     2.762     2.780     2.798     2.817     2.836     2.856     2.876     2.897     2.917     2.938     2.960     2.981     3.003     3.026     3.048     3.070     3.093     3.115     3.137     3.160     3.183     3.205     3.228     3.251     3.274     3.296     3.319     3.341     3.364     3.385     3.407     3.428     3.449     3.470     3.492     3.514     3.537     3.561     3.586     3.612     3.638     3.665     3.693     3.722     3.753     3.787     3.821     3.858     3.897     3.936     3.978     4.021     4.063     4.109     4.157     4.201     4.249     4.297     4.337     4.380     4.422     4.451     4.480     4.504     4.512     4.523     4.530     4.520     4.524     4.530     4.515     4.515     4.517     4.497     4.494     4.493     4.469     4.455     4.448     4.423     4.413     4.410     4.393     4.392     4.396     4.388     4.392     4.400     4.399     4.406     4.411     4.407     4.410     4.409     4.397     4.391     4.383     4.364     4.356     4.345     4.323     4.308     4.291     4.263     4.241     4.215     4.180     4.153     4.126     4.092     4.067     4.041     4.007     3.982     3.953     3.918     3.891     3.862     3.826     3.799     3.770     3.734     3.707     3.677     3.642     3.617     3.590     3.560     3.539     3.515     3.489     3.470     3.450     3.426     3.411     3.398     3.385     3.379     3.377     3.375     3.382     3.390     3.397     3.412     3.426     3.440     3.461     3.482     3.498     3.519     3.532     3.537     3.549     3.555     3.550     3.557     3.570     3.592     3.656     3.726     3.788     3.868     3.955     4.028     4.112     4.200     4.275     4.359     4.448     4.516     4.590     4.662     4.703     4.744     4.791     4.814     4.845     4.875     4.885     4.903     4.917     4.911     4.911     4.911     4.902     4.896     4.889     4.863     4.847     4.831     4.801     4.781     4.753     4.711     4.673     4.634     4.588     4.559     4.532     4.499     4.476     4.447     4.407     4.371     4.332     4.288     4.254     4.225     4.193     4.168     4.141     4.107     4.077     4.044     4.001     3.962     3.922     3.877     3.839     3.803     3.760     3.723     3.687     3.646     3.610     3.577     3.538     3.503     3.470     3.430     3.397     3.366     3.330     3.301     3.274     3.244     3.220     3.201     3.181     3.165     3.151     3.133     3.114     3.091     3.063     3.032     2.998     2.958     2.920     2.880     2.835     2.791     2.747     2.701     2.657     2.614     2.568     2.526     2.499     2.494     2.492     2.491     2.486     2.485     2.484     2.480     2.479     2.479     2.475     2.475     2.475     2.471     2.471     2.472     2.469     2.469     2.470     2.467     2.468     2.469     2.467     2.468     2.469     2.467     2.468     2.468     2.466     2.467     2.468     2.465     2.466     2.467     2.465     2.466     2.466     2.464     2.465     2.465     2.463     2.463     2.464     2.461     2.461     2.461     2.458     2.458     2.458     2.454     2.454     2.455     2.451     2.451     2.451     2.448     2.448     2.448     2.444     2.443     2.442     2.438     2.466     2.502     2.527     2.545     2.555     2.545     2.525     2.505     2.478     2.449     2.435     2.425     2.456     2.497     2.527     2.563     2.605     2.635     2.673     2.731     2.780     2.836     2.919     2.998     3.083     3.195     3.299     3.394     3.495     3.571     3.607     3.623     3.611     3.550     3.461     3.366     3.243     3.106     2.989     2.870     2.757     2.679     2.612     2.559     2.536     2.515     2.504     2.514     2.529     2.544     2.587     2.651     2.722     2.804     2.897     2.997     3.091     3.178     3.258     3.324     3.379     3.426     3.462     3.487     3.503     3.510     3.534     3.585     3.627     3.666     3.704     3.743     3.788     3.838     3.892     3.948     3.999     4.064     4.153     4.262     4.351     4.418     4.500     4.575     4.628     4.698     4.759     4.790     4.816     4.820     4.782     4.724     4.633     4.518     4.409     4.292     4.183     4.100     4.014     3.934     3.854     3.753     3.667     3.584     3.476     3.380     3.282     3.151     3.117     3.276     3.439     3.582     3.670     3.703     3.712     3.714     3.722     3.745     3.782     3.827     3.881     3.941     4.010     4.092     4.181     4.269     4.369     4.466     4.535     4.587     4.619     4.623     4.611     4.588     4.555     4.521     4.488     4.453     4.437     4.443     4.473     4.540     4.626     4.714     4.809     4.892     4.954     5.007     5.042     5.047     5.028     4.966     4.860     4.722     4.545     4.340     4.138     3.947     3.776     3.647     3.560     3.509     3.490     3.486     3.483     3.480     3.473     3.457     3.434     3.401     3.357     3.307     3.253     3.194     3.134     3.073     3.012     2.955     2.897     2.834     2.767     2.701     2.639     2.581     2.524     2.470     2.424     2.383     2.341     2.299     2.259     2.219     2.183     2.152     2.125     2.103     2.083     2.065     2.050     2.037     2.023     2.010     1.997     1.984     1.972     1.960     1.948     1.937     1.927     1.915     1.905     1.896     1.885     1.876     1.867     1.857     1.846     1.837     1.826     1.816     1.806     1.795     1.786     1.775     1.764     1.754     1.743     1.730     1.719     1.707     1.694     1.681     1.668     1.654     1.641     1.627     1.613     1.600     1.587     1.572     1.559     1.546     1.532     1.519     1.506     1.492     1.480     1.468     1.456     1.443     1.430     1.418     1.407     1.396     1.385     1.375     1.365     1.354     1.344     1.341     1.338     1.335     1.333     1.330     1.327     1.324     1.320     1.318     1.315     1.312     1.309     1.306     1.303     1.299     1.297     1.294     1.291     1.288     1.285     1.282     1.280     1.277     1.275     1.272     1.270     1.268     1.266     1.264     1.262     1.260     1.258     1.256     1.255     1.253     1.251     1.250     1.249     1.247     1.246     1.244     1.243     1.242     1.241     1.239     1.238     1.237     1.236     1.235     1.233     1.232     1.231     1.230     1.229     1.228     1.226     1.225     1.224     1.222     1.221     1.220     1.218     1.216     1.215     1.213     1.211     1.210     1.208     1.206     1.203     1.201     1.199     1.196     1.194     1.191     1.188     1.185     1.182     1.179     1.176     1.172     1.169     1.165     1.161     1.157     1.153     1.149     1.145     1.141     1.136     1.132     1.127     1.122     1.117     1.112     1.107     1.102     1.096     1.091     1.085     1.080     1.074     1.068     1.062     1.057     1.051     1.045     1.038     1.032     1.026     1.020     1.013     1.007     1.000     0.994     0.987     0.981     0.975     0.968     0.961     0.955     0.948     0.942     0.935     0.928     0.926     0.926     0.926     0.925     0.924     0.924     0.925     0.925     0.926     0.928     0.931     0.932     0.933     0.933     0.932     0.931     0.927
     1.572     1.578     1.583     1.587     1.592     1.596     1.600     1.604     1.609     1.612     1.617     1.620     1.624     1.628     1.631     1.635     1.638     1.641     1.644     1.648     1.650     1.654     1.656     1.660     1.662     1.665     1.667     1.670     1.672     1.675     1.677     1.680     1.682     1.685     1.687     1.689     1.691     1.692     1.695     1.696     1.698     1.700     1.702     1.703     1.705     1.706     1.708     1.709     1.710     1.712     1.713     1.714     1.715     1.716     1.718     1.718     1.719     1.721     1.721     1.722     1.723     1.724     1.724     1.725     1.726     1.726     1.727     1.727     1.728     1.728     1.729     1.729     1.729     1.729     1.730     1.730     1.730     1.730     1.730     1.730     1.730     1.730     1.730     1.731     1.730     1.731     1.730     1.730     1.729     1.729     1.728     1.728     1.728     1.727     1.727     1.726     1.726     1.725     1.725     1.724     1.724     1.723     1.723     1.722     1.721     1.720     1.719     1.719     1.718     1.718     1.716     1.716     1.715     1.714     1.713     1.712     1.711     1.710     1.709     1.708     1.707     1.706     1.705     1.704     1.703     1.702     1.701     1.700     1.698     1.697     1.696     1.695     1.693     1.692     1.691     1.689     1.688     1.687     1.685     1.684     1.682     1.681     1.679     1.678     1.676     1.675     1.673     1.671     1.669     1.667     1.666     1.664     1.662     1.660     1.658     1.656     1.655     1.652     1.651     1.648     1.646     1.644     1.642     1.640     1.638     1.635     1.633     1.631     1.628     1.626     1.623     1.621     1.618     1.616     1.613     1.611     1.608     1.605     1.603     1.600     1.597     1.594     1.591     1.589     1.586     1.583     1.579     1.576     1.573     1.570     1.567     1.564     1.561     1.558     1.555     1.551     1.548     1.545     1.542     1.538     1.535     1.531     1.528     1.525     1.521     1.517     1.514     1.510     1.507     1.503     1.500     1.496     1.492     1.489     1.485     1.481     1.477     1.474     1.470     1.466     1.462     1.458     1.454     1.450     1.447     1.443     1.438     1.435     1.431     1.427     1.422     1.418     1.414     1.410     1.406     1.402     1.398     1.394     1.389     1.385     1.381     1.376     1.372     1.368     1.364     1.359     1.355     1.351     1.347     1.342     1.338     1.333     1.329     1.324     1.320     1.315     1.310     1.306     1.302     1.297     1.292     1.288     1.283     1.278     1.274     1.269     1.265     1.260     1.255     1.251     1.246     1.241     1.237     1.235     1.236     1.236     1.237     1.238     1.238     1.239     1.239     1.240     1.241     1.241     1.242     1.243     1.243     1.244     1.244     1.245     1.245     1.246     1.246     1.247     1.247     1.248     1.248     1.249     1.249     1.250     1.250     1.250     1.251     1.251     1.252     1.252     1.253     1.253     1.254     1.254     1.255     1.255     1.255     1.256     1.257     1.257     1.258     1.258     1.258     1.259     1.259     1.260     1.260     1.261     1.261     1.262     1.262     1.262     1.263     1.264     1.264     1.264     1.265     1.265     1.266     1.266     1.266     1.267     1.267     1.267     1.268     1.268     1.268     1.269     1.269     1.270     1.270     1.271     1.271     1.271     1.272     1.272     1.273     1.273     1.273     1.274     1.274     1.275     1.275     1.276     1.276     1.277     1.277     1.277     1.278     1.278     1.279     1.279     1.280     1.280     1.280     1.281     1.281     1.282     1.282     1.282     1.283     1.283     1.284     1.284     1.285     1.285     1.286     1.286     1.287     1.287     1.287     1.288     1.288     1.289     1.289     1.290     1.290     1.291     1.291     1.292     1.292     1.293     1.294     1.294     1.295     1.295     1.296     1.296     1.296     1.297     1.297     1.298     1.299     1.299     1.300     1.300     1.301     1.301     1.302     1.302     1.303     1.303     1.304     1.305     1.305     1.306     1.306     1.307     1.307     1.308     1.308     1.309     1.310     1.310     1.311     1.311     1.312     1.312     1.313     1.314     1.314     1.315     1.315     1.316     1.316     1.317     1.318     1.318     1.319     1.319     1.320     1.320     1.321     1.322     1.322     1.323     1.323     1.324     1.324     1.325     1.325     1.326     1.327     1.327     1.328     1.328     1.329     1.330     1.330     1.331     1.332     1.332     1.333     1.333     1.334     1.335     1.335     1.336     1.336     1.337     1.338     1.338     1.339     1.340     1.340     1.341     1.342     1.343     1.343     1.344     1.345     1.345     1.346     1.347     1.348     1.348     1.349     1.350     1.351     1.352     1.352     1.353     1.354     1.354     1.355     1.356     1.356     1.357     1.358     1.359     1.359     1.360     1.361     1.361     1.362     1.363     1.364     1.364     1.365     1.366     1.367     1.367     1.368     1.369     1.370     1.370     1.371     1.372     1.373     1.374     1.375     1.376     1.376     1.377     1.380     1.383     1.386     1.389     1.393     1.396     1.399     1.402     1.406     1.409     1.412     1.416     1.419     1.423     1.426     1.430     1.433     1.437     1.440     1.444     1.448     1.451     1.455     1.459     1.463     1.466     1.470     1.474     1.478     1.482     1.485     1.489     1.493     1.497     1.501     1.505     1.509     1.513     1.517     1.521     1.526     1.530     1.534     1.538     1.542     1.547     1.551     1.555     1.559     1.564     1.568     1.573     1.577     1.582     1.586     1.591     1.595     1.599     1.604     1.609     1.613     1.618     1.622     1.627     1.632     1.636     1.641     1.646     1.650     1.655     1.660     1.664     1.669     1.674     1.679     1.683     1.688     1.693     1.698     1.703     1.708     1.713     1.718     1.723     1.727     1.732     1.737     1.742     1.747     1.752     1.757     1.762     1.767     1.772     1.776     1.781     1.786     1.791     1.796     1.801     1.806     1.811     1.816     1.821     1.825     1.830     1.835     1.840     1.845     1.850     1.855     1.860     1.864     1.869     1.874     1.879     1.883     1.888     1.893     1.897     1.902     1.907     1.912     1.916     1.921     1.925     1.930     1.934     1.939     1.943     1.948     1.952     1.956     1.961     1.965     1.969     1.974     1.978     1.982     1.986     1.990     1.994     1.998     2.002     2.006     2.010     2.014     2.018     2.022     2.026     2.029     2.033     2.036     2.040     2.044     2.047     2.051     2.054     2.057     2.060     2.064     2.067     2.070     2.073     2.076     2.079     2.082     2.085     2.088     2.091     2.094     2.097     2.099     2.102     2.104     2.107     2.109     2.111     2.114     2.116     2.118     2.120     2.122     2.124     2.126     2.128     2.129     2.131     2.133     2.134     2.135     2.136     2.137     2.138     2.139     2.140     2.140     2.140     2.141     2.141     2.141     2.141     2.141     2.140     2.140     2.139     2.138     2.137     2.137     2.135     2.134     2.133     2.131     2.130     2.129     2.128     2.126     2.125     2.123     2.121     2.118     2.116     2.114     2.111     2.109     2.106     2.103     2.100     2.096     2.093     2.089     2.085     2.080     2.074     2.067     2.059     2.049     2.038     2.026     2.014     2.002     1.991     1.980     1.970     1.960     1.951     1.943     1.934     1.926     1.918     1.910     1.902     1.895     1.887     1.880     1.873     1.865     1.858     1.851     1.844     1.838     1.832     1.825     1.818     1.811     1.804     1.797     1.790     1.782     1.775     1.767     1.759     1.751     1.743     1.735     1.727     1.719     1.711     1.703     1.694     1.687     1.688     1.689     1.690     1.691     1.693     1.694     1.695     1.696     1.697     1.698     1.699     1.700     1.701     1.702     1.703     1.704     1.705     1.706     1.707     1.709     1.710     1.711     1.712     1.713     1.714     1.715     1.716     1.717     1.718     1.719     1.720     1.721     1.722     1.724     1.725     1.726     1.727     1.728     1.729     1.730     1.731     1.732     1.733     1.734     1.736     1.737     1.738     1.739     1.740     1.741     1.742     1.743     1.744     1.745     1.747     1.748     1.749     1.750     1.751     1.752     1.753     1.754     1.755     1.756     1.758     1.759     1.760     1.761     1.762     1.763     1.764     1.765     1.766     1.768     1.769     1.770     1.771     1.772     1.773     1.775     1.776     1.777     1.778     1.779     1.780     1.781     1.783     1.784     1.785     1.786     1.788     1.789     1.790     1.791     1.793     1.794     1.795     1.796     1.797     1.799     1.800     1.801     1.803     1.804     1.806     1.807     1.808     1.810     1.811     1.813     1.814     1.816     1.817     1.819     1.820     1.822     1.823     1.824     1.826     1.828     1.829     1.831     1.832     1.834     1.835     1.837     1.838     1.840     1.841     1.843     1.851     1.867     1.883     1.900     1.916     1.931     1.947     1.962     1.978     1.993     2.008     2.023     2.038     2.053     2.068     2.082     2.097     2.111     2.125     2.139     2.153     2.167     2.180     2.193     2.206     2.219     2.232     2.245     2.257     2.269     2.281     2.293     2.304     2.316     2.327     2.337     2.348     2.358     2.368     2.378     2.387     2.397     2.406     2.414     2.423     2.431     2.439     2.447     2.454     2.461     2.468     2.474     2.480     2.486     2.491     2.497     2.502     2.506     2.511     2.515     2.519     2.522     2.526     2.529     2.531     2.534     2.536     2.538     2.540     2.541     2.543     2.544     2.545     2.545     2.545     2.546     2.545     2.545     2.545     2.544     2.544     2.543     2.542     2.541     2.539     2.538     2.536     2.535     2.533     2.532     2.530     2.528     2.526     2.524     2.523     2.521     2.519     2.518     2.516     2.515     2.514     2.513     2.512     2.511     2.510     2.510     2.510     2.510     2.511     2.512     2.513     2.515     2.517     2.520     2.523     2.526     2.530     2.534     2.539     2.545     2.551     2.558     2.565     2.573     2.582     2.591     2.601     2.611     2.623     2.635     2.647     2.661     2.675     2.689     2.705     2.720     2.737     2.754     2.771     2.789     2.808     2.827     2.847     2.867     2.887     2.908     2.929     2.950     2.972     2.994     3.016     3.038     3.061     3.083     3.106     3.128     3.151     3.174     3.196     3.219     3.242     3.265     3.288     3.311     3.333     3.356     3.378     3.400     3.421     3.442     3.463     3.485     3.506     3.528     3.551     3.575     3.601     3.628     3.654     3.682     3.711     3.742     3.776     3.812     3.849     3.888     3.930     3.970     4.014     4.059     4.103     4.150     4.199     4.245     4.294     4.342     4.384     4.427     4.468     4.498     4.524     4.544     4.550     4.557     4.560     4.551     4.552     4.555     4.542     4.540     4.539     4.523     4.516     4.511     4.488     4.471     4.461     4.440     4.427     4.424     4.413     4.412     4.417     4.415     4.418     4.427     4.430     4.435     4.440     4.439     4.440     4.441     4.433     4.426     4.419     4.406     4.397     4.388     4.371     4.356     4.337     4.311     4.287     4.258     4.225     4.195     4.165     4.133     4.106     4.079     4.048     4.020     3.991     3.957     3.928     3.895     3.860     3.831     3.799     3.764     3.735     3.702     3.669     3.642     3.612     3.582     3.557     3.528     3.501     3.477     3.452     3.426     3.406     3.388     3.372     3.362     3.356     3.352     3.355     3.361     3.369     3.382     3.397     3.412     3.432     3.450     3.466     3.483     3.492     3.495     3.503     3.505     3.502     3.510     3.521     3.526     3.545     3.594     3.657     3.734     3.813     3.883     3.969     4.056     4.129     4.218     4.309     4.381     4.459     4.534     4.582     4.635     4.687     4.720     4.761     4.802     4.825     4.853     4.877     4.882     4.889     4.898     4.891     4.894     4.891     4.872     4.861     4.846     4.819     4.797     4.769     4.722     4.685     4.647     4.607     4.582     4.559     4.533     4.512     4.483     4.443     4.406     4.366     4.323     4.291     4.263     4.233     4.208     4.180     4.147     4.116     4.082     4.043     4.004     3.965     3.924     3.886     3.848     3.807     3.769     3.733     3.692     3.654     3.619     3.578     3.541     3.504     3.463     3.426     3.392     3.356     3.323     3.294     3.263     3.237     3.216     3.195     3.178     3.163     3.144     3.124     3.102     3.074     3.045     3.013     2.976     2.940     2.901     2.859     2.817     2.772     2.727     2.684     2.640     2.596     2.554     2.514     2.503     2.501     2.499     2.495     2.493     2.492     2.489     2.487     2.487     2.484     2.483     2.483     2.480     2.479     2.479     2.477     2.477     2.477     2.475     2.476     2.476     2.475     2.475     2.476     2.474     2.474     2.474     2.472     2.472     2.472     2.471     2.471     2.471     2.469     2.470     2.470     2.468     2.468     2.468     2.466     2.466     2.466     2.463     2.463     2.462     2.460     2.459     2.459     2.456     2.455     2.455     2.452     2.452     2.452     2.449     2.449     2.448     2.445     2.444     2.442     2.439     2.458     2.500     2.529     2.549     2.560     2.553     2.537     2.521     2.496     2.472     2.461     2.452     2.475     2.513     2.543     2.578     2.618     2.647     2.686     2.742     2.788     2.844     2.920     2.990     3.069     3.173     3.267     3.360     3.461     3.538     3.585     3.614     3.611     3.568     3.497     3.409     3.298     3.171     3.048     2.926     2.808     2.714     2.637     2.573     2.534     2.506     2.486     2.495     2.509     2.524     2.534     2.598     2.660     2.727     2.802     2.885     2.970     3.054     3.135     3.205     3.268     3.325     3.370     3.404     3.430     3.453     3.521     3.576     3.617     3.654     3.685     3.711     3.740     3.774     3.813     3.858     3.904     3.945     3.981     4.084     4.172     4.249     4.338     4.416     4.483     4.560     4.629     4.675     4.718     4.738     4.725     4.685     4.610     4.523     4.436     4.342     4.259     4.197     4.134     4.072     4.013     3.933     3.854     3.771     3.666     3.560     3.449     3.314     3.288     3.406     3.516     3.624     3.699     3.733     3.761     3.797     3.841     3.900     3.973     4.056     4.153     4.254     4.355     4.466     4.581     4.677     4.761     4.830     4.875     4.895     4.899     4.891     4.873     4.841     4.800     4.751     4.695     4.642     4.595     4.555     4.536     4.553     4.611     4.698     4.792     4.882     4.945     4.987     5.001     4.984     4.935     4.855     4.743     4.608     4.462     4.313     4.176     4.058     3.969     3.912     3.882     3.869     3.861     3.849     3.831     3.808     3.782     3.749     3.712     3.669     3.619     3.564     3.504     3.439     3.374     3.308     3.243     3.183     3.125     3.061     2.991     2.917     2.848     2.782     2.715     2.648     2.587     2.533     2.482     2.433     2.385     2.339     2.297     2.260     2.226     2.197     2.172     2.150     2.129     2.110     2.093     2.076     2.060     2.043     2.027     2.012     1.997     1.982     1.968     1.955     1.941     1.928     1.916     1.903     1.891     1.879     1.867     1.855     1.842     1.830     1.819     1.807     1.795     1.784     1.773     1.761     1.749     1.737     1.724     1.711     1.698     1.685     1.671     1.656     1.643     1.629     1.615     1.601     1.587     1.574     1.560     1.546     1.532     1.519     1.506     1.493     1.480     1.466     1.454     1.443     1.431     1.418     1.405     1.394     1.384     1.373     1.363     1.353     1.343     1.337     1.334     1.331     1.328     1.325     1.322     1.319     1.316     1.313     1.310     1.307     1.304     1.301     1.298     1.295     1.292     1.289     1.286     1.284     1.281     1.278     1.276     1.273     1.271     1.268     1.266     1.264     1.262     1.260     1.258     1.256     1.254     1.253     1.251     1.249     1.248     1.246     1.245     1.243     1.242     1.241     1.239     1.238     1.237     1.235     1.234     1.233     1.232     1.231     1.230     1.229     1.227     1.226     1.225     1.224     1.223     1.221     1.220     1.219     1.217     1.216     1.215     1.213     1.211     1.210     1.208     1.206     1.204     1.202     1.200     1.198     1.195     1.193     1.190     1.188     1.185     1.182     1.179     1.176     1.172     1.169     1.165     1.162     1.158     1.154     1.150     1.146     1.142     1.137     1.133     1.129     1.124     1.119     1.114     1.109     1.104     1.099     1.093     1.088     1.082     1.077     1.071     1.065     1.060     1.054     1.048     1.042     1.036     1.030     1.023     1.017     1.011     1.004     0.998     0.991     0.985     0.978     0.972     0.965     0.959     0.952     0.946     0.939     0.933     0.926     0.919     0.917     0.916     0.916     0.915     0.914     0.914     0.915     0.917     0.920     0.923     0.926     0.928     0.928     0.929     0.927     0.924
     1.571     1.576     1.582     1.586     1.590     1.595     1.599     1.603     1.607     1.611     1.615     1.619     1.623     1.626     1.630     1.633     1.637     1.640     1.643     1.647     1.650     1.653     1.655     1.659     1.661     1.664     1.666     1.669     1.671     1.674     1.676     1.679     1.682     1.683     1.686     1.688     1.690     1.692     1.694     1.696     1.698     1.699     1.701     1.703     1.704     1.706     1.707     1.709     1.710     1.711     1.713     1.714     1.715     1.716     1.717     1.718     1.719     1.720     1.721     1.722     1.723     1.724     1.724     1.725     1.726     1.726     1.727     1.727     1.728     1.728     1.728     1.729     1.729     1.729     1.730     1.730     1.730     1.730     1.730     1.730     1.730     1.730     1.730     1.730     1.730     1.730     1.730     1.730     1.729     1.729     1.729     1.729     1.728     1.728     1.727     1.727     1.727     1.726     1.725     1.725     1.724     1.724     1.723     1.723     1.722     1.721     1.720     1.720     1.719     1.718     1.717     1.717     1.716     1.715     1.714     1.713     1.712     1.711     1.710     1.709     1.708     1.707     1.706     1.705     1.704     1.703     1.702     1.701     1.699     1.698     1.697     1.696     1.694     1.693     1.692     1.691     1.689     1.688     1.687     1.685     1.683     1.682     1.680     1.679     1.677     1.676     1.674     1.672     1.671     1.669     1.667     1.665     1.663     1.661     1.659     1.658     1.656     1.654     1.652     1.649     1.647     1.645     1.643     1.641     1.639     1.637     1.634     1.632     1.630     1.627     1.625     1.622     1.620     1.617     1.615     1.612     1.609     1.607     1.604     1.601     1.598     1.596     1.593     1.590     1.587     1.584     1.581     1.578     1.575     1.572     1.569     1.566     1.562     1.559     1.556     1.553     1.550     1.546     1.543     1.540     1.536     1.533     1.529     1.526     1.523     1.519     1.516     1.512     1.509     1.505     1.501     1.498     1.494     1.490     1.487     1.483     1.479     1.475     1.472     1.468     1.464     1.460     1.456     1.452     1.448     1.444     1.441     1.436     1.432     1.428     1.424     1.420     1.416     1.412     1.408     1.404     1.400     1.396     1.391     1.387     1.383     1.379     1.374     1.370     1.366     1.362     1.357     1.353     1.349     1.344     1.340     1.335     1.331     1.326     1.322     1.317     1.313     1.308     1.304     1.299     1.295     1.290     1.286     1.281     1.276     1.272     1.267     1.262     1.258     1.253     1.249     1.244     1.239     1.234     1.235     1.236     1.236     1.237     1.238     1.238     1.239     1.239     1.240     1.241     1.241     1.242     1.242     1.243     1.244     1.244     1.245     1.245     1.246     1.246     1.247     1.247     1.247     1.248     1.248     1.249     1.249     1.250     1.250     1.251     1.251     1.252     1.252     1.252     1.253     1.253     1.254     1.255     1.255     1.255     1.256     1.256     1.257     1.257     1.258     1.258     1.259     1.259     1.260     1.260     1.260     1.261     1.261     1.262     1.262     1.263     1.263     1.264     1.264     1.265     1.265     1.265     1.266     1.266     1.266     1.267     1.267     1.268     1.268     1.268     1.269     1.269     1.270     1.270     1.270     1.271     1.271     1.272     1.272     1.272     1.273     1.273     1.274     1.274     1.275     1.275     1.276     1.276     1.276     1.277     1.277     1.278     1.278     1.279     1.279     1.279     1.280     1.280     1.281     1.281     1.281     1.282     1.282     1.283     1.283     1.284     1.284     1.285     1.285     1.286     1.286     1.286     1.287     1.287     1.288     1.288     1.289     1.289     1.290     1.290     1.291     1.292     1.292     1.292     1.293     1.293     1.294     1.294     1.295     1.295     1.296     1.297     1.297     1.297     1.298     1.299     1.299     1.299     1.300     1.301     1.301     1.302     1.302     1.303     1.304     1.304     1.305     1.305     1.306     1.306     1.307     1.307     1.308     1.308     1.309     1.310     1.310     1.311     1.311     1.312     1.312     1.313     1.314     1.314     1.315     1.315     1.316     1.316     1.317     1.318     1.318     1.319     1.319     1.320     1.320     1.321     1.321     1.322     1.323     1.323     1.324     1.324     1.325     1.325     1.326     1.327     1.327     1.328     1.328     1.329     1.330     1.330     1.331     1.332     1.332     1.333     1.333     1.334     1.334     1.335     1.336     1.336     1.337     1.338     1.339     1.339     1.340     1.341     1.341     1.342     1.343     1.343     1.344     1.345     1.346     1.346     1.347     1.348     1.349     1.349     1.350     1.351     1.352     1.352     1.353     1.354     1.355     1.355     1.356     1.357     1.358     1.358     1.359     1.359     1.360     1.361     1.362     1.362     1.363     1.364     1.365     1.365     1.366     1.367     1.368     1.369     1.369     1.370     1.371     1.372     1.373     1.373     1.374     1.375     1.376     1.377     1.379     1.382     1.385     1.388     1.391     1.394     1.398     1.401     1.404     1.408     1.411     1.414     1.418     1.421     1.425     1.428     1.432     1.435     1.439     1.443     1.446     1.450     1.453     1.457     1.461     1.465     1.469     1.472     1.476     1.480     1.484     1.488     1.492     1.496     1.500     1.504     1.508     1.512     1.516     1.520     1.524     1.528     1.532     1.537     1.541     1.545     1.549     1.554     1.558     1.562     1.567     1.571     1.575     1.580     1.585     1.589     1.593     1.598     1.602     1.607     1.612     1.616     1.621     1.625     1.630     1.635     1.639     1.644     1.648     1.653     1.658     1.663     1.667     1.672     1.677     1.682     1.687     1.691     1.696     1.701     1.706     1.711     1.716     1.721     1.726     1.730     1.735     1.740     1.745     1.750     1.755     1.760     1.765     1.769     1.774     1.779     1.784     1.789     1.794     1.799     1.804     1.808     1.813     1.818     1.823     1.828     1.833     1.838     1.843     1.847     1.852     1.857     1.862     1.866     1.871     1.876     1.881     1.885     1.890     1.895     1.899     1.904     1.909     1.913     1.918     1.922     1.927     1.931     1.936     1.940     1.944     1.949     1.953     1.957     1.961     1.966     1.970     1.974     1.978     1.982     1.986     1.990     1.994     1.998     2.002     2.006     2.010     2.014     2.017     2.021     2.025     2.028     2.032     2.035     2.039     2.042     2.045     2.049     2.052     2.055     2.058     2.062     2.065     2.068     2.071     2.074     2.077     2.079     2.082     2.085     2.088     2.090     2.093     2.095     2.098     2.100     2.102     2.105     2.107     2.109     2.111     2.113     2.115     2.117     2.119     2.120     2.122     2.123     2.125     2.126     2.127     2.128     2.129     2.129     2.130     2.130     2.131     2.131     2.131     2.131     2.131     2.131     2.131     2.130     2.129     2.129     2.128     2.127     2.126     2.124     2.123     2.121     2.119     2.118     2.116     2.115     2.113     2.111     2.108     2.106     2.103     2.101     2.098     2.095     2.092     2.089     2.085     2.082     2.078     2.074     2.070     2.065     2.060     2.054     2.048     2.039     2.029     2.017     2.005     1.992     1.981     1.970     1.960     1.950     1.941     1.933     1.924     1.916     1.909     1.901     1.894     1.886     1.879     1.872     1.865     1.858     1.851     1.843     1.836     1.830     1.824     1.817     1.811     1.804     1.797     1.790     1.783     1.775     1.768     1.760     1.752     1.745     1.737     1.729     1.721     1.712     1.704     1.696     1.688     1.686     1.687     1.688     1.689     1.690     1.691     1.693     1.694     1.695     1.696     1.697     1.698     1.699     1.700     1.701     1.702     1.703     1.704     1.705     1.706     1.707     1.708     1.710     1.711     1.712     1.713     1.714     1.715     1.716     1.717     1.718     1.719     1.720     1.721     1.722     1.724     1.725     1.726     1.727     1.728     1.729     1.730     1.731     1.732     1.733     1.734     1.736     1.737     1.738     1.739     1.740     1.741     1.742     1.743     1.744     1.745     1.747     1.748     1.749     1.750     1.751     1.752     1.753     1.754     1.755     1.756     1.758     1.759     1.760     1.761     1.762     1.763     1.764     1.765     1.766     1.768     1.769     1.770     1.771     1.772     1.774     1.775     1.776     1.777     1.778     1.779     1.780     1.782     1.783     1.784     1.785     1.786     1.788     1.789     1.790     1.792     1.793     1.794     1.795     1.797     1.798     1.799     1.800     1.802     1.803     1.805     1.806     1.807     1.809     1.810     1.812     1.813     1.815     1.816     1.818     1.819     1.821     1.822     1.823     1.825     1.826     1.828     1.830     1.831     1.833     1.834     1.836     1.837     1.839     1.840     1.842     1.844     1.857     1.873     1.889     1.905     1.921     1.937     1.953     1.968     1.984     1.999     2.014     2.029     2.044     2.059     2.073     2.088     2.102     2.116     2.130     2.144     2.158     2.172     2.185     2.198     2.211     2.224     2.237     2.249     2.261     2.273     2.285     2.297     2.308     2.319     2.330     2.341     2.351     2.361     2.371     2.381     2.390     2.399     2.408     2.417     2.425     2.433     2.441     2.448     2.455     2.462     2.469     2.475     2.481     2.486     2.492     2.497     2.502     2.506     2.510     2.514     2.518     2.521     2.524     2.527     2.530     2.532     2.534     2.536     2.538     2.539     2.540     2.541     2.541     2.542     2.542     2.542     2.542     2.542     2.541     2.540     2.539     2.538     2.537     2.536     2.535     2.533     2.532     2.530     2.528     2.527     2.525     2.523     2.521     2.520     2.518     2.516     2.514     2.513     2.511     2.510     2.509     2.508     2.507     2.507     2.506     2.506     2.506     2.507     2.508     2.509     2.511     2.513     2.515     2.518     2.521     2.525     2.529     2.534     2.540     2.546     2.552     2.559     2.567     2.576     2.585     2.594     2.605     2.616     2.627     2.640     2.653     2.667     2.681     2.696     2.712     2.728     2.745     2.762     2.780     2.799     2.818     2.837     2.857     2.877     2.898     2.919     2.940     2.962     2.984     3.006     3.028     3.051     3.073     3.096     3.119     3.141     3.164     3.187     3.210     3.232     3.255     3.278     3.301     3.324     3.347     3.370     3.392     3.414     3.435     3.456     3.477     3.499     3.520     3.542     3.566     3.590     3.617     3.644     3.672     3.701     3.732     3.764     3.800     3.839     3.878     3.919     3.963     4.006     4.051     4.097     4.143     4.191     4.241     4.289     4.338     4.386     4.429     4.472     4.512     4.542     4.565     4.580     4.587     4.591     4.590     4.581     4.578     4.575     4.563     4.561     4.559     4.545     4.535     4.526     4.503     4.483     4.472     4.453     4.438     4.435     4.431     4.429     4.436     4.439     4.442     4.451     4.457     4.461     4.466     4.468     4.468     4.469     4.464     4.457     4.452     4.444     4.434     4.425     4.412     4.396     4.377     4.353     4.326     4.296     4.265     4.235     4.202     4.173     4.145     4.117     4.089     4.060     4.028     3.996     3.965     3.929     3.895     3.863     3.827     3.793     3.761     3.726     3.694     3.666     3.634     3.603     3.574     3.541     3.512     3.485     3.455     3.427     3.402     3.380     3.361     3.347     3.337     3.331     3.332     3.336     3.346     3.357     3.370     3.386     3.403     3.417     3.431     3.443     3.447     3.449     3.454     3.456     3.458     3.469     3.482     3.493     3.513     3.535     3.561     3.618     3.685     3.755     3.836     3.916     3.992     4.080     4.169     4.246     4.324     4.399     4.458     4.516     4.574     4.618     4.667     4.717     4.752     4.787     4.821     4.836     4.855     4.868     4.871     4.877     4.879     4.872     4.864     4.853     4.828     4.806     4.772     4.730     4.694     4.661     4.629     4.608     4.590     4.567     4.545     4.514     4.476     4.438     4.397     4.357     4.326     4.296     4.268     4.241     4.211     4.179     4.147     4.114     4.078     4.040     4.004     3.965     3.925     3.888     3.849     3.811     3.774     3.735     3.697     3.660     3.619     3.579     3.540     3.498     3.458     3.422     3.384     3.349     3.318     3.286     3.258     3.235     3.214     3.195     3.178     3.158     3.137     3.113     3.087     3.057     3.026     2.993     2.957     2.919     2.879     2.837     2.793     2.749     2.706     2.664     2.621     2.580     2.539     2.512     2.510     2.508     2.504     2.502     2.501     2.498     2.496     2.495     2.493     2.492     2.491     2.489     2.488     2.487     2.485     2.485     2.485     2.483     2.483     2.484     2.483     2.483     2.482     2.481     2.480     2.480     2.478     2.478     2.477     2.476     2.476     2.476     2.474     2.474     2.474     2.472     2.472     2.471     2.469     2.469     2.468     2.466     2.465     2.464     2.462     2.460     2.460     2.457     2.456     2.456     2.454     2.453     2.453     2.451     2.450     2.449     2.446     2.444     2.443     2.439     2.457     2.500     2.532     2.554     2.566     2.563     2.551     2.537     2.517     2.498     2.488     2.478     2.491     2.528     2.559     2.594     2.632     2.665     2.704     2.754     2.802     2.854     2.920     2.984     3.057     3.148     3.238     3.328     3.424     3.504     3.561     3.599     3.608     3.582     3.526     3.449     3.348     3.231     3.108     2.985     2.864     2.759     2.671     2.596     2.540     2.502     2.476     2.477     2.490     2.504     2.516     2.540     2.601     2.660     2.723     2.792     2.866     2.944     3.022     3.094     3.163     3.227     3.283     3.327     3.364     3.449     3.522     3.583     3.629     3.667     3.695     3.716     3.737     3.761     3.788     3.822     3.861     3.903     3.945     3.986     4.024     4.090     4.176     4.256     4.326     4.404     4.475     4.534     4.585     4.625     4.634     4.609     4.558     4.500     4.439     4.376     4.320     4.275     4.233     4.195     4.155     4.099     4.029     3.949     3.843     3.728     3.610     3.476     3.551     3.655     3.745     3.834     3.919     3.986     4.049     4.118     4.194     4.283     4.379     4.478     4.588     4.701     4.806     4.902     4.991     5.063     5.112     5.140     5.153     5.154     5.142     5.123     5.096     5.050     4.988     4.921     4.849     4.789     4.743     4.704     4.671     4.656     4.664     4.699     4.755     4.809     4.855     4.878     4.877     4.847     4.786     4.700     4.598     4.491     4.391     4.308     4.248     4.213     4.197     4.192     4.191     4.184     4.167     4.139     4.100     4.055     4.009     3.960     3.909     3.856     3.799     3.740     3.677     3.610     3.540     3.469     3.401     3.338     3.278     3.214     3.144     3.066     2.992     2.923     2.853     2.782     2.714     2.652     2.595     2.541     2.489     2.440     2.394     2.352     2.315     2.281     2.252     2.225     2.201     2.178     2.157     2.136     2.117     2.098     2.079     2.060     2.042     2.025     2.008     1.992     1.976     1.960     1.945     1.930     1.916     1.901     1.887     1.874     1.860     1.846     1.832     1.819     1.807     1.794     1.781     1.769     1.757     1.743     1.731     1.717     1.703     1.689     1.675     1.661     1.646     1.632     1.617     1.603     1.589     1.575     1.562     1.548     1.534     1.520     1.507     1.494     1.481     1.468     1.454     1.442     1.430     1.419     1.407     1.394     1.382     1.372     1.362     1.352     1.342     1.332     1.329     1.326     1.323     1.320     1.317     1.315     1.312     1.309     1.306     1.303     1.300     1.297     1.294     1.291     1.288     1.285     1.282     1.280     1.277     1.274     1.272     1.269     1.267     1.264     1.262     1.260     1.258     1.256     1.254     1.252     1.250     1.249     1.247     1.245     1.244     1.242     1.241     1.239     1.238     1.237     1.236     1.234     1.233     1.232     1.231     1.229     1.228     1.227     1.226     1.225     1.224     1.223     1.221     1.220     1.219     1.218     1.216     1.215     1.214     1.213     1.211     1.210     1.208     1.206     1.204     1.203     1.201     1.199     1.197     1.194     1.192     1.189     1.187     1.184     1.181     1.178     1.176     1.172     1.169     1.166     1.162     1.159     1.155     1.151     1.147     1.143     1.139     1.134     1.130     1.125     1.121     1.116     1.111     1.106     1.101     1.096     1.090     1.085     1.080     1.074     1.068     1.063     1.057     1.051     1.045     1.039     1.033     1.027     1.020     1.014     1.008     1.001     0.995     0.988     0.982     0.975     0.969     0.963     0.956     0.950     0.943     0.936     0.930     0.923     0.917     0.910     0.908     0.906     0.905     0.904     0.904     0.905     0.908     0.911     0.915     0.919     0.923     0.924     0.925     0.925     0.923
     1.571     1.575     1.580     1.585     1.589     1.594     1.597     1.602     1.606     1.610     1.614     1.618     1.621     1.625     1.629     1.632     1.636     1.639     1.643     1.645     1.649     1.651     1.655     1.657     1.661     1.663     1.666     1.668     1.670     1.673     1.676     1.678     1.681     1.683     1.685     1.687     1.689     1.691     1.693     1.695     1.698     1.699     1.701     1.702     1.704     1.706     1.707     1.708     1.710     1.711     1.712     1.714     1.715     1.716     1.717     1.718     1.719     1.720     1.721     1.722     1.723     1.723     1.724     1.725     1.725     1.726     1.727     1.727     1.728     1.728     1.729     1.729     1.729     1.730     1.730     1.730     1.730     1.731     1.731     1.731     1.731     1.731     1.731     1.731     1.731     1.731     1.730     1.730     1.730     1.730     1.729     1.729     1.729     1.728     1.728     1.728     1.727     1.727     1.726     1.726     1.725     1.725     1.724     1.723     1.723     1.722     1.721     1.721     1.720     1.719     1.718     1.717     1.717     1.716     1.715     1.714     1.713     1.712     1.711     1.710     1.709     1.708     1.707     1.706     1.705     1.704     1.703     1.702     1.700     1.700     1.698     1.697     1.695     1.694     1.693     1.692     1.690     1.689     1.687     1.686     1.684     1.683     1.681     1.680     1.678     1.677     1.675     1.673     1.671     1.670     1.668     1.666     1.664     1.662     1.661     1.659     1.657     1.655     1.653     1.651     1.649     1.646     1.644     1.642     1.640     1.638     1.636     1.633     1.631     1.628     1.626     1.624     1.621     1.619     1.616     1.613     1.611     1.608     1.605     1.602     1.600     1.597     1.594     1.591     1.588     1.585     1.582     1.579     1.576     1.573     1.570     1.567     1.564     1.561     1.558     1.554     1.551     1.548     1.545     1.541     1.538     1.535     1.531     1.528     1.524     1.521     1.517     1.514     1.510     1.507     1.503     1.499     1.496     1.492     1.488     1.485     1.481     1.477     1.474     1.470     1.466     1.462     1.458     1.454     1.450     1.446     1.442     1.438     1.434     1.430     1.426     1.422     1.418     1.414     1.410     1.406     1.402     1.398     1.393     1.389     1.385     1.381     1.376     1.372     1.368     1.364     1.360     1.355     1.351     1.346     1.342     1.338     1.333     1.329     1.324     1.320     1.315     1.311     1.306     1.302     1.297     1.293     1.288     1.283     1.279     1.274     1.270     1.265     1.260     1.256     1.251     1.246     1.242     1.237     1.234     1.235     1.235     1.236     1.237     1.237     1.238     1.239     1.239     1.240     1.240     1.241     1.242     1.242     1.243     1.243     1.244     1.245     1.245     1.245     1.246     1.246     1.247     1.247     1.248     1.248     1.249     1.249     1.249     1.250     1.250     1.251     1.251     1.252     1.252     1.253     1.253     1.254     1.254     1.255     1.255     1.256     1.256     1.256     1.257     1.257     1.258     1.258     1.259     1.259     1.260     1.260     1.261     1.261     1.262     1.262     1.263     1.263     1.263     1.264     1.264     1.265     1.265     1.265     1.266     1.266     1.267     1.267     1.267     1.268     1.268     1.269     1.269     1.269     1.270     1.270     1.271     1.271     1.271     1.272     1.272     1.273     1.273     1.273     1.274     1.275     1.275     1.276     1.276     1.276     1.277     1.277     1.277     1.278     1.278     1.279     1.279     1.280     1.280     1.280     1.281     1.281     1.282     1.282     1.283     1.283     1.284     1.284     1.285     1.285     1.286     1.286     1.286     1.287     1.287     1.288     1.288     1.289     1.289     1.290     1.291     1.291     1.291     1.292     1.292     1.293     1.293     1.294     1.294     1.295     1.295     1.296     1.297     1.297     1.297     1.298     1.298     1.299     1.300     1.300     1.301     1.301     1.302     1.302     1.303     1.304     1.304     1.305     1.305     1.306     1.306     1.307     1.307     1.308     1.309     1.309     1.310     1.310     1.311     1.312     1.312     1.313     1.313     1.314     1.314     1.315     1.315     1.316     1.316     1.317     1.318     1.318     1.319     1.319     1.320     1.320     1.321     1.321     1.322     1.323     1.323     1.324     1.324     1.325     1.325     1.326     1.327     1.327     1.328     1.329     1.329     1.330     1.331     1.331     1.332     1.332     1.333     1.333     1.334     1.335     1.335     1.336     1.337     1.337     1.338     1.339     1.339     1.340     1.341     1.342     1.342     1.343     1.344     1.344     1.345     1.346     1.347     1.348     1.348     1.349     1.350     1.350     1.351     1.352     1.353     1.353     1.354     1.355     1.356     1.356     1.357     1.358     1.358     1.359     1.360     1.360     1.361     1.362     1.363     1.364     1.364     1.365     1.366     1.367     1.367     1.368     1.369     1.370     1.370     1.371     1.372     1.373     1.374     1.375     1.375     1.376     1.377     1.380     1.383     1.387     1.390     1.393     1.396     1.399     1.403     1.406     1.410     1.413     1.416     1.420     1.423     1.427     1.431     1.434     1.438     1.441     1.445     1.448     1.452     1.456     1.459     1.463     1.467     1.471     1.475     1.479     1.483     1.486     1.490     1.494     1.498     1.502     1.506     1.510     1.514     1.518     1.523     1.527     1.531     1.535     1.539     1.543     1.548     1.552     1.556     1.561     1.565     1.569     1.574     1.578     1.583     1.587     1.592     1.596     1.601     1.605     1.610     1.614     1.619     1.624     1.628     1.633     1.637     1.642     1.647     1.651     1.656     1.661     1.666     1.670     1.675     1.680     1.685     1.690     1.694     1.699     1.704     1.709     1.714     1.719     1.724     1.728     1.733     1.738     1.743     1.748     1.753     1.758     1.762     1.767     1.772     1.777     1.782     1.787     1.792     1.796     1.801     1.806     1.811     1.816     1.821     1.826     1.831     1.835     1.840     1.845     1.850     1.854     1.859     1.864     1.868     1.873     1.878     1.882     1.887     1.892     1.896     1.901     1.905     1.910     1.914     1.919     1.923     1.928     1.932     1.936     1.941     1.945     1.949     1.953     1.958     1.962     1.966     1.970     1.974     1.978     1.982     1.986     1.990     1.994     1.998     2.002     2.005     2.009     2.013     2.016     2.020     2.024     2.027     2.030     2.034     2.037     2.040     2.044     2.047     2.050     2.053     2.056     2.059     2.062     2.065     2.068     2.071     2.073     2.076     2.079     2.081     2.084     2.086     2.089     2.091     2.093     2.095     2.098     2.100     2.102     2.104     2.106     2.108     2.109     2.111     2.112     2.114     2.115     2.116     2.117     2.119     2.119     2.120     2.121     2.121     2.122     2.122     2.122     2.122     2.122     2.122     2.121     2.121     2.120     2.119     2.118     2.117     2.116     2.115     2.113     2.111     2.109     2.107     2.105     2.103     2.101     2.099     2.096     2.094     2.091     2.088     2.085     2.081     2.078     2.075     2.071     2.067     2.063     2.059     2.054     2.050     2.045     2.039     2.033     2.026     2.018     2.007     1.995     1.982     1.970     1.959     1.949     1.940     1.931     1.922     1.914     1.906     1.899     1.892     1.884     1.877     1.870     1.863     1.856     1.849     1.843     1.836     1.829     1.822     1.816     1.810     1.803     1.797     1.790     1.783     1.776     1.768     1.761     1.753     1.745     1.738     1.730     1.722     1.714     1.706     1.698     1.689     1.684     1.685     1.686     1.687     1.688     1.689     1.690     1.691     1.693     1.694     1.695     1.696     1.697     1.698     1.699     1.700     1.701     1.702     1.703     1.704     1.705     1.706     1.708     1.708     1.710     1.711     1.712     1.713     1.714     1.715     1.716     1.717     1.718     1.719     1.720     1.721     1.722     1.723     1.724     1.726     1.727     1.728     1.729     1.730     1.731     1.732     1.733     1.735     1.736     1.737     1.738     1.739     1.740     1.741     1.742     1.743     1.744     1.745     1.747     1.748     1.749     1.750     1.751     1.752     1.753     1.754     1.755     1.756     1.758     1.759     1.760     1.761     1.762     1.763     1.764     1.765     1.767     1.768     1.769     1.770     1.771     1.772     1.774     1.775     1.776     1.777     1.778     1.779     1.781     1.782     1.783     1.784     1.785     1.787     1.788     1.789     1.790     1.792     1.793     1.794     1.796     1.797     1.798     1.799     1.801     1.802     1.803     1.805     1.806     1.808     1.809     1.811     1.812     1.814     1.815     1.817     1.818     1.820     1.821     1.822     1.824     1.825     1.827     1.829     1.830     1.832     1.833     1.835     1.836     1.838     1.839     1.841     1.843     1.846     1.862     1.879     1.895     1.911     1.927     1.943     1.958     1.974     1.989     2.004     2.020     2.035     2.049     2.064     2.079     2.093     2.107     2.122     2.135     2.149     2.163     2.176     2.190     2.203     2.216     2.228     2.241     2.253     2.265     2.277     2.289     2.300     2.312     2.323     2.334     2.344     2.354     2.364     2.374     2.384     2.393     2.402     2.411     2.419     2.427     2.435     2.442     2.450     2.457     2.463     2.470     2.476     2.481     2.487     2.492     2.497     2.501     2.506     2.510     2.513     2.517     2.520     2.523     2.526     2.528     2.530     2.532     2.534     2.535     2.536     2.537     2.538     2.538     2.538     2.539     2.538     2.538     2.538     2.537     2.536     2.535     2.534     2.533     2.531     2.530     2.528     2.527     2.525     2.523     2.522     2.520     2.518     2.516     2.514     2.513     2.511     2.509     2.508     2.507     2.506     2.504     2.504     2.503     2.503     2.502     2.503     2.503     2.504     2.505     2.506     2.508     2.510     2.513     2.516     2.520     2.524     2.529     2.534     2.540     2.546     2.553     2.561     2.569     2.578     2.587     2.597     2.608     2.620     2.632     2.645     2.658     2.672     2.687     2.703     2.719     2.736     2.753     2.771     2.789     2.808     2.827     2.847     2.867     2.887     2.908     2.930     2.951     2.973     2.995     3.018     3.040     3.063     3.086     3.109     3.131     3.154     3.177     3.200     3.223     3.245     3.268     3.292     3.315     3.338     3.361     3.383     3.405     3.427     3.449     3.470     3.491     3.513     3.535     3.557     3.581     3.606     3.634     3.661     3.690     3.721     3.753     3.787     3.825     3.866     3.908     3.951     3.996     4.041     4.088     4.135     4.183     4.231     4.281     4.330     4.380     4.428     4.473     4.515     4.553     4.582     4.602     4.614     4.620     4.621     4.616     4.605     4.596     4.588     4.581     4.581     4.579     4.565     4.551     4.538     4.515     4.493     4.479     4.462     4.447     4.445     4.444     4.444     4.453     4.458     4.462     4.472     4.480     4.484     4.489     4.492     4.493     4.494     4.491     4.486     4.481     4.476     4.467     4.457     4.445     4.429     4.410     4.387     4.360     4.330     4.301     4.270     4.238     4.210     4.183     4.155     4.129     4.099     4.065     4.034     4.001     3.964     3.928     3.893     3.855     3.821     3.787     3.750     3.719     3.689     3.655     3.623     3.590     3.555     3.524     3.493     3.461     3.430     3.401     3.374     3.352     3.336     3.323     3.315     3.314     3.317     3.326     3.335     3.345     3.360     3.372     3.383     3.393     3.400     3.401     3.403     3.408     3.414     3.421     3.438     3.455     3.470     3.491     3.510     3.526     3.546     3.587     3.647     3.717     3.790     3.865     3.950     4.035     4.112     4.189     4.266     4.331     4.395     4.458     4.512     4.569     4.624     4.667     4.710     4.749     4.779     4.805     4.826     4.837     4.848     4.858     4.857     4.857     4.848     4.828     4.803     4.771     4.735     4.707     4.682     4.657     4.641     4.622     4.600     4.575     4.543     4.506     4.467     4.428     4.390     4.358     4.328     4.298     4.268     4.237     4.205     4.174     4.142     4.109     4.074     4.038     4.000     3.962     3.925     3.887     3.850     3.814     3.776     3.737     3.699     3.657     3.615     3.574     3.532     3.492     3.453     3.414     3.377     3.343     3.311     3.282     3.258     3.235     3.215     3.196     3.175     3.152     3.127     3.100     3.071     3.040     3.008     2.973     2.936     2.895     2.853     2.809     2.766     2.724     2.683     2.642     2.601     2.561     2.522     2.519     2.517     2.514     2.512     2.510     2.507     2.505     2.504     2.502     2.501     2.499     2.497     2.496     2.495     2.494     2.493     2.493     2.492     2.492     2.492     2.491     2.490     2.489     2.488     2.486     2.486     2.484     2.483     2.483     2.482     2.481     2.481     2.479     2.479     2.478     2.476     2.475     2.475     2.473     2.471     2.470     2.468     2.467     2.466     2.464     2.462     2.461     2.459     2.458     2.457     2.455     2.454     2.454     2.452     2.451     2.450     2.447     2.445     2.443     2.440     2.461     2.503     2.536     2.560     2.574     2.576     2.568     2.556     2.539     2.523     2.510     2.495     2.505     2.543     2.577     2.611     2.649     2.686     2.723     2.769     2.815     2.863     2.919     2.978     3.044     3.124     3.208     3.296     3.388     3.471     3.535     3.581     3.602     3.590     3.549     3.483     3.394     3.286     3.169     3.046     2.923     2.810     2.711     2.624     2.554     2.503     2.468     2.458     2.471     2.484     2.496     2.509     2.542     2.596     2.651     2.711     2.777     2.848     2.922     2.997     3.070     3.141     3.204     3.256     3.343     3.437     3.519     3.588     3.643     3.686     3.719     3.744     3.768     3.793     3.819     3.850     3.887     3.928     3.973     4.020     4.069     4.125     4.188     4.253     4.312     4.354     4.372     4.367     4.429     4.481     4.507     4.498     4.478     4.455     4.424     4.391     4.354     4.327     4.304     4.286     4.270     4.236     4.177     4.100     3.995     3.882     3.763     3.803     3.935     4.057     4.174     4.285     4.376     4.456     4.528     4.598     4.666     4.746     4.834     4.924     5.015     5.105     5.190     5.259     5.312     5.350     5.374     5.377     5.371     5.363     5.346     5.321     5.281     5.223     5.145     5.060     4.976     4.908     4.863     4.835     4.812     4.798     4.790     4.792     4.797     4.804     4.801     4.788     4.763     4.722     4.671     4.611     4.547     4.487     4.440     4.411     4.404     4.413     4.427     4.438     4.438     4.422     4.389     4.341     4.282     4.215     4.148     4.085     4.023     3.962     3.900     3.837     3.772     3.705     3.634     3.560     3.488     3.423     3.360     3.296     3.227     3.152     3.078     3.010     2.942     2.873     2.806     2.743     2.683     2.627     2.573     2.522     2.474     2.430     2.390     2.354     2.321     2.291     2.263     2.238     2.214     2.190     2.167     2.145     2.125     2.104     2.083     2.064     2.045     2.026     2.007     1.990     1.973     1.956     1.939     1.923     1.907     1.892     1.876     1.862     1.847     1.832     1.818     1.805     1.791     1.777     1.764     1.751     1.737     1.723     1.709     1.694     1.680     1.665     1.650     1.635     1.620     1.606     1.592     1.578     1.564     1.550     1.536     1.522     1.508     1.495     1.483     1.470     1.456     1.443     1.430     1.419     1.407     1.396     1.384     1.372     1.361     1.351     1.341     1.332     1.325     1.322     1.319     1.316     1.313     1.310     1.307     1.304     1.302     1.299     1.296     1.293     1.290     1.287     1.284     1.281     1.278     1.276     1.273     1.270     1.268     1.265     1.263     1.261     1.258     1.256     1.254     1.252     1.250     1.248     1.247     1.245     1.243     1.242     1.240     1.239     1.237     1.236     1.234     1.233     1.232     1.231     1.229     1.228     1.227     1.226     1.225     1.224     1.223     1.221     1.220     1.219     1.218     1.217     1.215     1.214     1.213     1.212     1.211     1.209     1.208     1.206     1.205     1.203     1.201     1.199     1.197     1.195     1.193     1.191     1.189     1.186     1.184     1.181     1.178     1.175     1.172     1.169     1.166     1.163     1.159     1.155     1.152     1.148     1.144     1.140     1.136     1.131     1.127     1.122     1.118     1.113     1.108     1.103     1.098     1.093     1.088     1.082     1.077     1.071     1.066     1.060     1.054     1.048     1.042     1.036     1.030     1.024     1.018     1.011     1.005     0.999     0.992     0.986     0.979     0.973     0.966     0.960     0.953     0.947     0.940     0.934     0.927     0.921     0.914     0.907     0.901     0.897     0.895     0.894     0.894     0.895     0.899     0.903     0.909     0.913     0.918     0.921     0.922     0.922     0.921
     1.569     1.574     1.578     1.583     1.588     1.592     1.596     1.601     1.605     1.609     1.613     1.616     1.620     1.624     1.627     1.631     1.634     1.638     1.641     1.645     1.648     1.651     1.654     1.656     1.660     1.662     1.665     1.667     1.670     1.673     1.675     1.678     1.680     1.682     1.684     1.687     1.688     1.691     1.693     1.695     1.697     1.699     1.700     1.702     1.704     1.705     1.706     1.708     1.710     1.711     1.712     1.713     1.714     1.716     1.717     1.718     1.719     1.720     1.721     1.722     1.723     1.724     1.724     1.725     1.726     1.726     1.727     1.727     1.728     1.728     1.729     1.729     1.730     1.730     1.730     1.730     1.731     1.731     1.731     1.731     1.731     1.731     1.731     1.731     1.731     1.731     1.731     1.731     1.730     1.730     1.730     1.730     1.729     1.729     1.729     1.728     1.728     1.727     1.727     1.726     1.726     1.725     1.725     1.724     1.723     1.723     1.722     1.721     1.720     1.720     1.719     1.718     1.718     1.716     1.716     1.715     1.714     1.713     1.712     1.711     1.710     1.709     1.708     1.707     1.707     1.705     1.705     1.703     1.702     1.700     1.699     1.698     1.697     1.695     1.694     1.693     1.691     1.690     1.688     1.687     1.685     1.684     1.682     1.681     1.679     1.678     1.676     1.674     1.673     1.671     1.669     1.667     1.665     1.664     1.662     1.660     1.658     1.656     1.654     1.652     1.650     1.648     1.646     1.644     1.641     1.639     1.637     1.635     1.632     1.630     1.627     1.625     1.622     1.620     1.617     1.615     1.612     1.609     1.606     1.604     1.601     1.598     1.595     1.592     1.589     1.587     1.583     1.581     1.578     1.575     1.571     1.568     1.565     1.562     1.559     1.556     1.553     1.549     1.546     1.543     1.540     1.536     1.533     1.529     1.526     1.522     1.519     1.516     1.512     1.508     1.505     1.501     1.498     1.494     1.490     1.486     1.483     1.479     1.475     1.472     1.468     1.464     1.460     1.456     1.452     1.448     1.444     1.440     1.436     1.432     1.428     1.424     1.420     1.416     1.412     1.408     1.404     1.400     1.396     1.391     1.387     1.383     1.379     1.375     1.370     1.366     1.362     1.357     1.353     1.349     1.344     1.340     1.335     1.331     1.327     1.322     1.318     1.313     1.309     1.304     1.300     1.295     1.291     1.286     1.281     1.277     1.272     1.267     1.263     1.258     1.254     1.249     1.244     1.240     1.235     1.234     1.235     1.235     1.236     1.237     1.237     1.238     1.239     1.239     1.240     1.240     1.241     1.242     1.242     1.243     1.243     1.244     1.244     1.245     1.245     1.246     1.246     1.247     1.247     1.247     1.248     1.248     1.249     1.249     1.250     1.250     1.251     1.251     1.252     1.252     1.253     1.253     1.254     1.254     1.254     1.255     1.255     1.256     1.256     1.257     1.257     1.258     1.258     1.259     1.259     1.260     1.260     1.261     1.261     1.262     1.262     1.262     1.263     1.263     1.264     1.264     1.264     1.265     1.265     1.266     1.266     1.266     1.267     1.267     1.268     1.268     1.268     1.269     1.269     1.270     1.270     1.271     1.271     1.271     1.272     1.272     1.273     1.273     1.274     1.274     1.274     1.275     1.275     1.276     1.276     1.276     1.277     1.277     1.278     1.278     1.279     1.279     1.280     1.280     1.280     1.281     1.281     1.282     1.282     1.283     1.283     1.284     1.284     1.284     1.285     1.286     1.286     1.286     1.287     1.287     1.288     1.289     1.289     1.289     1.290     1.290     1.291     1.292     1.292     1.292     1.293     1.293     1.294     1.294     1.295     1.295     1.296     1.296     1.297     1.297     1.298     1.298     1.299     1.300     1.300     1.301     1.301     1.302     1.302     1.303     1.304     1.304     1.305     1.305     1.306     1.307     1.307     1.307     1.308     1.309     1.309     1.310     1.310     1.311     1.311     1.312     1.313     1.313     1.314     1.314     1.315     1.315     1.316     1.316     1.317     1.318     1.318     1.319     1.319     1.320     1.320     1.321     1.322     1.322     1.323     1.323     1.324     1.324     1.325     1.326     1.326     1.327     1.327     1.328     1.329     1.329     1.330     1.331     1.331     1.332     1.332     1.333     1.334     1.334     1.335     1.335     1.336     1.337     1.338     1.338     1.339     1.340     1.340     1.341     1.342     1.343     1.343     1.344     1.345     1.345     1.346     1.347     1.348     1.349     1.349     1.350     1.351     1.351     1.352     1.353     1.354     1.354     1.355     1.356     1.356     1.357     1.358     1.359     1.359     1.360     1.361     1.362     1.362     1.363     1.364     1.365     1.365     1.366     1.367     1.368     1.368     1.369     1.370     1.371     1.372     1.373     1.373     1.374     1.375     1.376     1.377     1.379     1.382     1.385     1.388     1.391     1.395     1.398     1.401     1.405     1.408     1.411     1.415     1.419     1.422     1.425     1.429     1.432     1.436     1.440     1.443     1.447     1.450     1.454     1.458     1.462     1.465     1.469     1.473     1.477     1.481     1.485     1.489     1.492     1.496     1.500     1.505     1.508     1.513     1.517     1.521     1.525     1.529     1.533     1.538     1.542     1.546     1.550     1.555     1.559     1.563     1.568     1.572     1.577     1.581     1.586     1.590     1.594     1.599     1.604     1.608     1.613     1.617     1.622     1.626     1.631     1.636     1.640     1.645     1.650     1.654     1.659     1.664     1.668     1.673     1.678     1.683     1.688     1.692     1.697     1.702     1.707     1.712     1.717     1.722     1.726     1.731     1.736     1.741     1.746     1.751     1.755     1.760     1.765     1.770     1.775     1.780     1.784     1.789     1.794     1.799     1.804     1.809     1.813     1.818     1.823     1.828     1.833     1.837     1.842     1.847     1.851     1.856     1.861     1.865     1.870     1.875     1.880     1.884     1.889     1.893     1.898     1.902     1.907     1.911     1.915     1.920     1.924     1.928     1.933     1.937     1.941     1.946     1.950     1.954     1.958     1.962     1.966     1.970     1.974     1.978     1.982     1.986     1.990     1.993     1.997     2.001     2.004     2.008     2.012     2.015     2.018     2.022     2.025     2.029     2.032     2.035     2.038     2.041     2.044     2.047     2.050     2.053     2.056     2.059     2.062     2.064     2.067     2.070     2.072     2.075     2.077     2.080     2.082     2.084     2.087     2.089     2.091     2.093     2.095     2.097     2.098     2.100     2.102     2.103     2.104     2.106     2.107     2.108     2.109     2.110     2.111     2.111     2.112     2.112     2.113     2.113     2.113     2.113     2.112     2.112     2.111     2.110     2.110     2.109     2.108     2.106     2.105     2.103     2.102     2.100     2.098     2.095     2.093     2.090     2.088     2.085     2.082     2.079     2.076     2.072     2.069     2.065     2.061     2.057     2.053     2.049     2.044     2.039     2.034     2.029     2.023     2.017     2.010     2.002     1.994     1.983     1.971     1.958     1.947     1.937     1.928     1.920     1.911     1.904     1.896     1.889     1.882     1.875     1.868     1.861     1.854     1.848     1.841     1.834     1.828     1.821     1.815     1.808     1.802     1.796     1.789     1.782     1.775     1.768     1.761     1.754     1.746     1.739     1.731     1.723     1.715     1.707     1.699     1.691     1.683     1.683     1.684     1.685     1.686     1.687     1.688     1.689     1.690     1.692     1.693     1.694     1.695     1.696     1.697     1.698     1.699     1.700     1.701     1.702     1.703     1.704     1.705     1.706     1.707     1.709     1.710     1.711     1.712     1.713     1.714     1.715     1.716     1.717     1.718     1.719     1.720     1.721     1.722     1.723     1.725     1.726     1.727     1.728     1.729     1.730     1.731     1.732     1.734     1.735     1.736     1.737     1.738     1.739     1.740     1.741     1.742     1.743     1.744     1.745     1.747     1.748     1.749     1.750     1.751     1.752     1.753     1.754     1.755     1.757     1.758     1.759     1.760     1.761     1.762     1.763     1.764     1.765     1.767     1.768     1.769     1.770     1.771     1.773     1.774     1.775     1.776     1.777     1.778     1.780     1.781     1.782     1.783     1.784     1.786     1.787     1.788     1.789     1.791     1.792     1.793     1.795     1.796     1.797     1.798     1.800     1.801     1.802     1.804     1.805     1.807     1.808     1.810     1.811     1.812     1.814     1.816     1.817     1.818     1.820     1.821     1.823     1.824     1.826     1.827     1.829     1.831     1.832     1.834     1.835     1.837     1.839     1.840     1.842     1.843     1.852     1.868     1.884     1.901     1.917     1.933     1.948     1.964     1.979     1.995     2.010     2.025     2.040     2.055     2.070     2.084     2.098     2.113     2.127     2.141     2.154     2.168     2.181     2.194     2.207     2.220     2.233     2.245     2.257     2.269     2.281     2.293     2.304     2.315     2.326     2.337     2.347     2.357     2.367     2.377     2.386     2.395     2.404     2.413     2.421     2.429     2.436     2.444     2.451     2.457     2.464     2.470     2.476     2.482     2.487     2.492     2.496     2.501     2.505     2.509     2.512     2.515     2.518     2.521     2.524     2.526     2.528     2.530     2.531     2.532     2.533     2.534     2.534     2.535     2.535     2.535     2.534     2.534     2.533     2.533     2.531     2.530     2.529     2.528     2.526     2.525     2.523     2.521     2.520     2.518     2.516     2.515     2.513     2.511     2.509     2.507     2.506     2.504     2.503     2.502     2.501     2.500     2.499     2.499     2.498     2.498     2.499     2.500     2.500     2.502     2.503     2.506     2.508     2.511     2.515     2.519     2.523     2.528     2.534     2.540     2.547     2.554     2.562     2.571     2.580     2.590     2.601     2.612     2.624     2.636     2.650     2.664     2.678     2.694     2.710     2.726     2.743     2.761     2.779     2.798     2.817     2.836     2.856     2.877     2.898     2.919     2.940     2.962     2.984     3.007     3.029     3.052     3.075     3.098     3.121     3.143     3.166     3.189     3.212     3.235     3.258     3.281     3.305     3.328     3.351     3.374     3.397     3.419     3.441     3.463     3.484     3.506     3.527     3.549     3.573     3.597     3.623     3.651     3.680     3.709     3.741     3.775     3.811     3.851     3.894     3.938     3.983     4.030     4.077     4.124     4.172     4.220     4.270     4.320     4.371     4.421     4.469     4.513     4.554     4.590     4.617     4.635     4.645     4.648     4.646     4.635     4.620     4.608     4.602     4.601     4.603     4.598     4.582     4.564     4.547     4.523     4.498     4.482     4.467     4.454     4.453     4.454     4.457     4.466     4.473     4.479     4.489     4.498     4.503     4.508     4.513     4.514     4.515     4.515     4.511     4.507     4.503     4.494     4.484     4.472     4.456     4.436     4.414     4.387     4.358     4.331     4.302     4.272     4.246     4.220     4.192     4.165     4.135     4.101     4.069     4.035     3.998     3.961     3.923     3.883     3.847     3.812     3.775     3.744     3.712     3.677     3.643     3.608     3.571     3.536     3.502     3.468     3.434     3.402     3.372     3.347     3.329     3.312     3.303     3.301     3.302     3.308     3.313     3.320     3.331     3.340     3.347     3.354     3.356     3.357     3.361     3.370     3.380     3.394     3.416     3.435     3.455     3.477     3.495     3.508     3.523     3.541     3.569     3.619     3.681     3.751     3.830     3.909     3.985     4.063     4.138     4.208     4.276     4.342     4.404     4.465     4.522     4.573     4.622     4.670     4.709     4.743     4.772     4.791     4.810     4.823     4.831     4.834     4.830     4.814     4.792     4.768     4.744     4.725     4.708     4.693     4.675     4.656     4.631     4.604     4.570     4.532     4.496     4.459     4.423     4.390     4.357     4.325     4.294     4.262     4.232     4.202     4.171     4.140     4.106     4.071     4.035     3.998     3.961     3.924     3.888     3.852     3.814     3.774     3.735     3.692     3.649     3.608     3.566     3.525     3.485     3.444     3.405     3.369     3.336     3.306     3.281     3.258     3.236     3.215     3.192     3.167     3.142     3.114     3.085     3.054     3.022     2.987     2.949     2.909     2.866     2.822     2.779     2.738     2.697     2.657     2.617     2.577     2.539     2.529     2.527     2.524     2.522     2.520     2.517     2.515     2.513     2.511     2.510     2.508     2.507     2.505     2.504     2.503     2.503     2.502     2.501     2.500     2.500     2.499     2.498     2.496     2.495     2.493     2.492     2.491     2.490     2.489     2.488     2.487     2.486     2.484     2.483     2.482     2.481     2.479     2.478     2.476     2.474     2.473     2.471     2.469     2.468     2.466     2.464     2.463     2.461     2.459     2.458     2.457     2.456     2.455     2.454     2.452     2.451     2.448     2.446     2.444     2.442     2.466     2.506     2.540     2.566     2.584     2.591     2.587     2.577     2.561     2.543     2.524     2.501     2.519     2.559     2.595     2.630     2.667     2.705     2.741     2.781     2.825     2.869     2.916     2.970     3.029     3.100     3.179     3.264     3.354     3.439     3.510     3.563     3.593     3.595     3.567     3.513     3.435     3.338     3.226     3.107     2.985     2.866     2.757     2.659     2.575     2.511     2.463     2.438     2.451     2.464     2.477     2.489     2.500     2.536     2.583     2.634     2.693     2.760     2.832     2.908     2.985     3.060     3.131     3.192     3.295     3.403     3.499     3.581     3.649     3.704     3.748     3.783     3.816     3.848     3.882     3.917     3.954     3.991     4.030     4.072     4.117     4.170     4.230     4.291     4.344     4.381     4.395     4.384     4.351     4.314     4.350     4.364     4.377     4.389     4.388     4.375     4.356     4.342     4.336     4.337     4.342     4.327     4.285     4.212     4.120     4.026     4.035     4.165     4.295     4.424     4.553     4.675     4.773     4.854     4.923     4.983     5.041     5.105     5.175     5.247     5.317     5.380     5.436     5.483     5.515     5.534     5.546     5.547     5.536     5.523     5.503     5.473     5.427     5.363     5.280     5.185     5.096     5.021     4.971     4.945     4.932     4.922     4.919     4.909     4.898     4.876     4.845     4.805     4.759     4.714     4.669     4.629     4.598     4.577     4.565     4.562     4.569     4.582     4.595     4.600     4.592     4.564     4.515     4.450     4.373     4.288     4.202     4.125     4.055     3.989     3.923     3.857     3.791     3.724     3.655     3.581     3.510     3.447     3.387     3.325     3.261     3.192     3.124     3.060     2.997     2.933     2.869     2.808     2.748     2.692     2.637     2.585     2.537     2.492     2.451     2.414     2.379     2.347     2.316     2.288     2.262     2.236     2.211     2.187     2.164     2.141     2.119     2.098     2.077     2.057     2.036     2.017     1.998     1.980     1.962     1.944     1.926     1.909     1.892     1.876     1.860     1.845     1.830     1.815     1.800     1.786     1.772     1.758     1.744     1.729     1.715     1.700     1.685     1.670     1.655     1.640     1.625     1.610     1.595     1.581     1.567     1.553     1.539     1.526     1.512     1.497     1.484     1.472     1.459     1.446     1.433     1.420     1.408     1.397     1.386     1.374     1.362     1.351     1.341     1.332     1.322     1.317     1.314     1.311     1.309     1.306     1.303     1.300     1.297     1.294     1.292     1.289     1.286     1.283     1.280     1.277     1.274     1.272     1.269     1.266     1.264     1.261     1.259     1.257     1.255     1.253     1.251     1.248     1.246     1.245     1.243     1.241     1.240     1.238     1.236     1.235     1.233     1.232     1.231     1.229     1.228     1.227     1.226     1.225     1.223     1.222     1.221     1.220     1.219     1.218     1.217     1.216     1.215     1.213     1.212     1.211     1.210     1.208     1.207     1.206     1.204     1.203     1.201     1.200     1.198     1.196     1.194     1.192     1.190     1.188     1.185     1.183     1.180     1.178     1.175     1.172     1.169     1.166     1.163     1.159     1.156     1.152     1.149     1.145     1.141     1.137     1.133     1.128     1.124     1.119     1.115     1.110     1.105     1.100     1.095     1.090     1.085     1.079     1.074     1.068     1.063     1.057     1.051     1.045     1.039     1.033     1.027     1.021     1.015     1.009     1.003     0.996     0.990     0.983     0.977     0.970     0.964     0.957     0.951     0.944     0.938     0.931     0.925     0.918     0.912     0.905     0.899     0.892     0.886     0.885     0.885     0.886     0.890     0.896     0.902     0.908     0.913     0.917     0.919     0.920     0.918
     1.568     1.573     1.577     1.582     1.586     1.591     1.595     1.599     1.603     1.608     1.611     1.622     1.619     1.623     1.627     1.630     1.634     1.637     1.640     1.643     1.646     1.650     1.652     1.656     1.658     1.661     1.664     1.666     1.669     1.672     1.675     1.678     1.680     1.682     1.684     1.686     1.688     1.690     1.692     1.695     1.696     1.699     1.700     1.701     1.703     1.705     1.706     1.708     1.709     1.711     1.712     1.713     1.714     1.716     1.717     1.718     1.719     1.720     1.721     1.722     1.723     1.724     1.724     1.725     1.726     1.726     1.727     1.728     1.728     1.729     1.729     1.729     1.730     1.730     1.731     1.731     1.731     1.731     1.732     1.732     1.732     1.732     1.732     1.732     1.732     1.732     1.731     1.731     1.731     1.731     1.731     1.730     1.730     1.730     1.729     1.729     1.728     1.728     1.728     1.727     1.727     1.726     1.726     1.725     1.725     1.724     1.723     1.722     1.722     1.721     1.720     1.719     1.718     1.718     1.717     1.716     1.715     1.714     1.713     1.712     1.711     1.710     1.709     1.709     1.707     1.707     1.706     1.704     1.703     1.702     1.701     1.699     1.698     1.696     1.695     1.694     1.692     1.691     1.689     1.688     1.687     1.685     1.684     1.682     1.680     1.679     1.677     1.675     1.674     1.672     1.670     1.668     1.667     1.665     1.663     1.661     1.659     1.657     1.655     1.653     1.651     1.649     1.647     1.645     1.643     1.640     1.638     1.636     1.633     1.631     1.628     1.626     1.624     1.621     1.619     1.616     1.613     1.611     1.608     1.605     1.602     1.600     1.597     1.594     1.591     1.588     1.585     1.582     1.579     1.576     1.573     1.570     1.567     1.564     1.561     1.557     1.554     1.551     1.548     1.545     1.541     1.538     1.534     1.531     1.527     1.524     1.521     1.517     1.514     1.510     1.507     1.503     1.499     1.496     1.492     1.488     1.485     1.481     1.477     1.473     1.469     1.466     1.462     1.458     1.454     1.450     1.446     1.442     1.438     1.434     1.430     1.426     1.422     1.418     1.414     1.410     1.406     1.402     1.398     1.393     1.389     1.385     1.381     1.377     1.372     1.368     1.364     1.360     1.355     1.351     1.347     1.342     1.338     1.333     1.329     1.324     1.320     1.315     1.311     1.306     1.302     1.297     1.293     1.288     1.284     1.279     1.275     1.270     1.265     1.261     1.256     1.252     1.247     1.242     1.238     1.234     1.234     1.235     1.235     1.236     1.237     1.237     1.238     1.239     1.239     1.240     1.240     1.241     1.242     1.242     1.243     1.243     1.244     1.244     1.245     1.245     1.246     1.246     1.246     1.247     1.247     1.248     1.248     1.249     1.249     1.250     1.250     1.250     1.251     1.251     1.252     1.252     1.253     1.253     1.254     1.254     1.255     1.255     1.256     1.256     1.257     1.257     1.257     1.258     1.259     1.259     1.259     1.260     1.260     1.261     1.261     1.262     1.262     1.263     1.263     1.263     1.264     1.264     1.265     1.265     1.265     1.266     1.266     1.267     1.267     1.267     1.268     1.268     1.269     1.269     1.270     1.270     1.270     1.271     1.271     1.272     1.272     1.273     1.273     1.273     1.274     1.274     1.275     1.275     1.276     1.276     1.276     1.277     1.277     1.278     1.278     1.279     1.279     1.279     1.280     1.280     1.281     1.281     1.282     1.282     1.283     1.283     1.283     1.284     1.284     1.285     1.285     1.286     1.286     1.287     1.287     1.288     1.288     1.289     1.289     1.290     1.290     1.291     1.291     1.292     1.292     1.293     1.293     1.294     1.294     1.295     1.295     1.296     1.296     1.297     1.297     1.298     1.298     1.299     1.300     1.300     1.301     1.301     1.302     1.302     1.303     1.304     1.304     1.305     1.305     1.306     1.306     1.307     1.307     1.308     1.309     1.309     1.310     1.310     1.311     1.311     1.312     1.312     1.313     1.314     1.314     1.315     1.315     1.316     1.316     1.317     1.318     1.318     1.319     1.319     1.320     1.320     1.321     1.321     1.322     1.323     1.323     1.324     1.324     1.325     1.326     1.326     1.327     1.328     1.328     1.329     1.329     1.330     1.331     1.331     1.332     1.333     1.333     1.334     1.334     1.335     1.336     1.336     1.337     1.338     1.338     1.339     1.340     1.341     1.341     1.342     1.343     1.343     1.344     1.345     1.346     1.347     1.347     1.348     1.349     1.349     1.350     1.351     1.352     1.352     1.353     1.354     1.355     1.355     1.356     1.357     1.358     1.358     1.359     1.360     1.360     1.361     1.362     1.363     1.363     1.364     1.365     1.366     1.366     1.367     1.368     1.369     1.370     1.370     1.371     1.372     1.373     1.374     1.375     1.375     1.376     1.377     1.381     1.384     1.387     1.390     1.393     1.397     1.400     1.403     1.406     1.410     1.413     1.417     1.420     1.424     1.427     1.431     1.434     1.438     1.441     1.445     1.449     1.452     1.456     1.460     1.464     1.468     1.472     1.475     1.479     1.483     1.487     1.491     1.495     1.499     1.503     1.507     1.511     1.515     1.519     1.523     1.527     1.532     1.536     1.540     1.544     1.549     1.553     1.557     1.562     1.566     1.570     1.575     1.579     1.584     1.588     1.593     1.597     1.602     1.606     1.611     1.615     1.620     1.625     1.629     1.634     1.638     1.643     1.648     1.652     1.657     1.662     1.666     1.671     1.676     1.681     1.686     1.690     1.695     1.700     1.705     1.710     1.715     1.719     1.724     1.729     1.734     1.739     1.743     1.748     1.753     1.758     1.763     1.767     1.772     1.777     1.782     1.787     1.792     1.797     1.801     1.806     1.811     1.816     1.820     1.825     1.830     1.835     1.839     1.844     1.849     1.853     1.858     1.863     1.867     1.872     1.876     1.881     1.885     1.890     1.895     1.899     1.903     1.908     1.912     1.916     1.921     1.925     1.929     1.933     1.937     1.942     1.946     1.950     1.954     1.958     1.962     1.966     1.970     1.974     1.978     1.981     1.985     1.989     1.992     1.996     2.000     2.003     2.007     2.010     2.013     2.017     2.020     2.023     2.026     2.030     2.033     2.036     2.039     2.042     2.044     2.047     2.050     2.053     2.056     2.058     2.061     2.063     2.066     2.068     2.071     2.073     2.075     2.077     2.080     2.082     2.084     2.086     2.087     2.089     2.091     2.092     2.094     2.095     2.097     2.098     2.099     2.100     2.101     2.101     2.102     2.102     2.103     2.103     2.103     2.103     2.103     2.103     2.102     2.102     2.101     2.100     2.099     2.098     2.097     2.095     2.094     2.092     2.090     2.088     2.086     2.083     2.081     2.077     2.074     2.071     2.067     2.064     2.060     2.057     2.052     2.048     2.044     2.040     2.035     2.030     2.025     2.019     2.014     2.008     2.001     1.994     1.986     1.978     1.968     1.956     1.944     1.934     1.924     1.916     1.908     1.900     1.893     1.886     1.879     1.872     1.865     1.858     1.852     1.845     1.839     1.832     1.826     1.820     1.813     1.807     1.800     1.794     1.788     1.782     1.775     1.768     1.761     1.754     1.747     1.739     1.732     1.724     1.716     1.708     1.700     1.692     1.684     1.681     1.682     1.683     1.684     1.685     1.686     1.687     1.688     1.690     1.691     1.692     1.693     1.694     1.695     1.696     1.697     1.698     1.699     1.700     1.701     1.702     1.703     1.704     1.705     1.706     1.708     1.709     1.710     1.711     1.712     1.713     1.714     1.715     1.716     1.717     1.718     1.719     1.720     1.721     1.722     1.724     1.725     1.726     1.727     1.728     1.729     1.730     1.731     1.733     1.734     1.735     1.736     1.737     1.738     1.739     1.740     1.741     1.742     1.743     1.744     1.745     1.747     1.748     1.749     1.750     1.751     1.752     1.753     1.754     1.755     1.757     1.758     1.759     1.760     1.761     1.762     1.763     1.764     1.766     1.767     1.768     1.769     1.770     1.771     1.773     1.774     1.775     1.776     1.777     1.779     1.780     1.781     1.782     1.783     1.785     1.786     1.787     1.788     1.789     1.791     1.792     1.793     1.795     1.796     1.797     1.799     1.800     1.801     1.803     1.804     1.806     1.807     1.809     1.810     1.811     1.813     1.815     1.816     1.818     1.819     1.820     1.822     1.823     1.825     1.826     1.828     1.830     1.831     1.833     1.834     1.836     1.838     1.839     1.841     1.842     1.844     1.858     1.874     1.890     1.906     1.922     1.938     1.954     1.970     1.985     2.000     2.016     2.031     2.046     2.060     2.075     2.089     2.104     2.118     2.132     2.146     2.159     2.173     2.186     2.199     2.212     2.225     2.237     2.249     2.261     2.273     2.285     2.296     2.308     2.319     2.329     2.340     2.350     2.360     2.370     2.379     2.388     2.397     2.406     2.414     2.423     2.430     2.438     2.445     2.452     2.458     2.465     2.471     2.476     2.482     2.487     2.492     2.496     2.500     2.504     2.507     2.511     2.514     2.517     2.519     2.522     2.524     2.525     2.527     2.528     2.529     2.530     2.531     2.531     2.531     2.531     2.531     2.530     2.530     2.529     2.528     2.527     2.526     2.524     2.523     2.521     2.520     2.518     2.516     2.514     2.513     2.511     2.509     2.507     2.506     2.504     2.502     2.501     2.499     2.498     2.497     2.496     2.495     2.495     2.494     2.494     2.494     2.495     2.496     2.497     2.499     2.501     2.503     2.506     2.509     2.513     2.518     2.523     2.528     2.534     2.540     2.548     2.555     2.564     2.573     2.583     2.593     2.604     2.616     2.628     2.641     2.655     2.669     2.684     2.700     2.716     2.733     2.751     2.768     2.787     2.806     2.825     2.845     2.866     2.886     2.908     2.929     2.951     2.973     2.995     3.018     3.041     3.064     3.087     3.109     3.132     3.155     3.178     3.201     3.224     3.247     3.271     3.294     3.317     3.340     3.364     3.387     3.410     3.432     3.454     3.477     3.498     3.520     3.542     3.565     3.589     3.614     3.641     3.669     3.698     3.729     3.762     3.797     3.835     3.877     3.922     3.968     4.016     4.063     4.111     4.159     4.207     4.256     4.306     4.358     4.409     4.459     4.506     4.549     4.589     4.623     4.649     4.664     4.670     4.670     4.663     4.648     4.629     4.619     4.622     4.626     4.626     4.615     4.595     4.573     4.552     4.526     4.499     4.482     4.469     4.459     4.458     4.462     4.467     4.475     4.483     4.490     4.501     4.511     4.517     4.523     4.529     4.531     4.533     4.534     4.532     4.529     4.525     4.516     4.505     4.493     4.477     4.456     4.435     4.410     4.384     4.358     4.331     4.304     4.279     4.253     4.225     4.197     4.167     4.134     4.101     4.067     4.029     3.990     3.951     3.911     3.872     3.836     3.800     3.768     3.735     3.700     3.663     3.626     3.587     3.549     3.513     3.477     3.440     3.406     3.374     3.345     3.325     3.306     3.296     3.293     3.289     3.291     3.291     3.294     3.301     3.307     3.311     3.314     3.315     3.318     3.326     3.340     3.355     3.376     3.400     3.423     3.447     3.470     3.486     3.497     3.510     3.523     3.536     3.557     3.598     3.657     3.725     3.798     3.870     3.945     4.019     4.091     4.161     4.230     4.295     4.357     4.417     4.474     4.530     4.584     4.630     4.673     4.706     4.735     4.757     4.778     4.790     4.797     4.795     4.787     4.777     4.765     4.755     4.746     4.741     4.726     4.708     4.686     4.659     4.629     4.595     4.561     4.527     4.492     4.456     4.422     4.388     4.356     4.323     4.293     4.263     4.234     4.205     4.175     4.142     4.109     4.072     4.035     3.998     3.961     3.925     3.888     3.849     3.809     3.768     3.726     3.683     3.641     3.599     3.557     3.516     3.473     3.433     3.396     3.362     3.332     3.305     3.280     3.256     3.232     3.208     3.182     3.155     3.127     3.097     3.066     3.033     2.997     2.959     2.917     2.874     2.831     2.789     2.748     2.707     2.667     2.628     2.590     2.554     2.539     2.537     2.535     2.532     2.529     2.527     2.525     2.523     2.521     2.519     2.518     2.516     2.515     2.514     2.513     2.512     2.511     2.510     2.510     2.509     2.507     2.505     2.503     2.502     2.500     2.499     2.498     2.496     2.495     2.494     2.493     2.491     2.490     2.488     2.487     2.485     2.483     2.482     2.480     2.478     2.476     2.474     2.472     2.470     2.468     2.466     2.465     2.463     2.462     2.460     2.459     2.458     2.457     2.455     2.454     2.452     2.450     2.447     2.445     2.443     2.471     2.509     2.545     2.574     2.596     2.607     2.608     2.598     2.581     2.557     2.529     2.497     2.534     2.575     2.613     2.648     2.684     2.720     2.755     2.792     2.831     2.871     2.912     2.959     3.014     3.076     3.150     3.233     3.321     3.408     3.484     3.545     3.584     3.595     3.580     3.538     3.472     3.386     3.283     3.168     3.048     2.925     2.809     2.700     2.603     2.525     2.464     2.421     2.431     2.444     2.456     2.468     2.478     2.487     2.522     2.568     2.620     2.680     2.748     2.823     2.902     2.984     3.061     3.128     3.223     3.346     3.461     3.561     3.645     3.712     3.767     3.815     3.859     3.903     3.943     3.980     4.013     4.042     4.068     4.095     4.129     4.172     4.223     4.276     4.324     4.358     4.372     4.362     4.336     4.300     4.262     4.236     4.274     4.311     4.330     4.330     4.326     4.323     4.331     4.350     4.368     4.367     4.341     4.285     4.226     4.187     4.305     4.409     4.512     4.618     4.732     4.846     4.948     5.034     5.105     5.167     5.231     5.295     5.357     5.417     5.474     5.522     5.561     5.593     5.621     5.639     5.651     5.655     5.648     5.633     5.611     5.579     5.535     5.473     5.396     5.304     5.216     5.141     5.085     5.051     5.033     5.024     5.015     5.005     4.982     4.953     4.914     4.870     4.826     4.782     4.745     4.719     4.700     4.687     4.680     4.677     4.676     4.674     4.670     4.659     4.637     4.597     4.539     4.462     4.373     4.276     4.179     4.092     4.017     3.948     3.880     3.812     3.744     3.677     3.610     3.543     3.483     3.429     3.375     3.321     3.263     3.203     3.143     3.085     3.026     2.967     2.908     2.849     2.792     2.737     2.684     2.633     2.584     2.540     2.498     2.460     2.425     2.391     2.359     2.330     2.301     2.274     2.248     2.222     2.197     2.173     2.150     2.127     2.104     2.083     2.061     2.040     2.020     2.000     1.981     1.962     1.943     1.924     1.906     1.889     1.872     1.856     1.840     1.825     1.809     1.794     1.780     1.765     1.751     1.736     1.721     1.705     1.690     1.675     1.659     1.644     1.629     1.614     1.599     1.584     1.570     1.556     1.543     1.529     1.515     1.501     1.488     1.474     1.461     1.449     1.436     1.423     1.410     1.398     1.387     1.377     1.365     1.353     1.342     1.332     1.322     1.313     1.310     1.307     1.304     1.302     1.299     1.296     1.293     1.290     1.288     1.285     1.282     1.279     1.276     1.273     1.271     1.268     1.265     1.263     1.260     1.258     1.255     1.253     1.251     1.249     1.247     1.245     1.243     1.241     1.239     1.238     1.236     1.234     1.233     1.231     1.230     1.229     1.227     1.226     1.225     1.224     1.222     1.221     1.220     1.219     1.218     1.217     1.216     1.215     1.214     1.213     1.211     1.210     1.209     1.208     1.206     1.205     1.204     1.203     1.201     1.200     1.198     1.196     1.195     1.193     1.191     1.189     1.187     1.185     1.182     1.180     1.177     1.175     1.172     1.169     1.166     1.163     1.160     1.156     1.153     1.149     1.146     1.142     1.138     1.134     1.130     1.125     1.121     1.117     1.112     1.107     1.102     1.097     1.092     1.087     1.082     1.077     1.071     1.066     1.060     1.054     1.049     1.043     1.037     1.031     1.025     1.019     1.012     1.006     1.000     0.994     0.987     0.981     0.974     0.968     0.961     0.955     0.948     0.942     0.935     0.929     0.922     0.916     0.909     0.903     0.896     0.890     0.884     0.877     0.875     0.877     0.882     0.888     0.895     0.903     0.909     0.913     0.916     0.917     0.916
     1.567     1.572     1.576     1.581     1.585     1.589     1.594     1.598     1.619     1.606     1.658     1.614     1.650     1.622     1.626     1.629     1.633     1.636     1.640     1.642     1.646     1.649     1.652     1.655     1.657     1.660     1.663     1.666     1.669     1.671     1.675     1.676     1.680     1.681     1.684     1.685     1.688     1.690     1.692     1.694     1.696     1.698     1.700     1.701     1.703     1.704     1.706     1.708     1.709     1.710     1.712     1.713     1.714     1.715     1.717     1.718     1.719     1.720     1.721     1.722     1.723     1.724     1.724     1.725     1.726     1.727     1.727     1.728     1.728     1.729     1.729     1.730     1.730     1.731     1.731     1.731     1.732     1.732     1.732     1.732     1.732     1.732     1.732     1.732     1.732     1.732     1.732     1.732     1.732     1.731     1.731     1.731     1.731     1.730     1.730     1.730     1.729     1.729     1.729     1.728     1.728     1.727     1.726     1.726     1.725     1.724     1.724     1.723     1.723     1.722     1.721     1.720     1.719     1.719     1.717     1.717     1.716     1.715     1.714     1.713     1.712     1.711     1.710     1.710     1.709     1.708     1.707     1.706     1.704     1.703     1.701     1.700     1.699     1.697     1.696     1.695     1.693     1.692     1.691     1.689     1.688     1.686     1.685     1.683     1.682     1.680     1.678     1.677     1.675     1.673     1.671     1.670     1.668     1.666     1.664     1.662     1.660     1.658     1.656     1.654     1.652     1.650     1.648     1.646     1.644     1.642     1.639     1.637     1.635     1.632     1.630     1.627     1.625     1.622     1.620     1.617     1.615     1.612     1.609     1.606     1.604     1.601     1.598     1.595     1.592     1.589     1.587     1.583     1.581     1.578     1.575     1.572     1.568     1.565     1.562     1.559     1.556     1.552     1.549     1.546     1.543     1.539     1.536     1.533     1.529     1.526     1.522     1.519     1.515     1.512     1.508     1.505     1.501     1.497     1.494     1.490     1.487     1.483     1.479     1.475     1.472     1.468     1.464     1.460     1.456     1.452     1.448     1.444     1.440     1.436     1.432     1.428     1.424     1.420     1.416     1.412     1.408     1.404     1.400     1.396     1.391     1.387     1.383     1.379     1.375     1.370     1.366     1.362     1.358     1.353     1.349     1.344     1.340     1.335     1.331     1.327     1.322     1.318     1.313     1.309     1.304     1.300     1.295     1.291     1.286     1.282     1.277     1.273     1.268     1.263     1.259     1.254     1.250     1.245     1.240     1.236     1.233     1.234     1.235     1.235     1.236     1.237     1.237     1.238     1.238     1.239     1.240     1.240     1.241     1.241     1.242     1.242     1.243     1.243     1.244     1.244     1.245     1.245     1.246     1.246     1.247     1.247     1.248     1.248     1.248     1.249     1.249     1.250     1.250     1.251     1.251     1.252     1.252     1.253     1.253     1.254     1.254     1.255     1.255     1.255     1.256     1.256     1.257     1.257     1.258     1.258     1.259     1.259     1.260     1.260     1.261     1.261     1.262     1.262     1.262     1.263     1.263     1.264     1.264     1.264     1.265     1.265     1.266     1.266     1.266     1.267     1.267     1.268     1.268     1.269     1.269     1.269     1.270     1.270     1.271     1.271     1.272     1.272     1.272     1.273     1.273     1.274     1.274     1.275     1.275     1.275     1.276     1.276     1.277     1.277     1.278     1.278     1.278     1.279     1.279     1.280     1.280     1.281     1.281     1.281     1.282     1.282     1.283     1.283     1.284     1.284     1.285     1.285     1.286     1.286     1.287     1.287     1.288     1.288     1.289     1.289     1.290     1.290     1.291     1.291     1.292     1.292     1.293     1.293     1.294     1.294     1.295     1.295     1.296     1.296     1.297     1.297     1.298     1.298     1.299     1.300     1.300     1.301     1.301     1.302     1.302     1.303     1.304     1.304     1.305     1.305     1.306     1.306     1.307     1.307     1.308     1.309     1.309     1.310     1.310     1.311     1.311     1.312     1.312     1.313     1.314     1.314     1.315     1.315     1.316     1.316     1.317     1.318     1.318     1.319     1.319     1.320     1.320     1.321     1.322     1.322     1.323     1.323     1.324     1.325     1.325     1.326     1.327     1.327     1.328     1.328     1.329     1.330     1.330     1.331     1.331     1.332     1.333     1.333     1.334     1.334     1.335     1.336     1.337     1.337     1.338     1.339     1.339     1.340     1.341     1.342     1.342     1.343     1.344     1.344     1.345     1.346     1.347     1.348     1.348     1.349     1.350     1.350     1.351     1.352     1.352     1.353     1.354     1.355     1.355     1.356     1.357     1.358     1.358     1.359     1.360     1.361     1.362     1.362     1.363     1.364     1.365     1.365     1.366     1.367     1.367     1.368     1.369     1.370     1.371     1.372     1.372     1.373     1.374     1.375     1.376     1.377     1.379     1.382     1.385     1.389     1.392     1.395     1.398     1.402     1.405     1.408     1.412     1.415     1.419     1.422     1.426     1.429     1.433     1.436     1.440     1.443     1.447     1.451     1.455     1.458     1.462     1.466     1.470     1.474     1.478     1.481     1.485     1.489     1.493     1.497     1.501     1.505     1.509     1.513     1.517     1.521     1.526     1.530     1.534     1.538     1.543     1.547     1.551     1.555     1.560     1.564     1.569     1.573     1.577     1.582     1.586     1.591     1.595     1.600     1.604     1.609     1.614     1.618     1.623     1.627     1.632     1.636     1.641     1.646     1.650     1.655     1.660     1.664     1.669     1.674     1.679     1.683     1.688     1.693     1.698     1.703     1.708     1.712     1.717     1.722     1.727     1.732     1.736     1.741     1.746     1.751     1.755     1.760     1.765     1.770     1.775     1.780     1.784     1.789     1.794     1.799     1.804     1.808     1.813     1.818     1.822     1.827     1.832     1.837     1.841     1.846     1.850     1.855     1.859     1.864     1.869     1.873     1.878     1.882     1.887     1.891     1.896     1.900     1.904     1.909     1.913     1.917     1.921     1.925     1.929     1.934     1.938     1.942     1.946     1.950     1.954     1.958     1.962     1.965     1.969     1.973     1.977     1.981     1.984     1.988     1.991     1.995     1.998     2.001     2.005     2.008     2.011     2.015     2.018     2.021     2.024     2.027     2.030     2.033     2.036     2.039     2.041     2.044     2.047     2.049     2.052     2.054     2.057     2.059     2.062     2.064     2.066     2.068     2.070     2.072     2.074     2.076     2.078     2.080     2.081     2.083     2.084     2.086     2.087     2.088     2.089     2.090     2.091     2.092     2.092     2.093     2.093     2.094     2.094     2.094     2.093     2.093     2.093     2.092     2.091     2.090     2.089     2.088     2.087     2.085     2.084     2.082     2.080     2.078     2.076     2.073     2.070     2.068     2.064     2.060     2.056     2.053     2.049     2.045     2.041     2.036     2.032     2.027     2.022     2.017     2.011     2.006     2.000     1.993     1.987     1.979     1.971     1.963     1.953     1.942     1.931     1.921     1.912     1.903     1.896     1.889     1.882     1.875     1.868     1.862     1.855     1.849     1.843     1.836     1.830     1.824     1.817     1.811     1.805     1.799     1.793     1.786     1.780     1.774     1.767     1.760     1.754     1.746     1.739     1.732     1.724     1.717     1.709     1.701     1.694     1.685     1.679     1.680     1.681     1.682     1.683     1.684     1.685     1.686     1.688     1.689     1.690     1.691     1.692     1.693     1.694     1.695     1.696     1.697     1.698     1.699     1.700     1.701     1.702     1.703     1.704     1.705     1.707     1.708     1.709     1.710     1.711     1.712     1.713     1.714     1.715     1.716     1.717     1.718     1.719     1.720     1.721     1.723     1.724     1.725     1.726     1.727     1.728     1.729     1.730     1.732     1.733     1.734     1.735     1.736     1.737     1.738     1.739     1.740     1.741     1.742     1.743     1.744     1.746     1.747     1.748     1.749     1.750     1.751     1.752     1.753     1.754     1.756     1.757     1.758     1.759     1.760     1.761     1.762     1.763     1.764     1.766     1.767     1.768     1.769     1.770     1.772     1.773     1.774     1.775     1.776     1.777     1.779     1.780     1.781     1.782     1.784     1.785     1.786     1.787     1.788     1.790     1.791     1.792     1.794     1.795     1.796     1.798     1.799     1.800     1.802     1.803     1.805     1.806     1.807     1.809     1.810     1.812     1.813     1.815     1.816     1.818     1.819     1.821     1.822     1.824     1.825     1.827     1.829     1.830     1.832     1.833     1.835     1.837     1.838     1.840     1.841     1.843     1.847     1.863     1.880     1.896     1.912     1.928     1.944     1.960     1.975     1.991     2.006     2.021     2.036     2.051     2.066     2.080     2.095     2.109     2.123     2.137     2.150     2.164     2.177     2.190     2.203     2.216     2.229     2.241     2.253     2.265     2.277     2.288     2.300     2.311     2.322     2.332     2.343     2.353     2.363     2.372     2.382     2.391     2.399     2.408     2.416     2.424     2.432     2.439     2.446     2.453     2.459     2.465     2.471     2.476     2.481     2.486     2.491     2.495     2.499     2.503     2.506     2.509     2.512     2.515     2.517     2.519     2.521     2.523     2.524     2.525     2.526     2.527     2.527     2.527     2.527     2.527     2.527     2.526     2.525     2.524     2.523     2.522     2.521     2.519     2.518     2.516     2.514     2.512     2.511     2.509     2.507     2.505     2.504     2.502     2.500     2.498     2.497     2.495     2.494     2.493     2.492     2.491     2.490     2.490     2.490     2.490     2.490     2.491     2.492     2.494     2.496     2.498     2.501     2.504     2.508     2.512     2.516     2.522     2.528     2.534     2.541     2.548     2.556     2.565     2.575     2.585     2.596     2.607     2.619     2.632     2.646     2.660     2.674     2.690     2.706     2.723     2.740     2.758     2.776     2.795     2.814     2.834     2.854     2.875     2.896     2.917     2.939     2.961     2.983     3.006     3.029     3.052     3.075     3.098     3.121     3.144     3.167     3.190     3.213     3.236     3.259     3.283     3.306     3.329     3.353     3.376     3.399     3.422     3.445     3.468     3.490     3.512     3.535     3.558     3.581     3.605     3.631     3.658     3.687     3.717     3.749     3.783     3.820     3.860     3.904     3.951     3.999     4.047     4.096     4.144     4.193     4.241     4.291     4.342     4.394     4.445     4.494     4.541     4.583     4.621     4.653     4.676     4.688     4.690     4.686     4.675     4.656     4.639     4.641     4.651     4.652     4.646     4.629     4.604     4.578     4.552     4.523     4.496     4.478     4.468     4.460     4.460     4.465     4.471     4.479     4.488     4.497     4.508     4.520     4.528     4.535     4.541     4.544     4.547     4.549     4.548     4.545     4.540     4.532     4.520     4.508     4.492     4.471     4.451     4.429     4.405     4.383     4.359     4.333     4.308     4.282     4.254     4.225     4.195     4.163     4.130     4.096     4.057     4.018     3.977     3.936     3.896     3.859     3.824     3.791     3.758     3.722     3.684     3.644     3.604     3.563     3.525     3.488     3.448     3.411     3.377     3.347     3.325     3.305     3.293     3.286     3.278     3.273     3.268     3.267     3.271     3.274     3.275     3.276     3.280     3.287     3.300     3.319     3.339     3.363     3.391     3.419     3.444     3.465     3.479     3.491     3.505     3.516     3.527     3.542     3.562     3.593     3.643     3.704     3.770     3.841     3.912     3.982     4.052     4.121     4.185     4.248     4.311     4.373     4.434     4.492     4.546     4.592     4.633     4.666     4.695     4.718     4.734     4.743     4.745     4.750     4.753     4.759     4.763     4.770     4.765     4.753     4.734     4.711     4.684     4.654     4.625     4.595     4.563     4.529     4.494     4.460     4.426     4.392     4.361     4.331     4.301     4.273     4.244     4.215     4.183     4.148     4.111     4.074     4.036     3.998     3.961     3.923     3.883     3.843     3.802     3.759     3.717     3.676     3.633     3.590     3.547     3.503     3.462     3.424     3.389     3.357     3.328     3.300     3.274     3.248     3.221     3.193     3.164     3.135     3.105     3.073     3.039     3.003     2.964     2.922     2.879     2.836     2.794     2.753     2.712     2.673     2.635     2.599     2.565     2.550     2.548     2.545     2.542     2.539     2.537     2.535     2.533     2.531     2.530     2.528     2.527     2.525     2.524     2.523     2.522     2.521     2.520     2.519     2.517     2.515     2.513     2.511     2.509     2.508     2.506     2.505     2.503     2.502     2.500     2.499     2.497     2.495     2.493     2.491     2.489     2.487     2.485     2.483     2.481     2.479     2.477     2.475     2.473     2.471     2.469     2.467     2.465     2.464     2.463     2.462     2.460     2.459     2.457     2.455     2.453     2.451     2.449     2.447     2.445     2.474     2.512     2.549     2.583     2.608     2.624     2.627     2.617     2.594     2.562     2.523     2.506     2.548     2.589     2.628     2.663     2.698     2.731     2.764     2.798     2.833     2.867     2.905     2.946     2.995     3.053     3.122     3.202     3.290     3.378     3.459     3.526     3.572     3.594     3.590     3.560     3.507     3.431     3.336     3.230     3.111     2.988     2.864     2.745     2.638     2.546     2.471     2.415     2.411     2.423     2.435     2.446     2.455     2.464     2.473     2.520     2.572     2.627     2.688     2.755     2.831     2.911     2.990     3.061     3.146     3.284     3.412     3.526     3.622     3.702     3.771     3.833     3.890     3.941     3.985     4.019     4.043     4.058     4.069     4.083     4.103     4.134     4.175     4.222     4.268     4.304     4.323     4.324     4.312     4.295     4.283     4.281     4.284     4.281     4.270     4.267     4.273     4.284     4.304     4.334     4.357     4.368     4.355     4.330     4.311     4.296     4.395     4.484     4.568     4.655     4.757     4.866     4.968     5.061     5.148     5.229     5.305     5.379     5.451     5.512     5.563     5.603     5.634     5.659     5.681     5.700     5.710     5.715     5.710     5.696     5.676     5.648     5.611     5.560     5.495     5.417     5.335     5.264     5.205     5.162     5.131     5.111     5.092     5.068     5.041     5.000     4.957     4.914     4.870     4.832     4.802     4.777     4.759     4.746     4.733     4.718     4.699     4.677     4.649     4.616     4.575     4.523     4.457     4.378     4.286     4.188     4.090     4.000     3.924     3.855     3.786     3.717     3.650     3.587     3.531     3.477     3.429     3.385     3.340     3.294     3.244     3.193     3.141     3.089     3.035     2.981     2.926     2.871     2.817     2.764     2.713     2.664     2.617     2.573     2.532     2.494     2.458     2.424     2.392     2.362     2.332     2.304     2.276     2.250     2.224     2.199     2.174     2.150     2.127     2.104     2.082     2.060     2.039     2.018     1.997     1.977     1.958     1.938     1.919     1.901     1.883     1.866     1.850     1.834     1.818     1.802     1.787     1.772     1.757     1.742     1.726     1.711     1.695     1.680     1.664     1.649     1.634     1.619     1.604     1.589     1.574     1.560     1.546     1.533     1.519     1.505     1.492     1.478     1.464     1.451     1.439     1.426     1.413     1.401     1.389     1.378     1.367     1.356     1.345     1.333     1.323     1.314     1.306     1.303     1.300     1.297     1.295     1.292     1.289     1.286     1.284     1.281     1.278     1.275     1.272     1.269     1.267     1.264     1.262     1.259     1.256     1.254     1.252     1.250     1.247     1.245     1.243     1.241     1.239     1.237     1.236     1.234     1.232     1.231     1.229     1.228     1.227     1.225     1.224     1.223     1.221     1.220     1.219     1.218     1.217     1.216     1.215     1.214     1.213     1.212     1.210     1.209     1.208     1.207     1.206     1.205     1.203     1.202     1.201     1.200     1.198     1.197     1.195     1.193     1.192     1.190     1.188     1.186     1.184     1.182     1.179     1.177     1.174     1.172     1.169     1.166     1.163     1.160     1.157     1.154     1.150     1.146     1.143     1.139     1.135     1.131     1.127     1.123     1.118     1.114     1.109     1.105     1.100     1.095     1.090     1.085     1.079     1.074     1.068     1.063     1.057     1.052     1.046     1.040     1.034     1.028     1.022     1.016     1.010     1.004     0.997     0.991     0.985     0.978     0.972     0.965     0.959     0.952     0.946     0.939     0.933     0.926     0.920     0.913     0.907     0.900     0.894     0.888     0.882     0.875     0.869     0.868     0.874     0.881     0.889     0.897     0.904     0.909     0.913     0.915     0.914
     1.565     1.570     1.575     1.580     1.584     1.589     1.593     1.606     1.601     1.670     1.609     1.681     1.617     1.647     1.625     1.629     1.632     1.635     1.639     1.642     1.645     1.649     1.651     1.654     1.657     1.660     1.662     1.666     1.668     1.671     1.673     1.677     1.678     1.681     1.683     1.685     1.687     1.689     1.691     1.693     1.696     1.697     1.699     1.701     1.703     1.704     1.706     1.707     1.709     1.710     1.711     1.713     1.714     1.715     1.717     1.718     1.719     1.720     1.721     1.722     1.723     1.724     1.724     1.725     1.726     1.727     1.727     1.728     1.729     1.729     1.730     1.730     1.731     1.731     1.731     1.732     1.732     1.732     1.732     1.732     1.733     1.733     1.733     1.733     1.733     1.733     1.733     1.732     1.733     1.732     1.732     1.731     1.731     1.731     1.731     1.731     1.730     1.730     1.730     1.729     1.729     1.728     1.727     1.727     1.726     1.726     1.725     1.724     1.723     1.722     1.722     1.721     1.720     1.719     1.718     1.718     1.717     1.716     1.715     1.714     1.713     1.712     1.711     1.710     1.710     1.708     1.707     1.706     1.705     1.704     1.702     1.701     1.700     1.699     1.697     1.696     1.694     1.693     1.692     1.690     1.689     1.687     1.686     1.684     1.683     1.681     1.680     1.678     1.676     1.674     1.673     1.671     1.669     1.667     1.665     1.664     1.662     1.660     1.658     1.656     1.654     1.651     1.649     1.647     1.645     1.643     1.641     1.638     1.636     1.634     1.631     1.629     1.626     1.624     1.621     1.619     1.616     1.613     1.610     1.608     1.605     1.602     1.599     1.597     1.594     1.591     1.588     1.585     1.582     1.579     1.576     1.573     1.570     1.567     1.564     1.561     1.557     1.554     1.551     1.548     1.544     1.541     1.538     1.534     1.531     1.527     1.524     1.521     1.517     1.514     1.510     1.507     1.503     1.499     1.495     1.492     1.488     1.484     1.481     1.477     1.473     1.469     1.466     1.462     1.458     1.454     1.450     1.446     1.442     1.438     1.434     1.430     1.426     1.422     1.418     1.414     1.410     1.406     1.402     1.398     1.393     1.389     1.385     1.381     1.377     1.372     1.368     1.364     1.360     1.355     1.351     1.347     1.342     1.338     1.334     1.329     1.324     1.320     1.316     1.311     1.307     1.302     1.298     1.293     1.289     1.284     1.279     1.275     1.270     1.266     1.261     1.257     1.252     1.247     1.243     1.238     1.234     1.233     1.234     1.235     1.235     1.236     1.237     1.237     1.238     1.238     1.239     1.240     1.240     1.241     1.241     1.242     1.242     1.243     1.243     1.244     1.244     1.245     1.245     1.245     1.246     1.246     1.247     1.247     1.248     1.248     1.249     1.249     1.250     1.250     1.251     1.251     1.251     1.252     1.252     1.253     1.253     1.254     1.254     1.255     1.255     1.256     1.256     1.257     1.257     1.258     1.258     1.259     1.259     1.260     1.260     1.261     1.261     1.261     1.262     1.262     1.263     1.263     1.263     1.264     1.264     1.265     1.265     1.266     1.266     1.266     1.267     1.267     1.268     1.268     1.268     1.269     1.269     1.270     1.270     1.271     1.271     1.271     1.272     1.272     1.273     1.273     1.274     1.274     1.274     1.275     1.275     1.276     1.276     1.276     1.277     1.277     1.278     1.278     1.279     1.279     1.280     1.280     1.280     1.281     1.281     1.282     1.282     1.283     1.283     1.284     1.284     1.285     1.285     1.286     1.286     1.287     1.287     1.288     1.288     1.289     1.289     1.290     1.290     1.291     1.291     1.292     1.292     1.293     1.293     1.294     1.294     1.295     1.295     1.296     1.296     1.297     1.297     1.298     1.298     1.299     1.300     1.300     1.301     1.301     1.302     1.302     1.303     1.304     1.304     1.305     1.305     1.306     1.306     1.307     1.307     1.308     1.308     1.309     1.310     1.310     1.311     1.311     1.312     1.312     1.313     1.314     1.314     1.315     1.315     1.316     1.316     1.317     1.318     1.318     1.319     1.319     1.320     1.320     1.321     1.322     1.322     1.323     1.323     1.324     1.325     1.325     1.326     1.327     1.327     1.328     1.328     1.329     1.330     1.330     1.331     1.332     1.332     1.333     1.333     1.334     1.335     1.335     1.336     1.337     1.338     1.338     1.339     1.340     1.340     1.341     1.342     1.343     1.343     1.344     1.345     1.346     1.346     1.347     1.348     1.348     1.349     1.350     1.350     1.351     1.352     1.353     1.353     1.354     1.355     1.356     1.357     1.357     1.358     1.359     1.359     1.360     1.361     1.362     1.363     1.363     1.364     1.365     1.365     1.366     1.367     1.368     1.369     1.370     1.370     1.371     1.372     1.373     1.374     1.375     1.375     1.376     1.378     1.381     1.384     1.387     1.391     1.394     1.397     1.400     1.403     1.407     1.410     1.414     1.417     1.421     1.424     1.427     1.431     1.435     1.438     1.442     1.446     1.449     1.453     1.457     1.461     1.464     1.468     1.472     1.476     1.480     1.484     1.488     1.491     1.495     1.499     1.503     1.508     1.512     1.516     1.520     1.524     1.528     1.532     1.536     1.541     1.545     1.549     1.554     1.558     1.562     1.567     1.571     1.576     1.580     1.585     1.589     1.594     1.598     1.603     1.607     1.612     1.616     1.621     1.625     1.630     1.634     1.639     1.644     1.648     1.653     1.658     1.662     1.667     1.672     1.677     1.681     1.686     1.691     1.696     1.700     1.705     1.710     1.715     1.720     1.724     1.729     1.734     1.739     1.744     1.748     1.753     1.758     1.762     1.767     1.772     1.777     1.782     1.786     1.791     1.796     1.801     1.806     1.810     1.815     1.819     1.824     1.829     1.834     1.838     1.843     1.847     1.852     1.857     1.861     1.865     1.870     1.874     1.879     1.883     1.888     1.892     1.896     1.901     1.905     1.909     1.913     1.917     1.922     1.926     1.930     1.934     1.938     1.942     1.946     1.950     1.953     1.957     1.961     1.965     1.969     1.972     1.976     1.979     1.983     1.986     1.990     1.993     1.996     2.000     2.003     2.006     2.009     2.012     2.016     2.018     2.021     2.024     2.027     2.030     2.033     2.035     2.038     2.041     2.043     2.045     2.048     2.050     2.052     2.055     2.057     2.059     2.061     2.063     2.065     2.067     2.069     2.070     2.072     2.073     2.075     2.076     2.077     2.079     2.080     2.081     2.082     2.082     2.083     2.083     2.083     2.084     2.084     2.084     2.083     2.083     2.083     2.082     2.081     2.080     2.079     2.078     2.077     2.075     2.073     2.071     2.069     2.067     2.065     2.062     2.059     2.056     2.053     2.050     2.046     2.042     2.038     2.034     2.029     2.025     2.020     2.015     2.010     2.004     1.999     1.993     1.987     1.980     1.973     1.966     1.958     1.949     1.940     1.931     1.920     1.910     1.900     1.892     1.884     1.878     1.871     1.864     1.858     1.852     1.845     1.839     1.833     1.827     1.821     1.815     1.809     1.803     1.797     1.791     1.785     1.778     1.772     1.766     1.759     1.753     1.746     1.739     1.732     1.725     1.717     1.710     1.702     1.694     1.687     1.679     1.678     1.680     1.680     1.681     1.682     1.683     1.684     1.685     1.686     1.688     1.689     1.690     1.691     1.692     1.693     1.694     1.695     1.696     1.697     1.698     1.699     1.700     1.701     1.702     1.703     1.704     1.706     1.707     1.708     1.709     1.710     1.711     1.712     1.713     1.714     1.715     1.716     1.717     1.718     1.719     1.720     1.721     1.723     1.724     1.725     1.726     1.727     1.728     1.729     1.730     1.732     1.733     1.734     1.735     1.736     1.737     1.738     1.739     1.740     1.741     1.742     1.743     1.744     1.746     1.747     1.748     1.749     1.750     1.751     1.752     1.753     1.755     1.756     1.757     1.758     1.759     1.760     1.761     1.762     1.763     1.765     1.766     1.767     1.768     1.769     1.771     1.772     1.773     1.774     1.775     1.776     1.778     1.779     1.780     1.781     1.782     1.784     1.785     1.786     1.787     1.789     1.790     1.791     1.793     1.794     1.795     1.797     1.798     1.799     1.801     1.802     1.804     1.805     1.806     1.808     1.809     1.811     1.812     1.814     1.815     1.817     1.818     1.820     1.821     1.823     1.824     1.826     1.828     1.829     1.831     1.832     1.834     1.836     1.837     1.839     1.841     1.842     1.844     1.853     1.869     1.885     1.902     1.918     1.934     1.950     1.966     1.981     1.996     2.012     2.027     2.042     2.056     2.071     2.085     2.100     2.114     2.128     2.142     2.155     2.169     2.182     2.195     2.208     2.220     2.233     2.245     2.257     2.269     2.280     2.292     2.303     2.314     2.325     2.335     2.345     2.355     2.365     2.374     2.384     2.393     2.401     2.409     2.417     2.425     2.433     2.440     2.446     2.453     2.459     2.465     2.471     2.476     2.481     2.486     2.490     2.494     2.498     2.501     2.505     2.507     2.510     2.513     2.515     2.517     2.518     2.520     2.521     2.522     2.522     2.523     2.523     2.523     2.523     2.523     2.522     2.521     2.520     2.519     2.518     2.517     2.516     2.514     2.512     2.510     2.509     2.507     2.505     2.503     2.502     2.500     2.498     2.496     2.494     2.493     2.491     2.490     2.489     2.487     2.487     2.486     2.486     2.485     2.485     2.486     2.486     2.487     2.489     2.490     2.492     2.495     2.498     2.502     2.506     2.510     2.515     2.521     2.527     2.534     2.541     2.549     2.557     2.567     2.577     2.587     2.598     2.610     2.623     2.636     2.650     2.664     2.680     2.695     2.712     2.729     2.747     2.765     2.784     2.803     2.822     2.842     2.863     2.884     2.905     2.927     2.949     2.971     2.993     3.016     3.039     3.062     3.085     3.109     3.132     3.155     3.178     3.201     3.224     3.247     3.271     3.294     3.318     3.341     3.365     3.388     3.412     3.435     3.458     3.481     3.504     3.527     3.550     3.573     3.597     3.622     3.649     3.676     3.706     3.737     3.769     3.805     3.843     3.886     3.931     3.980     4.029     4.079     4.128     4.176     4.225     4.274     4.324     4.376     4.427     4.478     4.527     4.573     4.614     4.650     4.679     4.699     4.707     4.706     4.698     4.684     4.666     4.660     4.669     4.677     4.674     4.660     4.637     4.608     4.576     4.545     4.515     4.489     4.473     4.465     4.459     4.460     4.465     4.471     4.479     4.489     4.500     4.512     4.525     4.535     4.542     4.548     4.553     4.557     4.559     4.559     4.556     4.551     4.542     4.531     4.518     4.501     4.483     4.464     4.444     4.425     4.406     4.383     4.358     4.333     4.307     4.278     4.249     4.219     4.187     4.155     4.120     4.082     4.043     4.002     3.960     3.920     3.882     3.847     3.814     3.780     3.745     3.705     3.663     3.621     3.578     3.538     3.500     3.458     3.419     3.384     3.352     3.328     3.307     3.292     3.280     3.267     3.256     3.245     3.241     3.241     3.242     3.242     3.244     3.252     3.263     3.282     3.305     3.329     3.357     3.388     3.416     3.441     3.462     3.477     3.491     3.505     3.518     3.529     3.543     3.557     3.572     3.595     3.635     3.690     3.751     3.816     3.883     3.950     4.015     4.079     4.142     4.207     4.272     4.336     4.400     4.456     4.508     4.551     4.590     4.622     4.647     4.664     4.673     4.686     4.700     4.720     4.742     4.765     4.778     4.779     4.769     4.753     4.732     4.708     4.685     4.661     4.634     4.606     4.575     4.543     4.509     4.474     4.441     4.408     4.377     4.347     4.317     4.289     4.258     4.224     4.188     4.150     4.112     4.073     4.035     3.996     3.957     3.917     3.876     3.835     3.793     3.752     3.710     3.666     3.622     3.577     3.533     3.491     3.451     3.415     3.381     3.351     3.320     3.291     3.261     3.231     3.201     3.170     3.139     3.108     3.075     3.041     3.004     2.964     2.923     2.881     2.839     2.797     2.756     2.715     2.676     2.639     2.605     2.573     2.561     2.558     2.556     2.553     2.550     2.547     2.545     2.543     2.542     2.540     2.539     2.537     2.536     2.535     2.534     2.533     2.531     2.530     2.528     2.526     2.524     2.522     2.520     2.518     2.516     2.514     2.512     2.511     2.509     2.507     2.505     2.503     2.501     2.499     2.496     2.494     2.492     2.490     2.487     2.485     2.482     2.480     2.478     2.476     2.473     2.471     2.470     2.468     2.467     2.465     2.464     2.462     2.461     2.459     2.457     2.455     2.453     2.451     2.449     2.447     2.476     2.514     2.555     2.592     2.622     2.641     2.644     2.629     2.598     2.556     2.511     2.518     2.559     2.600     2.638     2.673     2.706     2.737     2.768     2.798     2.828     2.860     2.892     2.929     2.975     3.029     3.094     3.171     3.259     3.349     3.434     3.505     3.558     3.590     3.597     3.580     3.538     3.473     3.389     3.288     3.173     3.050     2.923     2.797     2.679     2.574     2.486     2.417     2.390     2.402     2.412     2.422     2.431     2.440     2.450     2.484     2.540     2.597     2.655     2.716     2.781     2.852     2.923     2.993     3.074     3.220     3.357     3.481     3.589     3.684     3.767     3.840     3.904     3.959     4.001     4.030     4.046     4.052     4.052     4.056     4.067     4.089     4.122     4.164     4.207     4.245     4.272     4.286     4.294     4.301     4.312     4.327     4.338     4.343     4.340     4.328     4.305     4.280     4.273     4.306     4.333     4.351     4.353     4.360     4.368     4.365     4.362     4.464     4.570     4.683     4.805     4.933     5.056     5.170     5.276     5.373     5.460     5.540     5.609     5.662     5.700     5.723     5.737     5.746     5.751     5.756     5.758     5.754     5.746     5.730     5.712     5.690     5.662     5.628     5.577     5.516     5.449     5.385     5.325     5.272     5.227     5.188     5.151     5.111     5.064     5.016     4.962     4.912     4.866     4.820     4.785     4.758     4.735     4.713     4.694     4.669     4.633     4.590     4.540     4.483     4.421     4.356     4.287     4.211     4.125     4.035     3.946     3.862     3.787     3.721     3.655     3.591     3.530     3.480     3.439     3.399     3.361     3.326     3.289     3.250     3.209     3.166     3.121     3.075     3.027     2.978     2.927     2.877     2.826     2.776     2.728     2.681     2.636     2.593     2.553     2.516     2.480     2.447     2.415     2.384     2.355     2.325     2.297     2.270     2.244     2.218     2.193     2.169     2.145     2.122     2.098     2.076     2.054     2.032     2.011     1.990     1.970     1.950     1.930     1.911     1.893     1.875     1.858     1.842     1.826     1.809     1.794     1.778     1.763     1.747     1.731     1.716     1.700     1.685     1.669     1.654     1.638     1.623     1.608     1.593     1.579     1.564     1.550     1.537     1.523     1.509     1.496     1.482     1.469     1.455     1.442     1.429     1.417     1.405     1.392     1.380     1.369     1.359     1.348     1.337     1.325     1.315     1.305     1.299     1.296     1.293     1.291     1.288     1.285     1.282     1.280     1.277     1.274     1.271     1.268     1.266     1.263     1.261     1.258     1.255     1.253     1.250     1.248     1.246     1.244     1.242     1.240     1.238     1.236     1.234     1.232     1.231     1.229     1.228     1.226     1.225     1.223     1.222     1.220     1.219     1.218     1.217     1.216     1.215     1.214     1.213     1.211     1.210     1.209     1.208     1.207     1.206     1.205     1.204     1.203     1.202     1.200     1.199     1.198     1.197     1.195     1.194     1.192     1.190     1.189     1.187     1.185     1.183     1.181     1.179     1.176     1.174     1.171     1.169     1.166     1.163     1.160     1.157     1.154     1.151     1.147     1.144     1.140     1.136     1.132     1.128     1.124     1.120     1.115     1.111     1.106     1.102     1.097     1.092     1.087     1.082     1.077     1.071     1.066     1.060     1.055     1.049     1.043     1.038     1.031     1.026     1.020     1.013     1.007     1.001     0.995     0.988     0.982     0.976     0.969     0.963     0.956     0.950     0.944     0.937     0.931     0.924     0.917     0.911     0.904     0.898     0.892     0.885     0.879     0.873     0.867     0.860     0.866     0.874     0.883     0.892     0.900     0.906     0.910     0.912     0.911
     1.565     1.570     1.574     1.579     1.583     1.587     1.592     1.596     1.656     1.604     1.689     1.612     1.672     1.620     1.623     1.627     1.631     1.634     1.638     1.641     1.644     1.648     1.650     1.653     1.656     1.659     1.662     1.665     1.667     1.670     1.673     1.675     1.678     1.680     1.682     1.684     1.687     1.689     1.691     1.693     1.695     1.697     1.699     1.700     1.702     1.704     1.705     1.707     1.708     1.710     1.711     1.713     1.714     1.715     1.716     1.718     1.719     1.720     1.721     1.722     1.723     1.724     1.724     1.725     1.726     1.727     1.727     1.728     1.729     1.729     1.730     1.730     1.731     1.731     1.732     1.732     1.733     1.732     1.733     1.733     1.733     1.733     1.733     1.734     1.734     1.734     1.734     1.733     1.733     1.733     1.733     1.732     1.732     1.732     1.731     1.732     1.731     1.731     1.730     1.730     1.729     1.729     1.728     1.728     1.727     1.727     1.726     1.725     1.724     1.724     1.723     1.722     1.722     1.720     1.720     1.719     1.718     1.717     1.716     1.715     1.714     1.713     1.712     1.711     1.710     1.709     1.708     1.707     1.706     1.705     1.703     1.702     1.701     1.700     1.698     1.697     1.696     1.694     1.693     1.691     1.690     1.688     1.687     1.685     1.684     1.682     1.681     1.679     1.677     1.676     1.674     1.672     1.671     1.668     1.667     1.665     1.663     1.661     1.659     1.657     1.655     1.653     1.651     1.648     1.646     1.644     1.642     1.640     1.637     1.635     1.632     1.630     1.628     1.625     1.623     1.620     1.617     1.615     1.612     1.609     1.606     1.604     1.601     1.598     1.595     1.592     1.589     1.586     1.583     1.581     1.578     1.575     1.571     1.568     1.565     1.562     1.559     1.556     1.553     1.549     1.546     1.543     1.540     1.536     1.533     1.529     1.526     1.522     1.519     1.515     1.512     1.508     1.505     1.501     1.497     1.494     1.490     1.486     1.483     1.479     1.475     1.471     1.468     1.464     1.460     1.456     1.452     1.448     1.444     1.440     1.436     1.432     1.428     1.424     1.420     1.416     1.412     1.408     1.404     1.400     1.396     1.391     1.387     1.383     1.379     1.375     1.370     1.366     1.362     1.358     1.353     1.349     1.344     1.340     1.336     1.331     1.327     1.323     1.318     1.313     1.309     1.304     1.300     1.296     1.291     1.287     1.282     1.277     1.273     1.268     1.264     1.259     1.255     1.250     1.245     1.241     1.236     1.233     1.233     1.234     1.235     1.235     1.236     1.237     1.237     1.238     1.238     1.239     1.239     1.240     1.240     1.241     1.242     1.242     1.243     1.243     1.244     1.244     1.244     1.245     1.245     1.246     1.246     1.247     1.247     1.248     1.248     1.249     1.249     1.249     1.250     1.250     1.251     1.251     1.252     1.252     1.253     1.253     1.254     1.254     1.255     1.255     1.255     1.256     1.257     1.257     1.258     1.258     1.259     1.259     1.259     1.260     1.260     1.261     1.261     1.262     1.262     1.262     1.263     1.263     1.264     1.264     1.265     1.265     1.265     1.266     1.266     1.266     1.267     1.267     1.268     1.268     1.269     1.269     1.269     1.270     1.270     1.271     1.271     1.272     1.272     1.272     1.273     1.273     1.274     1.274     1.275     1.275     1.276     1.276     1.276     1.277     1.277     1.278     1.278     1.279     1.279     1.279     1.280     1.280     1.281     1.281     1.282     1.282     1.283     1.283     1.284     1.284     1.285     1.285     1.286     1.286     1.287     1.287     1.288     1.288     1.289     1.289     1.290     1.290     1.291     1.291     1.292     1.292     1.292     1.293     1.293     1.294     1.294     1.295     1.296     1.296     1.297     1.297     1.298     1.298     1.299     1.299     1.300     1.301     1.301     1.302     1.302     1.303     1.304     1.304     1.305     1.305     1.306     1.306     1.307     1.307     1.308     1.308     1.309     1.310     1.310     1.311     1.311     1.312     1.312     1.313     1.314     1.314     1.315     1.315     1.316     1.317     1.317     1.318     1.318     1.319     1.319     1.320     1.321     1.321     1.322     1.322     1.323     1.324     1.324     1.325     1.325     1.326     1.327     1.327     1.328     1.329     1.329     1.330     1.330     1.331     1.332     1.332     1.333     1.334     1.334     1.335     1.336     1.336     1.337     1.338     1.338     1.339     1.340     1.340     1.341     1.342     1.343     1.343     1.344     1.345     1.346     1.346     1.347     1.348     1.349     1.349     1.350     1.351     1.351     1.352     1.353     1.354     1.354     1.355     1.356     1.357     1.357     1.358     1.359     1.360     1.360     1.361     1.362     1.363     1.364     1.364     1.365     1.366     1.367     1.367     1.368     1.369     1.370     1.371     1.372     1.372     1.373     1.374     1.375     1.376     1.377     1.379     1.382     1.386     1.389     1.392     1.395     1.399     1.402     1.405     1.409     1.412     1.416     1.419     1.422     1.426     1.429     1.433     1.437     1.440     1.444     1.448     1.451     1.455     1.459     1.463     1.467     1.470     1.474     1.478     1.482     1.486     1.490     1.494     1.498     1.502     1.506     1.510     1.514     1.518     1.522     1.526     1.530     1.535     1.539     1.543     1.547     1.552     1.556     1.561     1.565     1.569     1.574     1.578     1.583     1.587     1.592     1.596     1.601     1.605     1.610     1.614     1.619     1.623     1.628     1.632     1.637     1.642     1.646     1.651     1.655     1.660     1.665     1.670     1.674     1.679     1.684     1.688     1.693     1.698     1.703     1.708     1.713     1.717     1.722     1.727     1.731     1.736     1.741     1.746     1.750     1.755     1.760     1.765     1.770     1.774     1.779     1.784     1.788     1.793     1.798     1.803     1.807     1.812     1.817     1.821     1.826     1.830     1.835     1.840     1.844     1.849     1.853     1.858     1.862     1.867     1.871     1.875     1.880     1.884     1.888     1.893     1.897     1.901     1.905     1.909     1.913     1.918     1.922     1.926     1.929     1.933     1.937     1.941     1.945     1.949     1.953     1.956     1.960     1.964     1.967     1.971     1.974     1.978     1.981     1.985     1.988     1.991     1.994     1.998     2.001     2.004     2.007     2.010     2.013     2.016     2.018     2.021     2.024     2.026     2.029     2.031     2.034     2.036     2.039     2.041     2.043     2.046     2.048     2.050     2.052     2.054     2.056     2.057     2.059     2.061     2.062     2.064     2.065     2.067     2.068     2.069     2.070     2.071     2.072     2.073     2.073     2.073     2.074     2.074     2.074     2.074     2.074     2.073     2.073     2.072     2.071     2.070     2.069     2.068     2.067     2.065     2.063     2.061     2.059     2.057     2.054     2.052     2.049     2.046     2.043     2.039     2.035     2.031     2.027     2.023     2.018     2.014     2.009     2.004     1.998     1.993     1.987     1.981     1.975     1.968     1.961     1.954     1.946     1.938     1.929     1.920     1.911     1.901     1.891     1.882     1.875     1.867     1.860     1.854     1.848     1.842     1.836     1.830     1.824     1.818     1.812     1.806     1.800     1.794     1.789     1.783     1.777     1.770     1.764     1.758     1.751     1.745     1.738     1.731     1.724     1.717     1.710     1.703     1.695     1.688     1.680     1.677     1.678     1.679     1.680     1.680     1.681     1.682     1.684     1.685     1.686     1.687     1.688     1.689     1.690     1.691     1.692     1.693     1.694     1.695     1.696     1.697     1.698     1.699     1.700     1.701     1.702     1.703     1.705     1.706     1.707     1.708     1.709     1.710     1.711     1.712     1.713     1.714     1.715     1.716     1.717     1.718     1.719     1.721     1.722     1.723     1.724     1.725     1.726     1.727     1.728     1.729     1.730     1.732     1.733     1.734     1.735     1.736     1.737     1.738     1.739     1.740     1.741     1.742     1.743     1.745     1.746     1.747     1.748     1.749     1.750     1.751     1.753     1.754     1.755     1.756     1.757     1.758     1.759     1.760     1.761     1.762     1.764     1.765     1.766     1.767     1.768     1.770     1.771     1.772     1.773     1.774     1.775     1.777     1.778     1.779     1.780     1.781     1.783     1.784     1.785     1.786     1.788     1.789     1.790     1.792     1.793     1.794     1.796     1.797     1.798     1.800     1.801     1.802     1.804     1.805     1.807     1.808     1.810     1.811     1.813     1.814     1.816     1.817     1.819     1.820     1.822     1.823     1.825     1.827     1.828     1.830     1.831     1.833     1.835     1.836     1.838     1.840     1.841     1.843     1.845     1.859     1.875     1.891     1.908     1.924     1.940     1.955     1.971     1.987     2.002     2.017     2.032     2.047     2.062     2.076     2.091     2.105     2.119     2.133     2.146     2.160     2.173     2.186     2.199     2.212     2.224     2.237     2.249     2.261     2.272     2.284     2.295     2.306     2.317     2.328     2.338     2.348     2.358     2.367     2.376     2.385     2.394     2.403     2.411     2.419     2.426     2.433     2.440     2.447     2.453     2.459     2.465     2.470     2.476     2.480     2.485     2.489     2.493     2.496     2.500     2.503     2.505     2.508     2.510     2.512     2.514     2.515     2.516     2.517     2.518     2.519     2.519     2.519     2.519     2.519     2.518     2.517     2.517     2.516     2.514     2.513     2.512     2.510     2.508     2.507     2.505     2.503     2.501     2.499     2.498     2.496     2.494     2.492     2.490     2.489     2.487     2.486     2.484     2.483     2.482     2.481     2.481     2.481     2.481     2.481     2.481     2.482     2.483     2.485     2.487     2.490     2.492     2.496     2.500     2.504     2.509     2.514     2.520     2.527     2.534     2.541     2.550     2.559     2.568     2.578     2.589     2.601     2.613     2.626     2.640     2.654     2.669     2.685     2.701     2.718     2.735     2.753     2.772     2.791     2.810     2.830     2.851     2.871     2.892     2.914     2.936     2.958     2.980     3.003     3.026     3.049     3.072     3.096     3.119     3.142     3.165     3.189     3.212     3.235     3.259     3.282     3.305     3.329     3.353     3.376     3.400     3.424     3.447     3.471     3.494     3.518     3.541     3.565     3.589     3.614     3.640     3.666     3.694     3.724     3.756     3.790     3.827     3.867     3.911     3.958     4.008     4.059     4.109     4.159     4.208     4.257     4.305     4.356     4.408     4.459     4.509     4.557     4.602     4.642     4.675     4.700     4.714     4.720     4.716     4.706     4.692     4.683     4.687     4.696     4.698     4.688     4.665     4.636     4.603     4.567     4.533     4.504     4.481     4.467     4.460     4.456     4.456     4.461     4.467     4.475     4.486     4.499     4.513     4.526     4.536     4.544     4.551     4.557     4.561     4.564     4.565     4.562     4.556     4.548     4.536     4.522     4.507     4.491     4.475     4.459     4.443     4.425     4.404     4.380     4.353     4.326     4.298     4.269     4.239     4.208     4.176     4.142     4.106     4.067     4.025     3.984     3.943     3.904     3.870     3.837     3.802     3.767     3.726     3.682     3.639     3.594     3.553     3.513     3.469     3.429     3.393     3.361     3.335     3.312     3.293     3.276     3.258     3.240     3.224     3.216     3.213     3.213     3.214     3.219     3.231     3.248     3.270     3.296     3.323     3.354     3.386     3.415     3.441     3.462     3.478     3.494     3.510     3.525     3.539     3.553     3.565     3.576     3.587     3.603     3.633     3.678     3.733     3.792     3.854     3.915     3.977     4.041     4.106     4.172     4.240     4.304     4.364     4.417     4.465     4.508     4.541     4.567     4.583     4.598     4.615     4.641     4.677     4.716     4.748     4.768     4.775     4.772     4.763     4.751     4.737     4.722     4.704     4.683     4.660     4.633     4.604     4.569     4.534     4.498     4.464     4.429     4.397     4.367     4.334     4.299     4.264     4.226     4.188     4.149     4.110     4.070     4.030     3.990     3.950     3.909     3.868     3.827     3.785     3.741     3.697     3.652     3.606     3.561     3.518     3.478     3.441     3.406     3.372     3.339     3.306     3.274     3.240     3.207     3.175     3.143     3.109     3.075     3.039     3.001     2.962     2.921     2.880     2.838     2.796     2.755     2.714     2.676     2.640     2.607     2.578     2.572     2.569     2.566     2.563     2.560     2.558     2.556     2.554     2.553     2.552     2.550     2.549     2.547     2.546     2.545     2.543     2.541     2.539     2.537     2.535     2.533     2.531     2.529     2.527     2.524     2.522     2.520     2.518     2.516     2.514     2.511     2.509     2.506     2.504     2.502     2.499     2.497     2.494     2.491     2.489     2.486     2.483     2.481     2.479     2.477     2.475     2.473     2.471     2.469     2.468     2.466     2.465     2.463     2.461     2.459     2.457     2.455     2.453     2.451     2.449     2.477     2.517     2.560     2.602     2.635     2.654     2.653     2.630     2.590     2.542     2.497     2.526     2.566     2.606     2.643     2.675     2.707     2.737     2.765     2.791     2.819     2.846     2.875     2.909     2.953     3.004     3.065     3.141     3.227     3.318     3.406     3.483     3.543     3.585     3.603     3.597     3.566     3.513     3.439     3.344     3.234     3.112     2.983     2.852     2.726     2.612     2.512     2.431     2.369     2.379     2.389     2.398     2.407     2.416     2.425     2.451     2.512     2.570     2.628     2.685     2.744     2.805     2.867     2.931     3.012     3.169     3.316     3.449     3.567     3.671     3.760     3.835     3.897     3.949     3.990     4.019     4.035     4.042     4.045     4.050     4.061     4.082     4.111     4.144     4.179     4.212     4.241     4.268     4.294     4.321     4.350     4.375     4.393     4.405     4.409     4.404     4.387     4.363     4.334     4.294     4.313     4.334     4.354     4.383     4.407     4.432     4.453     4.596     4.749     4.907     5.067     5.224     5.371     5.504     5.620     5.715     5.792     5.851     5.888     5.908     5.911     5.905     5.893     5.876     5.855     5.834     5.814     5.792     5.772     5.750     5.729     5.714     5.695     5.673     5.639     5.592     5.541     5.485     5.429     5.367     5.307     5.247     5.186     5.126     5.064     4.998     4.935     4.869     4.805     4.747     4.696     4.654     4.619     4.586     4.554     4.518     4.471     4.412     4.345     4.274     4.201     4.128     4.058     3.989     3.915     3.838     3.761     3.685     3.617     3.560     3.505     3.453     3.406     3.373     3.344     3.314     3.285     3.256     3.226     3.195     3.161     3.125     3.087     3.047     3.004     2.960     2.914     2.867     2.820     2.774     2.729     2.685     2.642     2.602     2.563     2.526     2.492     2.459     2.428     2.398     2.368     2.339     2.311     2.284     2.258     2.232     2.206     2.181     2.157     2.134     2.110     2.088     2.066     2.043     2.021     2.000     1.979     1.959     1.939     1.920     1.901     1.882     1.865     1.848     1.832     1.815     1.800     1.784     1.768     1.752     1.736     1.721     1.705     1.689     1.673     1.658     1.643     1.627     1.612     1.598     1.583     1.569     1.555     1.541     1.527     1.513     1.500     1.486     1.473     1.459     1.446     1.433     1.420     1.408     1.396     1.384     1.372     1.361     1.350     1.340     1.329     1.318     1.307     1.297     1.292     1.289     1.287     1.284     1.281     1.279     1.276     1.273     1.270     1.267     1.265     1.262     1.259     1.257     1.254     1.252     1.249     1.247     1.245     1.243     1.241     1.239     1.237     1.234     1.233     1.231     1.229     1.227     1.226     1.224     1.223     1.221     1.220     1.219     1.217     1.216     1.215     1.214     1.213     1.211     1.210     1.209     1.208     1.207     1.206     1.205     1.204     1.203     1.202     1.201     1.200     1.199     1.197     1.196     1.195     1.194     1.192     1.191     1.189     1.188     1.186     1.184     1.182     1.180     1.178     1.176     1.173     1.171     1.169     1.166     1.163     1.160     1.157     1.154     1.151     1.148     1.144     1.141     1.137     1.133     1.129     1.125     1.121     1.117     1.113     1.108     1.104     1.099     1.094     1.089     1.084     1.079     1.074     1.069     1.063     1.058     1.052     1.047     1.041     1.035     1.029     1.023     1.017     1.011     1.005     0.999     0.992     0.986     0.980     0.973     0.967     0.960     0.954     0.947     0.941     0.935     0.928     0.922     0.915     0.909     0.902     0.896     0.889     0.883     0.877     0.871     0.865     0.858     0.858     0.868     0.878     0.887     0.895     0.902     0.907     0.909     0.910
     1.564     1.569     1.573     1.578     1.582     1.586     1.591     1.616     1.599     1.674     1.607     1.676     1.615     1.629     1.622     1.626     1.630     1.633     1.637     1.640     1.643     1.646     1.649     1.653     1.656     1.658     1.661     1.664     1.667     1.669     1.672     1.674     1.677     1.679     1.682     1.684     1.686     1.688     1.690     1.692     1.694     1.696     1.698     1.700     1.702     1.703     1.705     1.707     1.708     1.710     1.711     1.713     1.714     1.715     1.717     1.718     1.719     1.720     1.721     1.722     1.723     1.724     1.725     1.725     1.726     1.727     1.728     1.728     1.729     1.730     1.730     1.731     1.731     1.732     1.732     1.733     1.733     1.733     1.734     1.733     1.734     1.734     1.734     1.734     1.734     1.734     1.734     1.734     1.734     1.734     1.733     1.733     1.733     1.733     1.733     1.732     1.732     1.732     1.732     1.731     1.730     1.730     1.729     1.728     1.728     1.727     1.727     1.726     1.725     1.725     1.724     1.723     1.723     1.722     1.721     1.720     1.719     1.718     1.717     1.716     1.715     1.714     1.713     1.712     1.711     1.710     1.709     1.708     1.707     1.706     1.705     1.703     1.702     1.701     1.699     1.698     1.697     1.695     1.694     1.693     1.691     1.690     1.688     1.687     1.685     1.684     1.682     1.681     1.679     1.677     1.675     1.673     1.672     1.670     1.668     1.666     1.664     1.662     1.660     1.658     1.656     1.654     1.652     1.650     1.648     1.646     1.643     1.641     1.639     1.636     1.634     1.631     1.629     1.626     1.624     1.621     1.619     1.616     1.613     1.611     1.608     1.605     1.602     1.600     1.597     1.594     1.591     1.588     1.585     1.582     1.579     1.576     1.573     1.570     1.567     1.564     1.561     1.557     1.554     1.551     1.548     1.545     1.541     1.538     1.534     1.531     1.527     1.524     1.521     1.517     1.514     1.510     1.506     1.503     1.499     1.496     1.492     1.488     1.484     1.481     1.477     1.473     1.469     1.466     1.462     1.458     1.454     1.450     1.446     1.442     1.438     1.434     1.430     1.426     1.422     1.418     1.414     1.410     1.406     1.402     1.398     1.393     1.389     1.385     1.381     1.377     1.372     1.368     1.364     1.360     1.355     1.351     1.347     1.342     1.338     1.333     1.329     1.325     1.320     1.316     1.311     1.307     1.302     1.298     1.293     1.289     1.285     1.280     1.275     1.271     1.266     1.262     1.257     1.252     1.248     1.243     1.239     1.234     1.233     1.233     1.234     1.235     1.235     1.236     1.236     1.237     1.238     1.238     1.239     1.239     1.240     1.240     1.241     1.241     1.242     1.242     1.243     1.243     1.244     1.244     1.245     1.245     1.246     1.246     1.246     1.247     1.247     1.248     1.248     1.249     1.249     1.250     1.250     1.251     1.251     1.252     1.252     1.253     1.253     1.254     1.254     1.254     1.255     1.256     1.256     1.256     1.257     1.257     1.258     1.258     1.259     1.259     1.260     1.260     1.260     1.261     1.261     1.262     1.262     1.263     1.263     1.263     1.264     1.264     1.265     1.265     1.266     1.266     1.266     1.267     1.267     1.267     1.268     1.268     1.269     1.269     1.270     1.270     1.271     1.271     1.271     1.272     1.272     1.273     1.273     1.274     1.274     1.275     1.275     1.275     1.276     1.276     1.277     1.277     1.277     1.278     1.278     1.279     1.279     1.280     1.280     1.281     1.281     1.281     1.282     1.283     1.283     1.284     1.284     1.284     1.285     1.286     1.286     1.286     1.287     1.287     1.288     1.289     1.289     1.289     1.290     1.290     1.291     1.291     1.292     1.292     1.293     1.293     1.294     1.294     1.295     1.295     1.296     1.297     1.297     1.298     1.298     1.299     1.299     1.300     1.301     1.301     1.302     1.302     1.303     1.304     1.304     1.305     1.305     1.306     1.306     1.307     1.307     1.308     1.309     1.309     1.310     1.310     1.311     1.311     1.312     1.313     1.313     1.314     1.314     1.315     1.316     1.316     1.317     1.317     1.318     1.318     1.319     1.320     1.320     1.321     1.321     1.322     1.323     1.323     1.324     1.324     1.325     1.326     1.326     1.327     1.328     1.328     1.329     1.329     1.330     1.331     1.331     1.332     1.333     1.333     1.334     1.334     1.335     1.336     1.336     1.337     1.338     1.338     1.339     1.340     1.341     1.341     1.342     1.343     1.344     1.344     1.345     1.346     1.347     1.347     1.348     1.349     1.349     1.350     1.351     1.352     1.352     1.353     1.354     1.355     1.355     1.356     1.357     1.358     1.359     1.359     1.360     1.361     1.362     1.362     1.363     1.364     1.365     1.366     1.366     1.367     1.368     1.369     1.370     1.370     1.371     1.372     1.373     1.374     1.375     1.375     1.376     1.378     1.381     1.384     1.387     1.391     1.394     1.397     1.400     1.404     1.407     1.410     1.414     1.417     1.421     1.424     1.428     1.431     1.435     1.438     1.442     1.446     1.450     1.453     1.457     1.461     1.465     1.469     1.472     1.476     1.480     1.484     1.488     1.492     1.496     1.500     1.504     1.508     1.512     1.516     1.520     1.524     1.528     1.533     1.537     1.541     1.545     1.550     1.554     1.558     1.563     1.567     1.572     1.576     1.581     1.585     1.590     1.594     1.599     1.603     1.608     1.612     1.617     1.621     1.626     1.630     1.635     1.639     1.644     1.649     1.653     1.658     1.663     1.667     1.672     1.677     1.681     1.686     1.691     1.696     1.701     1.705     1.710     1.715     1.720     1.724     1.729     1.734     1.739     1.743     1.748     1.753     1.757     1.762     1.767     1.771     1.776     1.781     1.786     1.790     1.795     1.800     1.804     1.809     1.814     1.818     1.823     1.828     1.832     1.836     1.841     1.846     1.850     1.854     1.859     1.863     1.867     1.872     1.876     1.880     1.885     1.889     1.893     1.897     1.901     1.905     1.910     1.913     1.917     1.921     1.925     1.929     1.933     1.937     1.941     1.944     1.948     1.952     1.955     1.959     1.963     1.966     1.969     1.973     1.976     1.979     1.983     1.986     1.989     1.992     1.995     1.998     2.001     2.004     2.007     2.010     2.012     2.015     2.017     2.020     2.022     2.025     2.027     2.030     2.032     2.034     2.036     2.039     2.041     2.043     2.045     2.046     2.048     2.050     2.052     2.053     2.055     2.056     2.057     2.058     2.060     2.061     2.062     2.062     2.063     2.064     2.064     2.064     2.064     2.064     2.064     2.064     2.064     2.063     2.062     2.062     2.061     2.059     2.058     2.057     2.055     2.053     2.051     2.049     2.047     2.044     2.042     2.039     2.036     2.032     2.029     2.025     2.021     2.017     2.013     2.008     2.003     1.998     1.993     1.988     1.982     1.976     1.970     1.964     1.957     1.950     1.943     1.935     1.928     1.919     1.911     1.902     1.892     1.883     1.874     1.866     1.858     1.851     1.845     1.839     1.832     1.827     1.821     1.815     1.809     1.804     1.798     1.792     1.786     1.781     1.775     1.769     1.763     1.756     1.750     1.744     1.737     1.731     1.724     1.717     1.710     1.703     1.695     1.688     1.680     1.675     1.676     1.677     1.678     1.679     1.680     1.681     1.682     1.683     1.684     1.685     1.686     1.687     1.688     1.689     1.690     1.691     1.692     1.693     1.694     1.695     1.696     1.697     1.698     1.699     1.700     1.701     1.703     1.704     1.705     1.706     1.707     1.708     1.709     1.710     1.711     1.712     1.713     1.714     1.715     1.716     1.717     1.718     1.719     1.721     1.722     1.723     1.724     1.725     1.726     1.727     1.728     1.729     1.731     1.732     1.733     1.734     1.735     1.736     1.737     1.738     1.739     1.740     1.741     1.742     1.744     1.745     1.746     1.747     1.748     1.749     1.750     1.751     1.753     1.754     1.755     1.756     1.757     1.758     1.759     1.760     1.761     1.763     1.764     1.765     1.766     1.767     1.768     1.770     1.771     1.772     1.773     1.774     1.776     1.777     1.778     1.779     1.780     1.782     1.783     1.784     1.785     1.787     1.788     1.789     1.791     1.792     1.793     1.795     1.796     1.797     1.799     1.800     1.801     1.803     1.804     1.806     1.807     1.809     1.810     1.812     1.813     1.815     1.816     1.818     1.820     1.821     1.823     1.824     1.826     1.827     1.829     1.830     1.832     1.834     1.835     1.837     1.839     1.840     1.842     1.844     1.848     1.864     1.881     1.897     1.913     1.930     1.945     1.961     1.977     1.992     2.008     2.023     2.038     2.052     2.067     2.082     2.096     2.110     2.124     2.138     2.151     2.164     2.177     2.190     2.203     2.216     2.228     2.240     2.252     2.264     2.276     2.287     2.298     2.309     2.320     2.330     2.340     2.350     2.360     2.369     2.378     2.387     2.396     2.404     2.412     2.420     2.427     2.434     2.441     2.447     2.453     2.459     2.465     2.470     2.475     2.479     2.484     2.488     2.491     2.495     2.498     2.501     2.503     2.505     2.507     2.509     2.511     2.512     2.513     2.514     2.514     2.515     2.515     2.515     2.515     2.514     2.513     2.513     2.512     2.510     2.509     2.508     2.506     2.505     2.503     2.501     2.499     2.497     2.495     2.494     2.492     2.490     2.488     2.486     2.485     2.483     2.481     2.480     2.479     2.478     2.477     2.476     2.476     2.476     2.476     2.476     2.477     2.478     2.479     2.481     2.484     2.487     2.490     2.493     2.497     2.502     2.507     2.513     2.519     2.526     2.534     2.542     2.550     2.560     2.570     2.580     2.592     2.604     2.617     2.630     2.644     2.659     2.674     2.690     2.706     2.724     2.741     2.760     2.779     2.798     2.818     2.838     2.858     2.879     2.901     2.923     2.945     2.967     2.990     3.013     3.036     3.059     3.082     3.105     3.129     3.152     3.176     3.199     3.223     3.246     3.270     3.293     3.316     3.340     3.364     3.388     3.412     3.435     3.459     3.483     3.507     3.531     3.556     3.580     3.605     3.631     3.657     3.684     3.712     3.743     3.775     3.811     3.849     3.890     3.936     3.986     4.037     4.089     4.140     4.190     4.238     4.286     4.335     4.386     4.437     4.488     4.537     4.584     4.628     4.666     4.696     4.715     4.726     4.729     4.723     4.713     4.704     4.704     4.711     4.715     4.710     4.690     4.660     4.627     4.591     4.554     4.519     4.491     4.471     4.458     4.453     4.451     4.450     4.453     4.460     4.469     4.481     4.495     4.509     4.523     4.533     4.541     4.549     4.556     4.561     4.564     4.565     4.562     4.556     4.548     4.536     4.524     4.512     4.499     4.485     4.471     4.458     4.441     4.420     4.396     4.370     4.342     4.314     4.285     4.255     4.226     4.194     4.161     4.127     4.088     4.047     4.006     3.965     3.926     3.893     3.858     3.824     3.788     3.747     3.701     3.657     3.611     3.568     3.526     3.481     3.442     3.406     3.372     3.345     3.318     3.295     3.273     3.250     3.227     3.205     3.194     3.189     3.189     3.193     3.202     3.217     3.238     3.263     3.290     3.321     3.353     3.386     3.415     3.442     3.464     3.483     3.501     3.520     3.536     3.551     3.566     3.578     3.587     3.592     3.599     3.609     3.631     3.667     3.714     3.767     3.823     3.883     3.943     4.008     4.076     4.143     4.209     4.268     4.325     4.376     4.420     4.455     4.480     4.500     4.517     4.541     4.578     4.626     4.671     4.709     4.738     4.755     4.762     4.767     4.769     4.768     4.761     4.752     4.739     4.722     4.701     4.672     4.638     4.600     4.562     4.523     4.486     4.452     4.416     4.379     4.342     4.303     4.265     4.226     4.186     4.145     4.104     4.064     4.023     3.982     3.941     3.900     3.858     3.815     3.772     3.726     3.680     3.634     3.588     3.545     3.504     3.466     3.429     3.392     3.357     3.322     3.286     3.250     3.216     3.181     3.146     3.111     3.074     3.037     2.998     2.958     2.917     2.876     2.834     2.792     2.750     2.710     2.672     2.637     2.606     2.586     2.583     2.580     2.577     2.574     2.571     2.569     2.567     2.566     2.565     2.563     2.562     2.560     2.559     2.557     2.556     2.554     2.552     2.550     2.548     2.546     2.543     2.541     2.538     2.536     2.533     2.531     2.528     2.526     2.523     2.521     2.518     2.515     2.512     2.510     2.507     2.504     2.502     2.499     2.496     2.493     2.490     2.487     2.485     2.482     2.480     2.478     2.476     2.474     2.473     2.471     2.469     2.468     2.466     2.464     2.462     2.460     2.458     2.456     2.454     2.451     2.478     2.519     2.566     2.610     2.644     2.659     2.651     2.620     2.574     2.525     2.489     2.528     2.566     2.605     2.639     2.670     2.701     2.730     2.755     2.779     2.803     2.829     2.854     2.889     2.929     2.977     3.037     3.110     3.196     3.286     3.375     3.457     3.525     3.576     3.604     3.610     3.591     3.549     3.484     3.398     3.293     3.173     3.046     2.913     2.781     2.660     2.553     2.460     2.385     2.355     2.364     2.372     2.381     2.390     2.399     2.411     2.474     2.533     2.589     2.645     2.702     2.759     2.816     2.875     2.974     3.140     3.293     3.430     3.548     3.648     3.729     3.796     3.854     3.906     3.953     3.993     4.024     4.047     4.066     4.085     4.108     4.137     4.168     4.195     4.219     4.240     4.262     4.289     4.323     4.361     4.398     4.430     4.453     4.469     4.479     4.479     4.468     4.444     4.409     4.362     4.331     4.389     4.442     4.493     4.546     4.693     4.858     5.022     5.189     5.361     5.528     5.686     5.832     5.962     6.066     6.138     6.184     6.197     6.189     6.164     6.134     6.098     6.059     6.014     5.962     5.913     5.866     5.827     5.789     5.758     5.731     5.720     5.707     5.691     5.668     5.632     5.592     5.545     5.491     5.426     5.351     5.273     5.190     5.108     5.031     4.952     4.872     4.791     4.705     4.621     4.547     4.480     4.424     4.374     4.325     4.276     4.221     4.154     4.082     4.009     3.936     3.866     3.803     3.743     3.682     3.617     3.551     3.487     3.434     3.394     3.355     3.320     3.289     3.267     3.246     3.224     3.201     3.179     3.155     3.130     3.102     3.072     3.040     3.006     2.968     2.929     2.888     2.846     2.802     2.760     2.718     2.677     2.638     2.599     2.563     2.528     2.494     2.463     2.432     2.403     2.374     2.346     2.318     2.291     2.265     2.240     2.214     2.190     2.165     2.142     2.118     2.096     2.073     2.051     2.028     2.007     1.986     1.965     1.945     1.926     1.907     1.888     1.871     1.854     1.837     1.820     1.804     1.788     1.772     1.756     1.741     1.725     1.709     1.693     1.677     1.662     1.647     1.632     1.617     1.602     1.587     1.573     1.559     1.545     1.531     1.517     1.504     1.490     1.477     1.464     1.450     1.437     1.424     1.412     1.400     1.388     1.376     1.364     1.353     1.342     1.332     1.321     1.310     1.300     1.290     1.286     1.283     1.280     1.277     1.275     1.272     1.269     1.267     1.264     1.261     1.258     1.256     1.253     1.251     1.249     1.246     1.244     1.241     1.239     1.237     1.235     1.233     1.231     1.229     1.228     1.226     1.224     1.223     1.221     1.220     1.218     1.217     1.216     1.214     1.213     1.212     1.211     1.210     1.208     1.207     1.206     1.205     1.204     1.203     1.202     1.201     1.200     1.199     1.198     1.197     1.196     1.195     1.193     1.192     1.191     1.189     1.188     1.186     1.185     1.183     1.181     1.179     1.177     1.175     1.173     1.171     1.168     1.166     1.163     1.160     1.158     1.155     1.152     1.148     1.145     1.142     1.138     1.135     1.131     1.127     1.123     1.119     1.114     1.110     1.106     1.101     1.096     1.092     1.087     1.082     1.077     1.071     1.066     1.061     1.055     1.050     1.044     1.038     1.033     1.027     1.021     1.015     1.009     1.002     0.996     0.990     0.984     0.977     0.971     0.964     0.958     0.952     0.945     0.939     0.932     0.926     0.920     0.913     0.906     0.900     0.894     0.887     0.881     0.875     0.869     0.863     0.856     0.851     0.862     0.872     0.883     0.891     0.898     0.904     0.907     0.908
     1.562     1.567     1.572     1.577     1.581     1.586     1.590     1.594     1.634     1.602     1.657     1.610     1.627     1.618     1.621     1.625     1.629     1.632     1.636     1.639     1.642     1.646     1.649     1.652     1.655     1.658     1.661     1.663     1.666     1.668     1.671     1.674     1.676     1.678     1.681     1.683     1.686     1.688     1.690     1.692     1.694     1.696     1.698     1.700     1.702     1.703     1.705     1.707     1.708     1.709     1.711     1.712     1.714     1.715     1.717     1.718     1.719     1.720     1.721     1.722     1.723     1.724     1.725     1.726     1.727     1.727     1.728     1.729     1.729     1.730     1.730     1.731     1.732     1.732     1.733     1.733     1.733     1.734     1.734     1.734     1.734     1.734     1.735     1.735     1.735     1.735     1.735     1.734     1.734     1.734     1.734     1.734     1.734     1.734     1.734     1.733     1.733     1.732     1.732     1.731     1.731     1.730     1.730     1.729     1.729     1.728     1.728     1.727     1.726     1.726     1.725     1.724     1.724     1.723     1.722     1.721     1.720     1.719     1.718     1.717     1.716     1.715     1.714     1.714     1.712     1.711     1.710     1.709     1.708     1.707     1.706     1.704     1.703     1.702     1.701     1.699     1.698     1.697     1.695     1.694     1.692     1.691     1.689     1.688     1.686     1.685     1.683     1.682     1.680     1.678     1.676     1.675     1.673     1.671     1.670     1.667     1.666     1.663     1.661     1.660     1.657     1.656     1.653     1.651     1.649     1.647     1.645     1.642     1.640     1.637     1.635     1.633     1.630     1.628     1.625     1.623     1.620     1.617     1.615     1.612     1.609     1.606     1.604     1.601     1.598     1.595     1.592     1.589     1.587     1.584     1.581     1.578     1.575     1.572     1.569     1.565     1.562     1.559     1.556     1.553     1.549     1.546     1.543     1.539     1.536     1.533     1.529     1.526     1.522     1.519     1.515     1.512     1.508     1.505     1.501     1.497     1.494     1.490     1.486     1.483     1.479     1.475     1.471     1.467     1.464     1.460     1.456     1.452     1.448     1.444     1.440     1.436     1.432     1.428     1.424     1.420     1.416     1.412     1.408     1.404     1.399     1.395     1.391     1.387     1.383     1.379     1.375     1.370     1.366     1.362     1.358     1.353     1.349     1.344     1.340     1.336     1.331     1.327     1.323     1.318     1.314     1.309     1.305     1.300     1.296     1.292     1.287     1.282     1.278     1.273     1.269     1.264     1.259     1.255     1.250     1.246     1.241     1.236     1.232     1.233     1.233     1.234     1.235     1.235     1.236     1.236     1.237     1.238     1.238     1.239     1.239     1.240     1.240     1.241     1.241     1.242     1.242     1.243     1.243     1.244     1.244     1.245     1.245     1.245     1.246     1.246     1.247     1.247     1.248     1.248     1.249     1.249     1.249     1.250     1.250     1.251     1.251     1.252     1.252     1.253     1.253     1.254     1.254     1.255     1.255     1.256     1.256     1.257     1.257     1.258     1.258     1.259     1.259     1.260     1.260     1.260     1.261     1.261     1.262     1.262     1.262     1.263     1.263     1.264     1.264     1.264     1.265     1.265     1.266     1.266     1.266     1.267     1.267     1.268     1.268     1.269     1.269     1.270     1.270     1.270     1.271     1.271     1.272     1.272     1.273     1.273     1.273     1.274     1.274     1.275     1.275     1.276     1.276     1.276     1.277     1.277     1.278     1.278     1.279     1.279     1.279     1.280     1.280     1.281     1.281     1.282     1.282     1.283     1.283     1.284     1.284     1.285     1.285     1.286     1.286     1.287     1.287     1.288     1.288     1.289     1.289     1.290     1.290     1.291     1.291     1.292     1.292     1.293     1.293     1.294     1.294     1.295     1.296     1.296     1.297     1.297     1.298     1.298     1.299     1.300     1.300     1.301     1.301     1.302     1.302     1.303     1.303     1.304     1.305     1.305     1.306     1.306     1.307     1.307     1.308     1.309     1.309     1.310     1.310     1.311     1.312     1.312     1.313     1.313     1.314     1.314     1.315     1.316     1.316     1.317     1.317     1.318     1.318     1.319     1.319     1.320     1.321     1.321     1.322     1.323     1.323     1.324     1.324     1.325     1.326     1.326     1.327     1.328     1.328     1.329     1.329     1.330     1.331     1.331     1.332     1.333     1.333     1.334     1.335     1.335     1.336     1.336     1.337     1.338     1.339     1.339     1.340     1.341     1.342     1.342     1.343     1.344     1.345     1.345     1.346     1.347     1.348     1.348     1.349     1.350     1.350     1.351     1.352     1.353     1.353     1.354     1.355     1.356     1.356     1.357     1.358     1.359     1.360     1.360     1.361     1.362     1.363     1.363     1.364     1.365     1.366     1.367     1.368     1.368     1.369     1.370     1.371     1.372     1.372     1.373     1.374     1.375     1.376     1.376     1.379     1.382     1.386     1.389     1.392     1.395     1.399     1.402     1.405     1.409     1.412     1.416     1.419     1.422     1.426     1.430     1.433     1.437     1.440     1.444     1.448     1.451     1.455     1.459     1.463     1.467     1.471     1.474     1.478     1.482     1.486     1.490     1.494     1.498     1.502     1.506     1.510     1.514     1.518     1.522     1.526     1.531     1.535     1.539     1.543     1.548     1.552     1.556     1.561     1.565     1.570     1.574     1.579     1.583     1.588     1.592     1.597     1.601     1.606     1.610     1.615     1.619     1.624     1.628     1.633     1.637     1.642     1.646     1.651     1.656     1.660     1.665     1.670     1.674     1.679     1.684     1.689     1.693     1.698     1.703     1.708     1.712     1.717     1.722     1.726     1.731     1.736     1.741     1.745     1.750     1.755     1.759     1.764     1.769     1.773     1.778     1.783     1.787     1.792     1.797     1.801     1.806     1.811     1.815     1.820     1.824     1.829     1.833     1.838     1.842     1.846     1.851     1.855     1.859     1.864     1.868     1.872     1.877     1.881     1.885     1.889     1.893     1.897     1.901     1.905     1.909     1.913     1.917     1.921     1.925     1.929     1.932     1.936     1.940     1.943     1.947     1.950     1.954     1.958     1.961     1.964     1.968     1.971     1.974     1.977     1.980     1.984     1.986     1.989     1.992     1.995     1.998     2.001     2.003     2.006     2.009     2.011     2.014     2.016     2.018     2.021     2.023     2.025     2.027     2.029     2.031     2.033     2.035     2.037     2.039     2.041     2.042     2.044     2.045     2.047     2.048     2.049     2.050     2.051     2.052     2.053     2.054     2.054     2.055     2.055     2.055     2.055     2.055     2.054     2.054     2.053     2.053     2.052     2.051     2.050     2.048     2.047     2.045     2.043     2.041     2.039     2.037     2.034     2.032     2.029     2.026     2.022     2.019     2.015     2.011     2.007     2.002     1.998     1.993     1.988     1.983     1.977     1.972     1.966     1.960     1.954     1.947     1.940     1.933     1.926     1.918     1.910     1.902     1.893     1.884     1.876     1.867     1.859     1.851     1.844     1.837     1.830     1.824     1.818     1.812     1.807     1.801     1.795     1.790     1.784     1.778     1.772     1.767     1.761     1.755     1.749     1.743     1.736     1.730     1.723     1.717     1.710     1.703     1.696     1.688     1.681     1.674     1.674     1.675     1.676     1.677     1.678     1.679     1.680     1.681     1.682     1.683     1.684     1.685     1.686     1.687     1.688     1.689     1.690     1.691     1.692     1.693     1.694     1.695     1.696     1.697     1.698     1.699     1.701     1.702     1.703     1.704     1.705     1.706     1.707     1.708     1.709     1.710     1.711     1.712     1.713     1.714     1.715     1.716     1.717     1.718     1.720     1.721     1.722     1.723     1.724     1.725     1.726     1.727     1.728     1.730     1.731     1.732     1.733     1.734     1.735     1.736     1.737     1.738     1.739     1.740     1.741     1.742     1.744     1.745     1.746     1.747     1.748     1.749     1.750     1.752     1.753     1.754     1.755     1.756     1.757     1.758     1.759     1.760     1.762     1.763     1.764     1.765     1.766     1.767     1.769     1.770     1.771     1.772     1.773     1.774     1.776     1.777     1.778     1.779     1.781     1.782     1.783     1.784     1.786     1.787     1.788     1.789     1.791     1.792     1.794     1.795     1.796     1.798     1.799     1.800     1.802     1.803     1.805     1.806     1.808     1.809     1.811     1.812     1.814     1.815     1.817     1.818     1.820     1.821     1.823     1.825     1.826     1.828     1.829     1.831     1.833     1.834     1.836     1.838     1.839     1.841     1.843     1.844     1.854     1.870     1.887     1.903     1.919     1.935     1.951     1.967     1.983     1.998     2.013     2.028     2.043     2.058     2.072     2.087     2.101     2.115     2.129     2.142     2.156     2.169     2.182     2.195     2.207     2.220     2.232     2.244     2.256     2.268     2.279     2.290     2.301     2.312     2.322     2.333     2.343     2.352     2.362     2.371     2.380     2.389     2.397     2.405     2.413     2.420     2.428     2.434     2.441     2.447     2.453     2.459     2.464     2.469     2.474     2.478     2.482     2.486     2.490     2.493     2.496     2.498     2.501     2.503     2.504     2.506     2.507     2.508     2.509     2.510     2.510     2.510     2.510     2.510     2.510     2.509     2.509     2.508     2.506     2.505     2.504     2.502     2.501     2.499     2.497     2.495     2.493     2.491     2.490     2.488     2.486     2.484     2.482     2.480     2.479     2.477     2.476     2.474     2.473     2.472     2.471     2.471     2.471     2.471     2.471     2.472     2.473     2.474     2.476     2.478     2.480     2.483     2.487     2.491     2.495     2.500     2.506     2.512     2.518     2.526     2.533     2.542     2.551     2.561     2.571     2.582     2.594     2.606     2.620     2.633     2.648     2.663     2.678     2.695     2.712     2.729     2.747     2.766     2.785     2.805     2.825     2.845     2.866     2.887     2.909     2.931     2.953     2.976     2.999     3.022     3.045     3.068     3.091     3.115     3.139     3.162     3.186     3.210     3.233     3.257     3.280     3.304     3.327     3.351     3.375     3.399     3.423     3.447     3.471     3.495     3.520     3.545     3.570     3.596     3.621     3.647     3.674     3.701     3.730     3.762     3.795     3.831     3.870     3.914     3.963     4.013     4.065     4.117     4.168     4.218     4.266     4.314     4.364     4.414     4.465     4.514     4.563     4.609     4.650     4.685     4.711     4.727     4.735     4.735     4.730     4.723     4.719     4.721     4.724     4.722     4.708     4.681     4.647     4.610     4.573     4.536     4.502     4.476     4.459     4.449     4.445     4.442     4.440     4.444     4.451     4.460     4.473     4.487     4.501     4.514     4.525     4.534     4.543     4.550     4.556     4.559     4.560     4.557     4.552     4.544     4.535     4.525     4.516     4.505     4.494     4.482     4.469     4.452     4.432     4.408     4.382     4.354     4.327     4.299     4.269     4.240     4.210     4.179     4.145     4.108     4.068     4.028     3.987     3.949     3.914     3.880     3.845     3.809     3.767     3.722     3.676     3.629     3.583     3.540     3.496     3.458     3.421     3.386     3.357     3.326     3.300     3.272     3.244     3.216     3.191     3.176     3.170     3.172     3.178     3.190     3.209     3.232     3.259     3.289     3.321     3.355     3.388     3.419     3.446     3.469     3.490     3.511     3.530     3.548     3.564     3.579     3.591     3.599     3.603     3.606     3.609     3.614     3.628     3.655     3.695     3.742     3.794     3.853     3.917     3.983     4.049     4.112     4.174     4.232     4.285     4.331     4.365     4.394     4.414     4.437     4.470     4.515     4.563     4.610     4.654     4.691     4.718     4.743     4.766     4.783     4.794     4.799     4.799     4.795     4.786     4.768     4.742     4.708     4.669     4.626     4.586     4.547     4.507     4.466     4.426     4.385     4.345     4.305     4.265     4.224     4.182     4.141     4.100     4.058     4.015     3.974     3.932     3.889     3.845     3.800     3.754     3.707     3.660     3.615     3.571     3.529     3.489     3.449     3.411     3.374     3.337     3.301     3.264     3.227     3.190     3.153     3.115     3.076     3.036     2.996     2.955     2.913     2.871     2.828     2.786     2.744     2.703     2.666     2.632     2.601     2.598     2.595     2.591     2.588     2.585     2.582     2.581     2.579     2.578     2.577     2.575     2.574     2.572     2.570     2.569     2.567     2.565     2.563     2.561     2.559     2.556     2.554     2.551     2.548     2.545     2.542     2.539     2.536     2.533     2.531     2.528     2.525     2.522     2.519     2.516     2.513     2.510     2.507     2.504     2.500     2.497     2.494     2.492     2.489     2.486     2.484     2.482     2.480     2.478     2.476     2.474     2.473     2.471     2.469     2.467     2.465     2.463     2.461     2.459     2.457     2.454     2.478     2.521     2.570     2.614     2.644     2.653     2.637     2.600     2.555     2.514     2.495     2.524     2.561     2.603     2.642     2.658     2.689     2.718     2.742     2.765     2.786     2.807     2.833     2.865     2.902     2.948     3.007     3.080     3.163     3.252     3.341     3.426     3.501     3.560     3.598     3.616     3.611     3.579     3.525     3.448     3.349     3.235     3.110     2.979     2.846     2.721     2.606     2.503     2.415     2.340     2.336     2.345     2.353     2.362     2.371     2.381     2.416     2.475     2.532     2.588     2.645     2.702     2.759     2.818     2.940     3.103     3.253     3.384     3.494     3.583     3.654     3.714     3.773     3.836     3.901     3.965     4.022     4.071     4.113     4.153     4.195     4.239     4.279     4.311     4.334     4.351     4.367     4.388     4.413     4.442     4.473     4.501     4.522     4.539     4.554     4.562     4.591     4.641     4.694     4.754     4.819     4.883     4.937     4.983     5.091     5.281     5.469     5.639     5.791     5.939     6.080     6.211     6.327     6.416     6.473     6.494     6.488     6.458     6.415     6.364     6.311     6.248     6.183     6.108     6.030     5.957     5.892     5.839     5.787     5.747     5.715     5.699     5.687     5.668     5.649     5.619     5.583     5.542     5.488     5.424     5.342     5.250     5.154     5.055     4.962     4.873     4.778     4.678     4.573     4.463     4.356     4.261     4.174     4.099     4.033     3.971     3.911     3.846     3.780     3.716     3.653     3.595     3.544     3.497     3.449     3.397     3.344     3.295     3.259     3.235     3.212     3.191     3.173     3.159     3.145     3.130     3.113     3.096     3.077     3.056     3.034     3.010     2.983     2.954     2.921     2.887     2.851     2.813     2.774     2.736     2.698     2.660     2.623     2.588     2.553     2.520     2.489     2.458     2.429     2.401     2.373     2.346     2.319     2.293     2.267     2.242     2.217     2.193     2.169     2.145     2.122     2.099     2.077     2.055     2.033     2.012     1.990     1.970     1.950     1.930     1.911     1.893     1.875     1.858     1.841     1.824     1.808     1.792     1.776     1.760     1.744     1.728     1.713     1.697     1.681     1.666     1.651     1.635     1.621     1.606     1.591     1.577     1.563     1.549     1.535     1.521     1.508     1.494     1.481     1.468     1.454     1.441     1.428     1.415     1.403     1.392     1.380     1.368     1.356     1.345     1.335     1.324     1.314     1.303     1.293     1.283     1.279     1.276     1.274     1.271     1.268     1.266     1.263     1.260     1.258     1.255     1.252     1.250     1.247     1.245     1.243     1.240     1.238     1.236     1.234     1.232     1.230     1.228     1.226     1.224     1.223     1.221     1.219     1.218     1.216     1.215     1.214     1.212     1.211     1.210     1.209     1.208     1.207     1.206     1.204     1.203     1.203     1.202     1.201     1.200     1.198     1.197     1.196     1.195     1.194     1.193     1.192     1.191     1.189     1.188     1.187     1.185     1.184     1.182     1.180     1.178     1.176     1.174     1.172     1.170     1.168     1.166     1.163     1.160     1.158     1.155     1.152     1.149     1.146     1.142     1.139     1.135     1.132     1.128     1.124     1.120     1.116     1.112     1.107     1.103     1.099     1.094     1.089     1.084     1.079     1.074     1.069     1.064     1.058     1.053     1.047     1.042     1.036     1.030     1.024     1.018     1.012     1.006     1.000     0.994     0.987     0.981     0.975     0.968     0.962     0.956     0.949     0.943     0.936     0.930     0.924     0.917     0.911     0.904     0.898     0.891     0.885     0.879     0.873     0.867     0.861     0.855     0.848     0.856     0.867     0.878     0.888     0.895     0.901     0.904     0.905
     1.562     1.567     1.571     1.576     1.580     1.585     1.589     1.593     1.597     1.615     1.605     1.609     1.613     1.617     1.621     1.624     1.628     1.631     1.635     1.638     1.641     1.645     1.648     1.651     1.654     1.657     1.660     1.663     1.666     1.668     1.670     1.673     1.676     1.678     1.680     1.683     1.685     1.688     1.689     1.692     1.694     1.696     1.697     1.700     1.701     1.703     1.705     1.707     1.708     1.710     1.711     1.713     1.714     1.716     1.717     1.718     1.719     1.720     1.721     1.722     1.724     1.724     1.725     1.726     1.727     1.728     1.728     1.729     1.730     1.730     1.731     1.731     1.732     1.732     1.733     1.733     1.734     1.734     1.734     1.735     1.735     1.735     1.735     1.735     1.736     1.735     1.735     1.735     1.735     1.735     1.735     1.735     1.734     1.734     1.734     1.734     1.734     1.733     1.733     1.732     1.732     1.731     1.731     1.730     1.730     1.729     1.729     1.728     1.727     1.727     1.726     1.725     1.724     1.724     1.723     1.722     1.721     1.720     1.719     1.719     1.718     1.717     1.716     1.715     1.714     1.713     1.711     1.710     1.709     1.708     1.707     1.706     1.704     1.703     1.702     1.700     1.699     1.698     1.696     1.695     1.694     1.692     1.691     1.689     1.688     1.686     1.685     1.683     1.681     1.680     1.678     1.676     1.674     1.673     1.671     1.669     1.667     1.665     1.663     1.661     1.659     1.657     1.655     1.653     1.650     1.648     1.646     1.644     1.641     1.639     1.637     1.634     1.632     1.629     1.627     1.624     1.622     1.619     1.616     1.614     1.611     1.608     1.605     1.602     1.600     1.597     1.594     1.591     1.588     1.585     1.582     1.579     1.576     1.573     1.570     1.567     1.564     1.561     1.558     1.554     1.551     1.548     1.544     1.541     1.538     1.535     1.531     1.528     1.524     1.521     1.517     1.514     1.510     1.506     1.503     1.499     1.495     1.492     1.488     1.484     1.481     1.477     1.473     1.469     1.466     1.462     1.458     1.454     1.450     1.446     1.442     1.438     1.434     1.430     1.426     1.422     1.418     1.414     1.410     1.406     1.402     1.397     1.393     1.389     1.385     1.381     1.377     1.372     1.368     1.364     1.360     1.355     1.351     1.347     1.342     1.338     1.334     1.329     1.325     1.321     1.316     1.312     1.307     1.303     1.299     1.294     1.289     1.285     1.280     1.276     1.271     1.266     1.262     1.257     1.253     1.248     1.244     1.239     1.234     1.232     1.233     1.233     1.234     1.234     1.235     1.236     1.236     1.237     1.237     1.238     1.239     1.239     1.240     1.240     1.241     1.241     1.242     1.242     1.242     1.243     1.243     1.244     1.244     1.245     1.245     1.246     1.246     1.246     1.247     1.247     1.248     1.248     1.249     1.249     1.250     1.250     1.251     1.251     1.252     1.252     1.253     1.253     1.254     1.254     1.255     1.255     1.256     1.256     1.256     1.257     1.258     1.258     1.258     1.259     1.259     1.260     1.260     1.260     1.261     1.261     1.262     1.262     1.262     1.263     1.263     1.264     1.264     1.265     1.265     1.265     1.266     1.266     1.267     1.267     1.268     1.268     1.269     1.269     1.269     1.270     1.270     1.271     1.271     1.272     1.272     1.272     1.273     1.273     1.274     1.274     1.275     1.275     1.275     1.276     1.276     1.277     1.277     1.277     1.278     1.278     1.279     1.279     1.280     1.280     1.281     1.281     1.282     1.282     1.283     1.283     1.284     1.284     1.285     1.285     1.286     1.286     1.287     1.287     1.288     1.288     1.289     1.289     1.290     1.290     1.291     1.291     1.292     1.292     1.293     1.293     1.294     1.294     1.295     1.296     1.296     1.297     1.297     1.298     1.298     1.299     1.300     1.300     1.301     1.301     1.302     1.302     1.303     1.304     1.304     1.305     1.305     1.306     1.307     1.307     1.308     1.308     1.309     1.309     1.310     1.310     1.311     1.312     1.312     1.313     1.313     1.314     1.314     1.315     1.316     1.316     1.317     1.317     1.318     1.318     1.319     1.320     1.320     1.321     1.321     1.322     1.323     1.323     1.324     1.324     1.325     1.326     1.326     1.327     1.328     1.328     1.329     1.329     1.330     1.331     1.331     1.332     1.333     1.333     1.334     1.335     1.335     1.336     1.337     1.337     1.338     1.339     1.340     1.340     1.341     1.342     1.343     1.343     1.344     1.345     1.346     1.346     1.347     1.348     1.349     1.349     1.350     1.351     1.351     1.352     1.353     1.354     1.354     1.355     1.356     1.357     1.357     1.358     1.359     1.360     1.361     1.362     1.362     1.363     1.364     1.365     1.365     1.366     1.367     1.368     1.369     1.370     1.370     1.371     1.372     1.373     1.374     1.374     1.375     1.376     1.378     1.381     1.384     1.387     1.391     1.394     1.397     1.400     1.404     1.407     1.410     1.414     1.417     1.421     1.424     1.428     1.431     1.435     1.439     1.442     1.446     1.450     1.453     1.457     1.461     1.465     1.469     1.472     1.476     1.480     1.484     1.488     1.492     1.496     1.500     1.504     1.508     1.512     1.516     1.520     1.525     1.529     1.533     1.537     1.541     1.546     1.550     1.554     1.559     1.563     1.568     1.572     1.576     1.581     1.585     1.590     1.594     1.599     1.603     1.608     1.612     1.617     1.621     1.626     1.630     1.635     1.640     1.644     1.649     1.653     1.658     1.663     1.667     1.672     1.677     1.681     1.686     1.691     1.696     1.700     1.705     1.710     1.714     1.719     1.724     1.728     1.733     1.738     1.743     1.747     1.752     1.756     1.761     1.766     1.771     1.775     1.780     1.784     1.789     1.794     1.798     1.803     1.807     1.812     1.816     1.821     1.825     1.830     1.834     1.839     1.843     1.847     1.851     1.856     1.860     1.865     1.869     1.873     1.877     1.881     1.885     1.889     1.893     1.897     1.901     1.905     1.909     1.913     1.916     1.920     1.924     1.928     1.931     1.935     1.938     1.942     1.946     1.949     1.952     1.956     1.959     1.962     1.965     1.969     1.972     1.975     1.978     1.981     1.983     1.986     1.989     1.992     1.995     1.997     2.000     2.002     2.005     2.007     2.009     2.012     2.014     2.016     2.018     2.020     2.022     2.024     2.026     2.027     2.029     2.031     2.033     2.034     2.036     2.037     2.038     2.040     2.041     2.042     2.042     2.043     2.044     2.044     2.045     2.045     2.045     2.045     2.045     2.045     2.044     2.044     2.043     2.042     2.041     2.040     2.039     2.037     2.036     2.034     2.032     2.029     2.027     2.024     2.022     2.019     2.016     2.012     2.009     2.005     2.001     1.997     1.993     1.988     1.983     1.978     1.973     1.968     1.962     1.956     1.950     1.944     1.938     1.931     1.924     1.917     1.909     1.901     1.893     1.885     1.877     1.869     1.860     1.852     1.844     1.836     1.829     1.823     1.816     1.810     1.804     1.799     1.793     1.787     1.782     1.776     1.770     1.765     1.759     1.753     1.747     1.741     1.735     1.729     1.723     1.716     1.709     1.703     1.696     1.689     1.682     1.674     1.672     1.673     1.674     1.675     1.676     1.677     1.678     1.679     1.680     1.681     1.682     1.683     1.684     1.685     1.686     1.687     1.688     1.689     1.690     1.691     1.692     1.693     1.694     1.695     1.696     1.698     1.699     1.700     1.701     1.702     1.703     1.704     1.705     1.706     1.707     1.708     1.709     1.710     1.711     1.712     1.713     1.714     1.715     1.716     1.718     1.719     1.720     1.721     1.722     1.723     1.724     1.725     1.726     1.727     1.729     1.730     1.731     1.732     1.733     1.734     1.735     1.736     1.737     1.738     1.739     1.740     1.742     1.743     1.744     1.745     1.746     1.747     1.748     1.749     1.751     1.752     1.753     1.754     1.755     1.756     1.757     1.758     1.759     1.761     1.762     1.763     1.764     1.765     1.767     1.768     1.769     1.770     1.771     1.772     1.774     1.775     1.776     1.777     1.778     1.780     1.781     1.782     1.783     1.785     1.786     1.787     1.788     1.790     1.791     1.792     1.794     1.795     1.797     1.798     1.799     1.801     1.802     1.804     1.805     1.807     1.808     1.810     1.811     1.813     1.814     1.816     1.817     1.819     1.820     1.822     1.824     1.825     1.827     1.828     1.830     1.832     1.834     1.835     1.837     1.839     1.840     1.842     1.844     1.845     1.860     1.876     1.893     1.909     1.925     1.941     1.957     1.973     1.988     2.004     2.019     2.034     2.049     2.063     2.078     2.092     2.106     2.120     2.133     2.147     2.160     2.173     2.186     2.199     2.211     2.224     2.236     2.248     2.259     2.271     2.282     2.293     2.304     2.314     2.325     2.335     2.345     2.354     2.364     2.373     2.381     2.390     2.398     2.406     2.414     2.421     2.428     2.435     2.441     2.447     2.453     2.458     2.463     2.468     2.473     2.477     2.481     2.484     2.488     2.491     2.493     2.496     2.498     2.500     2.501     2.503     2.504     2.505     2.505     2.506     2.506     2.506     2.506     2.506     2.505     2.504     2.503     2.502     2.501     2.500     2.498     2.497     2.495     2.493     2.491     2.489     2.487     2.485     2.483     2.481     2.480     2.478     2.476     2.474     2.473     2.471     2.470     2.468     2.467     2.467     2.466     2.466     2.466     2.466     2.466     2.467     2.468     2.470     2.472     2.474     2.477     2.480     2.484     2.488     2.493     2.498     2.504     2.510     2.518     2.525     2.533     2.542     2.552     2.562     2.573     2.584     2.596     2.609     2.622     2.637     2.651     2.667     2.683     2.700     2.717     2.735     2.753     2.772     2.791     2.811     2.832     2.852     2.874     2.895     2.917     2.939     2.962     2.984     3.007     3.030     3.054     3.077     3.101     3.124     3.148     3.172     3.196     3.220     3.244     3.267     3.291     3.314     3.338     3.362     3.385     3.409     3.433     3.458     3.482     3.507     3.533     3.559     3.585     3.611     3.637     3.664     3.691     3.719     3.749     3.781     3.816     3.853     3.893     3.939     3.989     4.041     4.093     4.144     4.195     4.244     4.293     4.341     4.391     4.441     4.491     4.540     4.587     4.630     4.669     4.700     4.722     4.735     4.741     4.739     4.735     4.731     4.728     4.729     4.727     4.716     4.693     4.662     4.625     4.587     4.549     4.513     4.481     4.459     4.445     4.438     4.434     4.431     4.429     4.432     4.439     4.448     4.461     4.475     4.488     4.501     4.513     4.523     4.532     4.540     4.546     4.550     4.551     4.550     4.545     4.539     4.533     4.526     4.518     4.511     4.501     4.490     4.477     4.460     4.440     4.417     4.391     4.364     4.337     4.309     4.280     4.252     4.224     4.194     4.162     4.128     4.088     4.049     4.010     3.970     3.935     3.901     3.866     3.830     3.788     3.742     3.696     3.646     3.599     3.555     3.512     3.475     3.437     3.403     3.370     3.336     3.305     3.273     3.240     3.209     3.180     3.163     3.157     3.161     3.170     3.185     3.205     3.229     3.258     3.290     3.324     3.359     3.392     3.423     3.451     3.475     3.498     3.519     3.539     3.558     3.575     3.589     3.602     3.612     3.617     3.620     3.620     3.620     3.620     3.627     3.645     3.677     3.721     3.774     3.833     3.895     3.957     4.020     4.081     4.141     4.194     4.239     4.277     4.305     4.330     4.361     4.400     4.444     4.491     4.540     4.589     4.634     4.677     4.721     4.759     4.789     4.812     4.827     4.838     4.842     4.837     4.825     4.804     4.772     4.730     4.690     4.651     4.608     4.565     4.522     4.477     4.434     4.392     4.351     4.309     4.267     4.224     4.182     4.138     4.095     4.051     4.008     3.964     3.921     3.877     3.832     3.784     3.736     3.689     3.643     3.598     3.554     3.511     3.471     3.431     3.393     3.356     3.318     3.280     3.242     3.203     3.164     3.123     3.082     3.040     2.998     2.955     2.912     2.869     2.824     2.780     2.737     2.696     2.659     2.625     2.612     2.609     2.606     2.603     2.600     2.597     2.595     2.594     2.592     2.591     2.589     2.588     2.586     2.584     2.583     2.581     2.579     2.577     2.575     2.572     2.570     2.567     2.564     2.561     2.558     2.555     2.551     2.548     2.545     2.541     2.538     2.535     2.532     2.528     2.525     2.522     2.519     2.516     2.512     2.509     2.505     2.502     2.499     2.496     2.493     2.491     2.488     2.486     2.484     2.482     2.480     2.478     2.476     2.475     2.473     2.471     2.469     2.467     2.465     2.462     2.460     2.457     2.476     2.520     2.568     2.609     2.632     2.633     2.612     2.577     2.539     2.515     2.521     2.555     2.604     2.647     2.668     2.665     2.673     2.701     2.727     2.749     2.768     2.787     2.811     2.839     2.875     2.921     2.980     3.050     3.129     3.213     3.302     3.388     3.468     3.534     3.583     3.614     3.620     3.602     3.560     3.492     3.404     3.297     3.178     3.049     2.918     2.792     2.671     2.560     2.458     2.367     2.307     2.316     2.324     2.332     2.341     2.350     2.358     2.391     2.449     2.508     2.568     2.628     2.688     2.751     2.869     3.024     3.165     3.289     3.392     3.475     3.544     3.611     3.686     3.771     3.864     3.957     4.041     4.115     4.180     4.242     4.305     4.367     4.424     4.470     4.507     4.539     4.572     4.606     4.641     4.677     4.717     4.765     4.817     4.878     4.943     5.005     5.059     5.107     5.156     5.212     5.276     5.337     5.388     5.461     5.663     5.864     6.068     6.258     6.418     6.554     6.660     6.734     6.774     6.783     6.757     6.712     6.654     6.592     6.525     6.456     6.380     6.294     6.207     6.112     6.021     5.938     5.866     5.808     5.751     5.705     5.666     5.640     5.621     5.593     5.566     5.536     5.500     5.460     5.408     5.342     5.265     5.171     5.070     4.963     4.858     4.754     4.647     4.529     4.404     4.273     4.139     4.015     3.903     3.803     3.722     3.649     3.586     3.527     3.470     3.419     3.371     3.330     3.295     3.263     3.230     3.193     3.156     3.124     3.100     3.086     3.075     3.065     3.056     3.048     3.041     3.031     3.019     3.007     2.992     2.976     2.958     2.939     2.917     2.893     2.866     2.837     2.806     2.772     2.738     2.703     2.669     2.634     2.601     2.568     2.536     2.505     2.475     2.446     2.418     2.391     2.365     2.339     2.313     2.288     2.264     2.239     2.215     2.191     2.168     2.145     2.122     2.100     2.078     2.055     2.034     2.013     1.992     1.971     1.952     1.933     1.914     1.895     1.878     1.861     1.843     1.827     1.811     1.795     1.779     1.763     1.747     1.731     1.715     1.700     1.684     1.669     1.654     1.639     1.624     1.609     1.595     1.581     1.567     1.553     1.539     1.525     1.511     1.498     1.485     1.472     1.458     1.445     1.432     1.419     1.407     1.395     1.383     1.371     1.360     1.348     1.337     1.327     1.317     1.307     1.296     1.286     1.276     1.273     1.270     1.267     1.265     1.262     1.259     1.257     1.254     1.252     1.249     1.247     1.244     1.242     1.240     1.237     1.235     1.233     1.231     1.229     1.227     1.225     1.223     1.221     1.220     1.218     1.217     1.215     1.214     1.212     1.211     1.210     1.208     1.207     1.206     1.205     1.204     1.203     1.202     1.201     1.200     1.199     1.198     1.197     1.196     1.195     1.194     1.193     1.191     1.190     1.189     1.188     1.187     1.185     1.184     1.182     1.181     1.179     1.178     1.176     1.174     1.172     1.170     1.168     1.165     1.163     1.160     1.158     1.155     1.152     1.149     1.146     1.143     1.140     1.136     1.133     1.129     1.125     1.122     1.118     1.113     1.109     1.105     1.101     1.096     1.091     1.087     1.082     1.077     1.072     1.067     1.061     1.056     1.050     1.045     1.039     1.034     1.028     1.022     1.016     1.010     1.004     0.998     0.991     0.985     0.979     0.973     0.966     0.960     0.953     0.947     0.941     0.934     0.928     0.922     0.915     0.909     0.902     0.896     0.889     0.883     0.877     0.871     0.865     0.859     0.853     0.846     0.850     0.863     0.874     0.884     0.892     0.898     0.902     0.903
     1.561     1.566     1.570     1.575     1.580     1.584     1.588     1.592     1.596     1.601     1.604     1.609     1.612     1.616     1.620     1.624     1.627     1.631     1.634     1.637     1.641     1.644     1.648     1.650     1.654     1.656     1.660     1.662     1.665     1.668     1.670     1.673     1.676     1.678     1.680     1.682     1.685     1.687     1.689     1.691     1.694     1.696     1.698     1.700     1.701     1.703     1.705     1.707     1.708     1.710     1.711     1.713     1.714     1.716     1.717     1.719     1.719     1.721     1.721     1.723     1.724     1.725     1.726     1.727     1.727     1.728     1.729     1.730     1.730     1.731     1.732     1.732     1.732     1.733     1.734     1.734     1.735     1.735     1.735     1.735     1.735     1.736     1.736     1.736     1.736     1.736     1.736     1.736     1.736     1.736     1.736     1.736     1.735     1.735     1.735     1.735     1.735     1.734     1.734     1.733     1.733     1.732     1.732     1.731     1.731     1.730     1.729     1.729     1.729     1.728     1.727     1.726     1.726     1.725     1.724     1.723     1.722     1.721     1.721     1.720     1.719     1.718     1.717     1.716     1.715     1.714     1.713     1.712     1.711     1.709     1.708     1.707     1.706     1.704     1.703     1.702     1.700     1.699     1.698     1.696     1.695     1.693     1.692     1.690     1.689     1.687     1.686     1.684     1.683     1.681     1.679     1.677     1.675     1.674     1.672     1.670     1.668     1.666     1.664     1.662     1.660     1.658     1.656     1.654     1.652     1.649     1.647     1.645     1.643     1.640     1.638     1.636     1.633     1.631     1.628     1.626     1.623     1.620     1.618     1.615     1.612     1.609     1.607     1.604     1.601     1.598     1.595     1.593     1.590     1.587     1.584     1.581     1.578     1.575     1.572     1.569     1.566     1.562     1.559     1.556     1.553     1.550     1.546     1.543     1.539     1.536     1.533     1.529     1.526     1.522     1.519     1.515     1.512     1.508     1.505     1.501     1.497     1.494     1.490     1.486     1.483     1.479     1.475     1.471     1.467     1.464     1.460     1.456     1.452     1.448     1.444     1.440     1.436     1.432     1.428     1.424     1.420     1.416     1.412     1.408     1.404     1.400     1.395     1.391     1.387     1.383     1.379     1.375     1.370     1.366     1.362     1.357     1.353     1.349     1.344     1.340     1.336     1.332     1.327     1.323     1.318     1.314     1.310     1.305     1.301     1.296     1.292     1.287     1.283     1.278     1.274     1.269     1.265     1.260     1.255     1.251     1.246     1.241     1.237     1.232     1.232     1.233     1.233     1.234     1.234     1.235     1.236     1.236     1.237     1.237     1.238     1.238     1.239     1.239     1.240     1.240     1.241     1.241     1.242     1.242     1.243     1.243     1.244     1.244     1.245     1.245     1.245     1.246     1.246     1.247     1.247     1.248     1.248     1.249     1.249     1.250     1.250     1.250     1.251     1.251     1.252     1.253     1.253     1.254     1.254     1.254     1.255     1.255     1.256     1.256     1.257     1.257     1.258     1.258     1.259     1.259     1.259     1.260     1.260     1.261     1.261     1.262     1.262     1.262     1.263     1.263     1.264     1.264     1.264     1.265     1.265     1.266     1.266     1.267     1.267     1.267     1.268     1.268     1.269     1.269     1.270     1.270     1.271     1.271     1.271     1.272     1.272     1.273     1.273     1.274     1.274     1.274     1.275     1.275     1.276     1.276     1.276     1.277     1.277     1.278     1.278     1.279     1.279     1.280     1.280     1.281     1.281     1.282     1.282     1.283     1.283     1.284     1.284     1.285     1.285     1.286     1.286     1.287     1.287     1.288     1.288     1.289     1.289     1.290     1.290     1.291     1.291     1.292     1.292     1.293     1.293     1.294     1.294     1.295     1.296     1.296     1.297     1.297     1.298     1.298     1.299     1.300     1.300     1.301     1.301     1.302     1.303     1.303     1.304     1.304     1.305     1.305     1.306     1.307     1.307     1.308     1.308     1.309     1.309     1.310     1.310     1.311     1.312     1.312     1.313     1.313     1.314     1.314     1.315     1.316     1.316     1.317     1.317     1.318     1.318     1.319     1.320     1.320     1.321     1.322     1.322     1.323     1.323     1.324     1.324     1.325     1.326     1.326     1.327     1.328     1.328     1.329     1.329     1.330     1.331     1.331     1.332     1.333     1.333     1.334     1.335     1.335     1.336     1.337     1.338     1.338     1.339     1.340     1.341     1.341     1.342     1.343     1.344     1.344     1.345     1.346     1.346     1.347     1.348     1.349     1.349     1.350     1.351     1.352     1.352     1.353     1.354     1.355     1.355     1.356     1.357     1.358     1.359     1.360     1.360     1.361     1.362     1.363     1.363     1.364     1.365     1.366     1.367     1.367     1.368     1.369     1.370     1.371     1.371     1.372     1.373     1.374     1.375     1.375     1.376     1.379     1.382     1.386     1.389     1.392     1.395     1.398     1.402     1.405     1.409     1.412     1.416     1.419     1.423     1.426     1.430     1.433     1.437     1.441     1.444     1.448     1.452     1.455     1.459     1.463     1.467     1.471     1.474     1.478     1.482     1.486     1.490     1.494     1.498     1.502     1.506     1.510     1.514     1.518     1.523     1.527     1.531     1.535     1.540     1.544     1.548     1.552     1.557     1.561     1.566     1.570     1.574     1.579     1.583     1.588     1.592     1.597     1.601     1.606     1.610     1.615     1.619     1.624     1.628     1.633     1.637     1.642     1.646     1.651     1.656     1.660     1.665     1.670     1.674     1.679     1.684     1.688     1.693     1.698     1.702     1.707     1.712     1.716     1.721     1.726     1.730     1.735     1.740     1.744     1.749     1.753     1.758     1.763     1.767     1.772     1.777     1.781     1.786     1.790     1.795     1.800     1.804     1.808     1.813     1.817     1.822     1.826     1.831     1.835     1.839     1.844     1.848     1.852     1.856     1.861     1.865     1.869     1.873     1.877     1.881     1.885     1.889     1.893     1.897     1.901     1.904     1.908     1.912     1.916     1.919     1.923     1.927     1.930     1.933     1.937     1.940     1.944     1.947     1.950     1.953     1.957     1.960     1.963     1.966     1.969     1.972     1.975     1.977     1.980     1.983     1.985     1.988     1.991     1.993     1.996     1.998     2.000     2.002     2.005     2.007     2.009     2.011     2.013     2.015     2.017     2.018     2.020     2.022     2.023     2.025     2.026     2.027     2.029     2.030     2.031     2.032     2.033     2.034     2.034     2.035     2.035     2.036     2.036     2.036     2.036     2.036     2.035     2.034     2.034     2.033     2.032     2.031     2.029     2.028     2.026     2.024     2.022     2.020     2.017     2.015     2.012     2.009     2.006     2.003     1.999     1.995     1.992     1.988     1.983     1.979     1.974     1.969     1.964     1.959     1.953     1.947     1.941     1.935     1.929     1.922     1.915     1.908     1.901     1.893     1.886     1.878     1.870     1.862     1.854     1.846     1.838     1.830     1.823     1.816     1.809     1.803     1.797     1.791     1.785     1.780     1.774     1.769     1.763     1.757     1.752     1.746     1.740     1.734     1.728     1.722     1.715     1.709     1.702     1.696     1.689     1.682     1.675     1.670     1.671     1.672     1.673     1.674     1.675     1.676     1.677     1.678     1.679     1.680     1.681     1.682     1.683     1.684     1.685     1.686     1.687     1.688     1.689     1.690     1.691     1.692     1.693     1.695     1.696     1.697     1.698     1.699     1.700     1.701     1.702     1.703     1.704     1.705     1.706     1.707     1.708     1.709     1.710     1.711     1.712     1.714     1.715     1.716     1.717     1.718     1.719     1.720     1.721     1.722     1.723     1.724     1.725     1.727     1.728     1.729     1.730     1.731     1.732     1.733     1.734     1.735     1.736     1.737     1.738     1.740     1.741     1.742     1.743     1.744     1.745     1.746     1.747     1.748     1.750     1.751     1.752     1.753     1.754     1.755     1.756     1.757     1.759     1.760     1.761     1.762     1.763     1.764     1.766     1.767     1.768     1.769     1.770     1.771     1.773     1.774     1.775     1.776     1.777     1.779     1.780     1.781     1.782     1.784     1.785     1.786     1.787     1.789     1.790     1.791     1.793     1.794     1.796     1.797     1.798     1.800     1.801     1.803     1.804     1.806     1.807     1.809     1.810     1.812     1.813     1.815     1.816     1.818     1.820     1.821     1.823     1.824     1.826     1.828     1.829     1.831     1.833     1.834     1.836     1.838     1.839     1.841     1.843     1.844     1.849     1.866     1.882     1.899     1.915     1.931     1.947     1.963     1.979     1.994     2.009     2.024     2.039     2.054     2.068     2.083     2.097     2.111     2.124     2.138     2.151     2.164     2.177     2.190     2.203     2.215     2.227     2.239     2.251     2.262     2.274     2.285     2.296     2.306     2.317     2.327     2.337     2.347     2.356     2.365     2.374     2.383     2.391     2.399     2.407     2.414     2.421     2.428     2.434     2.441     2.446     2.452     2.457     2.462     2.467     2.471     2.475     2.479     2.482     2.485     2.488     2.491     2.493     2.495     2.497     2.498     2.499     2.500     2.501     2.501     2.502     2.502     2.501     2.501     2.501     2.500     2.499     2.498     2.497     2.495     2.494     2.492     2.491     2.489     2.487     2.485     2.483     2.481     2.479     2.477     2.475     2.473     2.471     2.470     2.468     2.466     2.465     2.464     2.463     2.462     2.461     2.460     2.460     2.460     2.461     2.461     2.462     2.464     2.466     2.468     2.471     2.474     2.477     2.481     2.486     2.491     2.496     2.503     2.509     2.517     2.525     2.533     2.542     2.552     2.563     2.574     2.586     2.598     2.611     2.625     2.640     2.655     2.671     2.687     2.704     2.722     2.740     2.759     2.778     2.797     2.818     2.838     2.859     2.881     2.902     2.925     2.947     2.970     2.993     3.016     3.039     3.062     3.086     3.110     3.134     3.158     3.182     3.206     3.230     3.254     3.277     3.301     3.325     3.349     3.372     3.396     3.420     3.444     3.468     3.493     3.519     3.545     3.572     3.599     3.626     3.653     3.680     3.708     3.737     3.768     3.801     3.837     3.875     3.917     3.964     4.014     4.066     4.118     4.170     4.220     4.270     4.319     4.367     4.417     4.466     4.515     4.563     4.608     4.648     4.683     4.711     4.730     4.740     4.742     4.740     4.736     4.731     4.729     4.725     4.717     4.699     4.670     4.634     4.595     4.557     4.521     4.487     4.458     4.440     4.431     4.426     4.422     4.418     4.416     4.419     4.425     4.434     4.446     4.459     4.472     4.485     4.498     4.508     4.518     4.527     4.533     4.538     4.540     4.540     4.537     4.533     4.530     4.525     4.520     4.515     4.506     4.495     4.482     4.466     4.446     4.423     4.398     4.371     4.344     4.317     4.288     4.263     4.236     4.207     4.179     4.146     4.108     4.071     4.032     3.992     3.957     3.922     3.887     3.851     3.808     3.762     3.715     3.664     3.615     3.572     3.531     3.494     3.456     3.420     3.383     3.346     3.312     3.276     3.240     3.206     3.174     3.155     3.151     3.157     3.167     3.183     3.204     3.229     3.260     3.293     3.329     3.364     3.397     3.428     3.456     3.481     3.504     3.525     3.545     3.565     3.581     3.597     3.613     3.624     3.633     3.637     3.638     3.636     3.632     3.630     3.633     3.646     3.673     3.712     3.761     3.815     3.874     3.933     3.994     4.051     4.103     4.150     4.186     4.216     4.248     4.285     4.326     4.371     4.419     4.471     4.523     4.577     4.636     4.692     4.742     4.783     4.815     4.842     4.860     4.871     4.873     4.868     4.851     4.818     4.786     4.751     4.711     4.669     4.627     4.581     4.537     4.491     4.446     4.403     4.360     4.317     4.272     4.228     4.182     4.136     4.091     4.045     4.001     3.957     3.914     3.866     3.818     3.769     3.721     3.673     3.626     3.580     3.536     3.493     3.453     3.415     3.377     3.339     3.301     3.262     3.221     3.179     3.137     3.093     3.049     3.005     2.961     2.916     2.870     2.824     2.777     2.733     2.691     2.652     2.627     2.624     2.621     2.618     2.615     2.612     2.610     2.608     2.607     2.605     2.604     2.602     2.601     2.599     2.597     2.596     2.594     2.592     2.589     2.587     2.584     2.581     2.578     2.575     2.571     2.568     2.564     2.560     2.557     2.553     2.549     2.546     2.542     2.539     2.535     2.532     2.528     2.525     2.522     2.518     2.514     2.511     2.508     2.504     2.501     2.498     2.496     2.493     2.491     2.488     2.486     2.484     2.482     2.481     2.479     2.477     2.475     2.473     2.471     2.468     2.466     2.464     2.461     2.470     2.513     2.558     2.592     2.607     2.602     2.581     2.554     2.533     2.535     2.562     2.605     2.645     2.669     2.670     2.657     2.655     2.685     2.711     2.731     2.748     2.766     2.787     2.814     2.851     2.898     2.955     3.020     3.093     3.172     3.257     3.343     3.426     3.497     3.559     3.600     3.620     3.617     3.588     3.534     3.458     3.361     3.248     3.125     2.996     2.869     2.746     2.627     2.513     2.409     2.315     2.285     2.292     2.300     2.308     2.317     2.325     2.333     2.341     2.402     2.466     2.530     2.597     2.666     2.752     2.902     3.039     3.159     3.263     3.353     3.438     3.529     3.631     3.747     3.866     3.981     4.086     4.178     4.263     4.346     4.431     4.517     4.597     4.668     4.734     4.798     4.863     4.928     4.989     5.044     5.098     5.157     5.223     5.293     5.367     5.430     5.480     5.523     5.565     5.612     5.665     5.716     5.770     5.946     6.130     6.320     6.522     6.724     6.896     7.023     7.084     7.087     7.043     6.971     6.875     6.780     6.681     6.586     6.491     6.395     6.301     6.199     6.105     6.006     5.918     5.843     5.778     5.724     5.668     5.617     5.569     5.529     5.500     5.460     5.419     5.385     5.344     5.302     5.252     5.187     5.113     5.028     4.928     4.823     4.708     4.591     4.468     4.339     4.200     4.057     3.910     3.767     3.638     3.521     3.427     3.348     3.280     3.222     3.172     3.133     3.103     3.081     3.064     3.048     3.029     3.008     2.988     2.968     2.953     2.946     2.942     2.939     2.937     2.936     2.933     2.928     2.921     2.913     2.902     2.890     2.877     2.862     2.845     2.825     2.803     2.779     2.753     2.724     2.694     2.664     2.633     2.602     2.571     2.541     2.512     2.484     2.456     2.428     2.402     2.377     2.351     2.326     2.302     2.279     2.255     2.232     2.208     2.185     2.163     2.140     2.118     2.096     2.075     2.053     2.032     2.012     1.991     1.971     1.952     1.933     1.914     1.896     1.879     1.862     1.845     1.828     1.812     1.796     1.781     1.765     1.749     1.733     1.718     1.702     1.687     1.672     1.657     1.642     1.627     1.613     1.598     1.584     1.571     1.557     1.543     1.529     1.515     1.502     1.489     1.475     1.462     1.449     1.436     1.423     1.411     1.399     1.387     1.375     1.363     1.352     1.341     1.330     1.320     1.310     1.300     1.289     1.279     1.269     1.267     1.264     1.261     1.259     1.256     1.253     1.251     1.248     1.246     1.243     1.241     1.239     1.236     1.234     1.232     1.230     1.228     1.226     1.224     1.222     1.220     1.218     1.217     1.215     1.214     1.212     1.211     1.209     1.208     1.207     1.206     1.204     1.203     1.202     1.201     1.200     1.199     1.198     1.197     1.196     1.195     1.194     1.193     1.192     1.191     1.190     1.189     1.188     1.187     1.185     1.184     1.183     1.181     1.180     1.178     1.177     1.175     1.173     1.171     1.169     1.167     1.165     1.163     1.160     1.158     1.155     1.152     1.150     1.147     1.144     1.141     1.137     1.134     1.130     1.127     1.123     1.119     1.115     1.111     1.107     1.102     1.098     1.094     1.089     1.084     1.079     1.074     1.069     1.064     1.059     1.053     1.048     1.043     1.037     1.031     1.026     1.020     1.014     1.008     1.002     0.995     0.989     0.983     0.977     0.970     0.964     0.957     0.951     0.945     0.938     0.932     0.926     0.919     0.913     0.907     0.900     0.894     0.887     0.881     0.875     0.869     0.863     0.857     0.851     0.845     0.845     0.858     0.870     0.880     0.888     0.895     0.899     0.902
     1.560     1.565     1.569     1.574     1.579     1.583     1.587     1.592     1.596     1.600     1.604     1.608     1.612     1.615     1.619     1.623     1.626     1.630     1.634     1.637     1.640     1.644     1.647     1.650     1.653     1.656     1.659     1.662     1.665     1.667     1.670     1.673     1.676     1.678     1.680     1.682     1.685     1.687     1.689     1.691     1.694     1.695     1.698     1.699     1.702     1.703     1.705     1.706     1.708     1.709     1.711     1.712     1.714     1.715     1.717     1.718     1.719     1.720     1.722     1.723     1.724     1.725     1.726     1.727     1.728     1.729     1.729     1.730     1.730     1.731     1.732     1.732     1.733     1.733     1.734     1.734     1.735     1.735     1.736     1.736     1.736     1.736     1.736     1.737     1.736     1.737     1.737     1.737     1.737     1.737     1.736     1.736     1.736     1.736     1.736     1.736     1.735     1.735     1.734     1.734     1.734     1.733     1.733     1.732     1.732     1.731     1.731     1.730     1.729     1.729     1.728     1.727     1.727     1.726     1.725     1.724     1.724     1.723     1.722     1.721     1.720     1.719     1.718     1.717     1.716     1.715     1.714     1.713     1.712     1.710     1.709     1.708     1.707     1.706     1.704     1.703     1.702     1.700     1.699     1.697     1.696     1.695     1.693     1.692     1.690     1.689     1.687     1.685     1.684     1.682     1.680     1.679     1.677     1.675     1.673     1.672     1.670     1.668     1.666     1.664     1.661     1.660     1.658     1.655     1.653     1.651     1.649     1.646     1.644     1.642     1.640     1.637     1.635     1.632     1.630     1.627     1.624     1.622     1.619     1.616     1.614     1.611     1.608     1.605     1.603     1.600     1.597     1.594     1.591     1.588     1.585     1.582     1.579     1.576     1.573     1.570     1.567     1.564     1.561     1.558     1.554     1.551     1.548     1.544     1.541     1.538     1.534     1.531     1.528     1.524     1.521     1.517     1.514     1.510     1.506     1.503     1.499     1.495     1.492     1.488     1.484     1.481     1.477     1.473     1.469     1.465     1.462     1.458     1.454     1.450     1.446     1.442     1.438     1.434     1.430     1.426     1.422     1.418     1.414     1.410     1.406     1.402     1.397     1.393     1.389     1.385     1.381     1.377     1.372     1.368     1.364     1.359     1.355     1.351     1.347     1.342     1.338     1.334     1.329     1.325     1.321     1.316     1.312     1.307     1.303     1.298     1.294     1.290     1.285     1.280     1.276     1.271     1.267     1.262     1.258     1.253     1.249     1.244     1.239     1.235     1.231     1.232     1.233     1.233     1.234     1.234     1.235     1.235     1.236     1.237     1.237     1.238     1.238     1.239     1.239     1.240     1.240     1.241     1.241     1.242     1.242     1.243     1.243     1.243     1.244     1.244     1.245     1.245     1.246     1.246     1.247     1.247     1.247     1.248     1.248     1.249     1.249     1.250     1.250     1.251     1.251     1.252     1.252     1.253     1.253     1.254     1.254     1.255     1.255     1.256     1.256     1.257     1.257     1.257     1.258     1.258     1.259     1.259     1.260     1.260     1.260     1.261     1.261     1.262     1.262     1.263     1.263     1.263     1.264     1.264     1.265     1.265     1.266     1.266     1.266     1.267     1.267     1.268     1.268     1.269     1.269     1.269     1.270     1.270     1.271     1.271     1.272     1.272     1.273     1.273     1.273     1.274     1.274     1.275     1.275     1.276     1.276     1.276     1.277     1.277     1.278     1.278     1.279     1.279     1.280     1.280     1.281     1.281     1.282     1.282     1.283     1.283     1.284     1.284     1.285     1.285     1.286     1.286     1.287     1.287     1.288     1.288     1.289     1.289     1.290     1.290     1.291     1.291     1.292     1.292     1.293     1.294     1.294     1.295     1.295     1.296     1.296     1.297     1.297     1.298     1.299     1.299     1.300     1.300     1.301     1.302     1.302     1.303     1.303     1.304     1.304     1.305     1.305     1.306     1.307     1.307     1.308     1.308     1.309     1.309     1.310     1.310     1.311     1.311     1.312     1.313     1.313     1.314     1.314     1.315     1.315     1.316     1.317     1.317     1.318     1.318     1.319     1.319     1.320     1.321     1.321     1.322     1.323     1.323     1.324     1.325     1.325     1.326     1.327     1.327     1.328     1.328     1.329     1.330     1.330     1.331     1.332     1.332     1.333     1.334     1.334     1.335     1.336     1.336     1.337     1.338     1.339     1.339     1.340     1.341     1.341     1.342     1.343     1.344     1.345     1.345     1.346     1.347     1.347     1.348     1.349     1.350     1.350     1.351     1.352     1.353     1.353     1.354     1.355     1.356     1.357     1.358     1.358     1.359     1.360     1.361     1.361     1.362     1.363     1.364     1.365     1.365     1.366     1.367     1.368     1.369     1.369     1.370     1.371     1.372     1.373     1.373     1.374     1.375     1.376     1.377     1.380     1.384     1.387     1.390     1.393     1.397     1.400     1.403     1.407     1.410     1.414     1.417     1.421     1.424     1.428     1.431     1.435     1.439     1.442     1.446     1.450     1.453     1.457     1.461     1.465     1.469     1.472     1.476     1.480     1.484     1.488     1.492     1.496     1.500     1.504     1.508     1.512     1.516     1.520     1.525     1.529     1.533     1.537     1.542     1.546     1.550     1.555     1.559     1.563     1.568     1.572     1.577     1.581     1.585     1.590     1.594     1.599     1.603     1.608     1.612     1.617     1.621     1.626     1.630     1.635     1.640     1.644     1.649     1.653     1.658     1.662     1.667     1.672     1.676     1.681     1.686     1.690     1.695     1.700     1.704     1.709     1.714     1.718     1.723     1.728     1.732     1.737     1.741     1.746     1.750     1.755     1.760     1.764     1.769     1.774     1.778     1.783     1.787     1.792     1.796     1.801     1.805     1.810     1.814     1.818     1.823     1.827     1.831     1.836     1.840     1.844     1.848     1.852     1.857     1.861     1.865     1.869     1.873     1.877     1.881     1.885     1.888     1.892     1.896     1.900     1.903     1.907     1.911     1.914     1.918     1.921     1.925     1.928     1.932     1.935     1.939     1.942     1.945     1.948     1.951     1.954     1.957     1.960     1.963     1.966     1.969     1.971     1.974     1.977     1.979     1.982     1.984     1.987     1.989     1.991     1.993     1.995     1.998     2.000     2.002     2.004     2.005     2.007     2.009     2.011     2.012     2.014     2.015     2.017     2.018     2.019     2.020     2.021     2.022     2.023     2.024     2.025     2.025     2.026     2.026     2.026     2.026     2.026     2.026     2.026     2.025     2.024     2.023     2.022     2.021     2.020     2.018     2.016     2.015     2.013     2.010     2.008     2.005     2.003     2.000     1.997     1.993     1.990     1.986     1.982     1.978     1.974     1.969     1.965     1.960     1.955     1.950     1.944     1.938     1.932     1.926     1.920     1.914     1.907     1.900     1.893     1.885     1.878     1.871     1.863     1.855     1.847     1.839     1.832     1.824     1.817     1.810     1.803     1.797     1.790     1.784     1.779     1.773     1.767     1.761     1.756     1.750     1.744     1.739     1.733     1.727     1.721     1.715     1.708     1.702     1.695     1.689     1.682     1.675     1.668     1.669     1.670     1.671     1.672     1.673     1.674     1.675     1.676     1.677     1.678     1.679     1.680     1.681     1.682     1.683     1.684     1.685     1.686     1.687     1.688     1.689     1.690     1.691     1.692     1.694     1.695     1.696     1.697     1.698     1.699     1.700     1.701     1.702     1.703     1.704     1.705     1.706     1.707     1.708     1.710     1.711     1.712     1.713     1.714     1.715     1.716     1.717     1.718     1.719     1.720     1.721     1.722     1.723     1.724     1.726     1.727     1.728     1.729     1.730     1.731     1.732     1.733     1.734     1.735     1.737     1.738     1.739     1.740     1.741     1.742     1.743     1.744     1.745     1.746     1.747     1.749     1.750     1.751     1.752     1.753     1.754     1.755     1.756     1.758     1.759     1.760     1.761     1.762     1.763     1.765     1.766     1.767     1.768     1.769     1.770     1.772     1.773     1.774     1.775     1.776     1.778     1.779     1.780     1.781     1.783     1.784     1.785     1.786     1.788     1.789     1.790     1.792     1.793     1.795     1.796     1.797     1.799     1.800     1.802     1.803     1.805     1.806     1.808     1.809     1.811     1.812     1.814     1.815     1.817     1.819     1.820     1.822     1.823     1.825     1.827     1.828     1.830     1.832     1.833     1.835     1.837     1.838     1.840     1.842     1.844     1.845     1.855     1.872     1.888     1.905     1.921     1.937     1.953     1.969     1.984     2.000     2.015     2.030     2.044     2.059     2.073     2.087     2.102     2.115     2.129     2.142     2.156     2.169     2.181     2.194     2.206     2.219     2.231     2.242     2.254     2.266     2.277     2.288     2.298     2.309     2.319     2.329     2.339     2.348     2.358     2.367     2.375     2.384     2.392     2.400     2.407     2.414     2.421     2.428     2.434     2.440     2.446     2.451     2.456     2.461     2.465     2.469     2.473     2.477     2.480     2.483     2.485     2.488     2.490     2.492     2.493     2.494     2.495     2.496     2.497     2.497     2.497     2.497     2.497     2.496     2.495     2.495     2.494     2.492     2.491     2.490     2.488     2.486     2.485     2.483     2.481     2.479     2.477     2.475     2.473     2.471     2.469     2.467     2.465     2.463     2.462     2.460     2.459     2.458     2.457     2.456     2.455     2.455     2.455     2.455     2.456     2.457     2.458     2.460     2.462     2.464     2.467     2.470     2.474     2.479     2.483     2.489     2.495     2.501     2.508     2.516     2.524     2.533     2.543     2.553     2.564     2.575     2.587     2.600     2.614     2.628     2.643     2.659     2.675     2.691     2.708     2.726     2.745     2.764     2.783     2.803     2.824     2.845     2.866     2.888     2.910     2.932     2.955     2.978     3.001     3.024     3.047     3.071     3.095     3.119     3.143     3.167     3.191     3.215     3.240     3.264     3.288     3.311     3.335     3.359     3.383     3.406     3.430     3.454     3.479     3.504     3.531     3.558     3.586     3.613     3.641     3.669     3.697     3.726     3.756     3.788     3.821     3.857     3.897     3.940     3.988     4.038     4.090     4.142     4.193     4.244     4.294     4.343     4.393     4.442     4.490     4.538     4.584     4.626     4.663     4.694     4.718     4.734     4.740     4.740     4.736     4.730     4.724     4.719     4.711     4.697     4.672     4.639     4.600     4.560     4.523     4.489     4.458     4.435     4.424     4.418     4.414     4.409     4.404     4.402     4.403     4.408     4.417     4.428     4.440     4.453     4.467     4.480     4.491     4.502     4.511     4.519     4.524     4.528     4.529     4.528     4.527     4.526     4.524     4.521     4.516     4.508     4.498     4.485     4.468     4.449     4.427     4.402     4.375     4.350     4.322     4.296     4.272     4.246     4.222     4.195     4.163     4.129     4.093     4.053     4.013     3.979     3.943     3.908     3.871     3.828     3.782     3.734     3.682     3.634     3.591     3.550     3.514     3.476     3.437     3.399     3.358     3.321     3.282     3.244     3.208     3.174     3.155     3.151     3.157     3.168     3.185     3.205     3.232     3.263     3.298     3.334     3.368     3.400     3.431     3.460     3.485     3.508     3.528     3.549     3.568     3.586     3.605     3.623     3.638     3.649     3.656     3.659     3.657     3.654     3.651     3.648     3.650     3.657     3.677     3.709     3.752     3.801     3.855     3.910     3.965     4.015     4.057     4.094     4.130     4.168     4.209     4.255     4.302     4.352     4.403     4.459     4.525     4.590     4.655     4.712     4.760     4.803     4.835     4.860     4.879     4.889     4.891     4.874     4.854     4.833     4.802     4.768     4.732     4.691     4.650     4.605     4.557     4.510     4.466     4.422     4.374     4.326     4.278     4.229     4.180     4.132     4.086     4.043     4.000     3.953     3.906     3.856     3.806     3.755     3.705     3.656     3.608     3.563     3.520     3.478     3.439     3.402     3.364     3.326     3.287     3.246     3.202     3.158     3.112     3.066     3.019     2.973     2.925     2.876     2.827     2.778     2.732     2.687     2.646     2.640     2.636     2.633     2.630     2.628     2.625     2.623     2.621     2.620     2.618     2.617     2.615     2.614     2.612     2.610     2.608     2.606     2.604     2.602     2.599     2.596     2.593     2.589     2.585     2.581     2.577     2.573     2.569     2.565     2.561     2.557     2.554     2.550     2.546     2.543     2.539     2.535     2.532     2.528     2.524     2.520     2.517     2.513     2.510     2.507     2.504     2.501     2.498     2.496     2.493     2.491     2.489     2.487     2.485     2.484     2.482     2.480     2.477     2.475     2.473     2.470     2.468     2.465     2.461     2.498     2.535     2.560     2.568     2.562     2.550     2.539     2.543     2.568     2.607     2.644     2.665     2.666     2.655     2.645     2.643     2.667     2.691     2.708     2.726     2.742     2.761     2.791     2.831     2.878     2.930     2.988     3.054     3.126     3.206     3.291     3.373     3.453     3.521     3.576     3.612     3.624     3.613     3.575     3.513     3.426     3.323     3.205     3.080     2.952     2.827     2.703     2.581     2.466     2.359     2.266     2.259     2.266     2.273     2.281     2.289     2.296     2.304     2.311     2.340     2.409     2.482     2.556     2.632     2.744     2.885     3.011     3.125     3.233     3.340     3.456     3.583     3.720     3.858     3.989     4.110     4.220     4.324     4.427     4.532     4.637     4.739     4.837     4.931     5.021     5.109     5.193     5.269     5.339     5.404     5.473     5.547     5.627     5.703     5.769     5.817     5.855     5.892     5.926     5.961     5.989     6.135     6.302     6.466     6.617     6.776     6.916     7.023     7.111     7.144     7.122     7.044     6.937     6.802     6.673     6.544     6.421     6.299     6.179     6.074     5.970     5.885     5.801     5.730     5.671     5.617     5.569     5.515     5.460     5.404     5.350     5.311     5.259     5.207     5.167     5.122     5.075     5.024     4.961     4.891     4.815     4.722     4.616     4.499     4.373     4.241     4.108     3.969     3.826     3.681     3.534     3.395     3.272     3.168     3.083     3.010     2.950     2.902     2.871     2.857     2.854     2.854     2.852     2.846     2.838     2.830     2.820     2.813     2.811     2.813     2.815     2.819     2.822     2.823     2.821     2.819     2.814     2.808     2.800     2.791     2.780     2.768     2.753     2.736     2.716     2.694     2.670     2.645     2.619     2.592     2.564     2.536     2.509     2.482     2.456     2.431     2.406     2.381     2.357     2.333     2.309     2.287     2.264     2.242     2.220     2.197     2.176     2.154     2.132     2.111     2.090     2.069     2.048     2.028     2.008     1.988     1.969     1.950     1.931     1.913     1.895     1.878     1.862     1.845     1.828     1.813     1.797     1.781     1.766     1.750     1.735     1.719     1.704     1.689     1.674     1.659     1.644     1.630     1.615     1.601     1.587     1.573     1.560     1.546     1.532     1.518     1.505     1.492     1.479     1.466     1.453     1.440     1.427     1.414     1.402     1.390     1.378     1.367     1.356     1.344     1.333     1.323     1.313     1.303     1.293     1.283     1.273     1.263     1.261     1.258     1.255     1.253     1.250     1.248     1.245     1.243     1.240     1.238     1.235     1.233     1.231     1.229     1.227     1.225     1.223     1.221     1.219     1.217     1.216     1.214     1.212     1.211     1.209     1.208     1.206     1.205     1.204     1.203     1.202     1.200     1.199     1.198     1.197     1.196     1.195     1.194     1.194     1.193     1.192     1.191     1.190     1.188     1.187     1.186     1.185     1.184     1.183     1.182     1.180     1.179     1.177     1.176     1.174     1.172     1.171     1.169     1.167     1.165     1.163     1.160     1.158     1.155     1.153     1.150     1.147     1.144     1.141     1.138     1.135     1.132     1.128     1.124     1.121     1.117     1.113     1.109     1.104     1.100     1.096     1.091     1.087     1.082     1.077     1.072     1.067     1.062     1.057     1.051     1.046     1.040     1.035     1.029     1.023     1.017     1.011     1.005     0.999     0.993     0.987     0.981     0.974     0.968     0.962     0.955     0.949     0.943     0.936     0.930     0.924     0.917     0.911     0.905     0.898     0.892     0.886     0.879     0.873     0.867     0.861     0.855     0.849     0.843     0.840     0.854     0.866     0.876     0.885     0.892     0.897     0.899
     1.560     1.564     1.569     1.573     1.578     1.582     1.587     1.591     1.595     1.599     1.603     1.607     1.611     1.615     1.619     1.622     1.626     1.629     1.633     1.637     1.640     1.643     1.646     1.650     1.652     1.656     1.658     1.662     1.664     1.668     1.670     1.673     1.675     1.678     1.680     1.682     1.684     1.687     1.689     1.691     1.693     1.695     1.697     1.699     1.701     1.703     1.705     1.707     1.708     1.709     1.711     1.713     1.714     1.716     1.717     1.718     1.719     1.721     1.722     1.723     1.724     1.725     1.727     1.727     1.729     1.729     1.730     1.730     1.731     1.732     1.732     1.733     1.733     1.734     1.734     1.735     1.735     1.736     1.736     1.737     1.737     1.737     1.737     1.737     1.737     1.738     1.738     1.738     1.738     1.738     1.737     1.737     1.737     1.737     1.737     1.737     1.736     1.736     1.735     1.735     1.735     1.734     1.734     1.734     1.733     1.732     1.732     1.731     1.731     1.730     1.729     1.729     1.728     1.727     1.726     1.725     1.725     1.724     1.723     1.722     1.721     1.720     1.719     1.718     1.717     1.716     1.715     1.714     1.713     1.712     1.711     1.709     1.708     1.707     1.705     1.704     1.703     1.702     1.700     1.699     1.698     1.696     1.695     1.693     1.692     1.690     1.688     1.687     1.685     1.683     1.682     1.680     1.678     1.676     1.675     1.673     1.671     1.669     1.667     1.665     1.663     1.661     1.659     1.657     1.655     1.652     1.650     1.648     1.646     1.643     1.641     1.638     1.636     1.633     1.631     1.629     1.626     1.623     1.620     1.618     1.615     1.612     1.610     1.607     1.604     1.601     1.598     1.596     1.593     1.590     1.587     1.584     1.581     1.578     1.575     1.572     1.569     1.566     1.562     1.559     1.556     1.553     1.550     1.546     1.543     1.539     1.536     1.533     1.529     1.526     1.522     1.519     1.515     1.512     1.508     1.505     1.501     1.497     1.494     1.490     1.486     1.482     1.479     1.475     1.471     1.467     1.464     1.459     1.456     1.452     1.448     1.444     1.440     1.436     1.432     1.428     1.424     1.420     1.416     1.412     1.408     1.404     1.400     1.396     1.391     1.387     1.383     1.379     1.375     1.370     1.366     1.362     1.358     1.353     1.349     1.345     1.340     1.336     1.332     1.327     1.323     1.318     1.314     1.310     1.305     1.301     1.296     1.292     1.287     1.283     1.278     1.274     1.269     1.265     1.260     1.256     1.251     1.246     1.242     1.237     1.233     1.231     1.232     1.233     1.233     1.234     1.234     1.235     1.235     1.236     1.237     1.237     1.238     1.238     1.239     1.239     1.240     1.240     1.240     1.241     1.242     1.242     1.242     1.243     1.243     1.244     1.244     1.245     1.245     1.246     1.246     1.246     1.247     1.247     1.248     1.248     1.249     1.249     1.250     1.250     1.251     1.251     1.252     1.252     1.253     1.253     1.254     1.254     1.255     1.255     1.255     1.256     1.256     1.257     1.257     1.258     1.258     1.259     1.259     1.259     1.260     1.260     1.261     1.261     1.262     1.262     1.262     1.263     1.263     1.264     1.264     1.265     1.265     1.265     1.266     1.266     1.267     1.267     1.268     1.268     1.268     1.269     1.269     1.270     1.270     1.271     1.271     1.272     1.272     1.272     1.273     1.273     1.274     1.274     1.275     1.275     1.275     1.276     1.276     1.277     1.277     1.278     1.278     1.279     1.279     1.280     1.280     1.281     1.281     1.282     1.282     1.283     1.283     1.284     1.284     1.285     1.285     1.286     1.286     1.287     1.287     1.288     1.288     1.289     1.289     1.290     1.290     1.291     1.292     1.292     1.292     1.293     1.294     1.294     1.295     1.295     1.296     1.297     1.297     1.298     1.298     1.299     1.299     1.300     1.301     1.301     1.302     1.302     1.303     1.303     1.304     1.304     1.305     1.305     1.306     1.307     1.307     1.308     1.308     1.309     1.309     1.310     1.310     1.311     1.311     1.312     1.313     1.313     1.314     1.314     1.315     1.315     1.316     1.317     1.317     1.318     1.318     1.319     1.320     1.320     1.321     1.322     1.322     1.323     1.323     1.324     1.325     1.325     1.326     1.327     1.327     1.328     1.328     1.329     1.330     1.330     1.331     1.332     1.332     1.333     1.334     1.334     1.335     1.336     1.337     1.337     1.338     1.339     1.339     1.340     1.341     1.342     1.342     1.343     1.344     1.345     1.345     1.346     1.347     1.348     1.348     1.349     1.350     1.351     1.352     1.352     1.353     1.354     1.355     1.355     1.356     1.357     1.358     1.359     1.359     1.360     1.361     1.362     1.363     1.363     1.364     1.365     1.366     1.366     1.367     1.368     1.369     1.370     1.370     1.371     1.372     1.373     1.374     1.374     1.375     1.376     1.379     1.382     1.385     1.389     1.392     1.395     1.398     1.402     1.405     1.408     1.412     1.415     1.419     1.422     1.426     1.430     1.433     1.437     1.440     1.444     1.448     1.452     1.455     1.459     1.463     1.467     1.470     1.474     1.478     1.482     1.486     1.490     1.494     1.498     1.502     1.506     1.510     1.514     1.518     1.522     1.527     1.531     1.535     1.539     1.544     1.548     1.552     1.557     1.561     1.565     1.570     1.574     1.579     1.583     1.588     1.592     1.596     1.601     1.605     1.610     1.614     1.619     1.623     1.628     1.632     1.637     1.641     1.646     1.651     1.655     1.660     1.664     1.669     1.674     1.678     1.683     1.688     1.692     1.697     1.701     1.706     1.711     1.715     1.720     1.724     1.729     1.734     1.738     1.743     1.747     1.752     1.757     1.761     1.766     1.770     1.775     1.779     1.784     1.788     1.793     1.797     1.802     1.806     1.810     1.815     1.819     1.823     1.828     1.832     1.836     1.840     1.844     1.848     1.853     1.857     1.861     1.865     1.869     1.872     1.876     1.880     1.884     1.888     1.891     1.895     1.899     1.902     1.906     1.910     1.913     1.916     1.920     1.923     1.927     1.930     1.933     1.936     1.939     1.942     1.945     1.948     1.951     1.954     1.957     1.960     1.962     1.965     1.968     1.970     1.973     1.975     1.978     1.980     1.982     1.984     1.986     1.988     1.990     1.992     1.994     1.996     1.998     2.000     2.001     2.003     2.004     2.006     2.007     2.008     2.010     2.011     2.012     2.013     2.014     2.014     2.015     2.016     2.016     2.016     2.017     2.017     2.017     2.016     2.016     2.016     2.015     2.014     2.013     2.012     2.010     2.009     2.007     2.005     2.003     2.001     1.999     1.996     1.993     1.990     1.987     1.984     1.981     1.977     1.973     1.969     1.965     1.960     1.956     1.951     1.946     1.941     1.935     1.930     1.924     1.918     1.912     1.905     1.899     1.892     1.885     1.878     1.871     1.864     1.856     1.849     1.841     1.833     1.826     1.818     1.811     1.804     1.797     1.791     1.784     1.778     1.772     1.766     1.760     1.755     1.749     1.743     1.738     1.732     1.726     1.720     1.714     1.708     1.701     1.695     1.688     1.682     1.675     1.668     1.667     1.668     1.669     1.670     1.671     1.672     1.673     1.674     1.675     1.676     1.677     1.678     1.679     1.680     1.681     1.682     1.683     1.684     1.685     1.686     1.687     1.688     1.689     1.690     1.691     1.693     1.694     1.695     1.696     1.697     1.698     1.699     1.700     1.701     1.702     1.703     1.704     1.705     1.706     1.708     1.709     1.710     1.711     1.712     1.713     1.714     1.715     1.716     1.717     1.718     1.719     1.720     1.721     1.722     1.723     1.725     1.726     1.727     1.728     1.729     1.730     1.731     1.732     1.733     1.734     1.736     1.737     1.738     1.739     1.740     1.741     1.742     1.743     1.744     1.745     1.747     1.748     1.749     1.750     1.751     1.752     1.753     1.755     1.756     1.757     1.758     1.759     1.760     1.761     1.763     1.764     1.765     1.766     1.767     1.768     1.770     1.771     1.772     1.773     1.774     1.775     1.777     1.778     1.779     1.780     1.782     1.783     1.784     1.785     1.787     1.788     1.789     1.791     1.792     1.794     1.795     1.796     1.798     1.799     1.801     1.802     1.804     1.805     1.807     1.808     1.810     1.811     1.813     1.814     1.816     1.818     1.819     1.821     1.822     1.824     1.826     1.827     1.829     1.831     1.832     1.834     1.836     1.838     1.839     1.841     1.843     1.844     1.846     1.861     1.878     1.894     1.911     1.927     1.943     1.959     1.974     1.990     2.005     2.020     2.035     2.050     2.064     2.078     2.092     2.106     2.120     2.133     2.147     2.160     2.173     2.185     2.198     2.210     2.222     2.234     2.246     2.257     2.268     2.279     2.290     2.301     2.311     2.321     2.331     2.341     2.350     2.359     2.368     2.376     2.384     2.392     2.400     2.407     2.414     2.421     2.427     2.434     2.439     2.445     2.450     2.455     2.459     2.463     2.467     2.471     2.474     2.477     2.480     2.482     2.485     2.487     2.488     2.490     2.491     2.491     2.492     2.492     2.492     2.492     2.492     2.492     2.491     2.490     2.489     2.488     2.487     2.485     2.484     2.482     2.480     2.478     2.477     2.474     2.472     2.470     2.468     2.466     2.464     2.462     2.460     2.458     2.457     2.455     2.454     2.453     2.452     2.451     2.450     2.450     2.449     2.449     2.450     2.451     2.452     2.453     2.455     2.457     2.460     2.463     2.467     2.471     2.476     2.481     2.486     2.493     2.499     2.507     2.515     2.524     2.533     2.543     2.553     2.565     2.576     2.589     2.602     2.616     2.631     2.646     2.662     2.678     2.695     2.713     2.731     2.750     2.769     2.789     2.809     2.830     2.851     2.873     2.894     2.917     2.939     2.962     2.985     3.009     3.032     3.055     3.079     3.103     3.127     3.152     3.176     3.201     3.225     3.249     3.273     3.298     3.321     3.345     3.369     3.393     3.416     3.440     3.464     3.489     3.515     3.543     3.571     3.599     3.627     3.656     3.684     3.713     3.743     3.774     3.807     3.841     3.878     3.918     3.963     4.011     4.061     4.112     4.164     4.216     4.267     4.317     4.367     4.417     4.466     4.513     4.559     4.602     4.641     4.675     4.702     4.722     4.733     4.736     4.733     4.725     4.715     4.707     4.700     4.689     4.669     4.640     4.603     4.562     4.523     4.486     4.455     4.430     4.416     4.409     4.405     4.400     4.394     4.389     4.386     4.387     4.391     4.398     4.408     4.421     4.434     4.447     4.461     4.473     4.484     4.495     4.503     4.510     4.515     4.517     4.518     4.519     4.521     4.521     4.520     4.515     4.507     4.497     4.485     4.469     4.450     4.428     4.403     4.378     4.352     4.327     4.304     4.280     4.258     4.235     4.210     4.182     4.149     4.114     4.074     4.035     4.000     3.964     3.929     3.892     3.848     3.802     3.753     3.701     3.655     3.612     3.571     3.535     3.496     3.456     3.415     3.372     3.333     3.292     3.252     3.214     3.181     3.161     3.157     3.162     3.173     3.189     3.209     3.236     3.267     3.302     3.337     3.370     3.402     3.432     3.460     3.485     3.508     3.529     3.549     3.569     3.590     3.611     3.633     3.651     3.666     3.675     3.680     3.682     3.681     3.678     3.676     3.673     3.674     3.678     3.690     3.714     3.748     3.790     3.838     3.884     3.927     3.968     4.007     4.048     4.091     4.140     4.189     4.239     4.287     4.339     4.402     4.469     4.539     4.606     4.665     4.721     4.767     4.805     4.839     4.863     4.885     4.886     4.881     4.881     4.866     4.846     4.822     4.792     4.760     4.724     4.682     4.634     4.586     4.538     4.488     4.434     4.382     4.330     4.278     4.226     4.177     4.132     4.089     4.043     3.998     3.949     3.898     3.845     3.792     3.740     3.689     3.641     3.595     3.550     3.508     3.470     3.432     3.396     3.358     3.318     3.277     3.233     3.186     3.139     3.091     3.042     2.991     2.940     2.887     2.835     2.782     2.732     2.684     2.655     2.652     2.649     2.646     2.643     2.641     2.639     2.637     2.635     2.633     2.632     2.630     2.629     2.627     2.625     2.624     2.622     2.619     2.617     2.614     2.611     2.608     2.604     2.600     2.596     2.592     2.587     2.583     2.578     2.574     2.570     2.566     2.562     2.558     2.554     2.550     2.546     2.542     2.538     2.535     2.530     2.527     2.523     2.519     2.516     2.512     2.509     2.506     2.504     2.501     2.499     2.497     2.495     2.493     2.491     2.489     2.487     2.485     2.482     2.480     2.477     2.475     2.472     2.469     2.465     2.471     2.499     2.515     2.520     2.520     2.523     2.536     2.565     2.605     2.642     2.662     2.660     2.645     2.634     2.636     2.650     2.664     2.675     2.686     2.703     2.725     2.750     2.779     2.812     2.856     2.902     2.951     3.009     3.074     3.149     3.229     3.315     3.397     3.474     3.544     3.596     3.628     3.636     3.616     3.569     3.496     3.401     3.291     3.168     3.044     2.918     2.789     2.662     2.538     2.420     2.315     2.225     2.229     2.236     2.243     2.250     2.258     2.264     2.271     2.277     2.283     2.347     2.425     2.504     2.581     2.687     2.821     2.945     3.064     3.183     3.309     3.446     3.593     3.743     3.890     4.027     4.153     4.272     4.390     4.512     4.637     4.763     4.885     5.002     5.113     5.220     5.323     5.417     5.503     5.583     5.662     5.744     5.828     5.908     5.975     6.029     6.068     6.095     6.119     6.132     6.186     6.323     6.453     6.558     6.625     6.689     6.734     6.760     6.800     6.825     6.820     6.767     6.671     6.534     6.389     6.241     6.098     5.969     5.847     5.751     5.659     5.592     5.528     5.476     5.431     5.385     5.339     5.282     5.222     5.159     5.096     5.046     4.988     4.929     4.881     4.833     4.782     4.727     4.665     4.596     4.526     4.441     4.339     4.225     4.101     3.976     3.853     3.729     3.597     3.463     3.324     3.187     3.062     2.951     2.860     2.783     2.719     2.672     2.645     2.640     2.649     2.662     2.672     2.677     2.679     2.679     2.678     2.678     2.681     2.686     2.693     2.700     2.706     2.710     2.713     2.714     2.714     2.711     2.708     2.702     2.696     2.687     2.676     2.664     2.649     2.631     2.612     2.591     2.569     2.545     2.521     2.496     2.472     2.448     2.424     2.401     2.378     2.355     2.333     2.310     2.288     2.267     2.246     2.225     2.204     2.183     2.163     2.142     2.121     2.101     2.081     2.061     2.041     2.021     2.002     1.983     1.964     1.946     1.928     1.910     1.893     1.876     1.860     1.843     1.827     1.812     1.796     1.781     1.765     1.750     1.735     1.720     1.705     1.690     1.675     1.661     1.646     1.632     1.618     1.603     1.590     1.576     1.562     1.549     1.535     1.522     1.509     1.495     1.482     1.469     1.456     1.443     1.430     1.418     1.406     1.394     1.382     1.370     1.359     1.348     1.337     1.326     1.316     1.306     1.296     1.286     1.276     1.266     1.257     1.255     1.252     1.250     1.247     1.244     1.242     1.240     1.237     1.235     1.232     1.230     1.228     1.226     1.224     1.222     1.220     1.218     1.216     1.214     1.213     1.211     1.210     1.208     1.207     1.205     1.204     1.203     1.201     1.200     1.199     1.198     1.197     1.196     1.195     1.194     1.193     1.192     1.191     1.190     1.189     1.188     1.187     1.186     1.185     1.184     1.183     1.182     1.181     1.179     1.178     1.177     1.175     1.173     1.172     1.170     1.168     1.166     1.164     1.162     1.160     1.158     1.156     1.153     1.150     1.148     1.145     1.142     1.139     1.136     1.133     1.129     1.126     1.122     1.118     1.114     1.110     1.106     1.102     1.098     1.093     1.089     1.084     1.079     1.075     1.070     1.065     1.060     1.054     1.049     1.044     1.038     1.032     1.027     1.021     1.015     1.009     1.003     0.997     0.991     0.985     0.979     0.972     0.966     0.960     0.953     0.947     0.940     0.934     0.928     0.922     0.915     0.909     0.903     0.896     0.890     0.884     0.878     0.872     0.865     0.859     0.853     0.847     0.841     0.836     0.849     0.862     0.873     0.882     0.889     0.894     0.897
     1.559     1.563     1.568     1.573     1.577     1.582     1.586     1.590     1.595     1.599     1.603     1.606     1.610     1.614     1.618     1.621     1.625     1.628     1.632     1.636     1.639     1.642     1.646     1.649     1.652     1.655     1.658     1.661     1.664     1.667     1.670     1.673     1.675     1.678     1.680     1.682     1.684     1.687     1.688     1.691     1.693     1.695     1.697     1.699     1.701     1.703     1.705     1.707     1.708     1.710     1.711     1.713     1.714     1.716     1.717     1.718     1.720     1.721     1.722     1.723     1.725     1.726     1.727     1.728     1.729     1.729     1.730     1.731     1.731     1.732     1.733     1.733     1.734     1.734     1.735     1.735     1.736     1.736     1.737     1.737     1.737     1.738     1.738     1.738     1.738     1.738     1.738     1.738     1.739     1.738     1.738     1.738     1.738     1.738     1.738     1.737     1.737     1.737     1.737     1.736     1.736     1.735     1.735     1.734     1.734     1.733     1.733     1.732     1.732     1.731     1.730     1.730     1.729     1.728     1.727     1.727     1.726     1.725     1.724     1.723     1.722     1.722     1.720     1.719     1.718     1.718     1.716     1.715     1.714     1.713     1.712     1.711     1.709     1.708     1.707     1.706     1.704     1.703     1.702     1.700     1.699     1.697     1.696     1.694     1.693     1.691     1.690     1.688     1.686     1.685     1.683     1.681     1.679     1.678     1.676     1.674     1.672     1.670     1.669     1.666     1.664     1.662     1.660     1.658     1.656     1.654     1.651     1.649     1.647     1.645     1.642     1.640     1.637     1.635     1.632     1.630     1.627     1.625     1.622     1.619     1.617     1.614     1.611     1.608     1.606     1.603     1.600     1.597     1.594     1.591     1.588     1.586     1.583     1.580     1.577     1.573     1.570     1.567     1.564     1.561     1.558     1.554     1.551     1.548     1.545     1.541     1.538     1.535     1.531     1.528     1.524     1.521     1.517     1.514     1.510     1.507     1.503     1.499     1.495     1.492     1.488     1.484     1.481     1.477     1.473     1.469     1.465     1.461     1.458     1.454     1.450     1.446     1.442     1.438     1.434     1.430     1.426     1.422     1.418     1.414     1.410     1.406     1.401     1.397     1.393     1.389     1.385     1.381     1.377     1.372     1.368     1.364     1.360     1.355     1.351     1.347     1.342     1.338     1.334     1.329     1.325     1.321     1.316     1.312     1.308     1.303     1.299     1.294     1.290     1.285     1.281     1.276     1.272     1.267     1.262     1.258     1.253     1.249     1.244     1.240     1.235     1.231     1.231     1.232     1.233     1.233     1.234     1.234     1.235     1.235     1.236     1.237     1.237     1.237     1.238     1.239     1.239     1.240     1.240     1.240     1.241     1.241     1.242     1.242     1.243     1.243     1.244     1.244     1.245     1.245     1.245     1.246     1.246     1.247     1.247     1.248     1.248     1.249     1.249     1.250     1.250     1.251     1.251     1.252     1.252     1.253     1.253     1.254     1.254     1.254     1.255     1.255     1.256     1.256     1.257     1.257     1.258     1.258     1.258     1.259     1.259     1.260     1.260     1.260     1.261     1.261     1.262     1.262     1.263     1.263     1.264     1.264     1.264     1.265     1.265     1.266     1.266     1.267     1.267     1.267     1.268     1.268     1.269     1.269     1.270     1.270     1.271     1.271     1.271     1.272     1.272     1.273     1.273     1.274     1.274     1.275     1.275     1.275     1.276     1.276     1.277     1.277     1.278     1.278     1.279     1.279     1.280     1.280     1.281     1.281     1.282     1.282     1.283     1.283     1.284     1.284     1.285     1.285     1.286     1.286     1.287     1.287     1.288     1.288     1.289     1.289     1.290     1.290     1.291     1.292     1.292     1.293     1.293     1.294     1.294     1.295     1.295     1.296     1.297     1.297     1.298     1.298     1.299     1.299     1.300     1.300     1.301     1.302     1.302     1.303     1.303     1.304     1.304     1.305     1.305     1.306     1.307     1.307     1.308     1.308     1.309     1.309     1.310     1.310     1.311     1.312     1.312     1.313     1.313     1.314     1.314     1.315     1.315     1.316     1.317     1.317     1.318     1.319     1.319     1.320     1.320     1.321     1.322     1.322     1.323     1.324     1.324     1.325     1.325     1.326     1.327     1.327     1.328     1.329     1.329     1.330     1.331     1.331     1.332     1.333     1.333     1.334     1.335     1.335     1.336     1.337     1.338     1.338     1.339     1.340     1.341     1.341     1.342     1.343     1.343     1.344     1.345     1.346     1.346     1.347     1.348     1.349     1.350     1.350     1.351     1.352     1.353     1.353     1.354     1.355     1.356     1.357     1.357     1.358     1.359     1.360     1.361     1.361     1.362     1.363     1.364     1.364     1.365     1.366     1.367     1.368     1.368     1.369     1.370     1.371     1.371     1.372     1.373     1.374     1.375     1.376     1.377     1.380     1.384     1.387     1.390     1.393     1.396     1.400     1.403     1.406     1.410     1.413     1.417     1.420     1.424     1.427     1.431     1.435     1.438     1.442     1.446     1.449     1.453     1.457     1.461     1.464     1.468     1.472     1.476     1.480     1.484     1.488     1.492     1.496     1.500     1.504     1.508     1.512     1.516     1.520     1.525     1.529     1.533     1.537     1.542     1.546     1.550     1.555     1.559     1.563     1.568     1.572     1.576     1.581     1.585     1.590     1.594     1.599     1.603     1.608     1.612     1.616     1.621     1.625     1.630     1.634     1.639     1.643     1.648     1.652     1.657     1.662     1.666     1.671     1.675     1.680     1.685     1.689     1.694     1.698     1.703     1.708     1.712     1.717     1.721     1.726     1.731     1.735     1.740     1.744     1.749     1.753     1.758     1.762     1.767     1.771     1.776     1.780     1.785     1.789     1.793     1.798     1.802     1.807     1.811     1.815     1.819     1.824     1.828     1.832     1.836     1.840     1.844     1.848     1.852     1.856     1.860     1.864     1.868     1.872     1.876     1.879     1.883     1.887     1.890     1.894     1.897     1.901     1.905     1.908     1.911     1.915     1.918     1.921     1.924     1.927     1.931     1.934     1.937     1.940     1.943     1.945     1.948     1.951     1.953     1.956     1.959     1.961     1.964     1.966     1.968     1.971     1.973     1.975     1.977     1.979     1.981     1.983     1.985     1.987     1.989     1.990     1.992     1.993     1.995     1.996     1.997     1.999     2.000     2.001     2.002     2.003     2.004     2.005     2.005     2.006     2.006     2.007     2.007     2.007     2.007     2.007     2.006     2.006     2.005     2.004     2.003     2.002     2.001     1.999     1.998     1.996     1.994     1.992     1.989     1.987     1.984     1.981     1.978     1.975     1.971     1.968     1.964     1.960     1.956     1.952     1.947     1.942     1.937     1.932     1.927     1.921     1.916     1.910     1.904     1.898     1.891     1.885     1.878     1.871     1.864     1.857     1.850     1.842     1.835     1.828     1.820     1.813     1.806     1.799     1.792     1.785     1.779     1.772     1.766     1.760     1.754     1.748     1.743     1.737     1.731     1.725     1.719     1.713     1.707     1.701     1.695     1.688     1.682     1.675     1.668     1.665     1.666     1.667     1.668     1.669     1.670     1.671     1.672     1.673     1.674     1.675     1.676     1.677     1.678     1.679     1.680     1.681     1.682     1.683     1.684     1.685     1.686     1.687     1.688     1.689     1.691     1.692     1.693     1.694     1.695     1.696     1.697     1.698     1.699     1.700     1.701     1.702     1.703     1.704     1.705     1.706     1.708     1.709     1.710     1.711     1.712     1.713     1.714     1.715     1.716     1.717     1.718     1.719     1.720     1.721     1.723     1.724     1.725     1.726     1.727     1.728     1.729     1.730     1.731     1.732     1.734     1.735     1.736     1.737     1.738     1.739     1.740     1.741     1.742     1.743     1.744     1.746     1.747     1.748     1.749     1.750     1.751     1.752     1.754     1.755     1.756     1.757     1.758     1.759     1.760     1.762     1.763     1.764     1.765     1.766     1.767     1.769     1.770     1.771     1.772     1.773     1.774     1.776     1.777     1.778     1.779     1.781     1.782     1.783     1.784     1.786     1.787     1.788     1.790     1.791     1.793     1.794     1.795     1.797     1.798     1.800     1.801     1.803     1.804     1.806     1.807     1.809     1.810     1.812     1.813     1.815     1.817     1.818     1.820     1.821     1.823     1.825     1.826     1.828     1.830     1.831     1.833     1.835     1.837     1.838     1.840     1.842     1.844     1.845     1.850     1.867     1.884     1.900     1.917     1.933     1.949     1.964     1.980     1.995     2.011     2.026     2.040     2.055     2.069     2.083     2.097     2.111     2.125     2.138     2.151     2.164     2.177     2.189     2.202     2.214     2.226     2.237     2.249     2.260     2.271     2.282     2.293     2.303     2.313     2.323     2.333     2.342     2.351     2.360     2.369     2.377     2.385     2.393     2.400     2.407     2.414     2.421     2.427     2.433     2.438     2.444     2.449     2.453     2.457     2.461     2.465     2.469     2.472     2.474     2.477     2.479     2.481     2.483     2.484     2.486     2.486     2.487     2.488     2.488     2.488     2.487     2.487     2.486     2.485     2.485     2.483     2.482     2.481     2.479     2.478     2.476     2.474     2.472     2.470     2.468     2.466     2.464     2.462     2.460     2.458     2.456     2.454     2.452     2.450     2.449     2.448     2.446     2.445     2.445     2.444     2.444     2.444     2.444     2.445     2.446     2.447     2.449     2.451     2.453     2.456     2.460     2.464     2.468     2.473     2.478     2.484     2.491     2.498     2.506     2.514     2.523     2.533     2.543     2.554     2.565     2.578     2.590     2.604     2.618     2.633     2.649     2.665     2.681     2.699     2.717     2.735     2.754     2.774     2.794     2.815     2.836     2.857     2.879     2.901     2.924     2.946     2.969     2.993     3.016     3.040     3.063     3.087     3.112     3.136     3.160     3.185     3.210     3.234     3.259     3.283     3.307     3.331     3.355     3.379     3.402     3.426     3.450     3.474     3.500     3.526     3.554     3.583     3.612     3.641     3.670     3.699     3.729     3.760     3.792     3.824     3.860     3.898     3.939     3.985     4.033     4.083     4.134     4.186     4.238     4.289     4.339     4.390     4.440     4.488     4.535     4.579     4.619     4.655     4.684     4.708     4.722     4.728     4.726     4.718     4.705     4.693     4.683     4.675     4.661     4.637     4.603     4.563     4.522     4.483     4.450     4.424     4.407     4.397     4.393     4.389     4.384     4.378     4.372     4.369     4.369     4.373     4.379     4.389     4.401     4.413     4.427     4.441     4.454     4.466     4.477     4.487     4.494     4.500     4.505     4.508     4.512     4.516     4.518     4.516     4.512     4.504     4.494     4.482     4.467     4.448     4.427     4.404     4.379     4.356     4.334     4.310     4.290     4.270     4.248     4.226     4.199     4.168     4.133     4.095     4.057     4.021     3.985     3.949     3.912     3.868     3.821     3.772     3.721     3.677     3.634     3.593     3.557     3.517     3.476     3.434     3.389     3.348     3.306     3.265     3.227     3.193     3.173     3.168     3.172     3.181     3.195     3.216     3.241     3.271     3.304     3.337     3.369     3.400     3.430     3.457     3.482     3.505     3.527     3.548     3.570     3.593     3.618     3.643     3.664     3.682     3.694     3.703     3.708     3.709     3.709     3.708     3.707     3.705     3.704     3.704     3.709     3.723     3.747     3.777     3.812     3.849     3.896     3.939     3.981     4.025     4.079     4.131     4.179     4.226     4.282     4.343     4.410     4.478     4.542     4.605     4.660     4.709     4.754     4.791     4.829     4.850     4.861     4.881     4.885     4.886     4.883     4.869     4.851     4.830     4.803     4.766     4.720     4.668     4.610     4.551     4.493     4.439     4.385     4.329     4.277     4.229     4.182     4.136     4.093     4.046     3.996     3.942     3.886     3.832     3.778     3.727     3.679     3.631     3.587     3.546     3.507     3.470     3.433     3.394     3.354     3.311     3.267     3.220     3.171     3.121     3.068     3.015     2.960     2.903     2.846     2.790     2.734     2.681     2.668     2.665     2.662     2.659     2.657     2.654     2.652     2.650     2.648     2.647     2.645     2.643     2.642     2.640     2.639     2.637     2.635     2.632     2.629     2.626     2.623     2.619     2.615     2.611     2.607     2.602     2.597     2.592     2.588     2.583     2.578     2.574     2.570     2.566     2.562     2.558     2.554     2.550     2.546     2.541     2.537     2.533     2.529     2.525     2.522     2.519     2.515     2.512     2.510     2.507     2.505     2.502     2.500     2.498     2.497     2.495     2.492     2.490     2.488     2.485     2.482     2.479     2.476     2.473     2.469     2.465     2.461     2.459     2.466     2.480     2.505     2.544     2.590     2.632     2.656     2.655     2.635     2.617     2.616     2.633     2.655     2.677     2.697     2.723     2.754     2.781     2.807     2.832     2.851     2.856     2.869     2.909     2.956     3.016     3.083     3.161     3.246     3.334     3.422     3.505     3.577     3.630     3.658     3.659     3.628     3.570     3.487     3.382     3.268     3.146     3.021     2.893     2.760     2.629     2.501     2.387     2.287     2.201     2.197     2.203     2.210     2.217     2.223     2.229     2.234     2.239     2.244     2.283     2.359     2.438     2.518     2.598     2.683     2.797     2.909     3.028     3.157     3.298     3.449     3.603     3.753     3.897     4.036     4.174     4.312     4.453     4.595     4.735     4.873     5.007     5.137     5.262     5.377     5.485     5.584     5.678     5.769     5.859     5.945     6.021     6.076     6.114     6.130     6.131     6.118     6.081     6.153     6.213     6.231     6.210     6.196     6.172     6.162     6.179     6.206     6.226     6.216     6.165     6.072     5.953     5.820     5.682     5.563     5.457     5.380     5.312     5.262     5.217     5.176     5.136     5.090     5.040     4.978     4.914     4.846     4.778     4.720     4.659     4.595     4.541     4.491     4.436     4.379     4.315     4.248     4.182     4.105     4.012     3.909     3.803     3.700     3.598     3.495     3.383     3.265     3.141     3.013     2.890     2.777     2.681     2.600     2.534     2.486     2.458     2.453     2.466     2.486     2.504     2.518     2.528     2.536     2.542     2.547     2.554     2.562     2.572     2.581     2.590     2.598     2.604     2.609     2.612     2.613     2.613     2.612     2.609     2.605     2.598     2.590     2.579     2.566     2.551     2.534     2.515     2.496     2.474     2.453     2.431     2.410     2.389     2.367     2.347     2.326     2.305     2.284     2.264     2.244     2.224     2.205     2.185     2.166     2.146     2.127     2.107     2.088     2.069     2.050     2.031     2.012     1.994     1.975     1.957     1.940     1.923     1.905     1.889     1.873     1.856     1.841     1.825     1.810     1.795     1.779     1.764     1.749     1.735     1.720     1.705     1.691     1.676     1.662     1.647     1.633     1.619     1.605     1.592     1.578     1.565     1.551     1.537     1.524     1.511     1.498     1.485     1.472     1.459     1.446     1.434     1.421     1.409     1.397     1.385     1.373     1.362     1.351     1.341     1.330     1.319     1.309     1.299     1.289     1.279     1.270     1.260     1.252     1.249     1.246     1.244     1.241     1.239     1.237     1.234     1.232     1.229     1.227     1.225     1.223     1.221     1.219     1.217     1.215     1.213     1.212     1.210     1.209     1.207     1.206     1.204     1.203     1.201     1.200     1.199     1.198     1.197     1.195     1.194     1.193     1.192     1.191     1.190     1.189     1.189     1.188     1.187     1.186     1.185     1.184     1.183     1.182     1.180     1.179     1.178     1.177     1.176     1.174     1.173     1.171     1.169     1.168     1.166     1.164     1.162     1.160     1.158     1.156     1.153     1.151     1.148     1.145     1.142     1.140     1.137     1.134     1.130     1.127     1.123     1.120     1.116     1.112     1.108     1.104     1.100     1.095     1.091     1.087     1.082     1.077     1.072     1.067     1.062     1.057     1.052     1.047     1.041     1.036     1.030     1.025     1.019     1.013     1.007     1.001     0.995     0.989     0.983     0.977     0.970     0.964     0.957     0.951     0.945     0.938     0.932     0.926     0.920     0.913     0.907     0.901     0.894     0.888     0.882     0.876     0.870     0.864     0.858     0.852     0.846     0.840     0.834     0.846     0.858     0.869     0.879     0.886     0.892     0.895
     1.557     1.562     1.567     1.572     1.576     1.581     1.585     1.590     1.594     1.598     1.602     1.606     1.610     1.613     1.617     1.621     1.624     1.628     1.632     1.635     1.639     1.642     1.645     1.648     1.651     1.654     1.658     1.660     1.663     1.666     1.670     1.672     1.675     1.677     1.680     1.682     1.684     1.686     1.688     1.691     1.693     1.695     1.697     1.699     1.701     1.703     1.704     1.706     1.708     1.710     1.711     1.713     1.714     1.716     1.717     1.718     1.720     1.721     1.722     1.724     1.725     1.726     1.727     1.728     1.729     1.730     1.730     1.731     1.732     1.733     1.733     1.734     1.734     1.735     1.736     1.736     1.737     1.737     1.737     1.738     1.738     1.738     1.739     1.739     1.739     1.739     1.739     1.739     1.739     1.739     1.739     1.739     1.739     1.739     1.739     1.738     1.738     1.738     1.738     1.737     1.737     1.736     1.736     1.735     1.735     1.734     1.734     1.733     1.733     1.732     1.731     1.731     1.730     1.729     1.729     1.728     1.727     1.726     1.725     1.724     1.724     1.723     1.722     1.721     1.720     1.719     1.718     1.717     1.716     1.714     1.713     1.712     1.711     1.709     1.708     1.707     1.706     1.704     1.703     1.702     1.700     1.699     1.697     1.696     1.694     1.693     1.691     1.689     1.688     1.686     1.684     1.682     1.681     1.679     1.677     1.676     1.674     1.672     1.670     1.668     1.666     1.664     1.662     1.660     1.657     1.655     1.653     1.651     1.648     1.646     1.644     1.641     1.639     1.636     1.634     1.631     1.629     1.626     1.623     1.621     1.618     1.615     1.613     1.610     1.607     1.604     1.602     1.599     1.596     1.593     1.590     1.587     1.584     1.581     1.578     1.575     1.572     1.569     1.566     1.562     1.559     1.556     1.553     1.550     1.546     1.543     1.540     1.536     1.533     1.529     1.526     1.522     1.519     1.516     1.512     1.508     1.505     1.501     1.497     1.494     1.490     1.486     1.482     1.479     1.475     1.471     1.467     1.463     1.459     1.456     1.452     1.448     1.444     1.440     1.436     1.432     1.428     1.424     1.420     1.416     1.412     1.408     1.404     1.400     1.395     1.391     1.387     1.383     1.379     1.374     1.370     1.366     1.362     1.357     1.353     1.349     1.345     1.340     1.336     1.332     1.327     1.323     1.319     1.314     1.310     1.305     1.301     1.297     1.292     1.287     1.283     1.278     1.274     1.269     1.265     1.260     1.256     1.251     1.247     1.242     1.237     1.233     1.231     1.231     1.232     1.233     1.233     1.234     1.234     1.235     1.235     1.236     1.236     1.237     1.238     1.238     1.238     1.239     1.239     1.240     1.240     1.241     1.241     1.242     1.242     1.243     1.243     1.244     1.244     1.244     1.245     1.245     1.246     1.246     1.247     1.247     1.248     1.248     1.249     1.249     1.250     1.250     1.250     1.251     1.251     1.252     1.253     1.253     1.253     1.254     1.254     1.255     1.255     1.256     1.256     1.256     1.257     1.257     1.258     1.258     1.259     1.259     1.260     1.260     1.260     1.261     1.261     1.262     1.262     1.263     1.263     1.263     1.264     1.264     1.265     1.265     1.266     1.266     1.267     1.267     1.267     1.268     1.268     1.269     1.269     1.270     1.270     1.271     1.271     1.271     1.272     1.272     1.273     1.273     1.273     1.274     1.275     1.275     1.275     1.276     1.276     1.277     1.277     1.278     1.278     1.279     1.279     1.280     1.280     1.281     1.281     1.282     1.282     1.283     1.283     1.284     1.284     1.285     1.285     1.286     1.286     1.287     1.287     1.288     1.288     1.289     1.289     1.290     1.290     1.291     1.291     1.292     1.293     1.293     1.294     1.294     1.295     1.296     1.296     1.297     1.297     1.298     1.298     1.299     1.299     1.300     1.300     1.301     1.302     1.302     1.303     1.303     1.304     1.304     1.305     1.305     1.306     1.307     1.307     1.308     1.308     1.309     1.309     1.310     1.310     1.311     1.312     1.312     1.313     1.313     1.314     1.314     1.315     1.315     1.316     1.317     1.318     1.318     1.319     1.319     1.320     1.321     1.321     1.322     1.323     1.323     1.324     1.324     1.325     1.325     1.326     1.327     1.328     1.328     1.329     1.329     1.330     1.331     1.331     1.332     1.333     1.334     1.334     1.335     1.336     1.337     1.337     1.338     1.339     1.339     1.340     1.341     1.341     1.342     1.343     1.344     1.344     1.345     1.346     1.347     1.348     1.348     1.349     1.350     1.351     1.351     1.352     1.353     1.354     1.354     1.355     1.356     1.357     1.358     1.359     1.359     1.360     1.361     1.362     1.362     1.363     1.364     1.365     1.365     1.366     1.367     1.368     1.369     1.370     1.370     1.371     1.372     1.373     1.374     1.374     1.375     1.376     1.378     1.382     1.385     1.388     1.391     1.395     1.398     1.401     1.405     1.408     1.411     1.415     1.418     1.422     1.425     1.429     1.433     1.436     1.440     1.444     1.447     1.451     1.455     1.459     1.462     1.466     1.470     1.474     1.478     1.482     1.486     1.490     1.494     1.498     1.502     1.506     1.510     1.514     1.518     1.522     1.526     1.531     1.535     1.539     1.544     1.548     1.552     1.557     1.561     1.565     1.569     1.574     1.578     1.583     1.587     1.592     1.596     1.600     1.605     1.609     1.614     1.618     1.623     1.627     1.632     1.636     1.641     1.645     1.650     1.654     1.659     1.664     1.668     1.673     1.677     1.682     1.686     1.691     1.696     1.700     1.705     1.709     1.714     1.718     1.723     1.727     1.732     1.737     1.741     1.746     1.750     1.754     1.759     1.763     1.768     1.772     1.777     1.781     1.785     1.790     1.794     1.798     1.803     1.807     1.811     1.815     1.820     1.824     1.828     1.832     1.836     1.840     1.844     1.848     1.852     1.856     1.860     1.863     1.867     1.871     1.875     1.878     1.882     1.885     1.889     1.892     1.896     1.899     1.903     1.906     1.909     1.913     1.916     1.919     1.922     1.925     1.928     1.931     1.934     1.936     1.939     1.942     1.944     1.947     1.950     1.952     1.955     1.957     1.959     1.962     1.964     1.966     1.968     1.970     1.972     1.974     1.976     1.977     1.979     1.981     1.982     1.984     1.985     1.987     1.988     1.989     1.990     1.991     1.992     1.993     1.994     1.995     1.995     1.996     1.996     1.997     1.997     1.997     1.997     1.997     1.997     1.996     1.996     1.995     1.994     1.993     1.992     1.990     1.988     1.987     1.985     1.982     1.980     1.978     1.975     1.972     1.969     1.966     1.962     1.959     1.955     1.951     1.947     1.943     1.938     1.934     1.929     1.924     1.919     1.913     1.908     1.902     1.896     1.890     1.884     1.877     1.871     1.864     1.857     1.850     1.843     1.836     1.829     1.822     1.815     1.807     1.800     1.793     1.786     1.780     1.773     1.767     1.761     1.754     1.748     1.742     1.737     1.731     1.725     1.719     1.713     1.707     1.701     1.695     1.688     1.682     1.675     1.668     1.663     1.664     1.665     1.666     1.667     1.668     1.669     1.670     1.671     1.672     1.673     1.674     1.675     1.676     1.677     1.678     1.679     1.680     1.681     1.682     1.683     1.684     1.685     1.686     1.687     1.689     1.690     1.691     1.692     1.693     1.694     1.695     1.696     1.697     1.698     1.699     1.700     1.701     1.702     1.703     1.705     1.706     1.707     1.708     1.709     1.710     1.711     1.712     1.713     1.714     1.715     1.716     1.717     1.718     1.720     1.721     1.722     1.723     1.724     1.725     1.726     1.727     1.728     1.729     1.730     1.732     1.733     1.734     1.735     1.736     1.737     1.738     1.739     1.740     1.741     1.742     1.744     1.745     1.746     1.747     1.748     1.749     1.750     1.752     1.753     1.754     1.755     1.756     1.757     1.758     1.760     1.761     1.762     1.763     1.764     1.765     1.767     1.768     1.769     1.770     1.771     1.772     1.773     1.775     1.776     1.777     1.778     1.780     1.781     1.782     1.784     1.785     1.786     1.788     1.789     1.790     1.792     1.793     1.794     1.796     1.797     1.799     1.800     1.802     1.803     1.805     1.806     1.808     1.809     1.811     1.812     1.814     1.816     1.817     1.819     1.820     1.822     1.824     1.825     1.827     1.829     1.830     1.832     1.834     1.836     1.837     1.839     1.841     1.843     1.844     1.846     1.857     1.873     1.890     1.906     1.923     1.939     1.954     1.970     1.986     2.001     2.016     2.031     2.046     2.060     2.074     2.088     2.102     2.116     2.129     2.142     2.155     2.168     2.180     2.193     2.205     2.217     2.229     2.240     2.252     2.263     2.274     2.284     2.295     2.305     2.315     2.325     2.334     2.343     2.352     2.361     2.369     2.378     2.385     2.393     2.400     2.407     2.414     2.420     2.426     2.432     2.437     2.442     2.447     2.451     2.455     2.459     2.463     2.466     2.469     2.471     2.474     2.476     2.478     2.479     2.480     2.481     2.482     2.483     2.483     2.483     2.483     2.482     2.482     2.481     2.480     2.479     2.478     2.476     2.475     2.473     2.471     2.469     2.468     2.466     2.464     2.461     2.459     2.457     2.455     2.453     2.451     2.449     2.447     2.445     2.444     2.442     2.441     2.440     2.439     2.438     2.438     2.438     2.438     2.439     2.439     2.441     2.442     2.444     2.446     2.449     2.452     2.456     2.460     2.465     2.470     2.476     2.482     2.489     2.496     2.504     2.513     2.522     2.532     2.543     2.554     2.566     2.578     2.592     2.606     2.620     2.635     2.651     2.668     2.685     2.702     2.721     2.739     2.759     2.779     2.799     2.820     2.841     2.863     2.885     2.908     2.930     2.953     2.977     3.000     3.024     3.047     3.071     3.095     3.120     3.144     3.169     3.194     3.219     3.243     3.268     3.292     3.317     3.341     3.365     3.388     3.412     3.435     3.460     3.484     3.510     3.537     3.565     3.594     3.623     3.653     3.683     3.713     3.744     3.775     3.808     3.841     3.878     3.917     3.960     4.006     4.055     4.104     4.155     4.208     4.259     4.310     4.360     4.411     4.460     4.508     4.554     4.596     4.634     4.665     4.691     4.709     4.717     4.717     4.709     4.695     4.679     4.667     4.657     4.646     4.628     4.600     4.562     4.520     4.479     4.442     4.415     4.396     4.384     4.378     4.376     4.373     4.367     4.361     4.355     4.352     4.352     4.355     4.361     4.370     4.381     4.393     4.407     4.422     4.435     4.448     4.460     4.470     4.478     4.486     4.492     4.497     4.504     4.509     4.511     4.509     4.505     4.497     4.488     4.477     4.462     4.445     4.426     4.404     4.380     4.361     4.339     4.319     4.301     4.281     4.262     4.241     4.216     4.185     4.151     4.115     4.077     4.043     4.007     3.970     3.932     3.888     3.840     3.792     3.743     3.699     3.656     3.617     3.579     3.539     3.498     3.454     3.410     3.367     3.324     3.282     3.244     3.211     3.191     3.183     3.185     3.192     3.205     3.224     3.247     3.275     3.304     3.334     3.365     3.395     3.424     3.451     3.477     3.500     3.522     3.546     3.571     3.598     3.626     3.653     3.678     3.698     3.714     3.725     3.733     3.738     3.741     3.743     3.742     3.741     3.738     3.734     3.729     3.725     3.728     3.741     3.762     3.805     3.864     3.928     3.967     3.993     4.025     4.076     4.122     4.172     4.225     4.282     4.343     4.404     4.466     4.525     4.580     4.635     4.682     4.731     4.768     4.792     4.830     4.855     4.875     4.898     4.904     4.906     4.901     4.893     4.880     4.858     4.816     4.750     4.676     4.609     4.553     4.500     4.443     4.389     4.338     4.286     4.237     4.192     4.145     4.097     4.043     3.987     3.930     3.875     3.824     3.773     3.724     3.677     3.633     3.592     3.552     3.513     3.474     3.433     3.391     3.348     3.303     3.254     3.203     3.151     3.097     3.040     2.982     2.922     2.860     2.798     2.739     2.685     2.682     2.679     2.676     2.673     2.670     2.668     2.666     2.664     2.662     2.660     2.658     2.657     2.655     2.654     2.652     2.650     2.647     2.645     2.642     2.639     2.635     2.631     2.626     2.622     2.617     2.612     2.607     2.602     2.597     2.592     2.587     2.583     2.579     2.574     2.570     2.566     2.562     2.558     2.553     2.549     2.544     2.540     2.536     2.532     2.529     2.525     2.522     2.519     2.516     2.513     2.511     2.509     2.507     2.505     2.503     2.501     2.498     2.496     2.493     2.490     2.487     2.484     2.481     2.477     2.473     2.469     2.464     2.460     2.454     2.448     2.496     2.555     2.607     2.640     2.645     2.625     2.599     2.590     2.604     2.631     2.660     2.691     2.730     2.773     2.812     2.842     2.865     2.880     2.882     2.872     2.861     2.867     2.901     2.951     3.012     3.087     3.171     3.267     3.366     3.465     3.558     3.634     3.684     3.703     3.693     3.652     3.580     3.489     3.380     3.264     3.140     3.012     2.878     2.740     2.608     2.485     2.374     2.276     2.189     2.162     2.168     2.174     2.179     2.184     2.189     2.193     2.198     2.202     2.226     2.299     2.371     2.441     2.509     2.574     2.635     2.692     2.747     2.857     2.993     3.139     3.288     3.434     3.579     3.724     3.873     4.026     4.185     4.346     4.508     4.666     4.820     4.969     5.111     5.246     5.368     5.479     5.584     5.684     5.777     5.857     5.914     5.936     5.933     5.902     5.862     5.799     5.711     5.600     5.477     5.442     5.424     5.390     5.377     5.383     5.415     5.457     5.497     5.504     5.481     5.420     5.338     5.235     5.143     5.063     5.003     4.956     4.921     4.884     4.845     4.802     4.750     4.694     4.627     4.559     4.489     4.419     4.358     4.296     4.232     4.175     4.125     4.071     4.013     3.949     3.883     3.820     3.752     3.674     3.591     3.511     3.434     3.358     3.279     3.190     3.092     2.985     2.870     2.754     2.643     2.543     2.460     2.391     2.339     2.304     2.293     2.304     2.326     2.349     2.369     2.386     2.399     2.410     2.420     2.430     2.441     2.453     2.465     2.477     2.487     2.496     2.505     2.511     2.516     2.520     2.522     2.523     2.522     2.519     2.514     2.507     2.498     2.487     2.474     2.459     2.443     2.425     2.407     2.388     2.369     2.350     2.331     2.312     2.293     2.274     2.255     2.237     2.218     2.200     2.181     2.163     2.145     2.127     2.109     2.091     2.073     2.055     2.036     2.019     2.001     1.983     1.966     1.949     1.932     1.916     1.899     1.883     1.868     1.852     1.836     1.822     1.807     1.792     1.777     1.762     1.748     1.733     1.719     1.705     1.690     1.676     1.662     1.648     1.634     1.620     1.607     1.593     1.580     1.566     1.553     1.539     1.526     1.514     1.501     1.487     1.474     1.461     1.449     1.436     1.424     1.413     1.400     1.388     1.377     1.365     1.354     1.344     1.333     1.322     1.312     1.302     1.292     1.282     1.273     1.263     1.253     1.246     1.243     1.241     1.238     1.236     1.234     1.231     1.229     1.227     1.224     1.222     1.220     1.218     1.217     1.215     1.213     1.211     1.209     1.207     1.206     1.204     1.203     1.202     1.200     1.199     1.198     1.196     1.195     1.194     1.193     1.192     1.191     1.190     1.189     1.188     1.187     1.186     1.185     1.184     1.184     1.182     1.181     1.180     1.179     1.178     1.177     1.176     1.175     1.174     1.172     1.171     1.169     1.167     1.165     1.164     1.162     1.160     1.158     1.156     1.153     1.151     1.148     1.146     1.143     1.140     1.137     1.134     1.131     1.128     1.125     1.121     1.118     1.114     1.110     1.106     1.102     1.098     1.093     1.089     1.084     1.080     1.075     1.070     1.065     1.060     1.055     1.050     1.045     1.039     1.034     1.028     1.022     1.017     1.011     1.005     0.999     0.993     0.987     0.981     0.975     0.968     0.962     0.955     0.949     0.943     0.936     0.930     0.924     0.918     0.911     0.905     0.899     0.893     0.886     0.880     0.874     0.868     0.862     0.856     0.850     0.844     0.838     0.832     0.842     0.855     0.866     0.876     0.884     0.889     0.892
     1.557     1.562     1.566     1.571     1.575     1.580     1.585     1.589     1.593     1.598     1.601     1.605     1.609     1.613     1.617     1.620     1.624     1.627     1.631     1.634     1.638     1.641     1.645     1.648     1.651     1.654     1.657     1.660     1.663     1.666     1.669     1.672     1.675     1.677     1.680     1.682     1.684     1.686     1.688     1.690     1.693     1.695     1.697     1.698     1.701     1.703     1.704     1.706     1.708     1.710     1.711     1.713     1.714     1.716     1.718     1.719     1.720     1.721     1.723     1.724     1.725     1.726     1.727     1.728     1.729     1.730     1.731     1.732     1.732     1.733     1.734     1.735     1.735     1.736     1.736     1.737     1.737     1.738     1.738     1.738     1.739     1.739     1.740     1.740     1.740     1.740     1.740     1.740     1.740     1.740     1.740     1.740     1.740     1.740     1.740     1.739     1.739     1.739     1.739     1.738     1.738     1.737     1.737     1.736     1.736     1.735     1.735     1.734     1.734     1.733     1.733     1.732     1.732     1.731     1.730     1.729     1.728     1.728     1.727     1.726     1.725     1.724     1.723     1.722     1.721     1.720     1.719     1.718     1.717     1.716     1.715     1.713     1.712     1.711     1.710     1.708     1.707     1.706     1.704     1.703     1.701     1.700     1.698     1.697     1.696     1.694     1.692     1.691     1.689     1.687     1.686     1.684     1.682     1.681     1.679     1.677     1.675     1.673     1.671     1.669     1.667     1.665     1.663     1.661     1.659     1.656     1.654     1.652     1.650     1.647     1.645     1.643     1.640     1.638     1.635     1.633     1.630     1.628     1.625     1.622     1.620     1.617     1.614     1.611     1.609     1.606     1.603     1.600     1.597     1.595     1.592     1.589     1.586     1.583     1.580     1.577     1.574     1.570     1.567     1.564     1.561     1.558     1.555     1.551     1.548     1.545     1.541     1.538     1.535     1.531     1.528     1.524     1.521     1.517     1.514     1.510     1.506     1.503     1.499     1.495     1.492     1.488     1.484     1.480     1.477     1.473     1.469     1.465     1.461     1.458     1.454     1.450     1.446     1.442     1.438     1.434     1.430     1.426     1.422     1.418     1.414     1.410     1.406     1.401     1.397     1.393     1.389     1.385     1.381     1.376     1.372     1.368     1.364     1.360     1.355     1.351     1.347     1.343     1.338     1.334     1.330     1.325     1.321     1.316     1.312     1.308     1.303     1.299     1.294     1.290     1.285     1.281     1.276     1.272     1.267     1.262     1.258     1.253     1.249     1.244     1.240     1.235     1.231     1.231     1.231     1.232     1.232     1.233     1.234     1.234     1.235     1.235     1.236     1.236     1.237     1.237     1.238     1.238     1.239     1.239     1.240     1.240     1.241     1.241     1.242     1.242     1.243     1.243     1.243     1.244     1.244     1.245     1.245     1.246     1.246     1.247     1.247     1.247     1.248     1.249     1.249     1.250     1.250     1.250     1.251     1.251     1.252     1.252     1.253     1.253     1.254     1.254     1.255     1.255     1.255     1.256     1.256     1.257     1.257     1.258     1.258     1.259     1.259     1.259     1.260     1.260     1.261     1.261     1.262     1.262     1.263     1.263     1.263     1.264     1.264     1.265     1.265     1.266     1.266     1.266     1.267     1.267     1.268     1.268     1.269     1.269     1.270     1.270     1.270     1.271     1.271     1.272     1.272     1.273     1.273     1.274     1.274     1.274     1.275     1.275     1.276     1.276     1.277     1.277     1.278     1.278     1.279     1.279     1.280     1.280     1.281     1.281     1.282     1.282     1.283     1.283     1.284     1.284     1.285     1.285     1.286     1.286     1.287     1.287     1.288     1.288     1.289     1.289     1.290     1.290     1.291     1.292     1.292     1.293     1.293     1.294     1.294     1.295     1.296     1.296     1.297     1.297     1.298     1.298     1.299     1.299     1.300     1.301     1.301     1.302     1.302     1.303     1.303     1.304     1.304     1.305     1.306     1.306     1.307     1.307     1.308     1.308     1.309     1.309     1.310     1.311     1.311     1.312     1.312     1.313     1.313     1.314     1.314     1.315     1.316     1.316     1.317     1.318     1.318     1.319     1.319     1.320     1.321     1.321     1.322     1.323     1.323     1.324     1.324     1.325     1.326     1.326     1.327     1.328     1.328     1.329     1.330     1.330     1.331     1.332     1.332     1.333     1.334     1.334     1.335     1.336     1.337     1.337     1.338     1.339     1.340     1.340     1.341     1.342     1.342     1.343     1.344     1.345     1.345     1.346     1.347     1.348     1.349     1.349     1.350     1.351     1.352     1.352     1.353     1.354     1.355     1.356     1.356     1.357     1.358     1.359     1.360     1.360     1.361     1.362     1.363     1.363     1.364     1.365     1.366     1.367     1.368     1.368     1.369     1.370     1.371     1.371     1.372     1.373     1.374     1.375     1.375     1.377     1.380     1.383     1.386     1.389     1.393     1.396     1.399     1.403     1.406     1.409     1.413     1.417     1.420     1.423     1.427     1.431     1.434     1.438     1.442     1.445     1.449     1.453     1.456     1.460     1.464     1.468     1.472     1.476     1.480     1.484     1.488     1.491     1.495     1.499     1.504     1.508     1.512     1.516     1.520     1.524     1.528     1.532     1.537     1.541     1.545     1.550     1.554     1.558     1.563     1.567     1.572     1.576     1.580     1.585     1.589     1.594     1.598     1.603     1.607     1.611     1.616     1.620     1.625     1.629     1.634     1.638     1.643     1.647     1.652     1.656     1.661     1.665     1.670     1.674     1.679     1.683     1.688     1.693     1.697     1.702     1.706     1.711     1.715     1.720     1.724     1.729     1.733     1.738     1.742     1.746     1.751     1.755     1.760     1.764     1.769     1.773     1.777     1.782     1.786     1.790     1.794     1.799     1.803     1.807     1.811     1.816     1.820     1.824     1.828     1.832     1.836     1.840     1.844     1.847     1.851     1.855     1.859     1.862     1.866     1.870     1.873     1.877     1.880     1.884     1.887     1.891     1.894     1.897     1.901     1.904     1.907     1.910     1.913     1.916     1.919     1.922     1.925     1.928     1.930     1.933     1.936     1.938     1.941     1.943     1.946     1.948     1.950     1.952     1.955     1.957     1.959     1.961     1.963     1.964     1.966     1.968     1.970     1.971     1.973     1.974     1.976     1.977     1.978     1.980     1.981     1.982     1.983     1.983     1.984     1.985     1.986     1.986     1.987     1.987     1.987     1.988     1.988     1.987     1.987     1.987     1.986     1.985     1.985     1.984     1.982     1.981     1.979     1.977     1.975     1.973     1.971     1.968     1.966     1.963     1.960     1.957     1.953     1.950     1.946     1.942     1.938     1.934     1.930     1.925     1.921     1.916     1.911     1.905     1.900     1.894     1.888     1.882     1.876     1.870     1.864     1.857     1.851     1.844     1.837     1.830     1.823     1.816     1.809     1.802     1.795     1.788     1.781     1.774     1.768     1.761     1.755     1.749     1.743     1.737     1.731     1.725     1.719     1.713     1.707     1.701     1.694     1.688     1.682     1.675     1.668     1.662     1.662     1.663     1.664     1.665     1.666     1.667     1.668     1.669     1.670     1.671     1.672     1.673     1.674     1.675     1.676     1.677     1.678     1.679     1.680     1.681     1.682     1.683     1.684     1.685     1.686     1.688     1.689     1.690     1.691     1.692     1.693     1.694     1.695     1.696     1.697     1.698     1.699     1.700     1.701     1.702     1.704     1.705     1.706     1.707     1.708     1.709     1.710     1.711     1.712     1.713     1.714     1.715     1.716     1.718     1.719     1.720     1.721     1.722     1.723     1.724     1.725     1.726     1.727     1.728     1.729     1.731     1.732     1.733     1.734     1.735     1.736     1.737     1.738     1.739     1.740     1.741     1.743     1.744     1.745     1.746     1.747     1.748     1.750     1.751     1.752     1.753     1.754     1.755     1.756     1.758     1.759     1.760     1.761     1.762     1.763     1.764     1.766     1.767     1.768     1.769     1.770     1.771     1.773     1.774     1.775     1.776     1.777     1.779     1.780     1.781     1.783     1.784     1.785     1.787     1.788     1.789     1.791     1.792     1.793     1.795     1.796     1.798     1.799     1.801     1.802     1.804     1.805     1.807     1.808     1.810     1.811     1.813     1.815     1.816     1.818     1.819     1.821     1.823     1.824     1.826     1.828     1.830     1.831     1.833     1.835     1.836     1.838     1.840     1.842     1.843     1.845     1.847     1.863     1.879     1.896     1.912     1.929     1.944     1.960     1.976     1.991     2.006     2.021     2.036     2.051     2.065     2.079     2.093     2.107     2.120     2.133     2.146     2.159     2.172     2.184     2.197     2.209     2.220     2.232     2.243     2.255     2.266     2.276     2.287     2.297     2.307     2.317     2.326     2.336     2.345     2.353     2.362     2.370     2.378     2.385     2.393     2.400     2.407     2.413     2.419     2.425     2.431     2.436     2.441     2.445     2.449     2.453     2.457     2.460     2.463     2.466     2.468     2.470     2.472     2.474     2.475     2.476     2.477     2.478     2.478     2.478     2.478     2.478     2.477     2.476     2.475     2.474     2.473     2.472     2.470     2.468     2.467     2.465     2.463     2.461     2.459     2.457     2.455     2.452     2.450     2.448     2.446     2.444     2.442     2.440     2.439     2.437     2.436     2.435     2.434     2.433     2.432     2.432     2.432     2.432     2.433     2.434     2.435     2.437     2.439     2.442     2.445     2.448     2.452     2.457     2.462     2.467     2.473     2.480     2.487     2.495     2.503     2.512     2.522     2.532     2.543     2.554     2.567     2.579     2.593     2.607     2.622     2.637     2.654     2.670     2.688     2.706     2.724     2.744     2.763     2.784     2.804     2.825     2.847     2.869     2.891     2.914     2.937     2.960     2.983     3.007     3.031     3.055     3.079     3.103     3.128     3.152     3.177     3.202     3.227     3.252     3.277     3.301     3.326     3.350     3.374     3.397     3.421     3.445     3.469     3.493     3.519     3.546     3.575     3.604     3.634     3.664     3.694     3.725     3.757     3.789     3.822     3.857     3.895     3.936     3.980     4.027     4.075     4.124     4.175     4.227     4.278     4.329     4.380     4.430     4.479     4.527     4.571     4.611     4.645     4.673     4.693     4.705     4.706     4.700     4.686     4.668     4.651     4.638     4.626     4.611     4.589     4.556     4.516     4.474     4.434     4.403     4.382     4.369     4.362     4.359     4.358     4.355     4.349     4.344     4.339     4.336     4.336     4.338     4.344     4.352     4.362     4.374     4.389     4.403     4.417     4.430     4.442     4.453     4.463     4.472     4.480     4.487     4.495     4.500     4.501     4.500     4.495     4.488     4.480     4.469     4.456     4.441     4.424     4.404     4.385     4.366     4.346     4.329     4.312     4.293     4.275     4.255     4.230     4.200     4.169     4.133     4.097     4.064     4.027     3.990     3.951     3.906     3.859     3.813     3.766     3.722     3.680     3.640     3.603     3.562     3.521     3.478     3.433     3.390     3.345     3.304     3.266     3.235     3.214     3.202     3.202     3.207     3.219     3.234     3.254     3.277     3.301     3.329     3.357     3.386     3.415     3.442     3.469     3.493     3.518     3.544     3.573     3.604     3.634     3.664     3.691     3.714     3.732     3.745     3.756     3.765     3.771     3.774     3.776     3.775     3.772     3.765     3.756     3.749     3.742     3.740     3.746     3.763     3.840     3.901     3.944     3.977     4.003     4.024     4.073     4.118     4.165     4.216     4.266     4.320     4.377     4.431     4.490     4.543     4.601     4.650     4.685     4.735     4.779     4.812     4.856     4.886     4.911     4.924     4.934     4.941     4.949     4.945     4.907     4.830     4.743     4.676     4.623     4.569     4.517     4.465     4.408     4.354     4.305     4.256     4.207     4.153     4.096     4.037     3.982     3.930     3.879     3.829     3.781     3.734     3.688     3.644     3.601     3.559     3.516     3.473     3.430     3.385     3.338     3.288     3.237     3.183     3.127     3.068     3.007     2.942     2.876     2.811     2.748     2.698     2.695     2.692     2.690     2.687     2.684     2.682     2.679     2.677     2.675     2.673     2.672     2.670     2.669     2.667     2.665     2.663     2.660     2.657     2.654     2.651     2.647     2.642     2.637     2.632     2.627     2.622     2.617     2.611     2.606     2.601     2.596     2.592     2.588     2.583     2.579     2.575     2.570     2.566     2.561     2.556     2.551     2.547     2.543     2.539     2.536     2.532     2.529     2.526     2.523     2.520     2.518     2.516     2.514     2.512     2.510     2.507     2.505     2.502     2.499     2.496     2.493     2.489     2.486     2.482     2.477     2.473     2.468     2.463     2.457     2.451     2.491     2.558     2.605     2.621     2.608     2.581     2.564     2.570     2.596     2.629     2.668     2.718     2.776     2.829     2.871     2.900     2.916     2.913     2.897     2.877     2.872     2.895     2.938     2.977     2.999     3.003     3.091     3.197     3.308     3.424     3.536     3.634     3.703     3.747     3.757     3.733     3.677     3.596     3.499     3.384     3.264     3.140     3.008     2.874     2.736     2.604     2.480     2.368     2.265     2.213     2.174     2.129     2.133     2.137     2.141     2.145     2.148     2.151     2.154     2.179     2.247     2.311     2.370     2.423     2.469     2.510     2.550     2.594     2.646     2.705     2.765     2.852     2.971     3.095     3.238     3.402     3.580     3.762     3.945     4.126     4.305     4.480     4.648     4.805     4.951     5.084     5.202     5.307     5.395     5.462     5.502     5.505     5.481     5.435     5.379     5.305     5.209     5.093     4.971     4.850     4.738     4.620     4.541     4.567     4.621     4.692     4.771     4.833     4.870     4.873     4.846     4.798     4.741     4.690     4.644     4.611     4.579     4.543     4.501     4.451     4.391     4.327     4.257     4.187     4.118     4.049     3.988     3.930     3.869     3.815     3.771     3.719     3.663     3.601     3.538     3.479     3.422     3.362     3.302     3.247     3.194     3.142     3.086     3.020     2.941     2.852     2.753     2.647     2.541     2.443     2.357     2.283     2.223     2.179     2.158     2.160     2.180     2.206     2.230     2.251     2.269     2.284     2.297     2.310     2.324     2.337     2.352     2.366     2.379     2.391     2.402     2.412     2.420     2.427     2.432     2.436     2.439     2.440     2.439     2.435     2.430     2.422     2.413     2.401     2.388     2.373     2.358     2.342     2.326     2.309     2.292     2.276     2.259     2.241     2.224     2.207     2.190     2.173     2.156     2.139     2.122     2.106     2.088     2.072     2.055     2.038     2.021     2.005     1.988     1.971     1.955     1.939     1.923     1.907     1.891     1.876     1.861     1.846     1.831     1.817     1.802     1.788     1.773     1.759     1.745     1.731     1.717     1.703     1.689     1.676     1.662     1.648     1.634     1.620     1.607     1.594     1.581     1.567     1.554     1.541     1.528     1.516     1.502     1.489     1.477     1.464     1.451     1.439     1.427     1.415     1.403     1.391     1.380     1.368     1.357     1.347     1.336     1.325     1.315     1.305     1.295     1.285     1.276     1.266     1.257     1.247     1.240     1.238     1.236     1.233     1.231     1.228     1.226     1.224     1.222     1.220     1.218     1.216     1.214     1.212     1.210     1.208     1.206     1.205     1.203     1.202     1.201     1.199     1.198     1.197     1.195     1.194     1.193     1.192     1.191     1.190     1.189     1.188     1.187     1.186     1.185     1.184     1.183     1.182     1.181     1.180     1.179     1.178     1.177     1.176     1.175     1.174     1.173     1.171     1.170     1.168     1.167     1.165     1.163     1.162     1.160     1.158     1.156     1.154     1.151     1.149     1.146     1.144     1.141     1.138     1.135     1.132     1.129     1.126     1.123     1.119     1.115     1.112     1.108     1.104     1.100     1.095     1.091     1.087     1.082     1.078     1.073     1.068     1.063     1.058     1.053     1.048     1.043     1.037     1.032     1.026     1.020     1.015     1.009     1.003     0.997     0.991     0.985     0.979     0.973     0.966     0.960     0.953     0.947     0.941     0.934     0.928     0.922     0.916     0.910     0.903     0.897     0.891     0.885     0.878     0.872     0.867     0.861     0.855     0.848     0.842     0.837     0.831     0.838     0.851     0.863     0.873     0.881     0.887     0.891
     1.556     1.561     1.566     1.570     1.575     1.579     1.584     1.588     1.593     1.597     1.601     1.605     1.608     1.612     1.616     1.620     1.623     1.627     1.630     1.634     1.637     1.641     1.644     1.647     1.651     1.654     1.657     1.660     1.663     1.665     1.668     1.671     1.674     1.677     1.679     1.682     1.684     1.686     1.688     1.690     1.693     1.695     1.697     1.699     1.701     1.703     1.704     1.706     1.708     1.710     1.711     1.713     1.714     1.716     1.718     1.719     1.720     1.722     1.723     1.724     1.725     1.727     1.727     1.729     1.730     1.730     1.731     1.732     1.733     1.734     1.734     1.735     1.736     1.736     1.737     1.737     1.738     1.738     1.739     1.739     1.739     1.740     1.740     1.741     1.741     1.741     1.741     1.741     1.741     1.741     1.741     1.741     1.741     1.741     1.740     1.740     1.740     1.740     1.740     1.739     1.739     1.738     1.738     1.738     1.737     1.737     1.736     1.736     1.735     1.734     1.734     1.733     1.733     1.732     1.731     1.730     1.730     1.729     1.728     1.727     1.726     1.725     1.724     1.723     1.722     1.721     1.720     1.719     1.718     1.717     1.716     1.715     1.713     1.712     1.711     1.710     1.708     1.707     1.706     1.704     1.703     1.702     1.700     1.698     1.697     1.695     1.694     1.692     1.690     1.689     1.687     1.685     1.684     1.682     1.680     1.678     1.676     1.675     1.672     1.671     1.669     1.667     1.665     1.662     1.660     1.658     1.656     1.653     1.651     1.649     1.646     1.644     1.642     1.639     1.637     1.634     1.632     1.629     1.626     1.624     1.621     1.618     1.616     1.613     1.610     1.607     1.605     1.602     1.599     1.596     1.593     1.590     1.587     1.584     1.582     1.578     1.575     1.572     1.569     1.566     1.563     1.559     1.556     1.553     1.550     1.546     1.543     1.540     1.536     1.533     1.529     1.526     1.522     1.519     1.515     1.512     1.508     1.505     1.501     1.497     1.494     1.490     1.486     1.482     1.479     1.475     1.471     1.467     1.463     1.459     1.456     1.452     1.448     1.444     1.440     1.436     1.432     1.428     1.424     1.420     1.416     1.412     1.407     1.403     1.399     1.395     1.391     1.387     1.383     1.379     1.374     1.370     1.366     1.362     1.357     1.353     1.349     1.345     1.340     1.336     1.332     1.327     1.323     1.319     1.314     1.310     1.305     1.301     1.296     1.292     1.287     1.283     1.278     1.274     1.269     1.265     1.260     1.256     1.251     1.247     1.242     1.237     1.233     1.230     1.231     1.231     1.232     1.232     1.233     1.234     1.234     1.235     1.235     1.236     1.236     1.237     1.237     1.238     1.238     1.239     1.239     1.240     1.240     1.241     1.241     1.241     1.242     1.242     1.243     1.243     1.244     1.244     1.245     1.245     1.246     1.246     1.247     1.247     1.247     1.248     1.248     1.249     1.249     1.250     1.250     1.251     1.251     1.252     1.252     1.253     1.253     1.254     1.254     1.255     1.255     1.255     1.256     1.256     1.257     1.257     1.258     1.258     1.259     1.259     1.259     1.260     1.260     1.261     1.261     1.262     1.262     1.262     1.263     1.263     1.264     1.264     1.265     1.265     1.266     1.266     1.266     1.267     1.267     1.268     1.268     1.269     1.269     1.270     1.270     1.270     1.271     1.271     1.272     1.272     1.273     1.273     1.273     1.274     1.274     1.275     1.275     1.276     1.276     1.277     1.277     1.278     1.278     1.279     1.279     1.280     1.280     1.281     1.281     1.282     1.282     1.283     1.283     1.284     1.284     1.285     1.285     1.286     1.286     1.287     1.287     1.288     1.288     1.289     1.289     1.290     1.291     1.291     1.292     1.292     1.293     1.293     1.294     1.294     1.295     1.296     1.296     1.297     1.297     1.298     1.298     1.299     1.300     1.300     1.301     1.301     1.302     1.302     1.303     1.303     1.304     1.304     1.305     1.306     1.306     1.307     1.307     1.308     1.308     1.309     1.310     1.310     1.311     1.311     1.312     1.312     1.313     1.313     1.314     1.315     1.315     1.316     1.317     1.317     1.318     1.318     1.319     1.320     1.320     1.321     1.322     1.322     1.323     1.323     1.324     1.325     1.325     1.326     1.327     1.327     1.328     1.328     1.329     1.330     1.331     1.331     1.332     1.333     1.333     1.334     1.335     1.336     1.336     1.337     1.338     1.339     1.339     1.340     1.341     1.341     1.342     1.343     1.344     1.344     1.345     1.346     1.347     1.347     1.348     1.349     1.350     1.350     1.351     1.352     1.353     1.354     1.354     1.355     1.356     1.357     1.358     1.358     1.359     1.360     1.361     1.361     1.362     1.363     1.364     1.365     1.366     1.366     1.367     1.368     1.369     1.370     1.370     1.371     1.372     1.373     1.373     1.374     1.375     1.376     1.378     1.381     1.384     1.387     1.391     1.394     1.397     1.401     1.404     1.407     1.411     1.414     1.418     1.421     1.425     1.429     1.432     1.436     1.439     1.443     1.447     1.450     1.454     1.458     1.462     1.466     1.469     1.473     1.477     1.481     1.485     1.489     1.493     1.497     1.501     1.505     1.509     1.514     1.518     1.522     1.526     1.530     1.535     1.539     1.543     1.547     1.552     1.556     1.560     1.565     1.569     1.573     1.578     1.582     1.587     1.591     1.595     1.600     1.604     1.609     1.613     1.618     1.622     1.627     1.631     1.635     1.640     1.644     1.649     1.653     1.658     1.662     1.667     1.671     1.676     1.680     1.685     1.689     1.694     1.699     1.703     1.708     1.712     1.717     1.721     1.725     1.730     1.734     1.739     1.743     1.747     1.752     1.756     1.761     1.765     1.769     1.774     1.778     1.782     1.786     1.791     1.795     1.799     1.803     1.807     1.811     1.815     1.819     1.823     1.827     1.831     1.835     1.839     1.843     1.847     1.850     1.854     1.858     1.861     1.865     1.869     1.872     1.875     1.879     1.882     1.886     1.889     1.892     1.895     1.898     1.901     1.904     1.907     1.910     1.913     1.916     1.919     1.922     1.924     1.927     1.929     1.932     1.934     1.937     1.939     1.941     1.943     1.946     1.948     1.950     1.952     1.953     1.955     1.957     1.959     1.960     1.962     1.963     1.965     1.966     1.968     1.969     1.970     1.971     1.972     1.973     1.974     1.974     1.975     1.976     1.976     1.977     1.977     1.978     1.978     1.978     1.978     1.977     1.977     1.977     1.976     1.975     1.974     1.973     1.971     1.970     1.968     1.966     1.964     1.962     1.959     1.957     1.954     1.951     1.948     1.945     1.941     1.938     1.934     1.930     1.926     1.921     1.917     1.912     1.907     1.902     1.897     1.892     1.886     1.881     1.875     1.869     1.863     1.857     1.850     1.844     1.838     1.831     1.824     1.817     1.811     1.804     1.797     1.790     1.783     1.776     1.769     1.763     1.756     1.750     1.744     1.737     1.731     1.725     1.719     1.713     1.707     1.701     1.694     1.688     1.682     1.676     1.669     1.662     1.659     1.661     1.662     1.663     1.664     1.665     1.666     1.667     1.668     1.669     1.670     1.671     1.672     1.673     1.674     1.675     1.676     1.677     1.678     1.679     1.680     1.681     1.682     1.683     1.685     1.686     1.687     1.688     1.689     1.690     1.691     1.692     1.693     1.694     1.695     1.696     1.697     1.698     1.700     1.701     1.702     1.703     1.704     1.705     1.706     1.707     1.708     1.709     1.710     1.711     1.712     1.713     1.714     1.716     1.717     1.718     1.719     1.720     1.721     1.722     1.723     1.724     1.725     1.726     1.727     1.729     1.730     1.731     1.732     1.733     1.734     1.735     1.736     1.737     1.738     1.740     1.741     1.742     1.743     1.744     1.745     1.746     1.747     1.749     1.750     1.751     1.752     1.753     1.754     1.755     1.757     1.758     1.759     1.760     1.761     1.762     1.764     1.765     1.766     1.767     1.768     1.769     1.771     1.772     1.773     1.774     1.775     1.777     1.778     1.779     1.780     1.782     1.783     1.784     1.786     1.787     1.788     1.790     1.791     1.793     1.794     1.795     1.797     1.798     1.800     1.801     1.803     1.804     1.806     1.807     1.809     1.810     1.812     1.814     1.815     1.817     1.818     1.820     1.822     1.824     1.825     1.827     1.829     1.830     1.832     1.834     1.835     1.837     1.839     1.841     1.843     1.844     1.846     1.852     1.869     1.886     1.902     1.918     1.934     1.950     1.966     1.981     1.997     2.012     2.027     2.041     2.056     2.070     2.084     2.098     2.111     2.124     2.138     2.150     2.163     2.176     2.188     2.200     2.212     2.224     2.235     2.246     2.257     2.268     2.279     2.289     2.299     2.309     2.318     2.328     2.337     2.345     2.354     2.362     2.370     2.378     2.385     2.393     2.399     2.406     2.412     2.418     2.424     2.429     2.434     2.439     2.443     2.447     2.451     2.454     2.457     2.460     2.462     2.465     2.466     2.468     2.470     2.471     2.472     2.472     2.473     2.473     2.473     2.473     2.472     2.471     2.470     2.469     2.468     2.467     2.465     2.464     2.462     2.460     2.458     2.456     2.454     2.452     2.450     2.448     2.445     2.443     2.441     2.439     2.437     2.435     2.433     2.432     2.430     2.429     2.428     2.427     2.426     2.426     2.426     2.426     2.427     2.427     2.429     2.430     2.432     2.435     2.437     2.441     2.444     2.449     2.453     2.459     2.464     2.471     2.478     2.485     2.493     2.502     2.511     2.521     2.531     2.543     2.555     2.567     2.580     2.594     2.608     2.623     2.639     2.656     2.673     2.691     2.709     2.728     2.748     2.768     2.788     2.809     2.830     2.852     2.875     2.897     2.920     2.943     2.966     2.990     3.014     3.038     3.062     3.086     3.111     3.135     3.160     3.185     3.210     3.236     3.261     3.286     3.310     3.334     3.358     3.382     3.406     3.429     3.453     3.477     3.502     3.528     3.555     3.584     3.613     3.643     3.674     3.705     3.736     3.768     3.801     3.835     3.872     3.911     3.953     3.998     4.045     4.093     4.141     4.193     4.244     4.296     4.347     4.398     4.448     4.496     4.543     4.585     4.622     4.653     4.676     4.690     4.693     4.689     4.676     4.658     4.638     4.621     4.606     4.590     4.570     4.541     4.505     4.465     4.426     4.391     4.367     4.351     4.343     4.340     4.339     4.339     4.337     4.333     4.329     4.325     4.321     4.320     4.322     4.327     4.335     4.345     4.357     4.371     4.385     4.399     4.412     4.424     4.436     4.448     4.458     4.467     4.476     4.484     4.488     4.489     4.487     4.483     4.477     4.469     4.460     4.449     4.438     4.423     4.406     4.390     4.372     4.355     4.339     4.321     4.304     4.286     4.267     4.241     4.213     4.184     4.150     4.117     4.084     4.047     4.009     3.970     3.924     3.878     3.833     3.788     3.745     3.705     3.665     3.627     3.587     3.546     3.503     3.458     3.415     3.370     3.329     3.292     3.263     3.241     3.226     3.223     3.226     3.234     3.245     3.260     3.277     3.297     3.321     3.347     3.375     3.403     3.432     3.460     3.487     3.515     3.545     3.577     3.610     3.643     3.675     3.703     3.727     3.746     3.762     3.776     3.788     3.796     3.802     3.805     3.806     3.802     3.797     3.792     3.785     3.775     3.767     3.764     3.771     3.804     3.866     3.919     3.964     3.990     4.017     4.021     4.061     4.102     4.140     4.183     4.231     4.278     4.333     4.388     4.448     4.506     4.550     4.607     4.665     4.711     4.769     4.815     4.861     4.896     4.925     4.945     4.966     4.991     5.001     4.978     4.909     4.829     4.764     4.705     4.657     4.609     4.552     4.495     4.439     4.385     4.333     4.277     4.220     4.160     4.104     4.051     3.998     3.949     3.899     3.848     3.798     3.747     3.699     3.653     3.607     3.562     3.517     3.472     3.424     3.375     3.325     3.272     3.218     3.160     3.099     3.034     2.966     2.897     2.829     2.764     2.712     2.709     2.706     2.703     2.701     2.698     2.695     2.693     2.691     2.689     2.687     2.685     2.683     2.681     2.680     2.677     2.675     2.672     2.669     2.666     2.663     2.658     2.653     2.648     2.643     2.638     2.632     2.626     2.621     2.615     2.610     2.606     2.601     2.597     2.592     2.588     2.583     2.579     2.574     2.569     2.564     2.559     2.554     2.550     2.547     2.543     2.540     2.536     2.533     2.530     2.528     2.525     2.523     2.521     2.519     2.517     2.514     2.512     2.508     2.505     2.502     2.498     2.495     2.491     2.486     2.482     2.477     2.471     2.466     2.460     2.453     2.479     2.542     2.576     2.576     2.554     2.535     2.535     2.555     2.587     2.629     2.687     2.758     2.828     2.885     2.925     2.948     2.947     2.925     2.895     2.875     2.880     2.910     2.945     2.971     2.979     2.972     3.003     3.116     3.241     3.367     3.497     3.610     3.703     3.767     3.803     3.798     3.757     3.691     3.598     3.491     3.375     3.262     3.141     3.012     2.871     2.729     2.596     2.473     2.355     2.329     2.267     2.184     2.098     2.088     2.091     2.094     2.096     2.098     2.101     2.103     2.124     2.191     2.252     2.306     2.356     2.405     2.456     2.511     2.568     2.625     2.677     2.724     2.766     2.802     2.832     2.859     3.016     3.209     3.399     3.587     3.772     3.954     4.131     4.301     4.455     4.589     4.698     4.784     4.848     4.887     4.899     4.882     4.847     4.804     4.751     4.682     4.593     4.488     4.382     4.278     4.181     4.083     3.997     3.922     3.957     4.051     4.152     4.247     4.321     4.371     4.391     4.390     4.367     4.342     4.309     4.284     4.252     4.211     4.162     4.105     4.038     3.969     3.900     3.831     3.763     3.700     3.642     3.588     3.535     3.489     3.449     3.404     3.350     3.289     3.229     3.176     3.132     3.089     3.049     3.015     2.983     2.952     2.916     2.870     2.811     2.740     2.656     2.562     2.465     2.370     2.282     2.204     2.136     2.082     2.047     2.037     2.048     2.074     2.100     2.125     2.145     2.164     2.180     2.195     2.211     2.227     2.243     2.259     2.275     2.290     2.303     2.315     2.326     2.336     2.345     2.352     2.357     2.362     2.364     2.363     2.361     2.357     2.351     2.343     2.332     2.321     2.308     2.295     2.281     2.267     2.252     2.237     2.222     2.207     2.191     2.176     2.160     2.144     2.129     2.113     2.098     2.082     2.066     2.051     2.036     2.020     2.004     1.989     1.973     1.957     1.942     1.927     1.912     1.897     1.882     1.868     1.853     1.839     1.825     1.811     1.797     1.783     1.769     1.755     1.742     1.728     1.714     1.701     1.688     1.674     1.661     1.647     1.634     1.620     1.607     1.594     1.581     1.568     1.555     1.542     1.529     1.517     1.504     1.491     1.478     1.466     1.453     1.441     1.429     1.418     1.406     1.394     1.383     1.371     1.360     1.349     1.339     1.328     1.318     1.308     1.298     1.288     1.279     1.269     1.259     1.250     1.240     1.235     1.233     1.230     1.228     1.226     1.224     1.221     1.219     1.217     1.215     1.213     1.211     1.210     1.208     1.206     1.204     1.202     1.201     1.200     1.198     1.197     1.196     1.194     1.193     1.192     1.191     1.190     1.188     1.187     1.187     1.186     1.185     1.184     1.183     1.182     1.181     1.180     1.179     1.178     1.177     1.176     1.175     1.174     1.173     1.172     1.171     1.169     1.168     1.166     1.165     1.163     1.161     1.160     1.158     1.156     1.154     1.151     1.149     1.147     1.144     1.142     1.139     1.136     1.133     1.130     1.127     1.124     1.120     1.117     1.113     1.110     1.106     1.102     1.098     1.093     1.089     1.085     1.080     1.076     1.071     1.066     1.061     1.056     1.051     1.046     1.040     1.035     1.030     1.024     1.018     1.013     1.007     1.001     0.995     0.989     0.983     0.977     0.970     0.964     0.958     0.952     0.945     0.939     0.933     0.926     0.920     0.914     0.908     0.901     0.895     0.889     0.883     0.877     0.871     0.865     0.859     0.853     0.847     0.841     0.835     0.829     0.834     0.848     0.860     0.870     0.879     0.885     0.889
     1.555     1.560     1.565     1.569     1.574     1.578     1.583     1.587     1.592     1.596     1.600     1.604     1.608     1.612     1.616     1.619     1.623     1.626     1.630     1.633     1.637     1.640     1.644     1.647     1.650     1.653     1.656     1.659     1.662     1.665     1.668     1.671     1.674     1.676     1.679     1.682     1.684     1.686     1.688     1.690     1.693     1.695     1.697     1.699     1.701     1.703     1.705     1.707     1.708     1.710     1.712     1.714     1.715     1.716     1.718     1.719     1.721     1.722     1.723     1.724     1.726     1.727     1.728     1.729     1.730     1.731     1.732     1.733     1.734     1.734     1.735     1.736     1.736     1.737     1.738     1.738     1.739     1.739     1.740     1.740     1.740     1.741     1.741     1.741     1.741     1.742     1.742     1.742     1.742     1.742     1.742     1.742     1.742     1.742     1.741     1.742     1.741     1.741     1.741     1.740     1.740     1.740     1.739     1.739     1.738     1.738     1.737     1.737     1.736     1.736     1.735     1.735     1.734     1.733     1.732     1.732     1.731     1.730     1.729     1.728     1.727     1.726     1.726     1.725     1.724     1.723     1.722     1.721     1.719     1.718     1.717     1.716     1.715     1.714     1.712     1.711     1.710     1.708     1.707     1.706     1.704     1.703     1.701     1.700     1.698     1.697     1.695     1.694     1.692     1.690     1.688     1.687     1.685     1.683     1.682     1.680     1.678     1.676     1.674     1.672     1.670     1.668     1.666     1.664     1.662     1.659     1.657     1.655     1.653     1.650     1.648     1.646     1.643     1.641     1.638     1.636     1.633     1.630     1.628     1.625     1.623     1.620     1.617     1.615     1.612     1.609     1.606     1.604     1.600     1.598     1.595     1.592     1.589     1.586     1.583     1.580     1.577     1.574     1.571     1.568     1.564     1.561     1.558     1.555     1.551     1.548     1.545     1.541     1.538     1.534     1.531     1.528     1.524     1.521     1.517     1.514     1.510     1.507     1.503     1.499     1.495     1.492     1.488     1.484     1.480     1.477     1.473     1.469     1.465     1.461     1.457     1.453     1.450     1.446     1.442     1.438     1.434     1.430     1.426     1.422     1.418     1.414     1.409     1.406     1.401     1.397     1.393     1.389     1.385     1.380     1.376     1.372     1.368     1.364     1.359     1.355     1.351     1.347     1.342     1.338     1.334     1.329     1.325     1.321     1.316     1.312     1.307     1.303     1.298     1.294     1.290     1.285     1.281     1.276     1.272     1.267     1.263     1.258     1.254     1.249     1.244     1.240     1.235     1.230     1.230     1.231     1.231     1.232     1.232     1.233     1.233     1.234     1.234     1.235     1.236     1.236     1.237     1.237     1.238     1.238     1.239     1.239     1.240     1.240     1.240     1.241     1.241     1.242     1.242     1.243     1.243     1.244     1.244     1.245     1.245     1.245     1.246     1.246     1.247     1.247     1.248     1.248     1.249     1.249     1.250     1.250     1.251     1.251     1.252     1.252     1.253     1.253     1.254     1.254     1.254     1.255     1.255     1.256     1.256     1.257     1.257     1.258     1.258     1.258     1.259     1.259     1.260     1.260     1.261     1.261     1.262     1.262     1.262     1.263     1.263     1.264     1.264     1.265     1.265     1.266     1.266     1.266     1.267     1.267     1.268     1.268     1.269     1.269     1.269     1.270     1.270     1.271     1.271     1.272     1.272     1.273     1.273     1.274     1.274     1.275     1.275     1.276     1.276     1.276     1.277     1.277     1.278     1.278     1.279     1.279     1.280     1.280     1.281     1.281     1.282     1.282     1.283     1.283     1.284     1.284     1.285     1.285     1.286     1.286     1.287     1.287     1.288     1.288     1.289     1.290     1.290     1.291     1.291     1.292     1.292     1.293     1.293     1.294     1.295     1.295     1.296     1.296     1.297     1.297     1.298     1.298     1.299     1.299     1.300     1.301     1.301     1.302     1.302     1.303     1.303     1.304     1.305     1.305     1.306     1.306     1.307     1.307     1.308     1.308     1.309     1.310     1.310     1.311     1.311     1.312     1.312     1.313     1.314     1.314     1.315     1.315     1.316     1.317     1.317     1.318     1.318     1.319     1.320     1.320     1.321     1.322     1.322     1.323     1.324     1.324     1.325     1.326     1.326     1.327     1.328     1.328     1.329     1.329     1.330     1.331     1.332     1.332     1.333     1.334     1.334     1.335     1.336     1.337     1.337     1.338     1.339     1.339     1.340     1.341     1.342     1.342     1.343     1.344     1.345     1.345     1.346     1.347     1.348     1.348     1.349     1.350     1.351     1.351     1.352     1.353     1.354     1.355     1.355     1.356     1.357     1.358     1.359     1.359     1.360     1.361     1.362     1.363     1.364     1.364     1.365     1.366     1.367     1.368     1.368     1.369     1.370     1.371     1.371     1.372     1.373     1.374     1.375     1.376     1.376     1.379     1.382     1.385     1.389     1.392     1.395     1.399     1.402     1.406     1.409     1.412     1.416     1.419     1.423     1.426     1.430     1.434     1.437     1.441     1.444     1.448     1.452     1.456     1.459     1.463     1.467     1.471     1.475     1.479     1.483     1.487     1.491     1.495     1.499     1.503     1.507     1.511     1.515     1.519     1.524     1.528     1.532     1.536     1.541     1.545     1.549     1.553     1.558     1.562     1.566     1.571     1.575     1.580     1.584     1.588     1.593     1.597     1.602     1.606     1.610     1.615     1.619     1.624     1.628     1.633     1.637     1.642     1.646     1.651     1.655     1.659     1.664     1.668     1.673     1.677     1.682     1.686     1.691     1.695     1.700     1.704     1.709     1.713     1.718     1.722     1.726     1.731     1.735     1.740     1.744     1.748     1.752     1.757     1.761     1.765     1.770     1.774     1.778     1.782     1.786     1.791     1.795     1.799     1.803     1.807     1.811     1.815     1.819     1.823     1.827     1.831     1.834     1.838     1.842     1.846     1.849     1.853     1.856     1.860     1.863     1.867     1.870     1.874     1.877     1.880     1.883     1.887     1.890     1.893     1.896     1.899     1.901     1.904     1.907     1.910     1.913     1.915     1.918     1.920     1.923     1.925     1.927     1.930     1.932     1.934     1.936     1.938     1.940     1.942     1.944     1.946     1.948     1.949     1.951     1.953     1.954     1.955     1.957     1.958     1.959     1.960     1.961     1.962     1.963     1.964     1.965     1.965     1.966     1.967     1.967     1.967     1.968     1.968     1.968     1.968     1.968     1.967     1.967     1.966     1.965     1.964     1.963     1.962     1.961     1.959     1.957     1.955     1.953     1.950     1.948     1.945     1.942     1.939     1.936     1.932     1.929     1.925     1.921     1.917     1.913     1.909     1.904     1.899     1.894     1.889     1.884     1.879     1.873     1.867     1.862     1.856     1.850     1.844     1.838     1.831     1.825     1.818     1.812     1.805     1.798     1.791     1.784     1.778     1.771     1.764     1.757     1.751     1.745     1.738     1.732     1.726     1.720     1.713     1.707     1.701     1.695     1.688     1.682     1.676     1.669     1.662     1.656     1.658     1.659     1.660     1.662     1.663     1.664     1.665     1.666     1.667     1.668     1.669     1.670     1.671     1.672     1.673     1.674     1.675     1.677     1.677     1.678     1.679     1.680     1.681     1.683     1.684     1.685     1.686     1.687     1.688     1.689     1.690     1.691     1.692     1.693     1.694     1.695     1.696     1.697     1.699     1.700     1.701     1.702     1.703     1.704     1.705     1.706     1.707     1.708     1.709     1.710     1.711     1.713     1.714     1.715     1.716     1.717     1.718     1.719     1.720     1.721     1.722     1.723     1.724     1.725     1.727     1.728     1.729     1.730     1.731     1.732     1.733     1.734     1.735     1.737     1.738     1.739     1.740     1.741     1.742     1.743     1.744     1.745     1.747     1.748     1.749     1.750     1.751     1.752     1.753     1.755     1.756     1.757     1.758     1.759     1.760     1.761     1.763     1.764     1.765     1.766     1.767     1.769     1.770     1.771     1.772     1.773     1.775     1.776     1.777     1.778     1.780     1.781     1.782     1.783     1.785     1.786     1.788     1.789     1.790     1.792     1.793     1.794     1.796     1.797     1.799     1.800     1.802     1.803     1.805     1.806     1.808     1.810     1.811     1.813     1.814     1.816     1.818     1.819     1.821     1.823     1.824     1.826     1.828     1.829     1.831     1.833     1.835     1.836     1.838     1.840     1.842     1.843     1.845     1.847     1.858     1.875     1.892     1.908     1.924     1.940     1.956     1.972     1.987     2.002     2.017     2.032     2.046     2.061     2.075     2.089     2.102     2.116     2.129     2.142     2.154     2.167     2.179     2.191     2.203     2.215     2.227     2.238     2.249     2.260     2.270     2.281     2.291     2.301     2.310     2.320     2.329     2.338     2.346     2.355     2.363     2.370     2.378     2.385     2.392     2.399     2.405     2.411     2.417     2.422     2.427     2.432     2.437     2.441     2.444     2.448     2.451     2.454     2.457     2.459     2.461     2.463     2.464     2.465     2.466     2.467     2.468     2.468     2.468     2.468     2.467     2.466     2.466     2.465     2.463     2.462     2.461     2.459     2.457     2.455     2.453     2.451     2.449     2.447     2.445     2.443     2.441     2.438     2.436     2.434     2.432     2.430     2.428     2.426     2.425     2.424     2.422     2.421     2.421     2.420     2.420     2.420     2.420     2.421     2.422     2.423     2.425     2.427     2.430     2.433     2.436     2.440     2.445     2.450     2.455     2.461     2.468     2.475     2.483     2.491     2.500     2.510     2.520     2.531     2.542     2.555     2.567     2.581     2.595     2.610     2.625     2.641     2.658     2.676     2.694     2.713     2.732     2.752     2.772     2.793     2.814     2.836     2.858     2.880     2.903     2.926     2.949     2.972     2.996     3.020     3.044     3.069     3.093     3.118     3.143     3.168     3.193     3.218     3.244     3.269     3.294     3.318     3.342     3.366     3.390     3.413     3.437     3.461     3.485     3.510     3.536     3.563     3.592     3.621     3.651     3.682     3.713     3.745     3.778     3.811     3.847     3.885     3.926     3.969     4.014     4.061     4.108     4.157     4.208     4.260     4.311     4.363     4.414     4.464     4.511     4.556     4.596     4.629     4.656     4.673     4.680     4.677     4.666     4.648     4.627     4.605     4.587     4.568     4.547     4.522     4.489     4.453     4.415     4.380     4.353     4.334     4.323     4.319     4.318     4.320     4.321     4.321     4.319     4.316     4.312     4.307     4.306     4.308     4.312     4.320     4.329     4.340     4.354     4.368     4.381     4.394     4.407     4.420     4.432     4.443     4.453     4.462     4.470     4.474     4.474     4.472     4.469     4.463     4.457     4.451     4.444     4.435     4.423     4.410     4.395     4.380     4.365     4.348     4.331     4.314     4.296     4.275     4.250     4.225     4.197     4.166     4.135     4.103     4.067     4.028     3.987     3.941     3.896     3.854     3.810     3.770     3.730     3.690     3.653     3.613     3.573     3.531     3.486     3.441     3.398     3.357     3.322     3.295     3.271     3.255     3.249     3.248     3.253     3.258     3.267     3.278     3.294     3.314     3.337     3.363     3.392     3.421     3.451     3.481     3.513     3.547     3.581     3.616     3.650     3.683     3.711     3.736     3.757     3.775     3.793     3.806     3.817     3.824     3.829     3.830     3.830     3.831     3.829     3.822     3.814     3.807     3.804     3.804     3.810     3.831     3.893     3.937     3.982     4.003     4.023     4.025     4.031     4.064     4.100     4.137     4.182     4.231     4.286     4.345     4.392     4.454     4.522     4.576     4.643     4.703     4.763     4.817     4.866     4.902     4.933     4.965     4.991     5.009     5.004     4.975     4.932     4.870     4.813     4.766     4.711     4.654     4.596     4.537     4.480     4.421     4.364     4.305     4.248     4.193     4.136     4.086     4.033     3.979     3.923     3.867     3.812     3.760     3.709     3.661     3.615     3.567     3.518     3.469     3.419     3.367     3.314     3.257     3.198     3.134     3.066     2.996     2.925     2.856     2.789     2.726     2.723     2.720     2.717     2.714     2.711     2.709     2.706     2.704     2.702     2.700     2.698     2.696     2.694     2.692     2.690     2.687     2.685     2.682     2.678     2.674     2.670     2.664     2.659     2.653     2.648     2.642     2.636     2.630     2.625     2.620     2.615     2.611     2.606     2.602     2.597     2.592     2.587     2.582     2.576     2.571     2.566     2.562     2.558     2.555     2.551     2.548     2.544     2.541     2.538     2.536     2.534     2.532     2.530     2.527     2.524     2.522     2.519     2.515     2.512     2.508     2.504     2.500     2.495     2.491     2.486     2.480     2.475     2.469     2.462     2.454     2.463     2.499     2.518     2.510     2.508     2.515     2.521     2.541     2.580     2.639     2.719     2.803     2.877     2.932     2.966     2.973     2.954     2.917     2.884     2.872     2.885     2.911     2.935     2.950     2.953     2.945     2.948     3.038     3.168     3.308     3.442     3.569     3.676     3.763     3.818     3.836     3.815     3.756     3.674     3.571     3.468     3.362     3.254     3.129     2.992     2.850     2.713     2.580     2.454     2.411     2.334     2.247     2.172     2.116     2.084     2.071     2.065     2.057     2.056     2.065     2.065     2.059     2.107     2.169     2.232     2.297     2.363     2.429     2.493     2.553     2.606     2.652     2.689     2.716     2.733     2.746     2.840     3.009     3.174     3.336     3.487     3.630     3.765     3.886     3.992     4.073     4.136     4.178     4.205     4.215     4.208     4.184     4.151     4.120     4.081     4.028     3.957     3.873     3.790     3.711     3.638     3.571     3.513     3.464     3.466     3.561     3.666     3.769     3.858     3.930     3.983     4.014     4.018     4.014     3.996     3.981     3.949     3.905     3.851     3.789     3.719     3.649     3.582     3.517     3.455     3.396     3.342     3.295     3.250     3.210     3.174     3.132     3.079     3.018     2.959     2.912     2.880     2.853     2.831     2.814     2.799     2.784     2.765     2.737     2.695     2.641     2.572     2.492     2.405     2.317     2.230     2.150     2.076     2.012     1.964     1.936     1.932     1.952     1.980     2.006     2.029     2.050     2.069     2.086     2.104     2.122     2.140     2.158     2.176     2.192     2.208     2.222     2.236     2.248     2.260     2.269     2.278     2.285     2.290     2.292     2.293     2.292     2.289     2.283     2.276     2.267     2.258     2.247     2.235     2.223     2.211     2.198     2.184     2.171     2.157     2.143     2.129     2.114     2.100     2.086     2.071     2.057     2.043     2.029     2.014     2.000     1.986     1.972     1.957     1.942     1.928     1.914     1.900     1.885     1.872     1.858     1.844     1.830     1.817     1.804     1.790     1.777     1.764     1.750     1.737     1.724     1.711     1.698     1.685     1.672     1.659     1.646     1.632     1.619     1.607     1.594     1.581     1.568     1.555     1.542     1.530     1.518     1.505     1.492     1.480     1.467     1.455     1.443     1.431     1.420     1.408     1.397     1.385     1.374     1.363     1.352     1.341     1.331     1.321     1.311     1.301     1.291     1.281     1.272     1.262     1.253     1.243     1.234     1.230     1.228     1.225     1.223     1.221     1.219     1.217     1.215     1.213     1.211     1.209     1.207     1.205     1.204     1.202     1.200     1.199     1.197     1.196     1.195     1.193     1.192     1.191     1.190     1.189     1.187     1.186     1.185     1.184     1.184     1.183     1.182     1.181     1.180     1.179     1.178     1.177     1.176     1.175     1.174     1.173     1.172     1.171     1.170     1.169     1.167     1.166     1.164     1.163     1.161     1.159     1.158     1.156     1.154     1.152     1.149     1.147     1.145     1.142     1.140     1.137     1.134     1.131     1.128     1.125     1.122     1.118     1.115     1.111     1.108     1.104     1.100     1.096     1.091     1.087     1.083     1.078     1.074     1.069     1.064     1.059     1.054     1.049     1.044     1.038     1.033     1.028     1.022     1.016     1.011     1.005     0.999     0.993     0.987     0.981     0.975     0.969     0.962     0.956     0.950     0.943     0.937     0.931     0.924     0.918     0.912     0.906     0.900     0.894     0.887     0.881     0.875     0.869     0.863     0.857     0.851     0.845     0.839     0.833     0.828     0.831     0.845     0.857     0.867     0.876     0.882     0.886
[truncated: 22,285,239 more chars]
