# Supplementary material for: The near-field tsunami generated by the 15 January 2022 eruption of the Hunga Tonga-Hunga Ha’apai volcano and its impact on Tongatapu, Tonga
Source: Sci Rep. 2022 Sep 7;12:15187. doi: 10.1038/s41598-022-19486-w (PMC9452557; doi:10.1038/s41598-022-19486-w)
Supplement: Supplementary file 3 — Supplementary Information 3. [file 41598_2022_19486_MOESM3_ESM.zip › Z200R3max.asc]

ncols                      1800
nrows                      1260
xllcorner              -175.500
yllcorner               -21.300
cellsize      0.000277777784504
NODATA_value  -9999
     1.714     1.718     1.721     1.727     1.729     1.732     1.737     1.740     1.742     1.746     1.749     1.751     1.755     1.757     1.759     1.763     1.765     1.767     1.770     1.772     1.774     1.776     1.778     1.780     1.783     1.784     1.785     1.788     1.789     1.790     1.792     1.793     1.795     1.796     1.797     1.798     1.799     1.800     1.801     1.802     1.803     1.804     1.805     1.806     1.806     1.807     1.807     1.808     1.808     1.809     1.809     1.809     1.809     1.810     1.810     1.810     1.810     1.810     1.810     1.810     1.809     1.809     1.809     1.809     1.808     1.808     1.807     1.807     1.807     1.806     1.805     1.805     1.803     1.803     1.802     1.801     1.800     1.800     1.798     1.798     1.796     1.795     1.794     1.793     1.792     1.791     1.790     1.788     1.787     1.786     1.784     1.783     1.782     1.780     1.779     1.778     1.776     1.775     1.773     1.771     1.770     1.769     1.766     1.765     1.764     1.761     1.760     1.759     1.756     1.755     1.753     1.751     1.750     1.748     1.746     1.744     1.743     1.740     1.738     1.736     1.734     1.732     1.730     1.728     1.726     1.724     1.721     1.719     1.718     1.715     1.713     1.711     1.708     1.706     1.704     1.701     1.699     1.697     1.694     1.692     1.690     1.686     1.684     1.682     1.679     1.677     1.675     1.671     1.669     1.667     1.663     1.661     1.659     1.655     1.652     1.650     1.646     1.644     1.642     1.637     1.635     1.633     1.629     1.626     1.624     1.619     1.617     1.614     1.610     1.607     1.604     1.600     1.597     1.594     1.589     1.587     1.584     1.579     1.576     1.573     1.568     1.565     1.562     1.557     1.554     1.551     1.546     1.543     1.540     1.535     1.531     1.528     1.523     1.520     1.516     1.511     1.508     1.505     1.499     1.496     1.492     1.487     1.484     1.480     1.474     1.471     1.468     1.462     1.458     1.455     1.449     1.446     1.442     1.437     1.433     1.429     1.423     1.420     1.417     1.411     1.407     1.403     1.397     1.394     1.390     1.384     1.380     1.377     1.371     1.367     1.364     1.357     1.354     1.350     1.344     1.340     1.336     1.330     1.326     1.323     1.316     1.312     1.309     1.302     1.298     1.295     1.290     1.291     1.292     1.292     1.293     1.294     1.295     1.296     1.296     1.297     1.298     1.298     1.300     1.300     1.301     1.302     1.303     1.303     1.304     1.305     1.305     1.306     1.307     1.307     1.308     1.308     1.309     1.310     1.310     1.311     1.312     1.312     1.313     1.313     1.314     1.314     1.315     1.316     1.317     1.318     1.318     1.318     1.319     1.319     1.320     1.320     1.321     1.321     1.322     1.322     1.323     1.323     1.323     1.324     1.325     1.325     1.325     1.326     1.326     1.327     1.327     1.328     1.328     1.328     1.329     1.329     1.329     1.330     1.330     1.331     1.331     1.332     1.332     1.332     1.333     1.333     1.333     1.334     1.334     1.334     1.335     1.335     1.336     1.336     1.336     1.337     1.337     1.338     1.338     1.339     1.339     1.339     1.339     1.340     1.340     1.340     1.341     1.341     1.341     1.342     1.342     1.343     1.343     1.344     1.344     1.344     1.345     1.345     1.345     1.346     1.346     1.346     1.347     1.347     1.348     1.348     1.348     1.349     1.349     1.349     1.350     1.350     1.351     1.351     1.351     1.352     1.352     1.353     1.353     1.354     1.354     1.354     1.355     1.355     1.356     1.356     1.357     1.357     1.358     1.358     1.358     1.359     1.359     1.360     1.360     1.361     1.361     1.362     1.363     1.363     1.364     1.364     1.364     1.365     1.365     1.365     1.366     1.366     1.367     1.367     1.368     1.368     1.369     1.369     1.370     1.370     1.371     1.371     1.372     1.372     1.373     1.373     1.374     1.374     1.375     1.375     1.376     1.376     1.377     1.377     1.378     1.378     1.379     1.380     1.380     1.380     1.381     1.381     1.382     1.383     1.383     1.384     1.384     1.385     1.385     1.386     1.386     1.387     1.387     1.388     1.388     1.389     1.389     1.390     1.391     1.391     1.391     1.392     1.392     1.393     1.394     1.394     1.395     1.396     1.396     1.397     1.398     1.398     1.399     1.400     1.400     1.400     1.401     1.402     1.404     1.407     1.409     1.411     1.414     1.416     1.418     1.422     1.423     1.426     1.429     1.431     1.433     1.437     1.439     1.441     1.445     1.447     1.449     1.453     1.454     1.457     1.461     1.463     1.465     1.469     1.471     1.473     1.477     1.480     1.482     1.486     1.489     1.491     1.495     1.498     1.500     1.504     1.507     1.509     1.514     1.516     1.519     1.523     1.526     1.528     1.533     1.535     1.538     1.543     1.546     1.548     1.553     1.556     1.558     1.563     1.566     1.569     1.574     1.577     1.580     1.585     1.588     1.591     1.596     1.599     1.602     1.607     1.610     1.614     1.619     1.622     1.625     1.630     1.634     1.637     1.642     1.646     1.649     1.654     1.658     1.661     1.667     1.670     1.673     1.679     1.682     1.686     1.692     1.695     1.699     1.705     1.708     1.712     1.718     1.722     1.725     1.731     1.735     1.739     1.745     1.749     1.753     1.759     1.763     1.767     1.774     1.777     1.781     1.788     1.792     1.796     1.802     1.806     1.810     1.817     1.821     1.825     1.832     1.836     1.840     1.847     1.851     1.856     1.863     1.867     1.871     1.878     1.882     1.887     1.894     1.898     1.902     1.909     1.914     1.918     1.925     1.929     1.933     1.941     1.945     1.949     1.957     1.961     1.965     1.973     1.977     1.981     1.989     1.993     1.997     2.005     2.009     2.013     2.021     2.025     2.029     2.037     2.041     2.045     2.053     2.057     2.061     2.069     2.073     2.077     2.084     2.089     2.093     2.100     2.104     2.109     2.116     2.120     2.124     2.131     2.135     2.139     2.146     2.151     2.155     2.161     2.166     2.170     2.176     2.180     2.184     2.191     2.195     2.199     2.205     2.209     2.213     2.219     2.223     2.227     2.233     2.237     2.241     2.247     2.250     2.254     2.260     2.264     2.267     2.273     2.276     2.280     2.286     2.289     2.292     2.297     2.301     2.304     2.309     2.312     2.315     2.320     2.323     2.326     2.331     2.334     2.337     2.341     2.344     2.347     2.351     2.354     2.357     2.361     2.363     2.366     2.370     2.372     2.375     2.379     2.381     2.383     2.387     2.389     2.391     2.394     2.396     2.397     2.400     2.402     2.403     2.406     2.407     2.408     2.411     2.412     2.413     2.414     2.415     2.416     2.417     2.417     2.418     2.418     2.419     2.419     2.419     2.419     2.419     2.418     2.418     2.417     2.417     2.416     2.416     2.416     2.415     2.415     2.414     2.413     2.413     2.411     2.410     2.409     2.407     2.406     2.405     2.402     2.400     2.399     2.395     2.393     2.391     2.386     2.383     2.379     2.372     2.367     2.361     2.349     2.341     2.332     2.316     2.307     2.296     2.279     2.269     2.260     2.244     2.235     2.226     2.212     2.204     2.196     2.183     2.175     2.168     2.156     2.148     2.141     2.130     2.123     2.116     2.105     2.098     2.093     2.083     2.078     2.072     2.062     2.056     2.050     2.039     2.033     2.027     2.016     2.009     2.003     1.991     1.985     1.978     1.966     1.959     1.952     1.941     1.934     1.927     1.915     1.907     1.900     1.888     1.881     1.874     1.862     1.855     1.847     1.835     1.828     1.821     1.809     1.801     1.794     1.784     1.784     1.785     1.787     1.788     1.788     1.790     1.791     1.792     1.793     1.794     1.795     1.797     1.798     1.799     1.800     1.801     1.802     1.804     1.804     1.805     1.807     1.808     1.809     1.810     1.811     1.812     1.814     1.815     1.816     1.817     1.818     1.819     1.821     1.821     1.822     1.824     1.825     1.826     1.827     1.828     1.829     1.831     1.832     1.833     1.834     1.835     1.836     1.838     1.839     1.839     1.841     1.842     1.843     1.844     1.845     1.846     1.848     1.849     1.850     1.852     1.852     1.853     1.855     1.856     1.857     1.859     1.860     1.860     1.862     1.863     1.864     1.866     1.867     1.868     1.870     1.871     1.872     1.874     1.875     1.876     1.877     1.878     1.879     1.881     1.883     1.884     1.886     1.887     1.888     1.890     1.891     1.892     1.894     1.895     1.896     1.899     1.900     1.913     1.936     1.950     1.963     1.986     2.000     2.013     2.036     2.050     2.063     2.087     2.100     2.113     2.136     2.150     2.163     2.186     2.199     2.211     2.233     2.246     2.258     2.280     2.292     2.304     2.325     2.337     2.349     2.369     2.380     2.391     2.411     2.422     2.433     2.451     2.462     2.472     2.490     2.500     2.510     2.526     2.536     2.545     2.561     2.570     2.578     2.593     2.602     2.609     2.623     2.631     2.638     2.650     2.657     2.664     2.675     2.681     2.687     2.696     2.702     2.707     2.715     2.720     2.724     2.731     2.735     2.738     2.744     2.747     2.750     2.754     2.756     2.758     2.761     2.762     2.763     2.765     2.765     2.766     2.766     2.766     2.765     2.764     2.764     2.762     2.761     2.759     2.757     2.755     2.753     2.750     2.746     2.744     2.741     2.736     2.733     2.729     2.724     2.720     2.716     2.710     2.706     2.702     2.696     2.692     2.688     2.681     2.677     2.672     2.665     2.661     2.657     2.651     2.647     2.643     2.637     2.633     2.629     2.624     2.621     2.618     2.614     2.612     2.610     2.608     2.606     2.605     2.605     2.605     2.605     2.607     2.608     2.610     2.615     2.618     2.622     2.629     2.634     2.640     2.651     2.658     2.665     2.680     2.689     2.698     2.717     2.728     2.740     2.762     2.775     2.789     2.814     2.829     2.844     2.873     2.890     2.907     2.938     2.956     2.975     3.008     3.028     3.048     3.083     3.104     3.124     3.161     3.182     3.204     3.241     3.263     3.284     3.322     3.344     3.366     3.404     3.426     3.448     3.486     3.508     3.530     3.568     3.590     3.611     3.648     3.669     3.690     3.728     3.750     3.772     3.814     3.840     3.864     3.909     3.935     3.959     4.006     4.034     4.061     4.114     4.147     4.178     4.242     4.279     4.316     4.389     4.432     4.472     4.552     4.598     4.637     4.712     4.752     4.783     4.846     4.876     4.895     4.935     4.952     4.955     4.970     4.971     4.964     4.969     4.966     4.956     4.956     4.950     4.938     4.940     4.929     4.906     4.892     4.882     4.862     4.844     4.837     4.828     4.832     4.829     4.818     4.828     4.832     4.822     4.823     4.823     4.809     4.796     4.782     4.757     4.736     4.718     4.690     4.671     4.648     4.618     4.600     4.573     4.532     4.504     4.476     4.435     4.403     4.377     4.336     4.298     4.269     4.227     4.189     4.163     4.122     4.083     4.057     4.016     3.975     3.948     3.906     3.869     3.847     3.811     3.789     3.776     3.746     3.733     3.722     3.694     3.684     3.678     3.658     3.669     3.673     3.664     3.696     3.711     3.711     3.754     3.770     3.769     3.812     3.831     3.830     3.866     3.883     3.877     3.986     4.020     4.073     4.287     4.331     4.379     4.613     4.658     4.695     4.939     4.985     5.014     5.282     5.326     5.343     5.611     5.642     5.627     5.864     5.864     5.815     6.012     5.983     5.902     6.069     6.023     5.915     6.036     5.968     5.856     5.964     5.894     5.781     5.874     5.807     5.697     5.788     5.723     5.613     5.687     5.616     5.508     5.561     5.482     5.367     5.406     5.332     5.226     5.261     5.192     5.091     5.110     5.040     4.943     4.967     4.905     4.817     4.836     4.782     4.706     4.714     4.657     4.575     4.566     4.507     4.429     4.407     4.347     4.275     4.257     4.203     4.136     4.121     4.071     4.015     4.004     3.958     3.903     3.896     3.854     3.802     3.799     3.756     3.704     3.706     3.667     3.622     3.647     3.616     3.569     3.591     3.555     3.495     3.487     3.438     3.364     3.343     3.287     3.209     3.183     3.125     3.049     3.030     2.977     2.905     2.896     2.846     2.780     2.777     2.734     2.675     2.684     2.648     2.597     2.617     2.587     2.568     2.567     2.566     2.564     2.564     2.563     2.561     2.562     2.561     2.560     2.561     2.561     2.560     2.562     2.562     2.561     2.562     2.562     2.562     2.563     2.563     2.563     2.564     2.564     2.563     2.565     2.565     2.564     2.565     2.565     2.564     2.565     2.565     2.564     2.565     2.564     2.563     2.563     2.562     2.561     2.561     2.560     2.558     2.557     2.556     2.555     2.554     2.553     2.551     2.550     2.553     2.550     2.629     2.650     2.649     2.722     2.729     2.706     2.748     2.731     2.679     2.739     2.744     2.723     2.845     2.849     2.826     2.968     2.979     2.959     3.123     3.143     3.131     3.330     3.371     3.392     3.649     3.711     3.731     3.990     4.029     3.955     4.057     4.023     3.833     3.767     3.671     3.437     3.339     3.254     3.057     3.021     2.980     2.836     2.859     2.854     2.740     2.768     2.767     2.648     2.670     2.681     2.690     2.756     2.809     2.902     3.107     3.211     3.305     3.491     3.564     3.602     3.713     3.741     3.728     3.769     3.761     3.725     3.731     3.713     3.696     3.743     3.763     3.818     3.989     4.053     4.131     4.375     4.442     4.492     4.747     4.801     4.794     5.018     5.047     4.985     5.173     5.176     5.069     5.193     5.150     4.989     5.031     4.932     4.715     4.669     4.529     4.311     4.253     4.131     3.961     3.906     3.803     3.671     3.616     3.545     3.465     3.412     3.372     3.339     3.311     3.325     3.292     3.236     3.200     3.156     3.268     3.316     3.354     3.426     3.451     3.478     3.556     3.593     3.629     3.701     3.740     3.782     3.862     3.919     3.978     4.060     4.131     4.197     4.247     4.298     4.337     4.353     4.396     4.457     4.518     4.610     4.669     4.673     4.753     4.824     4.853     4.935     4.974     4.903     4.925     4.906     4.741     4.718     4.661     4.418     4.319     4.203     3.901     3.746     3.606     3.342     3.285     3.213     3.101     3.013     2.911     2.775     2.717     2.701     2.684     2.682     2.673     2.621     2.604     2.577     2.486     2.449     2.410     2.304     2.257     2.211     2.108     2.060     2.027     1.964     1.939     1.925     1.899     1.890     1.885     1.875     1.865     1.859     1.851     1.846     1.843     1.839     1.838     1.837     1.834     1.833     1.832     1.825     1.823     1.822     1.816     1.816     1.815     1.811     1.812     1.812     1.806     1.808     1.807     1.800     1.799     1.798     1.789     1.787     1.782     1.771     1.768     1.762     1.748     1.744     1.737     1.722     1.715     1.706     1.690     1.682     1.672     1.653     1.645     1.634     1.614     1.605     1.593     1.573     1.564     1.553     1.532     1.523     1.512     1.493     1.484     1.473     1.463     1.460     1.457     1.452     1.449     1.446     1.441     1.439     1.436     1.431     1.429     1.426     1.422     1.419     1.416     1.412     1.409     1.406     1.402     1.399     1.396     1.392     1.389     1.386     1.381     1.379     1.376     1.371     1.369     1.366     1.361     1.359     1.356     1.352     1.349     1.347     1.343     1.341     1.338     1.335     1.333     1.331     1.328     1.326     1.324     1.321     1.320     1.318     1.315     1.314     1.312     1.310     1.309     1.307     1.305     1.304     1.302     1.300     1.299     1.298     1.296     1.295     1.294     1.292     1.291     1.290     1.289     1.288     1.286     1.285     1.284     1.282     1.281     1.279     1.278     1.276     1.275     1.273     1.271     1.270     1.268     1.265     1.264     1.262     1.259     1.257     1.255     1.252     1.250     1.248     1.244     1.241     1.239     1.234     1.232     1.229     1.224     1.221     1.218     1.212     1.209     1.206     1.200     1.196     1.192     1.186     1.182     1.178     1.172     1.168     1.164     1.156     1.152     1.148     1.140     1.136     1.131     1.123     1.119     1.114     1.106     1.101     1.096     1.088     1.083     1.078     1.069     1.064     1.059     1.050     1.045     1.039     1.030     1.025     1.020     1.011     1.006     1.000     0.991     0.986     0.981     0.971     0.966     0.961     0.952     0.947     0.942     0.933     0.928     0.922     0.918     0.918     0.915     0.911     0.908     0.903
     1.712     1.716     1.720     1.724     1.728     1.731     1.734     1.738     1.741     1.745     1.747     1.750     1.753     1.756     1.758     1.761     1.764     1.766     1.768     1.771     1.773     1.775     1.777     1.779     1.781     1.783     1.785     1.786     1.788     1.789     1.791     1.792     1.794     1.795     1.796     1.797     1.799     1.800     1.801     1.802     1.802     1.803     1.804     1.805     1.806     1.806     1.807     1.807     1.808     1.808     1.808     1.809     1.809     1.809     1.810     1.809     1.810     1.809     1.810     1.809     1.809     1.809     1.809     1.809     1.808     1.808     1.807     1.807     1.807     1.806     1.805     1.805     1.803     1.803     1.802     1.801     1.801     1.800     1.799     1.798     1.797     1.796     1.795     1.794     1.792     1.791     1.790     1.789     1.787     1.786     1.785     1.784     1.782     1.781     1.779     1.778     1.776     1.775     1.773     1.772     1.770     1.769     1.767     1.765     1.764     1.762     1.761     1.759     1.757     1.755     1.754     1.752     1.750     1.748     1.747     1.745     1.743     1.741     1.739     1.737     1.735     1.733     1.731     1.729     1.727     1.724     1.722     1.720     1.718     1.716     1.714     1.711     1.709     1.707     1.705     1.702     1.700     1.698     1.695     1.693     1.690     1.688     1.685     1.683     1.680     1.677     1.675     1.672     1.670     1.667     1.664     1.662     1.659     1.656     1.653     1.651     1.648     1.645     1.642     1.639     1.636     1.633     1.630     1.627     1.624     1.621     1.618     1.615     1.611     1.608     1.605     1.601     1.598     1.595     1.591     1.588     1.584     1.581     1.577     1.574     1.570     1.567     1.563     1.559     1.556     1.552     1.548     1.545     1.541     1.536     1.533     1.529     1.525     1.521     1.518     1.513     1.509     1.506     1.501     1.498     1.494     1.489     1.485     1.481     1.477     1.473     1.469     1.464     1.460     1.456     1.452     1.448     1.444     1.439     1.435     1.431     1.426     1.422     1.418     1.413     1.409     1.405     1.400     1.396     1.392     1.387     1.383     1.378     1.374     1.369     1.365     1.360     1.356     1.352     1.347     1.343     1.338     1.333     1.329     1.324     1.319     1.315     1.311     1.306     1.301     1.297     1.292     1.290     1.291     1.292     1.292     1.293     1.294     1.295     1.296     1.297     1.297     1.298     1.299     1.300     1.300     1.301     1.302     1.302     1.303     1.304     1.304     1.305     1.306     1.306     1.307     1.308     1.308     1.309     1.310     1.310     1.311     1.311     1.312     1.313     1.313     1.314     1.315     1.315     1.316     1.317     1.317     1.318     1.318     1.319     1.319     1.320     1.320     1.321     1.321     1.321     1.322     1.322     1.323     1.323     1.324     1.324     1.325     1.325     1.325     1.326     1.326     1.327     1.327     1.328     1.328     1.328     1.329     1.329     1.330     1.330     1.330     1.331     1.331     1.332     1.332     1.332     1.333     1.333     1.333     1.334     1.334     1.334     1.335     1.335     1.336     1.336     1.337     1.337     1.337     1.338     1.338     1.338     1.339     1.339     1.339     1.340     1.340     1.340     1.341     1.341     1.342     1.342     1.342     1.343     1.343     1.344     1.344     1.344     1.345     1.345     1.345     1.345     1.346     1.346     1.347     1.347     1.348     1.348     1.348     1.349     1.349     1.349     1.350     1.350     1.351     1.351     1.352     1.352     1.352     1.353     1.353     1.354     1.354     1.355     1.355     1.355     1.356     1.356     1.357     1.357     1.358     1.358     1.359     1.359     1.360     1.360     1.361     1.361     1.362     1.362     1.363     1.363     1.364     1.364     1.365     1.365     1.365     1.366     1.366     1.366     1.367     1.367     1.368     1.369     1.369     1.370     1.370     1.371     1.371     1.372     1.372     1.373     1.373     1.374     1.374     1.375     1.375     1.375     1.376     1.376     1.377     1.378     1.378     1.379     1.379     1.380     1.380     1.381     1.381     1.382     1.383     1.383     1.384     1.384     1.385     1.385     1.386     1.386     1.387     1.387     1.388     1.388     1.389     1.389     1.390     1.390     1.391     1.391     1.392     1.393     1.393     1.394     1.394     1.395     1.396     1.396     1.397     1.398     1.398     1.399     1.399     1.400     1.400     1.401     1.403     1.406     1.408     1.410     1.413     1.415     1.417     1.420     1.422     1.425     1.427     1.430     1.432     1.435     1.437     1.440     1.443     1.445     1.448     1.451     1.453     1.456     1.459     1.461     1.464     1.467     1.470     1.472     1.475     1.478     1.481     1.484     1.487     1.490     1.493     1.496     1.499     1.502     1.505     1.508     1.512     1.515     1.518     1.521     1.524     1.527     1.530     1.534     1.537     1.541     1.544     1.547     1.551     1.554     1.557     1.561     1.564     1.568     1.572     1.575     1.578     1.582     1.586     1.590     1.594     1.597     1.601     1.605     1.609     1.612     1.616     1.620     1.624     1.628     1.632     1.636     1.640     1.644     1.648     1.652     1.656     1.660     1.664     1.668     1.672     1.677     1.681     1.685     1.689     1.694     1.698     1.702     1.707     1.711     1.716     1.720     1.724     1.729     1.733     1.738     1.743     1.747     1.752     1.757     1.761     1.766     1.771     1.776     1.780     1.785     1.790     1.795     1.800     1.805     1.809     1.815     1.819     1.824     1.829     1.834     1.839     1.845     1.850     1.854     1.860     1.865     1.870     1.875     1.880     1.885     1.891     1.896     1.901     1.906     1.911     1.917     1.922     1.927     1.932     1.938     1.943     1.948     1.954     1.959     1.964     1.969     1.975     1.980     1.986     1.991     1.996     2.001     2.007     2.012     2.017     2.023     2.028     2.033     2.039     2.043     2.049     2.054     2.060     2.065     2.070     2.075     2.081     2.086     2.091     2.097     2.101     2.106     2.112     2.117     2.122     2.127     2.132     2.137     2.142     2.147     2.152     2.157     2.162     2.167     2.172     2.177     2.181     2.187     2.191     2.196     2.201     2.205     2.210     2.215     2.219     2.224     2.228     2.233     2.237     2.242     2.246     2.250     2.255     2.259     2.263     2.268     2.271     2.275     2.280     2.284     2.287     2.292     2.295     2.299     2.303     2.307     2.310     2.314     2.318     2.321     2.325     2.328     2.331     2.335     2.338     2.341     2.344     2.348     2.350     2.354     2.357     2.359     2.363     2.365     2.368     2.371     2.373     2.376     2.379     2.381     2.383     2.385     2.387     2.389     2.391     2.393     2.395     2.397     2.398     2.400     2.401     2.402     2.404     2.405     2.406     2.406     2.407     2.407     2.408     2.408     2.408     2.408     2.408     2.408     2.407     2.407     2.406     2.406     2.405     2.404     2.403     2.402     2.402     2.401     2.400     2.399     2.398     2.396     2.395     2.393     2.391     2.390     2.388     2.385     2.383     2.381     2.378     2.375     2.372     2.368     2.365     2.360     2.355     2.349     2.341     2.332     2.322     2.311     2.298     2.286     2.274     2.260     2.249     2.237     2.225     2.215     2.204     2.194     2.184     2.175     2.166     2.157     2.148     2.139     2.131     2.123     2.114     2.106     2.098     2.090     2.083     2.076     2.069     2.062     2.055     2.048     2.041     2.033     2.025     2.018     2.010     2.001     1.994     1.986     1.977     1.969     1.961     1.952     1.944     1.935     1.926     1.918     1.909     1.900     1.891     1.883     1.874     1.865     1.856     1.847     1.839     1.830     1.820     1.812     1.803     1.794     1.785     1.782     1.783     1.784     1.785     1.787     1.788     1.789     1.790     1.791     1.792     1.793     1.794     1.795     1.797     1.798     1.799     1.800     1.801     1.802     1.803     1.804     1.805     1.807     1.808     1.809     1.810     1.811     1.812     1.814     1.815     1.816     1.817     1.818     1.819     1.820     1.821     1.823     1.824     1.825     1.826     1.827     1.828     1.829     1.831     1.832     1.833     1.834     1.835     1.836     1.837     1.838     1.839     1.841     1.842     1.843     1.844     1.845     1.846     1.848     1.849     1.850     1.851     1.853     1.854     1.855     1.856     1.857     1.859     1.860     1.861     1.862     1.863     1.864     1.866     1.867     1.868     1.870     1.871     1.872     1.874     1.875     1.876     1.877     1.879     1.880     1.881     1.883     1.884     1.886     1.887     1.888     1.890     1.891     1.893     1.894     1.896     1.897     1.899     1.905     1.920     1.938     1.954     1.970     1.988     2.005     2.021     2.039     2.055     2.071     2.090     2.106     2.121     2.139     2.155     2.171     2.189     2.204     2.219     2.237     2.252     2.266     2.283     2.298     2.312     2.328     2.342     2.356     2.372     2.385     2.399     2.414     2.427     2.440     2.454     2.466     2.479     2.492     2.504     2.516     2.529     2.540     2.551     2.563     2.573     2.584     2.595     2.605     2.614     2.625     2.633     2.642     2.651     2.659     2.667     2.675     2.683     2.689     2.697     2.703     2.709     2.715     2.720     2.725     2.731     2.735     2.739     2.743     2.746     2.749     2.752     2.754     2.756     2.759     2.760     2.761     2.762     2.762     2.762     2.763     2.762     2.761     2.760     2.759     2.758     2.756     2.754     2.752     2.750     2.747     2.744     2.741     2.737     2.734     2.730     2.726     2.722     2.717     2.713     2.708     2.704     2.699     2.694     2.689     2.684     2.679     2.674     2.669     2.664     2.659     2.654     2.649     2.644     2.639     2.635     2.630     2.626     2.622     2.618     2.615     2.612     2.609     2.607     2.604     2.603     2.602     2.601     2.601     2.602     2.602     2.604     2.606     2.609     2.613     2.617     2.622     2.629     2.635     2.643     2.652     2.661     2.670     2.682     2.694     2.706     2.721     2.734     2.749     2.767     2.783     2.800     2.820     2.839     2.858     2.880     2.901     2.922     2.946     2.969     2.991     3.018     3.042     3.066     3.093     3.118     3.143     3.172     3.198     3.224     3.253     3.279     3.305     3.334     3.360     3.387     3.416     3.443     3.469     3.499     3.526     3.552     3.582     3.607     3.633     3.661     3.687     3.712     3.741     3.767     3.795     3.828     3.858     3.888     3.924     3.956     3.988     4.027     4.063     4.099     4.144     4.186     4.228     4.279     4.327     4.374     4.433     4.486     4.539     4.602     4.658     4.710     4.768     4.816     4.858     4.904     4.938     4.962     4.990     5.008     5.014     5.019     5.020     5.016     5.014     5.012     5.007     5.002     4.992     4.985     4.980     4.961     4.939     4.928     4.912     4.889     4.881     4.876     4.867     4.868     4.867     4.861     4.867     4.873     4.865     4.865     4.866     4.854     4.843     4.832     4.808     4.791     4.777     4.753     4.733     4.715     4.688     4.663     4.635     4.595     4.562     4.531     4.490     4.455     4.424     4.385     4.348     4.316     4.275     4.238     4.208     4.168     4.129     4.098     4.059     4.019     3.987     3.946     3.909     3.882     3.848     3.821     3.803     3.774     3.751     3.734     3.706     3.685     3.674     3.654     3.651     3.653     3.647     3.662     3.678     3.684     3.712     3.733     3.744     3.777     3.802     3.811     3.836     3.856     3.857     3.862     3.869     3.940     4.065     4.119     4.227     4.364     4.424     4.537     4.689     4.756     4.878     5.046     5.117     5.237     5.405     5.462     5.564     5.710     5.735     5.797     5.907     5.906     5.932     6.007     5.982     5.988     6.026     5.978     5.966     5.990     5.933     5.903     5.916     5.861     5.824     5.826     5.772     5.735     5.730     5.668     5.619     5.597     5.521     5.463     5.439     5.375     5.327     5.308     5.248     5.198     5.168     5.102     5.042     5.011     4.955     4.910     4.885     4.837     4.794     4.772     4.724     4.669     4.630     4.572     4.511     4.467     4.408     4.349     4.307     4.255     4.202     4.165     4.116     4.069     4.037     3.993     3.949     3.917     3.875     3.833     3.806     3.767     3.728     3.704     3.669     3.642     3.635     3.613     3.592     3.586     3.556     3.522     3.500     3.455     3.403     3.366     3.311     3.257     3.215     3.156     3.098     3.061     3.008     2.957     2.921     2.871     2.825     2.796     2.751     2.714     2.693     2.658     2.627     2.616     2.588     2.576     2.575     2.573     2.572     2.571     2.570     2.569     2.569     2.568     2.567     2.568     2.568     2.567     2.568     2.568     2.567     2.568     2.568     2.567     2.568     2.568     2.568     2.568     2.568     2.568     2.568     2.568     2.568     2.568     2.568     2.567     2.568     2.567     2.566     2.567     2.566     2.564     2.564     2.563     2.562     2.561     2.560     2.558     2.558     2.557     2.555     2.554     2.553     2.551     2.550     2.553     2.578     2.622     2.652     2.683     2.724     2.735     2.742     2.757     2.740     2.718     2.750     2.763     2.793     2.854     2.862     2.899     2.971     2.985     3.025     3.113     3.132     3.187     3.303     3.349     3.443     3.605     3.672     3.774     3.943     3.987     4.000     4.072     4.024     3.903     3.848     3.723     3.533     3.433     3.307     3.142     3.080     3.003     2.895     2.888     2.857     2.788     2.801     2.779     2.706     2.692     2.661     2.673     2.707     2.757     2.823     2.934     3.046     3.169     3.311     3.408     3.491     3.589     3.636     3.661     3.702     3.704     3.687     3.689     3.667     3.644     3.652     3.655     3.675     3.748     3.824     3.928     4.072     4.169     4.298     4.468     4.548     4.645     4.803     4.851     4.909     5.053     5.074     5.088     5.181     5.152     5.101     5.125     5.028     4.909     4.839     4.682     4.543     4.465     4.334     4.220     4.147     4.042     3.952     3.882     3.807     3.739     3.664     3.606     3.555     3.501     3.482     3.506     3.680     3.832     3.946     4.014     4.047     4.062     4.071     4.075     4.084     4.103     4.127     4.157     4.196     4.238     4.286     4.345     4.423     4.513     4.602     4.694     4.770     4.811     4.841     4.857     4.849     4.840     4.834     4.832     4.852     4.879     4.908     4.978     5.066     5.158     5.271     5.367     5.429     5.495     5.529     5.494     5.465     5.378     5.206     5.022     4.798     4.521     4.265     4.020     3.770     3.564     3.451     3.370     3.278     3.176     3.077     3.011     3.020     3.033     3.045     3.040     3.012     2.983     2.943     2.885     2.833     2.778     2.710     2.650     2.586     2.509     2.440     2.378     2.316     2.266     2.224     2.188     2.161     2.138     2.114     2.090     2.066     2.041     2.018     1.999     1.984     1.971     1.960     1.950     1.943     1.934     1.925     1.917     1.909     1.900     1.894     1.888     1.880     1.874     1.869     1.862     1.857     1.851     1.844     1.839     1.833     1.824     1.818     1.811     1.801     1.794     1.785     1.774     1.766     1.756     1.744     1.735     1.724     1.710     1.699     1.687     1.672     1.660     1.646     1.631     1.618     1.604     1.587     1.575     1.561     1.546     1.533     1.519     1.504     1.492     1.478     1.463     1.455     1.451     1.447     1.443     1.440     1.436     1.433     1.430     1.426     1.423     1.420     1.417     1.414     1.411     1.407     1.404     1.401     1.397     1.394     1.391     1.387     1.384     1.381     1.377     1.374     1.371     1.367     1.364     1.361     1.357     1.354     1.351     1.347     1.345     1.342     1.339     1.336     1.333     1.331     1.328     1.326     1.323     1.321     1.319     1.317     1.315     1.313     1.311     1.310     1.308     1.306     1.304     1.303     1.301     1.299     1.298     1.296     1.295     1.294     1.292     1.291     1.290     1.288     1.287     1.286     1.284     1.283     1.282     1.281     1.279     1.278     1.277     1.275     1.274     1.272     1.271     1.269     1.267     1.266     1.264     1.262     1.260     1.258     1.256     1.253     1.251     1.248     1.246     1.243     1.240     1.237     1.234     1.231     1.228     1.225     1.221     1.217     1.214     1.209     1.205     1.201     1.197     1.193     1.188     1.183     1.179     1.174     1.169     1.164     1.159     1.154     1.149     1.144     1.138     1.132     1.127     1.121     1.115     1.110     1.103     1.098     1.092     1.085     1.079     1.073     1.067     1.061     1.054     1.048     1.042     1.035     1.028     1.022     1.016     1.009     1.003     0.996     0.989     0.983     0.977     0.970     0.963     0.957     0.950     0.944     0.938     0.931     0.925     0.919     0.912     0.909     0.908     0.906     0.903     0.899
     1.710     1.714     1.718     1.722     1.726     1.730     1.733     1.736     1.740     1.743     1.746     1.749     1.752     1.755     1.757     1.760     1.763     1.765     1.767     1.770     1.772     1.774     1.776     1.778     1.780     1.782     1.784     1.785     1.787     1.789     1.790     1.792     1.793     1.794     1.796     1.797     1.798     1.799     1.800     1.801     1.802     1.802     1.804     1.804     1.805     1.805     1.806     1.807     1.807     1.808     1.808     1.808     1.809     1.809     1.810     1.809     1.810     1.809     1.809     1.809     1.809     1.809     1.809     1.808     1.808     1.808     1.808     1.807     1.807     1.806     1.805     1.805     1.804     1.803     1.802     1.801     1.801     1.800     1.799     1.798     1.798     1.796     1.795     1.794     1.793     1.792     1.791     1.789     1.788     1.787     1.786     1.784     1.783     1.782     1.780     1.779     1.777     1.776     1.774     1.772     1.771     1.769     1.767     1.766     1.765     1.763     1.761     1.760     1.758     1.756     1.754     1.753     1.751     1.749     1.747     1.746     1.743     1.742     1.740     1.738     1.736     1.734     1.732     1.729     1.728     1.725     1.723     1.721     1.719     1.717     1.714     1.712     1.710     1.708     1.705     1.703     1.701     1.698     1.696     1.693     1.691     1.688     1.686     1.683     1.681     1.678     1.676     1.673     1.671     1.668     1.665     1.663     1.660     1.657     1.655     1.652     1.649     1.646     1.643     1.640     1.637     1.634     1.631     1.628     1.625     1.622     1.619     1.616     1.612     1.609     1.606     1.603     1.599     1.596     1.592     1.589     1.586     1.582     1.579     1.575     1.572     1.568     1.565     1.561     1.557     1.553     1.550     1.546     1.542     1.538     1.534     1.531     1.527     1.523     1.519     1.515     1.511     1.507     1.503     1.499     1.495     1.491     1.487     1.483     1.479     1.475     1.470     1.466     1.462     1.458     1.454     1.450     1.445     1.441     1.437     1.433     1.428     1.424     1.420     1.415     1.411     1.407     1.402     1.398     1.394     1.389     1.385     1.380     1.376     1.372     1.367     1.363     1.358     1.354     1.349     1.345     1.340     1.336     1.331     1.327     1.322     1.317     1.313     1.308     1.304     1.299     1.294     1.290     1.290     1.291     1.292     1.292     1.293     1.294     1.295     1.296     1.296     1.297     1.298     1.299     1.299     1.300     1.301     1.302     1.302     1.303     1.304     1.304     1.305     1.306     1.306     1.307     1.307     1.308     1.309     1.309     1.310     1.311     1.311     1.312     1.313     1.313     1.314     1.315     1.315     1.316     1.316     1.317     1.317     1.318     1.319     1.319     1.319     1.320     1.320     1.321     1.321     1.322     1.322     1.322     1.323     1.323     1.324     1.324     1.325     1.325     1.326     1.326     1.326     1.327     1.327     1.328     1.328     1.328     1.329     1.329     1.330     1.330     1.331     1.331     1.331     1.331     1.332     1.332     1.333     1.333     1.333     1.334     1.334     1.334     1.335     1.335     1.336     1.336     1.337     1.337     1.337     1.338     1.338     1.338     1.339     1.339     1.339     1.340     1.340     1.340     1.341     1.341     1.342     1.342     1.342     1.343     1.343     1.344     1.344     1.344     1.344     1.345     1.345     1.345     1.346     1.346     1.347     1.347     1.348     1.348     1.348     1.349     1.349     1.350     1.350     1.351     1.351     1.351     1.352     1.352     1.353     1.353     1.353     1.354     1.354     1.355     1.355     1.356     1.356     1.357     1.357     1.357     1.358     1.359     1.359     1.359     1.360     1.360     1.361     1.361     1.362     1.362     1.363     1.363     1.364     1.364     1.365     1.365     1.365     1.366     1.366     1.367     1.367     1.368     1.368     1.369     1.369     1.370     1.370     1.371     1.371     1.372     1.372     1.373     1.373     1.374     1.375     1.375     1.375     1.376     1.376     1.377     1.378     1.378     1.379     1.379     1.380     1.380     1.381     1.381     1.382     1.382     1.383     1.384     1.384     1.384     1.385     1.385     1.386     1.386     1.387     1.387     1.388     1.389     1.389     1.390     1.390     1.391     1.391     1.392     1.393     1.393     1.394     1.394     1.395     1.396     1.396     1.397     1.398     1.398     1.399     1.399     1.400     1.401     1.402     1.404     1.406     1.409     1.411     1.414     1.416     1.418     1.421     1.423     1.426     1.428     1.431     1.433     1.436     1.439     1.441     1.444     1.446     1.449     1.452     1.454     1.457     1.460     1.463     1.465     1.468     1.471     1.474     1.477     1.480     1.483     1.485     1.489     1.491     1.495     1.497     1.500     1.504     1.506     1.510     1.513     1.516     1.519     1.522     1.526     1.529     1.532     1.536     1.539     1.542     1.546     1.549     1.552     1.556     1.559     1.563     1.566     1.570     1.573     1.577     1.581     1.584     1.588     1.592     1.596     1.599     1.603     1.607     1.611     1.615     1.618     1.622     1.626     1.630     1.634     1.638     1.642     1.646     1.650     1.654     1.658     1.662     1.667     1.671     1.675     1.679     1.683     1.688     1.692     1.696     1.700     1.705     1.709     1.714     1.718     1.722     1.727     1.731     1.736     1.741     1.745     1.750     1.755     1.759     1.764     1.769     1.774     1.778     1.783     1.788     1.793     1.798     1.803     1.808     1.813     1.818     1.822     1.827     1.832     1.837     1.843     1.848     1.853     1.858     1.863     1.868     1.873     1.878     1.883     1.889     1.894     1.899     1.904     1.909     1.915     1.920     1.925     1.930     1.936     1.941     1.946     1.951     1.956     1.962     1.967     1.972     1.978     1.983     1.988     1.993     1.999     2.004     2.009     2.015     2.020     2.025     2.031     2.036     2.041     2.047     2.052     2.057     2.062     2.068     2.073     2.078     2.083     2.088     2.093     2.098     2.104     2.109     2.114     2.119     2.124     2.129     2.134     2.139     2.144     2.149     2.154     2.159     2.164     2.168     2.173     2.178     2.183     2.187     2.192     2.197     2.201     2.206     2.210     2.215     2.219     2.224     2.228     2.233     2.237     2.241     2.246     2.250     2.254     2.258     2.262     2.267     2.271     2.275     2.278     2.282     2.286     2.290     2.293     2.297     2.301     2.305     2.308     2.312     2.315     2.318     2.322     2.325     2.328     2.331     2.335     2.338     2.341     2.344     2.347     2.350     2.352     2.355     2.358     2.360     2.363     2.366     2.368     2.371     2.373     2.375     2.377     2.379     2.381     2.383     2.385     2.386     2.388     2.390     2.391     2.392     2.393     2.394     2.395     2.396     2.396     2.397     2.397     2.397     2.397     2.397     2.397     2.397     2.396     2.396     2.395     2.394     2.393     2.392     2.391     2.390     2.389     2.388     2.387     2.385     2.384     2.383     2.381     2.379     2.377     2.375     2.373     2.370     2.368     2.365     2.362     2.359     2.356     2.353     2.349     2.345     2.341     2.335     2.329     2.322     2.313     2.302     2.291     2.277     2.264     2.252     2.239     2.227     2.216     2.204     2.194     2.184     2.174     2.165     2.156     2.147     2.139     2.131     2.122     2.114     2.106     2.098     2.090     2.082     2.075     2.068     2.061     2.054     2.047     2.040     2.033     2.025     2.018     2.010     2.002     1.994     1.986     1.978     1.970     1.962     1.953     1.945     1.936     1.928     1.919     1.910     1.902     1.893     1.884     1.875     1.867     1.858     1.849     1.840     1.831     1.822     1.813     1.804     1.796     1.787     1.780     1.781     1.782     1.783     1.784     1.785     1.786     1.788     1.789     1.790     1.791     1.792     1.793     1.794     1.795     1.797     1.798     1.799     1.800     1.801     1.802     1.803     1.804     1.805     1.807     1.808     1.809     1.810     1.811     1.812     1.814     1.815     1.816     1.817     1.818     1.819     1.820     1.821     1.823     1.824     1.825     1.826     1.827     1.828     1.829     1.830     1.832     1.833     1.834     1.835     1.836     1.837     1.838     1.840     1.841     1.842     1.843     1.844     1.845     1.847     1.848     1.849     1.850     1.851     1.853     1.854     1.855     1.856     1.857     1.859     1.860     1.861     1.862     1.863     1.865     1.866     1.867     1.868     1.870     1.871     1.872     1.874     1.875     1.876     1.878     1.879     1.880     1.882     1.883     1.885     1.886     1.887     1.889     1.890     1.892     1.893     1.895     1.896     1.897     1.899     1.909     1.926     1.942     1.959     1.976     1.993     2.010     2.027     2.044     2.061     2.077     2.094     2.111     2.128     2.145     2.161     2.177     2.194     2.210     2.226     2.242     2.257     2.273     2.288     2.303     2.318     2.333     2.348     2.362     2.376     2.391     2.404     2.418     2.432     2.445     2.458     2.471     2.484     2.496     2.508     2.521     2.532     2.544     2.555     2.566     2.577     2.587     2.598     2.608     2.617     2.627     2.636     2.645     2.653     2.661     2.669     2.677     2.684     2.691     2.698     2.704     2.710     2.715     2.721     2.725     2.730     2.734     2.738     2.742     2.745     2.748     2.750     2.753     2.755     2.756     2.757     2.758     2.759     2.759     2.759     2.759     2.758     2.757     2.756     2.755     2.753     2.751     2.749     2.747     2.744     2.741     2.738     2.734     2.731     2.727     2.723     2.719     2.715     2.710     2.706     2.701     2.696     2.691     2.687     2.681     2.677     2.671     2.666     2.661     2.656     2.651     2.646     2.641     2.636     2.632     2.628     2.623     2.619     2.615     2.612     2.609     2.606     2.603     2.601     2.599     2.598     2.597     2.597     2.597     2.598     2.600     2.602     2.604     2.608     2.612     2.617     2.623     2.629     2.637     2.645     2.654     2.664     2.674     2.686     2.698     2.711     2.726     2.741     2.757     2.773     2.791     2.809     2.828     2.848     2.869     2.890     2.912     2.934     2.957     2.981     3.005     3.030     3.055     3.080     3.106     3.133     3.159     3.186     3.213     3.240     3.267     3.294     3.321     3.349     3.376     3.404     3.432     3.459     3.487     3.515     3.543     3.570     3.598     3.624     3.651     3.678     3.704     3.730     3.757     3.785     3.813     3.844     3.875     3.908     3.941     3.975     4.011     4.047     4.087     4.130     4.173     4.220     4.269     4.317     4.370     4.425     4.477     4.534     4.594     4.649     4.710     4.770     4.818     4.870     4.921     4.956     4.991     5.019     5.029     5.044     5.054     5.042     5.048     5.059     5.040     5.042     5.050     5.028     5.020     5.022     4.998     4.980     4.968     4.943     4.931     4.921     4.903     4.905     4.904     4.895     4.902     4.903     4.899     4.910     4.909     4.898     4.906     4.900     4.879     4.876     4.860     4.833     4.829     4.814     4.788     4.778     4.756     4.719     4.695     4.659     4.611     4.583     4.545     4.497     4.471     4.437     4.389     4.361     4.325     4.276     4.249     4.214     4.163     4.135     4.100     4.049     4.020     3.984     3.936     3.911     3.883     3.843     3.825     3.799     3.761     3.743     3.716     3.679     3.668     3.649     3.629     3.633     3.628     3.627     3.646     3.656     3.671     3.699     3.718     3.739     3.771     3.787     3.798     3.824     3.832     3.821     3.832     3.832     3.859     3.924     4.037     4.124     4.200     4.334     4.441     4.535     4.682     4.801     4.902     5.052     5.171     5.263     5.404     5.504     5.568     5.670     5.740     5.774     5.842     5.876     5.893     5.943     5.950     5.947     5.971     5.954     5.931     5.939     5.910     5.882     5.871     5.829     5.798     5.784     5.737     5.693     5.659     5.591     5.535     5.499     5.442     5.403     5.376     5.324     5.288     5.254     5.192     5.140     5.091     5.027     4.989     4.955     4.907     4.875     4.845     4.803     4.770     4.727     4.667     4.618     4.563     4.503     4.455     4.403     4.348     4.303     4.253     4.201     4.158     4.112     4.066     4.027     3.983     3.935     3.895     3.855     3.813     3.781     3.745     3.704     3.676     3.652     3.629     3.615     3.601     3.579     3.562     3.536     3.501     3.467     3.426     3.375     3.334     3.287     3.231     3.182     3.134     3.079     3.033     2.990     2.936     2.892     2.853     2.807     2.770     2.736     2.698     2.667     2.641     2.611     2.588     2.586     2.582     2.582     2.582     2.578     2.578     2.579     2.576     2.576     2.577     2.574     2.575     2.576     2.574     2.575     2.576     2.574     2.575     2.575     2.573     2.574     2.575     2.572     2.573     2.574     2.572     2.572     2.573     2.571     2.572     2.572     2.570     2.570     2.571     2.568     2.568     2.568     2.564     2.565     2.565     2.561     2.561     2.561     2.557     2.557     2.558     2.554     2.554     2.554     2.550     2.549     2.579     2.612     2.649     2.691     2.717     2.735     2.754     2.757     2.746     2.733     2.748     2.772     2.819     2.851     2.874     2.927     2.969     2.990     3.045     3.094     3.123     3.193     3.272     3.327     3.434     3.551     3.634     3.748     3.874     3.938     3.989     4.036     4.009     3.933     3.866     3.751     3.600     3.476     3.346     3.202     3.104     3.016     2.926     2.885     2.847     2.800     2.789     2.770     2.727     2.704     2.666     2.658     2.667     2.714     2.770     2.837     2.927     3.038     3.151     3.260     3.364     3.452     3.519     3.574     3.613     3.635     3.643     3.640     3.632     3.625     3.617     3.614     3.620     3.644     3.697     3.771     3.858     3.973     4.112     4.229     4.337     4.469     4.577     4.652     4.756     4.859     4.915     4.982     5.046     5.053     5.054     5.054     5.003     4.926     4.837     4.718     4.625     4.535     4.439     4.363     4.279     4.204     4.145     4.069     4.005     3.944     3.851     3.784     3.729     3.652     3.619     3.759     3.920     4.056     4.142     4.183     4.197     4.198     4.197     4.201     4.215     4.242     4.278     4.324     4.387     4.466     4.552     4.640     4.746     4.859     4.952     5.027     5.084     5.117     5.135     5.145     5.149     5.137     5.113     5.081     5.045     5.018     5.019     5.062     5.153     5.267     5.398     5.525     5.637     5.730     5.791     5.801     5.768     5.679     5.507     5.287     5.023     4.726     4.437     4.168     3.922     3.717     3.649     3.588     3.519     3.449     3.396     3.390     3.417     3.430     3.431     3.415     3.381     3.338     3.287     3.227     3.164     3.101     3.038     2.976     2.911     2.837     2.761     2.686     2.615     2.551     2.489     2.434     2.389     2.351     2.313     2.277     2.240     2.204     2.171     2.142     2.117     2.096     2.078     2.061     2.047     2.034     2.021     2.008     1.997     1.984     1.972     1.961     1.950     1.940     1.930     1.919     1.910     1.902     1.892     1.883     1.874     1.864     1.854     1.844     1.832     1.822     1.813     1.801     1.790     1.779     1.768     1.755     1.743     1.730     1.718     1.704     1.689     1.675     1.661     1.646     1.631     1.617     1.601     1.586     1.572     1.557     1.544     1.529     1.514     1.501     1.487     1.473     1.459     1.446     1.442     1.438     1.435     1.431     1.428     1.425     1.421     1.418     1.415     1.412     1.408     1.406     1.402     1.399     1.396     1.392     1.389     1.386     1.382     1.379     1.376     1.372     1.369     1.366     1.363     1.359     1.356     1.353     1.349     1.347     1.343     1.340     1.338     1.335     1.332     1.329     1.327     1.324     1.322     1.319     1.317     1.315     1.313     1.311     1.309     1.307     1.305     1.304     1.302     1.300     1.298     1.297     1.295     1.294     1.292     1.291     1.290     1.288     1.287     1.286     1.284     1.283     1.282     1.281     1.279     1.278     1.277     1.276     1.274     1.273     1.271     1.270     1.268     1.267     1.265     1.264     1.262     1.260     1.258     1.256     1.254     1.252     1.250     1.247     1.245     1.242     1.240     1.237     1.234     1.231     1.227     1.224     1.221     1.217     1.214     1.210     1.206     1.202     1.198     1.194     1.189     1.185     1.180     1.176     1.171     1.166     1.161     1.156     1.151     1.146     1.140     1.135     1.129     1.124     1.118     1.112     1.107     1.101     1.095     1.089     1.082     1.076     1.070     1.064     1.058     1.051     1.045     1.038     1.032     1.025     1.019     1.013     1.006     1.000     0.993     0.987     0.980     0.974     0.967     0.960     0.954     0.948     0.941     0.935     0.928     0.922     0.915     0.909     0.902     0.901     0.901     0.899     0.896
     1.708     1.712     1.717     1.720     1.724     1.728     1.732     1.735     1.739     1.741     1.745     1.748     1.751     1.753     1.756     1.759     1.761     1.764     1.766     1.768     1.771     1.773     1.775     1.777     1.779     1.781     1.783     1.784     1.786     1.788     1.789     1.791     1.792     1.794     1.795     1.796     1.797     1.798     1.800     1.800     1.801     1.802     1.803     1.804     1.804     1.805     1.806     1.806     1.807     1.807     1.807     1.808     1.808     1.809     1.809     1.809     1.809     1.809     1.809     1.809     1.809     1.809     1.809     1.808     1.809     1.808     1.808     1.807     1.807     1.807     1.806     1.805     1.804     1.803     1.802     1.802     1.801     1.801     1.800     1.799     1.798     1.797     1.796     1.794     1.794     1.792     1.791     1.790     1.789     1.787     1.786     1.785     1.784     1.782     1.781     1.779     1.778     1.776     1.774     1.773     1.771     1.770     1.768     1.767     1.765     1.764     1.762     1.760     1.759     1.757     1.755     1.753     1.752     1.750     1.748     1.746     1.744     1.743     1.740     1.739     1.736     1.734     1.732     1.730     1.728     1.726     1.724     1.722     1.720     1.718     1.715     1.713     1.711     1.708     1.706     1.704     1.701     1.699     1.697     1.694     1.692     1.689     1.687     1.684     1.682     1.680     1.677     1.674     1.672     1.669     1.666     1.664     1.661     1.658     1.656     1.653     1.650     1.647     1.644     1.641     1.638     1.635     1.632     1.629     1.626     1.623     1.620     1.617     1.614     1.611     1.607     1.604     1.600     1.597     1.594     1.590     1.587     1.584     1.580     1.577     1.573     1.570     1.566     1.562     1.559     1.555     1.551     1.547     1.544     1.540     1.536     1.532     1.528     1.524     1.521     1.517     1.513     1.509     1.505     1.501     1.497     1.493     1.489     1.485     1.481     1.476     1.473     1.468     1.464     1.460     1.456     1.452     1.447     1.443     1.439     1.435     1.430     1.426     1.422     1.418     1.413     1.409     1.405     1.400     1.396     1.391     1.387     1.383     1.379     1.374     1.369     1.365     1.361     1.356     1.352     1.347     1.343     1.338     1.334     1.329     1.325     1.320     1.315     1.311     1.306     1.302     1.297     1.292     1.290     1.290     1.291     1.292     1.293     1.293     1.294     1.295     1.296     1.297     1.297     1.298     1.299     1.299     1.300     1.301     1.302     1.302     1.303     1.304     1.304     1.305     1.305     1.306     1.307     1.307     1.308     1.308     1.309     1.310     1.310     1.311     1.312     1.312     1.313     1.314     1.314     1.315     1.316     1.316     1.317     1.317     1.318     1.318     1.318     1.319     1.319     1.320     1.320     1.321     1.321     1.322     1.322     1.323     1.323     1.324     1.324     1.324     1.325     1.325     1.326     1.326     1.327     1.327     1.327     1.328     1.328     1.329     1.329     1.329     1.330     1.330     1.331     1.331     1.331     1.331     1.332     1.332     1.333     1.333     1.333     1.334     1.334     1.335     1.335     1.336     1.336     1.336     1.337     1.337     1.337     1.338     1.338     1.338     1.339     1.339     1.339     1.340     1.340     1.340     1.341     1.341     1.342     1.342     1.342     1.343     1.343     1.344     1.344     1.344     1.344     1.345     1.345     1.346     1.346     1.347     1.347     1.347     1.348     1.348     1.349     1.349     1.349     1.350     1.350     1.351     1.351     1.351     1.352     1.352     1.353     1.353     1.354     1.354     1.355     1.355     1.355     1.356     1.356     1.357     1.357     1.358     1.358     1.359     1.359     1.360     1.360     1.361     1.361     1.362     1.362     1.363     1.363     1.363     1.364     1.364     1.365     1.365     1.366     1.366     1.367     1.367     1.368     1.368     1.369     1.369     1.370     1.370     1.371     1.371     1.372     1.372     1.373     1.373     1.374     1.374     1.375     1.375     1.376     1.376     1.377     1.377     1.378     1.378     1.379     1.380     1.380     1.381     1.381     1.382     1.382     1.383     1.383     1.384     1.384     1.385     1.385     1.386     1.386     1.387     1.387     1.388     1.388     1.389     1.390     1.390     1.391     1.391     1.392     1.393     1.393     1.394     1.395     1.395     1.396     1.396     1.397     1.398     1.398     1.399     1.399     1.400     1.401     1.403     1.405     1.408     1.410     1.412     1.415     1.417     1.420     1.422     1.424     1.427     1.429     1.432     1.434     1.437     1.440     1.442     1.445     1.448     1.450     1.453     1.456     1.458     1.461     1.464     1.467     1.469     1.472     1.475     1.478     1.481     1.484     1.487     1.490     1.493     1.496     1.499     1.502     1.505     1.508     1.511     1.514     1.517     1.521     1.524     1.527     1.531     1.534     1.537     1.541     1.544     1.547     1.551     1.554     1.557     1.561     1.564     1.568     1.572     1.575     1.579     1.583     1.586     1.590     1.594     1.598     1.601     1.605     1.609     1.613     1.617     1.620     1.625     1.628     1.632     1.636     1.640     1.644     1.648     1.652     1.656     1.660     1.665     1.669     1.673     1.677     1.681     1.686     1.690     1.694     1.699     1.703     1.707     1.712     1.716     1.721     1.725     1.729     1.734     1.739     1.743     1.748     1.753     1.757     1.762     1.767     1.772     1.776     1.781     1.786     1.791     1.796     1.801     1.806     1.811     1.816     1.820     1.825     1.830     1.835     1.841     1.846     1.851     1.856     1.861     1.866     1.871     1.876     1.881     1.887     1.892     1.897     1.902     1.907     1.912     1.918     1.923     1.928     1.933     1.938     1.944     1.949     1.954     1.959     1.965     1.970     1.975     1.980     1.986     1.991     1.996     2.002     2.007     2.012     2.017     2.023     2.028     2.033     2.038     2.044     2.049     2.054     2.059     2.065     2.070     2.075     2.080     2.085     2.090     2.095     2.100     2.105     2.110     2.115     2.120     2.125     2.130     2.135     2.140     2.145     2.150     2.155     2.160     2.165     2.170     2.174     2.179     2.183     2.188     2.193     2.197     2.202     2.206     2.211     2.215     2.219     2.224     2.228     2.232     2.237     2.241     2.245     2.249     2.253     2.257     2.261     2.265     2.269     2.273     2.277     2.281     2.284     2.288     2.292     2.295     2.299     2.302     2.306     2.309     2.312     2.315     2.319     2.322     2.325     2.328     2.331     2.334     2.337     2.340     2.342     2.345     2.348     2.350     2.353     2.356     2.358     2.360     2.363     2.365     2.367     2.369     2.371     2.373     2.374     2.376     2.378     2.379     2.380     2.381     2.383     2.384     2.385     2.385     2.386     2.386     2.386     2.387     2.387     2.387     2.386     2.386     2.385     2.385     2.384     2.383     2.382     2.381     2.380     2.378     2.377     2.375     2.373     2.372     2.371     2.369     2.367     2.365     2.363     2.361     2.358     2.355     2.352     2.350     2.346     2.343     2.340     2.336     2.333     2.329     2.325     2.320     2.315     2.309     2.301     2.292     2.281     2.269     2.255     2.242     2.229     2.217     2.205     2.194     2.183     2.174     2.164     2.155     2.146     2.138     2.129     2.121     2.113     2.105     2.097     2.089     2.082     2.074     2.066     2.059     2.053     2.046     2.039     2.032     2.025     2.017     2.010     2.002     1.994     1.987     1.979     1.971     1.962     1.954     1.946     1.937     1.929     1.920     1.912     1.903     1.894     1.886     1.877     1.868     1.859     1.851     1.842     1.833     1.824     1.815     1.806     1.797     1.788     1.779     1.779     1.780     1.781     1.782     1.783     1.784     1.785     1.786     1.788     1.789     1.790     1.791     1.792     1.793     1.794     1.795     1.797     1.798     1.799     1.800     1.801     1.802     1.803     1.804     1.806     1.807     1.808     1.809     1.810     1.811     1.812     1.813     1.815     1.816     1.817     1.818     1.819     1.820     1.821     1.823     1.824     1.825     1.826     1.827     1.828     1.829     1.830     1.832     1.833     1.834     1.835     1.836     1.837     1.838     1.839     1.841     1.842     1.843     1.844     1.845     1.846     1.848     1.849     1.850     1.851     1.853     1.854     1.855     1.856     1.857     1.859     1.860     1.861     1.862     1.863     1.865     1.866     1.867     1.869     1.870     1.871     1.873     1.874     1.875     1.876     1.878     1.879     1.880     1.882     1.883     1.885     1.886     1.888     1.889     1.890     1.892     1.893     1.895     1.896     1.898     1.899     1.913     1.930     1.947     1.964     1.981     1.998     2.015     2.032     2.049     2.066     2.083     2.100     2.117     2.133     2.150     2.167     2.183     2.199     2.215     2.231     2.247     2.263     2.278     2.293     2.309     2.323     2.338     2.353     2.367     2.381     2.396     2.409     2.423     2.436     2.450     2.463     2.475     2.488     2.500     2.513     2.524     2.536     2.548     2.559     2.570     2.580     2.591     2.601     2.610     2.620     2.629     2.638     2.647     2.655     2.663     2.671     2.678     2.685     2.692     2.698     2.704     2.710     2.715     2.720     2.725     2.729     2.734     2.737     2.740     2.744     2.746     2.749     2.751     2.752     2.753     2.754     2.755     2.755     2.755     2.755     2.755     2.754     2.753     2.752     2.750     2.748     2.746     2.743     2.741     2.738     2.735     2.732     2.728     2.724     2.721     2.716     2.712     2.708     2.703     2.698     2.694     2.689     2.684     2.679     2.674     2.669     2.664     2.658     2.653     2.648     2.643     2.638     2.633     2.629     2.624     2.620     2.616     2.612     2.609     2.605     2.602     2.600     2.597     2.595     2.594     2.593     2.593     2.593     2.594     2.595     2.597     2.599     2.603     2.607     2.611     2.617     2.623     2.630     2.638     2.647     2.656     2.666     2.678     2.690     2.703     2.717     2.731     2.747     2.764     2.781     2.799     2.818     2.837     2.858     2.879     2.900     2.922     2.945     2.969     2.993     3.018     3.042     3.068     3.094     3.120     3.147     3.174     3.201     3.228     3.255     3.282     3.309     3.337     3.364     3.392     3.420     3.447     3.475     3.503     3.531     3.559     3.587     3.614     3.641     3.668     3.694     3.721     3.747     3.774     3.802     3.831     3.861     3.893     3.927     3.960     3.996     4.033     4.071     4.114     4.161     4.207     4.256     4.308     4.359     4.413     4.470     4.524     4.582     4.643     4.701     4.762     4.822     4.872     4.923     4.973     5.009     5.040     5.062     5.071     5.081     5.086     5.075     5.079     5.087     5.070     5.068     5.074     5.055     5.043     5.041     5.019     4.993     4.980     4.962     4.946     4.934     4.927     4.927     4.927     4.927     4.932     4.933     4.934     4.943     4.940     4.934     4.939     4.933     4.916     4.913     4.897     4.878     4.874     4.861     4.842     4.833     4.810     4.774     4.748     4.709     4.663     4.632     4.592     4.546     4.519     4.484     4.437     4.407     4.370     4.322     4.292     4.253     4.202     4.172     4.134     4.083     4.051     4.015     3.966     3.940     3.909     3.867     3.845     3.816     3.773     3.752     3.721     3.679     3.663     3.639     3.615     3.616     3.605     3.602     3.618     3.624     3.640     3.668     3.685     3.707     3.738     3.752     3.761     3.785     3.791     3.779     3.790     3.790     3.771     3.786     3.833     3.910     3.992     4.118     4.224     4.329     4.468     4.586     4.694     4.839     4.959     5.069     5.207     5.312     5.394     5.504     5.578     5.632     5.710     5.758     5.795     5.855     5.882     5.901     5.931     5.923     5.922     5.935     5.911     5.891     5.887     5.851     5.824     5.811     5.762     5.716     5.674     5.605     5.554     5.522     5.471     5.437     5.408     5.360     5.325     5.289     5.225     5.173     5.124     5.062     5.020     4.986     4.940     4.911     4.881     4.838     4.806     4.764     4.707     4.657     4.603     4.544     4.497     4.448     4.393     4.346     4.295     4.242     4.197     4.151     4.103     4.060     4.012     3.961     3.918     3.874     3.831     3.796     3.757     3.716     3.687     3.660     3.635     3.620     3.605     3.585     3.567     3.542     3.508     3.476     3.438     3.393     3.352     3.305     3.251     3.205     3.155     3.099     3.055     3.010     2.958     2.914     2.873     2.827     2.788     2.752     2.709     2.678     2.648     2.615     2.595     2.594     2.591     2.590     2.590     2.587     2.587     2.587     2.584     2.584     2.584     2.582     2.583     2.584     2.582     2.582     2.583     2.581     2.581     2.581     2.579     2.579     2.580     2.578     2.578     2.578     2.576     2.577     2.577     2.575     2.575     2.575     2.573     2.573     2.573     2.570     2.570     2.569     2.566     2.566     2.565     2.562     2.562     2.561     2.558     2.558     2.558     2.555     2.555     2.555     2.551     2.550     2.571     2.609     2.649     2.689     2.716     2.736     2.756     2.761     2.751     2.737     2.755     2.783     2.829     2.861     2.890     2.940     2.977     3.004     3.051     3.095     3.128     3.191     3.259     3.319     3.412     3.516     3.603     3.710     3.821     3.899     3.961     4.006     3.998     3.950     3.883     3.781     3.651     3.523     3.391     3.255     3.141     3.044     2.955     2.895     2.848     2.804     2.780     2.763     2.734     2.708     2.677     2.637     2.648     2.670     2.727     2.783     2.848     2.930     3.024     3.129     3.233     3.325     3.404     3.472     3.526     3.564     3.587     3.598     3.604     3.604     3.600     3.597     3.600     3.612     3.643     3.696     3.749     3.826     3.938     4.039     4.149     4.272     4.373     4.458     4.564     4.664     4.737     4.818     4.890     4.923     4.947     4.971     4.949     4.892     4.820     4.735     4.663     4.598     4.527     4.472     4.410     4.352     4.312     4.254     4.197     4.135     4.043     3.963     3.896     3.814     3.775     3.901     4.011     4.110     4.171     4.190     4.198     4.210     4.231     4.265     4.310     4.369     4.447     4.534     4.627     4.737     4.854     4.959     5.052     5.137     5.206     5.253     5.281     5.304     5.316     5.316     5.314     5.301     5.276     5.249     5.211     5.163     5.135     5.133     5.180     5.272     5.392     5.516     5.635     5.739     5.802     5.822     5.790     5.697     5.547     5.335     5.079     4.811     4.550     4.311     4.107     3.949     3.840     3.799     3.777     3.779     3.792     3.804     3.810     3.806     3.789     3.758     3.712     3.654     3.589     3.518     3.443     3.368     3.298     3.233     3.167     3.092     3.012     2.928     2.850     2.778     2.704     2.632     2.571     2.519     2.473     2.428     2.385     2.342     2.303     2.268     2.237     2.210     2.185     2.164     2.145     2.127     2.110     2.094     2.078     2.063     2.047     2.032     2.016     2.003     1.990     1.976     1.963     1.951     1.939     1.926     1.914     1.901     1.890     1.878     1.864     1.851     1.839     1.827     1.815     1.802     1.789     1.776     1.763     1.749     1.735     1.721     1.706     1.691     1.676     1.660     1.645     1.630     1.614     1.599     1.584     1.568     1.554     1.540     1.525     1.511     1.496     1.482     1.468     1.454     1.440     1.433     1.429     1.426     1.423     1.419     1.416     1.413     1.410     1.407     1.403     1.400     1.397     1.394     1.391     1.387     1.384     1.381     1.378     1.374     1.371     1.368     1.364     1.361     1.358     1.355     1.352     1.348     1.345     1.342     1.339     1.336     1.333     1.330     1.328     1.325     1.322     1.320     1.317     1.315     1.313     1.311     1.308     1.306     1.305     1.303     1.301     1.299     1.298     1.296     1.294     1.293     1.291     1.290     1.288     1.287     1.286     1.284     1.283     1.282     1.280     1.279     1.278     1.277     1.275     1.274     1.273     1.272     1.270     1.269     1.268     1.266     1.265     1.263     1.262     1.260     1.258     1.257     1.255     1.253     1.251     1.248     1.246     1.244     1.241     1.238     1.236     1.233     1.230     1.227     1.224     1.221     1.217     1.214     1.210     1.206     1.203     1.199     1.194     1.190     1.186     1.182     1.177     1.172     1.168     1.163     1.158     1.153     1.148     1.143     1.137     1.132     1.126     1.121     1.115     1.109     1.103     1.098     1.092     1.086     1.079     1.073     1.067     1.061     1.055     1.048     1.042     1.035     1.029     1.023     1.016     1.010     1.003     0.997     0.990     0.984     0.977     0.971     0.964     0.958     0.951     0.945     0.938     0.932     0.925     0.919     0.913     0.906     0.900     0.895     0.896     0.896     0.894
     1.707     1.711     1.715     1.719     1.723     1.727     1.730     1.734     1.737     1.740     1.743     1.747     1.749     1.752     1.755     1.758     1.760     1.763     1.765     1.768     1.770     1.772     1.774     1.776     1.778     1.780     1.782     1.784     1.785     1.787     1.788     1.790     1.792     1.793     1.794     1.796     1.796     1.798     1.799     1.800     1.801     1.802     1.802     1.803     1.804     1.805     1.805     1.806     1.806     1.807     1.807     1.808     1.808     1.809     1.809     1.809     1.809     1.809     1.809     1.809     1.809     1.809     1.809     1.809     1.809     1.809     1.809     1.808     1.808     1.807     1.807     1.805     1.804     1.803     1.802     1.802     1.801     1.801     1.800     1.799     1.798     1.798     1.796     1.795     1.794     1.793     1.792     1.791     1.789     1.788     1.787     1.786     1.784     1.783     1.782     1.780     1.779     1.776     1.775     1.773     1.772     1.770     1.769     1.767     1.766     1.764     1.762     1.761     1.759     1.757     1.756     1.754     1.752     1.750     1.749     1.747     1.745     1.743     1.741     1.739     1.737     1.735     1.733     1.731     1.729     1.727     1.725     1.723     1.721     1.718     1.716     1.714     1.712     1.709     1.707     1.705     1.702     1.700     1.698     1.695     1.693     1.691     1.688     1.685     1.683     1.681     1.678     1.675     1.673     1.670     1.667     1.665     1.662     1.659     1.657     1.654     1.651     1.648     1.645     1.642     1.639     1.637     1.634     1.631     1.628     1.625     1.621     1.618     1.615     1.612     1.608     1.605     1.602     1.598     1.595     1.592     1.588     1.585     1.581     1.578     1.574     1.571     1.567     1.563     1.560     1.556     1.552     1.549     1.545     1.541     1.538     1.534     1.530     1.526     1.522     1.518     1.514     1.510     1.506     1.502     1.498     1.494     1.490     1.486     1.482     1.478     1.474     1.470     1.466     1.462     1.458     1.453     1.449     1.445     1.441     1.437     1.432     1.428     1.424     1.420     1.415     1.411     1.407     1.402     1.398     1.394     1.389     1.385     1.380     1.376     1.372     1.367     1.363     1.359     1.354     1.350     1.345     1.341     1.336     1.332     1.327     1.322     1.318     1.313     1.309     1.304     1.299     1.295     1.290     1.289     1.290     1.291     1.292     1.293     1.293     1.294     1.295     1.296     1.297     1.297     1.298     1.299     1.300     1.300     1.301     1.301     1.302     1.303     1.303     1.304     1.305     1.305     1.306     1.307     1.307     1.308     1.308     1.309     1.310     1.311     1.311     1.312     1.312     1.313     1.314     1.314     1.315     1.315     1.316     1.316     1.317     1.317     1.318     1.318     1.319     1.319     1.319     1.320     1.320     1.321     1.321     1.322     1.322     1.323     1.323     1.324     1.324     1.325     1.325     1.325     1.326     1.326     1.327     1.327     1.327     1.328     1.328     1.329     1.329     1.329     1.330     1.330     1.330     1.331     1.331     1.332     1.332     1.332     1.333     1.333     1.334     1.334     1.334     1.335     1.335     1.335     1.336     1.336     1.337     1.337     1.337     1.338     1.338     1.338     1.339     1.339     1.339     1.340     1.340     1.340     1.341     1.341     1.342     1.342     1.342     1.343     1.343     1.344     1.344     1.344     1.345     1.345     1.345     1.346     1.346     1.347     1.347     1.347     1.348     1.348     1.349     1.349     1.349     1.350     1.350     1.351     1.351     1.352     1.352     1.353     1.353     1.353     1.354     1.354     1.355     1.355     1.356     1.356     1.357     1.357     1.358     1.358     1.359     1.359     1.360     1.360     1.361     1.361     1.361     1.362     1.362     1.363     1.363     1.364     1.364     1.365     1.365     1.365     1.366     1.366     1.367     1.367     1.368     1.369     1.369     1.370     1.370     1.371     1.371     1.371     1.372     1.373     1.373     1.374     1.374     1.375     1.375     1.376     1.376     1.377     1.377     1.378     1.378     1.379     1.379     1.380     1.380     1.381     1.382     1.382     1.383     1.383     1.384     1.384     1.385     1.385     1.386     1.386     1.387     1.387     1.388     1.389     1.389     1.390     1.390     1.391     1.391     1.392     1.393     1.393     1.394     1.395     1.395     1.396     1.396     1.397     1.398     1.398     1.399     1.400     1.400     1.402     1.404     1.406     1.409     1.411     1.413     1.416     1.418     1.421     1.423     1.426     1.428     1.430     1.433     1.436     1.438     1.441     1.443     1.446     1.449     1.451     1.454     1.457     1.459     1.462     1.465     1.468     1.471     1.474     1.476     1.479     1.482     1.485     1.488     1.491     1.494     1.497     1.500     1.504     1.507     1.510     1.513     1.516     1.519     1.522     1.526     1.529     1.532     1.536     1.539     1.542     1.546     1.549     1.552     1.556     1.559     1.563     1.566     1.570     1.573     1.577     1.581     1.584     1.588     1.592     1.596     1.599     1.603     1.607     1.611     1.615     1.619     1.623     1.626     1.630     1.634     1.638     1.642     1.646     1.651     1.654     1.659     1.663     1.667     1.671     1.675     1.679     1.684     1.688     1.692     1.697     1.701     1.705     1.710     1.714     1.719     1.723     1.728     1.732     1.737     1.741     1.746     1.751     1.755     1.760     1.765     1.770     1.774     1.779     1.784     1.789     1.794     1.799     1.804     1.808     1.814     1.819     1.823     1.828     1.833     1.838     1.844     1.849     1.854     1.859     1.864     1.869     1.874     1.879     1.884     1.890     1.895     1.900     1.905     1.910     1.915     1.921     1.926     1.931     1.936     1.941     1.947     1.952     1.957     1.962     1.968     1.973     1.978     1.983     1.989     1.994     1.999     2.004     2.010     2.015     2.020     2.025     2.030     2.036     2.041     2.046     2.051     2.057     2.062     2.067     2.072     2.077     2.082     2.087     2.092     2.097     2.102     2.107     2.112     2.117     2.122     2.127     2.132     2.137     2.142     2.146     2.151     2.156     2.161     2.166     2.170     2.175     2.179     2.184     2.188     2.193     2.197     2.202     2.206     2.211     2.215     2.219     2.224     2.228     2.232     2.236     2.240     2.244     2.248     2.252     2.256     2.260     2.264     2.267     2.271     2.275     2.279     2.282     2.286     2.289     2.293     2.296     2.299     2.303     2.306     2.309     2.312     2.315     2.318     2.321     2.324     2.327     2.330     2.333     2.335     2.338     2.340     2.343     2.345     2.348     2.350     2.352     2.355     2.357     2.359     2.361     2.362     2.364     2.366     2.367     2.369     2.370     2.371     2.372     2.373     2.374     2.375     2.375     2.376     2.376     2.376     2.376     2.376     2.376     2.375     2.375     2.374     2.373     2.372     2.371     2.370     2.369     2.367     2.366     2.364     2.362     2.359     2.357     2.356     2.354     2.352     2.349     2.346     2.344     2.341     2.337     2.334     2.331     2.327     2.324     2.320     2.316     2.312     2.308     2.303     2.298     2.292     2.286     2.279     2.270     2.258     2.245     2.232     2.218     2.205     2.194     2.183     2.172     2.163     2.153     2.144     2.136     2.127     2.119     2.111     2.103     2.096     2.088     2.080     2.073     2.065     2.058     2.050     2.044     2.038     2.031     2.024     2.017     2.009     2.002     1.994     1.987     1.979     1.971     1.963     1.955     1.947     1.938     1.930     1.922     1.913     1.904     1.896     1.887     1.878     1.870     1.861     1.852     1.843     1.834     1.825     1.817     1.808     1.799     1.790     1.781     1.777     1.778     1.779     1.780     1.781     1.782     1.783     1.784     1.785     1.787     1.788     1.789     1.790     1.791     1.792     1.793     1.794     1.796     1.797     1.798     1.799     1.800     1.801     1.802     1.803     1.804     1.806     1.807     1.808     1.809     1.810     1.811     1.812     1.813     1.815     1.816     1.817     1.818     1.819     1.820     1.821     1.823     1.824     1.825     1.826     1.827     1.828     1.829     1.830     1.831     1.833     1.834     1.835     1.836     1.837     1.838     1.840     1.841     1.842     1.843     1.844     1.845     1.847     1.848     1.849     1.850     1.851     1.853     1.854     1.855     1.856     1.858     1.859     1.860     1.861     1.862     1.864     1.865     1.866     1.867     1.869     1.870     1.871     1.873     1.874     1.875     1.877     1.878     1.879     1.881     1.882     1.884     1.885     1.887     1.888     1.889     1.891     1.892     1.894     1.895     1.897     1.898     1.901     1.918     1.935     1.952     1.969     1.986     2.003     2.020     2.038     2.055     2.072     2.089     2.106     2.122     2.139     2.156     2.172     2.189     2.205     2.221     2.237     2.253     2.268     2.284     2.299     2.314     2.329     2.344     2.358     2.372     2.386     2.400     2.414     2.428     2.441     2.454     2.467     2.480     2.492     2.505     2.516     2.528     2.540     2.551     2.562     2.573     2.583     2.593     2.603     2.613     2.622     2.631     2.640     2.649     2.657     2.665     2.672     2.680     2.686     2.693     2.699     2.705     2.710     2.715     2.720     2.725     2.729     2.732     2.736     2.739     2.742     2.744     2.746     2.748     2.750     2.751     2.751     2.752     2.752     2.752     2.751     2.750     2.749     2.748     2.747     2.745     2.743     2.740     2.738     2.735     2.732     2.728     2.725     2.721     2.718     2.714     2.709     2.705     2.700     2.696     2.691     2.686     2.681     2.676     2.671     2.666     2.661     2.655     2.650     2.645     2.640     2.635     2.630     2.626     2.621     2.617     2.613     2.609     2.605     2.602     2.598     2.596     2.593     2.591     2.590     2.589     2.588     2.588     2.589     2.590     2.592     2.594     2.597     2.601     2.605     2.610     2.616     2.623     2.631     2.639     2.648     2.658     2.669     2.681     2.694     2.707     2.722     2.737     2.753     2.770     2.788     2.807     2.826     2.846     2.867     2.888     2.910     2.933     2.956     2.980     3.005     3.030     3.055     3.081     3.107     3.133     3.160     3.188     3.215     3.242     3.270     3.297     3.324     3.352     3.379     3.407     3.435     3.463     3.491     3.519     3.547     3.575     3.603     3.630     3.657     3.684     3.711     3.737     3.764     3.791     3.819     3.848     3.879     3.912     3.946     3.981     4.018     4.057     4.098     4.144     4.192     4.242     4.294     4.347     4.401     4.457     4.515     4.572     4.631     4.692     4.751     4.813     4.872     4.924     4.974     5.021     5.058     5.084     5.102     5.110     5.118     5.117     5.106     5.107     5.108     5.093     5.091     5.095     5.080     5.063     5.056     5.034     5.005     4.989     4.976     4.956     4.945     4.946     4.946     4.946     4.952     4.958     4.959     4.965     4.973     4.969     4.965     4.969     4.962     4.950     4.945     4.932     4.918     4.915     4.903     4.887     4.878     4.853     4.819     4.792     4.754     4.709     4.677     4.637     4.594     4.567     4.531     4.485     4.454     4.415     4.368     4.335     4.294     4.242     4.209     4.169     4.116     4.082     4.045     3.997     3.968     3.935     3.891     3.865     3.833     3.787     3.761     3.727     3.681     3.660     3.632     3.605     3.601     3.587     3.581     3.593     3.597     3.614     3.638     3.652     3.674     3.701     3.712     3.720     3.742     3.744     3.734     3.746     3.749     3.742     3.765     3.780     3.776     3.801     3.919     4.028     4.136     4.265     4.381     4.494     4.628     4.756     4.872     5.004     5.115     5.215     5.323     5.409     5.479     5.563     5.629     5.683     5.749     5.799     5.831     5.866     5.883     5.895     5.908     5.898     5.890     5.892     5.867     5.847     5.828     5.783     5.732     5.687     5.627     5.582     5.552     5.509     5.473     5.444     5.400     5.362     5.319     5.258     5.208     5.160     5.099     5.054     5.017     4.977     4.947     4.913     4.871     4.836     4.795     4.742     4.694     4.641     4.586     4.541     4.489     4.436     4.387     4.334     4.284     4.238     4.188     4.139     4.092     4.040     3.990     3.943     3.896     3.852     3.813     3.770     3.732     3.701     3.671     3.645     3.629     3.613     3.594     3.576     3.549     3.518     3.488     3.451     3.407     3.365     3.321     3.270     3.222     3.170     3.117     3.071     3.027     2.976     2.933     2.891     2.845     2.805     2.765     2.725     2.691     2.658     2.626     2.604     2.603     2.601     2.599     2.599     2.596     2.595     2.595     2.593     2.592     2.592     2.591     2.591     2.591     2.590     2.590     2.590     2.588     2.587     2.587     2.585     2.585     2.585     2.583     2.583     2.583     2.581     2.581     2.581     2.579     2.579     2.579     2.577     2.576     2.575     2.573     2.572     2.571     2.568     2.567     2.566     2.564     2.563     2.562     2.560     2.559     2.559     2.557     2.556     2.555     2.552     2.550     2.567     2.609     2.649     2.687     2.716     2.737     2.757     2.763     2.756     2.740     2.759     2.792     2.833     2.871     2.904     2.949     2.988     3.019     3.060     3.104     3.139     3.191     3.254     3.314     3.393     3.488     3.575     3.673     3.778     3.864     3.928     3.975     3.985     3.956     3.897     3.809     3.694     3.569     3.438     3.305     3.185     3.079     2.985     2.912     2.855     2.807     2.773     2.752     2.729     2.706     2.677     2.634     2.629     2.643     2.684     2.737     2.792     2.855     2.932     3.023     3.119     3.210     3.295     3.374     3.441     3.493     3.531     3.557     3.573     3.583     3.588     3.591     3.598     3.634     3.679     3.717     3.747     3.776     3.807     3.881     3.976     4.081     4.173     4.258     4.357     4.454     4.538     4.625     4.704     4.759     4.809     4.857     4.860     4.820     4.772     4.720     4.673     4.635     4.593     4.556     4.521     4.482     4.456     4.422     4.375     4.314     4.228     4.140     4.061     3.973     4.023     4.111     4.181     4.246     4.296     4.330     4.364     4.402     4.450     4.515     4.589     4.670     4.765     4.872     4.979     5.081     5.179     5.267     5.332     5.375     5.407     5.430     5.434     5.436     5.431     5.410     5.386     5.367     5.346     5.332     5.317     5.286     5.258     5.240     5.237     5.273     5.333     5.408     5.487     5.560     5.611     5.618     5.583     5.502     5.374     5.211     5.023     4.829     4.647     4.488     4.359     4.265     4.204     4.173     4.163     4.161     4.156     4.148     4.136     4.115     4.082     4.038     3.981     3.914     3.838     3.756     3.670     3.581     3.498     3.424     3.353     3.276     3.193     3.102     3.017     2.939     2.861     2.783     2.712     2.652     2.600     2.550     2.503     2.457     2.414     2.375     2.341     2.310     2.282     2.256     2.233     2.211     2.191     2.171     2.151     2.133     2.115     2.096     2.078     2.061     2.044     2.029     2.013     1.997     1.982     1.967     1.953     1.938     1.923     1.909     1.895     1.880     1.865     1.851     1.838     1.824     1.810     1.796     1.782     1.767     1.752     1.737     1.722     1.707     1.691     1.674     1.658     1.642     1.626     1.611     1.596     1.580     1.564     1.550     1.535     1.521     1.506     1.491     1.477     1.463     1.449     1.435     1.424     1.421     1.417     1.414     1.411     1.408     1.405     1.402     1.398     1.395     1.392     1.389     1.386     1.383     1.379     1.376     1.373     1.370     1.366     1.363     1.360     1.357     1.353     1.350     1.347     1.344     1.341     1.338     1.335     1.332     1.329     1.326     1.323     1.321     1.318     1.316     1.313     1.311     1.309     1.307     1.304     1.302     1.300     1.299     1.297     1.295     1.293     1.292     1.290     1.289     1.287     1.286     1.284     1.283     1.282     1.280     1.279     1.278     1.277     1.275     1.274     1.273     1.272     1.270     1.269     1.268     1.267     1.265     1.264     1.262     1.261     1.260     1.258     1.256     1.255     1.253     1.251     1.249     1.247     1.245     1.242     1.240     1.238     1.235     1.232     1.230     1.227     1.224     1.221     1.217     1.214     1.210     1.207     1.203     1.199     1.195     1.191     1.187     1.183     1.178     1.174     1.169     1.164     1.160     1.155     1.150     1.145     1.139     1.134     1.129     1.123     1.117     1.112     1.106     1.100     1.094     1.089     1.082     1.076     1.070     1.064     1.058     1.052     1.045     1.039     1.032     1.026     1.020     1.013     1.007     1.001     0.994     0.988     0.981     0.974     0.968     0.961     0.955     0.949     0.942     0.936     0.929     0.923     0.916     0.910     0.903     0.897     0.891     0.892     0.893     0.892
     1.706     1.710     1.714     1.718     1.721     1.725     1.728     1.732     1.735     1.739     1.742     1.745     1.748     1.751     1.754     1.757     1.759     1.762     1.764     1.767     1.768     1.771     1.773     1.775     1.777     1.779     1.781     1.783     1.784     1.786     1.788     1.789     1.791     1.792     1.794     1.795     1.796     1.798     1.798     1.800     1.800     1.802     1.802     1.803     1.803     1.804     1.805     1.806     1.806     1.806     1.807     1.807     1.808     1.808     1.809     1.809     1.809     1.809     1.809     1.809     1.809     1.809     1.809     1.810     1.809     1.810     1.808     1.809     1.807     1.808     1.806     1.806     1.804     1.804     1.803     1.802     1.802     1.801     1.800     1.799     1.799     1.798     1.797     1.795     1.794     1.793     1.792     1.791     1.790     1.789     1.787     1.786     1.785     1.784     1.782     1.781     1.779     1.777     1.776     1.774     1.773     1.771     1.770     1.768     1.766     1.765     1.763     1.761     1.760     1.758     1.756     1.755     1.753     1.751     1.749     1.747     1.746     1.743     1.742     1.740     1.738     1.736     1.734     1.732     1.730     1.728     1.725     1.724     1.721     1.719     1.717     1.715     1.713     1.710     1.708     1.705     1.703     1.701     1.699     1.696     1.694     1.691     1.689     1.686     1.684     1.681     1.679     1.676     1.674     1.671     1.669     1.666     1.663     1.661     1.658     1.655     1.652     1.649     1.646     1.643     1.641     1.638     1.635     1.632     1.629     1.626     1.623     1.619     1.616     1.613     1.610     1.606     1.603     1.600     1.596     1.593     1.589     1.586     1.583     1.579     1.576     1.572     1.569     1.565     1.561     1.558     1.554     1.550     1.547     1.543     1.539     1.535     1.531     1.528     1.524     1.520     1.516     1.512     1.508     1.504     1.500     1.496     1.492     1.488     1.484     1.480     1.476     1.472     1.468     1.464     1.460     1.456     1.451     1.447     1.443     1.439     1.434     1.430     1.426     1.422     1.417     1.413     1.409     1.405     1.400     1.396     1.392     1.387     1.383     1.379     1.374     1.370     1.365     1.361     1.356     1.352     1.347     1.343     1.338     1.334     1.329     1.325     1.320     1.316     1.311     1.307     1.302     1.297     1.293     1.289     1.290     1.290     1.291     1.292     1.293     1.293     1.294     1.295     1.296     1.297     1.297     1.298     1.299     1.299     1.300     1.301     1.301     1.302     1.303     1.303     1.304     1.305     1.305     1.306     1.306     1.307     1.308     1.308     1.309     1.310     1.310     1.311     1.312     1.312     1.313     1.313     1.314     1.315     1.315     1.316     1.316     1.317     1.317     1.318     1.318     1.318     1.319     1.319     1.320     1.320     1.321     1.321     1.322     1.322     1.323     1.323     1.323     1.324     1.324     1.325     1.325     1.325     1.326     1.326     1.327     1.327     1.328     1.328     1.328     1.329     1.329     1.329     1.330     1.330     1.330     1.331     1.331     1.332     1.332     1.332     1.333     1.333     1.334     1.334     1.334     1.335     1.335     1.335     1.336     1.336     1.337     1.337     1.337     1.338     1.338     1.338     1.339     1.339     1.339     1.340     1.340     1.341     1.341     1.341     1.342     1.342     1.343     1.343     1.343     1.344     1.344     1.344     1.345     1.345     1.345     1.346     1.346     1.347     1.347     1.348     1.348     1.348     1.349     1.349     1.349     1.350     1.350     1.351     1.351     1.352     1.352     1.353     1.353     1.354     1.354     1.355     1.355     1.356     1.356     1.357     1.357     1.357     1.358     1.358     1.359     1.359     1.360     1.360     1.361     1.361     1.362     1.362     1.362     1.363     1.363     1.364     1.364     1.365     1.365     1.366     1.366     1.367     1.367     1.368     1.368     1.369     1.369     1.370     1.370     1.371     1.371     1.372     1.372     1.373     1.373     1.374     1.375     1.375     1.375     1.376     1.376     1.377     1.378     1.378     1.379     1.379     1.380     1.380     1.381     1.381     1.382     1.382     1.383     1.384     1.384     1.385     1.385     1.386     1.386     1.387     1.387     1.388     1.388     1.389     1.390     1.390     1.391     1.391     1.392     1.393     1.393     1.394     1.395     1.395     1.396     1.396     1.397     1.398     1.398     1.399     1.400     1.400     1.403     1.405     1.407     1.410     1.412     1.414     1.417     1.419     1.422     1.424     1.426     1.429     1.432     1.434     1.437     1.439     1.442     1.444     1.447     1.450     1.453     1.455     1.458     1.461     1.463     1.466     1.469     1.472     1.475     1.478     1.481     1.484     1.486     1.490     1.493     1.496     1.499     1.502     1.505     1.508     1.511     1.514     1.518     1.521     1.524     1.527     1.531     1.534     1.537     1.541     1.544     1.547     1.551     1.554     1.557     1.561     1.564     1.568     1.572     1.575     1.579     1.583     1.586     1.590     1.594     1.598     1.601     1.605     1.609     1.613     1.617     1.621     1.625     1.629     1.633     1.636     1.640     1.644     1.649     1.653     1.657     1.661     1.665     1.669     1.673     1.677     1.682     1.686     1.690     1.695     1.699     1.703     1.708     1.712     1.717     1.721     1.726     1.730     1.735     1.740     1.744     1.749     1.754     1.758     1.763     1.768     1.772     1.777     1.782     1.787     1.792     1.797     1.802     1.807     1.812     1.816     1.821     1.826     1.831     1.836     1.841     1.846     1.852     1.857     1.862     1.867     1.872     1.877     1.882     1.887     1.892     1.897     1.903     1.908     1.913     1.918     1.923     1.929     1.934     1.939     1.944     1.949     1.954     1.960     1.965     1.970     1.975     1.981     1.986     1.991     1.996     2.002     2.007     2.012     2.017     2.022     2.028     2.033     2.038     2.043     2.048     2.054     2.059     2.064     2.069     2.074     2.079     2.084     2.089     2.094     2.099     2.104     2.109     2.114     2.119     2.123     2.128     2.133     2.138     2.143     2.147     2.152     2.157     2.161     2.166     2.171     2.175     2.180     2.184     2.189     2.193     2.197     2.202     2.206     2.210     2.214     2.219     2.223     2.227     2.231     2.235     2.239     2.243     2.247     2.251     2.255     2.258     2.262     2.266     2.269     2.273     2.276     2.280     2.283     2.287     2.290     2.293     2.296     2.299     2.302     2.305     2.308     2.311     2.314     2.317     2.320     2.322     2.325     2.328     2.330     2.333     2.335     2.337     2.340     2.342     2.344     2.346     2.348     2.350     2.352     2.354     2.355     2.357     2.358     2.359     2.361     2.361     2.362     2.363     2.364     2.365     2.365     2.365     2.365     2.365     2.365     2.365     2.365     2.364     2.363     2.363     2.362     2.360     2.359     2.358     2.356     2.354     2.353     2.351     2.348     2.346     2.343     2.341     2.339     2.336     2.333     2.330     2.326     2.323     2.319     2.316     2.312     2.308     2.304     2.299     2.295     2.290     2.285     2.280     2.275     2.269     2.262     2.254     2.245     2.234     2.220     2.206     2.193     2.182     2.171     2.161     2.151     2.142     2.133     2.125     2.117     2.109     2.101     2.093     2.086     2.078     2.071     2.064     2.057     2.049     2.042     2.035     2.029     2.022     2.015     2.008     2.001     1.994     1.986     1.979     1.971     1.963     1.955     1.947     1.939     1.931     1.922     1.914     1.906     1.897     1.888     1.880     1.871     1.862     1.854     1.845     1.836     1.827     1.818     1.809     1.800     1.791     1.782     1.774     1.776     1.777     1.778     1.779     1.780     1.781     1.782     1.783     1.784     1.785     1.786     1.788     1.789     1.790     1.791     1.792     1.793     1.794     1.796     1.797     1.798     1.799     1.800     1.801     1.802     1.803     1.804     1.806     1.807     1.808     1.809     1.810     1.811     1.812     1.814     1.815     1.816     1.817     1.818     1.819     1.820     1.821     1.823     1.824     1.825     1.826     1.827     1.828     1.829     1.830     1.831     1.833     1.834     1.835     1.836     1.837     1.838     1.840     1.841     1.842     1.843     1.844     1.845     1.847     1.848     1.849     1.850     1.852     1.853     1.854     1.855     1.856     1.858     1.859     1.860     1.861     1.863     1.864     1.865     1.866     1.868     1.869     1.870     1.872     1.873     1.874     1.876     1.877     1.878     1.880     1.881     1.882     1.884     1.885     1.887     1.888     1.890     1.891     1.893     1.894     1.896     1.897     1.899     1.906     1.923     1.940     1.957     1.974     1.991     2.008     2.026     2.043     2.060     2.077     2.094     2.111     2.128     2.145     2.161     2.178     2.194     2.210     2.227     2.242     2.258     2.274     2.289     2.304     2.319     2.334     2.349     2.363     2.377     2.391     2.405     2.419     2.432     2.445     2.458     2.471     2.484     2.496     2.508     2.520     2.532     2.543     2.554     2.565     2.576     2.586     2.596     2.606     2.615     2.625     2.633     2.642     2.651     2.658     2.666     2.674     2.681     2.687     2.693     2.699     2.705     2.710     2.715     2.719     2.724     2.728     2.731     2.734     2.737     2.740     2.742     2.744     2.745     2.747     2.747     2.748     2.748     2.748     2.748     2.747     2.746     2.745     2.743     2.741     2.739     2.737     2.734     2.731     2.728     2.725     2.722     2.718     2.714     2.710     2.706     2.702     2.697     2.693     2.688     2.683     2.678     2.673     2.668     2.663     2.658     2.652     2.647     2.642     2.637     2.632     2.627     2.622     2.618     2.613     2.609     2.605     2.601     2.598     2.595     2.592     2.589     2.587     2.586     2.584     2.584     2.583     2.584     2.585     2.586     2.588     2.591     2.595     2.599     2.604     2.610     2.616     2.623     2.631     2.640     2.650     2.661     2.672     2.685     2.698     2.712     2.727     2.743     2.760     2.777     2.795     2.815     2.835     2.855     2.876     2.898     2.921     2.944     2.967     2.992     3.016     3.042     3.067     3.093     3.120     3.147     3.174     3.201     3.229     3.257     3.284     3.311     3.339     3.366     3.394     3.422     3.450     3.478     3.506     3.535     3.563     3.591     3.619     3.646     3.673     3.700     3.727     3.754     3.781     3.808     3.836     3.866     3.898     3.932     3.968     4.004     4.042     4.082     4.126     4.174     4.225     4.277     4.331     4.387     4.443     4.501     4.560     4.618     4.678     4.739     4.799     4.861     4.920     4.972     5.021     5.066     5.101     5.124     5.138     5.145     5.150     5.145     5.131     5.126     5.120     5.112     5.113     5.117     5.102     5.080     5.067     5.045     5.014     4.995     4.983     4.965     4.954     4.959     4.962     4.962     4.972     4.980     4.983     4.991     4.999     4.995     4.993     4.995     4.989     4.980     4.976     4.965     4.955     4.952     4.939     4.925     4.913     4.888     4.855     4.828     4.791     4.748     4.717     4.680     4.640     4.613     4.576     4.532     4.500     4.461     4.414     4.378     4.336     4.283     4.244     4.203     4.151     4.113     4.075     4.029     3.997     3.962     3.916     3.884     3.850     3.802     3.771     3.735     3.687     3.660     3.630     3.599     3.590     3.574     3.565     3.574     3.576     3.589     3.609     3.620     3.639     3.663     3.670     3.676     3.695     3.697     3.691     3.705     3.714     3.720     3.749     3.768     3.773     3.796     3.811     3.853     3.960     4.077     4.190     4.301     4.431     4.557     4.677     4.801     4.921     5.030     5.138     5.234     5.319     5.408     5.487     5.557     5.633     5.695     5.741     5.788     5.826     5.845     5.863     5.870     5.875     5.879     5.873     5.855     5.833     5.791     5.746     5.703     5.657     5.620     5.591     5.551     5.518     5.485     5.441     5.395     5.348     5.294     5.247     5.195     5.138     5.092     5.056     5.017     4.982     4.945     4.903     4.867     4.824     4.777     4.730     4.681     4.631     4.580     4.529     4.476     4.426     4.377     4.328     4.279     4.227     4.175     4.124     4.072     4.020     3.971     3.921     3.875     3.832     3.789     3.749     3.715     3.684     3.659     3.641     3.623     3.605     3.584     3.559     3.531     3.499     3.462     3.420     3.380     3.335     3.286     3.236     3.184     3.130     3.084     3.038     2.991     2.948     2.904     2.860     2.819     2.780     2.740     2.705     2.673     2.640     2.614     2.612     2.610     2.609     2.608     2.606     2.604     2.603     2.602     2.601     2.601     2.600     2.600     2.600     2.599     2.598     2.597     2.595     2.594     2.593     2.592     2.591     2.590     2.589     2.589     2.588     2.587     2.586     2.585     2.584     2.583     2.582     2.580     2.579     2.577     2.575     2.574     2.572     2.570     2.569     2.567     2.565     2.564     2.563     2.562     2.561     2.560     2.559     2.557     2.556     2.553     2.551     2.568     2.611     2.650     2.686     2.715     2.738     2.756     2.764     2.759     2.745     2.763     2.796     2.836     2.876     2.915     2.957     2.999     3.034     3.073     3.113     3.150     3.195     3.252     3.309     3.379     3.463     3.548     3.640     3.741     3.826     3.893     3.944     3.968     3.953     3.907     3.833     3.731     3.613     3.487     3.356     3.233     3.122     3.021     2.936     2.866     2.810     2.769     2.739     2.715     2.693     2.667     2.634     2.609     2.622     2.637     2.688     2.737     2.790     2.856     2.934     3.022     3.110     3.199     3.286     3.365     3.429     3.479     3.516     3.542     3.562     3.578     3.590     3.616     3.673     3.715     3.745     3.765     3.781     3.801     3.828     3.864     3.912     3.982     4.060     4.149     4.241     4.329     4.415     4.499     4.571     4.646     4.705     4.728     4.711     4.687     4.673     4.658     4.641     4.625     4.609     4.594     4.581     4.572     4.561     4.529     4.474     4.399     4.316     4.221     4.278     4.389     4.479     4.553     4.617     4.664     4.704     4.750     4.801     4.852     4.913     4.990     5.073     5.159     5.248     5.339     5.420     5.485     5.536     5.575     5.592     5.594     5.593     5.582     5.556     5.524     5.478     5.429     5.394     5.372     5.361     5.362     5.359     5.349     5.344     5.336     5.327     5.330     5.330     5.334     5.339     5.341     5.326     5.283     5.218     5.137     5.040     4.935     4.834     4.743     4.664     4.600     4.550     4.514     4.488     4.468     4.448     4.425     4.396     4.365     4.329     4.286     4.232     4.169     4.096     4.015     3.927     3.834     3.734     3.636     3.549     3.469     3.389     3.302     3.210     3.123     3.044     2.968     2.891     2.820     2.757     2.701     2.648     2.598     2.551     2.507     2.465     2.428     2.395     2.365     2.336     2.310     2.285     2.261     2.238     2.216     2.195     2.174     2.154     2.133     2.113     2.094     2.075     2.058     2.040     2.023     2.005     1.988     1.971     1.955     1.939     1.922     1.906     1.890     1.875     1.859     1.844     1.830     1.814     1.799     1.784     1.769     1.753     1.736     1.720     1.705     1.688     1.671     1.654     1.638     1.622     1.606     1.591     1.575     1.560     1.545     1.530     1.516     1.501     1.486     1.472     1.457     1.443     1.430     1.416     1.412     1.409     1.406     1.403     1.400     1.397     1.393     1.390     1.387     1.384     1.381     1.378     1.375     1.371     1.368     1.365     1.362     1.359     1.355     1.352     1.349     1.346     1.342     1.339     1.336     1.333     1.330     1.327     1.325     1.322     1.319     1.317     1.314     1.312     1.309     1.307     1.305     1.302     1.300     1.298     1.296     1.294     1.293     1.291     1.289     1.288     1.286     1.285     1.283     1.282     1.280     1.279     1.278     1.276     1.275     1.274     1.273     1.272     1.270     1.269     1.268     1.267     1.266     1.264     1.263     1.262     1.260     1.259     1.257     1.256     1.254     1.253     1.251     1.249     1.247     1.245     1.243     1.241     1.239     1.237     1.234     1.232     1.229     1.226     1.223     1.220     1.217     1.214     1.211     1.207     1.203     1.200     1.196     1.192     1.188     1.184     1.180     1.175     1.171     1.166     1.161     1.156     1.152     1.147     1.142     1.136     1.131     1.126     1.120     1.114     1.109     1.103     1.097     1.092     1.086     1.079     1.073     1.067     1.061     1.055     1.049     1.042     1.036     1.030     1.023     1.017     1.010     1.004     0.998     0.991     0.985     0.978     0.972     0.965     0.959     0.952     0.946     0.939     0.933     0.927     0.920     0.914     0.907     0.901     0.894     0.888     0.888     0.890     0.890
     1.704     1.708     1.712     1.716     1.720     1.724     1.727     1.731     1.734     1.738     1.741     1.744     1.747     1.750     1.753     1.756     1.758     1.761     1.764     1.766     1.768     1.770     1.772     1.774     1.776     1.778     1.780     1.782     1.784     1.785     1.787     1.788     1.790     1.792     1.793     1.794     1.796     1.797     1.798     1.799     1.800     1.801     1.802     1.802     1.803     1.804     1.805     1.805     1.806     1.806     1.807     1.807     1.808     1.808     1.808     1.808     1.809     1.809     1.809     1.809     1.809     1.809     1.810     1.809     1.810     1.809     1.810     1.809     1.809     1.808     1.807     1.806     1.805     1.804     1.803     1.802     1.802     1.801     1.800     1.799     1.799     1.797     1.797     1.796     1.795     1.794     1.793     1.791     1.790     1.789     1.788     1.787     1.785     1.784     1.782     1.781     1.779     1.778     1.776     1.775     1.773     1.772     1.770     1.769     1.767     1.765     1.764     1.762     1.760     1.759     1.757     1.755     1.753     1.752     1.750     1.748     1.746     1.744     1.743     1.740     1.739     1.737     1.735     1.733     1.731     1.729     1.726     1.724     1.722     1.720     1.718     1.716     1.714     1.711     1.709     1.707     1.704     1.702     1.700     1.697     1.695     1.692     1.690     1.687     1.685     1.682     1.680     1.677     1.675     1.672     1.670     1.667     1.664     1.662     1.659     1.656     1.653     1.651     1.647     1.645     1.642     1.639     1.636     1.633     1.630     1.627     1.624     1.621     1.618     1.614     1.611     1.608     1.604     1.601     1.598     1.594     1.591     1.588     1.584     1.581     1.577     1.574     1.570     1.566     1.563     1.559     1.556     1.552     1.548     1.545     1.541     1.537     1.533     1.529     1.525     1.522     1.518     1.514     1.510     1.506     1.502     1.498     1.494     1.490     1.486     1.482     1.478     1.474     1.470     1.466     1.462     1.458     1.453     1.449     1.445     1.441     1.437     1.432     1.428     1.424     1.420     1.415     1.411     1.407     1.402     1.398     1.394     1.389     1.385     1.381     1.376     1.372     1.368     1.363     1.359     1.354     1.350     1.345     1.341     1.336     1.332     1.327     1.323     1.318     1.314     1.309     1.305     1.300     1.295     1.291     1.289     1.290     1.290     1.291     1.292     1.293     1.293     1.294     1.295     1.296     1.296     1.297     1.298     1.299     1.299     1.300     1.301     1.301     1.302     1.303     1.303     1.304     1.304     1.305     1.306     1.306     1.307     1.308     1.308     1.309     1.310     1.310     1.311     1.311     1.312     1.313     1.313     1.314     1.314     1.315     1.315     1.316     1.316     1.317     1.317     1.318     1.318     1.318     1.319     1.319     1.320     1.320     1.321     1.321     1.322     1.322     1.323     1.323     1.323     1.324     1.324     1.325     1.325     1.325     1.326     1.326     1.327     1.327     1.328     1.328     1.328     1.329     1.329     1.329     1.330     1.330     1.330     1.331     1.331     1.332     1.332     1.332     1.333     1.333     1.334     1.334     1.334     1.335     1.335     1.336     1.336     1.336     1.337     1.337     1.337     1.338     1.338     1.338     1.339     1.339     1.339     1.340     1.340     1.341     1.341     1.341     1.342     1.342     1.342     1.343     1.343     1.344     1.344     1.344     1.345     1.345     1.345     1.346     1.346     1.347     1.347     1.348     1.348     1.348     1.349     1.349     1.350     1.350     1.351     1.351     1.352     1.352     1.353     1.353     1.354     1.354     1.354     1.355     1.355     1.356     1.356     1.357     1.357     1.358     1.358     1.359     1.359     1.360     1.360     1.360     1.361     1.361     1.362     1.362     1.363     1.363     1.364     1.364     1.365     1.365     1.366     1.366     1.367     1.367     1.368     1.368     1.369     1.369     1.370     1.370     1.371     1.371     1.372     1.372     1.373     1.373     1.374     1.374     1.375     1.375     1.376     1.376     1.377     1.377     1.378     1.379     1.379     1.380     1.380     1.381     1.381     1.382     1.382     1.383     1.383     1.384     1.385     1.385     1.386     1.386     1.387     1.387     1.388     1.389     1.389     1.390     1.390     1.391     1.392     1.392     1.393     1.393     1.394     1.395     1.395     1.396     1.396     1.397     1.398     1.398     1.399     1.400     1.401     1.403     1.406     1.408     1.411     1.413     1.415     1.418     1.420     1.423     1.425     1.427     1.430     1.433     1.435     1.438     1.440     1.443     1.445     1.448     1.451     1.453     1.456     1.459     1.462     1.464     1.467     1.470     1.473     1.476     1.479     1.482     1.485     1.488     1.491     1.494     1.497     1.500     1.503     1.506     1.510     1.513     1.516     1.519     1.522     1.526     1.529     1.532     1.536     1.539     1.542     1.545     1.549     1.552     1.556     1.559     1.563     1.566     1.570     1.573     1.577     1.581     1.584     1.588     1.592     1.596     1.599     1.603     1.607     1.611     1.615     1.619     1.623     1.627     1.630     1.635     1.638     1.643     1.647     1.651     1.655     1.659     1.663     1.667     1.671     1.676     1.680     1.684     1.688     1.693     1.697     1.701     1.706     1.710     1.715     1.719     1.724     1.728     1.733     1.737     1.742     1.747     1.752     1.756     1.761     1.766     1.770     1.775     1.780     1.785     1.790     1.795     1.800     1.804     1.809     1.814     1.819     1.824     1.829     1.834     1.839     1.844     1.849     1.854     1.860     1.865     1.870     1.875     1.880     1.885     1.890     1.895     1.900     1.905     1.911     1.916     1.921     1.926     1.931     1.936     1.942     1.947     1.952     1.957     1.962     1.968     1.973     1.978     1.983     1.989     1.994     1.999     2.004     2.009     2.014     2.020     2.025     2.030     2.035     2.040     2.046     2.051     2.056     2.061     2.066     2.071     2.076     2.081     2.086     2.091     2.095     2.100     2.105     2.110     2.115     2.120     2.125     2.129     2.134     2.139     2.143     2.148     2.153     2.157     2.162     2.166     2.171     2.175     2.180     2.184     2.188     2.193     2.197     2.201     2.206     2.210     2.214     2.218     2.222     2.226     2.230     2.234     2.237     2.241     2.245     2.249     2.253     2.256     2.260     2.263     2.267     2.270     2.274     2.277     2.280     2.283     2.287     2.290     2.293     2.296     2.298     2.301     2.304     2.307     2.310     2.312     2.315     2.318     2.320     2.323     2.325     2.327     2.329     2.332     2.334     2.336     2.338     2.340     2.342     2.343     2.345     2.346     2.348     2.349     2.350     2.351     2.352     2.353     2.353     2.354     2.354     2.355     2.355     2.355     2.355     2.354     2.354     2.353     2.353     2.352     2.351     2.349     2.348     2.347     2.345     2.344     2.342     2.340     2.337     2.335     2.332     2.329     2.326     2.323     2.320     2.316     2.313     2.309     2.305     2.301     2.297     2.293     2.288     2.283     2.279     2.273     2.268     2.263     2.257     2.250     2.244     2.236     2.228     2.219     2.207     2.193     2.180     2.168     2.158     2.148     2.139     2.130     2.122     2.113     2.106     2.098     2.090     2.083     2.076     2.069     2.061     2.054     2.047     2.040     2.034     2.027     2.020     2.014     2.007     2.000     1.993     1.986     1.978     1.971     1.963     1.955     1.948     1.939     1.931     1.923     1.915     1.906     1.898     1.890     1.881     1.872     1.864     1.855     1.846     1.837     1.828     1.820     1.811     1.802     1.793     1.784     1.775     1.773     1.774     1.776     1.777     1.778     1.779     1.780     1.781     1.782     1.783     1.784     1.786     1.787     1.788     1.789     1.790     1.791     1.792     1.793     1.794     1.796     1.797     1.798     1.799     1.800     1.801     1.802     1.803     1.804     1.805     1.807     1.808     1.809     1.810     1.811     1.812     1.814     1.815     1.816     1.817     1.818     1.819     1.820     1.821     1.823     1.824     1.825     1.826     1.827     1.828     1.829     1.830     1.831     1.833     1.834     1.835     1.836     1.837     1.839     1.840     1.841     1.842     1.843     1.844     1.845     1.847     1.848     1.849     1.850     1.852     1.853     1.854     1.855     1.857     1.858     1.859     1.860     1.861     1.863     1.864     1.865     1.867     1.868     1.869     1.871     1.872     1.873     1.875     1.876     1.877     1.878     1.880     1.881     1.883     1.884     1.886     1.887     1.889     1.890     1.892     1.893     1.895     1.896     1.898     1.899     1.911     1.928     1.945     1.962     1.979     1.997     2.014     2.031     2.049     2.066     2.083     2.100     2.117     2.134     2.150     2.167     2.184     2.200     2.216     2.232     2.248     2.264     2.279     2.294     2.310     2.324     2.339     2.354     2.368     2.382     2.396     2.410     2.423     2.437     2.450     2.463     2.475     2.488     2.500     2.512     2.524     2.535     2.546     2.557     2.568     2.579     2.589     2.599     2.608     2.617     2.627     2.635     2.644     2.652     2.660     2.667     2.674     2.681     2.687     2.694     2.699     2.705     2.710     2.714     2.719     2.723     2.726     2.729     2.732     2.735     2.737     2.739     2.741     2.742     2.743     2.744     2.744     2.744     2.744     2.743     2.742     2.741     2.740     2.738     2.736     2.734     2.731     2.728     2.725     2.722     2.719     2.715     2.711     2.707     2.703     2.699     2.694     2.690     2.685     2.680     2.675     2.670     2.665     2.659     2.654     2.649     2.644     2.639     2.634     2.629     2.624     2.619     2.614     2.610     2.605     2.601     2.598     2.594     2.591     2.588     2.585     2.583     2.581     2.580     2.579     2.579     2.579     2.579     2.581     2.583     2.585     2.588     2.592     2.597     2.603     2.609     2.616     2.624     2.632     2.642     2.652     2.663     2.675     2.688     2.702     2.717     2.732     2.749     2.766     2.784     2.803     2.822     2.843     2.864     2.885     2.908     2.931     2.954     2.978     3.003     3.028     3.053     3.079     3.106     3.133     3.160     3.187     3.215     3.242     3.270     3.298     3.325     3.353     3.381     3.408     3.436     3.464     3.493     3.521     3.550     3.578     3.606     3.634     3.662     3.689     3.717     3.743     3.770     3.798     3.825     3.854     3.885     3.918     3.953     3.989     4.027     4.066     4.109     4.154     4.204     4.258     4.313     4.369     4.427     4.485     4.544     4.603     4.662     4.722     4.783     4.845     4.907     4.965     5.017     5.064     5.107     5.139     5.160     5.170     5.174     5.174     5.164     5.147     5.135     5.134     5.135     5.137     5.137     5.119     5.093     5.074     5.051     5.019     4.997     4.986     4.971     4.960     4.967     4.973     4.976     4.987     4.997     5.003     5.012     5.020     5.019     5.017     5.019     5.015     5.008     5.005     4.996     4.987     4.983     4.970     4.953     4.939     4.914     4.884     4.857     4.822     4.783     4.753     4.720     4.683     4.654     4.619     4.578     4.543     4.504     4.458     4.420     4.377     4.323     4.280     4.237     4.186     4.144     4.107     4.061     4.026     3.990     3.942     3.905     3.868     3.820     3.783     3.745     3.697     3.663     3.631     3.598     3.584     3.568     3.555     3.560     3.560     3.565     3.580     3.588     3.604     3.623     3.628     3.633     3.648     3.652     3.652     3.671     3.688     3.704     3.737     3.760     3.773     3.796     3.812     3.813     3.821     3.911     4.016     4.126     4.247     4.369     4.486     4.610     4.732     4.844     4.955     5.060     5.155     5.249     5.338     5.423     5.504     5.575     5.636     5.700     5.745     5.775     5.804     5.825     5.838     5.855     5.857     5.844     5.820     5.789     5.754     5.723     5.694     5.665     5.634     5.599     5.564     5.525     5.477     5.430     5.384     5.335     5.285     5.233     5.180     5.138     5.099     5.058     5.019     4.978     4.937     4.898     4.858     4.813     4.771     4.725     4.673     4.622     4.568     4.517     4.470     4.420     4.370     4.320     4.266     4.213     4.160     4.105     4.052     4.001     3.949     3.900     3.854     3.808     3.766     3.731     3.699     3.674     3.653     3.633     3.612     3.592     3.568     3.539     3.506     3.469     3.431     3.391     3.347     3.298     3.247     3.194     3.142     3.093     3.047     2.999     2.955     2.913     2.870     2.831     2.793     2.755     2.721     2.688     2.655     2.625     2.622     2.620     2.618     2.617     2.615     2.614     2.613     2.612     2.611     2.610     2.609     2.609     2.609     2.608     2.606     2.604     2.603     2.601     2.600     2.599     2.597     2.597     2.595     2.594     2.594     2.592     2.591     2.590     2.588     2.587     2.585     2.583     2.582     2.580     2.578     2.576     2.575     2.573     2.571     2.569     2.567     2.566     2.565     2.564     2.563     2.562     2.560     2.558     2.557     2.555     2.552     2.570     2.612     2.650     2.684     2.714     2.738     2.756     2.764     2.762     2.750     2.761     2.798     2.836     2.879     2.920     2.966     3.008     3.046     3.083     3.120     3.155     3.197     3.248     3.302     3.365     3.440     3.519     3.608     3.702     3.787     3.856     3.914     3.946     3.945     3.914     3.852     3.764     3.657     3.537     3.412     3.287     3.171     3.064     2.967     2.884     2.816     2.766     2.726     2.698     2.674     2.649     2.625     2.595     2.601     2.614     2.640     2.685     2.731     2.786     2.854     2.934     3.021     3.113     3.207     3.293     3.366     3.426     3.473     3.511     3.543     3.569     3.590     3.625     3.686     3.730     3.762     3.783     3.801     3.822     3.850     3.888     3.937     3.994     4.060     4.131     4.206     4.278     4.343     4.391     4.417     4.457     4.522     4.556     4.561     4.574     4.598     4.610     4.613     4.619     4.626     4.630     4.640     4.655     4.661     4.647     4.607     4.553     4.487     4.557     4.666     4.758     4.845     4.931     5.007     5.058     5.104     5.151     5.202     5.257     5.320     5.390     5.465     5.541     5.612     5.673     5.726     5.767     5.789     5.801     5.802     5.787     5.767     5.739     5.694     5.635     5.563     5.492     5.436     5.403     5.388     5.388     5.397     5.406     5.414     5.421     5.411     5.386     5.351     5.300     5.250     5.198     5.148     5.095     5.041     4.987     4.937     4.897     4.863     4.833     4.803     4.776     4.750     4.723     4.693     4.661     4.625     4.585     4.538     4.488     4.439     4.387     4.328     4.260     4.186     4.105     4.016     3.920     3.815     3.708     3.614     3.529     3.446     3.360     3.271     3.188     3.112     3.040     2.968     2.899     2.835     2.778     2.724     2.673     2.626     2.581     2.539     2.500     2.465     2.433     2.403     2.375     2.348     2.322     2.296     2.272     2.249     2.226     2.203     2.181     2.159     2.138     2.117     2.097     2.078     2.059     2.039     2.020     2.001     1.983     1.966     1.948     1.930     1.913     1.896     1.879     1.862     1.847     1.831     1.815     1.799     1.783     1.767     1.750     1.733     1.717     1.700     1.683     1.666     1.649     1.632     1.617     1.601     1.585     1.570     1.554     1.539     1.525     1.510     1.496     1.481     1.466     1.452     1.438     1.424     1.411     1.404     1.401     1.398     1.395     1.392     1.389     1.386     1.382     1.379     1.376     1.373     1.370     1.367     1.364     1.360     1.357     1.354     1.351     1.348     1.344     1.341     1.338     1.335     1.332     1.329     1.326     1.323     1.320     1.318     1.315     1.313     1.310     1.308     1.305     1.303     1.301     1.298     1.296     1.294     1.292     1.291     1.289     1.287     1.286     1.284     1.282     1.281     1.279     1.278     1.277     1.275     1.274     1.273     1.271     1.270     1.269     1.268     1.267     1.266     1.264     1.263     1.262     1.261     1.260     1.258     1.257     1.255     1.254     1.252     1.251     1.249     1.248     1.246     1.244     1.242     1.240     1.238     1.236     1.233     1.231     1.228     1.225     1.223     1.220     1.217     1.214     1.211     1.207     1.204     1.200     1.196     1.193     1.189     1.185     1.181     1.176     1.172     1.167     1.163     1.158     1.153     1.148     1.144     1.139     1.133     1.128     1.123     1.117     1.112     1.106     1.100     1.095     1.089     1.083     1.077     1.070     1.064     1.058     1.052     1.046     1.039     1.033     1.027     1.020     1.014     1.008     1.001     0.995     0.989     0.982     0.976     0.969     0.962     0.956     0.950     0.943     0.937     0.931     0.924     0.918     0.911     0.905     0.898     0.892     0.886     0.884     0.887     0.887
     1.703     1.708     1.711     1.715     1.719     1.722     1.726     1.729     1.734     1.736     1.740     1.743     1.746     1.749     1.752     1.754     1.758     1.760     1.763     1.765     1.767     1.769     1.771     1.773     1.776     1.777     1.779     1.781     1.783     1.784     1.786     1.788     1.789     1.791     1.792     1.794     1.795     1.797     1.798     1.799     1.800     1.801     1.802     1.802     1.803     1.803     1.804     1.805     1.805     1.806     1.806     1.807     1.807     1.808     1.808     1.808     1.808     1.809     1.809     1.809     1.809     1.809     1.809     1.809     1.809     1.809     1.809     1.809     1.808     1.808     1.807     1.806     1.805     1.804     1.803     1.802     1.802     1.801     1.800     1.800     1.799     1.798     1.797     1.796     1.795     1.794     1.793     1.792     1.791     1.789     1.788     1.787     1.786     1.784     1.783     1.782     1.780     1.779     1.777     1.776     1.774     1.772     1.771     1.769     1.768     1.766     1.764     1.763     1.761     1.760     1.758     1.756     1.754     1.753     1.751     1.749     1.747     1.745     1.744     1.742     1.740     1.738     1.736     1.733     1.732     1.729     1.728     1.725     1.723     1.721     1.719     1.717     1.714     1.712     1.710     1.708     1.705     1.703     1.701     1.698     1.696     1.693     1.691     1.688     1.686     1.684     1.681     1.679     1.676     1.673     1.671     1.668     1.665     1.663     1.660     1.657     1.655     1.652     1.649     1.646     1.643     1.640     1.637     1.634     1.631     1.628     1.625     1.622     1.619     1.616     1.612     1.609     1.606     1.603     1.599     1.596     1.592     1.589     1.586     1.582     1.579     1.575     1.572     1.568     1.564     1.561     1.557     1.553     1.550     1.546     1.542     1.539     1.535     1.531     1.527     1.523     1.519     1.515     1.512     1.508     1.504     1.500     1.496     1.492     1.488     1.484     1.480     1.476     1.472     1.468     1.464     1.459     1.455     1.451     1.447     1.443     1.439     1.434     1.430     1.426     1.422     1.418     1.413     1.409     1.405     1.400     1.396     1.392     1.387     1.383     1.379     1.374     1.370     1.365     1.361     1.357     1.352     1.348     1.343     1.339     1.334     1.330     1.325     1.321     1.316     1.312     1.307     1.303     1.298     1.293     1.289     1.289     1.290     1.290     1.291     1.292     1.293     1.293     1.294     1.295     1.296     1.297     1.297     1.298     1.299     1.299     1.300     1.301     1.301     1.302     1.302     1.303     1.304     1.304     1.305     1.305     1.306     1.307     1.307     1.308     1.309     1.309     1.310     1.311     1.311     1.312     1.312     1.313     1.313     1.314     1.315     1.315     1.316     1.316     1.316     1.317     1.317     1.318     1.318     1.319     1.319     1.320     1.320     1.321     1.321     1.322     1.322     1.322     1.323     1.323     1.323     1.324     1.324     1.325     1.325     1.326     1.326     1.326     1.327     1.327     1.328     1.328     1.328     1.328     1.329     1.329     1.330     1.330     1.331     1.331     1.331     1.332     1.332     1.333     1.333     1.333     1.334     1.334     1.334     1.335     1.335     1.335     1.336     1.336     1.337     1.337     1.337     1.338     1.338     1.338     1.339     1.339     1.340     1.340     1.340     1.341     1.341     1.341     1.342     1.342     1.343     1.343     1.343     1.344     1.344     1.344     1.345     1.345     1.346     1.346     1.346     1.347     1.347     1.348     1.348     1.349     1.349     1.349     1.350     1.350     1.351     1.351     1.352     1.352     1.353     1.353     1.354     1.354     1.355     1.355     1.356     1.356     1.356     1.357     1.357     1.358     1.358     1.359     1.359     1.360     1.360     1.361     1.361     1.362     1.362     1.362     1.363     1.363     1.364     1.364     1.365     1.365     1.366     1.366     1.367     1.367     1.368     1.369     1.369     1.370     1.370     1.371     1.371     1.372     1.372     1.373     1.373     1.374     1.374     1.375     1.375     1.376     1.376     1.377     1.377     1.378     1.379     1.379     1.380     1.380     1.381     1.381     1.382     1.382     1.383     1.383     1.384     1.385     1.385     1.386     1.386     1.387     1.387     1.388     1.389     1.389     1.390     1.390     1.391     1.392     1.392     1.393     1.393     1.394     1.395     1.395     1.396     1.396     1.397     1.398     1.398     1.399     1.400     1.402     1.404     1.407     1.409     1.411     1.414     1.416     1.419     1.421     1.424     1.426     1.428     1.431     1.433     1.436     1.439     1.441     1.444     1.447     1.449     1.452     1.455     1.457     1.460     1.463     1.466     1.469     1.472     1.475     1.477     1.480     1.483     1.486     1.489     1.492     1.495     1.498     1.501     1.505     1.508     1.511     1.514     1.517     1.521     1.524     1.527     1.530     1.534     1.537     1.540     1.544     1.547     1.550     1.554     1.557     1.561     1.564     1.568     1.572     1.575     1.579     1.583     1.586     1.590     1.594     1.598     1.601     1.605     1.609     1.613     1.617     1.621     1.625     1.629     1.633     1.636     1.641     1.645     1.649     1.653     1.657     1.661     1.665     1.669     1.673     1.678     1.682     1.686     1.691     1.695     1.699     1.704     1.708     1.713     1.717     1.722     1.726     1.731     1.735     1.740     1.745     1.749     1.754     1.759     1.763     1.768     1.773     1.778     1.783     1.787     1.792     1.797     1.802     1.807     1.812     1.817     1.822     1.827     1.832     1.837     1.842     1.847     1.852     1.857     1.862     1.867     1.872     1.877     1.883     1.888     1.893     1.898     1.903     1.908     1.913     1.918     1.923     1.929     1.934     1.939     1.944     1.949     1.955     1.960     1.965     1.970     1.975     1.980     1.986     1.991     1.996     2.001     2.006     2.011     2.017     2.022     2.027     2.032     2.037     2.042     2.047     2.052     2.057     2.062     2.067     2.072     2.077     2.082     2.087     2.092     2.097     2.102     2.106     2.111     2.116     2.121     2.125     2.130     2.135     2.139     2.144     2.149     2.153     2.158     2.162     2.167     2.171     2.175     2.180     2.184     2.188     2.192     2.196     2.201     2.205     2.209     2.213     2.217     2.221     2.224     2.228     2.232     2.236     2.240     2.243     2.247     2.250     2.254     2.257     2.261     2.264     2.267     2.271     2.274     2.277     2.280     2.283     2.286     2.289     2.292     2.294     2.297     2.300     2.302     2.305     2.307     2.310     2.312     2.315     2.317     2.319     2.321     2.323     2.325     2.327     2.329     2.331     2.333     2.334     2.336     2.337     2.338     2.339     2.341     2.341     2.342     2.343     2.343     2.344     2.344     2.344     2.344     2.344     2.344     2.343     2.343     2.342     2.341     2.340     2.339     2.338     2.336     2.334     2.333     2.331     2.329     2.326     2.324     2.321     2.318     2.315     2.311     2.308     2.304     2.300     2.296     2.292     2.287     2.283     2.278     2.273     2.268     2.263     2.258     2.252     2.246     2.239     2.233     2.226     2.218     2.210     2.200     2.190     2.177     2.164     2.153     2.143     2.134     2.126     2.117     2.109     2.102     2.094     2.087     2.080     2.073     2.066     2.059     2.052     2.045     2.038     2.031     2.025     2.018     2.011     2.005     1.999     1.992     1.985     1.978     1.970     1.963     1.955     1.948     1.940     1.932     1.924     1.915     1.907     1.899     1.890     1.882     1.873     1.865     1.856     1.847     1.839     1.830     1.821     1.812     1.803     1.794     1.785     1.776     1.771     1.772     1.773     1.775     1.776     1.777     1.778     1.779     1.780     1.781     1.782     1.783     1.784     1.786     1.787     1.788     1.789     1.790     1.791     1.792     1.793     1.795     1.796     1.797     1.798     1.799     1.800     1.801     1.802     1.803     1.804     1.806     1.807     1.808     1.809     1.810     1.811     1.812     1.814     1.815     1.816     1.817     1.818     1.819     1.820     1.822     1.823     1.824     1.825     1.826     1.827     1.828     1.829     1.831     1.831     1.833     1.834     1.835     1.836     1.838     1.839     1.840     1.841     1.842     1.843     1.844     1.846     1.847     1.848     1.849     1.850     1.852     1.853     1.854     1.855     1.857     1.858     1.859     1.860     1.862     1.863     1.864     1.865     1.867     1.868     1.869     1.871     1.872     1.873     1.875     1.876     1.877     1.879     1.880     1.882     1.883     1.884     1.886     1.887     1.889     1.890     1.892     1.893     1.895     1.897     1.898     1.900     1.916     1.933     1.950     1.967     1.985     2.002     2.020     2.037     2.054     2.071     2.089     2.106     2.123     2.139     2.156     2.173     2.189     2.206     2.222     2.238     2.254     2.269     2.285     2.300     2.315     2.330     2.344     2.359     2.373     2.387     2.401     2.414     2.428     2.441     2.454     2.467     2.479     2.492     2.504     2.516     2.527     2.538     2.549     2.560     2.571     2.581     2.591     2.601     2.610     2.619     2.628     2.637     2.645     2.653     2.661     2.668     2.675     2.681     2.688     2.693     2.699     2.704     2.709     2.713     2.717     2.721     2.725     2.728     2.730     2.733     2.735     2.737     2.738     2.739     2.740     2.740     2.740     2.740     2.740     2.739     2.738     2.736     2.734     2.732     2.730     2.728     2.725     2.722     2.719     2.715     2.712     2.708     2.704     2.700     2.696     2.691     2.686     2.682     2.677     2.672     2.667     2.661     2.656     2.651     2.646     2.641     2.635     2.630     2.625     2.620     2.615     2.611     2.606     2.602     2.597     2.594     2.590     2.587     2.583     2.581     2.578     2.577     2.575     2.574     2.573     2.573     2.574     2.575     2.577     2.579     2.582     2.586     2.590     2.596     2.601     2.608     2.616     2.624     2.633     2.643     2.654     2.666     2.678     2.692     2.706     2.721     2.737     2.754     2.772     2.791     2.810     2.830     2.851     2.872     2.894     2.917     2.940     2.964     2.989     3.013     3.039     3.065     3.091     3.118     3.145     3.172     3.200     3.228     3.255     3.283     3.311     3.339     3.367     3.395     3.423     3.451     3.479     3.507     3.535     3.564     3.593     3.621     3.649     3.677     3.705     3.733     3.760     3.787     3.815     3.844     3.873     3.905     3.939     3.974     4.011     4.050     4.091     4.135     4.183     4.236     4.291     4.349     4.407     4.467     4.526     4.585     4.644     4.704     4.764     4.826     4.888     4.949     5.006     5.058     5.103     5.142     5.173     5.190     5.197     5.196     5.191     5.177     5.156     5.146     5.156     5.163     5.162     5.154     5.133     5.102     5.076     5.050     5.019     4.993     4.984     4.973     4.963     4.971     4.980     4.985     4.996     5.009     5.017     5.027     5.036     5.037     5.037     5.040     5.037     5.032     5.030     5.024     5.015     5.008     4.995     4.975     4.958     4.935     4.906     4.878     4.848     4.814     4.786     4.757     4.721     4.689     4.658     4.618     4.581     4.544     4.499     4.458     4.416     4.363     4.314     4.270     4.220     4.176     4.139     4.095     4.056     4.018     3.970     3.927     3.888     3.840     3.798     3.758     3.710     3.671     3.637     3.603     3.583     3.567     3.552     3.550     3.546     3.542     3.550     3.557     3.567     3.583     3.587     3.591     3.606     3.614     3.621     3.645     3.669     3.694     3.730     3.758     3.776     3.800     3.817     3.822     3.832     3.843     3.865     3.969     4.081     4.194     4.311     4.431     4.550     4.665     4.779     4.889     4.991     5.091     5.189     5.281     5.365     5.444     5.526     5.595     5.646     5.691     5.730     5.762     5.788     5.810     5.817     5.808     5.793     5.775     5.759     5.747     5.730     5.704     5.678     5.646     5.607     5.561     5.515     5.469     5.426     5.376     5.323     5.274     5.228     5.184     5.142     5.100     5.058     5.018     4.976     4.936     4.895     4.858     4.816     4.769     4.715     4.662     4.610     4.562     4.514     4.464     4.413     4.361     4.308     4.253     4.197     4.141     4.086     4.033     3.979     3.927     3.876     3.828     3.786     3.748     3.716     3.687     3.662     3.639     3.619     3.597     3.570     3.540     3.508     3.473     3.436     3.396     3.353     3.305     3.254     3.201     3.147     3.099     3.049     3.002     2.958     2.916     2.877     2.840     2.805     2.771     2.737     2.703     2.670     2.639     2.632     2.630     2.629     2.627     2.625     2.624     2.623     2.622     2.621     2.620     2.619     2.619     2.618     2.616     2.614     2.612     2.610     2.609     2.607     2.606     2.604     2.603     2.602     2.601     2.599     2.598     2.596     2.595     2.593     2.591     2.589     2.587     2.585     2.583     2.581     2.579     2.577     2.575     2.573     2.571     2.570     2.568     2.567     2.566     2.565     2.563     2.562     2.560     2.558     2.556     2.554     2.573     2.613     2.649     2.682     2.712     2.737     2.755     2.764     2.765     2.755     2.759     2.796     2.837     2.880     2.927     2.972     3.014     3.053     3.089     3.121     3.155     3.195     3.240     3.293     3.350     3.413     3.489     3.571     3.659     3.741     3.819     3.883     3.923     3.935     3.917     3.869     3.795     3.700     3.589     3.470     3.348     3.227     3.112     3.006     2.911     2.831     2.767     2.716     2.681     2.654     2.630     2.610     2.587     2.579     2.591     2.601     2.644     2.694     2.744     2.799     2.864     2.943     3.032     3.126     3.216     3.297     3.367     3.427     3.479     3.523     3.559     3.588     3.612     3.670     3.723     3.763     3.794     3.822     3.850     3.880     3.913     3.952     3.997     4.049     4.108     4.173     4.240     4.303     4.354     4.385     4.395     4.382     4.369     4.403     4.454     4.504     4.532     4.557     4.587     4.612     4.637     4.666     4.695     4.715     4.719     4.708     4.689     4.731     4.847     4.936     5.011     5.087     5.172     5.255     5.327     5.396     5.462     5.528     5.601     5.678     5.753     5.826     5.896     5.953     5.994     6.024     6.042     6.048     6.040     6.026     6.001     5.965     5.920     5.861     5.783     5.694     5.602     5.526     5.477     5.451     5.443     5.447     5.460     5.474     5.488     5.489     5.464     5.418     5.363     5.295     5.230     5.166     5.106     5.050     5.001     4.962     4.933     4.913     4.899     4.886     4.870     4.848     4.819     4.783     4.741     4.692     4.636     4.576     4.511     4.449     4.391     4.331     4.263     4.187     4.104     4.016     3.922     3.822     3.724     3.633     3.549     3.468     3.387     3.305     3.227     3.156     3.087     3.019     2.954     2.892     2.835     2.781     2.730     2.683     2.638     2.596     2.557     2.521     2.487     2.457     2.428     2.400     2.372     2.345     2.318     2.294     2.269     2.245     2.221     2.198     2.175     2.153     2.131     2.110     2.090     2.069     2.049     2.028     2.008     1.989     1.970     1.951     1.933     1.915     1.898     1.880     1.862     1.846     1.830     1.813     1.796     1.779     1.762     1.745     1.728     1.711     1.694     1.676     1.659     1.642     1.626     1.610     1.595     1.579     1.564     1.548     1.533     1.518     1.504     1.489     1.475     1.460     1.446     1.432     1.419     1.406     1.396     1.393     1.390     1.387     1.384     1.381     1.378     1.375     1.371     1.368     1.365     1.362     1.359     1.356     1.353     1.350     1.347     1.343     1.340     1.337     1.334     1.331     1.328     1.325     1.322     1.319     1.316     1.314     1.311     1.309     1.306     1.304     1.301     1.299     1.297     1.295     1.292     1.290     1.289     1.287     1.285     1.283     1.282     1.280     1.279     1.277     1.276     1.274     1.273     1.272     1.270     1.269     1.268     1.267     1.266     1.264     1.263     1.262     1.261     1.260     1.258     1.257     1.256     1.255     1.253     1.252     1.251     1.249     1.247     1.246     1.244     1.242     1.241     1.239     1.237     1.235     1.232     1.230     1.227     1.225     1.222     1.219     1.217     1.214     1.211     1.208     1.204     1.201     1.197     1.193     1.189     1.186     1.181     1.177     1.173     1.169     1.164     1.160     1.155     1.150     1.145     1.141     1.136     1.130     1.125     1.120     1.114     1.109     1.103     1.097     1.092     1.086     1.080     1.074     1.068     1.061     1.055     1.049     1.043     1.036     1.030     1.024     1.018     1.011     1.005     0.999     0.992     0.986     0.979     0.973     0.967     0.960     0.953     0.947     0.941     0.934     0.928     0.922     0.915     0.909     0.903     0.896     0.890     0.883     0.880     0.884     0.885
     1.703     1.706     1.711     1.714     1.718     1.721     1.725     1.729     1.732     1.736     1.739     1.742     1.745     1.748     1.751     1.754     1.756     1.759     1.761     1.764     1.766     1.768     1.770     1.772     1.774     1.777     1.778     1.781     1.782     1.784     1.785     1.787     1.789     1.790     1.792     1.793     1.794     1.796     1.797     1.799     1.799     1.801     1.801     1.802     1.803     1.803     1.804     1.804     1.805     1.806     1.806     1.807     1.807     1.807     1.807     1.808     1.808     1.808     1.808     1.809     1.809     1.809     1.809     1.809     1.809     1.809     1.809     1.809     1.808     1.807     1.807     1.806     1.805     1.804     1.803     1.802     1.802     1.801     1.800     1.800     1.799     1.798     1.797     1.796     1.795     1.794     1.793     1.792     1.791     1.790     1.789     1.787     1.786     1.785     1.783     1.782     1.780     1.779     1.777     1.776     1.775     1.773     1.771     1.770     1.768     1.767     1.765     1.764     1.762     1.760     1.759     1.757     1.755     1.753     1.752     1.750     1.748     1.747     1.744     1.743     1.740     1.739     1.736     1.735     1.733     1.731     1.729     1.726     1.724     1.722     1.720     1.718     1.715     1.713     1.711     1.709     1.706     1.704     1.702     1.699     1.697     1.694     1.692     1.690     1.687     1.685     1.682     1.680     1.677     1.675     1.672     1.669     1.667     1.664     1.661     1.658     1.656     1.653     1.650     1.647     1.644     1.641     1.638     1.636     1.633     1.630     1.626     1.623     1.620     1.617     1.614     1.610     1.607     1.604     1.601     1.597     1.594     1.590     1.587     1.584     1.580     1.577     1.573     1.570     1.566     1.562     1.559     1.555     1.551     1.548     1.544     1.540     1.536     1.533     1.529     1.525     1.521     1.517     1.513     1.510     1.506     1.502     1.498     1.494     1.490     1.486     1.482     1.478     1.474     1.470     1.466     1.461     1.457     1.453     1.449     1.445     1.441     1.437     1.432     1.428     1.424     1.420     1.415     1.411     1.407     1.403     1.398     1.394     1.390     1.385     1.381     1.377     1.372     1.368     1.364     1.359     1.354     1.350     1.346     1.341     1.337     1.332     1.328     1.323     1.319     1.314     1.310     1.305     1.301     1.296     1.292     1.288     1.289     1.290     1.290     1.291     1.292     1.293     1.294     1.294     1.295     1.296     1.297     1.297     1.298     1.299     1.299     1.300     1.300     1.301     1.302     1.302     1.303     1.304     1.304     1.305     1.306     1.306     1.307     1.307     1.308     1.309     1.309     1.310     1.310     1.311     1.312     1.312     1.313     1.313     1.314     1.314     1.315     1.315     1.316     1.316     1.317     1.317     1.318     1.318     1.318     1.319     1.319     1.320     1.320     1.321     1.321     1.322     1.322     1.322     1.323     1.323     1.324     1.324     1.324     1.325     1.325     1.326     1.326     1.326     1.327     1.327     1.327     1.328     1.328     1.329     1.329     1.329     1.330     1.330     1.331     1.331     1.331     1.332     1.332     1.333     1.333     1.333     1.334     1.334     1.334     1.335     1.335     1.335     1.336     1.336     1.336     1.337     1.337     1.338     1.338     1.338     1.339     1.339     1.340     1.340     1.340     1.341     1.341     1.342     1.342     1.342     1.343     1.343     1.343     1.344     1.344     1.344     1.345     1.345     1.346     1.346     1.347     1.347     1.348     1.348     1.348     1.349     1.349     1.350     1.350     1.351     1.351     1.352     1.352     1.352     1.353     1.354     1.354     1.354     1.355     1.355     1.356     1.356     1.357     1.357     1.358     1.358     1.359     1.359     1.360     1.360     1.360     1.361     1.361     1.362     1.362     1.363     1.363     1.364     1.364     1.365     1.365     1.366     1.366     1.367     1.367     1.368     1.368     1.369     1.370     1.370     1.370     1.371     1.371     1.372     1.372     1.373     1.374     1.374     1.375     1.375     1.376     1.376     1.377     1.377     1.378     1.378     1.379     1.380     1.380     1.381     1.381     1.382     1.382     1.383     1.383     1.384     1.384     1.385     1.386     1.386     1.387     1.387     1.388     1.389     1.389     1.390     1.390     1.391     1.392     1.392     1.393     1.394     1.394     1.395     1.395     1.396     1.396     1.397     1.398     1.399     1.399     1.401     1.403     1.405     1.408     1.410     1.412     1.415     1.417     1.420     1.422     1.424     1.427     1.429     1.432     1.434     1.437     1.440     1.442     1.445     1.448     1.450     1.453     1.456     1.459     1.461     1.464     1.467     1.470     1.473     1.476     1.479     1.482     1.485     1.488     1.491     1.494     1.497     1.500     1.503     1.506     1.509     1.512     1.516     1.519     1.522     1.525     1.529     1.532     1.535     1.538     1.542     1.545     1.548     1.552     1.556     1.559     1.563     1.566     1.570     1.573     1.577     1.581     1.584     1.588     1.592     1.596     1.599     1.603     1.607     1.611     1.615     1.619     1.623     1.627     1.631     1.634     1.639     1.643     1.646     1.651     1.655     1.659     1.663     1.667     1.671     1.676     1.680     1.684     1.689     1.693     1.697     1.702     1.706     1.711     1.715     1.720     1.724     1.729     1.733     1.738     1.742     1.747     1.752     1.757     1.761     1.766     1.771     1.776     1.781     1.785     1.790     1.795     1.800     1.805     1.810     1.815     1.820     1.825     1.830     1.835     1.840     1.845     1.850     1.855     1.860     1.865     1.870     1.875     1.880     1.885     1.890     1.895     1.900     1.906     1.911     1.916     1.921     1.926     1.931     1.936     1.941     1.947     1.952     1.957     1.962     1.967     1.973     1.978     1.983     1.988     1.993     1.998     2.003     2.008     2.013     2.019     2.024     2.029     2.034     2.039     2.044     2.049     2.054     2.059     2.064     2.069     2.074     2.079     2.083     2.088     2.093     2.098     2.103     2.107     2.112     2.117     2.121     2.126     2.130     2.135     2.140     2.144     2.149     2.153     2.158     2.162     2.166     2.171     2.175     2.179     2.183     2.187     2.192     2.195     2.199     2.203     2.207     2.211     2.215     2.219     2.223     2.227     2.230     2.234     2.237     2.241     2.244     2.248     2.251     2.254     2.258     2.261     2.264     2.267     2.270     2.273     2.276     2.279     2.282     2.284     2.287     2.290     2.292     2.295     2.297     2.300     2.302     2.304     2.307     2.309     2.311     2.313     2.315     2.317     2.319     2.321     2.322     2.324     2.325     2.327     2.328     2.329     2.330     2.331     2.331     2.332     2.333     2.333     2.333     2.333     2.333     2.333     2.333     2.332     2.332     2.331     2.330     2.329     2.328     2.326     2.325     2.323     2.321     2.319     2.317     2.315     2.312     2.310     2.307     2.303     2.300     2.296     2.292     2.287     2.283     2.278     2.274     2.269     2.264     2.259     2.254     2.248     2.243     2.237     2.230     2.224     2.217     2.209     2.201     2.193     2.183     2.173     2.161     2.149     2.138     2.129     2.121     2.112     2.105     2.097     2.090     2.083     2.076     2.069     2.062     2.055     2.048     2.042     2.035     2.029     2.022     2.016     2.009     2.002     1.996     1.990     1.983     1.976     1.969     1.962     1.954     1.947     1.939     1.932     1.924     1.916     1.908     1.900     1.891     1.883     1.874     1.866     1.857     1.849     1.840     1.831     1.822     1.814     1.805     1.796     1.787     1.778     1.769     1.770     1.771     1.772     1.774     1.775     1.776     1.777     1.778     1.779     1.780     1.781     1.782     1.783     1.784     1.786     1.787     1.788     1.789     1.790     1.791     1.792     1.794     1.795     1.796     1.797     1.798     1.799     1.800     1.801     1.802     1.803     1.804     1.806     1.807     1.808     1.809     1.810     1.811     1.813     1.814     1.815     1.816     1.817     1.818     1.819     1.820     1.822     1.823     1.824     1.825     1.826     1.827     1.828     1.829     1.830     1.832     1.833     1.834     1.835     1.836     1.838     1.839     1.840     1.841     1.842     1.843     1.844     1.846     1.847     1.848     1.849     1.851     1.852     1.853     1.854     1.856     1.857     1.858     1.859     1.860     1.862     1.863     1.864     1.866     1.867     1.868     1.870     1.871     1.872     1.874     1.875     1.876     1.878     1.879     1.880     1.882     1.883     1.885     1.886     1.888     1.889     1.891     1.892     1.894     1.895     1.897     1.898     1.903     1.921     1.938     1.955     1.973     1.990     2.008     2.025     2.042     2.060     2.077     2.094     2.111     2.128     2.145     2.162     2.179     2.195     2.211     2.227     2.243     2.259     2.275     2.290     2.305     2.320     2.335     2.349     2.364     2.378     2.392     2.405     2.419     2.432     2.445     2.458     2.471     2.483     2.495     2.507     2.519     2.530     2.542     2.552     2.563     2.574     2.584     2.593     2.603     2.612     2.621     2.630     2.638     2.646     2.654     2.661     2.668     2.675     2.681     2.688     2.693     2.698     2.703     2.708     2.712     2.716     2.720     2.723     2.726     2.728     2.730     2.732     2.734     2.735     2.736     2.736     2.736     2.736     2.736     2.735     2.734     2.733     2.731     2.729     2.727     2.724     2.721     2.718     2.715     2.712     2.708     2.704     2.701     2.696     2.692     2.688     2.683     2.678     2.674     2.669     2.663     2.658     2.653     2.648     2.643     2.637     2.632     2.627     2.622     2.617     2.612     2.607     2.602     2.598     2.594     2.589     2.586     2.582     2.579     2.576     2.574     2.572     2.570     2.569     2.568     2.568     2.568     2.569     2.571     2.573     2.576     2.579     2.583     2.588     2.594     2.600     2.607     2.615     2.624     2.634     2.645     2.656     2.668     2.681     2.695     2.710     2.726     2.743     2.760     2.778     2.797     2.817     2.838     2.859     2.881     2.903     2.926     2.950     2.974     2.999     3.024     3.050     3.076     3.103     3.130     3.157     3.185     3.212     3.240     3.268     3.296     3.324     3.352     3.380     3.408     3.436     3.464     3.493     3.521     3.549     3.578     3.607     3.636     3.664     3.693     3.721     3.749     3.777     3.805     3.833     3.862     3.893     3.925     3.960     3.996     4.034     4.074     4.116     4.162     4.213     4.267     4.325     4.384     4.444     4.505     4.564     4.624     4.684     4.744     4.805     4.867     4.929     4.989     5.045     5.095     5.138     5.174     5.201     5.215     5.218     5.213     5.202     5.183     5.167     5.171     5.187     5.193     5.184     5.167     5.140     5.106     5.073     5.043     5.012     4.987     4.978     4.971     4.964     4.970     4.981     4.988     4.999     5.014     5.025     5.036     5.047     5.052     5.053     5.056     5.056     5.053     5.052     5.047     5.037     5.028     5.013     4.992     4.972     4.950     4.922     4.896     4.870     4.841     4.816     4.788     4.752     4.721     4.690     4.652     4.615     4.579     4.537     4.495     4.451     4.399     4.348     4.302     4.252     4.209     4.171     4.129     4.087     4.046     3.998     3.951     3.908     3.860     3.816     3.772     3.725     3.682     3.645     3.612     3.587     3.570     3.552     3.542     3.533     3.520     3.521     3.526     3.532     3.544     3.549     3.553     3.569     3.582     3.597     3.626     3.656     3.688     3.727     3.759     3.782     3.805     3.824     3.834     3.846     3.856     3.858     3.861     3.935     4.042     4.153     4.269     4.384     4.500     4.614     4.724     4.830     4.935     5.037     5.132     5.219     5.315     5.401     5.474     5.540     5.596     5.643     5.684     5.720     5.744     5.753     5.752     5.749     5.751     5.757     5.764     5.753     5.739     5.721     5.688     5.643     5.602     5.558     5.519     5.473     5.419     5.371     5.327     5.281     5.236     5.191     5.145     5.103     5.062     5.020     4.978     4.943     4.903     4.861     4.809     4.757     4.706     4.655     4.605     4.555     4.504     4.454     4.403     4.348     4.292     4.235     4.178     4.122     4.067     4.010     3.954     3.901     3.851     3.807     3.767     3.730     3.698     3.671     3.647     3.622     3.595     3.566     3.537     3.505     3.471     3.433     3.395     3.351     3.305     3.254     3.201     3.149     3.097     3.048     3.000     2.957     2.917     2.880     2.847     2.815     2.783     2.750     2.717     2.684     2.652     2.643     2.641     2.639     2.638     2.636     2.635     2.634     2.633     2.632     2.631     2.629     2.628     2.626     2.624     2.622     2.620     2.618     2.616     2.615     2.613     2.612     2.610     2.609     2.607     2.605     2.603     2.601     2.599     2.597     2.595     2.593     2.591     2.589     2.586     2.584     2.582     2.580     2.578     2.576     2.574     2.572     2.571     2.569     2.568     2.567     2.565     2.563     2.562     2.560     2.557     2.555     2.576     2.612     2.645     2.678     2.708     2.734     2.754     2.765     2.767     2.756     2.754     2.795     2.837     2.883     2.930     2.974     3.016     3.054     3.087     3.118     3.151     3.189     3.232     3.278     3.326     3.385     3.453     3.530     3.611     3.697     3.781     3.850     3.901     3.925     3.919     3.886     3.827     3.744     3.645     3.532     3.413     3.288     3.168     3.053     2.945     2.854     2.775     2.713     2.668     2.634     2.612     2.594     2.576     2.556     2.566     2.576     2.609     2.668     2.722     2.774     2.828     2.891     2.964     3.048     3.136     3.220     3.299     3.371     3.436     3.493     3.538     3.575     3.605     3.643     3.711     3.768     3.813     3.850     3.881     3.907     3.930     3.954     3.981     4.016     4.061     4.115     4.177     4.240     4.295     4.336     4.356     4.358     4.350     4.350     4.356     4.398     4.447     4.495     4.542     4.582     4.623     4.663     4.699     4.724     4.746     4.769     4.789     4.839     4.953     5.042     5.127     5.215     5.316     5.426     5.534     5.637     5.735     5.834     5.934     6.032     6.120     6.198     6.258     6.299     6.323     6.330     6.329     6.319     6.299     6.270     6.232     6.183     6.126     6.054     5.965     5.865     5.760     5.670     5.606     5.569     5.549     5.542     5.544     5.553     5.562     5.564     5.543     5.496     5.436     5.382     5.321     5.263     5.208     5.154     5.100     5.050     5.009     4.974     4.943     4.913     4.885     4.853     4.811     4.764     4.711     4.652     4.586     4.516     4.445     4.378     4.317     4.257     4.189     4.113     4.033     3.950     3.867     3.782     3.700     3.621     3.542     3.467     3.393     3.318     3.246     3.179     3.115     3.051     2.989     2.929     2.874     2.821     2.771     2.724     2.680     2.638     2.599     2.563     2.530     2.498     2.468     2.439     2.412     2.384     2.356     2.330     2.304     2.279     2.254     2.230     2.206     2.183     2.160     2.138     2.116     2.094     2.073     2.051     2.030     2.009     1.990     1.970     1.951     1.932     1.913     1.895     1.877     1.859     1.842     1.825     1.808     1.791     1.773     1.756     1.738     1.721     1.703     1.686     1.669     1.652     1.635     1.619     1.603     1.587     1.572     1.557     1.542     1.526     1.511     1.497     1.483     1.469     1.454     1.440     1.426     1.413     1.400     1.388     1.385     1.382     1.379     1.376     1.373     1.370     1.367     1.364     1.361     1.358     1.355     1.352     1.348     1.345     1.342     1.339     1.336     1.333     1.330     1.327     1.324     1.321     1.318     1.315     1.313     1.310     1.307     1.305     1.302     1.300     1.298     1.295     1.293     1.291     1.289     1.287     1.285     1.283     1.281     1.280     1.278     1.276     1.275     1.273     1.272     1.271     1.270     1.268     1.267     1.266     1.264     1.263     1.262     1.261     1.260     1.259     1.258     1.256     1.255     1.254     1.253     1.251     1.250     1.249     1.247     1.246     1.244     1.243     1.241     1.239     1.237     1.235     1.233     1.231     1.229     1.227     1.224     1.222     1.219     1.216     1.214     1.211     1.208     1.204     1.201     1.198     1.194     1.190     1.186     1.182     1.178     1.174     1.170     1.166     1.161     1.157     1.152     1.147     1.142     1.138     1.133     1.128     1.122     1.117     1.111     1.106     1.100     1.095     1.089     1.083     1.077     1.071     1.065     1.059     1.052     1.046     1.040     1.034     1.027     1.021     1.015     1.008     1.002     0.996     0.990     0.983     0.977     0.970     0.964     0.957     0.951     0.945     0.938     0.932     0.926     0.920     0.913     0.907     0.901     0.894     0.888     0.881     0.876     0.881     0.884
     1.701     1.706     1.709     1.713     1.717     1.720     1.724     1.728     1.731     1.735     1.738     1.741     1.744     1.747     1.750     1.752     1.755     1.758     1.760     1.763     1.765     1.768     1.770     1.772     1.774     1.776     1.777     1.780     1.781     1.783     1.785     1.786     1.788     1.789     1.791     1.792     1.794     1.795     1.797     1.798     1.799     1.800     1.801     1.802     1.802     1.803     1.803     1.804     1.805     1.805     1.806     1.806     1.807     1.807     1.807     1.808     1.808     1.808     1.808     1.809     1.809     1.809     1.809     1.809     1.809     1.809     1.808     1.808     1.808     1.807     1.806     1.806     1.805     1.805     1.804     1.803     1.802     1.801     1.801     1.800     1.799     1.798     1.797     1.797     1.795     1.795     1.794     1.792     1.792     1.790     1.789     1.788     1.787     1.786     1.784     1.783     1.781     1.780     1.779     1.777     1.776     1.774     1.772     1.771     1.769     1.768     1.766     1.764     1.763     1.761     1.760     1.758     1.756     1.754     1.753     1.751     1.749     1.747     1.746     1.744     1.742     1.740     1.738     1.736     1.734     1.732     1.729     1.727     1.725     1.723     1.721     1.719     1.716     1.714     1.712     1.710     1.708     1.705     1.703     1.701     1.698     1.696     1.693     1.691     1.688     1.686     1.683     1.681     1.678     1.676     1.673     1.670     1.668     1.665     1.662     1.660     1.657     1.654     1.651     1.648     1.646     1.643     1.640     1.637     1.634     1.631     1.628     1.625     1.621     1.618     1.615     1.612     1.609     1.605     1.602     1.599     1.595     1.592     1.589     1.585     1.582     1.578     1.575     1.571     1.568     1.564     1.560     1.557     1.553     1.549     1.546     1.542     1.538     1.535     1.531     1.527     1.523     1.519     1.515     1.511     1.508     1.504     1.500     1.496     1.492     1.488     1.484     1.480     1.476     1.472     1.468     1.464     1.459     1.455     1.451     1.447     1.443     1.439     1.435     1.430     1.426     1.422     1.418     1.413     1.409     1.405     1.401     1.396     1.392     1.387     1.383     1.379     1.374     1.370     1.366     1.361     1.357     1.353     1.348     1.344     1.339     1.335     1.330     1.326     1.321     1.317     1.312     1.308     1.303     1.299     1.294     1.290     1.288     1.289     1.290     1.291     1.291     1.292     1.293     1.294     1.294     1.295     1.296     1.297     1.297     1.298     1.299     1.299     1.300     1.300     1.301     1.302     1.302     1.303     1.304     1.304     1.305     1.306     1.306     1.307     1.307     1.308     1.309     1.309     1.310     1.310     1.311     1.311     1.312     1.312     1.313     1.314     1.314     1.315     1.315     1.315     1.316     1.316     1.317     1.317     1.318     1.318     1.319     1.319     1.319     1.320     1.320     1.321     1.321     1.322     1.322     1.322     1.323     1.323     1.324     1.324     1.324     1.325     1.325     1.326     1.326     1.326     1.327     1.327     1.327     1.328     1.328     1.329     1.329     1.329     1.330     1.330     1.331     1.331     1.331     1.332     1.332     1.333     1.333     1.333     1.334     1.334     1.334     1.335     1.335     1.335     1.336     1.336     1.337     1.337     1.337     1.338     1.338     1.339     1.339     1.339     1.340     1.340     1.340     1.341     1.341     1.341     1.342     1.342     1.343     1.343     1.343     1.344     1.344     1.345     1.345     1.345     1.346     1.346     1.347     1.347     1.348     1.348     1.349     1.349     1.349     1.350     1.350     1.351     1.351     1.352     1.352     1.353     1.353     1.354     1.354     1.355     1.355     1.356     1.356     1.357     1.357     1.357     1.358     1.358     1.359     1.359     1.360     1.360     1.361     1.361     1.362     1.362     1.363     1.363     1.364     1.364     1.365     1.365     1.366     1.366     1.367     1.367     1.368     1.368     1.369     1.369     1.370     1.370     1.371     1.371     1.372     1.372     1.373     1.373     1.374     1.375     1.375     1.376     1.376     1.377     1.377     1.378     1.378     1.379     1.380     1.380     1.381     1.381     1.382     1.382     1.383     1.383     1.384     1.384     1.385     1.386     1.386     1.387     1.387     1.388     1.389     1.389     1.390     1.390     1.391     1.392     1.392     1.393     1.393     1.394     1.395     1.395     1.396     1.397     1.397     1.398     1.399     1.399     1.402     1.404     1.406     1.408     1.411     1.413     1.416     1.418     1.420     1.423     1.425     1.428     1.430     1.433     1.435     1.438     1.441     1.443     1.446     1.448     1.451     1.454     1.457     1.460     1.462     1.465     1.468     1.471     1.474     1.477     1.480     1.483     1.486     1.489     1.492     1.495     1.498     1.501     1.504     1.507     1.511     1.514     1.517     1.520     1.523     1.527     1.530     1.533     1.536     1.540     1.543     1.547     1.550     1.553     1.557     1.561     1.564     1.568     1.572     1.575     1.579     1.582     1.586     1.590     1.594     1.598     1.601     1.605     1.609     1.613     1.617     1.621     1.624     1.628     1.632     1.636     1.640     1.644     1.649     1.653     1.657     1.661     1.665     1.669     1.674     1.678     1.682     1.687     1.691     1.695     1.700     1.704     1.708     1.713     1.717     1.722     1.726     1.731     1.736     1.740     1.745     1.750     1.754     1.759     1.764     1.769     1.773     1.778     1.783     1.788     1.793     1.798     1.803     1.807     1.812     1.817     1.822     1.827     1.832     1.837     1.842     1.847     1.852     1.857     1.862     1.867     1.872     1.877     1.883     1.888     1.893     1.898     1.903     1.908     1.913     1.918     1.923     1.928     1.933     1.939     1.944     1.949     1.954     1.959     1.964     1.969     1.975     1.980     1.985     1.990     1.995     2.000     2.005     2.010     2.015     2.021     2.026     2.031     2.036     2.041     2.046     2.051     2.055     2.060     2.065     2.070     2.075     2.080     2.085     2.089     2.094     2.099     2.103     2.108     2.113     2.117     2.122     2.126     2.131     2.135     2.140     2.144     2.149     2.153     2.157     2.162     2.166     2.170     2.174     2.178     2.182     2.186     2.190     2.194     2.198     2.202     2.206     2.210     2.213     2.217     2.221     2.224     2.228     2.231     2.235     2.238     2.241     2.245     2.248     2.251     2.254     2.257     2.260     2.263     2.266     2.269     2.272     2.274     2.277     2.280     2.282     2.285     2.287     2.290     2.292     2.294     2.296     2.299     2.301     2.303     2.305     2.306     2.308     2.310     2.312     2.313     2.314     2.316     2.317     2.318     2.319     2.320     2.321     2.321     2.322     2.322     2.322     2.322     2.322     2.322     2.322     2.321     2.321     2.320     2.319     2.318     2.316     2.315     2.313     2.311     2.309     2.307     2.305     2.303     2.300     2.297     2.294     2.291     2.287     2.283     2.279     2.275     2.271     2.266     2.261     2.256     2.251     2.246     2.240     2.234     2.229     2.222     2.216     2.209     2.202     2.194     2.186     2.178     2.169     2.159     2.148     2.137     2.126     2.116     2.108     2.100     2.092     2.085     2.078     2.071     2.065     2.058     2.051     2.045     2.038     2.032     2.026     2.019     2.013     2.006     2.000     1.994     1.987     1.981     1.974     1.967     1.960     1.953     1.946     1.939     1.931     1.924     1.916     1.908     1.900     1.892     1.884     1.875     1.867     1.858     1.850     1.841     1.832     1.824     1.815     1.806     1.797     1.788     1.779     1.770     1.768     1.769     1.770     1.771     1.773     1.774     1.775     1.776     1.777     1.778     1.779     1.780     1.781     1.782     1.784     1.785     1.786     1.787     1.788     1.789     1.790     1.791     1.792     1.794     1.795     1.796     1.797     1.798     1.799     1.800     1.801     1.802     1.804     1.805     1.806     1.807     1.808     1.809     1.810     1.812     1.813     1.814     1.815     1.816     1.817     1.818     1.819     1.820     1.822     1.823     1.824     1.825     1.826     1.827     1.828     1.829     1.830     1.832     1.833     1.834     1.835     1.836     1.838     1.839     1.840     1.841     1.842     1.843     1.844     1.846     1.847     1.848     1.849     1.851     1.852     1.853     1.854     1.856     1.857     1.858     1.859     1.861     1.862     1.863     1.865     1.866     1.867     1.869     1.870     1.871     1.873     1.874     1.875     1.877     1.878     1.879     1.881     1.882     1.884     1.885     1.887     1.888     1.890     1.891     1.893     1.894     1.896     1.897     1.899     1.908     1.926     1.943     1.961     1.978     1.996     2.013     2.031     2.048     2.066     2.083     2.100     2.117     2.134     2.151     2.168     2.184     2.201     2.217     2.233     2.249     2.265     2.280     2.295     2.310     2.325     2.340     2.354     2.369     2.383     2.396     2.410     2.423     2.436     2.449     2.462     2.474     2.487     2.499     2.511     2.522     2.533     2.545     2.555     2.566     2.576     2.586     2.595     2.605     2.614     2.623     2.631     2.639     2.647     2.655     2.662     2.669     2.675     2.681     2.687     2.693     2.698     2.702     2.707     2.711     2.714     2.718     2.721     2.723     2.725     2.727     2.729     2.730     2.731     2.732     2.732     2.732     2.732     2.731     2.730     2.729     2.727     2.725     2.723     2.721     2.718     2.715     2.712     2.708     2.705     2.701     2.697     2.693     2.689     2.684     2.680     2.675     2.670     2.665     2.660     2.655     2.650     2.644     2.639     2.634     2.629     2.623     2.618     2.613     2.608     2.603     2.599     2.594     2.590     2.585     2.582     2.578     2.575     2.572     2.569     2.567     2.565     2.564     2.563     2.562     2.563     2.563     2.565     2.566     2.569     2.572     2.576     2.581     2.586     2.592     2.599     2.607     2.615     2.625     2.635     2.646     2.658     2.671     2.684     2.699     2.714     2.730     2.747     2.766     2.784     2.804     2.824     2.845     2.867     2.889     2.912     2.935     2.959     2.984     3.009     3.034     3.060     3.087     3.114     3.141     3.169     3.196     3.224     3.252     3.280     3.308     3.337     3.365     3.393     3.421     3.450     3.478     3.506     3.535     3.563     3.592     3.621     3.650     3.679     3.708     3.736     3.765     3.793     3.822     3.851     3.881     3.913     3.946     3.981     4.018     4.056     4.098     4.142     4.190     4.242     4.299     4.358     4.419     4.481     4.541     4.602     4.662     4.721     4.782     4.845     4.906     4.966     5.025     5.080     5.128     5.169     5.202     5.224     5.234     5.234     5.225     5.209     5.192     5.190     5.203     5.217     5.218     5.200     5.173     5.141     5.102     5.062     5.029     5.000     4.979     4.970     4.965     4.960     4.966     4.976     4.985     4.998     5.014     5.028     5.042     5.054     5.061     5.064     5.068     5.070     5.069     5.068     5.063     5.054     5.041     5.025     5.003     4.982     4.960     4.934     4.912     4.891     4.867     4.842     4.812     4.779     4.748     4.718     4.681     4.645     4.610     4.569     4.527     4.484     4.433     4.382     4.333     4.284     4.240     4.203     4.161     4.119     4.075     4.025     3.976     3.929     3.882     3.836     3.789     3.742     3.697     3.658     3.625     3.597     3.576     3.555     3.536     3.520     3.501     3.495     3.496     3.499     3.508     3.514     3.522     3.539     3.558     3.579     3.613     3.648     3.686     3.726     3.760     3.786     3.811     3.833     3.848     3.862     3.875     3.882     3.887     3.891     3.915     4.017     4.125     4.236     4.348     4.458     4.568     4.675     4.782     4.885     4.978     5.079     5.177     5.264     5.348     5.425     5.491     5.548     5.597     5.637     5.659     5.674     5.681     5.693     5.713     5.742     5.758     5.765     5.771     5.755     5.721     5.686     5.648     5.618     5.575     5.524     5.479     5.434     5.390     5.344     5.297     5.247     5.201     5.156     5.110     5.066     5.029     4.990     4.947     4.897     4.849     4.799     4.749     4.697     4.644     4.591     4.542     4.492     4.440     4.385     4.328     4.271     4.214     4.158     4.100     4.041     3.984     3.929     3.878     3.830     3.786     3.746     3.712     3.681     3.650     3.620     3.591     3.561     3.531     3.498     3.463     3.426     3.387     3.344     3.296     3.248     3.197     3.144     3.093     3.042     2.996     2.952     2.914     2.881     2.851     2.822     2.793     2.761     2.728     2.694     2.661     2.654     2.652     2.650     2.649     2.647     2.646     2.645     2.644     2.643     2.641     2.639     2.637     2.635     2.633     2.631     2.629     2.627     2.625     2.623     2.621     2.619     2.618     2.616     2.614     2.611     2.609     2.607     2.604     2.602     2.600     2.598     2.595     2.592     2.590     2.587     2.585     2.583     2.580     2.578     2.577     2.575     2.573     2.572     2.571     2.569     2.567     2.566     2.564     2.562     2.559     2.557     2.575     2.609     2.640     2.671     2.703     2.731     2.753     2.767     2.767     2.751     2.749     2.793     2.838     2.883     2.929     2.971     3.011     3.047     3.079     3.110     3.143     3.178     3.217     3.256     3.298     3.351     3.413     3.483     3.563     3.654     3.741     3.818     3.880     3.915     3.923     3.905     3.862     3.792     3.703     3.598     3.480     3.356     3.229     3.106     2.988     2.884     2.794     2.719     2.664     2.625     2.600     2.580     2.563     2.543     2.542     2.551     2.570     2.635     2.696     2.751     2.804     2.859     2.920     2.988     3.064     3.144     3.225     3.304     3.378     3.443     3.499     3.544     3.580     3.631     3.716     3.785     3.839     3.880     3.909     3.928     3.942     3.953     3.967     3.987     4.019     4.063     4.117     4.176     4.231     4.277     4.308     4.327     4.341     4.360     4.377     4.385     4.390     4.432     4.489     4.540     4.591     4.642     4.682     4.714     4.748     4.791     4.838     4.840     4.938     5.073     5.209     5.350     5.501     5.656     5.806     5.948     6.080     6.211     6.334     6.443     6.531     6.597     6.638     6.655     6.651     6.637     6.617     6.591     6.558     6.514     6.461     6.402     6.334     6.254     6.159     6.053     5.947     5.848     5.776     5.727     5.692     5.668     5.655     5.646     5.639     5.626     5.600     5.552     5.491     5.431     5.381     5.331     5.280     5.233     5.180     5.123     5.066     5.010     4.954     4.896     4.837     4.780     4.718     4.652     4.588     4.523     4.452     4.378     4.308     4.242     4.180     4.121     4.058     3.987     3.915     3.849     3.786     3.720     3.654     3.586     3.517     3.449     3.382     3.314     3.249     3.186     3.126     3.066     3.007     2.950     2.896     2.846     2.797     2.750     2.707     2.667     2.629     2.593     2.560     2.528     2.497     2.468     2.440     2.412     2.385     2.358     2.331     2.305     2.279     2.254     2.230     2.207     2.183     2.160     2.137     2.114     2.092     2.070     2.048     2.027     2.006     1.985     1.965     1.946     1.927     1.908     1.890     1.871     1.853     1.836     1.818     1.801     1.783     1.765     1.747     1.730     1.712     1.695     1.677     1.661     1.644     1.627     1.611     1.595     1.580     1.565     1.550     1.534     1.519     1.504     1.490     1.476     1.462     1.448     1.434     1.420     1.407     1.395     1.382     1.378     1.375     1.372     1.369     1.366     1.363     1.360     1.356     1.353     1.350     1.347     1.344     1.341     1.338     1.335     1.332     1.329     1.326     1.323     1.320     1.317     1.314     1.312     1.309     1.306     1.303     1.301     1.299     1.296     1.294     1.292     1.289     1.287     1.285     1.283     1.281     1.280     1.278     1.276     1.274     1.273     1.271     1.270     1.269     1.267     1.266     1.265     1.263     1.262     1.261     1.260     1.259     1.258     1.257     1.255     1.254     1.253     1.252     1.251     1.249     1.248     1.247     1.246     1.244     1.243     1.241     1.239     1.238     1.236     1.234     1.232     1.230     1.228     1.226     1.224     1.221     1.219     1.216     1.213     1.210     1.208     1.204     1.201     1.198     1.195     1.191     1.187     1.183     1.179     1.175     1.171     1.167     1.163     1.159     1.154     1.149     1.145     1.140     1.135     1.130     1.125     1.119     1.114     1.109     1.103     1.098     1.092     1.086     1.080     1.074     1.068     1.062     1.056     1.050     1.044     1.037     1.031     1.025     1.018     1.012     1.006     1.000     0.993     0.987     0.981     0.974     0.968     0.962     0.955     0.949     0.942     0.936     0.930     0.923     0.917     0.911     0.905     0.898     0.892     0.886     0.879     0.873     0.878     0.881
     1.700     1.705     1.708     1.712     1.716     1.719     1.723     1.727     1.730     1.734     1.737     1.740     1.743     1.746     1.749     1.751     1.754     1.757     1.759     1.762     1.764     1.767     1.769     1.771     1.773     1.775     1.777     1.779     1.781     1.783     1.784     1.786     1.787     1.789     1.791     1.792     1.793     1.794     1.796     1.797     1.799     1.799     1.801     1.801     1.802     1.803     1.803     1.804     1.804     1.805     1.806     1.806     1.807     1.807     1.807     1.807     1.808     1.808     1.808     1.808     1.809     1.809     1.809     1.809     1.809     1.808     1.808     1.808     1.808     1.807     1.807     1.806     1.805     1.805     1.804     1.803     1.802     1.802     1.801     1.800     1.800     1.799     1.798     1.797     1.796     1.795     1.794     1.793     1.793     1.791     1.791     1.789     1.788     1.786     1.785     1.783     1.782     1.780     1.780     1.777     1.776     1.775     1.773     1.772     1.770     1.769     1.767     1.766     1.764     1.762     1.760     1.759     1.757     1.755     1.754     1.752     1.750     1.748     1.746     1.744     1.743     1.740     1.739     1.737     1.734     1.733     1.730     1.728     1.726     1.724     1.722     1.720     1.718     1.715     1.713     1.711     1.709     1.706     1.704     1.702     1.699     1.697     1.694     1.692     1.690     1.687     1.685     1.682     1.680     1.677     1.674     1.672     1.669     1.667     1.664     1.661     1.658     1.655     1.652     1.650     1.647     1.644     1.641     1.638     1.635     1.632     1.629     1.626     1.623     1.620     1.616     1.614     1.610     1.607     1.604     1.600     1.597     1.594     1.590     1.587     1.583     1.580     1.576     1.573     1.569     1.565     1.562     1.558     1.555     1.551     1.547     1.544     1.540     1.536     1.532     1.529     1.525     1.521     1.517     1.513     1.510     1.506     1.502     1.498     1.494     1.490     1.486     1.482     1.478     1.474     1.470     1.466     1.461     1.457     1.453     1.449     1.445     1.441     1.437     1.432     1.428     1.424     1.420     1.416     1.411     1.407     1.403     1.398     1.394     1.390     1.385     1.381     1.377     1.372     1.368     1.364     1.359     1.355     1.351     1.346     1.342     1.337     1.333     1.328     1.324     1.319     1.315     1.311     1.306     1.302     1.297     1.292     1.288     1.288     1.289     1.290     1.291     1.292     1.292     1.293     1.294     1.294     1.295     1.296     1.297     1.297     1.298     1.299     1.299     1.300     1.301     1.301     1.302     1.302     1.303     1.304     1.304     1.305     1.306     1.306     1.307     1.307     1.308     1.309     1.309     1.310     1.310     1.311     1.311     1.312     1.312     1.313     1.313     1.314     1.314     1.315     1.315     1.316     1.316     1.317     1.317     1.318     1.318     1.318     1.319     1.319     1.320     1.320     1.320     1.321     1.321     1.322     1.322     1.323     1.323     1.323     1.324     1.324     1.325     1.325     1.325     1.326     1.326     1.326     1.327     1.327     1.328     1.328     1.328     1.329     1.329     1.329     1.330     1.330     1.331     1.331     1.331     1.332     1.332     1.333     1.333     1.333     1.334     1.334     1.334     1.335     1.335     1.335     1.336     1.336     1.337     1.337     1.337     1.338     1.338     1.339     1.339     1.339     1.340     1.340     1.340     1.341     1.341     1.342     1.342     1.342     1.343     1.343     1.344     1.344     1.344     1.345     1.345     1.346     1.346     1.347     1.347     1.347     1.348     1.348     1.349     1.349     1.350     1.350     1.351     1.351     1.352     1.352     1.353     1.353     1.354     1.354     1.354     1.355     1.355     1.356     1.356     1.357     1.357     1.358     1.358     1.359     1.359     1.359     1.360     1.361     1.361     1.362     1.362     1.363     1.363     1.364     1.364     1.365     1.365     1.366     1.366     1.367     1.367     1.368     1.368     1.369     1.369     1.370     1.370     1.371     1.371     1.372     1.372     1.373     1.373     1.374     1.375     1.375     1.376     1.376     1.377     1.377     1.378     1.378     1.379     1.379     1.380     1.380     1.381     1.382     1.382     1.383     1.383     1.384     1.384     1.385     1.385     1.386     1.387     1.387     1.388     1.389     1.389     1.390     1.391     1.391     1.392     1.392     1.393     1.393     1.394     1.395     1.395     1.396     1.397     1.397     1.398     1.399     1.400     1.402     1.405     1.407     1.409     1.412     1.414     1.416     1.419     1.421     1.424     1.426     1.428     1.431     1.434     1.436     1.439     1.442     1.444     1.447     1.450     1.453     1.455     1.458     1.461     1.464     1.467     1.469     1.472     1.475     1.478     1.481     1.484     1.487     1.490     1.493     1.496     1.499     1.502     1.506     1.509     1.512     1.515     1.519     1.522     1.525     1.528     1.531     1.535     1.538     1.541     1.545     1.548     1.552     1.555     1.559     1.562     1.566     1.570     1.573     1.577     1.580     1.584     1.588     1.592     1.595     1.599     1.603     1.607     1.611     1.615     1.618     1.622     1.626     1.630     1.634     1.638     1.642     1.646     1.651     1.655     1.659     1.663     1.667     1.672     1.676     1.680     1.684     1.689     1.693     1.697     1.702     1.706     1.711     1.715     1.720     1.724     1.729     1.733     1.738     1.743     1.747     1.752     1.757     1.761     1.766     1.771     1.776     1.781     1.786     1.791     1.795     1.800     1.805     1.810     1.815     1.820     1.825     1.830     1.835     1.840     1.845     1.850     1.855     1.860     1.865     1.870     1.875     1.880     1.885     1.890     1.895     1.900     1.905     1.910     1.915     1.921     1.926     1.931     1.936     1.941     1.946     1.951     1.956     1.961     1.967     1.972     1.977     1.982     1.987     1.992     1.997     2.002     2.007     2.012     2.017     2.022     2.027     2.032     2.037     2.042     2.047     2.052     2.057     2.061     2.066     2.071     2.076     2.081     2.085     2.090     2.095     2.099     2.104     2.108     2.113     2.117     2.122     2.126     2.131     2.135     2.140     2.144     2.148     2.153     2.157     2.161     2.165     2.169     2.173     2.177     2.181     2.185     2.189     2.193     2.197     2.200     2.204     2.208     2.211     2.215     2.218     2.222     2.225     2.229     2.232     2.235     2.238     2.241     2.244     2.247     2.250     2.253     2.256     2.259     2.262     2.265     2.267     2.270     2.272     2.275     2.277     2.279     2.282     2.284     2.286     2.288     2.290     2.292     2.294     2.296     2.298     2.299     2.301     2.302     2.304     2.305     2.306     2.307     2.308     2.309     2.310     2.310     2.311     2.311     2.311     2.312     2.311     2.311     2.311     2.310     2.310     2.309     2.308     2.307     2.305     2.304     2.302     2.300     2.298     2.296     2.293     2.291     2.288     2.285     2.282     2.279     2.275     2.271     2.267     2.263     2.259     2.254     2.249     2.244     2.239     2.233     2.227     2.222     2.216     2.209     2.203     2.196     2.188     2.181     2.173     2.164     2.156     2.146     2.136     2.126     2.116     2.106     2.097     2.088     2.081     2.074     2.067     2.060     2.054     2.047     2.041     2.035     2.029     2.022     2.016     2.010     2.004     1.997     1.991     1.985     1.978     1.972     1.965     1.958     1.952     1.945     1.938     1.930     1.923     1.915     1.908     1.900     1.892     1.884     1.876     1.868     1.859     1.851     1.842     1.834     1.825     1.816     1.807     1.799     1.790     1.781     1.772     1.766     1.767     1.768     1.769     1.770     1.771     1.773     1.774     1.775     1.776     1.777     1.778     1.779     1.780     1.781     1.782     1.784     1.785     1.786     1.787     1.788     1.789     1.790     1.791     1.793     1.794     1.795     1.796     1.797     1.798     1.799     1.800     1.801     1.803     1.804     1.805     1.806     1.807     1.808     1.809     1.810     1.812     1.813     1.814     1.815     1.816     1.817     1.818     1.819     1.820     1.822     1.823     1.824     1.825     1.826     1.827     1.828     1.829     1.831     1.832     1.833     1.834     1.835     1.836     1.838     1.839     1.840     1.841     1.842     1.843     1.845     1.846     1.847     1.848     1.850     1.851     1.852     1.853     1.854     1.856     1.857     1.858     1.860     1.861     1.862     1.863     1.865     1.866     1.867     1.869     1.870     1.871     1.873     1.874     1.876     1.877     1.878     1.880     1.881     1.883     1.884     1.886     1.887     1.889     1.890     1.892     1.893     1.895     1.896     1.898     1.899     1.914     1.931     1.949     1.966     1.984     2.001     2.019     2.037     2.054     2.071     2.089     2.106     2.123     2.140     2.157     2.174     2.190     2.206     2.223     2.239     2.254     2.270     2.285     2.301     2.315     2.330     2.345     2.359     2.373     2.387     2.401     2.414     2.427     2.440     2.453     2.466     2.478     2.490     2.502     2.514     2.525     2.536     2.547     2.558     2.568     2.578     2.588     2.597     2.607     2.615     2.624     2.632     2.640     2.648     2.655     2.662     2.669     2.675     2.681     2.686     2.692     2.697     2.701     2.705     2.709     2.712     2.715     2.718     2.721     2.723     2.724     2.726     2.727     2.727     2.728     2.728     2.727     2.727     2.726     2.725     2.723     2.721     2.719     2.717     2.714     2.711     2.708     2.705     2.701     2.698     2.693     2.689     2.685     2.681     2.676     2.671     2.667     2.662     2.657     2.651     2.646     2.641     2.636     2.630     2.625     2.620     2.614     2.609     2.604     2.599     2.595     2.590     2.586     2.581     2.577     2.573     2.570     2.567     2.564     2.562     2.560     2.558     2.557     2.557     2.557     2.557     2.558     2.560     2.562     2.565     2.569     2.573     2.578     2.584     2.591     2.598     2.606     2.615     2.625     2.636     2.647     2.660     2.673     2.687     2.702     2.718     2.735     2.753     2.771     2.790     2.810     2.831     2.852     2.874     2.897     2.920     2.944     2.968     2.993     3.019     3.045     3.071     3.098     3.125     3.152     3.180     3.208     3.236     3.264     3.292     3.321     3.349     3.378     3.406     3.434     3.463     3.491     3.520     3.548     3.577     3.606     3.635     3.664     3.693     3.722     3.751     3.781     3.810     3.840     3.870     3.901     3.933     3.967     4.002     4.039     4.079     4.121     4.167     4.217     4.271     4.330     4.392     4.454     4.516     4.577     4.638     4.698     4.758     4.819     4.881     4.942     5.001     5.058     5.112     5.158     5.197     5.224     5.240     5.246     5.243     5.233     5.217     5.210     5.219     5.233     5.241     5.232     5.205     5.169     5.132     5.089     5.047     5.013     4.987     4.968     4.960     4.957     4.955     4.958     4.968     4.979     4.993     5.010     5.027     5.042     5.056     5.063     5.069     5.074     5.078     5.078     5.078     5.073     5.063     5.049     5.031     5.010     4.989     4.968     4.947     4.927     4.911     4.890     4.862     4.832     4.802     4.772     4.740     4.706     4.671     4.636     4.598     4.556     4.513     4.464     4.413     4.364     4.315     4.272     4.233     4.193     4.150     4.103     4.052     4.002     3.952     3.904     3.856     3.807     3.761     3.716     3.675     3.642     3.610     3.584     3.559     3.533     3.509     3.485     3.471     3.468     3.470     3.477     3.486     3.496     3.517     3.541     3.568     3.603     3.644     3.684     3.725     3.762     3.791     3.819     3.844     3.862     3.880     3.897     3.908     3.915     3.919     3.918     3.920     4.003     4.104     4.208     4.314     4.421     4.528     4.633     4.731     4.834     4.936     5.031     5.127     5.219     5.303     5.379     5.445     5.501     5.538     5.566     5.583     5.601     5.622     5.660     5.699     5.733     5.771     5.789     5.777     5.757     5.732     5.714     5.684     5.636     5.597     5.555     5.511     5.468     5.421     5.367     5.316     5.265     5.211     5.161     5.119     5.076     5.031     4.981     4.937     4.888     4.839     4.789     4.734     4.679     4.629     4.578     4.527     4.473     4.418     4.361     4.306     4.249     4.191     4.131     4.072     4.015     3.960     3.904     3.853     3.807     3.765     3.726     3.689     3.653     3.620     3.589     3.557     3.524     3.491     3.455     3.418     3.376     3.332     3.287     3.237     3.187     3.135     3.082     3.033     2.986     2.944     2.908     2.878     2.851     2.824     2.797     2.767     2.733     2.698     2.667     2.665     2.664     2.662     2.661     2.659     2.658     2.656     2.655     2.653     2.652     2.650     2.648     2.645     2.643     2.641     2.638     2.636     2.634     2.632     2.629     2.627     2.625     2.623     2.620     2.618     2.615     2.612     2.610     2.607     2.605     2.602     2.599     2.596     2.594     2.591     2.588     2.586     2.584     2.582     2.580     2.578     2.576     2.575     2.573     2.572     2.570     2.568     2.566     2.564     2.562     2.559     2.572     2.604     2.633     2.664     2.697     2.729     2.754     2.766     2.760     2.738     2.745     2.789     2.834     2.878     2.920     2.962     2.999     3.032     3.066     3.098     3.129     3.162     3.195     3.226     3.265     3.312     3.370     3.435     3.519     3.610     3.700     3.788     3.857     3.906     3.929     3.927     3.898     3.842     3.763     3.666     3.552     3.426     3.297     3.164     3.042     2.924     2.824     2.738     2.670     2.628     2.594     2.569     2.549     2.525     2.516     2.526     2.536     2.587     2.652     2.712     2.768     2.823     2.879     2.938     3.004     3.076     3.151     3.228     3.306     3.379     3.441     3.492     3.535     3.635     3.724     3.795     3.851     3.892     3.922     3.942     3.956     3.965     3.975     3.990     4.016     4.051     4.093     4.139     4.185     4.229     4.268     4.303     4.339     4.375     4.403     4.424     4.441     4.455     4.462     4.493     4.559     4.620     4.665     4.701     4.738     4.795     4.858     4.912     5.052     5.234     5.427     5.624     5.823     6.016     6.193     6.362     6.517     6.658     6.777     6.874     6.938     6.977     6.988     6.977     6.949     6.917     6.878     6.837     6.787     6.731     6.667     6.600     6.524     6.441     6.342     6.236     6.133     6.033     5.957     5.898     5.846     5.797     5.757     5.725     5.694     5.661     5.617     5.563     5.497     5.431     5.372     5.325     5.278     5.229     5.180     5.122     5.058     4.987     4.908     4.824     4.737     4.649     4.564     4.480     4.401     4.330     4.259     4.187     4.118     4.055     3.996     3.945     3.893     3.836     3.782     3.737     3.692     3.642     3.590     3.535     3.476     3.416     3.356     3.296     3.236     3.178     3.122     3.066     3.010     2.956     2.905     2.856     2.809     2.764     2.723     2.683     2.646     2.611     2.578     2.547     2.517     2.488     2.459     2.431     2.404     2.378     2.351     2.324     2.298     2.273     2.248     2.224     2.200     2.177     2.154     2.130     2.107     2.085     2.063     2.041     2.019     1.998     1.977     1.958     1.938     1.919     1.900     1.882     1.863     1.845     1.827     1.809     1.791     1.773     1.756     1.738     1.720     1.702     1.685     1.668     1.652     1.635     1.619     1.603     1.587     1.572     1.557     1.542     1.526     1.511     1.497     1.483     1.469     1.455     1.441     1.427     1.414     1.401     1.389     1.377     1.370     1.367     1.364     1.361     1.358     1.355     1.352     1.349     1.346     1.343     1.340     1.337     1.334     1.331     1.328     1.325     1.322     1.319     1.316     1.313     1.310     1.308     1.305     1.302     1.300     1.297     1.295     1.293     1.290     1.288     1.286     1.284     1.282     1.280     1.278     1.276     1.274     1.273     1.271     1.269     1.268     1.267     1.265     1.264     1.263     1.261     1.260     1.259     1.258     1.257     1.255     1.254     1.253     1.252     1.251     1.250     1.249     1.247     1.246     1.245     1.244     1.242     1.241     1.240     1.238     1.236     1.235     1.233     1.231     1.229     1.227     1.225     1.223     1.221     1.218     1.216     1.213     1.210     1.207     1.205     1.201     1.198     1.195     1.192     1.188     1.184     1.180     1.177     1.172     1.168     1.164     1.160     1.156     1.151     1.146     1.142     1.137     1.132     1.127     1.122     1.117     1.111     1.106     1.100     1.095     1.089     1.083     1.078     1.072     1.066     1.060     1.053     1.047     1.041     1.035     1.028     1.022     1.016     1.009     1.003     0.997     0.991     0.984     0.978     0.972     0.965     0.959     0.953     0.946     0.940     0.934     0.927     0.921     0.915     0.909     0.903     0.896     0.890     0.884     0.877     0.871     0.876     0.879
     1.700     1.704     1.707     1.711     1.715     1.718     1.722     1.725     1.729     1.733     1.736     1.739     1.742     1.745     1.748     1.750     1.753     1.756     1.758     1.761     1.763     1.766     1.768     1.770     1.772     1.774     1.776     1.778     1.780     1.782     1.783     1.785     1.787     1.789     1.790     1.791     1.793     1.794     1.795     1.797     1.798     1.799     1.800     1.801     1.802     1.802     1.803     1.804     1.804     1.805     1.806     1.806     1.807     1.807     1.807     1.807     1.808     1.808     1.808     1.808     1.809     1.808     1.809     1.808     1.808     1.808     1.808     1.808     1.808     1.807     1.807     1.806     1.806     1.805     1.804     1.803     1.803     1.802     1.802     1.801     1.800     1.799     1.799     1.798     1.797     1.796     1.795     1.795     1.793     1.792     1.790     1.790     1.788     1.787     1.785     1.784     1.782     1.781     1.780     1.779     1.777     1.775     1.774     1.773     1.771     1.769     1.768     1.766     1.765     1.763     1.761     1.760     1.758     1.756     1.754     1.753     1.751     1.749     1.747     1.745     1.743     1.741     1.740     1.738     1.736     1.734     1.731     1.729     1.727     1.725     1.723     1.721     1.719     1.716     1.714     1.712     1.710     1.707     1.705     1.703     1.700     1.698     1.696     1.693     1.691     1.688     1.686     1.683     1.681     1.678     1.676     1.673     1.670     1.668     1.665     1.662     1.660     1.657     1.654     1.651     1.648     1.645     1.643     1.639     1.637     1.633     1.631     1.627     1.624     1.621     1.618     1.615     1.612     1.609     1.605     1.602     1.599     1.595     1.592     1.589     1.585     1.582     1.578     1.574     1.571     1.567     1.564     1.560     1.557     1.553     1.549     1.546     1.542     1.538     1.534     1.530     1.527     1.523     1.519     1.515     1.511     1.508     1.504     1.500     1.496     1.492     1.488     1.484     1.480     1.476     1.472     1.468     1.464     1.459     1.455     1.451     1.447     1.443     1.439     1.434     1.430     1.426     1.422     1.418     1.413     1.409     1.405     1.401     1.396     1.392     1.388     1.383     1.379     1.375     1.370     1.366     1.362     1.357     1.353     1.349     1.344     1.340     1.335     1.331     1.327     1.322     1.318     1.313     1.309     1.304     1.300     1.295     1.291     1.288     1.288     1.289     1.290     1.291     1.292     1.292     1.293     1.294     1.295     1.295     1.296     1.297     1.297     1.298     1.298     1.299     1.300     1.300     1.301     1.302     1.302     1.303     1.304     1.304     1.305     1.306     1.306     1.307     1.307     1.308     1.308     1.309     1.310     1.310     1.311     1.311     1.312     1.312     1.313     1.313     1.314     1.314     1.315     1.315     1.316     1.316     1.317     1.317     1.317     1.318     1.318     1.319     1.319     1.319     1.320     1.320     1.321     1.321     1.321     1.322     1.322     1.323     1.323     1.323     1.324     1.324     1.324     1.325     1.325     1.326     1.326     1.327     1.327     1.327     1.328     1.328     1.328     1.329     1.329     1.330     1.330     1.330     1.331     1.331     1.332     1.332     1.332     1.333     1.333     1.333     1.334     1.334     1.334     1.335     1.335     1.336     1.336     1.336     1.337     1.337     1.337     1.338     1.338     1.339     1.339     1.339     1.340     1.340     1.341     1.341     1.341     1.342     1.342     1.342     1.343     1.343     1.344     1.344     1.345     1.345     1.345     1.346     1.346     1.347     1.347     1.348     1.348     1.349     1.349     1.350     1.350     1.351     1.351     1.352     1.352     1.353     1.353     1.354     1.354     1.354     1.355     1.355     1.356     1.356     1.357     1.357     1.358     1.358     1.359     1.359     1.359     1.360     1.360     1.361     1.361     1.362     1.362     1.363     1.363     1.364     1.364     1.365     1.365     1.366     1.367     1.367     1.368     1.368     1.369     1.369     1.370     1.370     1.371     1.371     1.372     1.372     1.373     1.373     1.374     1.374     1.375     1.375     1.376     1.376     1.377     1.378     1.378     1.379     1.379     1.380     1.380     1.381     1.381     1.382     1.383     1.383     1.384     1.384     1.385     1.386     1.386     1.387     1.387     1.388     1.389     1.389     1.390     1.390     1.391     1.392     1.392     1.393     1.394     1.394     1.395     1.395     1.396     1.397     1.397     1.398     1.399     1.401     1.403     1.405     1.408     1.410     1.412     1.415     1.417     1.420     1.422     1.424     1.427     1.429     1.432     1.435     1.437     1.440     1.443     1.445     1.448     1.451     1.454     1.456     1.459     1.462     1.465     1.468     1.471     1.474     1.477     1.479     1.482     1.485     1.488     1.491     1.495     1.498     1.501     1.504     1.507     1.510     1.513     1.517     1.520     1.523     1.526     1.529     1.533     1.536     1.539     1.543     1.546     1.550     1.553     1.557     1.560     1.564     1.567     1.571     1.575     1.578     1.582     1.586     1.589     1.593     1.597     1.601     1.605     1.608     1.612     1.616     1.620     1.624     1.628     1.632     1.636     1.640     1.644     1.648     1.652     1.657     1.661     1.665     1.669     1.674     1.678     1.682     1.687     1.691     1.695     1.700     1.704     1.708     1.713     1.717     1.722     1.726     1.731     1.736     1.740     1.745     1.750     1.754     1.759     1.764     1.769     1.774     1.778     1.783     1.788     1.793     1.798     1.802     1.808     1.812     1.817     1.822     1.827     1.832     1.837     1.842     1.847     1.852     1.857     1.862     1.867     1.872     1.877     1.882     1.887     1.892     1.897     1.902     1.907     1.913     1.918     1.923     1.928     1.933     1.938     1.943     1.948     1.953     1.958     1.963     1.968     1.974     1.979     1.984     1.989     1.994     1.999     2.004     2.009     2.014     2.019     2.024     2.029     2.033     2.038     2.043     2.048     2.053     2.058     2.062     2.067     2.072     2.077     2.081     2.086     2.091     2.095     2.100     2.104     2.109     2.113     2.118     2.122     2.126     2.131     2.135     2.139     2.144     2.148     2.152     2.156     2.160     2.164     2.168     2.172     2.176     2.180     2.183     2.187     2.191     2.195     2.198     2.202     2.205     2.209     2.212     2.216     2.219     2.222     2.225     2.229     2.231     2.235     2.238     2.241     2.244     2.246     2.249     2.252     2.255     2.257     2.260     2.262     2.265     2.267     2.269     2.271     2.274     2.276     2.278     2.280     2.282     2.284     2.285     2.287     2.289     2.290     2.292     2.293     2.294     2.295     2.297     2.297     2.298     2.299     2.300     2.300     2.300     2.301     2.301     2.301     2.300     2.300     2.299     2.299     2.298     2.297     2.296     2.294     2.292     2.291     2.289     2.287     2.284     2.282     2.279     2.277     2.274     2.271     2.267     2.263     2.260     2.256     2.251     2.247     2.242     2.237     2.232     2.227     2.221     2.215     2.209     2.203     2.197     2.190     2.183     2.176     2.168     2.161     2.152     2.144     2.135     2.126     2.116     2.106     2.096     2.087     2.079     2.071     2.063     2.056     2.050     2.043     2.037     2.031     2.025     2.019     2.013     2.007     2.001     1.995     1.988     1.982     1.976     1.969     1.963     1.956     1.950     1.943     1.936     1.929     1.922     1.915     1.907     1.900     1.892     1.884     1.876     1.868     1.860     1.852     1.843     1.835     1.826     1.818     1.809     1.800     1.791     1.782     1.774     1.765     1.765     1.766     1.767     1.768     1.769     1.771     1.772     1.773     1.774     1.775     1.776     1.777     1.778     1.779     1.780     1.781     1.783     1.784     1.785     1.786     1.787     1.788     1.789     1.790     1.791     1.793     1.794     1.795     1.796     1.797     1.798     1.799     1.801     1.802     1.803     1.804     1.805     1.806     1.807     1.808     1.809     1.811     1.812     1.813     1.814     1.815     1.816     1.817     1.818     1.819     1.821     1.822     1.823     1.824     1.825     1.826     1.827     1.828     1.830     1.831     1.832     1.833     1.834     1.835     1.837     1.838     1.839     1.840     1.841     1.842     1.844     1.845     1.846     1.847     1.848     1.850     1.851     1.852     1.853     1.855     1.856     1.857     1.858     1.860     1.861     1.862     1.864     1.865     1.866     1.868     1.869     1.870     1.872     1.873     1.874     1.876     1.877     1.879     1.880     1.882     1.883     1.885     1.886     1.888     1.889     1.891     1.892     1.894     1.895     1.897     1.898     1.901     1.919     1.936     1.954     1.972     1.990     2.007     2.025     2.042     2.060     2.077     2.095     2.112     2.129     2.146     2.163     2.179     2.196     2.212     2.228     2.244     2.260     2.275     2.291     2.306     2.321     2.335     2.350     2.364     2.378     2.392     2.405     2.419     2.432     2.444     2.457     2.470     2.482     2.494     2.505     2.517     2.528     2.539     2.550     2.560     2.570     2.580     2.590     2.599     2.608     2.617     2.625     2.633     2.641     2.648     2.655     2.662     2.668     2.674     2.680     2.686     2.691     2.695     2.699     2.703     2.707     2.710     2.713     2.715     2.718     2.719     2.721     2.722     2.723     2.723     2.723     2.723     2.722     2.722     2.720     2.719     2.717     2.716     2.713     2.711     2.708     2.705     2.701     2.698     2.694     2.690     2.686     2.682     2.677     2.673     2.668     2.663     2.658     2.653     2.648     2.643     2.637     2.632     2.627     2.621     2.616     2.611     2.606     2.600     2.595     2.591     2.586     2.581     2.577     2.573     2.569     2.565     2.562     2.559     2.557     2.555     2.553     2.552     2.551     2.551     2.551     2.552     2.553     2.555     2.558     2.561     2.565     2.570     2.576     2.582     2.589     2.597     2.606     2.615     2.625     2.637     2.649     2.662     2.675     2.690     2.706     2.722     2.739     2.757     2.776     2.796     2.816     2.837     2.859     2.882     2.905     2.928     2.953     2.977     3.003     3.028     3.055     3.081     3.108     3.136     3.163     3.191     3.219     3.248     3.276     3.304     3.333     3.361     3.390     3.418     3.447     3.475     3.504     3.533     3.561     3.590     3.619     3.649     3.678     3.707     3.737     3.766     3.796     3.827     3.858     3.889     3.921     3.953     3.987     4.023     4.061     4.102     4.145     4.193     4.244     4.301     4.362     4.425     4.488     4.551     4.612     4.673     4.732     4.792     4.853     4.915     4.975     5.032     5.088     5.140     5.184     5.218     5.240     5.252     5.254     5.250     5.241     5.231     5.234     5.246     5.255     5.252     5.232     5.197     5.156     5.114     5.070     5.027     4.994     4.972     4.956     4.949     4.947     4.945     4.948     4.957     4.969     4.984     5.003     5.021     5.038     5.051     5.060     5.068     5.075     5.080     5.081     5.080     5.075     5.065     5.051     5.033     5.014     4.995     4.978     4.960     4.944     4.929     4.907     4.878     4.852     4.822     4.791     4.760     4.727     4.693     4.659     4.623     4.582     4.540     4.492     4.442     4.393     4.344     4.302     4.263     4.222     4.180     4.131     4.080     4.028     3.976     3.926     3.878     3.828     3.782     3.737     3.696     3.661     3.625     3.595     3.565     3.532     3.502     3.473     3.453     3.445     3.446     3.453     3.463     3.477     3.500     3.529     3.559     3.598     3.642     3.685     3.727     3.765     3.798     3.828     3.855     3.877     3.898     3.918     3.932     3.940     3.946     3.945     3.941     3.939     3.991     4.081     4.180     4.282     4.386     4.485     4.588     4.691     4.788     4.888     4.990     5.087     5.178     5.262     5.338     5.393     5.437     5.468     5.492     5.512     5.547     5.589     5.638     5.702     5.757     5.783     5.795     5.792     5.795     5.786     5.749     5.718     5.684     5.644     5.603     5.559     5.506     5.453     5.394     5.328     5.272     5.220     5.172     5.119     5.065     5.020     4.972     4.926     4.879     4.824     4.769     4.718     4.664     4.612     4.559     4.504     4.448     4.394     4.339     4.281     4.221     4.163     4.105     4.047     3.987     3.931     3.879     3.830     3.784     3.739     3.698     3.659     3.625     3.590     3.555     3.521     3.487     3.449     3.408     3.365     3.321     3.274     3.226     3.175     3.122     3.070     3.020     2.974     2.934     2.900     2.871     2.845     2.820     2.794     2.763     2.730     2.697     2.679     2.677     2.676     2.674     2.673     2.671     2.670     2.668     2.667     2.665     2.663     2.661     2.658     2.656     2.654     2.651     2.648     2.646     2.643     2.641     2.638     2.635     2.633     2.630     2.627     2.624     2.621     2.618     2.616     2.613     2.610     2.607     2.604     2.601     2.598     2.595     2.592     2.590     2.587     2.585     2.583     2.581     2.580     2.578     2.576     2.574     2.572     2.571     2.569     2.567     2.564     2.562     2.567     2.597     2.626     2.657     2.694     2.729     2.753     2.760     2.747     2.716     2.739     2.783     2.825     2.865     2.906     2.944     2.978     3.014     3.048     3.080     3.112     3.142     3.166     3.195     3.229     3.275     3.325     3.391     3.475     3.565     3.663     3.756     3.836     3.897     3.936     3.950     3.936     3.893     3.825     3.732     3.624     3.500     3.367     3.234     3.102     2.979     2.868     2.774     2.698     2.644     2.600     2.566     2.539     2.507     2.489     2.499     2.509     2.520     2.584     2.649     2.709     2.765     2.821     2.879     2.942     3.008     3.079     3.155     3.231     3.303     3.366     3.421     3.517     3.618     3.701     3.770     3.828     3.876     3.918     3.951     3.976     3.996     4.015     4.038     4.068     4.101     4.135     4.167     4.198     4.230     4.267     4.311     4.361     4.408     4.447     4.475     4.500     4.523     4.540     4.543     4.544     4.611     4.661     4.701     4.843     5.000     5.156     5.309     5.481     5.664     5.848     6.037     6.230     6.418     6.601     6.782     6.940     7.086     7.203     7.279     7.315     7.315     7.295     7.257     7.209     7.154     7.094     7.035     6.968     6.901     6.827     6.751     6.669     6.584     6.486     6.384     6.285     6.193     6.113     6.047     5.977     5.899     5.827     5.764     5.706     5.649     5.590     5.518     5.443     5.365     5.293     5.231     5.182     5.130     5.075     5.017     4.950     4.874     4.784     4.682     4.578     4.471     4.369     4.274     4.187     4.111     4.042     3.971     3.903     3.841     3.791     3.755     3.721     3.684     3.650     3.621     3.590     3.554     3.514     3.470     3.421     3.370     3.317     3.264     3.210     3.157     3.105     3.052     3.000     2.949     2.901     2.855     2.810     2.767     2.727     2.688     2.652     2.619     2.587     2.556     2.527     2.498     2.470     2.442     2.416     2.390     2.363     2.337     2.310     2.285     2.260     2.236     2.212     2.188     2.165     2.142     2.119     2.095     2.073     2.051     2.030     2.008     1.987     1.967     1.947     1.927     1.908     1.890     1.871     1.853     1.834     1.816     1.798     1.781     1.763     1.745     1.727     1.710     1.692     1.675     1.658     1.642     1.626     1.610     1.594     1.578     1.563     1.548     1.533     1.518     1.504     1.489     1.475     1.461     1.448     1.434     1.421     1.408     1.395     1.384     1.372     1.363     1.360     1.357     1.354     1.351     1.348     1.345     1.342     1.339     1.336     1.333     1.330     1.327     1.324     1.321     1.318     1.315     1.312     1.309     1.307     1.304     1.301     1.299     1.296     1.294     1.291     1.289     1.287     1.285     1.282     1.280     1.278     1.276     1.274     1.272     1.271     1.269     1.268     1.266     1.265     1.263     1.262     1.261     1.259     1.258     1.257     1.256     1.255     1.253     1.252     1.251     1.250     1.249     1.248     1.247     1.246     1.244     1.243     1.242     1.241     1.239     1.238     1.237     1.235     1.233     1.232     1.230     1.228     1.226     1.224     1.222     1.220     1.218     1.215     1.213     1.210     1.207     1.205     1.202     1.199     1.195     1.192     1.189     1.185     1.181     1.178     1.174     1.170     1.166     1.161     1.157     1.153     1.148     1.144     1.139     1.134     1.129     1.124     1.119     1.114     1.109     1.103     1.098     1.092     1.087     1.081     1.075     1.069     1.063     1.057     1.051     1.045     1.038     1.032     1.026     1.019     1.013     1.007     1.001     0.994     0.988     0.982     0.976     0.969     0.963     0.957     0.950     0.944     0.938     0.931     0.925     0.919     0.913     0.907     0.900     0.894     0.888     0.882     0.876     0.869     0.873     0.878
     1.698     1.702     1.706     1.710     1.714     1.717     1.721     1.725     1.728     1.732     1.735     1.738     1.741     1.744     1.747     1.750     1.752     1.755     1.757     1.760     1.763     1.765     1.767     1.769     1.772     1.774     1.776     1.777     1.780     1.781     1.783     1.785     1.786     1.788     1.789     1.791     1.792     1.794     1.795     1.796     1.797     1.799     1.800     1.800     1.801     1.802     1.803     1.803     1.804     1.805     1.806     1.806     1.807     1.807     1.807     1.807     1.808     1.808     1.808     1.808     1.809     1.808     1.809     1.809     1.809     1.809     1.809     1.809     1.808     1.808     1.807     1.807     1.806     1.805     1.805     1.804     1.803     1.803     1.802     1.801     1.801     1.800     1.799     1.798     1.798     1.796     1.796     1.794     1.794     1.792     1.792     1.790     1.789     1.787     1.786     1.785     1.783     1.782     1.781     1.779     1.778     1.776     1.775     1.773     1.772     1.770     1.769     1.767     1.766     1.764     1.762     1.760     1.759     1.757     1.755     1.753     1.752     1.750     1.748     1.746     1.744     1.742     1.740     1.739     1.737     1.735     1.733     1.730     1.728     1.726     1.724     1.722     1.720     1.718     1.715     1.713     1.711     1.709     1.706     1.704     1.702     1.699     1.697     1.694     1.692     1.690     1.687     1.685     1.682     1.680     1.677     1.674     1.672     1.669     1.666     1.663     1.661     1.658     1.655     1.652     1.650     1.647     1.644     1.641     1.638     1.635     1.632     1.629     1.626     1.623     1.619     1.616     1.613     1.610     1.607     1.603     1.600     1.597     1.594     1.590     1.586     1.583     1.580     1.576     1.573     1.569     1.565     1.562     1.558     1.554     1.551     1.547     1.544     1.540     1.536     1.532     1.529     1.525     1.521     1.517     1.513     1.510     1.506     1.502     1.498     1.494     1.490     1.486     1.482     1.478     1.474     1.470     1.466     1.462     1.457     1.453     1.449     1.445     1.441     1.437     1.433     1.428     1.424     1.420     1.416     1.411     1.407     1.403     1.399     1.394     1.390     1.386     1.381     1.377     1.373     1.368     1.364     1.360     1.355     1.351     1.347     1.342     1.338     1.333     1.329     1.324     1.320     1.316     1.311     1.307     1.302     1.298     1.293     1.289     1.288     1.289     1.289     1.290     1.291     1.292     1.292     1.293     1.294     1.295     1.295     1.296     1.297     1.297     1.298     1.298     1.299     1.300     1.300     1.301     1.302     1.302     1.303     1.304     1.304     1.305     1.305     1.306     1.307     1.307     1.308     1.308     1.309     1.309     1.310     1.311     1.311     1.312     1.312     1.313     1.313     1.314     1.314     1.315     1.315     1.315     1.316     1.316     1.317     1.317     1.318     1.318     1.318     1.319     1.319     1.320     1.320     1.320     1.321     1.321     1.322     1.322     1.322     1.323     1.323     1.323     1.324     1.324     1.325     1.325     1.325     1.326     1.326     1.327     1.327     1.328     1.328     1.328     1.329     1.329     1.329     1.330     1.330     1.331     1.331     1.331     1.332     1.332     1.333     1.333     1.333     1.333     1.334     1.334     1.335     1.335     1.335     1.336     1.336     1.336     1.337     1.337     1.338     1.338     1.338     1.339     1.339     1.339     1.340     1.340     1.341     1.341     1.341     1.342     1.342     1.343     1.343     1.344     1.344     1.344     1.345     1.345     1.346     1.346     1.347     1.347     1.348     1.348     1.349     1.349     1.350     1.350     1.351     1.351     1.352     1.352     1.353     1.353     1.353     1.354     1.354     1.355     1.355     1.356     1.356     1.357     1.357     1.357     1.358     1.358     1.359     1.359     1.360     1.360     1.361     1.361     1.362     1.362     1.363     1.363     1.364     1.364     1.365     1.365     1.366     1.366     1.367     1.368     1.368     1.369     1.369     1.370     1.370     1.371     1.371     1.372     1.372     1.373     1.373     1.374     1.374     1.375     1.375     1.376     1.376     1.377     1.377     1.378     1.379     1.379     1.380     1.380     1.381     1.381     1.382     1.383     1.383     1.384     1.384     1.385     1.386     1.386     1.387     1.387     1.388     1.389     1.389     1.390     1.390     1.391     1.392     1.392     1.393     1.394     1.394     1.395     1.396     1.396     1.397     1.397     1.398     1.400     1.401     1.404     1.406     1.408     1.411     1.413     1.416     1.418     1.420     1.423     1.425     1.428     1.430     1.433     1.435     1.438     1.441     1.444     1.446     1.449     1.452     1.455     1.457     1.460     1.463     1.466     1.469     1.472     1.475     1.478     1.481     1.484     1.486     1.490     1.493     1.495     1.499     1.502     1.505     1.508     1.511     1.515     1.518     1.521     1.524     1.527     1.531     1.534     1.537     1.541     1.544     1.548     1.551     1.555     1.558     1.562     1.565     1.569     1.573     1.576     1.580     1.584     1.587     1.591     1.595     1.599     1.603     1.606     1.610     1.614     1.618     1.622     1.626     1.630     1.634     1.638     1.642     1.646     1.650     1.655     1.659     1.663     1.667     1.671     1.676     1.680     1.684     1.689     1.693     1.697     1.702     1.706     1.711     1.715     1.720     1.724     1.729     1.733     1.738     1.743     1.747     1.752     1.757     1.762     1.766     1.771     1.776     1.781     1.786     1.790     1.795     1.800     1.805     1.810     1.815     1.820     1.825     1.830     1.835     1.840     1.844     1.850     1.854     1.859     1.865     1.869     1.875     1.879     1.885     1.889     1.895     1.900     1.905     1.910     1.915     1.920     1.925     1.930     1.935     1.940     1.945     1.950     1.955     1.960     1.965     1.970     1.975     1.980     1.985     1.990     1.995     2.000     2.005     2.010     2.015     2.020     2.025     2.030     2.035     2.039     2.044     2.049     2.054     2.058     2.063     2.068     2.073     2.077     2.082     2.086     2.091     2.095     2.100     2.104     2.109     2.113     2.117     2.122     2.126     2.130     2.134     2.139     2.143     2.147     2.151     2.155     2.159     2.163     2.167     2.170     2.174     2.178     2.182     2.185     2.189     2.192     2.196     2.199     2.203     2.206     2.209     2.213     2.216     2.219     2.222     2.225     2.228     2.231     2.234     2.236     2.239     2.242     2.245     2.247     2.250     2.252     2.254     2.257     2.259     2.261     2.263     2.265     2.267     2.269     2.271     2.273     2.275     2.276     2.278     2.280     2.281     2.282     2.283     2.285     2.286     2.287     2.287     2.288     2.289     2.289     2.290     2.290     2.290     2.290     2.289     2.289     2.288     2.288     2.287     2.286     2.285     2.283     2.282     2.280     2.278     2.276     2.273     2.271     2.268     2.265     2.262     2.259     2.256     2.252     2.248     2.244     2.240     2.236     2.231     2.226     2.221     2.215     2.210     2.204     2.198     2.192     2.185     2.179     2.172     2.165     2.157     2.149     2.141     2.133     2.124     2.116     2.106     2.097     2.088     2.079     2.070     2.062     2.054     2.047     2.040     2.034     2.028     2.021     2.015     2.009     2.004     1.998     1.992     1.986     1.980     1.973     1.967     1.961     1.955     1.948     1.941     1.935     1.928     1.921     1.914     1.907     1.899     1.892     1.884     1.876     1.869     1.861     1.852     1.844     1.836     1.827     1.819     1.810     1.801     1.793     1.784     1.775     1.766     1.763     1.764     1.765     1.766     1.767     1.768     1.770     1.771     1.772     1.773     1.774     1.775     1.776     1.777     1.778     1.779     1.781     1.782     1.783     1.784     1.785     1.786     1.787     1.788     1.789     1.791     1.792     1.793     1.794     1.795     1.796     1.797     1.798     1.799     1.801     1.802     1.803     1.804     1.805     1.806     1.807     1.808     1.810     1.811     1.812     1.813     1.814     1.815     1.816     1.817     1.818     1.820     1.821     1.822     1.823     1.824     1.825     1.826     1.827     1.829     1.830     1.831     1.832     1.833     1.834     1.836     1.837     1.838     1.839     1.840     1.841     1.842     1.844     1.845     1.846     1.847     1.849     1.850     1.851     1.852     1.853     1.855     1.856     1.857     1.859     1.860     1.861     1.862     1.864     1.865     1.867     1.868     1.869     1.871     1.872     1.873     1.875     1.876     1.878     1.879     1.880     1.882     1.883     1.885     1.887     1.888     1.890     1.891     1.893     1.894     1.896     1.897     1.899     1.906     1.924     1.942     1.960     1.977     1.995     2.013     2.031     2.048     2.066     2.083     2.101     2.118     2.135     2.152     2.169     2.185     2.202     2.218     2.234     2.250     2.265     2.281     2.296     2.311     2.326     2.340     2.355     2.369     2.383     2.396     2.410     2.423     2.436     2.448     2.461     2.473     2.485     2.497     2.509     2.520     2.531     2.542     2.552     2.562     2.572     2.582     2.591     2.600     2.609     2.617     2.626     2.634     2.641     2.648     2.655     2.662     2.668     2.674     2.679     2.684     2.689     2.693     2.698     2.701     2.705     2.708     2.710     2.712     2.714     2.716     2.717     2.718     2.719     2.719     2.719     2.718     2.717     2.716     2.715     2.713     2.711     2.709     2.707     2.704     2.701     2.698     2.694     2.690     2.687     2.682     2.678     2.674     2.669     2.664     2.659     2.654     2.649     2.644     2.639     2.634     2.628     2.623     2.617     2.612     2.607     2.602     2.596     2.591     2.586     2.582     2.577     2.573     2.568     2.564     2.561     2.557     2.554     2.552     2.549     2.548     2.546     2.545     2.545     2.545     2.545     2.547     2.548     2.551     2.554     2.558     2.562     2.567     2.573     2.580     2.588     2.596     2.605     2.615     2.626     2.638     2.650     2.664     2.678     2.693     2.709     2.726     2.744     2.762     2.781     2.801     2.822     2.844     2.866     2.889     2.912     2.936     2.961     2.986     3.012     3.038     3.064     3.091     3.119     3.146     3.174     3.202     3.230     3.259     3.287     3.316     3.345     3.374     3.402     3.431     3.459     3.488     3.517     3.546     3.574     3.603     3.632     3.662     3.691     3.721     3.751     3.781     3.812     3.844     3.875     3.908     3.940     3.973     4.008     4.044     4.083     4.125     4.169     4.218     4.272     4.332     4.395     4.458     4.521     4.584     4.645     4.705     4.764     4.824     4.885     4.945     5.004     5.062     5.115     5.163     5.204     5.234     5.252     5.260     5.260     5.257     5.251     5.248     5.253     5.261     5.263     5.248     5.219     5.179     5.135     5.090     5.045     5.004     4.974     4.954     4.942     4.936     4.934     4.932     4.934     4.943     4.956     4.972     4.991     5.010     5.026     5.040     5.052     5.061     5.070     5.075     5.076     5.075     5.071     5.061     5.048     5.033     5.018     5.003     4.988     4.973     4.960     4.944     4.919     4.895     4.868     4.839     4.808     4.777     4.744     4.712     4.679     4.644     4.606     4.564     4.516     4.470     4.421     4.373     4.331     4.292     4.251     4.208     4.160     4.107     4.055     4.001     3.949     3.900     3.851     3.806     3.762     3.720     3.681     3.643     3.608     3.573     3.534     3.500     3.466     3.440     3.427     3.428     3.435     3.447     3.464     3.490     3.522     3.556     3.598     3.643     3.687     3.731     3.771     3.806     3.837     3.865     3.891     3.914     3.934     3.950     3.962     3.970     3.972     3.969     3.964     3.960     3.982     4.063     4.154     4.248     4.348     4.449     4.545     4.645     4.749     4.853     4.955     5.051     5.143     5.216     5.282     5.331     5.369     5.397     5.432     5.469     5.513     5.579     5.651     5.706     5.760     5.796     5.830     5.857     5.843     5.831     5.812     5.780     5.744     5.704     5.653     5.604     5.544     5.470     5.404     5.341     5.285     5.221     5.162     5.112     5.059     5.012     4.966     4.913     4.862     4.810     4.756     4.702     4.646     4.590     4.535     4.482     4.428     4.371     4.312     4.255     4.197     4.136     4.075     4.016     3.961     3.906     3.854     3.802     3.754     3.711     3.671     3.631     3.593     3.559     3.523     3.484     3.443     3.402     3.358     3.312     3.266     3.216     3.164     3.111     3.058     3.007     2.962     2.923     2.888     2.859     2.834     2.809     2.781     2.751     2.721     2.693     2.691     2.690     2.689     2.687     2.685     2.684     2.682     2.681     2.679     2.677     2.674     2.672     2.670     2.667     2.664     2.662     2.659     2.656     2.653     2.650     2.646     2.643     2.640     2.637     2.634     2.631     2.628     2.625     2.622     2.619     2.615     2.612     2.609     2.605     2.602     2.599     2.596     2.594     2.591     2.589     2.587     2.585     2.583     2.581     2.579     2.578     2.576     2.574     2.572     2.570     2.568     2.565     2.563     2.589     2.618     2.652     2.692     2.727     2.746     2.745     2.723     2.690     2.733     2.774     2.811     2.850     2.887     2.920     2.956     2.992     3.027     3.060     3.092     3.116     3.140     3.163     3.196     3.236     3.284     3.351     3.431     3.524     3.625     3.724     3.814     3.889     3.943     3.972     3.972     3.944     3.884     3.803     3.697     3.576     3.443     3.311     3.173     3.044     2.931     2.826     2.745     2.675     2.619     2.574     2.535     2.497     2.466     2.470     2.480     2.490     2.500     2.557     2.617     2.675     2.734     2.796     2.861     2.931     3.003     3.079     3.153     3.221     3.281     3.357     3.466     3.558     3.636     3.707     3.775     3.841     3.904     3.960     4.005     4.043     4.078     4.118     4.162     4.207     4.247     4.279     4.305     4.331     4.361     4.397     4.436     4.476     4.510     4.540     4.569     4.619     4.681     4.727     4.770     4.827     4.936     5.147     5.360     5.561     5.759     5.942     6.118     6.284     6.437     6.586     6.723     6.864     7.011     7.148     7.268     7.373     7.454     7.509     7.533     7.522     7.494     7.435     7.370     7.295     7.223     7.152     7.072     6.996     6.914     6.830     6.744     6.659     6.567     6.471     6.377     6.295     6.211     6.137     6.054     5.954     5.848     5.753     5.667     5.586     5.508     5.423     5.330     5.236     5.147     5.066     4.998     4.940     4.876     4.813     4.746     4.671     4.581     4.478     4.369     4.258     4.149     4.052     3.964     3.888     3.821     3.754     3.689     3.634     3.596     3.572     3.554     3.534     3.516     3.501     3.482     3.457     3.427     3.394     3.354     3.311     3.266     3.219     3.171     3.123     3.075     3.027     2.978     2.931     2.886     2.842     2.800     2.759     2.721     2.684     2.650     2.617     2.587     2.557     2.529     2.501     2.473     2.446     2.419     2.394     2.368     2.343     2.317     2.291     2.266     2.242     2.218     2.195     2.172     2.149     2.126     2.102     2.080     2.058     2.037     2.015     1.994     1.974     1.953     1.934     1.915     1.897     1.878     1.859     1.841     1.822     1.804     1.786     1.769     1.751     1.733     1.716     1.698     1.681     1.665     1.648     1.632     1.616     1.600     1.584     1.569     1.554     1.539     1.525     1.510     1.495     1.481     1.467     1.454     1.441     1.428     1.414     1.402     1.390     1.378     1.367     1.356     1.353     1.350     1.347     1.344     1.341     1.338     1.335     1.332     1.329     1.326     1.323     1.320     1.317     1.314     1.311     1.308     1.306     1.303     1.300     1.298     1.295     1.293     1.290     1.288     1.285     1.283     1.281     1.279     1.277     1.275     1.273     1.271     1.269     1.267     1.266     1.264     1.263     1.261     1.260     1.259     1.257     1.256     1.255     1.254     1.253     1.251     1.250     1.249     1.248     1.247     1.246     1.245     1.244     1.243     1.242     1.240     1.239     1.238     1.236     1.235     1.234     1.232     1.231     1.229     1.227     1.225     1.223     1.221     1.219     1.217     1.215     1.212     1.210     1.207     1.205     1.202     1.199     1.196     1.193     1.189     1.186     1.182     1.179     1.175     1.171     1.167     1.163     1.159     1.154     1.150     1.146     1.141     1.136     1.131     1.127     1.122     1.116     1.111     1.106     1.101     1.095     1.090     1.084     1.078     1.072     1.066     1.060     1.054     1.048     1.042     1.036     1.029     1.023     1.017     1.011     1.004     0.998     0.992     0.986     0.979     0.973     0.967     0.961     0.954     0.948     0.942     0.935     0.929     0.923     0.917     0.911     0.905     0.898     0.892     0.886     0.880     0.874     0.868     0.870     0.875
     1.697     1.701     1.705     1.709     1.713     1.717     1.720     1.724     1.727     1.731     1.734     1.737     1.740     1.743     1.746     1.749     1.751     1.754     1.757     1.759     1.762     1.764     1.766     1.769     1.771     1.773     1.775     1.777     1.779     1.781     1.782     1.784     1.786     1.787     1.789     1.790     1.792     1.793     1.794     1.796     1.797     1.798     1.799     1.800     1.801     1.802     1.802     1.803     1.804     1.805     1.805     1.806     1.806     1.807     1.807     1.807     1.807     1.808     1.808     1.809     1.809     1.809     1.809     1.809     1.810     1.809     1.810     1.809     1.809     1.808     1.808     1.807     1.807     1.806     1.805     1.804     1.803     1.803     1.802     1.802     1.801     1.801     1.799     1.799     1.798     1.797     1.796     1.795     1.794     1.793     1.792     1.791     1.789     1.788     1.787     1.785     1.784     1.783     1.781     1.780     1.779     1.777     1.776     1.774     1.773     1.771     1.770     1.768     1.766     1.765     1.763     1.761     1.760     1.758     1.756     1.755     1.753     1.751     1.749     1.747     1.745     1.743     1.742     1.740     1.738     1.735     1.734     1.731     1.730     1.727     1.725     1.723     1.721     1.719     1.717     1.714     1.712     1.710     1.708     1.705     1.703     1.701     1.698     1.696     1.693     1.691     1.688     1.686     1.683     1.681     1.678     1.676     1.673     1.670     1.668     1.665     1.662     1.659     1.656     1.654     1.651     1.648     1.645     1.642     1.639     1.636     1.633     1.630     1.627     1.624     1.621     1.618     1.615     1.611     1.608     1.605     1.602     1.598     1.595     1.592     1.588     1.585     1.581     1.578     1.574     1.571     1.567     1.563     1.560     1.556     1.553     1.549     1.545     1.542     1.538     1.534     1.530     1.527     1.523     1.519     1.515     1.511     1.507     1.504     1.500     1.496     1.492     1.488     1.484     1.480     1.476     1.472     1.468     1.464     1.460     1.455     1.452     1.447     1.443     1.439     1.435     1.431     1.426     1.422     1.418     1.414     1.409     1.405     1.401     1.397     1.392     1.388     1.384     1.379     1.375     1.371     1.367     1.362     1.358     1.353     1.349     1.345     1.340     1.336     1.331     1.327     1.323     1.318     1.314     1.309     1.305     1.301     1.296     1.292     1.287     1.288     1.289     1.289     1.290     1.291     1.292     1.292     1.293     1.294     1.294     1.295     1.296     1.297     1.297     1.298     1.298     1.299     1.300     1.300     1.301     1.302     1.302     1.303     1.303     1.304     1.305     1.305     1.306     1.307     1.307     1.308     1.308     1.309     1.309     1.310     1.310     1.311     1.312     1.312     1.312     1.313     1.313     1.314     1.314     1.315     1.315     1.316     1.316     1.316     1.317     1.317     1.318     1.318     1.318     1.319     1.319     1.320     1.320     1.320     1.321     1.321     1.322     1.322     1.323     1.323     1.323     1.324     1.324     1.324     1.325     1.325     1.326     1.326     1.327     1.327     1.327     1.328     1.328     1.328     1.329     1.329     1.330     1.330     1.330     1.331     1.331     1.332     1.332     1.332     1.333     1.333     1.333     1.334     1.334     1.334     1.335     1.335     1.335     1.336     1.336     1.337     1.337     1.337     1.338     1.338     1.338     1.339     1.339     1.340     1.340     1.340     1.341     1.341     1.342     1.342     1.342     1.343     1.343     1.344     1.344     1.345     1.345     1.346     1.346     1.347     1.347     1.347     1.348     1.349     1.349     1.349     1.350     1.350     1.351     1.351     1.352     1.352     1.353     1.353     1.354     1.354     1.354     1.355     1.355     1.356     1.356     1.357     1.357     1.358     1.358     1.359     1.359     1.360     1.360     1.361     1.361     1.362     1.362     1.363     1.363     1.364     1.364     1.365     1.365     1.366     1.366     1.367     1.367     1.368     1.368     1.369     1.370     1.370     1.370     1.371     1.371     1.372     1.373     1.373     1.374     1.374     1.375     1.375     1.376     1.376     1.377     1.377     1.378     1.379     1.379     1.380     1.380     1.381     1.381     1.382     1.382     1.383     1.384     1.384     1.385     1.386     1.386     1.387     1.387     1.388     1.389     1.389     1.390     1.391     1.391     1.392     1.392     1.393     1.394     1.394     1.395     1.396     1.396     1.397     1.397     1.398     1.400     1.402     1.404     1.407     1.409     1.411     1.414     1.416     1.419     1.421     1.424     1.426     1.429     1.431     1.434     1.436     1.439     1.442     1.445     1.447     1.450     1.453     1.456     1.458     1.461     1.464     1.467     1.470     1.473     1.476     1.479     1.482     1.485     1.488     1.491     1.494     1.497     1.500     1.503     1.506     1.509     1.513     1.516     1.519     1.522     1.526     1.529     1.532     1.535     1.539     1.542     1.546     1.549     1.553     1.556     1.560     1.563     1.567     1.571     1.574     1.578     1.581     1.585     1.589     1.593     1.597     1.600     1.604     1.608     1.612     1.616     1.620     1.624     1.628     1.632     1.636     1.640     1.644     1.648     1.652     1.656     1.661     1.665     1.669     1.673     1.678     1.682     1.686     1.691     1.695     1.699     1.704     1.708     1.713     1.717     1.722     1.726     1.731     1.736     1.740     1.745     1.750     1.754     1.759     1.764     1.769     1.773     1.778     1.783     1.788     1.793     1.798     1.802     1.807     1.812     1.817     1.822     1.827     1.832     1.837     1.842     1.847     1.852     1.857     1.862     1.867     1.872     1.877     1.882     1.887     1.892     1.897     1.902     1.907     1.912     1.917     1.922     1.927     1.932     1.937     1.942     1.947     1.952     1.957     1.962     1.967     1.972     1.977     1.982     1.987     1.992     1.997     2.002     2.007     2.011     2.016     2.021     2.026     2.031     2.036     2.040     2.045     2.050     2.054     2.059     2.064     2.068     2.073     2.077     2.082     2.086     2.091     2.095     2.099     2.104     2.108     2.113     2.117     2.121     2.125     2.130     2.134     2.138     2.142     2.146     2.150     2.153     2.157     2.161     2.165     2.169     2.172     2.176     2.179     2.183     2.186     2.190     2.193     2.197     2.200     2.203     2.206     2.209     2.212     2.215     2.218     2.221     2.224     2.226     2.229     2.232     2.234     2.237     2.239     2.242     2.244     2.246     2.249     2.251     2.253     2.255     2.257     2.259     2.261     2.262     2.264     2.266     2.267     2.269     2.270     2.271     2.273     2.274     2.275     2.276     2.277     2.277     2.278     2.278     2.279     2.279     2.279     2.279     2.279     2.278     2.278     2.277     2.276     2.275     2.274     2.272     2.271     2.269     2.267     2.265     2.262     2.260     2.257     2.254     2.251     2.248     2.245     2.241     2.237     2.233     2.229     2.224     2.220     2.215     2.210     2.204     2.199     2.193     2.187     2.181     2.174     2.168     2.161     2.154     2.146     2.139     2.131     2.123     2.115     2.106     2.097     2.088     2.080     2.071     2.062     2.054     2.046     2.039     2.032     2.025     2.019     2.013     2.007     2.001     1.995     1.989     1.983     1.977     1.971     1.965     1.959     1.953     1.946     1.940     1.933     1.927     1.920     1.913     1.906     1.899     1.891     1.884     1.876     1.869     1.861     1.853     1.845     1.837     1.828     1.820     1.811     1.803     1.794     1.785     1.777     1.767     1.761     1.762     1.763     1.764     1.765     1.766     1.768     1.769     1.770     1.771     1.772     1.773     1.774     1.775     1.776     1.777     1.778     1.779     1.781     1.782     1.783     1.784     1.785     1.786     1.787     1.788     1.789     1.791     1.792     1.793     1.794     1.795     1.796     1.797     1.799     1.800     1.801     1.802     1.803     1.804     1.805     1.806     1.807     1.809     1.810     1.811     1.812     1.813     1.814     1.815     1.816     1.817     1.819     1.820     1.821     1.822     1.823     1.824     1.825     1.826     1.828     1.829     1.830     1.831     1.832     1.833     1.834     1.836     1.837     1.838     1.839     1.840     1.841     1.843     1.844     1.845     1.846     1.848     1.849     1.850     1.851     1.852     1.854     1.855     1.856     1.857     1.859     1.860     1.861     1.863     1.864     1.865     1.867     1.868     1.870     1.871     1.872     1.874     1.875     1.877     1.878     1.879     1.881     1.882     1.884     1.885     1.887     1.888     1.890     1.892     1.893     1.895     1.896     1.898     1.900     1.912     1.930     1.947     1.965     1.983     2.001     2.019     2.037     2.054     2.072     2.089     2.107     2.124     2.141     2.158     2.175     2.191     2.208     2.224     2.240     2.255     2.271     2.286     2.301     2.316     2.331     2.345     2.359     2.373     2.387     2.401     2.414     2.427     2.440     2.452     2.465     2.477     2.489     2.500     2.511     2.523     2.533     2.544     2.554     2.564     2.574     2.583     2.593     2.601     2.610     2.618     2.626     2.634     2.641     2.648     2.655     2.661     2.667     2.673     2.678     2.683     2.687     2.692     2.696     2.699     2.702     2.705     2.707     2.709     2.711     2.712     2.713     2.714     2.714     2.714     2.714     2.713     2.712     2.711     2.709     2.707     2.705     2.703     2.700     2.697     2.694     2.690     2.687     2.683     2.679     2.674     2.670     2.665     2.661     2.656     2.651     2.646     2.640     2.635     2.630     2.624     2.619     2.614     2.608     2.603     2.598     2.592     2.587     2.582     2.577     2.573     2.568     2.564     2.560     2.556     2.552     2.549     2.546     2.544     2.542     2.540     2.539     2.539     2.539     2.539     2.540     2.541     2.543     2.546     2.550     2.554     2.559     2.564     2.571     2.578     2.586     2.595     2.604     2.615     2.626     2.638     2.651     2.665     2.680     2.696     2.712     2.730     2.748     2.767     2.786     2.807     2.828     2.850     2.873     2.896     2.920     2.944     2.969     2.995     3.021     3.047     3.074     3.101     3.129     3.156     3.184     3.213     3.241     3.270     3.299     3.328     3.357     3.385     3.414     3.443     3.472     3.501     3.529     3.558     3.587     3.616     3.645     3.675     3.704     3.734     3.765     3.796     3.828     3.861     3.893     3.926     3.959     3.993     4.028     4.066     4.105     4.148     4.194     4.244     4.301     4.362     4.426     4.490     4.553     4.614     4.675     4.735     4.794     4.854     4.915     4.974     5.032     5.088     5.139     5.183     5.219     5.244     5.260     5.266     5.264     5.262     5.259     5.259     5.262     5.264     5.254     5.230     5.194     5.150     5.105     5.059     5.016     4.978     4.950     4.935     4.926     4.921     4.918     4.917     4.920     4.927     4.940     4.956     4.974     4.992     5.009     5.025     5.037     5.049     5.058     5.063     5.066     5.065     5.061     5.053     5.044     5.034     5.022     5.012     4.998     4.987     4.974     4.955     4.932     4.909     4.883     4.852     4.823     4.791     4.759     4.728     4.696     4.662     4.627     4.586     4.542     4.495     4.449     4.402     4.361     4.320     4.279     4.236     4.188     4.135     4.082     4.025     3.973     3.924     3.876     3.832     3.789     3.745     3.704     3.662     3.622     3.582     3.540     3.501     3.463     3.432     3.416     3.416     3.424     3.437     3.457     3.485     3.519     3.557     3.601     3.647     3.693     3.737     3.777     3.812     3.843     3.873     3.899     3.924     3.945     3.964     3.980     3.992     3.998     4.000     3.997     3.990     3.981     3.985     4.044     4.129     4.220     4.311     4.406     4.508     4.611     4.717     4.821     4.925     5.013     5.097     5.168     5.226     5.268     5.311     5.354     5.393     5.450     5.518     5.576     5.648     5.715     5.785     5.859     5.883     5.902     5.911     5.898     5.877     5.848     5.803     5.760     5.706     5.632     5.561     5.490     5.426     5.352     5.284     5.227     5.166     5.110     5.058     5.001     4.955     4.905     4.853     4.798     4.741     4.684     4.627     4.572     4.518     4.461     4.404     4.350     4.292     4.228     4.166     4.107     4.048     3.990     3.932     3.874     3.822     3.774     3.727     3.682     3.642     3.605     3.567     3.527     3.487     3.445     3.401     3.355     3.308     3.260     3.210     3.157     3.103     3.048     2.997     2.952     2.910     2.875     2.845     2.817     2.790     2.763     2.735     2.708     2.706     2.705     2.703     2.702     2.700     2.699     2.697     2.695     2.693     2.691     2.689     2.687     2.684     2.682     2.679     2.676     2.672     2.669     2.666     2.662     2.659     2.655     2.652     2.648     2.645     2.641     2.638     2.635     2.631     2.628     2.624     2.621     2.617     2.614     2.610     2.607     2.604     2.601     2.598     2.596     2.593     2.591     2.589     2.587     2.585     2.583     2.581     2.580     2.578     2.576     2.574     2.571     2.569     2.567     2.578     2.609     2.646     2.687     2.718     2.730     2.720     2.693     2.688     2.727     2.762     2.797     2.832     2.864     2.898     2.932     2.969     3.004     3.040     3.069     3.095     3.117     3.138     3.165     3.199     3.250     3.314     3.393     3.488     3.587     3.691     3.788     3.877     3.946     3.990     4.006     3.990     3.946     3.869     3.775     3.654     3.531     3.391     3.257     3.125     3.003     2.896     2.802     2.723     2.655     2.596     2.544     2.503     2.462     2.439     2.448     2.458     2.468     2.477     2.498     2.558     2.621     2.688     2.759     2.832     2.909     2.987     3.060     3.128     3.193     3.278     3.383     3.473     3.556     3.639     3.725     3.815     3.901     3.979     4.046     4.105     4.164     4.228     4.297     4.363     4.422     4.475     4.523     4.574     4.624     4.672     4.718     4.773     4.847     4.942     5.044     5.134     5.203     5.251     5.290     5.336     5.481     5.693     5.916     6.137     6.362     6.572     6.754     6.924     7.096     7.260     7.377     7.452     7.476     7.486     7.479     7.483     7.495     7.510     7.529     7.517     7.497     7.444     7.381     7.314     7.244     7.175     7.087     7.005     6.913     6.822     6.734     6.651     6.566     6.475     6.385     6.309     6.223     6.143     6.050     5.935     5.808     5.689     5.581     5.480     5.384     5.283     5.167     5.051     4.939     4.836     4.745     4.670     4.599     4.529     4.464     4.394     4.316     4.224     4.124     4.021     3.917     3.826     3.747     3.675     3.612     3.553     3.497     3.453     3.421     3.403     3.395     3.387     3.381     3.375     3.366     3.351     3.331     3.307     3.276     3.241     3.204     3.163     3.121     3.078     3.035     2.991     2.947     2.903     2.861     2.821     2.781     2.743     2.706     2.671     2.639     2.608     2.578     2.550     2.522     2.496     2.469     2.442     2.417     2.392     2.367     2.342     2.317     2.292     2.268     2.244     2.220     2.197     2.174     2.151     2.128     2.106     2.083     2.062     2.040     2.019     1.998     1.978     1.958     1.938     1.919     1.901     1.882     1.864     1.845     1.827     1.809     1.791     1.773     1.756     1.738     1.721     1.703     1.686     1.670     1.654     1.637     1.621     1.606     1.590     1.575     1.560     1.545     1.530     1.516     1.501     1.487     1.473     1.460     1.447     1.434     1.421     1.408     1.396     1.384     1.372     1.361     1.350     1.346     1.343     1.340     1.337     1.334     1.331     1.328     1.325     1.322     1.319     1.316     1.313     1.310     1.308     1.305     1.302     1.299     1.297     1.294     1.292     1.289     1.287     1.285     1.282     1.280     1.278     1.276     1.274     1.272     1.270     1.268     1.266     1.264     1.263     1.261     1.260     1.258     1.257     1.256     1.254     1.253     1.252     1.251     1.250     1.249     1.247     1.246     1.245     1.244     1.243     1.242     1.241     1.240     1.239     1.237     1.236     1.235     1.234     1.232     1.231     1.229     1.228     1.226     1.224     1.223     1.221     1.219     1.216     1.214     1.212     1.210     1.207     1.204     1.202     1.199     1.196     1.193     1.190     1.187     1.183     1.180     1.176     1.172     1.168     1.164     1.160     1.156     1.152     1.147     1.143     1.138     1.134     1.129     1.124     1.119     1.114     1.109     1.103     1.098     1.093     1.087     1.081     1.076     1.070     1.064     1.058     1.052     1.046     1.040     1.033     1.027     1.021     1.014     1.008     1.002     0.996     0.989     0.983     0.977     0.971     0.965     0.958     0.952     0.946     0.939     0.933     0.927     0.921     0.915     0.909     0.903     0.896     0.890     0.884     0.878     0.872     0.866     0.868     0.874
     1.697     1.700     1.704     1.708     1.712     1.715     1.719     1.723     1.726     1.730     1.733     1.736     1.739     1.742     1.745     1.748     1.751     1.753     1.756     1.758     1.761     1.763     1.766     1.768     1.770     1.772     1.774     1.776     1.778     1.780     1.782     1.784     1.785     1.787     1.788     1.790     1.792     1.792     1.794     1.795     1.797     1.798     1.799     1.800     1.801     1.802     1.803     1.803     1.804     1.805     1.805     1.806     1.806     1.807     1.807     1.807     1.808     1.808     1.808     1.809     1.809     1.810     1.809     1.810     1.809     1.810     1.809     1.810     1.808     1.809     1.807     1.807     1.806     1.806     1.805     1.805     1.804     1.804     1.803     1.802     1.802     1.801     1.800     1.799     1.799     1.798     1.796     1.796     1.794     1.793     1.792     1.791     1.790     1.789     1.787     1.786     1.785     1.784     1.782     1.781     1.780     1.778     1.777     1.775     1.774     1.772     1.771     1.769     1.767     1.766     1.764     1.762     1.761     1.759     1.757     1.755     1.754     1.752     1.750     1.748     1.746     1.745     1.743     1.741     1.739     1.737     1.735     1.733     1.731     1.729     1.726     1.724     1.722     1.720     1.718     1.716     1.713     1.711     1.709     1.706     1.704     1.702     1.699     1.697     1.695     1.692     1.690     1.687     1.685     1.682     1.680     1.677     1.674     1.672     1.669     1.666     1.663     1.661     1.658     1.655     1.652     1.649     1.647     1.644     1.641     1.638     1.635     1.632     1.629     1.625     1.623     1.619     1.616     1.613     1.610     1.606     1.603     1.600     1.597     1.593     1.590     1.586     1.583     1.579     1.576     1.572     1.569     1.565     1.562     1.558     1.554     1.551     1.547     1.543     1.540     1.536     1.532     1.528     1.525     1.521     1.517     1.513     1.509     1.506     1.502     1.498     1.494     1.490     1.486     1.482     1.478     1.474     1.470     1.466     1.462     1.458     1.453     1.449     1.445     1.441     1.437     1.433     1.429     1.424     1.420     1.416     1.412     1.407     1.403     1.399     1.395     1.390     1.386     1.382     1.378     1.373     1.369     1.365     1.360     1.356     1.351     1.347     1.343     1.338     1.334     1.330     1.325     1.321     1.316     1.312     1.307     1.303     1.299     1.294     1.290     1.287     1.288     1.289     1.289     1.290     1.291     1.292     1.292     1.293     1.294     1.294     1.295     1.296     1.297     1.297     1.298     1.298     1.299     1.300     1.300     1.301     1.302     1.302     1.303     1.303     1.304     1.305     1.305     1.306     1.306     1.307     1.307     1.308     1.309     1.309     1.310     1.310     1.311     1.311     1.312     1.312     1.313     1.313     1.314     1.314     1.314     1.315     1.315     1.316     1.316     1.317     1.317     1.318     1.318     1.318     1.319     1.319     1.319     1.320     1.320     1.321     1.321     1.321     1.322     1.322     1.323     1.323     1.323     1.324     1.324     1.325     1.325     1.325     1.326     1.326     1.327     1.327     1.328     1.328     1.328     1.328     1.329     1.329     1.330     1.330     1.331     1.331     1.331     1.332     1.332     1.332     1.333     1.333     1.333     1.334     1.334     1.334     1.335     1.335     1.336     1.336     1.336     1.337     1.337     1.337     1.338     1.338     1.339     1.339     1.339     1.340     1.340     1.341     1.341     1.341     1.342     1.342     1.343     1.343     1.344     1.344     1.345     1.345     1.346     1.346     1.346     1.347     1.347     1.348     1.348     1.349     1.349     1.350     1.350     1.351     1.351     1.352     1.352     1.353     1.353     1.353     1.354     1.354     1.355     1.355     1.356     1.356     1.357     1.357     1.358     1.358     1.359     1.359     1.360     1.360     1.361     1.361     1.361     1.362     1.363     1.363     1.364     1.364     1.365     1.365     1.366     1.366     1.367     1.367     1.368     1.368     1.369     1.369     1.370     1.370     1.371     1.371     1.372     1.373     1.373     1.374     1.374     1.375     1.375     1.376     1.376     1.377     1.377     1.378     1.378     1.379     1.380     1.380     1.381     1.381     1.382     1.383     1.383     1.384     1.384     1.385     1.386     1.386     1.387     1.387     1.388     1.389     1.389     1.390     1.391     1.391     1.392     1.393     1.393     1.394     1.394     1.395     1.396     1.396     1.397     1.398     1.398     1.401     1.403     1.405     1.408     1.410     1.412     1.415     1.417     1.420     1.422     1.424     1.427     1.430     1.432     1.435     1.437     1.440     1.443     1.446     1.448     1.451     1.454     1.457     1.459     1.462     1.465     1.468     1.471     1.474     1.477     1.480     1.483     1.486     1.489     1.492     1.495     1.498     1.501     1.504     1.507     1.511     1.514     1.517     1.520     1.524     1.527     1.530     1.533     1.537     1.540     1.544     1.547     1.551     1.554     1.558     1.561     1.565     1.568     1.572     1.576     1.579     1.583     1.587     1.591     1.594     1.598     1.602     1.606     1.610     1.614     1.617     1.621     1.625     1.629     1.633     1.637     1.641     1.646     1.650     1.654     1.658     1.662     1.667     1.671     1.675     1.680     1.684     1.688     1.693     1.697     1.701     1.706     1.710     1.715     1.719     1.724     1.729     1.733     1.738     1.742     1.747     1.752     1.757     1.761     1.766     1.771     1.776     1.781     1.785     1.790     1.795     1.800     1.805     1.810     1.814     1.819     1.824     1.829     1.834     1.839     1.844     1.849     1.854     1.859     1.864     1.869     1.874     1.879     1.884     1.889     1.894     1.899     1.904     1.909     1.913     1.918     1.923     1.929     1.933     1.938     1.943     1.949     1.953     1.958     1.963     1.968     1.973     1.978     1.983     1.988     1.993     1.998     2.003     2.008     2.013     2.017     2.022     2.027     2.031     2.036     2.041     2.046     2.050     2.055     2.059     2.064     2.068     2.073     2.078     2.082     2.086     2.090     2.095     2.099     2.104     2.108     2.112     2.116     2.120     2.125     2.129     2.132     2.136     2.140     2.144     2.148     2.152     2.155     2.159     2.163     2.166     2.170     2.173     2.177     2.180     2.184     2.187     2.190     2.193     2.196     2.199     2.202     2.205     2.208     2.211     2.214     2.217     2.219     2.222     2.224     2.227     2.229     2.232     2.234     2.236     2.238     2.240     2.242     2.245     2.246     2.248     2.250     2.252     2.254     2.255     2.257     2.258     2.259     2.261     2.262     2.263     2.264     2.265     2.266     2.266     2.267     2.268     2.268     2.268     2.268     2.268     2.268     2.268     2.267     2.266     2.265     2.264     2.263     2.261     2.260     2.258     2.256     2.254     2.252     2.249     2.246     2.243     2.240     2.237     2.234     2.230     2.226     2.222     2.218     2.214     2.209     2.204     2.199     2.194     2.188     2.182     2.176     2.170     2.164     2.157     2.151     2.144     2.136     2.129     2.121     2.113     2.105     2.097     2.089     2.080     2.072     2.063     2.055     2.046     2.039     2.031     2.024     2.017     2.011     2.004     1.998     1.992     1.986     1.980     1.974     1.969     1.963     1.957     1.951     1.944     1.938     1.932     1.925     1.919     1.912     1.905     1.898     1.891     1.884     1.876     1.869     1.861     1.853     1.845     1.837     1.829     1.821     1.812     1.804     1.795     1.787     1.778     1.769     1.760     1.760     1.761     1.762     1.763     1.764     1.766     1.767     1.768     1.769     1.770     1.771     1.772     1.773     1.774     1.775     1.776     1.778     1.779     1.780     1.781     1.782     1.783     1.784     1.785     1.786     1.787     1.789     1.790     1.791     1.792     1.793     1.794     1.795     1.796     1.798     1.799     1.800     1.801     1.802     1.803     1.804     1.805     1.806     1.807     1.809     1.810     1.811     1.812     1.813     1.814     1.815     1.816     1.818     1.819     1.820     1.821     1.822     1.823     1.824     1.825     1.827     1.828     1.829     1.830     1.831     1.832     1.833     1.835     1.836     1.837     1.838     1.839     1.840     1.842     1.843     1.844     1.845     1.846     1.848     1.849     1.850     1.851     1.853     1.854     1.855     1.856     1.858     1.859     1.860     1.862     1.863     1.864     1.866     1.867     1.868     1.870     1.871     1.873     1.874     1.875     1.877     1.878     1.880     1.881     1.883     1.884     1.886     1.887     1.889     1.890     1.892     1.894     1.895     1.897     1.899     1.900     1.917     1.935     1.953     1.971     1.989     2.007     2.025     2.043     2.060     2.078     2.095     2.113     2.130     2.147     2.164     2.180     2.197     2.213     2.229     2.245     2.261     2.276     2.292     2.307     2.321     2.336     2.350     2.364     2.378     2.392     2.405     2.418     2.431     2.444     2.456     2.468     2.480     2.492     2.503     2.514     2.525     2.536     2.546     2.556     2.566     2.576     2.585     2.594     2.602     2.611     2.619     2.627     2.634     2.641     2.648     2.654     2.660     2.666     2.671     2.677     2.681     2.686     2.690     2.693     2.696     2.699     2.702     2.704     2.706     2.707     2.708     2.709     2.709     2.709     2.709     2.708     2.707     2.706     2.705     2.703     2.701     2.699     2.696     2.693     2.690     2.687     2.683     2.679     2.675     2.671     2.666     2.662     2.657     2.652     2.647     2.642     2.637     2.631     2.626     2.621     2.615     2.610     2.604     2.599     2.594     2.588     2.583     2.578     2.573     2.568     2.564     2.559     2.555     2.551     2.547     2.544     2.541     2.539     2.536     2.535     2.533     2.532     2.532     2.532     2.533     2.534     2.536     2.539     2.542     2.546     2.550     2.556     2.562     2.568     2.576     2.585     2.594     2.604     2.615     2.627     2.639     2.653     2.667     2.682     2.698     2.715     2.733     2.752     2.771     2.791     2.812     2.834     2.856     2.879     2.903     2.927     2.952     2.978     3.003     3.030     3.056     3.084     3.111     3.139     3.167     3.195     3.223     3.252     3.281     3.310     3.339     3.368     3.397     3.426     3.455     3.484     3.513     3.542     3.570     3.599     3.628     3.658     3.687     3.717     3.748     3.779     3.811     3.845     3.878     3.911     3.945     3.979     4.014     4.050     4.088     4.129     4.173     4.220     4.271     4.329     4.392     4.455     4.519     4.581     4.643     4.703     4.763     4.823     4.884     4.943     5.002     5.058     5.111     5.158     5.198     5.229     5.251     5.264     5.267     5.265     5.262     5.260     5.260     5.258     5.251     5.232     5.200     5.159     5.112     5.067     5.023     4.982     4.948     4.927     4.916     4.910     4.905     4.901     4.901     4.903     4.909     4.920     4.935     4.952     4.970     4.988     5.004     5.019     5.032     5.042     5.048     5.051     5.051     5.048     5.044     5.040     5.033     5.027     5.018     5.009     4.999     4.985     4.964     4.945     4.922     4.895     4.865     4.834     4.803     4.771     4.741     4.710     4.680     4.645     4.608     4.565     4.522     4.476     4.431     4.389     4.349     4.307     4.265     4.215     4.162     4.108     4.050     3.998     3.950     3.903     3.861     3.817     3.771     3.728     3.681     3.639     3.594     3.550     3.507     3.464     3.431     3.412     3.412     3.421     3.435     3.456     3.485     3.522     3.562     3.607     3.653     3.699     3.742     3.781     3.814     3.846     3.876     3.904     3.927     3.951     3.974     3.995     4.012     4.024     4.031     4.030     4.025     4.018     4.009     4.003     4.038     4.106     4.188     4.280     4.376     4.479     4.582     4.690     4.789     4.885     4.972     5.050     5.113     5.170     5.225     5.272     5.331     5.398     5.447     5.509     5.580     5.663     5.765     5.832     5.888     5.935     5.958     5.964     5.961     5.937     5.907     5.867     5.797     5.734     5.662     5.600     5.517     5.441     5.376     5.304     5.240     5.175     5.106     5.055     5.006     4.956     4.905     4.849     4.790     4.729     4.672     4.616     4.556     4.500     4.448     4.390     4.326     4.265     4.203     4.142     4.081     4.018     3.956     3.900     3.848     3.794     3.744     3.701     3.660     3.619     3.579     3.541     3.497     3.453     3.407     3.359     3.311     3.261     3.209     3.154     3.097     3.042     2.990     2.940     2.897     2.860     2.826     2.795     2.767     2.741     2.723     2.722     2.720     2.718     2.717     2.715     2.714     2.712     2.710     2.709     2.707     2.705     2.702     2.699     2.697     2.694     2.690     2.687     2.683     2.679     2.675     2.672     2.668     2.664     2.660     2.656     2.653     2.649     2.645     2.642     2.638     2.634     2.631     2.627     2.623     2.619     2.616     2.613     2.609     2.606     2.603     2.601     2.598     2.596     2.594     2.592     2.590     2.588     2.586     2.584     2.582     2.580     2.578     2.575     2.573     2.570     2.568     2.597     2.636     2.674     2.698     2.702     2.685     2.658     2.688     2.720     2.752     2.783     2.813     2.846     2.878     2.913     2.947     2.984     3.017     3.048     3.078     3.099     3.119     3.138     3.173     3.224     3.283     3.364     3.453     3.551     3.655     3.761     3.857     3.941     3.998     4.030     4.032     3.996     3.940     3.849     3.744     3.617     3.485     3.347     3.215     3.087     2.976     2.872     2.782     2.704     2.631     2.570     2.519     2.474     2.429     2.414     2.423     2.432     2.441     2.450     2.458     2.497     2.567     2.640     2.716     2.794     2.872     2.947     3.021     3.094     3.173     3.284     3.387     3.489     3.594     3.705     3.816     3.922     4.020     4.110     4.194     4.280     4.372     4.470     4.567     4.658     4.743     4.825     4.906     4.983     5.054     5.120     5.187     5.271     5.374     5.489     5.588     5.663     5.717     5.756     5.845     6.013     6.199     6.403     6.606     6.826     7.067     7.303     7.514     7.662     7.747     7.751     7.729     7.653     7.570     7.467     7.375     7.314     7.270     7.257     7.237     7.225     7.202     7.167     7.137     7.084     7.037     6.957     6.883     6.794     6.707     6.624     6.549     6.473     6.390     6.305     6.229     6.145     6.058     5.961     5.841     5.706     5.575     5.454     5.338     5.221     5.097     4.960     4.816     4.681     4.555     4.446     4.352     4.274     4.200     4.139     4.079     4.014     3.938     3.855     3.768     3.681     3.605     3.539     3.478     3.423     3.373     3.328     3.292     3.265     3.249     3.245     3.244     3.245     3.246     3.245     3.238     3.226     3.210     3.187     3.160     3.131     3.097     3.061     3.024     2.986     2.946     2.907     2.867     2.828     2.791     2.754     2.719     2.685     2.652     2.620     2.591     2.563     2.536     2.510     2.484     2.458     2.433     2.408     2.384     2.360     2.335     2.311     2.288     2.264     2.241     2.217     2.194     2.172     2.150     2.127     2.105     2.084     2.062     2.041     2.020     2.000     1.980     1.960     1.940     1.922     1.903     1.885     1.867     1.849     1.830     1.812     1.794     1.777     1.760     1.742     1.725     1.708     1.691     1.675     1.658     1.642     1.626     1.610     1.595     1.580     1.564     1.549     1.535     1.521     1.507     1.492     1.478     1.465     1.452     1.439     1.426     1.413     1.401     1.390     1.378     1.367     1.355     1.345     1.339     1.336     1.333     1.330     1.327     1.324     1.321     1.319     1.316     1.313     1.310     1.307     1.304     1.301     1.299     1.296     1.293     1.291     1.288     1.286     1.284     1.281     1.279     1.277     1.274     1.272     1.270     1.269     1.267     1.265     1.263     1.261     1.260     1.258     1.257     1.255     1.254     1.253     1.251     1.250     1.249     1.248     1.247     1.246     1.245     1.243     1.242     1.241     1.240     1.239     1.238     1.237     1.236     1.235     1.233     1.232     1.231     1.230     1.228     1.227     1.225     1.223     1.222     1.220     1.218     1.216     1.214     1.212     1.209     1.207     1.204     1.202     1.199     1.196     1.193     1.190     1.187     1.184     1.180     1.177     1.173     1.169     1.166     1.162     1.158     1.153     1.149     1.145     1.140     1.136     1.131     1.126     1.121     1.116     1.111     1.106     1.101     1.096     1.090     1.084     1.079     1.073     1.067     1.061     1.055     1.049     1.043     1.037     1.031     1.025     1.018     1.012     1.006     1.000     0.993     0.987     0.981     0.975     0.968     0.962     0.956     0.950     0.944     0.937     0.931     0.925     0.919     0.913     0.907     0.901     0.894     0.888     0.882     0.876     0.870     0.864     0.865     0.872
     1.695     1.699     1.703     1.707     1.711     1.714     1.718     1.721     1.725     1.728     1.732     1.735     1.738     1.741     1.744     1.747     1.750     1.753     1.755     1.758     1.761     1.763     1.765     1.768     1.770     1.772     1.774     1.776     1.778     1.780     1.781     1.783     1.785     1.787     1.788     1.790     1.791     1.792     1.794     1.795     1.796     1.798     1.799     1.800     1.801     1.802     1.803     1.803     1.805     1.805     1.806     1.806     1.806     1.807     1.807     1.807     1.808     1.808     1.809     1.809     1.810     1.809     1.810     1.809     1.810     1.809     1.810     1.809     1.809     1.808     1.808     1.807     1.807     1.806     1.806     1.805     1.805     1.804     1.804     1.803     1.802     1.801     1.801     1.800     1.799     1.798     1.797     1.796     1.795     1.794     1.793     1.792     1.791     1.789     1.788     1.787     1.786     1.785     1.783     1.782     1.780     1.779     1.778     1.776     1.775     1.773     1.772     1.770     1.768     1.767     1.765     1.763     1.762     1.760     1.758     1.756     1.755     1.753     1.751     1.749     1.747     1.746     1.744     1.742     1.740     1.738     1.736     1.734     1.732     1.730     1.728     1.725     1.724     1.721     1.719     1.717     1.714     1.712     1.710     1.708     1.705     1.703     1.701     1.698     1.696     1.693     1.691     1.688     1.686     1.684     1.681     1.678     1.676     1.673     1.670     1.667     1.665     1.662     1.660     1.657     1.654     1.651     1.648     1.645     1.642     1.639     1.636     1.633     1.630     1.627     1.624     1.621     1.618     1.614     1.611     1.608     1.605     1.601     1.598     1.595     1.591     1.588     1.584     1.581     1.577     1.574     1.570     1.567     1.563     1.560     1.556     1.552     1.549     1.545     1.542     1.538     1.534     1.531     1.526     1.523     1.519     1.515     1.511     1.507     1.504     1.500     1.496     1.492     1.488     1.484     1.480     1.476     1.472     1.468     1.464     1.460     1.456     1.452     1.447     1.443     1.439     1.435     1.431     1.427     1.422     1.418     1.414     1.410     1.405     1.401     1.397     1.393     1.388     1.384     1.380     1.375     1.371     1.367     1.362     1.358     1.354     1.349     1.345     1.341     1.336     1.332     1.328     1.323     1.319     1.314     1.310     1.306     1.301     1.297     1.292     1.288     1.287     1.288     1.289     1.289     1.290     1.291     1.292     1.292     1.293     1.294     1.294     1.295     1.296     1.296     1.297     1.298     1.298     1.299     1.300     1.300     1.301     1.302     1.302     1.303     1.303     1.304     1.304     1.305     1.306     1.306     1.307     1.307     1.308     1.309     1.309     1.310     1.310     1.311     1.311     1.312     1.312     1.312     1.313     1.313     1.314     1.314     1.315     1.315     1.316     1.316     1.316     1.317     1.317     1.318     1.318     1.318     1.319     1.319     1.319     1.320     1.320     1.321     1.321     1.322     1.322     1.322     1.323     1.323     1.324     1.324     1.324     1.325     1.325     1.326     1.326     1.326     1.327     1.327     1.328     1.328     1.328     1.329     1.329     1.329     1.330     1.330     1.331     1.331     1.331     1.332     1.332     1.332     1.333     1.333     1.333     1.334     1.334     1.335     1.335     1.335     1.336     1.336     1.337     1.337     1.337     1.338     1.338     1.338     1.339     1.339     1.340     1.340     1.340     1.341     1.341     1.342     1.342     1.343     1.343     1.344     1.344     1.344     1.345     1.345     1.346     1.346     1.347     1.347     1.348     1.348     1.349     1.349     1.350     1.350     1.351     1.351     1.351     1.352     1.352     1.353     1.353     1.354     1.354     1.354     1.355     1.355     1.356     1.356     1.357     1.357     1.358     1.358     1.359     1.359     1.360     1.360     1.361     1.361     1.362     1.362     1.363     1.364     1.364     1.365     1.365     1.366     1.366     1.367     1.367     1.368     1.368     1.369     1.369     1.370     1.370     1.371     1.371     1.372     1.373     1.373     1.374     1.374     1.375     1.375     1.376     1.376     1.377     1.377     1.378     1.378     1.379     1.380     1.380     1.381     1.381     1.382     1.383     1.383     1.384     1.384     1.385     1.385     1.386     1.387     1.387     1.388     1.389     1.389     1.390     1.391     1.391     1.392     1.393     1.393     1.394     1.395     1.395     1.396     1.396     1.397     1.398     1.399     1.401     1.404     1.406     1.408     1.411     1.413     1.415     1.418     1.420     1.423     1.425     1.428     1.431     1.433     1.436     1.438     1.441     1.444     1.447     1.449     1.452     1.455     1.458     1.460     1.463     1.466     1.469     1.472     1.475     1.478     1.481     1.484     1.487     1.490     1.493     1.496     1.499     1.502     1.505     1.509     1.512     1.515     1.518     1.521     1.525     1.528     1.531     1.535     1.538     1.542     1.545     1.549     1.552     1.556     1.559     1.563     1.566     1.570     1.573     1.577     1.581     1.584     1.588     1.592     1.596     1.600     1.604     1.607     1.611     1.615     1.619     1.623     1.627     1.631     1.635     1.639     1.643     1.647     1.652     1.656     1.660     1.664     1.669     1.673     1.677     1.682     1.686     1.690     1.694     1.699     1.703     1.708     1.712     1.717     1.721     1.726     1.731     1.735     1.740     1.745     1.749     1.754     1.759     1.764     1.768     1.773     1.778     1.783     1.787     1.792     1.797     1.802     1.807     1.812     1.817     1.822     1.826     1.831     1.836     1.841     1.846     1.851     1.856     1.861     1.866     1.871     1.876     1.881     1.886     1.891     1.896     1.900     1.905     1.910     1.915     1.920     1.925     1.930     1.935     1.940     1.945     1.950     1.955     1.960     1.965     1.970     1.975     1.980     1.984     1.989     1.994     1.999     2.004     2.009     2.013     2.018     2.023     2.027     2.032     2.037     2.041     2.046     2.051     2.055     2.059     2.064     2.068     2.073     2.077     2.081     2.086     2.090     2.094     2.099     2.103     2.107     2.111     2.115     2.119     2.123     2.127     2.131     2.135     2.139     2.142     2.146     2.150     2.153     2.157     2.160     2.164     2.167     2.171     2.174     2.177     2.180     2.184     2.187     2.190     2.193     2.196     2.198     2.201     2.204     2.207     2.209     2.212     2.214     2.217     2.219     2.221     2.224     2.226     2.228     2.230     2.232     2.234     2.236     2.238     2.240     2.241     2.243     2.245     2.246     2.247     2.249     2.250     2.251     2.252     2.253     2.254     2.255     2.256     2.256     2.257     2.257     2.257     2.257     2.257     2.257     2.257     2.256     2.255     2.255     2.253     2.252     2.251     2.249     2.247     2.245     2.243     2.241     2.238     2.236     2.233     2.230     2.227     2.223     2.219     2.216     2.212     2.207     2.203     2.198     2.194     2.189     2.183     2.178     2.172     2.166     2.160     2.154     2.147     2.141     2.134     2.127     2.120     2.112     2.104     2.096     2.088     2.080     2.072     2.064     2.056     2.047     2.039     2.032     2.024     2.017     2.010     2.003     1.997     1.991     1.984     1.978     1.972     1.966     1.961     1.955     1.949     1.943     1.937     1.930     1.924     1.917     1.911     1.904     1.897     1.890     1.883     1.876     1.868     1.861     1.853     1.845     1.838     1.830     1.822     1.813     1.805     1.796     1.788     1.779     1.770     1.761     1.758     1.759     1.760     1.761     1.762     1.763     1.765     1.766     1.767     1.768     1.769     1.770     1.771     1.772     1.773     1.774     1.776     1.777     1.778     1.779     1.780     1.781     1.782     1.783     1.784     1.785     1.786     1.788     1.789     1.790     1.791     1.792     1.793     1.794     1.795     1.797     1.798     1.799     1.800     1.801     1.802     1.803     1.804     1.805     1.806     1.808     1.809     1.810     1.811     1.812     1.813     1.814     1.815     1.817     1.818     1.819     1.820     1.821     1.822     1.823     1.824     1.826     1.827     1.828     1.829     1.830     1.831     1.832     1.834     1.835     1.836     1.837     1.838     1.839     1.841     1.842     1.843     1.844     1.845     1.847     1.848     1.849     1.850     1.852     1.853     1.854     1.855     1.857     1.858     1.859     1.861     1.862     1.863     1.865     1.866     1.867     1.869     1.870     1.871     1.873     1.874     1.876     1.877     1.879     1.880     1.882     1.883     1.885     1.886     1.888     1.889     1.891     1.893     1.894     1.896     1.897     1.899     1.905     1.923     1.941     1.959     1.977     1.995     2.013     2.031     2.049     2.066     2.084     2.101     2.119     2.136     2.153     2.170     2.186     2.203     2.219     2.235     2.251     2.266     2.282     2.297     2.312     2.326     2.341     2.355     2.369     2.383     2.396     2.409     2.422     2.435     2.447     2.459     2.471     2.483     2.495     2.506     2.517     2.528     2.538     2.548     2.558     2.568     2.577     2.586     2.595     2.603     2.611     2.619     2.627     2.634     2.641     2.647     2.653     2.659     2.665     2.670     2.675     2.679     2.683     2.687     2.691     2.694     2.696     2.698     2.700     2.702     2.703     2.704     2.704     2.704     2.704     2.704     2.703     2.702     2.700     2.698     2.697     2.694     2.692     2.689     2.686     2.683     2.679     2.675     2.671     2.667     2.663     2.658     2.653     2.648     2.643     2.638     2.633     2.628     2.622     2.617     2.611     2.606     2.600     2.595     2.589     2.584     2.579     2.574     2.569     2.564     2.559     2.554     2.550     2.546     2.542     2.539     2.536     2.533     2.531     2.529     2.527     2.526     2.526     2.525     2.526     2.527     2.529     2.531     2.534     2.537     2.542     2.547     2.552     2.559     2.566     2.574     2.583     2.593     2.603     2.615     2.627     2.640     2.654     2.669     2.684     2.701     2.718     2.736     2.755     2.775     2.796     2.817     2.840     2.862     2.886     2.910     2.935     2.960     2.986     3.012     3.039     3.066     3.093     3.121     3.148     3.177     3.205     3.234     3.262     3.291     3.321     3.350     3.379     3.409     3.438     3.467     3.496     3.525     3.554     3.583     3.611     3.640     3.670     3.699     3.729     3.761     3.793     3.826     3.861     3.895     3.929     3.963     3.998     4.034     4.071     4.111     4.152     4.197     4.245     4.299     4.357     4.419     4.482     4.546     4.608     4.670     4.730     4.790     4.851     4.912     4.970     5.027     5.080     5.130     5.173     5.209     5.236     5.254     5.263     5.264     5.260     5.255     5.251     5.248     5.242     5.227     5.200     5.161     5.116     5.069     5.024     4.983     4.946     4.919     4.906     4.899     4.894     4.889     4.884     4.883     4.883     4.889     4.898     4.912     4.927     4.946     4.964     4.982     4.998     5.012     5.023     5.030     5.034     5.036     5.036     5.036     5.034     5.033     5.030     5.025     5.019     5.009     4.992     4.976     4.956     4.933     4.905     4.875     4.844     4.812     4.781     4.751     4.724     4.694     4.663     4.629     4.589     4.548     4.505     4.460     4.419     4.377     4.336     4.292     4.243     4.190     4.134     4.078     4.026     3.978     3.933     3.891     3.845     3.798     3.752     3.703     3.656     3.609     3.562     3.516     3.471     3.437     3.418     3.417     3.424     3.439     3.459     3.490     3.527     3.568     3.612     3.658     3.703     3.744     3.780     3.814     3.845     3.875     3.901     3.927     3.954     3.981     4.006     4.029     4.047     4.057     4.061     4.062     4.056     4.046     4.035     4.029     4.038     4.095     4.171     4.258     4.351     4.453     4.553     4.655     4.753     4.846     4.927     5.002     5.074     5.134     5.202     5.279     5.333     5.386     5.444     5.518     5.620     5.706     5.783     5.868     5.928     5.967     5.998     6.007     6.005     5.998     5.944     5.896     5.831     5.786     5.706     5.632     5.565     5.487     5.417     5.342     5.255     5.188     5.127     5.078     5.024     4.970     4.911     4.848     4.788     4.727     4.661     4.606     4.555     4.495     4.430     4.370     4.305     4.242     4.179     4.111     4.046     3.988     3.930     3.870     3.817     3.771     3.726     3.682     3.643     3.602     3.560     3.516     3.469     3.422     3.372     3.321     3.269     3.213     3.155     3.097     3.038     2.980     2.929     2.883     2.841     2.804     2.771     2.742     2.740     2.737     2.735     2.734     2.732     2.731     2.729     2.728     2.726     2.724     2.722     2.720     2.718     2.715     2.712     2.709     2.706     2.702     2.698     2.694     2.690     2.685     2.681     2.677     2.673     2.668     2.664     2.661     2.657     2.653     2.649     2.645     2.641     2.637     2.633     2.629     2.625     2.622     2.618     2.615     2.612     2.609     2.606     2.603     2.601     2.599     2.597     2.595     2.593     2.591     2.589     2.587     2.585     2.582     2.580     2.577     2.575     2.572     2.580     2.617     2.648     2.665     2.661     2.645     2.658     2.687     2.717     2.746     2.772     2.803     2.833     2.864     2.894     2.928     2.961     2.993     3.029     3.059     3.085     3.101     3.122     3.160     3.205     3.267     3.340     3.423     3.514     3.617     3.721     3.829     3.921     3.996     4.044     4.061     4.049     4.003     3.930     3.832     3.715     3.582     3.449     3.310     3.185     3.060     2.948     2.849     2.759     2.676     2.611     2.551     2.500     2.455     2.408     2.386     2.395     2.403     2.411     2.419     2.426     2.452     2.523     2.595     2.669     2.745     2.823     2.901     2.979     3.057     3.154     3.274     3.397     3.525     3.657     3.790     3.918     4.037     4.147     4.255     4.365     4.482     4.600     4.717     4.831     4.938     5.044     5.149     5.249     5.341     5.427     5.510     5.601     5.708     5.822     5.928     6.012     6.074     6.126     6.269     6.426     6.610     6.806     7.006     7.217     7.423     7.599     7.725     7.775     7.758     7.666     7.569     7.441     7.315     7.180     7.038     6.930     6.836     6.786     6.757     6.747     6.751     6.742     6.746     6.721     6.694     6.638     6.581     6.512     6.446     6.381     6.322     6.261     6.191     6.118     6.048     5.969     5.882     5.785     5.667     5.535     5.398     5.269     5.140     5.006     4.862     4.705     4.540     4.389     4.251     4.129     4.023     3.937     3.864     3.806     3.757     3.705     3.644     3.578     3.511     3.447     3.393     3.345     3.297     3.252     3.212     3.174     3.144     3.121     3.107     3.103     3.105     3.110     3.116     3.120     3.119     3.114     3.105     3.090     3.071     3.049     3.023     2.993     2.962     2.929     2.894     2.859     2.823     2.789     2.755     2.721     2.688     2.656     2.625     2.596     2.568     2.541     2.516     2.491     2.466     2.442     2.418     2.394     2.371     2.347     2.324     2.301     2.278     2.256     2.233     2.210     2.188     2.166     2.145     2.123     2.102     2.081     2.060     2.039     2.019     1.999     1.980     1.960     1.941     1.923     1.904     1.886     1.868     1.850     1.832     1.814     1.797     1.780     1.762     1.745     1.728     1.711     1.695     1.678     1.662     1.646     1.630     1.614     1.599     1.584     1.569     1.554     1.539     1.525     1.511     1.497     1.483     1.470     1.457     1.444     1.431     1.419     1.407     1.395     1.383     1.372     1.361     1.350     1.339     1.332     1.329     1.326     1.323     1.321     1.318     1.315     1.312     1.309     1.306     1.303     1.301     1.298     1.295     1.293     1.290     1.288     1.285     1.283     1.280     1.278     1.276     1.273     1.271     1.269     1.267     1.265     1.264     1.262     1.260     1.258     1.257     1.255     1.254     1.252     1.251     1.250     1.249     1.247     1.246     1.245     1.244     1.243     1.242     1.241     1.240     1.239     1.238     1.237     1.235     1.234     1.233     1.232     1.231     1.230     1.228     1.227     1.225     1.224     1.222     1.221     1.219     1.217     1.215     1.213     1.211     1.209     1.207     1.204     1.202     1.199     1.197     1.194     1.191     1.188     1.185     1.181     1.178     1.174     1.171     1.167     1.163     1.159     1.155     1.151     1.147     1.142     1.138     1.133     1.129     1.124     1.119     1.114     1.109     1.104     1.099     1.093     1.088     1.082     1.076     1.071     1.065     1.059     1.053     1.047     1.041     1.035     1.029     1.022     1.016     1.010     1.003     0.997     0.991     0.985     0.979     0.972     0.966     0.960     0.954     0.948     0.942     0.935     0.929     0.923     0.917     0.911     0.905     0.899     0.893     0.887     0.880     0.874     0.868     0.862     0.862     0.870
     1.694     1.699     1.702     1.707     1.710     1.714     1.717     1.721     1.724     1.728     1.731     1.734     1.738     1.741     1.744     1.747     1.749     1.752     1.755     1.758     1.760     1.762     1.764     1.767     1.769     1.771     1.773     1.776     1.777     1.779     1.781     1.783     1.785     1.786     1.788     1.789     1.791     1.792     1.793     1.795     1.796     1.797     1.799     1.799     1.801     1.802     1.803     1.803     1.804     1.805     1.805     1.806     1.806     1.807     1.807     1.808     1.808     1.809     1.809     1.809     1.809     1.810     1.810     1.810     1.810     1.809     1.809     1.809     1.809     1.808     1.808     1.807     1.807     1.806     1.806     1.806     1.805     1.805     1.804     1.803     1.803     1.802     1.801     1.800     1.799     1.799     1.798     1.797     1.796     1.795     1.794     1.793     1.791     1.790     1.789     1.788     1.787     1.786     1.784     1.783     1.781     1.780     1.779     1.777     1.776     1.774     1.773     1.771     1.769     1.768     1.766     1.765     1.763     1.761     1.759     1.758     1.756     1.754     1.752     1.750     1.749     1.747     1.745     1.743     1.741     1.739     1.737     1.735     1.733     1.731     1.729     1.727     1.725     1.723     1.720     1.718     1.716     1.714     1.711     1.709     1.707     1.704     1.702     1.699     1.697     1.695     1.692     1.690     1.688     1.685     1.682     1.680     1.677     1.675     1.672     1.669     1.666     1.663     1.661     1.658     1.655     1.653     1.650     1.647     1.644     1.641     1.638     1.635     1.632     1.629     1.626     1.622     1.619     1.616     1.613     1.610     1.606     1.603     1.600     1.596     1.593     1.589     1.586     1.583     1.579     1.576     1.572     1.569     1.565     1.561     1.558     1.554     1.551     1.547     1.543     1.540     1.536     1.532     1.528     1.525     1.521     1.517     1.513     1.509     1.506     1.502     1.498     1.494     1.490     1.486     1.482     1.478     1.474     1.470     1.466     1.462     1.458     1.454     1.450     1.446     1.441     1.437     1.433     1.429     1.425     1.421     1.416     1.412     1.408     1.404     1.399     1.395     1.391     1.386     1.382     1.378     1.374     1.369     1.365     1.361     1.356     1.352     1.348     1.343     1.339     1.334     1.330     1.326     1.321     1.317     1.313     1.308     1.304     1.299     1.295     1.291     1.287     1.287     1.288     1.289     1.290     1.290     1.291     1.292     1.292     1.293     1.294     1.294     1.295     1.296     1.296     1.297     1.298     1.298     1.299     1.299     1.300     1.301     1.301     1.302     1.302     1.303     1.304     1.304     1.305     1.306     1.306     1.307     1.307     1.308     1.308     1.309     1.310     1.310     1.311     1.311     1.311     1.312     1.312     1.313     1.313     1.314     1.314     1.314     1.315     1.315     1.316     1.316     1.317     1.317     1.317     1.318     1.318     1.318     1.319     1.319     1.320     1.320     1.320     1.321     1.321     1.322     1.322     1.323     1.323     1.323     1.324     1.324     1.325     1.325     1.325     1.326     1.326     1.327     1.327     1.327     1.328     1.328     1.328     1.329     1.329     1.330     1.330     1.330     1.331     1.331     1.331     1.332     1.332     1.333     1.333     1.333     1.334     1.334     1.334     1.335     1.335     1.335     1.336     1.336     1.337     1.337     1.337     1.338     1.338     1.339     1.339     1.339     1.340     1.340     1.341     1.341     1.342     1.342     1.343     1.343     1.343     1.344     1.344     1.345     1.345     1.346     1.346     1.347     1.347     1.348     1.348     1.348     1.349     1.349     1.350     1.350     1.351     1.351     1.352     1.352     1.353     1.353     1.354     1.354     1.354     1.355     1.355     1.356     1.356     1.357     1.357     1.358     1.358     1.359     1.359     1.360     1.360     1.361     1.361     1.362     1.362     1.363     1.364     1.364     1.365     1.365     1.366     1.366     1.367     1.367     1.368     1.368     1.369     1.369     1.370     1.370     1.371     1.371     1.372     1.372     1.373     1.373     1.374     1.375     1.375     1.375     1.376     1.377     1.377     1.378     1.378     1.379     1.380     1.380     1.381     1.381     1.382     1.383     1.383     1.384     1.385     1.385     1.386     1.386     1.387     1.388     1.388     1.389     1.390     1.390     1.391     1.392     1.392     1.393     1.393     1.394     1.395     1.395     1.396     1.396     1.397     1.398     1.400     1.402     1.404     1.406     1.409     1.411     1.414     1.416     1.418     1.421     1.424     1.426     1.429     1.431     1.434     1.437     1.439     1.442     1.445     1.447     1.450     1.453     1.456     1.459     1.461     1.464     1.467     1.470     1.473     1.476     1.479     1.482     1.485     1.488     1.491     1.494     1.497     1.500     1.503     1.507     1.510     1.513     1.516     1.520     1.523     1.526     1.529     1.533     1.536     1.540     1.543     1.547     1.550     1.553     1.557     1.561     1.564     1.568     1.571     1.575     1.579     1.582     1.586     1.590     1.594     1.597     1.601     1.605     1.609     1.613     1.617     1.621     1.625     1.629     1.633     1.637     1.641     1.645     1.649     1.653     1.658     1.662     1.666     1.671     1.675     1.679     1.683     1.688     1.692     1.696     1.701     1.705     1.710     1.714     1.719     1.723     1.728     1.733     1.737     1.742     1.747     1.751     1.756     1.761     1.766     1.770     1.775     1.780     1.785     1.790     1.794     1.799     1.804     1.809     1.814     1.819     1.824     1.828     1.833     1.838     1.843     1.848     1.853     1.858     1.863     1.868     1.873     1.878     1.882     1.887     1.892     1.897     1.902     1.907     1.912     1.917     1.922     1.927     1.932     1.937     1.942     1.947     1.951     1.956     1.961     1.966     1.971     1.976     1.981     1.985     1.990     1.995     2.000     2.005     2.009     2.014     2.019     2.023     2.028     2.032     2.037     2.042     2.046     2.050     2.055     2.059     2.064     2.068     2.073     2.077     2.081     2.085     2.089     2.094     2.098     2.102     2.106     2.110     2.114     2.118     2.122     2.125     2.129     2.133     2.137     2.140     2.144     2.147     2.151     2.154     2.158     2.161     2.164     2.168     2.171     2.174     2.177     2.180     2.183     2.186     2.188     2.191     2.194     2.197     2.199     2.202     2.204     2.207     2.209     2.211     2.214     2.216     2.218     2.220     2.222     2.224     2.225     2.227     2.229     2.231     2.232     2.234     2.235     2.237     2.238     2.239     2.240     2.241     2.242     2.243     2.244     2.245     2.245     2.246     2.246     2.246     2.246     2.246     2.246     2.246     2.245     2.245     2.244     2.243     2.241     2.240     2.239     2.237     2.235     2.233     2.230     2.228     2.225     2.222     2.219     2.216     2.213     2.209     2.205     2.201     2.197     2.193     2.188     2.183     2.178     2.173     2.168     2.162     2.156     2.150     2.144     2.138     2.131     2.125     2.118     2.111     2.103     2.096     2.088     2.080     2.072     2.064     2.057     2.049     2.041     2.033     2.025     2.017     2.010     2.003     1.996     1.990     1.983     1.977     1.971     1.965     1.959     1.953     1.947     1.941     1.935     1.929     1.923     1.916     1.910     1.903     1.896     1.889     1.882     1.875     1.868     1.861     1.853     1.846     1.838     1.830     1.822     1.814     1.806     1.797     1.789     1.780     1.771     1.762     1.756     1.757     1.758     1.759     1.760     1.761     1.762     1.764     1.765     1.766     1.767     1.768     1.769     1.770     1.771     1.772     1.773     1.774     1.776     1.777     1.778     1.779     1.780     1.781     1.782     1.783     1.784     1.785     1.787     1.788     1.789     1.790     1.791     1.792     1.793     1.794     1.796     1.797     1.798     1.799     1.800     1.801     1.802     1.803     1.804     1.806     1.807     1.808     1.809     1.810     1.811     1.812     1.813     1.814     1.816     1.817     1.818     1.819     1.820     1.821     1.822     1.823     1.825     1.826     1.827     1.828     1.829     1.830     1.831     1.833     1.834     1.835     1.836     1.837     1.839     1.840     1.841     1.842     1.843     1.844     1.846     1.847     1.848     1.849     1.850     1.852     1.853     1.854     1.856     1.857     1.858     1.860     1.861     1.862     1.864     1.865     1.866     1.868     1.869     1.870     1.872     1.873     1.875     1.876     1.878     1.879     1.881     1.882     1.884     1.885     1.887     1.888     1.890     1.891     1.893     1.895     1.896     1.898     1.900     1.910     1.929     1.947     1.965     1.983     2.001     2.019     2.037     2.055     2.073     2.090     2.108     2.125     2.142     2.159     2.176     2.192     2.209     2.225     2.241     2.256     2.272     2.287     2.302     2.317     2.331     2.346     2.360     2.373     2.387     2.400     2.413     2.426     2.439     2.451     2.463     2.474     2.486     2.497     2.508     2.519     2.530     2.540     2.550     2.560     2.569     2.578     2.587     2.595     2.604     2.612     2.619     2.626     2.633     2.640     2.646     2.652     2.658     2.663     2.668     2.673     2.677     2.681     2.685     2.688     2.690     2.693     2.695     2.696     2.698     2.699     2.699     2.699     2.699     2.699     2.698     2.697     2.696     2.694     2.692     2.690     2.687     2.685     2.682     2.678     2.675     2.671     2.667     2.663     2.659     2.654     2.649     2.644     2.639     2.634     2.629     2.624     2.618     2.613     2.607     2.602     2.596     2.591     2.585     2.580     2.574     2.569     2.564     2.559     2.554     2.550     2.545     2.541     2.537     2.534     2.530     2.527     2.525     2.523     2.521     2.520     2.519     2.519     2.519     2.520     2.521     2.523     2.526     2.529     2.533     2.538     2.543     2.549     2.556     2.564     2.572     2.582     2.592     2.603     2.615     2.627     2.641     2.655     2.670     2.686     2.703     2.721     2.740     2.759     2.780     2.801     2.823     2.845     2.869     2.892     2.917     2.942     2.968     2.994     3.020     3.047     3.074     3.102     3.130     3.158     3.186     3.215     3.243     3.272     3.302     3.331     3.361     3.390     3.420     3.449     3.479     3.508     3.537     3.566     3.595     3.623     3.652     3.681     3.711     3.742     3.773     3.807     3.841     3.876     3.911     3.946     3.982     4.017     4.054     4.093     4.133     4.175     4.220     4.270     4.325     4.384     4.445     4.508     4.571     4.634     4.695     4.756     4.816     4.878     4.937     4.995     5.050     5.100     5.146     5.185     5.217     5.239     5.252     5.257     5.254     5.247     5.239     5.232     5.227     5.216     5.194     5.161     5.118     5.069     5.021     4.978     4.941     4.912     4.895     4.887     4.882     4.878     4.871     4.865     4.862     4.862     4.866     4.875     4.887     4.902     4.920     4.939     4.957     4.974     4.990     5.002     5.010     5.017     5.021     5.025     5.027     5.029     5.032     5.032     5.031     5.026     5.013     5.000     4.986     4.967     4.942     4.915     4.882     4.851     4.820     4.788     4.761     4.737     4.709     4.683     4.651     4.615     4.576     4.535     4.490     4.449     4.407     4.364     4.321     4.273     4.218     4.163     4.107     4.056     4.010     3.965     3.922     3.875     3.826     3.776     3.726     3.677     3.629     3.579     3.530     3.485     3.451     3.431     3.429     3.434     3.447     3.466     3.496     3.533     3.573     3.615     3.659     3.702     3.740     3.776     3.810     3.841     3.869     3.896     3.924     3.955     3.986     4.016     4.044     4.064     4.079     4.090     4.095     4.092     4.087     4.080     4.073     4.066     4.065     4.097     4.163     4.240     4.325     4.422     4.521     4.621     4.715     4.805     4.896     4.972     5.052     5.147     5.212     5.271     5.326     5.384     5.470     5.553     5.628     5.727     5.811     5.880     5.945     5.985     6.013     6.046     6.024     6.008     5.966     5.942     5.886     5.824     5.768     5.698     5.634     5.561     5.468     5.389     5.303     5.231     5.168     5.104     5.043     4.981     4.920     4.857     4.784     4.725     4.672     4.609     4.546     4.485     4.419     4.354     4.286     4.213     4.146     4.085     4.021     3.955     3.900     3.850     3.800     3.755     3.714     3.671     3.630     3.586     3.540     3.493     3.442     3.392     3.338     3.281     3.224     3.163     3.098     3.035     2.975     2.919     2.868     2.822     2.782     2.759     2.756     2.754     2.751     2.750     2.748     2.746     2.745     2.743     2.742     2.740     2.738     2.736     2.734     2.731     2.728     2.725     2.721     2.718     2.714     2.709     2.705     2.700     2.695     2.691     2.686     2.682     2.677     2.673     2.669     2.665     2.661     2.657     2.653     2.649     2.644     2.640     2.636     2.632     2.628     2.624     2.621     2.618     2.615     2.612     2.609     2.607     2.604     2.602     2.600     2.598     2.596     2.594     2.592     2.590     2.587     2.585     2.582     2.579     2.576     2.572     2.585     2.609     2.618     2.613     2.635     2.663     2.691     2.720     2.743     2.770     2.799     2.828     2.854     2.881     2.910     2.939     2.973     3.007     3.042     3.067     3.089     3.118     3.152     3.201     3.259     3.322     3.394     3.474     3.569     3.678     3.783     3.891     3.977     4.043     4.084     4.089     4.064     4.011     3.922     3.812     3.691     3.553     3.419     3.284     3.155     3.035     2.926     2.822     2.738     2.664     2.603     2.548     2.497     2.446     2.391     2.354     2.362     2.370     2.377     2.384     2.391     2.414     2.480     2.551     2.627     2.705     2.786     2.868     2.950     3.027     3.102     3.196     3.334     3.482     3.634     3.786     3.930     4.065     4.191     4.316     4.443     4.573     4.704     4.836     4.965     5.096     5.224     5.348     5.463     5.569     5.672     5.775     5.882     5.996     6.103     6.200     6.276     6.328     6.468     6.650     6.838     7.023     7.170     7.285     7.358     7.389     7.397     7.360     7.291     7.179     7.056     6.922     6.783     6.648     6.498     6.382     6.279     6.211     6.177     6.161     6.172     6.177     6.195     6.194     6.184     6.156     6.122     6.080     6.041     5.998     5.960     5.915     5.862     5.803     5.744     5.677     5.596     5.508     5.399     5.272     5.140     5.009     4.873     4.730     4.575     4.412     4.245     4.089     3.947     3.821     3.710     3.619     3.546     3.490     3.448     3.407     3.363     3.315     3.269     3.228     3.193     3.162     3.128     3.093     3.061     3.031     3.006     2.986     2.973     2.969     2.971     2.977     2.986     2.993     2.997     2.998     2.995     2.987     2.975     2.960     2.941     2.918     2.892     2.865     2.835     2.805     2.773     2.743     2.713     2.682     2.652     2.622     2.593     2.566     2.540     2.515     2.490     2.467     2.444     2.421     2.397     2.375     2.353     2.331     2.308     2.286     2.265     2.244     2.222     2.200     2.179     2.158     2.137     2.116     2.095     2.075     2.055     2.035     2.015     1.996     1.977     1.958     1.940     1.922     1.904     1.886     1.868     1.850     1.833     1.815     1.798     1.781     1.764     1.747     1.730     1.714     1.697     1.681     1.665     1.649     1.633     1.618     1.603     1.588     1.573     1.558     1.543     1.529     1.515     1.501     1.488     1.474     1.461     1.449     1.436     1.424     1.412     1.400     1.388     1.377     1.365     1.354     1.344     1.333     1.326     1.323     1.320     1.317     1.314     1.311     1.308     1.306     1.303     1.300     1.297     1.295     1.292     1.289     1.287     1.284     1.282     1.279     1.277     1.275     1.273     1.271     1.268     1.266     1.264     1.262     1.261     1.259     1.257     1.255     1.254     1.252     1.251     1.250     1.248     1.247     1.246     1.245     1.243     1.242     1.241     1.240     1.239     1.238     1.237     1.236     1.235     1.234     1.233     1.232     1.231     1.229     1.228     1.227     1.226     1.224     1.223     1.221     1.220     1.218     1.217     1.215     1.213     1.211     1.209     1.206     1.204     1.202     1.199     1.197     1.194     1.191     1.188     1.185     1.182     1.179     1.175     1.172     1.168     1.164     1.161     1.157     1.152     1.148     1.144     1.140     1.135     1.131     1.126     1.121     1.116     1.112     1.107     1.101     1.096     1.091     1.085     1.080     1.074     1.068     1.062     1.057     1.051     1.045     1.039     1.032     1.026     1.020     1.014     1.007     1.001     0.995     0.989     0.983     0.976     0.970     0.964     0.958     0.952     0.946     0.939     0.933     0.927     0.921     0.915     0.909     0.903     0.897     0.891     0.885     0.879     0.873     0.867     0.861     0.860     0.868
     1.694     1.698     1.702     1.705     1.709     1.713     1.716     1.720     1.723     1.727     1.730     1.734     1.737     1.740     1.743     1.746     1.749     1.752     1.754     1.757     1.759     1.762     1.764     1.766     1.769     1.771     1.773     1.775     1.777     1.779     1.781     1.782     1.785     1.786     1.788     1.789     1.791     1.792     1.793     1.795     1.796     1.797     1.798     1.799     1.800     1.802     1.802     1.803     1.804     1.805     1.805     1.806     1.806     1.807     1.807     1.808     1.808     1.808     1.809     1.809     1.809     1.810     1.809     1.810     1.810     1.809     1.809     1.809     1.809     1.808     1.808     1.808     1.807     1.807     1.807     1.806     1.806     1.805     1.805     1.804     1.803     1.802     1.802     1.801     1.800     1.799     1.798     1.797     1.797     1.796     1.794     1.793     1.792     1.791     1.790     1.789     1.788     1.786     1.785     1.784     1.783     1.781     1.780     1.778     1.777     1.775     1.774     1.772     1.771     1.769     1.767     1.766     1.764     1.762     1.760     1.759     1.757     1.755     1.753     1.752     1.750     1.748     1.746     1.744     1.742     1.740     1.738     1.736     1.734     1.732     1.730     1.728     1.726     1.724     1.722     1.719     1.717     1.715     1.712     1.710     1.708     1.706     1.703     1.701     1.699     1.696     1.694     1.691     1.689     1.686     1.684     1.681     1.679     1.676     1.673     1.671     1.668     1.665     1.662     1.660     1.657     1.654     1.651     1.648     1.645     1.642     1.639     1.636     1.633     1.630     1.627     1.624     1.621     1.618     1.615     1.611     1.608     1.605     1.601     1.598     1.594     1.591     1.588     1.584     1.581     1.577     1.574     1.570     1.567     1.563     1.560     1.556     1.553     1.549     1.545     1.541     1.538     1.534     1.530     1.527     1.523     1.519     1.515     1.511     1.507     1.504     1.500     1.496     1.492     1.488     1.484     1.480     1.476     1.472     1.468     1.464     1.460     1.456     1.452     1.447     1.443     1.439     1.435     1.431     1.427     1.422     1.418     1.414     1.410     1.406     1.401     1.397     1.393     1.389     1.385     1.380     1.376     1.372     1.367     1.363     1.359     1.354     1.350     1.346     1.341     1.337     1.333     1.328     1.324     1.320     1.315     1.311     1.307     1.302     1.298     1.293     1.289     1.287     1.288     1.288     1.289     1.290     1.290     1.291     1.292     1.292     1.293     1.294     1.294     1.295     1.296     1.296     1.297     1.297     1.298     1.299     1.299     1.300     1.301     1.301     1.302     1.303     1.303     1.304     1.304     1.305     1.306     1.306     1.307     1.307     1.308     1.308     1.309     1.309     1.310     1.310     1.311     1.311     1.312     1.312     1.312     1.313     1.313     1.314     1.314     1.315     1.315     1.315     1.316     1.316     1.317     1.317     1.317     1.318     1.318     1.319     1.319     1.319     1.320     1.320     1.321     1.321     1.321     1.322     1.322     1.323     1.323     1.324     1.324     1.324     1.325     1.325     1.326     1.326     1.326     1.327     1.327     1.328     1.328     1.328     1.329     1.329     1.329     1.330     1.330     1.331     1.331     1.331     1.332     1.332     1.332     1.333     1.333     1.333     1.334     1.334     1.334     1.335     1.335     1.335     1.336     1.336     1.337     1.337     1.338     1.338     1.338     1.339     1.339     1.340     1.340     1.340     1.341     1.341     1.342     1.342     1.343     1.343     1.344     1.344     1.345     1.345     1.345     1.346     1.346     1.347     1.347     1.348     1.348     1.349     1.349     1.350     1.350     1.351     1.351     1.352     1.352     1.352     1.353     1.353     1.354     1.354     1.355     1.355     1.356     1.356     1.357     1.357     1.358     1.358     1.359     1.359     1.360     1.360     1.361     1.361     1.362     1.362     1.363     1.363     1.364     1.364     1.365     1.365     1.366     1.367     1.367     1.368     1.368     1.369     1.369     1.370     1.370     1.371     1.371     1.372     1.372     1.373     1.373     1.374     1.375     1.375     1.375     1.376     1.377     1.377     1.378     1.379     1.379     1.380     1.380     1.381     1.381     1.382     1.383     1.383     1.384     1.385     1.385     1.386     1.386     1.387     1.388     1.388     1.389     1.390     1.390     1.391     1.391     1.392     1.393     1.393     1.394     1.395     1.395     1.396     1.397     1.397     1.398     1.400     1.402     1.405     1.407     1.410     1.412     1.414     1.417     1.419     1.422     1.424     1.427     1.430     1.432     1.435     1.437     1.440     1.443     1.445     1.448     1.451     1.454     1.457     1.459     1.462     1.465     1.468     1.471     1.474     1.477     1.480     1.483     1.486     1.489     1.492     1.495     1.498     1.501     1.505     1.508     1.511     1.514     1.517     1.521     1.524     1.527     1.531     1.534     1.537     1.541     1.544     1.548     1.551     1.555     1.558     1.562     1.566     1.569     1.573     1.577     1.580     1.584     1.588     1.591     1.595     1.599     1.603     1.607     1.611     1.614     1.618     1.622     1.626     1.630     1.635     1.639     1.643     1.647     1.651     1.655     1.659     1.664     1.668     1.672     1.677     1.681     1.685     1.690     1.694     1.698     1.703     1.707     1.712     1.716     1.721     1.725     1.730     1.735     1.739     1.744     1.749     1.753     1.758     1.763     1.768     1.772     1.777     1.782     1.787     1.792     1.796     1.801     1.806     1.811     1.816     1.821     1.826     1.830     1.835     1.840     1.845     1.850     1.855     1.860     1.865     1.870     1.874     1.879     1.884     1.889     1.894     1.899     1.904     1.908     1.914     1.918     1.923     1.928     1.933     1.938     1.943     1.948     1.953     1.957     1.962     1.967     1.972     1.977     1.982     1.986     1.991     1.996     2.000     2.005     2.010     2.014     2.019     2.023     2.028     2.032     2.037     2.042     2.046     2.050     2.055     2.059     2.063     2.068     2.072     2.076     2.080     2.084     2.089     2.093     2.097     2.101     2.104     2.108     2.112     2.116     2.120     2.124     2.127     2.131     2.135     2.138     2.141     2.145     2.148     2.151     2.155     2.158     2.161     2.164     2.167     2.170     2.173     2.176     2.179     2.181     2.184     2.187     2.189     2.192     2.194     2.197     2.199     2.201     2.203     2.205     2.208     2.210     2.211     2.213     2.215     2.217     2.219     2.220     2.222     2.223     2.225     2.226     2.227     2.228     2.229     2.231     2.231     2.232     2.233     2.234     2.234     2.235     2.235     2.235     2.236     2.235     2.235     2.235     2.235     2.234     2.233     2.232     2.231     2.229     2.228     2.226     2.224     2.222     2.220     2.217     2.215     2.212     2.209     2.206     2.202     2.198     2.195     2.191     2.187     2.182     2.178     2.173     2.168     2.163     2.158     2.152     2.147     2.141     2.135     2.128     2.122     2.116     2.109     2.102     2.095     2.087     2.080     2.072     2.065     2.057     2.049     2.042     2.034     2.026     2.018     2.011     2.004     1.996     1.990     1.983     1.977     1.970     1.964     1.958     1.952     1.946     1.940     1.933     1.927     1.921     1.915     1.909     1.902     1.896     1.889     1.882     1.875     1.868     1.860     1.853     1.845     1.838     1.830     1.822     1.814     1.806     1.797     1.789     1.780     1.772     1.763     1.754     1.755     1.756     1.757     1.758     1.759     1.760     1.761     1.763     1.764     1.765     1.766     1.767     1.768     1.769     1.770     1.771     1.773     1.774     1.775     1.776     1.777     1.778     1.779     1.780     1.781     1.782     1.783     1.785     1.786     1.787     1.788     1.789     1.790     1.791     1.792     1.793     1.795     1.796     1.797     1.798     1.799     1.800     1.801     1.802     1.803     1.805     1.806     1.807     1.808     1.809     1.810     1.811     1.812     1.814     1.815     1.816     1.817     1.818     1.819     1.820     1.821     1.823     1.824     1.825     1.826     1.827     1.828     1.829     1.831     1.832     1.833     1.834     1.835     1.836     1.837     1.839     1.840     1.841     1.842     1.843     1.844     1.846     1.847     1.848     1.849     1.851     1.852     1.853     1.855     1.856     1.857     1.858     1.860     1.861     1.862     1.864     1.865     1.867     1.868     1.869     1.871     1.872     1.874     1.875     1.877     1.878     1.880     1.881     1.883     1.884     1.886     1.887     1.889     1.890     1.892     1.894     1.895     1.897     1.899     1.900     1.916     1.934     1.953     1.971     1.989     2.007     2.025     2.043     2.061     2.079     2.096     2.114     2.131     2.148     2.165     2.182     2.198     2.214     2.230     2.246     2.262     2.277     2.292     2.307     2.322     2.336     2.350     2.364     2.378     2.391     2.404     2.417     2.430     2.442     2.454     2.466     2.477     2.489     2.500     2.511     2.521     2.532     2.542     2.552     2.561     2.570     2.579     2.588     2.596     2.604     2.612     2.619     2.626     2.633     2.639     2.645     2.651     2.656     2.662     2.666     2.671     2.675     2.678     2.682     2.684     2.687     2.689     2.691     2.692     2.693     2.694     2.694     2.694     2.694     2.693     2.692     2.691     2.690     2.688     2.685     2.683     2.680     2.677     2.674     2.671     2.667     2.663     2.659     2.655     2.650     2.645     2.640     2.635     2.630     2.625     2.620     2.614     2.609     2.603     2.598     2.592     2.586     2.581     2.576     2.570     2.565     2.560     2.555     2.550     2.545     2.540     2.536     2.532     2.528     2.525     2.522     2.519     2.517     2.515     2.513     2.512     2.512     2.512     2.513     2.514     2.515     2.518     2.521     2.524     2.529     2.534     2.539     2.546     2.553     2.561     2.570     2.580     2.591     2.602     2.614     2.627     2.641     2.656     2.672     2.688     2.706     2.724     2.743     2.763     2.784     2.806     2.828     2.851     2.875     2.899     2.924     2.949     2.975     3.002     3.028     3.056     3.083     3.111     3.139     3.167     3.196     3.224     3.253     3.282     3.312     3.341     3.371     3.401     3.431     3.460     3.490     3.519     3.548     3.577     3.606     3.635     3.664     3.693     3.723     3.754     3.786     3.820     3.855     3.891     3.927     3.963     3.999     4.036     4.074     4.113     4.154     4.197     4.243     4.295     4.350     4.409     4.470     4.533     4.596     4.659     4.720     4.780     4.841     4.902     4.961     5.017     5.070     5.117     5.159     5.194     5.221     5.238     5.245     5.245     5.236     5.225     5.212     5.205     5.197     5.182     5.156     5.116     5.069     5.019     4.972     4.933     4.903     4.883     4.872     4.868     4.864     4.859     4.852     4.844     4.840     4.840     4.843     4.851     4.863     4.877     4.894     4.914     4.932     4.950     4.967     4.980     4.990     4.998     5.007     5.013     5.018     5.025     5.030     5.034     5.035     5.027     5.017     5.007     4.994     4.974     4.950     4.921     4.889     4.857     4.828     4.798     4.774     4.749     4.727     4.702     4.675     4.640     4.606     4.563     4.521     4.478     4.438     4.394     4.353     4.302     4.248     4.195     4.139     4.090     4.043     3.998     3.952     3.905     3.854     3.806     3.753     3.704     3.653     3.602     3.552     3.507     3.474     3.453     3.447     3.450     3.460     3.477     3.504     3.538     3.575     3.614     3.656     3.695     3.733     3.768     3.802     3.832     3.860     3.889     3.920     3.954     3.989     4.024     4.054     4.079     4.100     4.115     4.123     4.128     4.129     4.126     4.121     4.115     4.108     4.101     4.112     4.158     4.222     4.298     4.391     4.488     4.587     4.690     4.783     4.881     4.987     5.073     5.143     5.208     5.262     5.332     5.406     5.467     5.561     5.650     5.728     5.813     5.877     5.932     5.994     6.007     6.026     6.025     6.032     6.011     5.974     5.947     5.899     5.847     5.798     5.714     5.650     5.559     5.467     5.368     5.276     5.193     5.124     5.062     4.998     4.922     4.862     4.806     4.738     4.674     4.613     4.547     4.481     4.409     4.329     4.260     4.196     4.126     4.056     3.997     3.940     3.885     3.837     3.792     3.748     3.706     3.661     3.618     3.569     3.519     3.467     3.413     3.357     3.300     3.239     3.172     3.104     3.037     2.972     2.910     2.856     2.806     2.775     2.773     2.770     2.768     2.766     2.764     2.762     2.760     2.759     2.757     2.756     2.754     2.752     2.750     2.747     2.744     2.741     2.738     2.734     2.729     2.725     2.720     2.715     2.710     2.705     2.700     2.695     2.691     2.686     2.682     2.677     2.673     2.669     2.665     2.660     2.656     2.652     2.647     2.643     2.638     2.635     2.631     2.627     2.624     2.621     2.618     2.615     2.613     2.610     2.608     2.606     2.604     2.602     2.600     2.598     2.595     2.593     2.590     2.587     2.584     2.580     2.576     2.572     2.568     2.583     2.616     2.644     2.673     2.702     2.726     2.751     2.775     2.801     2.824     2.847     2.871     2.892     2.923     2.954     2.987     3.019     3.049     3.083     3.115     3.151     3.199     3.251     3.306     3.360     3.430     3.519     3.619     3.733     3.842     3.946     4.032     4.090     4.123     4.127     4.086     4.014     3.918     3.798     3.669     3.533     3.395     3.262     3.137     3.017     2.913     2.822     2.747     2.679     2.619     2.559     2.497     2.435     2.370     2.319     2.326     2.333     2.339     2.345     2.351     2.385     2.457     2.530     2.604     2.681     2.759     2.836     2.912     2.990     3.071     3.155     3.244     3.336     3.454     3.613     3.763     3.906     4.046     4.186     4.329     4.472     4.620     4.771     4.921     5.071     5.217     5.357     5.486     5.608     5.729     5.847     5.965     6.083     6.185     6.267     6.317     6.334     6.486     6.613     6.712     6.751     6.755     6.725     6.682     6.643     6.593     6.526     6.434     6.319     6.203     6.079     5.965     5.848     5.751     5.670     5.603     5.571     5.547     5.546     5.553     5.568     5.579     5.579     5.574     5.561     5.545     5.530     5.508     5.489     5.459     5.421     5.375     5.328     5.275     5.209     5.135     5.039     4.925     4.804     4.680     4.547     4.408     4.260     4.109     3.953     3.803     3.667     3.541     3.431     3.337     3.263     3.204     3.166     3.138     3.110     3.081     3.052     3.027     3.007     2.988     2.967     2.943     2.920     2.896     2.875     2.858     2.846     2.841     2.843     2.848     2.857     2.866     2.874     2.880     2.882     2.880     2.875     2.867     2.853     2.837     2.818     2.795     2.771     2.745     2.719     2.692     2.665     2.638     2.610     2.583     2.557     2.531     2.507     2.484     2.461     2.439     2.417     2.395     2.373     2.353     2.332     2.310     2.289     2.268     2.248     2.228     2.207     2.186     2.166     2.146     2.126     2.106     2.086     2.067     2.048     2.028     2.009     1.991     1.973     1.954     1.936     1.919     1.901     1.884     1.866     1.849     1.832     1.815     1.798     1.782     1.765     1.748     1.731     1.715     1.699     1.683     1.667     1.651     1.636     1.621     1.605     1.591     1.576     1.561     1.547     1.533     1.519     1.505     1.492     1.479     1.466     1.453     1.440     1.428     1.416     1.405     1.393     1.381     1.370     1.359     1.348     1.337     1.327     1.319     1.316     1.313     1.311     1.308     1.305     1.302     1.300     1.297     1.294     1.291     1.289     1.286     1.284     1.281     1.279     1.276     1.274     1.272     1.270     1.268     1.265     1.263     1.261     1.260     1.258     1.256     1.254     1.253     1.251     1.250     1.248     1.247     1.246     1.244     1.243     1.242     1.241     1.240     1.239     1.238     1.237     1.236     1.235     1.234     1.232     1.231     1.230     1.229     1.228     1.227     1.226     1.224     1.223     1.222     1.220     1.219     1.217     1.216     1.214     1.212     1.210     1.208     1.206     1.204     1.202     1.199     1.197     1.194     1.192     1.189     1.186     1.183     1.180     1.176     1.173     1.169     1.166     1.162     1.158     1.154     1.150     1.146     1.142     1.137     1.133     1.128     1.124     1.119     1.114     1.109     1.104     1.099     1.094     1.089     1.083     1.077     1.072     1.066     1.060     1.054     1.048     1.042     1.036     1.030     1.024     1.018     1.011     1.005     0.999     0.993     0.987     0.980     0.974     0.968     0.962     0.956     0.950     0.944     0.937     0.931     0.925     0.919     0.913     0.907     0.901     0.895     0.889     0.883     0.877     0.871     0.865     0.859     0.858     0.866
     1.693     1.697     1.701     1.704     1.709     1.712     1.716     1.719     1.723     1.726     1.730     1.733     1.736     1.739     1.742     1.745     1.749     1.751     1.754     1.756     1.759     1.761     1.764     1.766     1.768     1.770     1.772     1.775     1.777     1.779     1.780     1.782     1.784     1.786     1.787     1.789     1.790     1.792     1.793     1.794     1.795     1.797     1.798     1.799     1.800     1.801     1.802     1.803     1.804     1.805     1.805     1.806     1.807     1.807     1.807     1.808     1.808     1.809     1.809     1.809     1.809     1.810     1.809     1.810     1.810     1.810     1.810     1.809     1.809     1.809     1.808     1.808     1.808     1.808     1.807     1.807     1.806     1.806     1.805     1.805     1.804     1.803     1.802     1.802     1.801     1.800     1.799     1.798     1.797     1.796     1.795     1.795     1.793     1.792     1.791     1.790     1.789     1.787     1.786     1.785     1.784     1.782     1.781     1.779     1.778     1.776     1.775     1.773     1.772     1.770     1.768     1.767     1.765     1.763     1.762     1.760     1.758     1.756     1.755     1.753     1.751     1.749     1.747     1.745     1.743     1.741     1.740     1.737     1.736     1.733     1.731     1.729     1.727     1.725     1.723     1.721     1.719     1.716     1.714     1.712     1.709     1.707     1.705     1.702     1.700     1.698     1.695     1.693     1.690     1.688     1.685     1.682     1.680     1.677     1.675     1.672     1.669     1.667     1.664     1.661     1.658     1.656     1.653     1.650     1.647     1.644     1.641     1.638     1.635     1.632     1.629     1.625     1.622     1.619     1.616     1.613     1.610     1.606     1.603     1.600     1.596     1.593     1.589     1.586     1.583     1.579     1.576     1.572     1.569     1.565     1.562     1.558     1.554     1.551     1.547     1.543     1.540     1.536     1.532     1.529     1.525     1.521     1.517     1.513     1.509     1.506     1.502     1.498     1.494     1.490     1.486     1.482     1.478     1.474     1.470     1.466     1.462     1.458     1.454     1.450     1.446     1.441     1.437     1.433     1.429     1.425     1.421     1.416     1.412     1.408     1.404     1.400     1.395     1.391     1.387     1.383     1.378     1.374     1.370     1.365     1.361     1.357     1.352     1.348     1.344     1.339     1.335     1.331     1.326     1.322     1.318     1.313     1.309     1.305     1.300     1.296     1.292     1.287     1.287     1.287     1.288     1.289     1.289     1.290     1.291     1.292     1.292     1.293     1.293     1.294     1.295     1.296     1.296     1.297     1.298     1.298     1.299     1.299     1.300     1.301     1.301     1.302     1.302     1.303     1.303     1.304     1.305     1.305     1.306     1.307     1.307     1.307     1.308     1.309     1.309     1.310     1.310     1.311     1.311     1.311     1.312     1.312     1.313     1.313     1.314     1.314     1.314     1.315     1.315     1.316     1.316     1.316     1.317     1.317     1.318     1.318     1.318     1.319     1.319     1.319     1.320     1.320     1.321     1.321     1.322     1.322     1.323     1.323     1.323     1.324     1.324     1.324     1.325     1.325     1.326     1.326     1.327     1.327     1.327     1.328     1.328     1.328     1.329     1.329     1.330     1.330     1.330     1.331     1.331     1.331     1.332     1.332     1.332     1.333     1.333     1.333     1.334     1.334     1.334     1.335     1.335     1.336     1.336     1.336     1.337     1.337     1.338     1.338     1.339     1.339     1.339     1.340     1.340     1.341     1.341     1.342     1.342     1.343     1.343     1.344     1.344     1.344     1.345     1.345     1.346     1.346     1.347     1.347     1.348     1.348     1.349     1.349     1.350     1.350     1.350     1.351     1.351     1.352     1.352     1.353     1.353     1.354     1.354     1.354     1.355     1.356     1.356     1.357     1.357     1.358     1.358     1.359     1.359     1.360     1.360     1.361     1.361     1.362     1.362     1.363     1.363     1.364     1.364     1.365     1.365     1.366     1.367     1.367     1.368     1.368     1.369     1.369     1.370     1.370     1.371     1.371     1.372     1.372     1.373     1.373     1.374     1.374     1.375     1.375     1.376     1.377     1.377     1.378     1.379     1.379     1.380     1.380     1.381     1.382     1.382     1.383     1.384     1.384     1.385     1.385     1.386     1.386     1.387     1.388     1.388     1.389     1.390     1.391     1.391     1.392     1.392     1.393     1.394     1.394     1.395     1.396     1.396     1.397     1.398     1.399     1.401     1.403     1.405     1.408     1.410     1.413     1.415     1.418     1.420     1.423     1.425     1.428     1.430     1.433     1.435     1.438     1.441     1.443     1.446     1.449     1.452     1.455     1.457     1.460     1.463     1.466     1.469     1.472     1.475     1.478     1.481     1.484     1.487     1.490     1.493     1.496     1.499     1.502     1.506     1.509     1.512     1.515     1.519     1.522     1.525     1.529     1.532     1.535     1.539     1.542     1.546     1.549     1.553     1.556     1.560     1.563     1.567     1.571     1.574     1.578     1.582     1.585     1.589     1.593     1.597     1.601     1.604     1.608     1.612     1.616     1.620     1.624     1.628     1.632     1.636     1.640     1.644     1.649     1.653     1.657     1.661     1.665     1.670     1.674     1.678     1.683     1.687     1.691     1.696     1.700     1.705     1.709     1.714     1.718     1.723     1.727     1.732     1.737     1.741     1.746     1.751     1.755     1.760     1.765     1.770     1.774     1.779     1.784     1.789     1.793     1.798     1.803     1.808     1.813     1.818     1.823     1.828     1.832     1.837     1.842     1.847     1.852     1.856     1.861     1.866     1.871     1.876     1.881     1.886     1.891     1.896     1.900     1.905     1.910     1.915     1.920     1.925     1.930     1.934     1.939     1.944     1.949     1.954     1.959     1.963     1.968     1.973     1.978     1.982     1.987     1.992     1.996     2.001     2.005     2.010     2.015     2.019     2.024     2.028     2.033     2.037     2.041     2.046     2.050     2.054     2.059     2.063     2.067     2.071     2.075     2.079     2.083     2.087     2.091     2.095     2.099     2.103     2.107     2.111     2.114     2.118     2.121     2.125     2.128     2.132     2.135     2.139     2.142     2.145     2.148     2.151     2.154     2.157     2.160     2.163     2.166     2.169     2.171     2.174     2.177     2.179     2.182     2.184     2.186     2.189     2.191     2.193     2.195     2.197     2.199     2.201     2.203     2.205     2.206     2.208     2.210     2.211     2.213     2.214     2.215     2.217     2.218     2.219     2.220     2.221     2.221     2.222     2.223     2.223     2.224     2.224     2.224     2.224     2.224     2.224     2.224     2.224     2.223     2.222     2.221     2.220     2.219     2.217     2.216     2.214     2.212     2.209     2.207     2.204     2.202     2.198     2.195     2.192     2.188     2.185     2.181     2.177     2.172     2.168     2.163     2.158     2.154     2.148     2.143     2.137     2.131     2.125     2.119     2.113     2.107     2.100     2.093     2.086     2.079     2.072     2.065     2.057     2.050     2.042     2.035     2.027     2.019     2.012     2.005     1.997     1.990     1.983     1.976     1.970     1.964     1.957     1.951     1.945     1.939     1.932     1.926     1.920     1.914     1.908     1.901     1.895     1.888     1.881     1.874     1.867     1.860     1.853     1.845     1.838     1.830     1.823     1.815     1.806     1.798     1.790     1.781     1.773     1.764     1.755     1.753     1.754     1.755     1.756     1.757     1.758     1.760     1.761     1.762     1.763     1.764     1.765     1.766     1.767     1.768     1.769     1.771     1.772     1.773     1.774     1.775     1.776     1.777     1.778     1.779     1.780     1.781     1.783     1.784     1.785     1.786     1.787     1.788     1.789     1.790     1.791     1.793     1.794     1.795     1.796     1.797     1.798     1.799     1.800     1.801     1.802     1.804     1.805     1.806     1.807     1.808     1.809     1.810     1.811     1.813     1.814     1.815     1.816     1.817     1.818     1.819     1.820     1.822     1.823     1.824     1.825     1.826     1.827     1.828     1.829     1.831     1.832     1.833     1.834     1.835     1.837     1.838     1.839     1.840     1.841     1.842     1.844     1.845     1.846     1.847     1.848     1.850     1.851     1.852     1.854     1.855     1.856     1.857     1.859     1.860     1.862     1.863     1.864     1.866     1.867     1.868     1.870     1.871     1.873     1.874     1.876     1.877     1.879     1.880     1.882     1.883     1.885     1.886     1.888     1.889     1.891     1.893     1.894     1.896     1.898     1.899     1.904     1.922     1.940     1.958     1.977     1.995     2.013     2.031     2.049     2.067     2.085     2.102     2.120     2.137     2.154     2.171     2.188     2.204     2.220     2.236     2.252     2.267     2.283     2.298     2.312     2.327     2.341     2.355     2.369     2.382     2.395     2.408     2.421     2.433     2.445     2.457     2.469     2.480     2.492     2.502     2.513     2.523     2.534     2.543     2.553     2.562     2.571     2.580     2.588     2.596     2.604     2.611     2.619     2.625     2.632     2.638     2.644     2.650     2.655     2.660     2.664     2.668     2.672     2.675     2.678     2.681     2.683     2.685     2.687     2.688     2.689     2.689     2.689     2.689     2.688     2.688     2.686     2.685     2.683     2.681     2.678     2.676     2.673     2.670     2.666     2.663     2.659     2.655     2.650     2.646     2.641     2.636     2.631     2.626     2.621     2.616     2.610     2.605     2.599     2.593     2.588     2.582     2.577     2.571     2.566     2.560     2.555     2.550     2.545     2.540     2.535     2.531     2.527     2.523     2.519     2.516     2.513     2.511     2.509     2.507     2.506     2.505     2.505     2.505     2.506     2.508     2.510     2.512     2.516     2.520     2.524     2.530     2.536     2.543     2.551     2.559     2.568     2.579     2.590     2.601     2.614     2.627     2.642     2.657     2.673     2.690     2.708     2.727     2.746     2.767     2.788     2.810     2.833     2.857     2.881     2.905     2.931     2.956     2.983     3.009     3.036     3.064     3.091     3.119     3.148     3.176     3.205     3.233     3.263     3.292     3.321     3.351     3.381     3.411     3.441     3.471     3.501     3.530     3.559     3.588     3.617     3.646     3.674     3.704     3.734     3.765     3.798     3.832     3.868     3.904     3.941     3.978     4.015     4.053     4.091     4.132     4.173     4.217     4.266     4.318     4.374     4.433     4.494     4.556     4.620     4.682     4.743     4.804     4.864     4.924     4.982     5.037     5.088     5.132     5.169     5.200     5.221     5.231     5.232     5.224     5.210     5.194     5.182     5.174     5.162     5.143     5.111     5.067     5.017     4.966     4.921     4.889     4.867     4.855     4.849     4.847     4.845     4.839     4.831     4.823     4.819     4.819     4.822     4.829     4.840     4.853     4.870     4.889     4.908     4.927     4.944     4.958     4.969     4.982     4.993     5.001     5.011     5.019     5.028     5.033     5.032     5.025     5.019     5.009     4.996     4.977     4.953     4.925     4.895     4.866     4.837     4.811     4.788     4.765     4.745     4.724     4.697     4.668     4.633     4.594     4.549     4.510     4.467     4.425     4.383     4.332     4.280     4.226     4.172     4.123     4.078     4.030     3.986     3.937     3.886     3.837     3.784     3.734     3.682     3.628     3.580     3.536     3.503     3.481     3.471     3.471     3.478     3.492     3.513     3.542     3.575     3.610     3.647     3.684     3.722     3.757     3.789     3.819     3.849     3.881     3.916     3.953     3.992     4.029     4.062     4.093     4.118     4.135     4.149     4.160     4.167     4.169     4.168     4.164     4.155     4.147     4.139     4.138     4.163     4.210     4.273     4.364     4.469     4.572     4.683     4.803     4.905     4.992     5.070     5.135     5.203     5.270     5.314     5.398     5.474     5.551     5.635     5.711     5.782     5.865     5.913     5.958     5.987     6.026     6.045     6.037     6.051     6.036     6.012     5.989     5.930     5.899     5.845     5.774     5.661     5.526     5.399     5.293     5.219     5.148     5.074     5.014     4.957     4.883     4.818     4.756     4.691     4.626     4.551     4.465     4.393     4.326     4.250     4.176     4.113     4.047     3.984     3.931     3.879     3.831     3.784     3.738     3.694     3.646     3.599     3.547     3.493     3.438     3.382     3.319     3.254     3.185     3.113     3.041     2.971     2.908     2.849     2.797     2.790     2.787     2.784     2.782     2.780     2.778     2.776     2.775     2.773     2.771     2.770     2.768     2.766     2.763     2.760     2.757     2.754     2.750     2.746     2.741     2.736     2.731     2.726     2.721     2.715     2.710     2.705     2.700     2.695     2.691     2.686     2.682     2.677     2.673     2.669     2.664     2.659     2.654     2.650     2.645     2.642     2.638     2.634     2.631     2.628     2.625     2.622     2.619     2.617     2.615     2.613     2.611     2.609     2.607     2.604     2.601     2.598     2.595     2.592     2.589     2.585     2.581     2.576     2.572     2.597     2.628     2.658     2.689     2.715     2.742     2.763     2.785     2.804     2.824     2.842     2.859     2.884     2.910     2.940     2.968     2.999     3.037     3.075     3.111     3.153     3.194     3.243     3.280     3.322     3.377     3.458     3.561     3.667     3.786     3.902     4.005     4.090     4.156     4.175     4.162     4.108     4.022     3.916     3.797     3.658     3.519     3.385     3.256     3.133     3.033     2.939     2.856     2.783     2.709     2.634     2.561     2.487     2.419     2.363     2.320     2.286     2.292     2.297     2.302     2.307     2.384     2.458     2.527     2.594     2.658     2.723     2.787     2.852     2.922     2.998     3.082     3.172     3.267     3.363     3.458     3.546     3.632     3.719     3.847     4.006     4.169     4.336     4.502     4.669     4.836     4.999     5.156     5.303     5.445     5.585     5.715     5.833     5.931     5.991     6.015     5.998     5.957     5.892     5.835     5.819     5.792     5.750     5.713     5.681     5.649     5.606     5.561     5.491     5.421     5.338     5.258     5.186     5.119     5.066     5.013     4.982     4.954     4.938     4.936     4.939     4.948     4.950     4.959     4.962     4.964     4.967     4.959     4.953     4.935     4.909     4.875     4.843     4.807     4.759     4.702     4.623     4.528     4.422     4.312     4.196     4.075     3.949     3.818     3.682     3.545     3.418     3.299     3.191     3.097     3.021     2.960     2.923     2.903     2.888     2.873     2.858     2.845     2.835     2.826     2.815     2.801     2.785     2.767     2.750     2.736     2.724     2.719     2.719     2.723     2.732     2.742     2.752     2.762     2.768     2.772     2.772     2.769     2.762     2.752     2.739     2.722     2.703     2.682     2.660     2.637     2.614     2.589     2.565     2.540     2.516     2.493     2.470     2.449     2.428     2.407     2.387     2.366     2.346     2.326     2.307     2.287     2.267     2.247     2.228     2.209     2.189     2.170     2.151     2.132     2.113     2.093     2.074     2.056     2.038     2.020     2.002     1.984     1.966     1.948     1.931     1.915     1.897     1.880     1.863     1.847     1.830     1.813     1.797     1.781     1.764     1.748     1.731     1.715     1.700     1.684     1.668     1.653     1.638     1.623     1.608     1.593     1.578     1.564     1.550     1.536     1.522     1.508     1.495     1.482     1.469     1.457     1.444     1.432     1.420     1.409     1.397     1.386     1.374     1.363     1.352     1.341     1.331     1.321     1.313     1.310     1.307     1.304     1.302     1.299     1.296     1.294     1.291     1.288     1.286     1.283     1.281     1.278     1.276     1.273     1.271     1.269     1.267     1.265     1.263     1.261     1.259     1.257     1.255     1.253     1.252     1.250     1.249     1.247     1.246     1.244     1.243     1.242     1.241     1.240     1.238     1.237     1.236     1.235     1.234     1.233     1.232     1.231     1.230     1.229     1.228     1.227     1.226     1.225     1.223     1.222     1.221     1.219     1.218     1.217     1.215     1.213     1.212     1.210     1.208     1.206     1.204     1.202     1.199     1.197     1.195     1.192     1.189     1.186     1.184     1.180     1.177     1.174     1.171     1.167     1.163     1.160     1.156     1.152     1.148     1.144     1.139     1.135     1.131     1.126     1.121     1.117     1.112     1.107     1.102     1.097     1.091     1.086     1.081     1.075     1.069     1.064     1.058     1.052     1.046     1.040     1.034     1.028     1.022     1.016     1.009     1.003     0.997     0.990     0.984     0.978     0.972     0.966     0.960     0.954     0.948     0.941     0.935     0.929     0.924     0.918     0.912     0.905     0.899     0.893     0.888     0.882     0.875     0.869     0.863     0.858     0.855     0.864
     1.692     1.696     1.700     1.704     1.708     1.712     1.715     1.719     1.722     1.725     1.729     1.732     1.735     1.738     1.741     1.745     1.747     1.750     1.753     1.756     1.758     1.761     1.763     1.765     1.768     1.770     1.772     1.774     1.776     1.778     1.780     1.782     1.783     1.785     1.787     1.788     1.790     1.791     1.793     1.794     1.795     1.797     1.798     1.799     1.800     1.801     1.802     1.803     1.804     1.805     1.805     1.806     1.807     1.807     1.808     1.808     1.808     1.809     1.809     1.809     1.809     1.810     1.810     1.810     1.810     1.810     1.810     1.810     1.809     1.809     1.809     1.809     1.808     1.808     1.808     1.808     1.807     1.807     1.806     1.805     1.804     1.804     1.803     1.802     1.802     1.801     1.800     1.799     1.798     1.797     1.796     1.795     1.794     1.793     1.792     1.791     1.790     1.789     1.787     1.786     1.784     1.783     1.782     1.780     1.779     1.777     1.776     1.774     1.773     1.771     1.770     1.768     1.766     1.765     1.763     1.761     1.759     1.758     1.756     1.754     1.752     1.750     1.748     1.746     1.745     1.743     1.741     1.739     1.737     1.735     1.733     1.731     1.728     1.727     1.724     1.722     1.720     1.718     1.716     1.713     1.711     1.709     1.706     1.704     1.702     1.699     1.697     1.694     1.692     1.689     1.687     1.684     1.681     1.679     1.676     1.673     1.671     1.668     1.665     1.663     1.660     1.657     1.654     1.651     1.648     1.645     1.642     1.640     1.636     1.633     1.630     1.627     1.624     1.621     1.618     1.615     1.611     1.608     1.605     1.601     1.598     1.595     1.591     1.588     1.584     1.581     1.577     1.574     1.570     1.567     1.563     1.560     1.556     1.552     1.549     1.545     1.542     1.538     1.534     1.530     1.527     1.523     1.519     1.515     1.511     1.508     1.504     1.500     1.496     1.492     1.488     1.484     1.480     1.476     1.472     1.468     1.464     1.460     1.456     1.452     1.448     1.444     1.439     1.436     1.431     1.427     1.423     1.419     1.414     1.410     1.406     1.402     1.398     1.393     1.389     1.385     1.381     1.376     1.372     1.368     1.363     1.359     1.355     1.351     1.346     1.342     1.338     1.333     1.329     1.325     1.320     1.316     1.312     1.307     1.303     1.298     1.294     1.290     1.286     1.287     1.287     1.288     1.289     1.289     1.290     1.291     1.292     1.292     1.293     1.294     1.294     1.295     1.296     1.296     1.297     1.297     1.298     1.299     1.299     1.300     1.301     1.301     1.302     1.302     1.303     1.303     1.304     1.305     1.305     1.306     1.306     1.307     1.307     1.308     1.308     1.309     1.309     1.310     1.310     1.311     1.311     1.312     1.312     1.312     1.313     1.313     1.314     1.314     1.314     1.315     1.315     1.316     1.316     1.316     1.317     1.317     1.318     1.318     1.318     1.319     1.319     1.320     1.320     1.321     1.321     1.321     1.322     1.322     1.323     1.323     1.323     1.324     1.324     1.325     1.325     1.325     1.326     1.326     1.327     1.327     1.327     1.328     1.328     1.328     1.329     1.329     1.330     1.330     1.330     1.331     1.331     1.331     1.332     1.332     1.333     1.333     1.333     1.334     1.334     1.334     1.335     1.335     1.336     1.336     1.336     1.337     1.337     1.338     1.338     1.338     1.339     1.339     1.340     1.340     1.340     1.341     1.341     1.342     1.342     1.343     1.343     1.344     1.344     1.345     1.345     1.346     1.346     1.347     1.347     1.348     1.348     1.349     1.349     1.349     1.350     1.350     1.351     1.351     1.352     1.352     1.353     1.353     1.353     1.354     1.354     1.355     1.356     1.356     1.357     1.357     1.358     1.358     1.359     1.359     1.360     1.360     1.361     1.361     1.362     1.362     1.363     1.363     1.364     1.364     1.365     1.365     1.366     1.367     1.367     1.368     1.368     1.369     1.369     1.370     1.370     1.371     1.371     1.372     1.372     1.373     1.373     1.374     1.374     1.375     1.376     1.376     1.377     1.377     1.378     1.379     1.379     1.380     1.380     1.381     1.382     1.382     1.383     1.384     1.384     1.385     1.385     1.386     1.387     1.387     1.388     1.389     1.389     1.390     1.391     1.391     1.392     1.392     1.393     1.394     1.394     1.395     1.396     1.396     1.397     1.398     1.399     1.401     1.404     1.406     1.408     1.411     1.413     1.416     1.418     1.421     1.423     1.426     1.428     1.431     1.434     1.436     1.439     1.442     1.444     1.447     1.450     1.453     1.455     1.458     1.461     1.464     1.467     1.470     1.473     1.476     1.479     1.482     1.485     1.488     1.491     1.494     1.497     1.500     1.504     1.507     1.510     1.513     1.516     1.520     1.523     1.526     1.530     1.533     1.536     1.540     1.543     1.547     1.551     1.554     1.558     1.561     1.565     1.568     1.572     1.576     1.579     1.583     1.587     1.590     1.594     1.598     1.602     1.606     1.610     1.614     1.618     1.622     1.626     1.630     1.634     1.638     1.642     1.646     1.650     1.654     1.659     1.663     1.667     1.671     1.676     1.680     1.684     1.689     1.693     1.698     1.702     1.706     1.711     1.715     1.720     1.725     1.729     1.734     1.739     1.743     1.748     1.753     1.757     1.762     1.767     1.771     1.776     1.781     1.786     1.791     1.795     1.800     1.805     1.810     1.815     1.820     1.824     1.829     1.834     1.839     1.844     1.849     1.853     1.858     1.863     1.868     1.873     1.878     1.882     1.887     1.892     1.897     1.902     1.906     1.911     1.916     1.921     1.926     1.931     1.936     1.940     1.945     1.950     1.955     1.959     1.964     1.969     1.974     1.978     1.983     1.988     1.992     1.997     2.001     2.006     2.010     2.015     2.019     2.023     2.028     2.032     2.037     2.041     2.045     2.049     2.054     2.058     2.062     2.066     2.070     2.074     2.078     2.082     2.086     2.090     2.094     2.097     2.101     2.105     2.108     2.112     2.115     2.119     2.122     2.126     2.129     2.132     2.135     2.139     2.142     2.145     2.147     2.151     2.153     2.156     2.159     2.162     2.164     2.167     2.169     2.172     2.174     2.176     2.179     2.181     2.183     2.185     2.187     2.189     2.191     2.193     2.194     2.196     2.198     2.199     2.201     2.202     2.203     2.205     2.206     2.207     2.208     2.209     2.210     2.211     2.211     2.212     2.212     2.213     2.213     2.213     2.214     2.213     2.213     2.213     2.213     2.212     2.211     2.211     2.209     2.208     2.207     2.205     2.203     2.201     2.199     2.197     2.194     2.191     2.188     2.185     2.182     2.178     2.174     2.171     2.167     2.162     2.158     2.153     2.149     2.144     2.139     2.133     2.128     2.122     2.116     2.110     2.104     2.098     2.092     2.085     2.078     2.071     2.064     2.057     2.050     2.042     2.035     2.028     2.020     2.013     2.006     1.998     1.991     1.984     1.977     1.970     1.964     1.957     1.951     1.944     1.938     1.932     1.926     1.919     1.913     1.907     1.901     1.894     1.887     1.881     1.874     1.867     1.860     1.853     1.846     1.838     1.830     1.823     1.815     1.807     1.798     1.790     1.781     1.773     1.764     1.756     1.751     1.752     1.753     1.754     1.755     1.756     1.758     1.759     1.760     1.761     1.762     1.763     1.764     1.765     1.766     1.767     1.768     1.770     1.771     1.772     1.773     1.774     1.775     1.776     1.777     1.778     1.779     1.780     1.782     1.783     1.784     1.785     1.786     1.787     1.788     1.789     1.790     1.792     1.793     1.794     1.795     1.796     1.797     1.798     1.799     1.800     1.802     1.803     1.804     1.805     1.806     1.807     1.808     1.809     1.811     1.812     1.813     1.814     1.815     1.816     1.817     1.818     1.820     1.821     1.822     1.823     1.824     1.825     1.826     1.828     1.829     1.830     1.831     1.832     1.833     1.834     1.836     1.837     1.838     1.839     1.840     1.841     1.843     1.844     1.845     1.846     1.848     1.849     1.850     1.851     1.853     1.854     1.855     1.856     1.858     1.859     1.861     1.862     1.863     1.865     1.866     1.867     1.869     1.870     1.872     1.873     1.875     1.876     1.877     1.879     1.880     1.882     1.884     1.885     1.887     1.888     1.890     1.892     1.893     1.895     1.897     1.898     1.900     1.909     1.928     1.946     1.965     1.983     2.001     2.020     2.038     2.056     2.073     2.091     2.109     2.126     2.143     2.160     2.177     2.193     2.210     2.226     2.242     2.257     2.273     2.288     2.303     2.317     2.332     2.346     2.360     2.373     2.386     2.399     2.412     2.425     2.437     2.449     2.460     2.472     2.483     2.494     2.505     2.515     2.525     2.535     2.545     2.554     2.563     2.572     2.580     2.589     2.596     2.604     2.611     2.618     2.625     2.631     2.637     2.643     2.648     2.653     2.657     2.661     2.665     2.669     2.672     2.675     2.677     2.679     2.681     2.682     2.683     2.684     2.684     2.684     2.683     2.682     2.681     2.680     2.678     2.676     2.674     2.671     2.668     2.665     2.662     2.658     2.654     2.650     2.646     2.642     2.637     2.632     2.627     2.622     2.617     2.611     2.606     2.600     2.595     2.589     2.583     2.578     2.572     2.567     2.561     2.556     2.550     2.545     2.540     2.535     2.530     2.526     2.522     2.518     2.514     2.510     2.507     2.505     2.503     2.501     2.499     2.498     2.498     2.498     2.498     2.500     2.501     2.504     2.507     2.511     2.515     2.520     2.526     2.532     2.540     2.548     2.557     2.566     2.577     2.588     2.600     2.613     2.627     2.642     2.658     2.674     2.692     2.710     2.730     2.750     2.771     2.793     2.815     2.838     2.862     2.887     2.912     2.937     2.963     2.990     3.016     3.044     3.071     3.099     3.127     3.156     3.185     3.213     3.242     3.272     3.301     3.331     3.361     3.391     3.421     3.452     3.482     3.511     3.541     3.570     3.599     3.627     3.656     3.685     3.714     3.744     3.776     3.809     3.844     3.880     3.916     3.953     3.991     4.029     4.068     4.107     4.148     4.191     4.237     4.287     4.341     4.398     4.456     4.516     4.578     4.642     4.704     4.764     4.825     4.885     4.944     5.001     5.055     5.102     5.143     5.176     5.200     5.214     5.216     5.210     5.196     5.178     5.160     5.148     5.137     5.121     5.096     5.058     5.010     4.960     4.911     4.873     4.849     4.834     4.828     4.827     4.827     4.824     4.818     4.810     4.804     4.800     4.799     4.802     4.808     4.818     4.831     4.848     4.866     4.886     4.905     4.922     4.936     4.951     4.966     4.978     4.991     5.002     5.013     5.022     5.026     5.023     5.021     5.014     5.006     4.993     4.977     4.954     4.930     4.901     4.875     4.849     4.827     4.804     4.785     4.765     4.746     4.721     4.693     4.660     4.622     4.580     4.540     4.499     4.458     4.414     4.363     4.311     4.259     4.205     4.158     4.111     4.063     4.019     3.968     3.920     3.869     3.818     3.767     3.713     3.660     3.612     3.571     3.538     3.514     3.501     3.498     3.501     3.510     3.525     3.546     3.573     3.604     3.635     3.671     3.708     3.741     3.772     3.805     3.837     3.873     3.910     3.952     3.993     4.032     4.070     4.104     4.130     4.152     4.172     4.188     4.200     4.207     4.209     4.207     4.203     4.196     4.186     4.176     4.170     4.181     4.215     4.266     4.356     4.468     4.596     4.713     4.812     4.910     4.990     5.066     5.136     5.171     5.240     5.304     5.371     5.447     5.521     5.595     5.685     5.754     5.816     5.874     5.935     5.995     6.011     6.055     6.075     6.088     6.104     6.064     6.062     6.048     6.039     5.986     5.865     5.696     5.540     5.427     5.333     5.244     5.184     5.123     5.042     4.977     4.911     4.844     4.785     4.710     4.623     4.550     4.480     4.397     4.322     4.255     4.179     4.106     4.042     3.980     3.925     3.871     3.822     3.773     3.725     3.679     3.627     3.575     3.522     3.465     3.404     3.342     3.275     3.202     3.125     3.051     2.980     2.913     2.851     2.807     2.804     2.801     2.799     2.796     2.794     2.792     2.790     2.788     2.787     2.785     2.784     2.782     2.779     2.777     2.774     2.770     2.767     2.762     2.758     2.753     2.748     2.742     2.736     2.731     2.725     2.720     2.714     2.709     2.705     2.700     2.696     2.691     2.686     2.682     2.677     2.672     2.667     2.662     2.657     2.653     2.649     2.645     2.642     2.638     2.635     2.632     2.629     2.627     2.625     2.623     2.621     2.618     2.616     2.613     2.610     2.607     2.604     2.601     2.597     2.594     2.590     2.585     2.581     2.579     2.610     2.641     2.676     2.708     2.739     2.763     2.782     2.797     2.810     2.824     2.835     2.855     2.878     2.905     2.928     2.953     2.988     3.023     3.060     3.103     3.141     3.180     3.212     3.246     3.271     3.318     3.391     3.483     3.595     3.718     3.852     3.974     4.089     4.170     4.227     4.234     4.199     4.131     4.044     3.920     3.787     3.654     3.520     3.386     3.276     3.173     3.080     2.989     2.899     2.811     2.723     2.638     2.575     2.537     2.437     2.391     2.357     2.324     2.293     2.262     2.254     2.302     2.380     2.451     2.517     2.581     2.643     2.701     2.758     2.817     2.879     2.943     3.009     3.077     3.139     3.189     3.227     3.262     3.295     3.331     3.389     3.570     3.749     3.929     4.111     4.294     4.477     4.659     4.834     4.996     5.141     5.269     5.365     5.427     5.450     5.434     5.393     5.332     5.256     5.162     5.047     4.924     4.792     4.669     4.669     4.680     4.695     4.713     4.714     4.697     4.666     4.622     4.587     4.546     4.513     4.477     4.446     4.416     4.389     4.372     4.359     4.358     4.357     4.368     4.377     4.389     4.401     4.403     4.403     4.395     4.379     4.360     4.346     4.328     4.300     4.261     4.203     4.127     4.043     3.954     3.861     3.766     3.665     3.557     3.441     3.320     3.204     3.094     2.992     2.900     2.821     2.758     2.719     2.700     2.692     2.686     2.681     2.678     2.675     2.674     2.670     2.664     2.655     2.643     2.630     2.618     2.607     2.601     2.601     2.604     2.612     2.622     2.634     2.646     2.656     2.663     2.669     2.671     2.669     2.664     2.657     2.645     2.631     2.615     2.597     2.579     2.559     2.537     2.516     2.494     2.472     2.451     2.431     2.411     2.391     2.372     2.353     2.334     2.316     2.298     2.279     2.260     2.242     2.224     2.205     2.187     2.169     2.151     2.133     2.115     2.097     2.079     2.061     2.044     2.026     2.009     1.992     1.975     1.958     1.941     1.925     1.909     1.892     1.876     1.859     1.843     1.827     1.811     1.795     1.779     1.763     1.747     1.731     1.715     1.700     1.684     1.669     1.654     1.639     1.624     1.609     1.595     1.580     1.566     1.552     1.538     1.525     1.511     1.498     1.485     1.473     1.460     1.447     1.435     1.424     1.412     1.401     1.389     1.378     1.367     1.356     1.345     1.335     1.324     1.314     1.307     1.304     1.301     1.298     1.296     1.293     1.290     1.288     1.285     1.283     1.280     1.278     1.275     1.273     1.271     1.268     1.266     1.264     1.262     1.260     1.258     1.256     1.254     1.252     1.251     1.249     1.248     1.246     1.245     1.243     1.242     1.240     1.239     1.238     1.237     1.236     1.235     1.234     1.233     1.232     1.231     1.230     1.229     1.228     1.227     1.226     1.225     1.223     1.222     1.221     1.220     1.219     1.217     1.216     1.214     1.213     1.211     1.209     1.208     1.206     1.204     1.202     1.199     1.197     1.195     1.192     1.190     1.187     1.184     1.181     1.178     1.175     1.172     1.168     1.165     1.161     1.157     1.154     1.150     1.145     1.141     1.137     1.133     1.128     1.124     1.119     1.114     1.110     1.105     1.100     1.094     1.089     1.084     1.079     1.073     1.067     1.062     1.056     1.050     1.044     1.038     1.032     1.026     1.020     1.013     1.007     1.001     0.995     0.988     0.982     0.976     0.970     0.964     0.958     0.952     0.946     0.940     0.933     0.928     0.922     0.916     0.910     0.904     0.898     0.892     0.886     0.880     0.874     0.868     0.862     0.856     0.853     0.863
     1.691     1.695     1.699     1.703     1.707     1.711     1.714     1.718     1.721     1.725     1.728     1.731     1.734     1.738     1.740     1.744     1.746     1.749     1.752     1.755     1.758     1.760     1.762     1.765     1.767     1.769     1.771     1.774     1.776     1.778     1.780     1.781     1.783     1.785     1.786     1.788     1.790     1.791     1.792     1.794     1.795     1.796     1.797     1.799     1.800     1.801     1.802     1.803     1.804     1.805     1.805     1.806     1.807     1.807     1.808     1.808     1.809     1.809     1.809     1.810     1.810     1.810     1.810     1.810     1.810     1.810     1.810     1.810     1.810     1.810     1.810     1.809     1.809     1.808     1.809     1.808     1.808     1.807     1.807     1.806     1.805     1.805     1.804     1.803     1.802     1.801     1.801     1.800     1.799     1.798     1.797     1.796     1.795     1.794     1.793     1.792     1.791     1.789     1.788     1.787     1.786     1.784     1.783     1.781     1.780     1.778     1.777     1.775     1.774     1.772     1.771     1.769     1.767     1.766     1.764     1.762     1.761     1.759     1.757     1.755     1.753     1.752     1.750     1.748     1.746     1.744     1.742     1.740     1.738     1.736     1.734     1.732     1.730     1.728     1.725     1.724     1.721     1.719     1.717     1.715     1.713     1.710     1.708     1.705     1.703     1.700     1.698     1.696     1.693     1.691     1.688     1.686     1.683     1.680     1.678     1.675     1.672     1.670     1.667     1.664     1.661     1.659     1.656     1.653     1.650     1.647     1.644     1.641     1.638     1.635     1.632     1.629     1.626     1.622     1.619     1.616     1.613     1.609     1.606     1.603     1.600     1.596     1.593     1.589     1.586     1.583     1.579     1.576     1.572     1.569     1.565     1.562     1.558     1.554     1.551     1.547     1.543     1.540     1.536     1.532     1.529     1.525     1.521     1.517     1.513     1.510     1.506     1.502     1.498     1.494     1.490     1.486     1.482     1.478     1.474     1.470     1.466     1.462     1.458     1.454     1.450     1.446     1.442     1.437     1.433     1.429     1.425     1.421     1.417     1.412     1.408     1.404     1.400     1.396     1.391     1.387     1.383     1.379     1.374     1.370     1.366     1.361     1.357     1.353     1.349     1.344     1.340     1.336     1.331     1.327     1.323     1.318     1.314     1.310     1.305     1.301     1.297     1.292     1.288     1.286     1.287     1.287     1.288     1.289     1.290     1.290     1.291     1.292     1.292     1.293     1.294     1.294     1.295     1.296     1.296     1.297     1.297     1.298     1.299     1.299     1.300     1.301     1.301     1.302     1.302     1.303     1.303     1.304     1.305     1.305     1.306     1.306     1.307     1.307     1.308     1.308     1.309     1.309     1.310     1.310     1.311     1.311     1.311     1.312     1.312     1.313     1.313     1.313     1.314     1.314     1.315     1.315     1.315     1.316     1.316     1.317     1.317     1.317     1.318     1.318     1.319     1.319     1.319     1.320     1.320     1.321     1.321     1.322     1.322     1.322     1.323     1.323     1.324     1.324     1.324     1.325     1.325     1.326     1.326     1.326     1.327     1.327     1.328     1.328     1.328     1.329     1.329     1.329     1.330     1.330     1.330     1.331     1.331     1.331     1.332     1.332     1.333     1.333     1.333     1.334     1.334     1.334     1.335     1.335     1.336     1.336     1.337     1.337     1.337     1.338     1.338     1.339     1.339     1.339     1.340     1.340     1.341     1.341     1.342     1.342     1.343     1.343     1.344     1.344     1.345     1.345     1.346     1.346     1.347     1.347     1.347     1.348     1.348     1.349     1.349     1.350     1.350     1.351     1.351     1.352     1.352     1.353     1.353     1.353     1.354     1.354     1.355     1.355     1.356     1.356     1.357     1.358     1.358     1.359     1.359     1.360     1.360     1.361     1.361     1.362     1.362     1.363     1.363     1.364     1.365     1.365     1.366     1.366     1.367     1.367     1.368     1.368     1.369     1.369     1.370     1.370     1.371     1.371     1.372     1.372     1.373     1.373     1.374     1.375     1.375     1.376     1.376     1.377     1.377     1.378     1.379     1.379     1.380     1.380     1.381     1.382     1.382     1.383     1.384     1.384     1.385     1.385     1.386     1.387     1.387     1.388     1.389     1.389     1.390     1.391     1.391     1.392     1.393     1.393     1.394     1.395     1.395     1.396     1.397     1.397     1.398     1.400     1.402     1.404     1.407     1.409     1.411     1.414     1.417     1.419     1.422     1.424     1.426     1.429     1.432     1.434     1.437     1.440     1.442     1.445     1.448     1.451     1.453     1.456     1.459     1.462     1.465     1.468     1.471     1.474     1.477     1.480     1.483     1.486     1.489     1.492     1.495     1.498     1.501     1.505     1.508     1.511     1.514     1.517     1.521     1.524     1.528     1.531     1.534     1.538     1.541     1.545     1.548     1.552     1.555     1.559     1.563     1.566     1.570     1.573     1.577     1.581     1.584     1.588     1.592     1.596     1.600     1.604     1.607     1.611     1.615     1.619     1.623     1.627     1.631     1.635     1.639     1.643     1.648     1.652     1.656     1.660     1.664     1.669     1.673     1.677     1.682     1.686     1.690     1.695     1.699     1.704     1.708     1.713     1.717     1.722     1.726     1.731     1.736     1.740     1.745     1.750     1.755     1.759     1.764     1.769     1.773     1.778     1.783     1.787     1.792     1.797     1.802     1.807     1.812     1.817     1.821     1.826     1.831     1.836     1.840     1.845     1.850     1.855     1.860     1.864     1.869     1.874     1.879     1.884     1.888     1.893     1.898     1.903     1.908     1.912     1.917     1.922     1.927     1.932     1.936     1.941     1.946     1.951     1.955     1.960     1.965     1.969     1.974     1.979     1.983     1.988     1.992     1.997     2.001     2.006     2.010     2.014     2.019     2.023     2.028     2.032     2.036     2.040     2.045     2.049     2.053     2.057     2.061     2.065     2.069     2.073     2.077     2.080     2.084     2.088     2.092     2.095     2.099     2.102     2.106     2.109     2.113     2.116     2.119     2.123     2.126     2.129     2.132     2.135     2.138     2.141     2.143     2.146     2.149     2.152     2.154     2.157     2.159     2.161     2.164     2.166     2.169     2.171     2.173     2.175     2.177     2.178     2.180     2.182     2.184     2.185     2.187     2.189     2.190     2.191     2.193     2.194     2.195     2.196     2.197     2.198     2.199     2.200     2.200     2.201     2.201     2.202     2.202     2.202     2.202     2.202     2.202     2.202     2.202     2.201     2.200     2.200     2.199     2.198     2.196     2.195     2.193     2.191     2.189     2.186     2.184     2.181     2.178     2.175     2.172     2.168     2.164     2.161     2.157     2.153     2.148     2.144     2.139     2.134     2.129     2.124     2.119     2.113     2.107     2.102     2.096     2.089     2.083     2.077     2.070     2.063     2.057     2.050     2.043     2.035     2.028     2.021     2.014     2.007     1.999     1.992     1.985     1.978     1.971     1.964     1.957     1.951     1.944     1.938     1.932     1.925     1.919     1.913     1.906     1.900     1.893     1.887     1.880     1.874     1.867     1.860     1.853     1.845     1.838     1.830     1.823     1.815     1.806     1.798     1.790     1.782     1.773     1.765     1.756     1.749     1.750     1.751     1.752     1.753     1.754     1.756     1.757     1.758     1.759     1.760     1.761     1.762     1.763     1.764     1.765     1.766     1.767     1.769     1.770     1.771     1.772     1.773     1.774     1.775     1.776     1.777     1.778     1.780     1.781     1.782     1.783     1.784     1.785     1.786     1.787     1.788     1.790     1.791     1.792     1.793     1.794     1.795     1.796     1.797     1.798     1.800     1.801     1.802     1.803     1.804     1.805     1.806     1.807     1.808     1.810     1.811     1.812     1.813     1.814     1.815     1.816     1.818     1.819     1.820     1.821     1.822     1.823     1.824     1.826     1.827     1.828     1.829     1.830     1.831     1.832     1.833     1.835     1.836     1.837     1.838     1.839     1.840     1.842     1.843     1.844     1.845     1.847     1.848     1.849     1.850     1.852     1.853     1.854     1.855     1.857     1.858     1.860     1.861     1.862     1.864     1.865     1.866     1.868     1.869     1.871     1.872     1.874     1.875     1.877     1.878     1.880     1.881     1.883     1.884     1.886     1.887     1.889     1.891     1.892     1.894     1.896     1.897     1.899     1.901     1.915     1.934     1.952     1.971     1.989     2.008     2.026     2.044     2.062     2.080     2.097     2.115     2.132     2.149     2.166     2.183     2.199     2.216     2.232     2.247     2.263     2.278     2.293     2.308     2.322     2.336     2.350     2.364     2.377     2.390     2.403     2.416     2.428     2.440     2.452     2.463     2.475     2.486     2.496     2.507     2.517     2.527     2.537     2.546     2.555     2.564     2.573     2.581     2.589     2.596     2.604     2.611     2.617     2.624     2.630     2.635     2.641     2.646     2.650     2.655     2.659     2.662     2.665     2.668     2.671     2.673     2.675     2.676     2.677     2.678     2.678     2.678     2.678     2.677     2.676     2.675     2.673     2.671     2.669     2.667     2.664     2.661     2.657     2.654     2.650     2.646     2.642     2.638     2.633     2.628     2.623     2.618     2.613     2.607     2.602     2.596     2.591     2.585     2.579     2.574     2.568     2.562     2.557     2.551     2.546     2.540     2.535     2.530     2.525     2.521     2.516     2.512     2.508     2.505     2.501     2.499     2.496     2.494     2.492     2.491     2.490     2.490     2.491     2.492     2.493     2.495     2.498     2.501     2.505     2.510     2.516     2.522     2.529     2.536     2.545     2.554     2.564     2.575     2.587     2.599     2.613     2.627     2.642     2.659     2.676     2.694     2.713     2.733     2.753     2.775     2.797     2.820     2.844     2.868     2.893     2.918     2.944     2.970     2.996     3.023     3.051     3.079     3.107     3.135     3.164     3.193     3.222     3.251     3.281     3.310     3.340     3.371     3.401     3.431     3.462     3.492     3.521     3.551     3.580     3.608     3.637     3.666     3.695     3.724     3.754     3.786     3.819     3.854     3.890     3.927     3.965     4.003     4.041     4.081     4.121     4.163     4.207     4.255     4.307     4.361     4.418     4.476     4.535     4.597     4.661     4.723     4.784     4.845     4.905     4.963     5.018     5.069     5.114     5.150     5.177     5.194     5.199     5.195     5.182     5.163     5.141     5.124     5.110     5.094     5.071     5.039     4.997     4.949     4.901     4.859     4.829     4.812     4.803     4.801     4.803     4.804     4.803     4.798     4.793     4.787     4.783     4.781     4.783     4.789     4.799     4.811     4.827     4.845     4.864     4.883     4.900     4.917     4.934     4.950     4.966     4.979     4.992     5.003     5.012     5.012     5.013     5.011     5.005     4.997     4.987     4.972     4.955     4.933     4.910     4.887     4.867     4.844     4.824     4.803     4.786     4.765     4.745     4.715     4.686     4.647     4.610     4.569     4.532     4.489     4.444     4.395     4.342     4.291     4.239     4.191     4.144     4.098     4.051     4.004     3.953     3.906     3.853     3.802     3.747     3.696     3.650     3.609     3.578     3.552     3.537     3.529     3.530     3.532     3.538     3.551     3.572     3.595     3.623     3.656     3.691     3.723     3.756     3.790     3.826     3.864     3.906     3.950     3.992     4.035     4.076     4.110     4.139     4.167     4.191     4.211     4.227     4.237     4.241     4.244     4.244     4.240     4.234     4.227     4.218     4.210     4.216     4.244     4.293     4.381     4.501     4.612     4.721     4.816     4.909     4.993     5.037     5.096     5.146     5.203     5.261     5.328     5.397     5.484     5.562     5.627     5.711     5.782     5.875     5.907     5.988     6.034     6.072     6.127     6.118     6.135     6.132     6.157     6.173     6.154     6.044     5.884     5.744     5.597     5.477     5.396     5.323     5.228     5.157     5.082     5.009     4.950     4.874     4.793     4.728     4.658     4.568     4.493     4.425     4.342     4.262     4.185     4.108     4.041     3.974     3.917     3.861     3.810     3.760     3.708     3.658     3.606     3.550     3.492     3.434     3.369     3.298     3.223     3.147     3.071     2.997     2.927     2.860     2.821     2.819     2.816     2.813     2.811     2.808     2.806     2.804     2.802     2.801     2.799     2.797     2.795     2.792     2.790     2.787     2.783     2.779     2.775     2.769     2.764     2.758     2.753     2.747     2.741     2.735     2.729     2.724     2.719     2.715     2.710     2.705     2.700     2.696     2.691     2.686     2.680     2.675     2.670     2.665     2.661     2.657     2.653     2.650     2.646     2.643     2.640     2.637     2.635     2.633     2.631     2.628     2.626     2.623     2.620     2.617     2.614     2.610     2.607     2.603     2.599     2.594     2.590     2.585     2.590     2.622     2.659     2.695     2.732     2.764     2.789     2.802     2.810     2.820     2.824     2.839     2.855     2.880     2.903     2.922     2.947     2.976     3.009     3.061     3.102     3.122     3.140     3.162     3.178     3.205     3.241     3.297     3.392     3.493     3.624     3.776     3.932     4.053     4.166     4.242     4.277     4.264     4.233     4.146     4.032     3.906     3.775     3.633     3.513     3.408     3.315     3.218     3.117     3.013     2.914     2.823     2.724     2.731     2.646     2.525     2.481     2.443     2.408     2.379     2.339     2.308     2.264     2.252     2.325     2.396     2.465     2.531     2.595     2.662     2.728     2.792     2.855     2.920     2.980     3.032     3.076     3.114     3.146     3.173     3.192     3.207     3.217     3.358     3.532     3.706     3.881     4.055     4.224     4.374     4.506     4.612     4.690     4.740     4.751     4.732     4.690     4.639     4.578     4.505     4.417     4.317     4.218     4.115     4.012     3.914     3.868     3.949     4.019     4.077     4.107     4.116     4.104     4.087     4.067     4.042     4.013     3.979     3.947     3.912     3.885     3.859     3.846     3.838     3.843     3.853     3.868     3.880     3.885     3.890     3.888     3.881     3.877     3.881     3.880     3.870     3.847     3.807     3.752     3.690     3.627     3.561     3.492     3.415     3.329     3.232     3.127     3.024     2.923     2.828     2.739     2.660     2.595     2.551     2.529     2.520     2.518     2.520     2.523     2.527     2.531     2.534     2.533     2.529     2.522     2.513     2.504     2.495     2.489     2.488     2.490     2.497     2.507     2.519     2.533     2.545     2.556     2.566     2.572     2.575     2.576     2.573     2.567     2.558     2.546     2.532     2.518     2.501     2.483     2.464     2.445     2.426     2.407     2.389     2.371     2.353     2.335     2.318     2.300     2.283     2.266     2.249     2.232     2.215     2.198     2.181     2.164     2.147     2.130     2.113     2.097     2.080     2.063     2.046     2.029     2.013     1.996     1.980     1.965     1.948     1.932     1.917     1.901     1.885     1.870     1.854     1.838     1.822     1.807     1.791     1.776     1.760     1.745     1.729     1.714     1.699     1.683     1.668     1.654     1.639     1.624     1.610     1.596     1.581     1.568     1.554     1.540     1.527     1.513     1.500     1.488     1.475     1.463     1.450     1.439     1.427     1.415     1.404     1.393     1.382     1.370     1.359     1.349     1.338     1.328     1.317     1.307     1.301     1.298     1.295     1.293     1.290     1.287     1.285     1.282     1.280     1.277     1.275     1.272     1.270     1.268     1.266     1.263     1.261     1.259     1.257     1.255     1.253     1.252     1.250     1.248     1.247     1.245     1.244     1.242     1.241     1.239     1.238     1.237     1.236     1.235     1.234     1.233     1.231     1.230     1.230     1.229     1.228     1.227     1.226     1.224     1.223     1.222     1.221     1.220     1.219     1.218     1.216     1.215     1.214     1.212     1.211     1.209     1.207     1.205     1.204     1.202     1.199     1.197     1.195     1.193     1.190     1.188     1.185     1.182     1.179     1.176     1.173     1.170     1.166     1.163     1.159     1.155     1.151     1.147     1.143     1.139     1.135     1.131     1.126     1.122     1.117     1.112     1.107     1.102     1.097     1.092     1.087     1.082     1.076     1.071     1.065     1.059     1.054     1.048     1.042     1.036     1.030     1.024     1.018     1.011     1.005     0.999     0.993     0.986     0.980     0.974     0.968     0.962     0.956     0.950     0.944     0.938     0.932     0.926     0.920     0.914     0.908     0.902     0.896     0.890     0.884     0.878     0.872     0.866     0.860     0.854     0.851     0.861
     1.690     1.694     1.698     1.702     1.706     1.710     1.714     1.717     1.721     1.724     1.727     1.730     1.734     1.737     1.740     1.743     1.746     1.749     1.751     1.754     1.757     1.759     1.762     1.764     1.767     1.769     1.771     1.773     1.776     1.777     1.779     1.781     1.783     1.785     1.786     1.788     1.789     1.791     1.792     1.794     1.795     1.796     1.797     1.799     1.800     1.801     1.802     1.803     1.804     1.805     1.806     1.807     1.807     1.808     1.808     1.808     1.809     1.809     1.810     1.810     1.810     1.810     1.810     1.810     1.811     1.811     1.811     1.811     1.810     1.811     1.810     1.810     1.810     1.809     1.809     1.809     1.809     1.808     1.808     1.807     1.807     1.805     1.805     1.804     1.803     1.802     1.802     1.801     1.800     1.799     1.798     1.797     1.796     1.795     1.794     1.793     1.792     1.790     1.789     1.788     1.787     1.785     1.784     1.783     1.781     1.780     1.778     1.777     1.775     1.773     1.772     1.770     1.769     1.767     1.765     1.764     1.762     1.760     1.759     1.757     1.755     1.753     1.751     1.749     1.747     1.745     1.744     1.741     1.740     1.737     1.735     1.733     1.731     1.729     1.727     1.725     1.723     1.721     1.718     1.716     1.714     1.712     1.709     1.707     1.704     1.702     1.700     1.697     1.695     1.692     1.690     1.687     1.684     1.682     1.679     1.677     1.674     1.671     1.668     1.666     1.663     1.660     1.657     1.655     1.652     1.649     1.646     1.643     1.640     1.636     1.634     1.630     1.627     1.624     1.621     1.618     1.615     1.611     1.608     1.605     1.601     1.598     1.595     1.591     1.588     1.584     1.581     1.578     1.574     1.570     1.567     1.563     1.560     1.556     1.552     1.549     1.545     1.542     1.538     1.534     1.530     1.527     1.523     1.519     1.516     1.511     1.508     1.504     1.500     1.496     1.492     1.488     1.484     1.480     1.476     1.472     1.468     1.464     1.460     1.456     1.452     1.448     1.444     1.440     1.435     1.431     1.427     1.423     1.419     1.415     1.411     1.406     1.402     1.398     1.394     1.389     1.385     1.381     1.377     1.372     1.368     1.364     1.359     1.355     1.351     1.347     1.342     1.338     1.334     1.329     1.325     1.321     1.316     1.312     1.308     1.303     1.299     1.295     1.290     1.286     1.286     1.287     1.288     1.288     1.289     1.290     1.290     1.291     1.292     1.292     1.293     1.294     1.294     1.295     1.296     1.296     1.297     1.298     1.298     1.299     1.299     1.300     1.300     1.301     1.302     1.302     1.303     1.303     1.304     1.304     1.305     1.306     1.306     1.307     1.307     1.308     1.308     1.309     1.309     1.310     1.310     1.311     1.311     1.311     1.312     1.312     1.312     1.313     1.313     1.314     1.314     1.314     1.315     1.315     1.316     1.316     1.316     1.317     1.317     1.318     1.318     1.318     1.319     1.319     1.320     1.320     1.321     1.321     1.322     1.322     1.322     1.323     1.323     1.323     1.324     1.324     1.325     1.325     1.325     1.326     1.326     1.326     1.327     1.327     1.328     1.328     1.328     1.329     1.329     1.329     1.330     1.330     1.330     1.331     1.331     1.332     1.332     1.332     1.333     1.333     1.334     1.334     1.334     1.335     1.335     1.336     1.336     1.336     1.337     1.337     1.338     1.338     1.339     1.339     1.339     1.340     1.340     1.341     1.341     1.342     1.342     1.343     1.343     1.344     1.344     1.345     1.345     1.346     1.346     1.347     1.347     1.347     1.348     1.348     1.349     1.349     1.350     1.350     1.350     1.351     1.351     1.352     1.352     1.353     1.354     1.354     1.354     1.355     1.355     1.356     1.356     1.357     1.358     1.358     1.359     1.359     1.360     1.360     1.361     1.361     1.362     1.362     1.363     1.364     1.364     1.365     1.365     1.366     1.366     1.367     1.367     1.368     1.368     1.369     1.369     1.370     1.370     1.371     1.371     1.372     1.372     1.373     1.373     1.374     1.375     1.375     1.376     1.376     1.377     1.377     1.378     1.379     1.379     1.380     1.381     1.381     1.382     1.383     1.383     1.384     1.384     1.385     1.386     1.386     1.387     1.387     1.388     1.389     1.390     1.390     1.391     1.391     1.392     1.393     1.394     1.394     1.395     1.396     1.396     1.397     1.398     1.398     1.400     1.402     1.405     1.407     1.410     1.412     1.414     1.417     1.420     1.422     1.425     1.427     1.430     1.432     1.435     1.438     1.440     1.443     1.446     1.449     1.451     1.454     1.457     1.460     1.463     1.466     1.469     1.472     1.475     1.478     1.481     1.484     1.487     1.490     1.493     1.496     1.499     1.502     1.506     1.509     1.512     1.515     1.519     1.522     1.525     1.529     1.532     1.536     1.539     1.543     1.546     1.550     1.553     1.557     1.560     1.564     1.567     1.571     1.575     1.578     1.582     1.586     1.589     1.593     1.597     1.601     1.605     1.609     1.613     1.617     1.621     1.625     1.629     1.633     1.637     1.641     1.645     1.649     1.653     1.657     1.662     1.666     1.670     1.675     1.679     1.683     1.688     1.692     1.697     1.701     1.705     1.710     1.714     1.719     1.724     1.728     1.733     1.737     1.742     1.747     1.752     1.756     1.761     1.766     1.770     1.775     1.780     1.784     1.789     1.794     1.799     1.804     1.808     1.813     1.818     1.823     1.827     1.832     1.837     1.842     1.847     1.851     1.856     1.861     1.866     1.871     1.875     1.880     1.885     1.890     1.894     1.899     1.904     1.909     1.913     1.918     1.923     1.928     1.932     1.937     1.942     1.947     1.951     1.956     1.960     1.965     1.970     1.974     1.979     1.983     1.988     1.992     1.997     2.001     2.005     2.010     2.014     2.019     2.023     2.027     2.031     2.035     2.039     2.043     2.047     2.052     2.055     2.059     2.063     2.067     2.071     2.075     2.078     2.082     2.086     2.089     2.093     2.096     2.100     2.103     2.106     2.110     2.113     2.116     2.119     2.122     2.125     2.128     2.131     2.134     2.136     2.139     2.142     2.144     2.147     2.149     2.152     2.154     2.156     2.158     2.160     2.162     2.164     2.166     2.168     2.170     2.172     2.173     2.175     2.177     2.178     2.179     2.181     2.182     2.183     2.184     2.185     2.186     2.187     2.188     2.189     2.189     2.190     2.190     2.191     2.191     2.191     2.191     2.191     2.191     2.191     2.191     2.190     2.189     2.189     2.188     2.187     2.185     2.184     2.182     2.180     2.178     2.176     2.173     2.171     2.168     2.165     2.162     2.158     2.155     2.151     2.147     2.143     2.138     2.134     2.129     2.125     2.120     2.115     2.109     2.104     2.098     2.092     2.087     2.081     2.075     2.068     2.062     2.056     2.049     2.042     2.035     2.028     2.021     2.014     2.007     2.000     1.993     1.986     1.979     1.971     1.965     1.958     1.951     1.944     1.938     1.931     1.925     1.919     1.912     1.906     1.899     1.893     1.886     1.880     1.873     1.866     1.859     1.852     1.845     1.838     1.830     1.822     1.814     1.807     1.798     1.790     1.782     1.774     1.765     1.757     1.748     1.748     1.749     1.750     1.751     1.752     1.754     1.755     1.756     1.757     1.758     1.759     1.760     1.761     1.762     1.763     1.764     1.765     1.766     1.768     1.769     1.770     1.771     1.772     1.773     1.774     1.775     1.776     1.778     1.779     1.780     1.781     1.782     1.783     1.784     1.785     1.786     1.787     1.789     1.790     1.791     1.792     1.793     1.794     1.795     1.796     1.798     1.799     1.800     1.801     1.802     1.803     1.804     1.805     1.806     1.808     1.809     1.810     1.811     1.812     1.813     1.814     1.816     1.817     1.818     1.819     1.820     1.821     1.822     1.824     1.825     1.826     1.827     1.828     1.829     1.830     1.831     1.833     1.834     1.835     1.836     1.837     1.838     1.840     1.841     1.842     1.843     1.844     1.846     1.847     1.848     1.849     1.851     1.852     1.853     1.854     1.856     1.857     1.859     1.860     1.861     1.863     1.864     1.865     1.867     1.868     1.870     1.871     1.873     1.874     1.875     1.877     1.878     1.880     1.882     1.883     1.885     1.886     1.888     1.890     1.891     1.893     1.895     1.896     1.898     1.900     1.903     1.921     1.940     1.958     1.977     1.995     2.014     2.032     2.050     2.068     2.086     2.104     2.121     2.138     2.156     2.172     2.189     2.205     2.221     2.237     2.253     2.268     2.283     2.298     2.313     2.327     2.341     2.355     2.368     2.381     2.394     2.407     2.419     2.431     2.443     2.455     2.466     2.477     2.488     2.498     2.509     2.519     2.528     2.538     2.547     2.556     2.565     2.573     2.581     2.589     2.596     2.603     2.610     2.616     2.622     2.628     2.634     2.639     2.643     2.648     2.652     2.656     2.659     2.662     2.664     2.667     2.669     2.670     2.671     2.672     2.673     2.673     2.673     2.672     2.671     2.670     2.668     2.666     2.664     2.662     2.659     2.656     2.653     2.649     2.646     2.642     2.638     2.633     2.628     2.624     2.619     2.614     2.608     2.603     2.598     2.592     2.586     2.581     2.575     2.569     2.563     2.558     2.552     2.546     2.541     2.535     2.530     2.525     2.520     2.515     2.511     2.507     2.503     2.499     2.495     2.492     2.490     2.488     2.486     2.484     2.483     2.483     2.483     2.484     2.485     2.487     2.489     2.492     2.496     2.500     2.505     2.511     2.518     2.525     2.533     2.542     2.552     2.562     2.574     2.586     2.599     2.612     2.627     2.643     2.660     2.677     2.696     2.715     2.736     2.757     2.779     2.801     2.825     2.849     2.873     2.898     2.924     2.950     2.976     3.003     3.030     3.058     3.086     3.114     3.143     3.172     3.201     3.230     3.260     3.289     3.319     3.350     3.380     3.410     3.441     3.472     3.502     3.531     3.560     3.589     3.618     3.646     3.675     3.704     3.733     3.764     3.795     3.829     3.863     3.899     3.936     3.974     4.013     4.052     4.092     4.133     4.176     4.223     4.272     4.325     4.380     4.436     4.493     4.552     4.614     4.678     4.740     4.803     4.864     4.923     4.979     5.032     5.080     5.120     5.152     5.172     5.181     5.179     5.168     5.149     5.126     5.103     5.083     5.064     5.042     5.013     4.976     4.933     4.888     4.846     4.812     4.790     4.778     4.774     4.776     4.781     4.784     4.784     4.782     4.777     4.772     4.767     4.765     4.767     4.773     4.782     4.793     4.808     4.825     4.843     4.861     4.879     4.897     4.915     4.935     4.951     4.965     4.978     4.990     4.993     4.996     4.997     4.996     4.991     4.986     4.977     4.967     4.954     4.939     4.919     4.902     4.884     4.862     4.843     4.823     4.804     4.786     4.762     4.736     4.705     4.675     4.635     4.600     4.564     4.518     4.474     4.424     4.372     4.321     4.273     4.225     4.179     4.132     4.085     4.039     3.990     3.942     3.891     3.838     3.786     3.734     3.692     3.653     3.622     3.595     3.578     3.567     3.561     3.558     3.554     3.559     3.572     3.589     3.612     3.642     3.674     3.705     3.739     3.775     3.813     3.855     3.900     3.945     3.992     4.037     4.077     4.113     4.146     4.177     4.203     4.227     4.245     4.257     4.267     4.274     4.279     4.280     4.279     4.274     4.266     4.264     4.265     4.270     4.285     4.317     4.402     4.516     4.621     4.725     4.826     4.883     4.956     5.010     5.056     5.097     5.150     5.203     5.275     5.357     5.418     5.507     5.587     5.701     5.755     5.848     5.920     5.978     6.071     6.088     6.128     6.145     6.175     6.194     6.213     6.211     6.166     6.090     5.950     5.808     5.697     5.584     5.473     5.386     5.293     5.211     5.141     5.055     4.977     4.920     4.851     4.761     4.689     4.616     4.528     4.449     4.362     4.274     4.190     4.109     4.039     3.970     3.911     3.854     3.798     3.746     3.694     3.638     3.584     3.529     3.468     3.400     3.328     3.254     3.177     3.100     3.024     2.948     2.876     2.836     2.833     2.830     2.827     2.824     2.822     2.820     2.818     2.816     2.814     2.812     2.810     2.808     2.805     2.802     2.799     2.796     2.792     2.787     2.781     2.775     2.769     2.764     2.758     2.751     2.745     2.739     2.734     2.729     2.725     2.720     2.715     2.710     2.705     2.700     2.694     2.688     2.683     2.678     2.673     2.669     2.665     2.662     2.658     2.655     2.651     2.648     2.646     2.643     2.641     2.639     2.637     2.634     2.631     2.628     2.624     2.621     2.617     2.613     2.609     2.604     2.599     2.594     2.588     2.598     2.636     2.674     2.715     2.754     2.789     2.812     2.823     2.832     2.832     2.840     2.851     2.869     2.888     2.908     2.929     2.947     3.016     3.069     3.108     3.125     3.112     3.097     3.100     3.113     3.130     3.161     3.214     3.286     3.395     3.525     3.689     3.847     4.003     4.123     4.226     4.279     4.307     4.286     4.222     4.121     4.001     3.867     3.731     3.616     3.513     3.419     3.328     3.222     3.113     3.014     2.912     2.854     2.820     2.698     2.628     2.582     2.539     2.505     2.463     2.426     2.385     2.340     2.293     2.252     2.209     2.274     2.341     2.410     2.483     2.554     2.621     2.686     2.751     2.809     2.858     2.898     2.930     2.954     2.969     2.981     2.990     3.100     3.256     3.399     3.532     3.653     3.761     3.862     3.943     4.000     4.040     4.056     4.053     4.024     3.979     3.926     3.879     3.828     3.770     3.698     3.619     3.546     3.477     3.414     3.358     3.349     3.444     3.536     3.610     3.666     3.693     3.701     3.692     3.679     3.653     3.622     3.584     3.551     3.514     3.484     3.451     3.430     3.415     3.413     3.419     3.431     3.440     3.444     3.449     3.451     3.453     3.460     3.474     3.483     3.483     3.471     3.445     3.410     3.372     3.336     3.297     3.252     3.198     3.131     3.052     2.963     2.872     2.780     2.691     2.606     2.528     2.462     2.412     2.383     2.371     2.368     2.372     2.380     2.388     2.397     2.404     2.408     2.409     2.406     2.400     2.394     2.387     2.383     2.381     2.382     2.388     2.398     2.410     2.424     2.439     2.452     2.465     2.475     2.482     2.487     2.488     2.487     2.482     2.475     2.466     2.454     2.441     2.426     2.411     2.394     2.378     2.361     2.345     2.328     2.312     2.297     2.280     2.264     2.249     2.233     2.217     2.201     2.185     2.170     2.154     2.138     2.123     2.107     2.092     2.076     2.061     2.045     2.029     2.014     1.998     1.983     1.968     1.953     1.937     1.922     1.908     1.892     1.878     1.862     1.847     1.832     1.817     1.802     1.787     1.772     1.757     1.742     1.726     1.712     1.697     1.682     1.667     1.653     1.638     1.624     1.610     1.596     1.582     1.568     1.555     1.542     1.528     1.515     1.502     1.490     1.477     1.465     1.453     1.441     1.430     1.418     1.407     1.395     1.384     1.373     1.362     1.352     1.341     1.331     1.320     1.310     1.300     1.295     1.292     1.290     1.287     1.284     1.282     1.279     1.277     1.275     1.272     1.270     1.267     1.265     1.263     1.261     1.259     1.257     1.255     1.253     1.251     1.249     1.247     1.246     1.244     1.243     1.241     1.240     1.238     1.237     1.236     1.235     1.234     1.233     1.232     1.230     1.229     1.228     1.227     1.226     1.226     1.225     1.224     1.222     1.221     1.220     1.219     1.218     1.217     1.216     1.214     1.213     1.212     1.210     1.208     1.207     1.205     1.203     1.201     1.199     1.197     1.195     1.193     1.190     1.188     1.185     1.183     1.180     1.177     1.174     1.171     1.167     1.164     1.160     1.157     1.153     1.149     1.145     1.141     1.137     1.133     1.128     1.124     1.119     1.115     1.110     1.105     1.100     1.095     1.090     1.085     1.080     1.074     1.069     1.063     1.057     1.052     1.046     1.040     1.034     1.028     1.022     1.015     1.009     1.003     0.997     0.991     0.984     0.978     0.972     0.966     0.960     0.954     0.948     0.942     0.936     0.930     0.924     0.918     0.912     0.906     0.901     0.894     0.888     0.883     0.877     0.871     0.865     0.859     0.853     0.849     0.859
[truncated: 22,285,239 more chars]
